# Supplementary material for: Cardiac radiotherapy–induced epigenetic memory underlies electrophysiologic and metabolic reprogramming
Source: J Clin Invest. 2026 Feb 17;136(7):e193087. doi: 10.1172/JCI193087 (PMC13038212; doi:10.1172/JCI193087)
Supplement: Supplemental table 1 [file jci-136-193087-s010.xlsx]

## Sheet: 42_vs_0_mm_DEG_significantonly
	baseMean	log2FoldChange	lfcSE	stat	pvalue	padj	lib058	lib059	lib060	lib061	lib063	lib064	lib065	lib066	lib068	lib069	lib070	lib071	lib072	lib073	lib130
Mcm3	65.5397	1.36291	0.141437	9.63616	5.62523e-22	3.22294e-20	6.66653	6.06074	5.57466	4.87415	5.75688	6.74498	11.4818	3.18847	1.79588	2.44909	2.0197	2.44362	2.98736	2.56906	3.59431
1110002O04Rik	49.8267	-1.08588	0.165098	-6.5772	4.79397e-11	8.56816e-10	1.89296	1.92405	2.52005	2.8495	2.4447	3.18302	1.92509	2.96602	6.24282	6.56007	5.38585	5.13787	4.51423	3.08287	4.88826
Neurl3	90.4798	1.39612	0.139702	9.99354	1.62674e-23	1.11844e-21	6.66653	11.0633	11.3784	6.2989	10.3308	10.3827	7.83788	3.26263	2.30899	3.58617	3.43348	3.6341	5.04531	4.25729	3.52242
Arid5a	427.987	1.05245	0.175452	5.99855	1.9909e-09	2.76348e-08	33.3326	34.729	55.5938	20.7714	24.2893	51.4589	48.5398	23.2091	18.4719	15.7442	17.4367	16.98	24.0316	23.5619	20.4876
Il1rl2	19.5299	1.25941	0.25229	4.99193	5.97796e-07	5.35399e-06	1.56375	1.82784	2.44368	2.47457	1.18292	2.04623	2.20011	0.370753	0.684145	1.13708	0.740555	0.501255	0.796628	1.90844	0.359431
Gm37435	862.846	-1.04055	0.151349	-6.87515	6.19255e-12	1.23522e-10	34.4849	50.3138	41.3135	56.4651	46.1339	35.1648	23.9261	65.1784	86.8864	114.32	96.0702	106.705	101.371	54.1704	79.578
1500015O10Rik	26.8074	1.8001	0.266535	6.75373	1.4409e-11	2.7486e-10	5.59659	5.19492	4.35281	3.52438	5.04713	2.42516	2.54387	0.148301	1.19725	0.69974	1.07717	0.563912	0.9294	0.660615	1.43772
Col3a1	3986.87	1.44275	0.0883459	16.3306	5.97571e-60	6.03434e-57	387.811	423.867	488.279	536.831	335.003	438.499	547.139	159.498	164.793	180.096	145.553	135.652	143.393	135.793	169.795
Col5a2	368.367	1.37362	0.105193	13.0581	5.71461e-39	1.64877e-36	48.4764	40.2126	48.5682	46.7918	29.6519	40.3941	43.1771	12.4573	15.1367	17.2311	11.8489	17.356	13.8746	13.3591	20.0562
Gm38211	17.6846	1.10918	0.274103	4.04659	5.19683e-05	0.000296697	2.38678	3.17468	2.44368	3.14945	1.81381	1.21258	1.51257	1.40886	1.79588	0.874676	0.673232	0.939854	0.863014	0.146803	0.790748
Mstn	20.4872	-1.03102	0.324707	-3.17522	0.00149724	0.00565471	1.15224	0.769618	2.06186	0.299948	0.236584	0.985221	0.550026	1.92792	1.36829	1.04961	2.42363	3.94739	2.38989	2.42225	1.43772
Fn1	460.215	2.08779	0.136276	15.3204	5.59004e-53	3.47378e-50	90.6977	52.9113	78.5797	45.2921	39.1941	61.5384	56.1714	16.0165	17.1036	14.782	12.2528	9.64916	10.3562	11.8911	12.4363
Slc11a1	100.678	1.37896	0.145328	9.48863	2.34097e-21	1.2735e-19	7.90107	10.5823	8.85836	11.698	8.91133	8.48806	9.4192	2.52112	3.16417	3.67364	5.45318	5.26318	5.77556	3.59668	4.74449
Kcne4	38.7484	1.66627	0.179865	9.26398	1.9695e-20	9.97528e-19	4.27975	6.83036	6.72013	5.02412	3.23332	3.48617	4.67522	1.85376	1.28277	0.69974	1.54843	1.81705	1.19494	0.660615	1.36584
Serpine2	590.311	1.52324	0.172868	8.8116	1.23373e-18	5.05923e-17	76.2124	41.4632	74.3033	50.5412	48.1843	69.3444	95.2233	12.0865	10.9463	11.8081	20.3316	23.8723	24.5627	30.6085	19.9844
Dock10	62.9597	1.63249	0.169171	9.64992	4.9192e-22	2.85998e-20	5.7612	12.3139	6.10921	9.97326	6.54549	6.5934	6.46281	2.37282	2.99313	3.32377	2.55828	2.81956	2.52266	0.660615	1.5815
Sp110	128.797	1.17623	0.133336	8.82151	1.12926e-18	4.67832e-17	10.6171	18.4708	13.0584	12.0729	10.6463	14.3236	12.7881	8.30487	5.98627	5.77286	3.83742	5.51381	6.77134	6.09233	4.88826
Sp140	47.9765	1.14808	0.162266	7.07531	1.49119e-12	3.22102e-11	4.03284	4.1367	4.58191	6.74882	3.86421	6.82076	4.60647	1.55716	3.07865	2.79896	1.54843	2.88222	2.7882	2.05525	1.43772
A630001G21Rik	20.3202	1.18358	0.201909	5.86194	4.57496e-09	5.9998e-08	2.22218	1.34683	1.83276	2.32459	1.34064	2.04623	1.85634	0.667355	0.940699	0.524805	0.875201	1.25314	0.995786	1.02762	0.431317
Inpp5d	85.6475	1.93255	0.128712	15.0145	5.89932e-51	3.17718e-48	10.4525	7.11897	10.5384	10.2732	7.80727	12.2774	12.1693	2.07622	2.39451	2.18669	3.90474	2.25565	2.3235	2.71586	2.51602
Mroh2a	32.99	1.08228	0.305909	3.5379	0.000403317	0.00180011	2.13987	5.57973	1.7564	2.69953	3.4699	4.54718	2.75013	2.29867	3.33521	2.01175	0.942524	0.250628	1.26133	2.20205	0.93452
Arl4c	57.7849	1.30133	0.143093	9.09429	9.52043e-20	4.5109e-18	6.09041	7.69618	7.17832	5.47404	5.67802	7.04812	6.87533	3.04017	2.56554	4.63578	1.34646	1.94236	2.05796	1.90844	2.22847
Col6a3	399.636	1.09624	0.181855	6.02808	1.65914e-09	2.32495e-08	31.7689	56.0859	41.3899	48.5915	27.8381	34.3312	63.4593	19.4275	27.6223	25.5405	15.0804	15.0377	16.1317	12.1113	22.3566
Gpr35	18.2482	2.22969	0.296708	7.51475	5.70184e-14	1.41295e-12	2.63369	1.15443	3.97099	1.7247	1.65609	3.63774	1.23756	0.370753	0.684145	0.524805	0.605909	0.563912	0.132771	0.293606	0.0718862
Bok	98.1338	1.21004	0.110817	10.9193	9.32516e-28	1.06103e-25	10.5348	9.81263	7.71288	9.97326	12.3812	10.6859	10.863	2.89187	5.2166	3.76111	4.03939	3.1955	4.84616	4.99131	4.1694
Tnfrsf11a	18.177	1.15661	0.225925	5.11947	3.06396e-07	2.92407e-06	2.30448	1.63544	1.37457	1.57472	1.26178	2.34937	1.23756	0.296602	0.598627	0.612273	1.00985	1.00251	0.863014	1.10102	0.646976
Serpinb8	26.5718	1.53902	0.19523	7.88308	3.19406e-15	8.95945e-14	2.9629	2.21265	2.21459	2.47457	2.4447	4.62296	2.68138	0.815656	1.53933	0.962143	1.21182	0.81454	0.995786	1.32123	0.862634
Ikbke	31.0153	1.78569	0.196713	9.07762	1.10977e-19	5.22755e-18	2.46908	4.3291	3.74189	4.64919	4.02193	3.25881	3.91894	0.815656	1.45381	1.57442	1.14449	0.438598	1.19494	1.10102	1.00641
Rab7b	54.0992	1.6661	0.195546	8.52024	1.59226e-17	5.83358e-16	2.46908	4.81011	5.0401	7.27373	7.72841	5.75976	9.76297	1.55716	2.05243	1.66188	1.81773	1.69174	3.2529	0.807418	1.86904
Gm19461	434.174	-1.07891	0.24986	-4.31806	1.57404e-05	0.000102424	7.73647	14.8152	13.0584	13.9476	17.2706	15.612	31.0765	34.48	28.9906	21.2546	45.0392	44.6744	66.5185	51.4545	38.2434
Ptprv	59.1489	1.60227	0.176656	9.07001	1.19007e-19	5.52525e-18	8.47719	6.83036	9.31655	5.62402	5.12599	8.18492	6.46281	1.03811	1.53933	2.18669	3.56813	2.7569	2.12434	1.46803	2.01281
Ptpn7	26.0872	2.55157	0.265747	9.6015	7.87902e-22	4.43558e-20	3.62132	2.11645	3.97099	1.79969	2.76015	4.16824	3.0939	0.0741506	1.11174	0.0874676	0.538585	0.626569	0.796628	1.10102	0.359431
Arl8a	81.7162	1.08148	0.0998952	10.8261	2.58958e-27	2.80805e-25	9.21792	7.79239	10.7675	6.59885	8.43817	7.04812	7.76912	4.22658	3.59176	3.93604	4.03939	3.1955	4.38146	3.37647	4.1694
Phlda3	136.781	2.12081	0.129406	16.3889	2.296e-60	2.64975e-57	27.3245	14.0455	19.244	14.2475	14.9048	15.5362	18.2884	3.18847	2.73658	3.76111	3.56813	3.50879	3.18651	3.37647	4.1694
Kif21b	19.0324	1.28249	0.195151	6.5718	4.9711e-11	8.82129e-10	1.15224	2.02025	1.90913	1.94966	1.57723	2.57673	1.58133	0.593205	0.940699	0.69974	1.41379	0.626569	0.730243	0.807418	0.862634
Ptprc	145.081	2.47568	0.146106	16.9444	2.11776e-64	3.1106e-61	16.1314	13.5645	21.9932	12.8977	17.1129	20.0834	19.3884	3.48508	4.19039	3.76111	3.02954	2.44362	4.647	3.08287	2.94733
A130071D04Rik	17.1401	2.44622	0.246514	9.92323	3.29891e-23	2.21164e-21	2.13987	2.40506	2.52005	1.27478	2.83901	1.97044	2.47512	0.667355	0.342072	0.612273	0	0.438598	0.597471	0.367008	0.0718862
Aspm	22.3668	1.01962	0.232165	4.39178	1.12424e-05	7.58744e-05	3.53902	2.21265	1.29821	1.94966	1.89267	2.12202	1.99385	0.741506	1.11174	1.48695	0.807878	0.877197	0.730243	0.807418	0.718862
Pla2g4a	38.272	1.22014	0.188703	6.46596	1.00659e-10	1.7012e-09	3.95054	5.09872	6.5674	4.12428	2.4447	3.41038	4.19395	2.22452	1.71036	1.92429	1.21182	2.25565	2.3235	1.24783	1.65338
Ncf2	86.358	1.14865	0.116346	9.87266	5.46927e-23	3.53468e-21	10.1232	10.2936	9.16382	6.14892	7.88614	9.928	10.3817	2.96602	4.70349	4.46085	3.70277	2.63159	4.51423	4.4775	4.24128
Rgs16	26.1575	1.65605	0.217719	7.60639	2.81848e-14	7.22829e-13	4.44435	2.02025	2.90188	2.32459	1.89267	4.54718	3.30016	0.444903	1.11174	0.524805	0.605909	1.06517	0.663857	1.98184	0.503203
Soat1	75.2019	1.56032	0.158787	9.8265	8.65715e-23	5.44255e-21	8.47719	7.79239	12.3712	7.4237	7.01866	7.80598	7.97538	1.63131	4.19039	2.71149	3.50081	2.38096	3.7176	2.34885	2.0847
Ddr2	162.923	1.00994	0.09914	10.187	2.26683e-24	1.69523e-22	13.4977	19.6253	20.084	22.946	11.5138	14.8541	17.7384	9.56542	8.20974	8.92169	7.80949	6.45366	7.56797	9.1018	7.18862
Fcgr2b	109.766	1.72319	0.156971	10.9778	4.88843e-28	5.72336e-26	10.5348	8.562	14.1276	11.173	10.804	9.85221	14.7132	3.63338	3.07865	2.18669	3.70277	2.7569	4.77977	5.79873	2.73167
Fcgr3	193.386	1.5355	0.137967	11.1295	9.0185e-29	1.1123e-26	16.7075	17.2202	21.8404	15.5223	17.6649	19.1739	27.3638	6.1545	6.84145	5.42299	7.33823	6.14038	10.2898	9.83582	5.67901
Fcer1g	357.997	1.08406	0.174906	6.19798	5.71908e-10	8.56378e-09	30.5343	33.0936	41.0845	28.1951	23.2641	47.2148	35.5455	12.309	13.7684	25.5405	12.1855	13.2206	17.3267	38.1688	11.5737
Adamts4	50.8622	1.52077	0.206088	7.37924	1.59199e-13	3.77975e-12	8.55949	2.59746	7.33105	6.07394	8.67475	6.36605	3.30016	1.63131	1.19725	3.41123	1.41379	2.06768	1.19494	1.46803	2.01281
Arhgap30	69.1542	1.65538	0.15382	10.7618	5.21395e-27	5.43496e-25	6.91344	4.81011	10.3093	5.47404	8.20158	7.35127	7.70037	2.74357	1.79588	1.48695	2.0197	2.56893	2.98736	3.08287	2.37224
Ly9	20.5219	1.8968	0.28204	6.72528	1.7526e-11	3.31099e-10	1.48145	2.02025	2.74915	2.24961	2.28698	4.24403	1.58133	0.0741506	1.19725	0.34987	0.403939	1.06517	0.796628	0.880819	0.503203
Cd48	49.9237	1.34601	0.18192	7.39891	1.37309e-13	3.29365e-12	4.11514	4.61771	3.36007	4.72417	5.36257	4.62296	6.25655	2.29867	1.62484	1.31201	2.22166	1.75439	2.85459	2.42225	1.86904
Cd84	53.4543	1.96845	0.175725	11.2019	3.99184e-29	5.03877e-27	5.02047	4.61771	7.48379	4.04929	5.44143	6.82076	6.73782	1.40886	2.48002	1.22455	1.41379	1.37845	2.05796	1.90844	0.862634
Casq1	1147.71	-1.23865	0.380355	-3.25657	0.00112765	0.00442436	30.8636	72.2479	37.1135	89.0844	15.7723	38.8026	64.1468	110.781	25.9975	41.3722	164.403	127.757	33.392	120.746	192.655
Slamf9	104.631	1.70537	0.176574	9.65811	4.54174e-22	2.66839e-20	7.98337	7.79239	12.2948	9.89827	10.3308	11.7469	16.5008	2.66942	3.67728	1.74935	4.24136	3.13285	4.97893	5.06471	2.44413
Tagln2	847.894	1.14774	0.0735842	15.5977	7.54713e-55	5.30169e-52	94.4836	94.8555	91.9436	82.7855	68.7671	97.9916	103.611	35.5923	45.1535	37.8735	33.8636	35.0879	37.7071	44.4814	36.5901
Slamf8	18.8394	2.89004	0.388372	7.44142	9.96083e-14	2.42375e-12	1.39915	1.25063	2.06186	0.899843	1.97153	2.34937	2.26886	0.296602	1.28277	0	0.269293	0.125314	0.597471	0.587213	0.143772
Aim2	24.3975	1.02207	0.18773	5.44438	5.19857e-08	5.71331e-07	1.81066	1.92405	2.90188	3.52438	2.36584	3.10724	2.26886	0.815656	1.11174	1.39948	0.942524	1.37845	1.3941	1.61484	0.93452
Ifi207	81.65	1.60206	0.193215	8.29159	1.11744e-16	3.69969e-15	6.17271	8.08099	13.593	6.89879	5.9146	10.4585	10.863	2.22452	2.39451	2.53656	1.95237	2.56893	2.65543	6.31254	3.73808
Ifi204	127.134	1.38546	0.141074	9.82079	9.16197e-23	5.7376e-21	8.97101	11.9291	20.7713	11.323	13.1698	16.5214	18.5634	5.78375	6.1573	4.89818	3.36616	3.75941	5.24447	5.72533	6.7573
Ifi211	32.6572	1.35728	0.203494	6.66989	2.56002e-11	4.73795e-10	2.13987	2.78987	5.42193	2.47457	2.83901	3.10724	3.02515	1.77961	0.940699	1.13708	0.942524	1.25314	1.46049	1.46803	1.15018
Ifi202b	122.754	2.56921	0.314199	8.177	2.90992e-16	9.07637e-15	7.40725	12.6987	23.0623	11.0981	9.30564	9.01856	11.2755	2.37282	3.16417	2.71149	1.7504	1.56642	6.90411	2.78926	2.01281
Hlx	31.8316	1.14715	0.184208	6.22748	4.74008e-10	7.2387e-09	5.02047	2.69366	3.5128	2.47457	4.17965	2.27359	2.54387	2.07622	0.769663	0.962143	1.34646	1.44111	1.06217	0.954221	2.0847
Mcm10	20.6406	1.59819	0.263345	6.06881	1.28862e-09	1.82634e-08	2.8806	2.30886	2.29095	1.64971	1.65609	2.50095	2.26886	0.667355	1.79588	1.31201	0.269293	1.06517	0.863014	0.513811	1.07829
Itih5	160.39	1.18565	0.153043	7.74716	9.39723e-15	2.51793e-13	16.6252	21.6455	19.244	19.2716	15.2991	15.612	17.6696	8.82392	10.7753	10.4961	8.61737	6.26569	5.24447	3.08287	7.83559
Vim	2795.36	1.32365	0.0653118	20.2666	2.53628e-91	6.82977e-88	327.154	293.898	272.624	265.529	302.591	302.311	334.072	100.029	119.383	124.379	109.535	98.9979	119.627	111.424	124.004
Mrc1	285.419	1.15796	0.133019	8.70523	3.16926e-18	1.24588e-16	23.4563	30.3037	29.7824	26.4704	19.9519	24.9337	27.02	9.56542	11.6305	9.7089	14.6765	15.163	20.1149	16.5154	10.5673
Pip4k2a	71.7943	1.04182	0.121764	8.55607	1.16778e-17	4.33742e-16	8.7241	6.92657	9.92747	8.77347	6.86094	7.19969	7.08159	4.44903	3.93383	3.93604	3.56813	3.1955	2.72181	3.15627	2.5879
Apbb1ip	51.7585	1.42492	0.162163	8.78698	1.53634e-18	6.19017e-17	4.27975	4.71391	5.57466	6.74882	2.60242	6.51762	6.1878	2.52112	1.8814	1.92429	1.68308	2.38096	1.8588	3.37647	1.94093
Psd4	21.7825	1.58834	0.294256	5.39782	6.74545e-08	7.28031e-07	2.05757	1.63544	2.29095	2.54955	2.83901	2.1978	3.02515	0.444903	0.42759	0.69974	0.0673232	1.06517	1.46049	2.42225	0.503203
Col5a1	471.453	1.15975	0.0714915	16.2223	3.50931e-59	3.33529e-56	41.3983	47.6201	50.8592	57.9649	45.2664	47.9727	55.1401	22.7642	19.5836	20.3799	24.1017	22.1805	18.8535	15.8547	24.1538
Olfm1	62.129	1.43174	0.146416	9.77858	1.39142e-22	8.48349e-21	7.57186	10.3898	7.56015	7.94861	5.44143	7.04812	6.1878	2.81772	3.50624	2.36162	1.34646	2.13034	2.05796	3.37647	2.30036
Gm10134	21.6922	1.29124	0.256799	5.02822	4.95046e-07	4.49605e-06	1.48145	2.50126	3.13097	0.749869	2.12926	4.09246	2.13135	0.519054	1.19725	1.04961	0.605909	1.19048	1.26133	1.17443	0.790748
Ass1	82.9888	1.3275	0.136296	9.73984	2.03879e-22	1.22003e-20	10.0409	10.2936	10.5384	7.19874	6.46663	9.62485	11.0693	2.74357	4.01935	3.58617	2.82757	3.32082	4.77977	2.49565	2.5879
Lcn2	54.3586	1.04265	0.322341	3.23463	0.00121802	0.00472838	2.63369	0.865821	7.40742	6.07394	11.8292	5.75976	2.95639	1.26056	2.13795	1.39948	1.41379	2.19299	2.25711	9.39541	1.79715
Traf1	44.385	2.15997	0.183451	11.7741	5.30847e-32	8.5769e-30	4.44435	4.90632	5.42193	5.39906	3.94307	5.22925	4.88148	1.18641	0.855181	1.57442	1.7504	1.00251	1.59326	1.02762	0.718862
Arhgap15	19.3151	1.29995	0.225372	5.76801	8.02145e-09	1.01569e-07	2.30448	2.30886	2.97824	1.87467	2.4447	1.36415	1.30631	0.519054	0.256554	1.13708	0.538585	1.06517	1.3941	0.513811	0.503203
Tnfaip6	20.1413	1.30497	0.232439	5.61423	1.97437e-08	2.35077e-07	1.56375	1.34683	3.58916	1.34976	1.26178	2.12202	2.13135	0.963958	0.684145	0.612273	0.605909	0.81454	0.730243	1.68824	0.431317
Gm14033	23.0387	-1.13218	0.249639	-4.53528	5.75266e-06	4.15865e-05	0.493817	0.769618	0.458191	0.524908	1.0252	1.6673	0.962546	1.63131	1.62484	2.71149	3.09687	2.69425	2.19073	1.83504	0.718862
Gm26794	64.602	-1.13777	0.222283	-5.11858	3.0785e-07	2.93561e-06	1.06994	2.50126	1.37457	2.54955	2.76015	3.48617	3.71268	3.18847	3.07865	4.72325	7.2709	7.20554	10.3562	7.41356	4.96015
Ifih1	78.2417	1.8262	0.206105	8.86054	7.9629e-19	3.35043e-17	5.10277	7.79239	10.9966	6.2989	12.1446	9.3975	9.14419	4.00413	3.67728	3.67364	1.41379	1.81705	3.38567	1.10102	2.0847
Spc25	15.4797	1.51651	0.256136	5.92071	3.20561e-09	4.3125e-08	0.823028	1.34683	1.45094	1.19979	1.10406	2.34937	2.13135	0.593205	0.42759	0.34987	0.269293	1.06517	0.796628	0.587213	0.718862
Ttc30a2	31.1216	-1.2068	0.22689	-5.31889	1.04401e-07	1.08522e-06	0.740725	1.25063	0.840017	0.974829	1.49837	1.97044	1.65008	1.77961	1.45381	3.14883	2.35631	2.88222	3.58483	4.18389	3.88185
Itga4	24.9075	2.0274	0.234034	8.66285	4.60118e-18	1.77426e-16	2.55139	2.11645	4.27645	2.54955	2.12926	4.47139	3.64392	0.444903	0.769663	0.34987	1.07717	0.313285	0.796628	1.17443	0.646976
Frzb	206.692	1.5377	0.117798	13.0537	6.05088e-39	1.71516e-36	25.8431	16.7392	31.4624	27.8951	17.1918	26.0705	20.7635	6.97015	7.44007	9.4465	7.80949	8.20806	6.77134	7.11996	7.04485
Lrrc55	20.9136	1.33198	0.403321	3.30253	0.000958182	0.00384725	2.22218	8.3696	3.36007	3.22444	2.20812	1.06101	0.61878	1.18641	1.96692	2.01175	0.403939	0.250628	0.597471	0.587213	0.431317
Ptprj	52.9803	1.39258	0.165568	8.4109	4.06872e-17	1.41983e-15	3.95054	5.38733	6.26194	3.29942	5.28371	6.0629	5.294	2.59527	1.79588	2.62403	1.48111	2.50628	2.19073	2.42225	1.43772
Spi1	35.5807	1.88035	0.221224	8.49973	1.90031e-17	6.89964e-16	5.34968	2.30886	3.74189	3.37441	3.07559	3.48617	4.2627	0.519054	1.36829	0.612273	0.740555	1.50377	1.99157	1.76164	0.862634
Gm10801	1807.78	8.41557	0.308282	27.2983	4.44515e-164	3.59102e-160	366.577	73.7872	322.49	117.879	367.731	411.823	231.492	0.444903	1.62484	0.437338	0.740555	1.00251	0.730243	0.293606	0.575089
Gm10800	28940	8.42719	0.277575	30.36	1.8519e-202	2.99211e-198	6057.82	1081.41	4906.38	1832.08	6134.55	6042.13	4228.95	8.67562	14.2815	12.0705	10.7044	12.1554	11.883	4.91791	9.27332
Prr5l	23.0958	2.18679	0.23415	9.33929	9.69839e-21	5.03848e-19	2.46908	1.92405	2.21459	1.7247	3.86421	3.8651	3.64392	0.370753	1.02622	0.34987	0.942524	0.250628	0.663857	0.513811	0.431317
Pamr1	44.0895	1.53054	0.214724	7.12796	1.01866e-12	2.23926e-11	5.10277	5.67594	3.97099	4.19927	5.28371	5.91133	2.61263	0.667355	2.39451	2.09922	2.35631	2.38096	1.65964	0.660615	1.29395
Arhgap11a	17.4876	1.5788	0.289173	5.45972	4.76892e-08	5.2775e-07	1.64606	2.98227	2.52005	2.47457	0.55203	1.81887	1.44382	1.03811	0.513109	0.262403	1.34646	0.626569	0.398314	1.10102	0.93452
Thbs1	118.251	2.70545	0.215894	12.5314	5.02755e-36	1.21239e-33	27.4068	9.13922	29.6297	9.59832	9.85767	17.2793	15.4007	1.40886	3.33521	1.22455	2.15434	1.94236	2.38989	3.44988	1.50961
Knl1	18.1675	1.83363	0.244099	7.51184	5.83013e-14	1.44253e-12	1.72836	4.1367	1.68003	1.19979	1.73495	2.27359	1.85634	0.148301	0.42759	1.13708	0.673232	0.626569	0.730243	0.293606	0.718862
Chac1	90.92	1.02083	0.21721	4.69972	2.60522e-06	2.03838e-05	9.62943	7.88859	7.63652	3.29942	4.81054	9.24592	8.04414	5.33884	3.67728	2.62403	3.97207	3.32082	5.24447	7.70717	3.6662
B2m	4364.63	1.17796	0.243918	4.82932	1.36998e-06	1.14333e-05	322.38	324.587	502.025	317.494	528.135	290.186	534.763	399.153	291.959	222.692	102.601	125.69	331.331	107.9	117.39
Gatm	118.798	1.83517	0.152321	12.048	1.9865e-33	3.45118e-31	10.2879	14.719	13.1348	7.4237	10.0943	17.6582	19.7322	2.74357	3.7628	4.37338	3.90474	2.69425	5.5764	3.89029	3.95374
Atp8b4	19.0247	2.78754	0.30931	9.01214	2.02081e-19	9.19725e-18	1.89296	2.02025	2.74915	1.34976	1.89267	4.85032	1.85634	0	0.42759	0.524805	0.269293	0.501255	0.531086	0.660615	0.287545
Ncaph	19.7978	1.29779	0.279355	4.64568	3.3896e-06	2.57479e-05	2.38678	2.11645	1.22184	1.27478	1.49837	2.65252	2.40637	0.0741506	0.171036	0.612273	0.740555	1.87971	1.19494	0.587213	0.718862
Mall	39.0096	1.76298	0.196364	8.97813	2.75404e-19	1.21245e-17	6.83113	4.1367	3.58916	3.67436	5.67802	5.30504	5.77528	1.40886	1.36829	1.83682	1.7504	0.689226	0.863014	0.367008	1.22207
Ckap2l	17.1582	1.98221	0.304381	6.51226	7.40271e-11	1.27105e-09	1.31685	2.30886	1.60367	1.49974	1.34064	2.65252	2.61263	0	0.256554	1.13708	0.269293	0.501255	0.9294	0.44041	1.00641
Siglec1	49.0574	2.62697	0.261146	10.0594	8.35245e-24	5.94496e-22	2.9629	3.94429	6.41467	2.47457	4.33737	8.10913	9.07544	1.26056	0.855181	0.34987	1.07717	1.3158	1.52687	0.734016	0.575089
Rassf2	69.0378	1.53217	0.171999	8.90802	5.19533e-19	2.22066e-17	8.7241	9.62023	11.3784	7.57367	4.57396	7.57863	6.87533	2.37282	4.53246	2.36162	1.88505	2.7569	3.38567	3.67008	1.07829
Banf2os	26.2794	-1.31155	0.24442	-5.36596	8.0519e-08	8.53638e-07	1.56375	1.25063	0.916382	0.899843	1.81381	1.36415	0.343767	1.63131	3.07865	2.36162	4.44333	3.75941	1.32771	3.96369	2.65979
Trib3	56.2779	1.31252	0.244135	5.37621	7.60686e-08	8.1232e-07	5.8435	3.84809	3.58916	2.47457	3.78535	10.7616	8.66292	2.66942	1.02622	1.57442	2.15434	2.19299	1.79241	2.64246	1.50961
Tpx2	24.5567	2.36463	0.283837	8.33093	8.02101e-17	2.69991e-15	2.22218	4.1367	2.59642	1.79969	3.15445	3.18302	3.78143	0.222452	0.684145	0.612273	0.403939	0.187971	0.663857	0.367008	1.36584
Hck	42.1414	2.29929	0.258054	8.91008	5.0994e-19	2.18544e-17	3.45672	2.69366	4.50554	3.9743	2.91787	7.19969	5.36276	1.03811	1.02622	1.48695	0.740555	0.939854	1.59326	1.68824	1.07829
E2f1	30.3301	2.20675	0.254828	8.65978	4.72696e-18	1.8141e-16	3.62132	3.75189	5.34556	3.29942	2.12926	3.18302	5.36276	0.444903	0.513109	0.437338	0.336616	1.62908	1.32771	0.44041	1.5815
Procr	39.0146	1.22337	0.186902	6.54554	5.92825e-11	1.03773e-09	5.51429	3.17468	4.20008	3.07446	6.62435	4.16824	2.95639	1.18641	2.73658	1.48695	1.54843	1.44111	1.32771	2.64246	1.07829
Src	35.5062	1.04933	0.173457	6.04951	1.45284e-09	2.05009e-08	2.55139	2.30886	2.36732	4.27425	4.17965	4.24403	3.0939	2.15037	0.855181	1.83682	2.15434	1.19048	0.9294	1.83504	1.50961
Snhg11	785.363	-2.56642	0.497194	-5.16181	2.44568e-07	2.37469e-06	11.8516	21.0683	4.65827	4.87415	17.0341	5.22925	7.76912	52.1279	8.72284	8.13448	154.103	218.735	168.221	25.5438	76.7026
Ube2c	31.8049	2.0118	0.203798	9.87155	5.53018e-23	3.55981e-21	4.77356	3.36708	2.52005	2.77451	3.62762	5.15347	4.05644	0.889807	0.855181	1.92429	0.538585	0.877197	0.663857	0.513811	1.00641
Cd40	60.8566	1.40084	0.170342	8.22368	1.97354e-16	6.31415e-15	6.58423	8.3696	3.97099	5.62402	7.88614	7.88177	7.49411	4.15243	2.73658	3.76111	1.54843	2.25565	1.99157	1.54143	2.30036
Slc2a10	33.5716	1.04443	0.216048	4.83424	1.33654e-06	1.11889e-05	1.72836	2.69366	2.52005	4.19927	5.9146	3.3346	4.67522	1.33471	1.62484	1.31201	0.605909	2.50628	1.59326	1.54143	1.50961
Prex1	77.9297	1.3199	0.158224	8.34201	7.304e-17	2.46369e-15	7.24265	6.92657	9.08745	4.87415	8.04386	8.18492	8.52541	5.63544	3.07865	1.83682	2.22166	4.19801	3.45206	2.93606	1.65338
Snai1	70.7143	1.29082	0.16686	7.73591	1.02666e-14	2.74179e-13	6.33732	5.57973	11.302	11.623	6.78208	5.98711	8.45666	4.15243	4.01935	3.2363	3.16419	2.88222	2.65543	1.76164	2.22847
Zbp1	42.4924	3.27925	0.311276	10.5349	5.96635e-26	5.29661e-24	2.13987	2.69366	6.33831	3.07446	6.38777	5.68397	8.86918	0.815656	0.513109	0.437338	0.20197	0.187971	1.32771	1.10102	0.359431
Phactr3	18.2354	-1.22754	0.336295	-3.65019	0.000262048	0.00123294	0.329211	1.73164	0.305461	0.449921	0.55203	0.833649	0.61878	1.48301	0.769663	0.874676	3.02954	2.50628	2.25711	2.49565	1.00641
Slc17a9	20.1245	1.76478	0.213699	8.25824	1.47839e-16	4.80611e-15	2.22218	1.92405	2.44368	2.62454	1.4195	2.34937	3.23141	0.889807	0.769663	0.437338	0.740555	0.438598	0.531086	1.02762	1.22207
Helz2	423.59	1.09602	0.140019	7.82763	4.97167e-15	1.35918e-13	31.6866	21.9341	46.3536	44.0923	69.0037	51.0041	42.6958	21.4295	25.1423	20.6423	16.1576	14.8497	16.862	16.5888	19.0498
Postn	539.121	2.40197	0.192565	12.4735	1.04105e-35	2.33614e-33	120.821	58.01	99.5802	49.1164	48.6575	84.1985	84.154	7.78581	14.5381	12.2455	15.0131	12.6567	9.36038	5.13811	13.7303
Dclk1	53.619	1.47638	0.166431	8.87082	7.26097e-19	3.07108e-17	5.8435	6.92657	5.57466	7.72365	3.62762	4.77453	8.45666	3.63338	2.90761	1.48695	1.00985	1.87971	2.19073	2.34885	1.72527
Rap2b	97.219	1.14638	0.130282	8.79923	1.37755e-18	5.59222e-17	10.9463	12.4101	14.1276	9.22339	8.43817	11.5195	9.55671	2.59527	3.67728	3.67364	3.90474	4.5113	4.71339	6.60615	5.39146
Lxn	69.5416	1.05656	0.120551	8.76442	1.87742e-18	7.54566e-17	8.14798	5.67594	6.33831	6.22391	5.99346	9.54907	7.28785	2.59527	3.84831	3.06136	2.96222	3.88473	3.51844	3.67008	2.0847
Trim59	13.5049	1.02274	0.217746	4.69695	2.6408e-06	2.05924e-05	1.48145	1.44303	1.14548	1.94966	1.26178	1.36415	1.44382	0.741506	0.855181	1.04961	0.605909	0.250628	0.4647	0.954221	0.93452
Sfrp2	28.1595	1.21006	0.187661	6.44812	1.13243e-10	1.89602e-09	1.97527	2.02025	4.27645	2.54955	2.12926	3.03145	2.40637	1.40886	0.940699	1.22455	1.61576	1.12782	1.32771	1.10102	0.862634
Kirrel	54.8516	1.0754	0.12581	8.5478	1.25459e-17	4.64917e-16	6.41962	5.57973	5.72739	7.64866	3.62762	6.44183	5.56902	2.89187	2.90761	3.41123	2.55828	2.38096	1.72603	2.49565	2.0847
Fcrls	140.093	1.61894	0.157481	10.2802	8.65153e-25	6.72032e-23	14.0738	10.5823	17.9458	12.5228	10.804	22.5085	18.7009	2.59527	3.93383	5.33552	7.13626	6.20303	4.58061	4.84451	5.10392
Nes	196.898	2.06065	0.176993	11.6425	2.50453e-31	3.81752e-29	30.7813	18.8557	22.375	17.322	21.7657	32.8154	31.4203	4.96809	3.16417	4.37338	4.10671	5.01255	3.12013	5.50512	8.842
Iqgap3	22.1861	1.62042	0.197909	8.18772	2.66211e-16	8.36989e-15	2.46908	1.63544	2.29095	2.02465	2.52356	3.10724	2.0626	0.444903	0.513109	1.57442	0.807878	0.751883	0.730243	0.880819	1.07829
Sema4a	88.8985	1.62356	0.187442	8.66171	4.64742e-18	1.78782e-16	7.90107	6.25315	6.26194	7.4237	11.5926	10.2311	10.863	1.85376	2.48002	2.18669	2.55828	5.07521	5.51001	1.98184	2.73167
Il6ra	64.8883	1.36031	0.132021	10.3038	6.77669e-25	5.36721e-23	6.74883	8.2734	10.3857	7.87362	5.75688	6.29026	5.98154	2.29867	1.79588	2.9739	2.28899	2.13034	3.05374	4.4775	2.30036
Slc27a3	38.7403	1.15049	0.186173	6.17968	6.42304e-10	9.54711e-09	6.33732	4.2329	3.97099	3.22444	3.23332	4.31982	4.60647	1.70546	1.96692	1.57442	0.807878	1.62908	1.32771	2.56906	1.94093
S100a6	679.944	1.07223	0.101527	10.561	4.51996e-26	4.05717e-24	91.1915	86.1011	76.3652	76.4866	49.6827	68.8897	78.2413	30.4017	39.9369	42.6842	26.66	25.6267	31.7324	31.1223	32.0612
S100a11	572.742	1.14246	0.0959944	11.9013	1.16545e-32	1.98212e-30	74.0725	76.9618	61.4739	65.6885	50.3924	57.9765	48.8836	23.5799	34.9769	32.7129	23.4958	26.6918	27.2181	24.3693	18.4747
S100a10	428.372	1.0198	0.0990995	10.2907	7.7607e-25	6.05747e-23	55.1429	51.853	45.8955	45.892	33.4372	41.3035	51.6337	17.1288	22.8333	21.9544	14.6765	18.4211	20.7123	27.0852	21.6377
Tnfaip8l2	60.9068	1.66022	0.182484	9.09791	9.20894e-20	4.38905e-18	5.02047	3.65569	6.7965	4.49921	7.965	7.27548	6.3253	2.00207	2.90761	1.48695	2.55828	1.62908	2.65543	3.08287	2.22847
Ctss	422.864	2.23933	0.160745	13.931	4.1071e-44	1.54322e-41	33.7442	34.248	50.4774	28.42	40.929	68.9655	60.8467	8.00826	9.66354	12.7703	11.4449	9.77448	14.8704	11.157	7.90748
Fcgr1	93.1687	2.52465	0.238124	10.6022	2.90946e-26	2.70162e-24	6.41962	4.0405	10.1566	6.44887	13.1698	15.3088	14.0257	2.00207	1.62484	1.13708	2.22166	2.31831	2.65543	1.61484	1.43772
Gm15441	43.4947	-1.2127	0.292252	-4.14949	3.33214e-05	0.000199767	2.22218	0.865821	1.29821	2.69953	2.36584	1.51573	1.0313	3.92998	3.7628	2.36162	5.58782	4.44864	3.38567	5.43172	2.87545
Txnip	3687.31	-1.09776	0.227462	-4.8261	1.3923e-06	1.15925e-05	187.815	139.012	143.796	222.111	113.008	172.868	120.662	254.93	263.738	170.212	637.147	612.597	321.24	387.854	230.323
Ptpn22	23.2629	1.17242	0.245359	4.7784	1.76699e-06	1.43234e-05	2.8806	3.07847	4.35281	2.09963	1.89267	2.04623	1.44382	1.26056	1.96692	1.04961	0.807878	1.12782	1.19494	1.10102	1.07829
I830077J02Rik	25.1092	1.04931	0.185803	5.64744	1.62853e-08	1.97242e-07	1.72836	3.36708	2.44368	1.64971	2.12926	2.87988	2.54387	1.63131	1.71036	1.04961	1.14449	1.12782	1.26133	1.10102	0.575089
Dennd2d	15.3299	1.05658	0.301698	3.50211	0.000461582	0.00202108	1.31685	1.05823	1.06911	1.64971	2.20812	1.36415	0.687533	1.03811	1.02622	0.787208	0.269293	0.626569	1.3941	0.954221	0.431317
Cd53	120.623	1.84868	0.159554	11.5866	4.82138e-31	7.1467e-29	12.6746	11.3519	16.113	9.1484	12.8544	14.9299	10.588	2.22452	3.24969	2.79896	3.97207	5.51381	5.5764	4.77111	2.51602
Psrc1	35.5695	3.5573	0.327374	10.8662	1.67083e-27	1.84901e-25	7.57186	2.78987	5.49829	5.32407	2.91787	7.42705	7.15034	0.296602	0.171036	0.524805	0.134646	0.689226	0.0663857	0.220205	0.93452
Tifa	25.2759	1.13979	0.180268	6.32276	2.56938e-10	4.04615e-09	1.64606	3.94429	2.74915	3.14945	2.52356	1.74308	2.47512	1.48301	1.11174	1.04961	0.807878	0.81454	1.99157	1.24783	1.15018
Mcub	16.6554	1.92506	0.242278	7.94568	1.93126e-15	5.53253e-14	2.63369	1.34683	1.83276	1.57472	1.18292	1.89466	1.71883	0.444903	0.42759	0.612273	0.875201	0.313285	0.331929	0.660615	0.503203
Cenpe	25.985	1.46283	0.212917	6.87043	6.40071e-12	1.27203e-10	2.71599	3.36708	2.59642	2.54955	1.65609	2.80409	2.13135	0.593205	0.342072	1.57442	1.41379	0.689226	0.531086	1.54143	1.07829
Bank1	30.6624	1.04038	0.240444	4.32692	1.51212e-05	9.87924e-05	3.37442	5.67594	2.13822	2.54955	1.89267	2.34937	2.81889	0.963958	1.79588	1.13708	1.7504	0.939854	3.38567	1.39463	0.503203
Gbp7	366.698	1.38929	0.350084	3.96844	7.23432e-05	0.000398652	15.5552	22.8961	38.1826	21.4462	94.8702	21.978	42.5583	20.2431	20.6099	19.7677	4.91459	6.51632	43.2835	5.13811	8.19502
Gbp3	107.759	1.30303	0.269419	4.83642	1.32196e-06	1.10768e-05	5.7612	6.54176	10.0802	5.84898	21.5292	7.19969	12.9256	5.78375	7.098	3.93604	1.88505	2.7569	11.6175	1.98184	2.44413
Clca3a1	46.5882	3.06853	0.335755	9.13919	6.29218e-20	3.06213e-18	5.9258	1.73164	11.5311	3.9743	2.99673	7.27548	16.7758	0.444903	0.855181	0.524805	0.605909	0.626569	0.597471	0.734016	0.503203
Ifi44	88.0605	3.28739	0.442843	7.42337	1.14173e-13	2.76152e-12	6.25501	5.29113	19.7022	3.29942	19.5576	14.7783	17.9446	3.48508	1.96692	1.31201	0	0.438598	1.3941	1.24783	0.718862
Ddx58	311.378	1.55053	0.156388	9.91468	3.59419e-23	2.39263e-21	26.5015	26.5518	37.648	23.9958	47.3168	40.1667	31.3515	18.6118	15.5643	13.3825	7.67484	8.27071	11.7503	9.1018	10.9986
Aqp7	240.205	-1.21903	0.167637	-7.27184	3.54615e-13	8.13851e-12	12.7569	16.7392	5.19283	20.4714	9.30564	8.03334	9.35045	22.0227	17.8733	16.4439	32.1132	32.0177	20.4468	21.0663	26.1666
Fam219a	19.0957	1.21334	0.197685	6.13778	8.36825e-10	1.22691e-08	2.22218	1.53924	1.90913	1.87467	1.81381	2.12202	2.40637	0.667355	0.940699	0.787208	1.48111	0.501255	0.597471	0.660615	0.862634
Cd72	80.3009	2.91637	0.289799	10.0634	8.01553e-24	5.7304e-22	3.53902	7.02277	8.70563	4.12428	8.3593	13.3384	12.7881	1.11226	1.36829	1.48695	2.22166	1.44111	2.52266	0.44041	0.646976
Car9	30.1317	1.24061	0.305225	4.06457	4.81218e-05	0.000276692	10.0409	1.53924	2.36732	2.54955	1.34064	3.48617	5.63777	1.03811	0.940699	0.69974	0.875201	1.19048	0.863014	1.83504	1.50961
Glipr2	130.907	1.23048	0.1084	11.3512	7.31189e-30	9.76348e-28	12.51	13.6607	20.084	14.6224	12.8544	15.6878	12.9944	4.37488	6.75593	7.60968	5.38585	4.88724	6.30664	5.13811	5.31958
Col15a1	698.873	1.14311	0.127319	8.97832	2.74939e-19	1.21245e-17	85.1011	93.1238	82.4744	97.408	68.5305	52.5199	75.8349	34.7766	34.4638	48.3696	26.1214	23.747	29.5416	19.9652	31.9175
Nr4a3	42.125	1.4978	0.494466	3.02912	0.00245265	0.0086523	4.60896	4.61771	11.6075	5.77399	6.62435	2.80409	2.61263	5.19054	5.55868	0.874676	0.471262	0.250628	0.531086	0.880819	0.359431
Aldob	22.9371	-1.6347	0.28469	-5.74203	9.35457e-09	1.16892e-07	0.905331	1.25063	0.305461	0.749869	0.630891	0.682076	0.343767	4.30073	1.62484	1.83682	3.70277	2.44362	1.32771	3.89029	1.50961
Svep1	188.04	1.62591	0.150897	10.775	4.51979e-27	4.80436e-25	24.9378	18.1822	32.3025	23.4709	13.2487	24.9337	17.9446	3.78168	9.23595	7.52221	7.74217	8.02008	7.30243	7.48696	5.53524
Akna	64.9437	1.1729	0.139894	8.3842	5.10737e-17	1.75574e-15	6.41962	7.69618	8.24744	5.17409	4.65282	7.7302	7.63162	2.74357	2.22347	2.9739	1.61576	3.25816	2.98736	4.4775	1.79715
Tnc	48.5694	4.0035	0.329195	12.1615	4.98408e-34	9.36369e-32	15.5552	4.42531	11.3784	4.12428	3.31218	7.27548	11.413	0.519054	0.42759	0.34987	0.269293	0.626569	0.265543	0.0734016	0.215659
Cntln	25.8833	1.12453	0.20712	5.42938	5.65514e-08	6.19038e-07	2.7983	4.61771	2.74915	3.07446	1.81381	2.27359	2.81889	1.18641	1.79588	2.27416	1.00985	0.375941	1.12856	1.24783	1.36584
Sh3gl2	35.4631	-1.28685	0.393934	-3.26668	0.00108818	0.00429204	0.823028	0.384809	1.60367	1.64971	1.65609	0.682076	1.44382	2.74357	0.684145	2.44909	5.11656	5.63912	1.06217	4.18389	5.53524
Lepr	43.7656	1.02339	0.263945	3.8773	0.000105622	0.000556238	3.62132	8.562	7.25469	7.57367	3.94307	2.87988	3.0939	2.74357	3.24969	3.41123	0.942524	0.877197	2.05796	3.89029	1.43772
Podn	169.9	1.1721	0.188075	6.23206	4.60353e-10	7.03683e-09	20.1642	20.9721	23.0623	22.4211	7.17638	15.9909	21.7948	8.52732	6.32834	5.33552	7.00161	6.95492	5.97471	15.7813	7.69182
Spata6	45.5136	1.01655	0.133594	7.60921	2.75779e-14	7.08387e-13	6.00811	5.19492	4.65827	5.09911	4.33737	3.25881	5.01899	2.52112	2.30899	1.74935	1.68308	2.56893	2.05796	1.61484	2.15659
Cyp4b1	486.155	-1.05362	0.213631	-4.93198	8.14003e-07	7.12066e-06	15.7198	24.9164	17.1058	28.9449	32.8063	18.2645	10.863	60.6552	24.9713	22.829	63.3511	57.2684	37.0432	65.254	36.3744
Plk3	42.6591	1.98747	0.207202	9.59194	8.64482e-22	4.83302e-20	3.95054	4.52151	5.34556	5.62402	6.54549	6.13869	5.08774	2.44697	2.22347	1.22455	0.740555	1.06517	0.796628	0.660615	1.22207
Ptprf	164.252	1.41695	0.166974	8.48605	2.13788e-17	7.69302e-16	23.0448	26.2632	22.375	18.2218	11.0406	20.0834	12.3756	7.04431	6.92696	10.1462	3.83742	7.76946	6.9705	8.36778	4.45694
Cdc20	24.446	1.75914	0.258698	6.79997	1.0464e-11	2.01269e-10	3.12751	2.02025	1.60367	1.42475	3.62762	4.01667	1.51257	0.444903	0.513109	0.962143	0.538585	0.81454	0.663857	1.24783	0.646976
Cdca8	35.6217	1.36578	0.22176	6.15881	7.32955e-10	1.08446e-08	3.29211	3.07847	1.90913	1.79969	1.49837	5.15347	5.1565	1.18641	1.79588	1.22455	1.68308	1.56642	1.46049	1.68824	1.43772
Csf3r	25.6916	1.12037	0.313483	3.57394	0.000351656	0.00159285	2.9629	0.481011	2.13822	2.47457	1.57723	3.3346	2.61263	0.889807	2.13795	0.524805	0.471262	2.06768	0.995786	2.05525	0.93452
Eva1b	108.628	1.1267	0.151495	7.43724	1.0281e-13	2.49414e-12	12.0985	12.3139	7.78925	8.69848	12.1446	10.5343	12.5819	4.89394	2.90761	3.4987	4.03939	4.9499	4.04953	3.74348	6.82919
Marcksl1	47.3915	2.21277	0.206184	10.7321	7.1981e-27	7.31445e-25	11.7693	4.71391	6.33831	3.22444	5.04713	5.15347	7.63162	0.963958	1.45381	1.22455	1.00985	0.626569	1.46049	1.10102	1.07829
Col16a1	68.5515	1.47726	0.211851	6.97311	3.10002e-12	6.38866e-11	11.8516	10.8709	10.9966	8.5485	5.20485	5.30504	7.76912	3.48508	1.79588	3.93604	1.95237	2.38096	1.79241	1.24783	3.52242
Sdc3	361.94	1.3994	0.113076	12.3757	3.53833e-35	7.5222e-33	32.345	32.805	42.8409	31.3445	37.2226	51.5347	39.4644	14.756	12.0581	17.2311	13.532	14.0351	13.4763	11.3773	15.5274
Laptm5	437.238	1.95463	0.143199	13.6497	2.02668e-42	6.96705e-40	40.0815	30.7847	44.2154	35.1688	49.7615	56.006	60.1591	10.0845	11.3739	12.2455	12.9934	13.3459	18.5216	12.9921	11.7893
Smpdl3b	23.0682	1.6657	0.232497	7.16441	7.81218e-13	1.73143e-11	2.13987	1.73164	2.13822	1.34976	3.78535	2.04623	4.33146	0.444903	0.598627	0.34987	0.740555	0.751883	1.19494	0.734016	0.646976
Themis2	53.7897	2.13962	0.226502	9.44637	3.50785e-21	1.89553e-19	5.10277	3.07847	4.65827	3.4494	5.99346	9.09435	10.313	0.741506	1.62484	1.13708	1.34646	1.62908	1.99157	0.880819	0.93452
Gm13033	19.2028	-1.05425	0.259156	-4.06802	4.74147e-05	0.000272918	0.329211	0.288607	1.14548	0.674882	1.34064	1.43994	0.756286	0.667355	2.22347	1.48695	2.35631	1.75439	2.65543	1.83504	2.30036
Tent5b	80.4472	1.4086	0.345511	4.07686	4.56471e-05	0.00026406	17.3659	6.83036	26.2696	4.5742	4.8894	6.89655	5.77528	2.44697	3.7628	2.09922	2.69293	2.44362	2.7882	10.056	3.01922
Cd52	89.8148	3.07196	0.181908	16.8875	5.56416e-64	7.49167e-61	9.95864	8.3696	11.3784	12.5978	8.75361	15.9909	13.7507	2.00207	2.22347	1.48695	1.14449	1.44111	1.3941	1.02762	0.359431
E2f2	14.8817	2.52181	0.268605	9.38856	6.08274e-21	3.22226e-19	1.97527	1.82784	1.68003	1.79969	1.26178	1.89466	1.58133	0.0741506	0.342072	0.69974	0.20197	0.250628	0.398314	0.220205	0.0718862
C1qb	1452.09	1.69698	0.160361	10.5822	3.60364e-26	3.30818e-24	110.78	107.458	148.148	100.632	125.705	199.09	172.365	34.7766	44.2984	35.5993	51.5696	54.4489	69.3067	75.3101	41.9096
C1qc	563.648	1.64577	0.127742	12.8835	5.57529e-38	1.50133e-35	54.7314	45.2151	57.8084	43.0425	54.1778	65.1762	77.6912	15.1267	16.505	12.8577	19.4564	20.6768	26.2224	23.3417	17.6121
C1qa	735.738	1.75484	0.132927	13.2015	8.59563e-40	2.52508e-37	70.2866	65.9948	82.5507	51.441	59.4615	86.7753	103.542	26.0269	17.1036	17.8434	22.9572	23.1204	29.5416	31.1223	22.4285
Cda	18.4891	1.30337	0.24537	5.31188	1.08503e-07	1.12305e-06	2.22218	1.82784	1.37457	2.69953	3.78535	1.97044	1.78759	0.222452	1.28277	1.48695	0.471262	0.438598	0.863014	0.587213	0.503203
Clcnkb	46.9551	2.04517	0.509432	4.01461	5.95435e-05	0.000335091	0.905331	15.8734	0.840017	13.1227	2.60242	0.985221	1.65008	0.815656	1.02622	0.69974	2.08702	0.81454	2.7882	0.807418	1.00641
Efhd2	186.919	1.44957	0.0969182	14.9566	1.41092e-50	7.35362e-48	22.6333	17.5088	25.5823	15.8972	20.0308	20.8412	23.3761	7.11846	7.44007	6.9974	5.72247	5.63912	7.50158	8.44119	8.3388
Pdpn	134.449	1.10554	0.122738	9.00737	2.11064e-19	9.55229e-18	12.51	15.1038	14.2039	15.0724	12.3812	15.8393	8.52541	7.19261	5.90075	6.9974	4.91459	8.70931	5.24447	6.89975	5.67901
Tnfrsf1b	98.5498	1.4594	0.127075	11.4845	1.57817e-30	2.23672e-28	11.1932	10.1974	12.0657	8.77347	8.59589	14.3994	10.863	2.22452	3.42072	5.24805	3.36616	3.6341	4.44784	4.6977	2.87545
Pik3cd	113.249	1.32957	0.144206	9.21999	2.97133e-20	1.48172e-18	10.1232	9.52403	10.3093	11.8479	9.06906	15.233	11.2755	4.07828	5.38764	6.12273	5.31853	4.76193	4.58061	4.4041	3.30676
Gm13090	239.96	-1.12444	0.336531	-3.34126	0.000833997	0.00341223	11.687	15.9696	8.62926	4.34924	27.1283	6.36605	4.2627	19.9465	22.7478	17.6684	33.9982	32.331	33.392	7.92737	13.0833
Gpr153	121.369	1.00631	0.120816	8.32929	8.13315e-17	2.72629e-15	10.2879	15.8734	14.7385	15.2973	12.8544	8.41227	11.0693	6.22865	5.81523	6.4726	5.85712	4.19801	5.37724	5.50512	6.97296
Kcnab2	26.9822	1.94963	0.296998	6.56448	5.22164e-11	9.23041e-10	2.38678	2.69366	3.05461	2.24961	2.28698	5.15347	4.74398	0	0.769663	0.262403	0.875201	0.438598	1.59326	2.05525	0.93452
Megf6	46.6607	1.30163	0.150991	8.62057	6.66217e-18	2.52086e-16	7.81877	6.83036	5.72739	5.17409	4.02193	4.69875	3.50642	2.52112	3.16417	2.18669	1.88505	2.00502	1.65964	1.90844	1.29395
Isg15	178.586	2.8715	0.252764	11.3604	6.58505e-30	8.86622e-28	11.687	12.6025	23.9023	11.0981	37.3803	32.2092	31.8328	6.3028	3.93383	2.9739	1.27914	1.94236	3.18651	2.27545	3.45054
Dbf4	19.6047	1.19774	0.185938	6.44162	1.18206e-10	1.96893e-09	1.97527	2.30886	1.7564	2.69953	2.12926	1.59151	1.16881	0.741506	1.19725	0.874676	0.942524	0.81454	1.12856	1.02762	0.93452
Fgl2	968.577	1.20375	0.191966	6.27067	3.59493e-10	5.55821e-09	138.598	65.2252	179.993	86.7598	52.2851	134.293	116.193	45.306	44.4694	41.5471	50.8963	53.4463	34.1886	25.764	26.0947
Emilin1	404.254	1.40305	0.106153	13.2173	6.97322e-40	2.08641e-37	46.6657	39.1543	55.4411	59.3896	37.4591	39.6362	44.6896	20.6139	16.9326	23.3538	17.7733	12.1554	12.215	12.1113	16.3182
Msx1	28.3645	1.1653	0.191528	6.08424	1.17045e-09	1.67354e-08	3.78593	4.2329	2.74915	2.69953	2.28698	4.31982	4.40021	0.741506	1.36829	1.39948	0.807878	1.3158	1.06217	1.17443	1.43772
Bst1	13.4873	1.15507	0.276906	4.17134	3.02811e-05	0.000182761	1.56375	1.63544	1.7564	1.87467	0.630891	1.43994	1.30631	1.03811	0.598627	1.31201	0.403939	0.751883	0.398314	0.587213	0.359431
Tlr1	20.4344	2.35897	0.330592	7.1356	9.63641e-13	2.12119e-11	1.31685	2.02025	1.06911	1.79969	1.89267	2.65252	3.0939	0.0741506	0.342072	0	0.875201	0.81454	0.9294	0.367008	0.143772
Rhoh	18.0619	2.16518	0.278555	7.7729	7.67104e-15	2.07259e-13	1.72836	1.34683	1.98549	1.57472	1.4195	3.10724	2.68138	0.593205	0.855181	0.262403	0.673232	0.563912	0.663857	0.367008	0.143772
Rbm47	28.1408	1.62	0.221085	7.3275	2.34477e-13	5.47463e-12	2.38678	2.30886	4.35281	1.57472	2.4447	3.78931	3.98769	1.11226	1.19725	0.34987	0.875201	1.50377	1.52687	0.587213	0.503203
Chaer1	78.7419	-1.7087	0.519231	-3.29082	0.000998944	0.00399108	1.23454	1.44303	0.763652	1.1248	2.4447	0.909435	0.275013	2.15037	3.42072	3.41123	21.0722	18.2332	13.2771	3.67008	11.2142
Igfbp7	924.279	1.41026	0.130922	10.7717	4.68333e-27	4.94566e-25	160.079	120.253	132.264	115.18	74.1297	81.7734	98.936	42.2658	42.1604	42.4218	29.9588	27.1304	28.8114	37.655	44.6413
Cxcl1	53.8436	1.7665	0.290413	6.08271	1.1817e-09	1.68812e-08	4.27975	6.15695	7.71288	7.12375	5.12599	8.48806	5.294	3.55923	1.79588	1.57442	0.740555	0.939854	0.531086	5.94553	0.790748
Cxcl9	35.895	1.49392	0.370202	4.03541	5.45073e-05	0.000309661	2.8806	4.61771	2.97824	2.39958	4.96827	1.43994	7.70037	1.40886	0.513109	0.34987	0.134646	0.939854	5.1117	0.954221	1.07829
Cxcl10	44.1639	4.36156	0.349339	12.4852	8.99584e-36	2.07637e-33	3.12751	5.00252	9.08745	4.72417	2.68129	6.44183	9.21294	0.815656	0.342072	0.437338	0.0673232	0.187971	0.4647	0.220205	0.359431
Stbd1	34.8113	1.25957	0.40384	3.11898	0.00181476	0.00670195	3.0452	2.02025	2.21459	3.07446	4.41624	3.3346	2.95639	1.63131	0.684145	0.962143	2.55828	1.62908	0.863014	0.0734016	0.790748
Anxa3	303.604	1.03163	0.0975917	10.5709	4.06605e-26	3.67012e-24	31.522	26.4556	29.1715	22.2711	29.021	38.651	31.6953	10.3811	16.1629	13.8199	13.3973	13.9725	17.4594	15.7813	11.7893
Hpse	17.4407	1.64768	0.238433	6.91046	4.831e-12	9.75681e-11	0.905331	1.53924	2.90188	1.57472	2.0504	1.6673	1.85634	0.519054	0.342072	0.437338	0.673232	0.438598	0.663857	0.807418	1.00641
Gbp9	179.788	1.51729	0.316493	4.79407	1.63433e-06	1.33124e-05	6.09041	26.2632	12.9057	6.74882	30.7559	17.3551	30.1827	9.26882	4.96005	6.90994	3.43348	2.63159	16.862	5.35832	3.88185
Tmem119	58.8312	1.14413	0.174672	6.55018	5.74664e-11	1.01032e-09	5.9258	11.0633	7.94198	8.84845	3.23332	4.47139	4.1252	2.81772	3.07865	2.88643	2.28899	3.6341	3.05374	3.37647	1.50961
Selplg	92.6976	1.78652	0.174461	10.2402	1.30954e-24	9.98033e-23	8.8887	7.88859	10.6911	8.0236	9.3845	13.1868	10.588	1.55716	2.56554	1.48695	4.24136	5.38849	3.38567	1.83504	2.94733
Trpv4	67.269	1.06572	0.167778	6.35196	2.12592e-10	3.41096e-09	5.8435	6.25315	4.42918	4.79916	4.4951	8.63963	6.80658	1.77961	3.50624	2.71149	4.57798	3.88473	3.2529	3.59668	2.30036
Oasl2	259.64	2.87819	0.27373	10.5147	7.39065e-26	6.41399e-24	16.7075	13.3721	30.317	19.4216	62.0639	32.0576	40.4957	9.34297	5.04557	4.11098	1.7504	2.56893	5.17808	3.74348	4.24128
Oasl1	69.0734	3.88446	0.331631	11.7132	1.09094e-31	1.7113e-29	4.11514	5.29113	10.2329	4.19927	8.91133	10.7616	8.52541	1.55716	0.598627	0.874676	0.336616	0.563912	0.597471	0.220205	0.503203
Gm9754	29.4717	-1.17297	0.246251	-4.76334	1.90419e-06	1.52988e-05	0.905331	0.384809	1.29821	1.87467	1.57723	1.06101	1.37507	3.85583	1.53933	1.57442	1.54843	2.7569	2.38989	6.75295	3.16299
Oas2	103.284	2.31147	0.198948	11.6185	3.32037e-31	5.01375e-29	9.13561	10.1012	16.2658	10.9481	7.01866	19.2497	18.3571	4.89394	3.84831	1.83682	1.68308	2.31831	2.05796	2.86266	2.0847
Oas1b	84.4631	1.84821	0.253784	7.2826	3.27445e-13	7.55791e-12	7.57186	4.61771	10.0802	5.39906	14.6682	8.03334	15.7445	5.78375	4.36142	2.44909	1.14449	1.25314	3.18651	1.10102	2.30036
Oas1g	29.7287	3.65965	0.527788	6.93395	4.09251e-12	8.32779e-11	2.46908	0.865821	4.20008	2.47457	2.28698	5.45661	5.36276	1.55716	0.42759	0.34987	0.0673232	0	0.0663857	0.367008	0.503203
Oas1a	77.7334	3.02597	0.306744	9.86481	5.91485e-23	3.79231e-21	6.83113	5.86834	12.6766	4.34924	12.3812	8.94278	22.3448	3.04017	1.8814	1.39948	0.605909	0.125314	1.46049	0.954221	1.36584
P2rx7	68.8983	1.12768	0.124282	9.07358	1.15171e-19	5.39366e-18	7.32495	6.92657	5.65102	8.62349	5.9146	7.50284	5.36276	3.04017	3.84831	2.9739	4.10671	3.13285	2.19073	3.08287	3.59431
Ncf1	56.4868	1.76643	0.180761	9.7722	1.48201e-22	8.96892e-21	6.00811	5.00252	5.57466	4.19927	4.65282	8.18492	7.28785	1.85376	1.79588	2.9739	2.55828	0.939854	1.79241	1.68824	0.862634
Orai2	29.8456	1.67045	0.214987	7.76999	7.84919e-15	2.11718e-13	3.20981	3.36708	3.97099	2.09963	4.65282	3.18302	3.85018	0.963958	1.19725	1.48695	1.07717	0.187971	1.19494	2.12865	0.575089
Zan	36.5434	2.40872	0.362734	6.64046	3.12706e-11	5.72184e-10	3.95054	0.865821	4.73464	2.02465	1.89267	4.85032	5.1565	0.222452	0.769663	0.262403	0.740555	0.563912	0.730243	1.83504	0.93452
Pilra	35.8607	1.77444	0.269858	6.57546	4.85016e-11	8.63992e-10	3.12751	2.30886	2.67278	2.99948	1.57723	6.29026	5.08774	0.889807	1.96692	1.31201	1.14449	0.563912	1.3941	2.56906	0.718862
Nxpe5	48.8445	1.6393	0.254566	6.43961	1.19783e-10	1.98699e-09	3.95054	1.92405	3.97099	2.8495	5.59916	5.98711	6.66907	1.03811	0.684145	0.874676	1.88505	1.50377	1.92519	3.37647	1.65338
Gm10874	42.277	-1.26692	0.308654	-4.10465	4.0493e-05	0.000237648	1.31685	2.50126	1.60367	1.87467	1.73495	1.51573	0.687533	2.00207	4.19039	2.53656	8.1461	11.7168	6.83773	1.54143	1.79715
Micall2	38.6487	1.5165	0.208105	7.28718	3.16515e-13	7.32655e-12	4.93817	2.88607	3.36007	3.4494	3.23332	5.30504	5.22525	1.33471	0.940699	0.69974	1.48111	2.25565	1.19494	0.660615	1.94093
Lfng	23.2158	1.57521	0.234455	6.71858	1.835e-11	3.44345e-10	2.55139	3.17468	2.21459	2.8495	0.709752	1.89466	2.26886	0.963958	0.940699	0.612273	0.673232	1.00251	1.19494	1.61484	0.718862
Fscn1	193.808	1.26891	0.146979	8.63328	5.96159e-18	2.27173e-16	33.3326	18.9519	16.1894	15.5973	16.6397	22.2054	26.6763	6.82185	5.98627	5.24805	10.2331	9.27322	6.0411	6.09233	10.8548
Arpc1b	1538.97	1.11903	0.0710867	15.7418	7.82393e-56	6.01958e-53	153.412	136.415	163.192	135.276	139.9	182.039	156.758	61.6933	64.6517	74.1725	67.1212	66.291	69.5722	89.4766	64.4819
Alox5ap	86.633	1.50986	0.135976	11.1039	1.20126e-28	1.45931e-26	8.06568	6.34935	9.8511	7.12375	8.20158	12.5047	12.0318	2.37282	3.07865	3.06136	4.57798	2.56893	3.05374	3.74348	2.87545
Hsph1	291.329	1.06394	0.290911	3.65726	0.000254922	0.00120503	93.1668	28.6683	66.514	35.4688	14.9048	17.8856	17.7384	16.4614	18.4719	16.4439	14.0032	13.158	7.8999	14.3133	14.0897
Gm20559	52.9795	1.48355	0.133569	11.107	1.15989e-28	1.41972e-26	4.44435	5.77214	6.5674	6.2989	4.57396	7.04812	5.01899	2.44697	2.39451	2.01175	2.22166	1.37845	1.52687	3.37647	2.01281
Samd9l	103.796	1.5681	0.10891	14.3982	5.31186e-47	2.38399e-44	9.79404	11.4481	11.7602	9.59832	10.8829	13.8689	15.5382	4.30073	3.93383	3.76111	3.43348	3.44613	4.11591	3.37647	3.88185
Col1a2	2711.43	1.24467	0.0956909	13.0072	1.11407e-38	3.10344e-36	249.789	266.577	292.784	308.046	238.556	289.958	354.423	94.8386	127.422	133.65	122.999	120.552	119.76	81.8428	128.892
Asns	27.0651	1.14176	0.198574	5.74977	8.9363e-09	1.12274e-07	3.29211	2.69366	2.82551	2.32459	1.81381	4.47139	2.13135	1.26056	1.53933	1.22455	1.21182	0.939854	0.863014	1.90844	1.29395
Tes	40.9054	1.45392	0.18237	7.97235	1.55681e-15	4.53213e-14	5.10277	2.88607	4.35281	4.49921	4.33737	4.31982	4.74398	2.52112	1.02622	2.44909	1.21182	0.563912	0.9294	2.78926	1.50961
Gm20186	47.338	-1.06016	0.252437	-4.19969	2.6728e-05	0.000163764	2.8806	2.98227	3.81826	2.62454	1.81381	4.16824	1.0313	3.33678	5.04557	4.37338	3.90474	4.32333	2.85459	5.50512	5.39146
Irf5	92.8125	1.99104	0.154564	12.8817	5.70894e-38	1.51212e-35	8.06568	7.21517	11.0729	7.64866	7.88614	13.8689	15.057	2.52112	2.56554	2.9739	2.49096	3.50879	2.98736	2.05525	2.87545
Clec5a	19.4263	1.27618	0.268811	4.7475	2.05948e-06	1.64321e-05	1.64606	2.11645	1.06911	1.04982	0.946336	2.57673	2.81889	0.519054	0.42759	0.69974	1.48111	1.12782	1.32771	0.293606	0.503203
Gimap3	22.6276	1.59253	0.231185	6.88854	5.63697e-12	1.12998e-10	2.63369	2.50126	2.97824	2.69953	4.25851	1.36415	1.85634	1.85376	0.598627	0.962143	1.00985	0.563912	0.863014	0.220205	0.790748
Tmem176a	422.774	1.18301	0.0925084	12.7881	1.91041e-37	4.89944e-35	44.7727	37.8075	44.5209	38.8432	37.3014	61.8416	40.2207	13.6437	18.8995	16.6188	23.4958	20.5515	15.999	21.5067	17.6121
Chn2	20.4823	1.00764	0.262419	3.8398	0.000123136	0.000635829	1.56375	2.02025	3.20734	2.32459	3.54876	1.43994	1.51257	0.444903	0.598627	2.27416	1.68308	0.438598	1.12856	0.293606	1.29395
Inmt	52.695	-1.48967	0.295409	-5.04274	4.58902e-07	4.21517e-06	0.164606	2.59746	1.45094	3.22444	1.97153	1.74308	2.61263	2.22452	3.33521	2.01175	10.4351	7.51883	9.16123	2.78926	6.32598
Herc6	44.5399	2.15079	0.23797	9.0381	1.59423e-19	7.33844e-18	3.62132	2.21265	6.94923	3.07446	7.09752	6.5934	6.1878	2.29867	1.8814	1.48695	0.740555	0.626569	1.06217	0.734016	0.575089
Igkc	51.3724	1.76994	0.281903	6.27856	3.41721e-10	5.29356e-09	6.00811	4.90632	5.80375	7.94861	6.07232	12.6563	9.14419	1.55716	2.90761	2.62403	1.54843	2.63159	0.863014	0.220205	1.65338
Capg	278.36	1.6529	0.140267	11.784	4.7216e-32	7.70575e-30	38.7646	29.5341	38.4117	19.7965	27.6803	40.5456	41.4582	5.63544	9.83458	10.846	7.80949	6.8296	10.4226	12.3315	10.8548
Tmsb10	724.827	1.35216	0.118706	11.3908	4.64748e-30	6.31002e-28	99.4218	89.1795	73.5396	71.9874	64.5086	77.3778	104.161	27.5099	43.7853	34.8121	24.169	17.1053	30.0063	30.2415	28.9701
Dok1	60.3172	1.49297	0.148713	10.0392	1.02473e-23	7.22993e-22	5.10277	6.54176	8.24744	4.64919	7.965	8.79121	7.2191	1.85376	1.96692	1.92429	1.48111	2.69425	2.65543	2.93606	2.01281
Arhgap25	40.646	1.2959	0.197965	6.5461	5.90578e-11	1.03492e-09	4.36205	4.3291	4.42918	2.54955	5.67802	6.29026	4.53772	1.26056	1.79588	1.57442	1.34646	3.32082	2.12434	0.513811	1.94093
Mcm2	58.6435	1.03998	0.12573	8.27155	1.32228e-16	4.3423e-15	6.33732	4.81011	3.74189	4.87415	5.99346	5.91133	6.73782	2.22452	2.8221	2.79896	2.28899	2.94487	3.58483	2.93606	3.01922
Srgap3	24.6436	1.24368	0.194989	6.37819	1.79191e-10	2.90389e-09	3.29211	2.40506	2.97824	2.32459	2.91787	2.27359	3.50642	1.48301	1.36829	1.31201	0.538585	1.25314	1.46049	0.293606	1.22207
Timp4	188.2	-1.76047	0.252178	-6.98107	2.92935e-12	6.05237e-11	4.85587	15.7772	4.58191	12.5228	3.07559	3.78931	7.2191	20.169	16.7615	23.8786	21.0048	14.7244	19.5838	44.041	15.815
Ift122	375.766	1.14468	0.121505	9.42087	4.47383e-21	2.3935e-19	32.2627	28.3797	33.7534	32.9942	28.7844	59.1891	37.1955	12.8281	16.9326	21.0797	21.4761	17.2933	13.7418	16.809	19.3374
Rassf4	151.147	1.77831	0.124083	14.3316	1.38849e-46	5.90365e-44	15.8021	13.0835	17.4113	13.0477	20.4251	17.4308	22.6198	5.11639	4.87453	4.81072	3.43348	5.01255	7.30243	4.03709	4.52883
Gemin6-ps	45.0219	-1.22049	0.249311	-4.89543	9.80895e-07	8.40314e-06	0.987634	2.11645	0.916382	1.19979	3.15445	1.97044	1.99385	2.44697	2.30899	2.44909	5.5205	5.82709	6.9705	2.93606	3.95374
Bid	21.0542	1.07816	0.176097	6.12256	9.20861e-10	1.34281e-08	2.13987	1.92405	1.60367	2.47457	2.28698	2.27359	2.40637	1.11226	0.855181	0.962143	0.942524	1.12782	0.863014	0.807418	0.646976
Usp18	282.358	2.77543	0.312523	8.88072	6.64268e-19	2.81695e-17	12.0985	13.6607	47.4228	11.623	44.0835	41.2277	53.2151	9.63958	6.32834	3.76111	2.82757	2.25565	6.90411	4.25729	5.46335
Apobec1	110.12	2.04074	0.220886	9.23888	2.49101e-20	1.25381e-18	9.46482	9.52403	8.78199	6.44887	8.83247	20.7654	22.0011	1.26056	2.73658	2.9739	4.03939	2.69425	4.77977	2.71586	1.94093
C3ar1	139.234	1.51096	0.209486	7.21271	5.485e-13	1.23428e-11	12.4277	10.005	9.01109	9.67331	10.7251	23.9485	17.2571	2.44697	5.64419	4.02351	7.47287	6.32835	7.76713	4.6243	4.52883
Clec4a1	65.6564	1.98962	0.238869	8.32934	8.12932e-17	2.72629e-15	4.44435	3.65569	5.0401	4.79916	5.99346	10.6101	7.90663	1.70546	2.48002	1.13708	2.8949	2.25565	2.25711	1.76164	1.43772
Clec4a3	52.0545	1.89526	0.228103	8.3088	9.66745e-17	3.22056e-15	3.45672	3.84809	6.10921	4.49921	3.78535	6.36605	9.2817	1.18641	1.96692	0.874676	1.88505	1.44111	2.7882	2.27545	1.22207
Clec4b1	28.4268	3.02969	0.289739	10.4566	1.36673e-25	1.15614e-23	3.12751	2.40506	3.74189	1.87467	2.28698	3.8651	3.71268	0.296602	0.171036	0.874676	0.336616	0.626569	0.597471	0.513811	0.359431
Clec4a2	48.3897	2.12072	0.185585	11.4272	3.05637e-30	4.22066e-28	5.10277	2.78987	5.65102	5.77399	5.75688	7.12391	5.294	0.815656	1.45381	1.57442	1.54843	1.3158	1.52687	1.46803	0.718862
Clec4n	44.858	1.83185	0.185907	9.85354	6.61718e-23	4.20921e-21	4.03284	4.52151	4.811	3.4494	3.07559	5.15347	6.66907	1.40886	1.62484	0.612273	1.27914	1.44111	2.12434	1.61484	1.29395
C1rb	30.04	1.27886	0.267202	4.78612	1.70032e-06	1.37982e-05	2.46908	3.55949	3.20734	3.67436	1.81381	1.6673	2.40637	2.07622	1.11174	1.39948	1.14449	0.939854	1.8588	1.32123	0.93452
Ptpn6	145.94	1.55463	0.184524	8.4251	3.60455e-17	1.26331e-15	9.21792	8.65821	12.2948	13.3477	11.5926	18.5676	13.8882	4.30073	4.53246	5.94779	5.25121	9.0226	6.63857	4.91791	4.52883
Eno2	104.072	1.1489	0.204722	5.61203	1.99966e-08	2.37563e-07	23.7855	8.65821	12.6766	11.7729	4.96827	11.0648	14.0944	6.896	6.41386	4.02351	2.6256	4.76193	3.2529	6.60615	3.80997
Clec2i	15.0448	1.62231	0.264363	6.13666	8.42732e-10	1.23334e-08	1.39915	1.15443	1.29821	0.824856	2.0504	1.59151	1.65008	0.296602	0.513109	0.524805	0.471262	0.501255	1.12856	0.587213	0.359431
Clec12a	50.1219	1.9914	0.229271	8.68578	3.76148e-18	1.46444e-16	2.63369	6.83036	5.34556	3.89932	5.99346	8.03334	4.05644	0.963958	1.28277	0.874676	2.6256	1.81705	2.05796	1.17443	1.22207
Clec7a	22.9978	2.23648	0.2751	8.1297	4.30354e-16	1.32442e-14	1.97527	1.44303	4.04735	1.57472	3.54876	1.74308	2.81889	0.593205	0.171036	0.874676	0.942524	0.751883	0.663857	0.0734016	0.646976
Apold1	141.509	2.02352	0.17918	11.2933	1.41669e-29	1.86094e-27	25.4316	12.5063	26.1169	16.7221	17.3495	17.8856	14.0944	7.04431	4.36142	3.76111	2.42363	2.69425	1.99157	6.38594	3.37865
Emp1	439.497	1.3639	0.126489	10.7828	4.15155e-27	4.44216e-25	56.542	62.8201	62.6194	52.7908	39.3518	43.8802	51.1525	20.6139	25.9975	21.3421	16.3595	12.9073	15.0696	12.1847	18.1872
Bcat1	21.6125	1.17157	0.312408	3.75014	0.000176739	0.000870336	0.905331	1.53924	1.22184	1.34976	2.76015	2.72831	3.78143	0.0741506	0.684145	0.69974	0.471262	1.69174	2.65543	0.513811	0.718862
Lrmp	53.7452	1.52848	0.19193	7.96373	1.66928e-15	4.85082e-14	4.19744	5.86834	6.64377	3.22444	4.25851	6.82076	7.63162	1.63131	2.39451	1.83682	1.68308	2.06768	3.58483	1.61484	1.50961
Pirb	143.028	1.92477	0.188454	10.2134	1.72624e-24	1.30943e-22	12.8392	11.5443	10.5384	13.4976	9.3845	21.3717	16.5008	2.59527	4.61798	2.9739	5.31853	5.76444	5.24447	6.82635	3.01922
Lair1	39.5761	2.29792	0.251311	9.14372	6.03398e-20	2.94535e-18	3.78593	3.07847	4.88737	2.09963	4.57396	4.92611	7.49411	0.815656	2.13795	0.69974	0.538585	0.501255	1.92519	0.954221	0.431317
Gm15931	25.3459	1.47853	0.242984	6.08491	1.1656e-09	1.66955e-08	1.48145	1.44303	1.68003	2.54955	1.4195	3.63774	3.0939	0.444903	0.598627	0.69974	1.68308	1.25314	1.12856	1.10102	0.718862
Sbk2	87.5036	-1.18581	0.1991	-5.95582	2.5877e-09	3.53626e-08	3.78593	6.92657	2.97824	4.49921	2.60242	3.78931	1.99385	10.0845	6.1573	5.16059	11.8489	10.589	7.36881	15.4143	5.24769
C5ar1	168.961	1.08859	0.201569	5.40058	6.64252e-08	7.1788e-07	17.2836	9.90884	12.2948	12.7478	16.0877	17.8098	22.2761	4.44903	8.63733	3.93604	7.2709	11.0276	11.6839	11.157	4.88826
Slc1a5	255.566	1.26357	0.183536	6.88458	5.79574e-12	1.16037e-10	21.8926	37.9999	35.2043	23.6209	18.769	20.7654	23.2386	6.37695	7.098	10.7585	11.3103	9.39854	13.6755	20.112	11.6456
Gng8	17.2253	1.34645	0.243159	5.53733	3.07112e-08	3.51417e-07	1.56375	2.40506	2.06186	3.14945	1.89267	1.74308	2.33761	1.26056	1.02622	0.874676	1.00985	0.626569	0.398314	0.0734016	0.93452
Ptgir	87.1444	1.00713	0.137652	7.31651	2.54511e-13	5.92526e-12	5.67889	7.69618	8.40017	10.9481	8.91133	10.0796	10.7255	4.22658	3.59176	4.72325	2.55828	6.07772	4.24869	3.59668	3.01922
Plaur	74.0045	1.7624	0.21769	8.0959	5.68439e-16	1.72962e-14	5.8435	4.2329	8.85836	4.49921	8.28044	11.0648	11.7568	1.18641	1.62484	2.01175	2.0197	1.44111	3.12013	5.21151	2.30036
Gm9844	53.323	1.29529	0.152807	8.47668	2.31716e-17	8.28282e-16	8.14798	5.77214	5.0401	5.62402	4.81054	5.38082	6.94408	2.52112	3.67728	2.62403	1.21182	1.56642	2.25711	2.56906	2.5879
Pou2f2	30.6116	2.37976	0.264636	8.99258	2.41503e-19	1.07492e-17	3.62132	1.34683	2.74915	1.57472	3.70648	5.38082	4.88148	0.519054	0.256554	1.04961	0.538585	0.626569	0.796628	0.954221	0.359431
Cyp2b10	403.875	-1.97772	0.54115	-3.65465	0.000257533	0.00121524	2.46908	1.15443	1.60367	16.4971	19.7153	5.68397	1.51257	15.7941	21.294	22.0418	65.3035	83.5843	22.372	103.79	72.1737
Gmfg	64.3377	1.36786	0.127248	10.7495	5.95678e-27	6.16946e-25	7.24265	6.73416	6.7965	5.17409	6.23005	7.19969	8.2504	1.48301	2.8221	2.27416	2.49096	2.56893	4.11591	2.42225	2.5879
Rasgrp4	37.1775	1.73004	0.186341	9.28427	1.62817e-20	8.27243e-19	2.71599	3.75189	3.36007	4.12428	3.62762	4.77453	4.40021	1.11226	1.79588	0.874676	1.61576	1.75439	1.12856	0.954221	1.07829
Spred3	17.5967	1.55322	0.202298	7.67788	1.6174e-14	4.23537e-13	2.71599	2.30886	1.45094	1.57472	2.20812	1.81887	2.20011	0.741506	0.513109	1.04961	0.336616	0.563912	0.863014	0.587213	0.503203
Kcnk6	25.5323	1.10595	0.176328	6.27214	3.5613e-10	5.51149e-09	2.7983	3.17468	2.82551	2.92449	3.15445	2.04623	2.33761	0.963958	0.855181	1.83682	1.27914	0.563912	1.26133	0.954221	0.93452
Tyrobp	280.172	1.57649	0.0926873	17.0087	7.08118e-65	1.14411e-61	27.8184	25.5898	37.5717	26.0954	28.1535	31.2997	31.4203	9.93618	11.4594	8.65929	11.7816	9.08525	10.4889	11.9645	7.69182
Fxyd5	513.523	1.56777	0.12918	12.1363	6.78103e-34	1.24501e-31	57.9412	53.1037	52.7683	43.1924	43.8469	75.6347	65.9344	16.758	20.4388	21.4296	16.0229	14.2858	19.5174	30.6085	13.0833
Wtip	48.4319	1.16788	0.181233	6.44409	1.16294e-10	1.93907e-09	5.34968	5.48353	4.35281	6.67383	6.30891	3.10724	4.46896	2.29867	2.05243	2.27416	1.00985	1.94236	2.19073	2.27545	2.0847
Cebpa	32.3284	1.1457	0.210273	5.44863	5.07587e-08	5.59419e-07	4.36205	5.09872	3.89462	2.92449	2.36584	2.12202	1.58133	0.815656	1.28277	1.13708	1.41379	1.75439	2.58904	2.71586	1.29395
Tshz3	45.6385	1.04834	0.163484	6.41248	1.43171e-10	2.35082e-09	4.60896	7.21517	5.42193	5.17409	2.68129	5.30504	5.63777	1.40886	2.05243	4.11098	1.95237	2.25565	2.3235	1.83504	1.36584
Gm38340	14.7884	1.02042	0.260625	3.91527	9.03047e-05	0.000483611	0.987634	1.92405	1.68003	2.24961	1.34064	1.43994	1.85634	0.741506	1.45381	0.962143	0.605909	0.563912	0.597471	0.220205	0.431317
Nkg7	28.8302	2.73765	0.336015	8.14741	3.71794e-16	1.15743e-14	2.13987	1.44303	3.89462	6.14892	4.10079	4.01667	3.43767	1.63131	0.42759	0.0874676	0.471262	0.501255	0.331929	0.513811	0.215659
Napsa	31.1762	1.39015	0.169937	8.18038	2.8294e-16	8.8423e-15	3.12751	4.3291	3.66553	2.62454	2.68129	3.78931	2.61263	1.77961	1.53933	1.13708	1.34646	1.37845	1.12856	1.32123	0.718862
Cpt1c	192.047	1.47845	0.151984	9.72769	2.2976e-22	1.36983e-20	20.4111	15.1038	18.404	21.3713	11.356	19.4013	21.3135	6.97015	7.95318	7.43474	9.76186	7.95743	7.4352	8.51459	7.76371
Plekha4	46.7909	1.18707	0.164762	7.20474	5.81526e-13	1.30315e-11	4.44435	4.71391	4.811	4.79916	5.67802	5.38082	5.70652	2.52112	2.30899	2.01175	1.07717	1.50377	1.79241	2.71586	1.72527
Gabrg3	76.1834	-1.013	0.246398	-4.11123	3.93558e-05	0.000231563	2.9629	8.08099	0.916382	3.37441	3.86421	2.27359	1.30631	11.2709	5.04557	9.79637	10.5697	7.83211	6.90411	4.3307	5.39146
Atp10a	27.2505	1.10204	0.176631	6.23919	4.3983e-10	6.73586e-09	2.63369	2.30886	3.66553	2.54955	2.36584	2.80409	3.91894	1.03811	1.11174	0.69974	1.54843	1.62908	1.52687	0.954221	0.93452
Isg20	99.0582	1.01224	0.173291	5.84126	5.1807e-09	6.75037e-08	7.24265	7.88859	6.49104	14.0225	7.965	14.4752	14.5757	3.55923	7.18352	7.87208	3.23151	3.32082	4.71339	5.65192	4.6726
5430400D12Rik	61.2699	-1.06005	0.164269	-6.45313	1.09564e-10	1.84206e-09	2.13987	2.30886	2.97824	1.94966	3.62762	3.56195	2.33761	4.52319	3.07865	8.30942	6.86696	5.63912	5.77556	5.79873	4.52883
Fes	227.241	1.37667	0.0879234	15.6576	2.94647e-55	2.16391e-52	23.0448	24.6278	21.1531	22.946	22.7121	32.7397	30.4577	7.11846	8.38077	9.18409	9.02131	8.08274	8.56376	9.83582	9.48898
Tm6sf1	60.685	1.30022	0.128561	10.1137	4.80385e-24	3.46499e-22	5.67889	4.81011	8.01834	7.19874	5.5203	7.80598	6.46281	2.00207	2.8221	2.71149	2.0197	3.00753	2.72181	3.59668	2.0847
Prss23	134.705	1.09609	0.120297	9.11147	8.12758e-20	3.89665e-18	19.5881	13.3721	16.0367	11.473	13.3276	15.9151	12.9944	7.78581	6.1573	6.9974	6.53035	6.57898	4.77977	3.44988	4.45694
Tenm4	17.5397	1.0703	0.268585	3.98496	6.74928e-05	0.000374748	2.38678	3.55949	2.21459	1.94966	1.89267	1.06101	1.10005	0.815656	1.28277	1.66188	1.14449	0.626569	0.796628	0.146803	0.93452
Pak1	29.5336	1.82201	0.23268	7.83055	4.85742e-15	1.33245e-13	3.78593	3.55949	3.97099	3.9743	2.76015	2.34937	5.294	1.33471	1.53933	2.01175	0.942524	0.375941	0.730243	0.367008	1.15018
Myo7a	43.377	1.27823	0.169438	7.54397	4.55872e-14	1.13841e-12	4.19744	4.81011	4.27645	2.8495	5.28371	3.18302	4.95024	1.55716	1.45381	1.48695	1.61576	1.3158	3.65121	2.20205	1.50961
Lrrc32	156.49	1.06366	0.146111	7.27981	3.34299e-13	7.7051e-12	20.2465	23.6658	19.4731	10.9481	11.8292	13.3384	17.3258	11.6416	10.1767	7.08487	5.45318	7.2682	8.09906	6.53274	5.53524
Map6	26.132	1.08913	0.187256	5.81628	6.01703e-09	7.77737e-08	2.7983	2.11645	2.44368	3.07446	3.39104	3.48617	2.95639	1.40886	0.940699	1.66188	0.538585	0.939854	0.663857	1.32123	1.94093
Ucp2	546.148	1.18633	0.116689	10.1666	2.79379e-24	2.06115e-22	50.0401	36.6531	62.8485	59.1646	49.0518	68.9655	71.7097	23.7282	31.6417	26.5901	19.591	22.0552	23.7661	30.3149	20.6313
P2ry6	188.283	1.5655	0.141094	11.0955	1.31929e-28	1.57895e-26	15.6375	15.3924	19.3967	15.5223	21.5292	22.4327	18.1509	5.41299	8.0387	6.38513	6.53035	8.45868	9.16123	8.51459	6.61353
Rhog	220.105	1.00996	0.0815285	12.3879	3.04029e-35	6.63811e-33	20.5757	21.7417	20.2368	21.8212	23.2641	25.3126	20.4197	11.5675	13.2553	12.5079	9.2906	11.6542	11.02	8.22098	8.3388
Trim34b	26.8755	2.11966	0.299926	7.0673	1.57975e-12	3.39416e-11	1.97527	1.63544	4.50554	2.02465	5.20485	3.56195	3.98769	1.11226	1.11174	0.524805	0.20197	0.501255	1.19494	0.513811	1.15018
Trim30a	90.8796	2.14225	0.17831	12.0142	2.99349e-33	5.1453e-31	8.14798	10.1012	11.1493	7.04877	13.4064	11.0648	13.6819	4.44903	3.42072	2.62403	1.00985	1.81705	3.18651	1.83504	2.73167
Dchs1	100.455	1.03266	0.109186	9.45773	3.14693e-21	1.70621e-19	11.9339	10.8709	11.0729	10.4232	11.5926	12.05	7.63162	5.93205	4.53246	5.16059	3.43348	6.51632	3.2529	4.84451	3.95374
Gm8995	120.703	1.56514	0.183658	8.52202	1.56801e-17	5.7578e-16	6.58423	11.9291	13.7457	10.7231	10.6463	13.3384	20.1447	4.07828	2.65106	4.46085	2.28899	5.38849	7.63436	3.30307	3.52242
Dkk3	74.7915	1.61006	0.246715	6.526	6.75489e-11	1.16851e-09	11.3578	8.562	12.2948	8.92344	12.539	4.77453	8.18164	1.18641	2.90761	2.53656	2.15434	1.69174	3.12013	0.880819	2.80356
Pde3b	20.1262	1.75526	0.25957	6.76218	1.35931e-11	2.59602e-10	2.55139	4.0405	4.20008	1.7247	1.89267	1.51573	1.44382	0.741506	0.684145	1.04961	0.605909	0.438598	0.9294	0.367008	0.215659
Itpripl2	141.38	1.27653	0.0949382	13.4459	3.25451e-41	1.03104e-38	17.5305	19.5291	17.1822	16.6471	13.091	14.551	14.0257	4.81979	6.75593	7.60968	6.32838	5.13787	5.77556	5.28492	6.32598
Gprc5b	31.0684	1.20533	0.149974	8.03689	9.21495e-16	2.74697e-14	2.9629	4.52151	3.81826	2.77451	3.31218	3.63774	3.02515	1.70546	1.19725	1.48695	1.61576	1.37845	0.995786	0.807418	1.29395
Acsm5	114.036	-1.09583	0.209842	-5.22216	1.76849e-07	1.75621e-06	2.30448	4.1367	5.19283	4.12428	6.38777	3.8651	3.85018	10.4552	4.53246	8.04702	9.15595	12.0301	18.1897	17.7632	12.1488
Vwa3a	168.938	-1.00701	0.164879	-6.10759	1.01149e-09	1.46834e-08	8.7241	10.1012	8.5529	11.248	7.25525	8.79121	5.77528	10.9001	13.3408	16.7063	14.6091	15.163	11.7503	34.4988	19.2655
Cdr2	57.0706	1.07115	0.18136	5.90619	3.50108e-09	4.69046e-08	5.9258	6.25315	8.5529	8.84845	3.4699	5.83554	6.87533	2.96602	4.96005	4.19844	2.08702	1.81705	2.12434	2.42225	2.65979
Plk1	22.6798	1.49307	0.235521	6.33944	2.30598e-10	3.67434e-09	2.13987	1.92405	1.68003	1.42475	3.70648	3.41038	2.47512	1.40886	1.53933	0.787208	1.00985	0.501255	0.663857	0.513811	1.15018
Prkcb	25.8467	2.09713	0.225284	9.30884	1.29235e-20	6.62875e-19	3.45672	3.07847	4.12372	2.17462	1.73495	2.65252	4.53772	0.519054	1.28277	0.262403	0.673232	0.563912	1.12856	0.734016	0.862634
Il4ra	194.695	1.18788	0.120273	9.8765	5.26397e-23	3.42944e-21	17.119	16.2582	21.4586	17.172	15.6934	26.9799	24.5449	8.89807	8.80836	7.17234	8.1461	7.08023	8.09906	12.9187	6.54164
Cd19	17.5656	1.12123	0.23526	4.76591	1.88004e-06	1.5135e-05	1.89296	1.53924	2.97824	1.42475	2.20812	1.36415	1.51257	1.11226	0.598627	0.962143	0.471262	1.3158	0.863014	0.587213	0.431317
Apobr	13.7454	2.16919	0.273132	7.94193	1.99057e-15	5.69047e-14	2.05757	1.82784	1.37457	1.87467	1.65609	1.21258	1.65008	0.667355	0.256554	0.612273	0.134646	0.0626569	0.597471	0.734016	0.215659
Nupr1	274.213	1.11512	0.156091	7.14399	9.0659e-13	2.00106e-11	23.2094	38.7695	29.4006	22.871	17.6649	25.6158	38.2268	10.1586	12.9987	13.47	8.61737	7.14289	16.2645	19.5982	15.3836
Coro1a	274.142	2.2125	0.18055	12.2542	1.59469e-34	3.14213e-32	25.0201	21.8379	28.6369	23.9958	28.9421	45.2444	45.7897	2.81772	7.61111	5.51046	5.92444	6.20303	11.6175	9.90922	4.88826
Kif22	49.2673	1.1034	0.153949	7.16732	7.64774e-13	1.69731e-11	4.44435	5.19492	5.72739	4.34924	6.23005	6.21447	3.30016	1.18641	3.24969	2.79896	1.7504	2.94487	2.58904	1.90844	2.22847
Itgam	32.0288	2.01332	0.205735	9.78599	1.2933e-22	7.97549e-21	2.30448	4.3291	2.97824	2.92449	2.0504	5.00189	4.67522	0.667355	0.855181	0.787208	0.740555	0.939854	1.06217	1.39463	0.718862
Itgax	32.7885	1.50223	0.237545	6.32399	2.54902e-10	4.01801e-09	3.37442	1.92405	3.97099	2.17462	3.4699	3.94089	2.88764	0.741506	1.8814	1.39948	1.41379	1.19048	1.72603	0.587213	0.575089
Rgs10	77.0299	1.46649	0.130341	11.2512	2.28544e-29	2.95407e-27	8.55949	11.4481	10.3093	8.84845	7.49183	8.79121	10.2442	3.78168	3.7628	2.9739	2.49096	2.56893	3.18651	2.42225	2.94733
Ptpre	149.805	1.22047	0.106909	11.416	3.47988e-30	4.76479e-28	14.6499	12.3139	17.2585	14.3975	15.93	16.673	15.6758	7.11846	6.75593	7.95955	5.25121	6.95492	6.90411	4.18389	7.33239
Mki67	61.2234	2.33423	0.173441	13.4584	2.74889e-41	8.88276e-39	6.17271	10.1012	5.65102	6.52386	7.965	6.21447	9.90048	1.11226	1.96692	2.09922	0.875201	0.689226	2.05796	1.61484	2.37224
Ifitm3	2082.32	1.16507	0.0992848	11.7346	8.47112e-32	1.35513e-29	158.433	209.144	216.113	190.542	188.873	230.314	243.73	101.735	103.648	105.748	68.2657	74.6244	117.37	120.746	79.1467
Irf7	1083.12	3.36439	0.316239	10.6388	1.96693e-26	1.89165e-24	55.6367	58.8758	151.508	56.915	176.492	137.855	173.465	33.3678	13.0843	11.0209	6.86696	7.89477	19.6502	10.2762	15.4555
H19	68.4909	1.71455	0.228288	7.51044	5.89301e-14	1.45586e-12	12.1808	5.38733	9.39291	6.07394	8.91133	9.17014	6.3253	3.11432	2.13795	4.63578	0.673232	1.50377	1.3941	4.6243	2.51602
Tspan32	54.6853	2.16576	0.205682	10.5297	6.30609e-26	5.56762e-24	5.18508	3.75189	5.49829	5.09911	5.99346	9.928	7.42536	1.26056	1.62484	1.48695	2.49096	1.81705	1.52687	0.587213	1.43772
Tnfrsf22	13.1848	1.01274	0.21831	4.63898	3.50137e-06	2.65221e-05	1.39915	1.92405	1.06911	1.04982	1.0252	1.89466	1.30631	0.889807	0.769663	0.69974	0.605909	1.00251	0.531086	0.220205	0.575089
Gm26793	76.5461	-1.26825	0.295428	-4.29292	1.76339e-05	0.00011315	0.57612	1.63544	1.68003	1.04982	6.38777	3.18302	3.78143	5.63544	3.42072	5.42299	10.1658	7.7068	11.8167	3.81688	6.2541
Ccnd1	335.556	1.87141	0.155251	12.0541	1.84536e-33	3.24082e-31	41.316	22.1265	34.1352	22.0461	53.6257	49.7916	32.2453	5.48714	9.40699	11.8081	9.42524	12.594	11.352	9.2486	10.8548
Gm44634	22.621	1.28478	0.379311	3.38714	0.000706247	0.00294701	3.45672	0.865821	3.2837	2.17462	1.89267	0.60629	2.13135	0.593205	0	0.262403	1.68308	0.81454	0.597471	0.44041	2.30036
Irs2	250.413	1.27674	0.334166	3.82067	0.000133089	0.000681993	27.1599	23.8582	64.0704	25.9455	32.1754	13.9447	8.73167	29.2895	21.8926	7.17234	8.01146	8.27071	9.82508	4.4775	7.04485
Col4a1	3193.71	1.02282	0.0843801	12.1215	8.12136e-34	1.45796e-31	446.41	279.083	347.767	342.765	293.364	317.165	302.996	152.305	144.953	143.184	170.395	146.116	111.86	136.821	177.775
2810030D12Rik	21.4867	-1.07476	0.253259	-4.24369	2.19872e-05	0.000137907	0.658423	0.962023	0.229095	0.749869	0.867475	1.13679	0.82504	1.40886	1.36829	2.36162	2.08702	2.7569	2.58904	1.32123	3.01922
Kbtbd11	24.3096	1.03539	0.257489	4.02109	5.793e-05	0.000326807	2.7983	1.82784	3.2837	2.47457	2.28698	2.12202	2.26886	2.89187	1.45381	1.57442	1.00985	0.250628	0.597471	2.27545	0.790748
Angpt2	63.1535	1.29062	0.202065	6.38717	1.68987e-10	2.74957e-09	10.6171	6.73416	5.88012	2.47457	4.96827	11.4437	6.53156	1.63131	2.65106	4.02351	1.54843	3.44613	2.7882	3.00947	1.43772
Ckap2	21.7884	2.95634	0.238289	12.4065	2.40992e-35	5.33384e-33	3.62132	1.92405	2.90188	2.92449	2.60242	4.16824	3.23141	0.370753	0.342072	0.524805	0.538585	0.438598	0.132771	0.0734016	0.503203
Sfrp1	297.81	1.32141	0.119407	11.0664	1.82586e-28	2.16915e-26	26.913	22.8961	46.2009	42.0676	40.1404	29.9356	25.5075	8.23071	12.4001	13.3825	12.3875	10.401	12.4805	12.6251	10.6392
Msr1	46.1144	1.64928	0.265078	6.22187	4.91257e-10	7.4809e-09	4.19744	2.78987	4.27645	3.29942	1.73495	7.12391	9.14419	1.11226	0.769663	1.04961	1.07717	2.06768	1.79241	3.37647	1.43772
Helt	78.8308	-1.36156	0.342165	-3.97925	6.91317e-05	0.000382914	1.23454	2.98227	2.82551	5.24908	2.68129	2.95566	5.98154	4.22658	1.71036	6.735	3.97207	4.32333	7.50158	18.4972	8.69823
Ddx60	1826.61	2.55944	0.358141	7.14647	8.90385e-13	1.96798e-11	75.7186	88.9871	207.484	81.5107	312.054	230.769	302.583	87.4977	53.4488	43.3839	16.2922	18.1078	66.784	14.3867	24.2256
Lrrc25	37.458	1.73132	0.233696	7.40844	1.27791e-13	3.07707e-12	2.30448	3.36708	4.811	2.09963	3.07559	6.44183	5.294	0.889807	1.79588	1.22455	1.00985	0.877197	1.72603	2.78926	0.718862
Gdf15	358.555	1.16511	0.298825	3.89895	9.661e-05	0.000513801	39.3407	14.3341	43.91	36.2937	41.5599	50.4736	36.9893	10.0845	20.3533	30.5262	10.9064	8.584	9.7587	7.11996	24.9445
Ifi30	142.387	1.07683	0.101266	10.6337	2.07741e-26	1.97439e-24	17.119	16.3544	14.0512	14.0225	14.5105	15.3846	9.90048	5.19054	6.84145	6.56007	8.4154	5.63912	6.24026	8.66139	6.97296
Ankle1	15.8208	1.32166	0.32619	4.05181	5.08238e-05	0.000290985	0.246908	2.69366	1.29821	1.42475	0.867475	1.28837	1.0313	0.593205	0.171036	0.962143	0.605909	0.626569	0.597471	0.660615	1.07829
Bst2	495.839	1.86136	0.213554	8.71609	2.87963e-18	1.14281e-16	35.1433	37.3265	60.2521	37.5684	66.7956	59.4922	88.5543	31.4398	19.9257	17.2311	6.3957	8.45868	19.8493	11.3038	12.5082
Gm45694	48.7137	-1.09786	0.287484	-3.81886	0.000134071	0.00068638	3.86823	3.36708	1.22184	1.94966	1.34064	2.50095	3.71268	6.896	9.06492	3.06136	3.02954	2.56893	2.72181	5.13811	2.51602
Tpm4	586.682	1.15787	0.080567	14.3715	7.81398e-47	3.41218e-44	73.661	59.2606	58.8775	52.4158	53.7834	68.0561	77.6225	26.3235	24.6292	26.2403	25.0442	20.9901	23.7661	25.03	26.0228
Cib3	80.8822	-1.2499	0.220212	-5.67592	1.37947e-08	1.68849e-07	1.06994	3.36708	2.97824	6.97378	4.57396	3.03145	2.20011	6.52525	6.84145	7.87208	11.9162	10.777	7.63436	3.89029	7.76371
Hmox1	164.759	1.63147	0.200887	8.12135	4.6104e-16	1.41348e-14	21.0695	12.7949	13.9748	22.3461	10.6463	26.4494	15.7445	2.89187	5.90075	4.11098	12.1855	7.76946	4.97893	5.43172	6.46976
Mcm5	61.3707	1.41336	0.157199	8.99087	2.45272e-19	1.0887e-17	5.34968	6.54176	5.57466	4.49921	5.20485	7.42705	7.76912	3.41093	2.56554	2.36162	2.49096	1.94236	1.8588	2.12865	3.23488
Lyl1	83.6872	1.22004	0.156094	7.81604	5.45122e-15	1.48275e-13	7.81877	6.92657	5.11647	5.54903	7.72841	8.63963	11.5506	2.96602	2.22347	4.19844	3.97207	3.69676	4.38146	2.64246	2.5879
Adcy7	244.298	1.1325	0.0871564	12.9939	1.32484e-38	3.62805e-36	22.7156	29.1493	21.9932	23.6959	18.9267	22.5843	32.7266	14.3111	10.3477	11.2833	9.02131	10.4637	12.0158	11.2304	10.9267
Snx20	13.3217	2.09859	0.274479	7.6457	2.07804e-14	5.36341e-13	1.89296	1.15443	1.37457	1.64971	1.26178	1.6673	1.58133	0.0741506	0.42759	0.0874676	0.269293	0.751883	0.331929	0.44041	0.287545
Mmp2	1102.45	1.15418	0.0815217	14.1579	1.66818e-45	6.7382e-43	118.598	104.187	139.214	144.8	133.197	106.404	89.8606	44.342	54.0474	61.2273	43.8947	48.6844	46.9347	46.9036	52.6207
Lpcat2	20.5507	1.92608	0.223968	8.59978	7.98663e-18	2.99397e-16	3.12751	2.30886	2.67278	1.19979	1.57723	2.27359	2.75013	0.593205	0.684145	0.524805	0.538585	1.00251	0.995786	0.513811	0.359431
Ces1d	2106.53	-1.10522	0.205712	-5.37267	7.75775e-08	8.26249e-07	39.5054	198.85	94.8455	126.953	91.2426	70.4054	90.3418	357.851	182.581	121.405	207.355	204.324	221.33	118.764	250.667
Cpne2	45.638	1.14658	0.179037	6.40417	1.51194e-10	2.48004e-09	4.52666	9.23542	5.80375	4.64919	2.20812	4.31982	5.1565	2.15037	3.24969	2.36162	2.42363	1.25314	2.19073	2.05525	2.22847
Adgrg5	16.5361	2.84039	0.327057	8.68468	3.79794e-18	1.47508e-16	1.72836	1.05823	3.2837	1.27478	1.4195	3.10724	3.16265	0	0.171036	0.0874676	0.269293	0.81454	0.398314	0.293606	0.287545
Adgrg3	26.369	1.10236	0.190382	5.79023	7.02902e-09	8.99192e-08	3.29211	2.30886	2.36732	3.59937	1.81381	3.10724	3.0939	0.963958	2.05243	1.57442	0.807878	1.12782	1.19494	1.76164	0.646976
Bean1	32.1736	1.31925	0.166653	7.91611	2.45064e-15	6.94648e-14	3.37442	2.69366	3.58916	2.8495	3.23332	3.56195	4.2627	1.11226	1.11174	2.27416	1.07717	0.751883	1.32771	1.32123	1.29395
Pdp2	1248.55	-1.03502	0.163346	-6.33636	2.35252e-10	3.73743e-09	40.3284	64.3593	41.9245	44.3922	46.2916	73.2853	81.1976	80.0085	69.9538	96.6517	144.947	144.675	148.638	143.427	87.1979
Ces2e	36.915	1.44813	0.191886	7.54686	4.45873e-14	1.11517e-12	3.86823	2.21265	3.43643	3.07446	6.15119	4.47139	4.67522	0.889807	1.36829	1.83682	0.807878	1.44111	1.99157	2.05525	1.07829
Dpep2	68.045	1.73753	0.201764	8.61168	7.19971e-18	2.71155e-16	5.7612	5.19492	5.57466	4.79916	5.83574	8.18492	6.1878	1.33471	2.39451	1.57442	2.69293	3.00753	3.65121	3.08287	1.72527
Smpd3	18.723	1.23787	0.263714	4.69399	2.67923e-06	2.08518e-05	4.19744	1.15443	1.7564	3.22444	1.81381	2.04623	2.20011	0.667355	0.684145	1.22455	0.605909	0.501255	0.4647	0.880819	0.646976
Mlkl	50.492	1.49382	0.162528	9.19119	3.88521e-20	1.91382e-18	4.52666	5.00252	5.0401	3.4494	6.46663	6.66919	6.11904	0.963958	1.8814	2.09922	1.7504	2.38096	2.65543	1.10102	2.01281
Cmip	126.261	1.09043	0.0896338	12.1654	4.75329e-34	9.03517e-32	13.0038	15.7772	12.753	12.7478	10.0943	11.6711	11.2068	6.5994	5.13109	5.33552	5.25121	6.20303	5.90833	7.04656	5.67901
Cotl1	58.3179	1.79882	0.174725	10.2951	7.41173e-25	5.81317e-23	7.24265	4.3291	6.49104	5.62402	5.36257	6.89655	8.86918	2.37282	1.36829	3.06136	1.41379	2.13034	1.79241	1.76164	1.72527
Gins2	29.3877	1.14435	0.192567	5.94261	2.80519e-09	3.80312e-08	3.12751	2.50126	2.59642	1.7247	3.86421	2.95566	4.1252	0.815656	2.05243	1.57442	1.61576	0.626569	1.3941	0.880819	1.94093
Irf8	198.658	1.74545	0.139854	12.4806	9.53092e-36	2.16889e-33	17.8597	17.9898	21.3822	16.4971	22.0812	22.3569	30.4577	7.78581	7.18352	9.00916	4.71262	4.57395	9.62593	4.99131	6.82919
Snai3	156.315	-1.05467	0.33193	-3.1774	0.00148604	0.00561768	2.46908	6.54176	2.59642	6.67383	16.3243	5.22925	7.28785	10.9001	5.38764	8.48435	19.2544	21.7419	17.0611	8.00078	13.6584
Gm26870	1897.7	8.44813	0.324447	26.0386	1.81124e-149	9.75473e-146	415.465	63.6859	337.458	114.88	336.028	346.571	252.05	0.370753	0.684145	0.787208	0.538585	0.626569	0.863014	0.660615	0.503203
Gm10722	373.461	8.49053	0.380291	22.3264	2.04693e-110	6.61446e-107	75.8832	13.9493	67.125	21.9712	74.9183	58.4312	58.9216	0.296602	0.171036	0.0874676	0.0673232	0.187971	0.132771	0	0.143772
Gm11168	108.18	7.35503	0.510312	14.4128	4.29848e-47	1.9843e-44	24.8555	3.55949	16.8767	6.52386	29.6519	20.0076	19.801	0	0.0855181	0	0.134646	0.0626569	0.132771	0	0.143772
Gm10719	74.0864	8.68936	0.690212	12.5894	2.41498e-36	6.09669e-34	16.049	1.82784	13.0584	4.79916	18.217	17.5066	12.2381	0	0	0	0	0	0	0	0.143772
Gm10718	141.55	7.73576	0.484346	15.9715	2.01723e-57	1.81069e-54	28.0653	5.09872	22.6805	8.39853	38.5632	22.0538	27.3638	0	0.0855181	0	0.134646	0.0626569	0.132771	0	0.215659
Gm10717	143.444	7.9624	0.501965	15.8625	1.15302e-56	9.80495e-54	33.5796	4.81011	26.4987	10.4232	28.6267	27.3588	20.076	0.0741506	0	0	0.0673232	0.187971	0.0663857	0	0
Casp4	54.9754	1.47315	0.136592	10.7851	4.04787e-27	4.36009e-25	5.18508	4.90632	6.41467	6.67383	5.67802	5.07768	6.60032	2.29867	1.79588	2.88643	1.34646	2.31831	3.05374	2.12865	2.15659
Mmp13	16.8922	1.2365	0.320843	3.85391	0.000116245	0.000604496	1.56375	1.82784	0.840017	1.1248	0.394307	2.1978	3.16265	0.370753	1.19725	0.524805	0.875201	1.3158	1.3941	0.220205	0.359431
Mmp12	19.0419	3.68685	0.38294	9.62774	6.10554e-22	3.46131e-20	5.43199	1.53924	1.83276	1.19979	2.68129	3.3346	2.13135	0.519054	0.42759	0	0.0673232	0.375941	0.0663857	0.0734016	0.0718862
Mmp3	35.6875	2.61427	0.370434	7.05733	1.69731e-12	3.62264e-11	3.95054	1.73164	3.13097	6.59885	5.20485	4.3956	5.70652	1.11226	0.684145	0.34987	0.0673232	0.313285	0.663857	1.17443	0.431317
Phxr4	26.0493	1.3415	0.230508	5.81976	5.8931e-09	7.62329e-08	1.89296	5.57973	2.90188	2.54955	1.97153	3.94089	3.02515	1.70546	1.28277	1.66188	0.538585	1.44111	0.995786	0.734016	1.15018
Panx1	31.0509	1.61604	0.207019	7.80623	5.89239e-15	1.59737e-13	4.11514	3.55949	4.58191	4.34924	3.07559	3.71353	5.50026	0.519054	1.62484	0.787208	1.14449	0.751883	1.06217	0.807418	2.37224
Icam1	139.267	1.17642	0.129064	9.11501	7.86619e-20	3.79385e-18	11.1932	13.9493	11.8366	15.8972	10.4886	16.9761	17.6008	4.74564	7.69663	6.82247	5.38585	6.70429	8.49737	6.16574	4.74449
Acp5	28.6989	1.61741	0.236096	6.85065	7.35154e-12	1.45029e-10	2.63369	4.3291	2.90188	2.32459	1.73495	3.41038	4.33146	0.963958	0.598627	0.962143	1.00985	1.50377	1.59326	0.367008	0.359431
Adamts8	14.9291	1.31124	0.257338	5.0954	3.48003e-07	3.27471e-06	2.71599	0.962023	2.67278	1.1248	1.18292	1.97044	1.92509	1.03811	0.855181	0.612273	0.605909	0.689226	0.265543	0.146803	0.718862
Gm37474	28.1145	1.15285	0.196575	5.86469	4.49973e-09	5.91074e-08	2.9629	5.29113	3.05461	3.59937	1.57723	2.65252	3.98769	1.70546	1.28277	1.83682	1.48111	1.06517	1.06217	0.954221	0.718862
Scn3b	16.3997	1.73528	0.332198	5.22362	1.75463e-07	1.74674e-06	2.13987	0.865821	1.83276	1.57472	2.52356	5.75976	1.30631	0.370753	0.42759	0.962143	0.20197	0.626569	0.0663857	1.02762	0.862634
Nectin1	63.8651	1.01341	0.134668	7.52525	5.26209e-14	1.30599e-12	6.58423	6.54176	8.40017	8.47352	5.83574	5.07768	5.1565	1.63131	2.65106	2.18669	3.16419	3.44613	4.04953	4.18389	2.94733
Thy1	74.9819	1.55827	0.201814	7.72134	1.1511e-14	3.05894e-13	11.5224	15.3924	10.462	13.0477	5.20485	6.51762	7.76912	5.19054	3.59176	3.41123	2.15434	2.13034	1.72603	2.42225	2.22847
Mcam	213.459	1.22782	0.124521	9.86034	6.18374e-23	3.94904e-21	36.3778	18.4708	18.7095	18.5967	19.6365	21.978	28.9451	10.3069	10.1767	7.60968	8.48272	8.33337	7.70074	10.1294	12.005
Jaml	18.6232	2.23926	0.29216	7.66452	1.79507e-14	4.67035e-13	1.72836	2.02025	3.20734	2.54955	1.57723	2.04623	1.51257	0.593205	0.598627	0.874676	0.336616	0.438598	0.597471	0.880819	0.0718862
Tmprss4	21.5286	-1.30534	0.392558	-3.32521	0.000883527	0.00358762	0.411514	0.865821	0.610921	0.524908	1.81381	0.378931	0.756286	1.33471	1.02622	2.62403	2.15434	3.75941	3.45206	1.02762	1.43772
Il10ra	83.0172	2.53804	0.132246	19.1918	4.33669e-82	1.00097e-78	10.4525	10.005	12.3712	8.84845	11.4349	12.3532	10.1067	1.92792	2.30899	2.09922	0.875201	2.56893	2.05796	1.76164	1.50961
Nnmt	59.6035	1.29594	0.136067	9.52431	1.66145e-21	9.09967e-20	6.00811	8.1772	8.17107	6.44887	4.10079	6.66919	7.49411	2.52112	3.50624	2.53656	2.22166	2.31831	2.25711	3.37647	2.80356
Layn	51.5095	1.15535	0.152915	7.55551	4.17233e-14	1.04677e-12	3.29211	4.81011	5.57466	5.24908	3.78535	8.41227	6.80658	1.63131	1.79588	2.09922	2.69293	2.63159	2.12434	2.20205	1.65338
Tle3	72.2082	1.21049	0.144593	8.37166	5.68123e-17	1.94474e-15	8.23028	7.50378	7.63652	7.04877	6.62435	7.95756	9.00668	4.07828	2.65106	4.11098	2.22166	1.56642	2.12434	4.4041	3.52242
Kif23	23.9547	1.9867	0.213859	9.28973	1.54674e-20	7.8835e-19	2.46908	3.17468	3.97099	2.47457	3.54876	2.04623	2.54387	0.519054	0.598627	0.787208	0.20197	0.877197	1.65964	0.587213	0.503203
Calml4	23.0989	1.10194	0.205556	5.36077	8.28665e-08	8.768e-07	1.64606	2.21265	2.90188	2.39958	2.36584	2.27359	2.20011	1.18641	1.36829	1.39948	0.942524	0.375941	0.730243	1.76164	1.29395
Plekho2	157.057	1.22263	0.140895	8.67765	4.0403e-18	1.5617e-16	13.0038	14.2379	17.6404	14.4725	19.0844	19.0981	20.351	6.37695	7.52559	7.34728	3.7701	5.07521	8.89568	9.68901	4.88826
Anxa2	1387.79	1.0407	0.0891621	11.672	1.77162e-31	2.72611e-29	135.306	123.139	141.505	126.728	120.579	165.138	154.901	54.8714	64.4806	85.2809	68.1311	63.5968	68.5764	66.7221	56.0712
Ccnb2	34.2336	1.6072	0.174267	9.22268	2.89779e-20	1.44952e-18	4.19744	4.81011	3.43643	3.59937	4.57396	3.8651	2.61263	0.667355	1.28277	1.22455	1.34646	1.69174	1.3941	0.587213	2.22847
Aldh1a2	88.5838	2.2276	0.227088	9.8094	1.02573e-22	6.3741e-21	10.2879	7.31137	15.1967	9.22339	3.54876	13.9447	11.3443	1.40886	3.07865	2.44909	2.0197	2.88222	2.58904	3.44988	1.29395
Gm10639	84.6974	-1.11565	0.256043	-4.35725	1.31705e-05	8.73545e-05	1.89296	5.77214	3.66553	6.14892	3.39104	3.48617	3.16265	6.22865	5.47316	5.51046	7.60752	8.70931	6.63857	5.06471	17.1089
Cgas	19.8662	1.18086	0.226711	5.20864	1.90227e-07	1.87867e-06	1.64606	0.962023	2.36732	1.57472	1.26178	2.50095	3.02515	1.63131	0.855181	0.69974	0.673232	0.689226	0.531086	1.39463	1.15018
Cd109	17.4849	2.56722	0.305184	8.41203	4.02958e-17	1.40922e-15	5.7612	1.53924	2.52005	1.7247	2.4447	2.34937	2.40637	0.222452	0.769663	0.524805	0.0673232	0.313285	0.398314	0.367008	0.646976
Gm5620	112.952	-1.12545	0.200612	-5.61006	2.02252e-08	2.39749e-07	3.12751	7.40758	7.02559	5.84898	7.80727	5.38082	1.51257	5.93205	7.18352	12.7703	19.591	15.7895	10.2898	8.955	9.20143
Rbp1	341.924	1.00535	0.107372	9.36325	7.73218e-21	4.04301e-19	32.5096	44.2531	43.4518	38.1683	30.125	36.6805	34.3767	14.2369	16.505	26.0653	15.7536	13.4086	14.0738	12.7719	17.1089
Slco2a1	29.1447	1.26979	0.228557	5.55566	2.76562e-08	3.18717e-07	3.20981	6.15695	3.81826	4.12428	2.12926	2.04623	3.43767	0.815656	2.30899	2.01175	1.00985	0.81454	1.8588	0.807418	0.503203
Trf	30.183	1.03687	0.198803	5.21557	1.83256e-07	1.81871e-06	2.46908	1.92405	2.74915	2.17462	2.68129	3.3346	3.78143	0.889807	1.45381	2.09922	1.34646	1.25314	1.72603	1.61484	1.79715
Sema3f	134.451	1.09087	0.137044	7.95996	1.72094e-15	4.98303e-14	18.6004	11.7367	14.0512	13.1977	12.539	14.7025	14.3007	8.52732	4.44694	6.03526	6.05909	4.19801	3.51844	6.67955	8.91389
Uba7	1267.79	1.18161	0.247287	4.77831	1.76777e-06	1.43234e-05	55.0606	70.3239	124.933	69.5878	161.35	118.075	175.733	48.272	61.8296	44.0837	33.8636	44.2984	135.692	38.8295	48.6669
Gm45897	16.3811	1.10588	0.262638	4.21065	2.54642e-05	0.000156913	1.97527	1.25063	2.44368	2.54955	1.97153	2.12202	1.71883	0.889807	1.02622	0.34987	0.269293	1.00251	0.663857	0.587213	0.718862
Cx3cr1	98.8056	1.66407	0.216829	7.67456	1.65986e-14	4.33953e-13	9.79404	3.94429	7.17832	6.89879	11.4349	13.4142	12.1693	1.48301	2.8221	3.41123	3.50081	4.5113	4.1823	2.86266	3.23488
Ccr1	25.5775	1.19372	0.288729	4.1344	3.55882e-05	0.00021204	1.39915	1.34683	0.916382	1.57472	2.20812	2.27359	4.46896	0.296602	0.342072	1.04961	1.61576	1.25314	1.59326	0.807418	1.00641
Ccr2	129.97	3.55058	0.235043	15.1061	1.47718e-51	8.22993e-49	13.1685	7.59998	14.433	7.64866	21.7657	22.0538	25.5762	0.815656	1.53933	1.57442	1.21182	0.81454	1.99157	1.68824	0.862634
Ccr5	54.0178	2.2493	0.25767	8.72939	2.56061e-18	1.02152e-16	4.77356	4.52151	4.20008	3.37441	5.99346	7.42705	7.83788	0.815656	0.855181	0.787208	1.00985	1.69174	1.79241	2.34885	0.93452
Ulbp1	19.398	1.60119	0.278182	5.7559	8.61836e-09	1.08617e-07	2.05757	0.962023	2.59642	1.04982	2.76015	3.10724	2.40637	0.148301	0.940699	1.31201	0.471262	0.375941	1.26133	0.513811	0.790748
Ust	20.796	1.13715	0.199831	5.69057	1.26613e-08	1.55404e-07	2.05757	2.88607	2.74915	2.39958	2.12926	2.34937	1.85634	1.03811	0.684145	1.04961	0.673232	1.56642	0.995786	0.293606	0.790748
Gm48483	120.496	-1.09193	0.197394	-5.53174	3.17072e-08	3.61789e-07	6.83113	3.55949	4.04735	6.67383	8.12272	4.85032	3.0939	12.6056	17.9588	12.5079	8.68469	10.0251	11.4847	17.176	9.63275
Mtfr2	24.1159	1.00317	0.237616	4.22181	2.42349e-05	0.000150197	1.72836	1.63544	2.74915	1.79969	3.78535	2.57673	1.92509	1.63131	1.28277	0.874676	1.48111	0.939854	0.531086	0.807418	0.93452
Ncoa7	45.9731	1.024	0.127585	8.02601	1.00694e-15	2.97423e-14	4.11514	4.0405	5.42193	4.04929	4.33737	5.38082	4.46896	2.59527	1.96692	1.48695	1.68308	2.63159	1.8588	2.64246	1.43772
Gm48334	15.267	1.11768	0.241333	4.63126	3.63439e-06	2.74012e-05	1.56375	3.27088	2.59642	1.49974	0.630891	1.28837	1.65008	0.889807	0.513109	1.13708	0.605909	0.877197	0.730243	0.587213	0.862634
Scml4	39.8617	1.59619	0.173573	9.19609	3.71224e-20	1.83421e-18	6.41962	4.61771	4.811	3.89932	3.70648	5.22925	5.294	1.18641	0.855181	1.39948	0.875201	1.56642	0.995786	1.98184	1.5815
Lilr4b	197.823	1.91917	0.286781	6.69212	2.19957e-11	4.09429e-10	25.4316	18.3746	12.5239	11.0231	14.9048	21.9022	19.4572	3.78168	8.55181	3.67364	4.91459	6.8296	9.42677	8.44119	3.59431
Lilrb4a	57.2252	1.75151	0.380341	4.60512	4.12235e-06	3.06794e-05	5.43199	6.34935	3.97099	2.77451	2.76015	6.13869	3.23141	1.11226	2.65106	1.92429	1.68308	2.19299	2.98736	2.27545	0.718862
Vsir	163.554	1.04737	0.10197	10.2713	9.49009e-25	7.33643e-23	14.9791	17.0278	16.3421	14.6224	15.6145	16.7488	14.9882	5.63544	6.75593	7.95955	9.89651	7.08023	8.49737	8.00078	5.46335
Unc5b	211.432	1.00562	0.116653	8.62065	6.65726e-18	2.52086e-16	31.7689	19.3367	22.2223	18.2968	19.6365	24.479	24.4074	10.9001	10.5187	12.5953	10.6371	7.39352	7.36881	7.26676	10.3516
Adamts14	35.987	1.29505	0.18529	6.98929	2.76279e-12	5.75237e-11	2.71599	3.75189	2.97824	2.62454	2.76015	3.94089	4.95024	1.63131	1.11174	0.787208	1.7504	1.37845	1.06217	2.12865	2.0847
Egr2	26.3721	2.90892	0.273468	10.6371	2.00171e-26	1.9137e-24	2.71599	2.40506	7.10196	2.69953	3.94307	3.10724	2.13135	0.222452	1.11174	0.437338	0.336616	0.250628	0.730243	0.660615	0.0718862
A930033H14Rik	329.313	1.17897	0.221941	5.31206	1.08391e-07	1.12261e-06	46.9949	31.1695	53.0738	28.1201	27.1283	36.9079	32.7266	26.3235	27.9644	21.2546	7.47287	8.02008	9.69231	19.1578	9.77652
Cdk1	29.5524	1.97052	0.260537	7.56331	3.92949e-14	9.88921e-13	4.11514	3.75189	2.52005	2.92449	3.31218	3.8651	2.75013	0.444903	0.684145	0.787208	1.34646	1.56642	0.4647	0.293606	1.65338
Susd2	45.2587	1.17055	0.163131	7.17551	7.20376e-13	1.60539e-11	5.02047	3.94429	3.36007	4.19927	6.9398	5.45661	5.77528	1.26056	2.48002	2.71149	1.07717	2.00502	2.38989	1.83504	1.5815
Col6a2	972.043	1.22638	0.0776441	15.795	3.3703e-56	2.7227e-53	87.4879	113.23	98.0529	130.552	88.6402	100.189	102.03	40.7828	40.9632	43.1215	42.4809	44.4238	37.7735	35.3062	47.3011
Col6a1	1261.88	1.12124	0.0924651	12.1261	7.68217e-34	1.39462e-31	99.0926	135.645	127.072	162.797	128.465	127.7	124.718	48.4203	61.0599	70.0615	58.0326	63.1582	61.6059	40.5177	60.8157
Pcbp3	31.375	1.25164	0.213375	5.86591	4.46677e-09	5.87222e-08	4.93817	4.71391	3.66553	1.79969	4.10079	5.00189	1.78759	1.70546	1.36829	1.83682	0.807878	1.19048	0.796628	2.42225	1.00641
Col18a1	146.67	1.83558	0.132315	13.8728	9.2536e-44	3.39796e-41	25.267	14.6227	20.6186	11.9979	22.4755	16.2183	16.3633	3.26263	5.47316	3.84857	5.38585	3.25816	4.31507	4.11049	5.75089
Itgb2	125.007	1.89558	0.195787	9.68184	3.60171e-22	2.1316e-20	10.9463	5.09872	13.1348	10.9481	15.2202	19.3255	13.4069	2.29867	5.04557	3.2363	5.5205	4.26067	4.1823	3.22967	2.94733
Icosl	140.607	1.05637	0.124636	8.4756	2.33878e-17	8.34165e-16	9.54713	15.2962	15.1203	14.9224	10.1731	14.9299	18.1509	5.41299	6.1573	5.94779	6.86696	5.88975	7.10327	9.98262	5.75089
Arhgap45	200.695	1.88064	0.121878	15.4305	1.02115e-53	6.59946e-51	22.1395	16.643	21.6113	17.4719	17.1918	26.8283	27.7763	6.4511	5.90075	4.28591	7.2709	5.95241	6.63857	6.89975	6.61353
Mob3a	31.0971	1.06083	0.201629	5.26129	1.43052e-07	1.44909e-06	1.72836	1.15443	3.58916	2.92449	2.60242	4.24403	3.30016	1.03811	1.71036	1.22455	1.7504	1.87971	1.46049	1.10102	1.22207
Gna15	16.3653	1.86029	0.265127	7.01657	2.27375e-12	4.80221e-11	1.15224	1.05823	1.5273	2.24961	1.0252	2.27359	2.33761	0.444903	0.342072	0.34987	0.875201	0.375941	0.531086	1.02762	0.359431
Chst11	16.8309	1.08041	0.231429	4.66843	3.03513e-06	2.32963e-05	1.64606	1.73164	2.74915	2.17462	1.0252	2.12202	1.78759	1.55716	0.769663	1.04961	0.605909	0.438598	0.331929	0.954221	0.862634
Slc41a2	16.129	1.08492	0.264923	4.09522	4.21767e-05	0.000246455	1.31685	0.962023	1.83276	1.42475	1.18292	1.81887	2.54387	0.889807	0.598627	0.962143	1.14449	0.0626569	0.4647	0.880819	0.503203
Pah	149.653	-1.0253	0.199922	-5.12851	2.92049e-07	2.79871e-06	8.8887	6.73416	8.47653	9.22339	10.804	5.98711	3.30016	13.1988	13.9394	20.3799	13.532	13.7845	8.03267	11.157	20.2
Lyz2	3421.14	1.34656	0.114775	11.7322	8.72045e-32	1.38134e-29	282.216	272.926	311.57	312.095	353.93	342.023	330.497	117.751	149.571	123.854	151.746	147.181	190.925	149.592	111.711
Lyz1	33.7117	2.69737	0.300524	8.97556	2.81924e-19	1.23778e-17	5.02047	1.34683	2.59642	2.17462	3.15445	4.09246	2.54387	0.222452	0.513109	0.262403	0.807878	1.12782	0.730243	1.10102	0.646976
Wif1	255.094	-1.09201	0.22415	-4.87177	1.10602e-06	9.39043e-06	5.26738	17.124	18.4804	9.89827	14.9837	12.1258	6.60032	48.272	32.8389	31.2259	29.2856	24.3735	27.9484	9.46881	12.1488
Gli1	25.0585	1.25173	0.302967	4.13158	3.60276e-05	0.000214006	1.97527	4.81011	2.82551	3.07446	4.41624	1.28837	3.36891	0.444903	0.940699	1.13708	0.807878	0.438598	0.995786	1.61484	1.79715
Gm11958	24.3896	-1.00075	0.264714	-3.78048	0.000156527	0.000782974	1.72836	2.69366	0.992747	1.34976	0.788614	0.985221	1.16881	1.63131	2.90761	1.39948	2.22166	1.75439	2.85459	2.42225	2.0847
Aebp1	257.253	1.31066	0.119553	10.963	5.75555e-28	6.64232e-26	23.9501	23.5696	28.5606	34.119	23.9739	22.1296	27.5013	9.04637	9.23595	9.79637	10.2331	10.8396	14.4057	14.6069	6.97296
Myo1g	75.9753	2.05198	0.206966	9.91456	3.5985e-23	2.39263e-21	5.8435	5.38733	8.40017	8.5485	5.83574	13.7931	9.69422	0.889807	2.73658	1.39948	2.49096	2.94487	2.85459	3.15627	1.07829
Igfbp3	87.8788	1.02541	0.292249	3.50869	0.00045032	0.00197928	22.7979	15.2	12.753	14.1725	4.73168	6.21447	5.1565	9.41712	5.30212	7.25981	4.84727	2.94487	1.3941	2.42225	2.30036
Upp1	112.653	1.05199	0.134332	7.83124	4.831e-15	1.32746e-13	12.0162	7.02277	9.16382	11.0981	11.2772	15.4604	12.1006	4.15243	7.44007	6.64753	4.03939	5.95241	5.37724	4.99131	4.88826
Ikzf1	22.9726	1.78481	0.212786	8.38781	4.953e-17	1.70995e-15	2.05757	2.69366	2.82551	2.02465	1.97153	2.34937	2.20011	0.222452	0.513109	0.787208	0.740555	1.12782	1.32771	0.734016	0.790748
Plek	48.4138	1.47351	0.230649	6.38853	1.6749e-10	2.73034e-09	5.51429	3.84809	4.35281	3.9743	3.78535	6.21447	8.93793	0.370753	1.8814	2.01175	1.95237	1.37845	3.38567	2.05525	2.0847
Sh3pxd2b	130.886	1.42547	0.170358	8.36753	5.88385e-17	2.0056e-15	16.7075	14.719	26.1932	18.5967	10.4886	13.3384	9.90048	6.4511	7.18352	7.95955	5.65515	3.6341	4.77977	4.91791	5.03203
Lcp2	43.1127	1.53195	0.180893	8.46885	2.47832e-17	8.81986e-16	3.20981	4.71391	4.42918	3.52438	3.94307	5.45661	5.22525	0.963958	1.45381	1.31201	1.27914	2.19299	2.45627	2.27545	1.36584
Dock2	57.3926	2.08119	0.210767	9.87437	5.37696e-23	3.48898e-21	5.8435	3.17468	5.65102	5.62402	6.54549	8.10913	6.11904	1.77961	2.05243	1.39948	1.27914	1.12782	1.92519	2.86266	0.790748
Hmmr	13.8644	2.53058	0.316153	8.00428	1.20167e-15	3.5365e-14	1.31685	4.61771	1.60367	1.7247	1.34064	1.21258	1.30631	0.296602	0.256554	0.524805	0.134646	0.501255	0.398314	0.0734016	0.503203
9930111J21Rik1	23.5957	1.47568	0.200982	7.34237	2.09839e-13	4.9207e-12	2.71599	2.69366	1.90913	1.87467	2.4447	4.16824	2.13135	1.03811	1.02622	1.31201	0.673232	1.3158	0.663857	0.660615	1.15018
9930111J21Rik2	55.5377	1.56997	0.162919	9.63652	5.60545e-22	3.22294e-20	4.77356	8.75441	6.10921	5.17409	9.30564	5.30504	4.46896	1.48301	1.53933	2.36162	1.88505	2.13034	2.7882	1.10102	2.5879
Ifi47	46.8512	2.13543	0.33968	6.28659	3.24515e-10	5.03186e-09	3.37442	3.46328	6.7965	2.54955	5.12599	3.56195	14.7132	1.85376	2.13795	0.437338	0.605909	0.877197	3.45206	0.220205	0.431317
Ltc4s	63.2714	1.54596	0.155308	9.95413	2.41919e-23	1.63544e-21	5.67889	7.21517	6.72013	5.02412	6.70322	7.7302	5.43151	2.37282	2.73658	2.71149	2.08702	2.44362	3.12013	3.00947	1.72527
Adamts2	481.604	1.21248	0.0792761	15.2943	8.33895e-53	4.99009e-50	45.2666	40.9822	49.6373	49.4913	43.6892	52.2925	47.9898	20.3173	21.0374	24.4909	22.5533	19.9249	20.314	21.0663	22.4285
Sparc	9266.27	1.23504	0.0740605	16.6761	1.95633e-62	2.43141e-59	1134.22	937.684	876.061	968.156	920.391	1184.01	977.053	351.103	406.981	476.523	388.455	413.912	333.854	368.256	441.812
Tnfrsf13b	14.7204	1.6107	0.250055	6.44136	1.18407e-10	1.97024e-09	1.72836	0.962023	1.37457	1.34976	1.89267	2.87988	1.51257	0.519054	0.598627	0.612273	0.538585	0.438598	0.597471	0.293606	0.359431
Specc1	26.1955	1.01138	0.187425	5.39621	6.80618e-08	7.33116e-07	2.38678	2.11645	1.83276	2.17462	3.23332	2.72831	3.16265	1.48301	1.45381	1.31201	0.942524	1.37845	1.65964	1.24783	0.93452
Gas7	319.003	1.24365	0.118473	10.4973	8.89117e-26	7.60077e-24	24.7731	21.1645	33.2952	27.4452	37.2226	41.0004	36.508	9.78788	15.3933	12.7703	12.7914	13.8472	16.4637	14.1665	11.7893
Aurkb	18.0172	2.31161	0.26265	8.80108	1.35501e-18	5.54249e-17	2.30448	2.69366	1.29821	1.57472	1.89267	2.1978	3.16265	0.889807	0.42759	0.174935	0.471262	0.250628	0.4647	0.44041	0.431317
Per1	459.956	1.29108	0.285172	4.52736	5.97245e-06	4.3079e-05	72.838	60.415	81.3289	36.1437	33.9892	23.7211	47.9211	28.7704	19.1561	12.8577	12.1182	9.21057	16.6628	55.7852	14.9523
Nlgn2	58.5903	1.10424	0.139697	7.90458	2.68833e-15	7.56713e-14	7.65416	7.79239	7.02559	6.82381	5.20485	6.0629	7.70037	2.74357	1.71036	3.58617	2.49096	1.81705	1.99157	2.93606	3.01922
Kctd11	69.7587	1.27932	0.148025	8.64256	5.49694e-18	2.09962e-16	8.14798	7.21517	9.46928	6.44887	4.8894	9.85221	8.73167	3.04017	3.50624	4.19844	2.49096	2.31831	2.45627	3.96369	3.37865
Acap1	27.83	1.72836	0.225419	7.66734	1.75605e-14	4.57622e-13	3.29211	1.82784	3.05461	4.19927	2.0504	2.42516	4.67522	1.70546	0.513109	0.34987	1.34646	0.501255	0.730243	1.17443	1.29395
Mgl2	244.035	1.37698	0.203301	6.77312	1.26037e-11	2.41277e-10	19.835	16.8354	25.8878	24.6707	17.3495	24.1758	26.6763	7.04431	7.69663	8.30942	8.28075	12.782	16.1317	17.4696	6.03844
Clec10a	94.7299	1.2459	0.332554	3.74646	0.000179344	0.000880482	3.0452	4.81011	9.46928	5.32407	13.2487	5.00189	5.1565	1.77961	3.7628	2.27416	5.31853	4.69927	9.82508	3.59668	1.94093
Arrb2	168.929	1.43281	0.118767	12.0641	1.63505e-33	2.90302e-31	16.049	18.567	17.4876	16.4221	11.5138	21.978	23.7199	5.78375	10.0056	5.07312	6.32838	6.8296	7.10327	6.53274	6.7573
Cxcl16	196.688	1.42921	0.1209	11.8214	3.02452e-32	5.09032e-30	19.1766	18.8557	21.6877	16.7221	16.5609	24.9337	28.3951	7.85996	8.12422	9.9713	5.72247	5.82709	9.22761	8.955	6.82919
Zmynd15	44.8886	1.67353	0.158036	10.5896	3.33094e-26	3.07531e-24	4.44435	6.73416	4.20008	4.12428	3.78535	5.68397	5.56902	0.815656	1.8814	1.04961	2.0197	1.25314	2.19073	1.83504	1.00641
Scimp	17.8933	2.19239	0.309397	7.08602	1.38025e-12	3.00143e-11	1.31685	1.73164	1.7564	1.57472	0.630891	3.48617	3.30016	0.222452	0.513109	0.262403	0.673232	0.313285	0.531086	1.17443	0.0718862
Pimreg	24.8354	2.4106	0.292612	8.23821	1.74799e-16	5.62596e-15	3.12751	4.90632	1.83276	2.62454	2.83901	3.48617	1.99385	0.593205	0.684145	1.48695	0.471262	0.626569	0.398314	0.0734016	1.07829
Xaf1	199.84	1.94585	0.197578	9.84849	6.95794e-23	4.39138e-21	15.1437	17.3164	24.8187	14.3225	28.469	19.0981	36.0955	8.23071	7.35456	5.51046	2.76025	3.57144	10.0906	4.77111	4.60072
Itgae	16.7411	1.41007	0.281838	5.00311	5.64121e-07	5.07772e-06	1.31685	0.769618	1.5273	1.42475	2.12926	2.87988	1.37507	0.593205	1.02622	1.13708	0.807878	0.501255	0.663857	0.44041	0.431317
Lgals9	321	1.27381	0.139717	9.11709	7.71679e-20	3.73294e-18	29.2998	27.3215	33.9061	21.8962	42.664	46.6085	36.508	13.6437	19.2416	16.5314	11.5796	7.83211	15.0696	14.3133	10.8548
Evi2a	66.6844	1.35222	0.161954	8.34941	6.86027e-17	2.3286e-15	5.18508	4.0405	6.03285	5.84898	8.20158	9.09435	8.04414	1.70546	2.22347	1.92429	2.22166	4.0727	3.45206	2.86266	2.01281
Ccl2	337.62	2.49213	0.223602	11.1453	7.54568e-29	9.37811e-27	26.913	18.6632	60.7867	22.1961	30.8348	55.8545	57.6153	3.78168	6.67041	3.67364	6.86696	5.01255	9.7587	14.3867	5.82278
Ccl7	258.05	2.30112	0.26718	8.61261	7.14148e-18	2.69591e-16	16.296	17.605	39.5571	15.9722	12.3024	40.4699	44.3459	3.70753	3.7628	3.41123	5.92444	6.8296	7.96628	15.0473	4.88826
Ccl12	165.358	2.35828	0.29528	7.9866	1.38714e-15	4.0528e-14	9.79404	11.8329	17.1822	10.1982	10.8829	21.9022	35.6142	3.85583	2.73658	3.06136	2.28899	1.81705	5.90833	9.2486	3.95374
Ccl8	173.267	3.29605	0.42563	7.74395	9.63776e-15	2.5781e-13	4.44435	4.71391	25.4296	14.7724	18.9267	14.0962	22.9636	0.815656	1.53933	0.962143	1.41379	1.69174	9.294	3.22967	1.36584
Slfn9	28.8254	2.60924	0.243646	10.7092	9.22017e-27	9.13929e-25	2.38678	4.52151	4.20008	2.54955	3.15445	6.97234	3.30016	0.222452	0.42759	0.962143	0.403939	0.751883	0.796628	0.807418	0.790748
Slfn8	43.7641	2.54448	0.20558	12.3771	3.47742e-35	7.4913e-33	5.7612	3.84809	6.94923	4.5742	5.28371	5.83554	7.63162	1.03811	0.940699	1.04961	0.403939	1.12782	1.06217	0.660615	1.07829
Slfn2	170.21	1.56025	0.153396	10.1714	2.66019e-24	1.97159e-22	15.8021	16.3544	22.1459	13.9476	15.8511	23.4937	23.7886	8.52732	7.52559	8.74676	4.51065	4.63661	7.30243	5.35832	4.02563
Slfn1	25.4888	4.17615	0.461945	9.04036	1.56158e-19	7.20869e-18	1.23454	2.02025	4.88737	1.27478	1.18292	4.62296	3.78143	0.667355	0.256554	0.787208	0.134646	0	0.132771	0.0734016	0.143772
AI662270	14.0484	2.28293	0.251002	9.09528	9.43438e-20	4.48327e-18	1.31685	1.25063	1.98549	1.49974	1.73495	2.12202	1.30631	0.148301	0.342072	0.34987	0.134646	0.501255	0.398314	0.734016	0.287545
Ccl5	73.6786	3.25143	0.298079	10.908	1.05584e-27	1.18467e-25	8.39489	2.40506	8.78199	12.3728	8.04386	11.3679	14.6445	2.59527	1.62484	0.962143	0.807878	0.313285	0.531086	0.880819	0.287545
Ccl9	109.793	1.95624	0.183559	10.6573	1.61233e-26	1.55991e-24	16.296	9.42783	19.244	9.22339	8.59589	12.7321	10.863	3.26263	3.50624	2.09922	3.43348	2.94487	3.38567	6.97315	2.22847
Ccl6	282.543	1.67659	0.186261	9.00131	2.23036e-19	9.98784e-18	41.2337	16.3544	46.5064	30.8946	20.1096	26.2978	30.3202	7.93411	10.1767	6.82247	8.68469	8.95994	11.4847	20.4056	7.40428
Ccl4	20.0674	2.79813	0.31086	9.00125	2.23161e-19	9.98784e-18	1.48145	1.73164	2.06186	1.57472	1.57723	3.03145	5.01899	0.222452	0.171036	0.0874676	0.269293	0.501255	0.597471	0.44041	0.575089
Wfdc17	236.55	1.05835	0.170617	6.2031	5.53632e-10	8.34424e-09	31.6043	18.567	28.026	19.3466	19.7153	26.1463	23.9261	8.60147	14.8801	11.9831	6.73232	7.7068	11.9494	25.8374	8.48257
Car4	73.4438	-1.33353	0.311837	-4.27638	1.89955e-05	0.000120735	2.9629	12.3139	1.90913	6.89879	1.49837	1.59151	3.0939	6.82185	6.67041	6.29766	6.05909	5.76444	6.5058	7.11996	9.99218
Mir142hg	21.8035	1.9375	0.222194	8.71984	2.78594e-18	1.10868e-16	2.30448	1.92405	3.2837	2.62454	2.28698	2.1978	1.85634	0.815656	1.62484	0.437338	0.403939	0.626569	0.9294	0.880819	0.359431
Abcc3	58.7689	1.03237	0.178798	5.77396	7.74303e-09	9.83523e-08	8.39489	2.88607	5.72739	3.74934	5.28371	9.09435	5.36276	1.70546	2.99313	2.09922	2.82757	3.69676	2.25711	3.96369	2.87545
Col1a1	2784.54	1.39582	0.0921633	15.1451	8.16357e-52	4.71067e-49	281.887	252.242	303.857	304.747	255.747	312.315	411.695	90.0188	108.437	112.746	112.699	106.893	108.873	89.6234	131.12
Gngt2	139.739	1.04417	0.145678	7.16761	7.63173e-13	1.69609e-11	15.6375	16.5468	11.8366	13.4976	14.9048	13.0352	11.6193	10.826	6.24282	8.74676	3.70277	4.19801	5.97471	9.46881	6.7573
Top2a	66.2004	2.4288	0.229717	10.573	3.97435e-26	3.6075e-24	5.7612	10.6785	7.02559	5.47404	10.3308	9.85221	10.1067	1.03811	1.45381	2.53656	1.61576	1.12782	1.3941	0.220205	3.16299
Dhx58	101.728	2.1142	0.242744	8.70958	3.05009e-18	1.2049e-16	7.48956	4.81011	12.3712	8.5485	16.0089	16.9761	13.8882	3.11432	5.13109	2.27416	1.07717	1.75439	3.05374	4.6243	3.30676
Tmem106a	200.694	1.06666	0.142101	7.50637	6.07887e-14	1.49949e-12	11.7693	16.643	17.8694	17.397	18.8479	27.3588	27.7076	5.63544	10.0911	8.65929	8.1461	10.5264	13.5427	10.423	9.3452
Etv4	20.5969	3.04832	0.359373	8.48232	2.2074e-17	7.90796e-16	5.7612	1.92405	3.5128	2.17462	6.9398	3.10724	1.0313	0.0741506	0.42759	0.69974	0.269293	0.501255	0.199157	0.0734016	0.287545
Meox1	181.956	1.49723	0.168807	8.8695	7.34724e-19	3.09946e-17	31.2751	12.9873	24.3605	16.4971	14.9048	21.6749	24.6824	5.33884	7.18352	9.18409	6.86696	6.76695	5.37724	3.74348	8.19502
Itgb3	35.8039	1.35361	0.191128	7.08221	1.41875e-12	3.08101e-11	7.65416	4.1367	4.811	2.47457	3.70648	2.42516	3.36891	1.33471	1.96692	1.92429	1.27914	0.939854	2.25711	1.32123	0.93452
Mrc2	261.113	1.3423	0.0927056	14.4792	1.64012e-47	7.79393e-45	27.5714	32.7088	37.1135	32.4693	22.5543	23.8727	33.6204	12.3831	10.8608	12.8577	10.7044	7.58149	10.4226	10.5698	11.7174
Limd2	82.031	1.03068	0.135026	7.63321	2.28973e-14	5.89096e-13	8.55949	5.96454	5.95648	6.89879	8.12272	8.86699	8.45666	4.81979	4.19039	3.2363	3.97207	3.57144	3.2529	4.11049	3.88185
Milr1	35.2584	1.10165	0.181245	6.07825	1.21501e-09	1.73112e-08	1.81066	3.65569	4.65827	3.14945	3.4699	3.78931	3.23141	1.40886	1.96692	1.74935	1.41379	1.19048	2.7882	1.98184	0.646976
Sox9	91.3295	1.39398	0.155756	8.94975	3.56284e-19	1.54744e-17	10.6994	13.1797	15.9603	12.6728	6.15119	7.95756	11.2068	3.04017	3.7628	4.28591	2.69293	3.50879	4.11591	3.15627	4.81637
Ttyh2	146.693	1.01123	0.15593	6.48514	8.86474e-11	1.51084e-09	13.3331	16.4506	15.9603	10.3482	7.72841	20.6896	18.8384	6.82185	8.29525	7.34728	6.86696	9.89979	8.43098	5.21151	4.45694
Cd300a	46.8326	1.17441	0.147567	7.9585	1.74131e-15	5.03299e-14	5.67889	3.55949	4.73464	5.24908	2.76015	4.85032	4.88148	1.55716	1.62484	2.09922	2.76025	2.44362	2.05796	2.12865	2.51602
Cd300lb	19.4526	2.64524	0.320726	8.24767	1.6151e-16	5.21904e-15	3.12751	1.34683	1.98549	2.17462	1.73495	2.65252	2.26886	0.593205	0.256554	0	0.0673232	0.877197	0.531086	0.880819	0
Cd300ld	50.4628	1.76196	0.223902	7.86935	3.56487e-15	9.91354e-14	5.34968	3.75189	7.25469	3.82433	5.5203	5.98711	4.88148	0.667355	1.36829	1.39948	2.69293	1.50377	2.38989	2.20205	0.790748
Cd300c2	55.2713	2.57428	0.229293	11.2271	3.0031e-29	3.85088e-27	6.17271	4.71391	5.0401	5.39906	5.67802	10.0038	5.77528	0.148301	0.940699	1.31201	2.08702	1.3158	1.52687	1.17443	0.503203
Cdr2l	108.64	1.00628	0.119235	8.43945	3.18844e-17	1.11991e-15	11.0286	10.4861	9.62201	13.4227	13.1698	12.9594	10.1067	5.26469	6.58489	7.25981	5.18388	3.50879	3.12013	5.13811	5.67901
Itgb4	23.4289	1.67025	0.274988	6.07391	1.24835e-09	1.77393e-08	4.52666	2.78987	3.66553	1.57472	4.25851	2.12202	0.82504	0.519054	0.256554	0.787208	0.673232	1.12782	0.730243	1.02762	0.718862
Trim47	172.175	1.06833	0.143862	7.42608	1.11862e-13	2.70967e-12	20.9872	16.3544	20.7713	18.2968	10.0943	18.9466	20.2135	8.08241	9.32147	12.4204	8.75201	5.38849	5.31086	7.92737	8.842
Sphk1	45.1551	1.32008	0.203482	6.48748	8.72829e-11	1.48916e-09	6.58423	3.84809	7.02559	3.14945	2.83901	4.16824	5.84403	1.40886	0.855181	1.31201	1.34646	2.63159	1.92519	3.59668	1.15018
Mxra7	112.13	1.25097	0.129434	9.66488	4.25119e-22	2.50681e-20	15.3083	12.3139	15.1967	14.6974	10.0154	10.2311	12.8569	6.896	6.24282	5.86033	2.82757	4.01004	3.7176	5.35832	4.96015
Birc5	27.1624	1.35864	0.213207	6.37238	1.86113e-10	3.01306e-09	3.29211	2.21265	2.29095	2.24961	2.12926	3.56195	2.95639	1.48301	1.45381	1.48695	0.942524	1.12782	0.663857	0.880819	1.86904
Socs3	141.276	1.58301	0.313019	5.05723	4.25389e-07	3.92519e-06	16.6252	6.06074	15.273	8.92344	9.62109	25.161	25.645	2.66942	3.59176	2.27416	3.83742	2.25565	4.44784	12.9187	2.65979
Lgals3bp	823.489	1.89124	0.192714	9.81372	9.82764e-23	6.1307e-21	51.5216	44.0607	90.1109	56.0902	130.437	116.635	119.424	42.5624	35.49	20.1175	17.706	21.366	28.8778	18.2036	23.6506
Rnf213	934.325	1.18448	0.105598	11.2168	3.37091e-29	4.28849e-27	63.6201	80.7137	118.671	80.6859	100.627	113.831	108.286	45.8251	47.2915	39.3604	31.5746	37.7821	45.0759	44.3346	40.4
Tspan10	82.6654	-1.68008	0.526017	-3.19396	0.00140335	0.00534383	2.9629	3.27088	0.305461	1.42475	5.99346	1.21258	1.65008	10.1586	6.75593	7.34728	8.68469	10.2131	11.7503	0.954221	1.50961
Gcgr	75.5299	1.31949	0.228092	5.78488	7.25642e-09	9.25351e-08	8.7241	6.83036	7.02559	2.92449	3.07559	9.24592	7.42536	3.70753	2.73658	1.57442	3.09687	3.1955	3.65121	5.06471	1.72527
Rrm2	39.6597	1.03342	0.171968	6.00939	1.86223e-09	2.5938e-08	3.12751	2.40506	4.12372	3.59937	2.68129	5.60818	3.71268	1.33471	1.28277	2.18669	1.95237	2.38096	1.46049	2.27545	1.79715
2900060N12Rik	48.9311	-1.19483	0.207707	-5.75246	8.7954e-09	1.10762e-07	3.37442	1.25063	1.90913	2.17462	2.20812	1.74308	2.0626	2.96602	3.33521	4.54831	8.88666	6.32835	5.17808	2.20205	3.73808
Rsad2	471.212	3.949	0.38341	10.2997	7.06806e-25	5.57067e-23	14.8145	19.8177	84.9181	31.4945	92.5832	68.7381	67.3782	10.5294	6.1573	2.79896	1.27914	2.31831	5.51001	2.64246	4.31317
Cmpk2	73.7049	1.84077	0.21991	8.37057	5.7338e-17	1.95858e-15	5.26738	5.57973	10.7675	6.67383	12.8544	8.79121	6.80658	3.33678	1.71036	2.27416	2.22166	2.31831	2.38989	0.734016	2.5879
Pik3cg	25.8511	1.45627	0.234128	6.21998	4.97224e-10	7.55753e-09	2.13987	1.53924	3.2837	1.87467	3.15445	2.65252	2.20011	0.444903	1.02622	0.69974	1.27914	1.37845	1.59326	0.807418	0.862634
Gm33016	25.1393	-1.1081	0.21829	-5.07629	3.8488e-07	3.58003e-06	1.31685	0.962023	0.687286	1.27478	1.57723	2.1978	0.61878	1.26056	2.65106	3.2363	3.7701	3.38347	1.26133	2.05525	2.5879
Tmem229b	37.7675	1.46738	0.202353	7.25159	4.11906e-13	9.38668e-12	3.62132	2.78987	4.27645	3.22444	5.20485	5.98711	3.85018	1.18641	1.96692	1.57442	1.61576	1.50377	1.8588	1.02762	1.65338
Ttc9	13.3609	1.9635	0.295384	6.64728	2.98561e-11	5.47542e-10	2.22218	1.05823	1.83276	1.57472	1.57723	2.12202	1.10005	0.815656	0.598627	0.0874676	0.403939	0.313285	0.199157	0.293606	0
Acot1	26.0804	-1.23156	0.259851	-4.73948	2.14269e-06	1.70287e-05	1.39915	1.44303	0.763652	2.09963	1.34064	0.757863	0.41252	2.37282	0.855181	1.57442	3.29884	5.51381	1.59326	2.56906	3.09111
Gpr65	21.2278	2.38131	0.279748	8.51231	1.70504e-17	6.23266e-16	1.64606	4.81011	2.82551	1.04982	1.73495	2.95566	2.47512	0.444903	0.256554	0.437338	0.134646	0.689226	0.863014	1.02762	0.287545
Ifi27	865.795	1.0861	0.185458	5.85634	4.73177e-09	6.19038e-08	46.2542	45.5999	73.3869	61.4892	164.741	96.1728	104.986	63.1763	49.9426	46.0954	26.8619	27.8823	34.6533	26.7916	41.1189
Ifi27l2a	649.451	2.44801	0.250072	9.78922	1.25257e-22	7.75396e-21	72.015	63.6859	118.595	56.0902	50.077	83.0617	106.843	35.8889	14.9657	16.8812	5.85712	8.70931	12.8788	20.8461	13.9459
Serpina3i	74.8465	1.65523	0.434052	3.81343	0.000137051	0.00069875	5.18508	5.38733	4.811	2.17462	1.4195	12.5805	11.7568	1.18641	0.513109	1.04961	1.27914	3.13285	3.98314	9.2486	1.50961
Serpina3n	175.768	1.41621	0.408214	3.46928	0.000521848	0.002252	10.7817	7.98479	18.9386	9.59832	8.43817	19.4013	29.3577	3.41093	1.96692	0.787208	4.17404	6.07772	7.63436	30.2415	5.03203
D430019H16Rik	18.4274	1.13892	0.326627	3.4869	0.000488646	0.00212251	1.23454	1.44303	2.06186	0.599895	0.867475	3.10724	4.88148	0.889807	0.342072	0.0874676	0.538585	1.3158	0.597471	0.587213	1.00641
Evl	75.0893	1.08022	0.131854	8.19253	2.55785e-16	8.07172e-15	7.07804	9.13922	6.10921	9.59832	6.15119	7.65441	5.98154	4.89394	4.10487	4.98565	3.56813	4.32333	3.05374	2.56906	2.94733
5033406O09Rik	20.7375	1.36353	0.24226	5.62837	1.8192e-08	2.18048e-07	2.71599	2.88607	1.37457	2.24961	2.0504	2.80409	1.85634	0.444903	1.71036	1.39948	0.471262	0.375941	1.12856	1.10102	1.00641
Pld4	339.962	1.75961	0.182513	9.64098	5.36738e-22	3.09717e-20	25.267	19.2405	36.0444	21.3713	32.7275	43.274	41.1832	10.0845	11.716	9.00916	12.3201	14.5364	16.1317	9.1752	6.32598
Ahnak2	450.351	1.19011	0.138346	8.60245	7.80321e-18	2.93201e-16	44.3612	53.1037	48.4155	45.2171	52.7583	54.4145	60.7092	10.826	32.0693	19.8551	19.591	15.0377	21.2434	12.7719	22.4285
Ighm	188.758	1.40433	0.143713	9.77178	1.48819e-22	8.97191e-21	15.3083	16.162	22.6805	17.5469	19.4788	23.9485	18.8384	4.15243	6.41386	6.9974	8.68469	9.77448	11.1528	6.23914	6.2541
Ncapg2	31.4055	1.10915	0.169166	6.55659	5.50511e-11	9.71339e-10	3.70363	3.94429	2.59642	3.4494	2.52356	3.94089	3.57517	1.03811	1.36829	1.66188	1.41379	1.62908	0.995786	0.880819	1.72527
Ptprn2	65.6972	-1.56241	0.492257	-3.17397	0.0015037	0.00567383	5.67889	1.44303	1.83276	2.92449	2.28698	4.3956	1.51257	4.00413	13.4263	3.76111	6.86696	6.32835	0.9294	6.75295	8.77011
Itgb8	20.4712	1.57098	0.240212	6.54	6.15193e-11	1.0734e-09	2.8806	3.84809	2.97824	2.32459	0.946336	1.51573	2.26886	1.03811	0.769663	0.874676	0.807878	0.375941	0.663857	0.807418	1.07829
Gli3	29.3179	1.15476	0.191509	6.02977	1.64189e-09	2.30277e-08	2.8806	3.17468	4.20008	3.22444	2.20812	3.03145	3.0939	1.63131	1.79588	1.22455	0.673232	1.37845	1.32771	1.17443	0.287545
Inhba	72.947	1.16592	0.124145	9.39158	5.91056e-21	3.14135e-19	8.39489	8.3696	9.62201	7.12375	7.01866	6.29026	7.56286	2.22452	3.07865	3.58617	3.16419	4.01004	4.04953	1.83504	2.94733
Aoah	19.6711	2.1292	0.324014	6.57131	4.98746e-11	8.83579e-10	1.56375	2.02025	2.36732	2.02465	1.18292	2.04623	2.54387	0.222452	0.342072	0.524805	0.269293	1.00251	1.79241	0.367008	0.503203
Hist1h2ac	20.3759	1.19356	0.280219	4.25941	2.0497e-05	0.00012928	2.8806	2.02025	2.67278	2.02465	5.04713	1.36415	1.37507	1.26056	1.11174	1.83682	0.403939	0.187971	0.863014	1.10102	0.93452
Cmah	47.8288	1.00663	0.160034	6.29012	3.1723e-10	4.93309e-09	3.37442	5.38733	3.89462	5.62402	3.94307	5.60818	3.02515	1.63131	2.73658	2.18669	3.23151	2.63159	2.72181	1.83504	1.79715
Serpinb1c	131.387	1.80065	0.256642	7.01618	2.28018e-12	4.80951e-11	15.1437	4.1367	24.2078	16.7221	19.0056	19.5529	17.0508	2.37282	3.16417	6.12273	3.23151	3.32082	3.18651	2.64246	5.39146
Gm11382	51.1706	2.02663	0.278593	7.27451	3.47689e-13	7.99091e-12	5.67889	2.11645	6.03285	5.699	10.804	8.56385	5.70652	0.593205	2.8221	2.18669	1.27914	1.00251	1.59326	0.44041	1.5815
Pxdc1	136.53	1.20468	0.184563	6.52718	6.70198e-11	1.1606e-09	16.3783	17.5088	24.5896	11.623	10.4097	18.3403	13.9569	5.19054	7.86766	6.56007	3.90474	4.69927	5.70917	8.8816	8.98577
Ly86	111.938	2.12295	0.154846	13.71	8.84081e-43	3.10524e-40	9.87634	11.1595	12.9057	8.77347	9.85767	13.7931	20.626	2.44697	2.65106	2.62403	2.6256	2.63159	4.77977	3.59668	2.51602
Cd83	106.654	1.3076	0.130295	10.0357	1.06248e-23	7.46371e-22	10.1232	15.1038	11.8366	12.6728	12.4601	10.9132	9.4192	5.56129	5.2166	7.69715	3.23151	3.25816	4.58061	4.77111	4.38506
Susd3	44.3024	1.43575	0.213777	6.71614	1.86602e-11	3.49759e-10	4.85587	2.11645	5.34556	3.29942	3.31218	7.35127	3.98769	1.48301	1.8814	1.92429	2.76025	1.25314	1.19494	2.86266	0.718862
Cks2	24.2337	1.70383	0.211605	8.05194	8.14945e-16	2.44741e-14	2.7983	3.36708	1.98549	3.37441	2.36584	3.03145	2.68138	1.03811	0.940699	1.13708	0.875201	0.501255	0.4647	0.660615	1.65338
Ror2	17.6621	1.22192	0.255079	4.79038	1.66462e-06	1.35356e-05	0.658423	3.17468	2.90188	1.57472	1.73495	1.6673	1.44382	1.26056	1.11174	1.39948	0.403939	0.626569	0.863014	0.734016	0.575089
Cplx2	14.758	1.11199	0.241653	4.60158	4.19293e-06	3.11615e-05	2.55139	0.962023	2.21459	1.94966	1.81381	1.51573	0.756286	1.03811	0.769663	1.04961	0.673232	0.751883	0.4647	0.587213	0.718862
Hk3	34.5356	1.05542	0.208684	5.05751	4.24766e-07	3.92168e-06	2.38678	2.78987	2.82551	2.32459	1.81381	3.63774	4.60647	1.92792	1.79588	0.787208	2.0197	2.13034	2.05796	1.46803	1.36584
Rgs14	22.164	1.8777	0.219724	8.54572	1.27735e-17	4.72269e-16	3.20981	2.69366	1.90913	2.47457	2.91787	1.81887	2.61263	0.370753	0.684145	0.262403	0.605909	0.626569	1.06217	1.17443	0.215659
Dbn1	170.645	1.49001	0.121438	12.2697	1.31769e-34	2.66123e-32	20.4934	16.8354	20.0077	12.5228	14.7471	19.2497	23.9261	5.93205	3.7628	4.28591	7.94413	6.01506	6.70496	6.75295	8.26691
Tifab	40.2216	2.61274	0.243785	10.7174	8.43341e-27	8.46326e-25	3.86823	4.71391	3.66553	3.52438	3.31218	6.74498	7.97538	0.370753	0.855181	0.612273	0.403939	1.19048	1.92519	0.880819	0.503203
Ctla2a	176.641	1.34979	0.143597	9.39986	5.46348e-21	2.91332e-19	36.2132	16.2582	21.0768	19.3466	15.378	20.0834	14.3007	7.34091	7.18352	11.1958	6.12641	7.2682	5.5764	9.1018	5.75089
Fbp2	128.299	-1.23659	0.304755	-4.05766	4.95659e-05	0.000284489	3.70363	4.1367	3.5128	10.5732	5.44143	4.24403	4.40021	6.896	2.99313	3.32377	20.197	22.9324	8.09906	13.7995	18.1872
Vcan	184.45	1.36703	0.127207	10.7465	6.15252e-27	6.3316e-25	18.765	19.0481	24.9714	20.0215	10.804	18.1887	23.0324	6.97015	6.24282	8.30942	8.61737	6.14038	7.96628	8.14758	6.90107
Lhfpl2	57.7182	1.71969	0.150262	11.4446	2.50252e-30	3.48562e-28	7.32495	8.94681	9.62201	7.19874	5.36257	6.44183	7.90663	1.63131	2.65106	2.79896	1.48111	2.00502	2.05796	1.46803	1.50961
2310020H05Rik	67.3875	-1.13703	0.208628	-5.45005	5.03553e-08	5.55669e-07	1.81066	6.63796	2.67278	2.17462	2.91787	2.87988	2.95639	5.56129	5.81523	8.30942	5.72247	4.76193	7.56797	4.99131	7.54805
5330431K02Rik	22.3713	1.04925	0.284931	3.68247	0.000230983	0.00110447	2.7983	1.25063	2.06186	5.62402	1.97153	1.89466	2.54387	1.48301	0.940699	1.66188	1.54843	0.501255	0.265543	1.02762	0.575089
Gm21188	25.0332	2.57354	0.298381	8.625	6.40914e-18	2.43653e-16	1.06994	2.69366	4.12372	2.32459	1.89267	5.91133	3.43767	1.03811	0.598627	0.262403	0.471262	0.751883	0.531086	0.367008	0.143772
Dnase1l3	24.8014	1.46764	0.30361	4.83397	1.33839e-06	1.11985e-05	1.06994	2.69366	1.60367	2.77451	1.34064	3.63774	5.98154	0.222452	0.855181	0.612273	0.942524	0.939854	1.79241	1.02762	1.07829
Il3ra	66.3286	1.19359	0.206401	5.78289	7.34281e-09	9.3563e-08	3.70363	5.96454	4.58191	7.19874	6.38777	5.38082	11.7568	3.85583	1.28277	5.51046	1.81773	1.62908	3.12013	3.08287	3.6662
Gm21738	2651.61	7.70949	0.331045	23.2883	5.81966e-120	2.35071e-116	534.639	108.612	430.852	161.222	591.618	573.626	394.713	1.48301	1.36829	1.04961	2.15434	2.81956	1.3941	0.293606	0.790748
Gng2	22.4971	1.78467	0.205256	8.69485	3.47278e-18	1.35531e-16	2.38678	1.92405	2.90188	1.79969	3.86421	3.03145	3.36891	0.963958	0.769663	1.04961	0.403939	0.501255	0.663857	0.44041	1.07829
Plau	14.9977	1.27787	0.240585	5.31153	1.08706e-07	1.12444e-06	1.15224	1.25063	0.992747	1.57472	1.18292	2.42516	1.78759	0.519054	0.256554	0.437338	0.471262	1.19048	0.663857	0.734016	0.287545
Stab1	869.538	1.02397	0.106043	9.65624	4.6253e-22	2.70764e-20	75.3894	89.4681	88.4308	79.7111	64.9029	84.047	87.9355	33.3678	41.2197	40.41	42.5482	42.9826	52.3119	57.3267	40.1125
Tmem273	19.0923	1.12543	0.233628	4.8172	1.45588e-06	1.2024e-05	2.30448	1.05823	2.13822	1.34976	2.12926	2.27359	0.962546	1.33471	0.769663	0.612273	0.740555	1.25314	0.331929	1.10102	0.93452
Wdfy4	58.3066	1.00882	0.203878	4.94814	7.49254e-07	6.59352e-06	3.29211	5.00252	7.10196	4.94913	2.12926	9.01856	4.95024	2.29867	3.16417	3.32377	2.82757	3.38347	2.98736	4.25729	0.93452
Gm8113	197.384	-1.11333	0.326431	-3.41061	0.000648173	0.00273078	4.44435	14.0455	8.93472	14.9974	8.04386	9.54907	9.00668	4.52319	2.48002	18.0183	32.7191	23.0577	18.7872	10.9368	13.1552
Lgals3	88.5533	2.39048	0.202286	11.8173	3.17659e-32	5.29115e-30	9.62943	6.54176	12.2184	4.64919	10.7251	15.4604	12.9944	1.11226	1.62484	1.04961	1.54843	2.13034	2.58904	3.89029	1.86904
Rnase6	12.2515	2.16208	0.273185	7.91433	2.48597e-15	7.02199e-14	1.15224	1.34683	1.22184	1.49974	2.36584	1.13679	1.71883	0.370753	0.684145	0.0874676	0.403939	0.250628	0.597471	0.0734016	0.287545
Slc7a7	40.216	1.183	0.167499	7.06275	1.63245e-12	3.49343e-11	4.27975	4.81011	4.12372	2.54955	3.07559	4.47139	5.36276	1.03811	1.45381	1.48695	3.23151	1.00251	1.8588	2.05525	1.50961
Mmp14	244.454	1.40326	0.10053	13.9586	2.78891e-44	1.07287e-41	22.9625	30.1113	33.2952	32.5443	29.4941	24.7821	23.8574	8.74977	10.9463	12.7703	6.66499	9.08525	12.7461	9.1018	6.97296
Cideb	39.7209	-1.09042	0.157878	-6.90671	4.96036e-12	9.99308e-11	1.81066	1.63544	1.5273	1.49974	2.52356	2.72831	2.20011	3.78168	3.42072	3.76111	3.50081	4.19801	2.45627	3.89029	5.39146
Ripk3	84.3644	1.69401	0.162929	10.3973	2.55115e-25	2.11379e-23	6.58423	10.4861	6.5674	7.04877	7.49183	12.2774	17.0508	2.81772	2.05243	3.32377	2.28899	3.00753	3.05374	2.05525	3.52242
Phf11b	46.1514	3.27884	0.421148	7.78548	6.94509e-15	1.87959e-13	4.44435	1.92405	6.26194	2.24961	4.41624	9.17014	11.8943	0.370753	0.598627	0.524805	0.0673232	0.626569	1.52687	0.807418	0.287545
Phf11d	172.293	2.17954	0.209766	10.3904	2.74334e-25	2.26144e-23	10.2055	16.2582	25.0478	11.548	29.2576	24.3274	30.8702	8.30487	5.47316	4.72325	2.35631	2.31831	5.51001	3.22967	4.09751
Prss51	63.6995	-1.1395	0.261377	-4.35963	1.30284e-05	8.64833e-05	3.20981	4.1367	2.13822	3.9743	4.02193	1.51573	0.61878	5.19054	7.95318	6.9974	5.65515	6.39101	7.36881	4.5509	8.55446
4930471C04Rik	48.5376	-1.01394	0.210327	-4.82079	1.42994e-06	1.18372e-05	3.37442	2.69366	1.98549	4.5742	3.31218	1.59151	1.85634	6.52525	4.96005	6.2102	3.50081	3.75941	3.98314	2.34885	4.96015
Stc1	18.999	2.01241	0.248744	8.09029	5.95211e-16	1.80428e-14	3.53902	1.15443	3.36007	1.79969	2.28698	2.27359	1.78759	0.963958	0.769663	0.0874676	0.605909	0.375941	0.398314	1.17443	0.359431
Loxl2	124.158	1.67085	0.132892	12.573	2.97102e-36	7.38503e-34	19.9996	12.0253	17.7167	13.2727	11.6715	15.0815	16.9821	4.44903	5.13109	5.16059	3.50081	3.25816	3.12013	4.25729	4.74449
Egr3	16.0374	2.80431	0.275295	10.1866	2.27681e-24	1.69523e-22	2.22218	1.44303	3.58916	2.62454	2.0504	2.04623	1.71883	0.148301	0.598627	0.262403	0.20197	0.250628	0.199157	0.293606	0.215659
Dok2	94.7131	1.08051	0.134625	8.02604	1.00669e-15	2.97423e-14	7.07804	7.50378	10.0038	7.57367	6.78208	11.5195	9.48796	4.37488	3.67728	4.37338	4.77995	6.07772	4.51423	4.4041	2.37224
Gfra2	21.3165	1.78615	0.283918	6.29107	3.1528e-10	4.91212e-09	2.8806	4.61771	3.13097	2.24961	1.10406	2.57673	4.1252	0.519054	1.02622	0	0.605909	1.56642	0.597471	0.587213	0.646976
Lcp1	278.543	2.02765	0.178977	11.3291	9.41601e-30	1.247e-27	23.7855	20.0101	31.2333	22.871	26.9706	43.1224	37.9518	4.00413	8.9794	5.16059	7.33823	10.3384	12.8788	8.66139	6.32598
Enox1	71.9045	1.22958	0.250318	4.91206	9.01226e-07	7.7992e-06	6.33732	6.83036	10.5384	5.99895	2.91787	9.47328	8.80042	5.56129	4.96005	2.88643	1.95237	2.13034	1.99157	6.75295	1.86904
Epsti1	20.5117	2.29524	0.3223	7.12143	1.06815e-12	2.34486e-11	3.12751	1.05823	2.74915	1.42475	1.73495	2.04623	3.98769	0.148301	0.171036	0.437338	0.471262	0.313285	1.12856	0.367008	0.718862
Dgkh	56.7932	1.01293	0.15388	6.58257	4.62376e-11	8.29147e-10	8.47719	5.96454	5.72739	7.64866	3.4699	7.27548	5.98154	3.04017	2.73658	3.93604	3.36616	2.31831	1.59326	3.08287	3.30676
Kctd12	50.343	1.10588	0.149866	7.37914	1.59312e-13	3.77975e-12	5.8435	8.4658	7.02559	3.9743	6.15119	4.85032	4.1252	2.44697	2.90761	2.79896	2.15434	1.62908	2.12434	1.90844	2.37224
Ptger4	49.6697	1.19369	0.162639	7.33946	2.14458e-13	5.02172e-12	6.33732	7.50378	6.26194	6.59885	4.4951	3.48617	3.57517	1.85376	2.30899	3.76111	2.49096	2.13034	2.65543	1.46803	1.72527
Dab2	316.462	1.1079	0.0965421	11.4759	1.74447e-30	2.45091e-28	28.3122	34.9214	31.3097	32.0944	23.4218	30.3145	32.8641	12.6797	15.3077	13.8199	14.3398	16.3535	17.9905	16.809	11.2861
Fyb	122.118	2.14691	0.144262	14.882	4.31382e-50	2.11207e-47	12.5923	11.2557	13.593	10.1982	12.0658	15.9151	16.0883	2.59527	3.07865	2.62403	3.29884	3.50879	4.97893	3.37647	2.15659
Osmr	269.083	1.55408	0.143239	10.8496	2.00295e-27	2.20147e-25	32.1804	18.4708	49.9428	32.0944	26.4974	37.1353	33.5516	7.04431	10.2622	11.7207	8.28075	7.39352	8.29821	15.1207	9.70463
Otulinl	48.0517	1.77737	0.178742	9.94378	2.6844e-23	1.80716e-21	3.45672	4.42531	6.26194	3.37441	4.73168	5.07768	5.84403	1.40886	1.45381	0.787208	1.81773	1.44111	1.92519	1.54143	1.79715
Col14a1	212.506	1.39509	0.308453	4.52284	6.1015e-06	4.38922e-05	38.1062	44.1569	39.7862	35.5438	12.2235	15.3088	21.5885	15.2009	17.7022	18.0183	6.66499	5.13787	6.37303	2.64246	6.39787
Sla	33.1224	1.8915	0.223792	8.45206	2.86205e-17	1.01186e-15	2.55139	1.82784	4.65827	3.89932	3.15445	5.15347	4.2627	0.519054	1.11174	0.69974	0.807878	1.00251	1.26133	2.42225	1.00641
Arc	133.704	-1.07641	0.359459	-2.99454	0.00274859	0.00952574	6.74883	2.40506	4.04735	3.82433	2.4447	7.57863	6.05029	2.81772	3.07865	13.3825	11.5796	18.7971	22.5048	15.0473	8.19502
Ly6e	1959.55	1.21822	0.121407	10.0342	1.07823e-23	7.54154e-22	153.824	195.772	175.945	168.496	230.591	238.272	267.519	97.2856	96.1223	111.171	62.4086	63.3461	102.964	58.3543	84.0349
Ly6c2	22.9591	1.97172	0.476174	4.14075	3.46165e-05	0.000206995	0.493817	0.481011	3.13097	1.49974	1.18292	2.72831	2.75013	0.815656	0.0855181	0	0.538585	0.939854	0.597471	1.61484	0.0718862
Apol9a	75.2967	3.78452	0.622256	6.08194	1.18735e-09	1.69321e-08	3.37442	0.962023	5.34556	2.69953	35.8031	4.92611	8.2504	1.92792	1.28277	0.69974	0.20197	0.187971	1.92519	0	0.215659
AL589692.1	19.6482	-1.06311	0.23433	-4.53681	5.71112e-06	4.13416e-05	0.823028	1.73164	0.687286	1.1248	0.55203	0.682076	1.78759	1.26056	0.769663	1.92429	1.54843	2.38096	2.58904	1.61484	2.0847
Ncf4	88.3218	2.25708	0.185122	12.1924	3.41139e-34	6.56165e-32	9.13561	8.75441	11.6075	7.4237	7.25525	12.8837	10.4505	0.815656	2.56554	1.57442	2.08702	2.31831	3.2529	4.3307	2.15659
Csf2rb	58.0005	2.38261	0.174694	13.6387	2.35711e-42	7.93414e-40	6.33732	5.86834	9.62201	5.77399	4.96827	8.86699	6.53156	0.963958	1.62484	0.962143	0.942524	2.06768	1.59326	2.49565	1.15018
Kctd17	133.812	1.13537	0.117925	9.62792	6.09534e-22	3.46131e-20	17.3659	15.2962	12.2184	13.1227	13.8796	13.7931	17.1883	3.48508	5.72971	5.51046	5.72247	4.26067	5.64278	7.78057	5.96655
Rac2	122.098	2.11594	0.168575	12.5519	3.88084e-36	9.50042e-34	11.4401	6.83036	13.3639	12.8977	15.2991	17.9613	11.4818	2.81772	3.84831	3.14883	3.50081	3.57144	3.31929	3.67008	3.16299
Cyth4	323.712	2.04984	0.149451	13.7158	8.16835e-43	2.9328e-40	28.7237	26.0708	34.0589	25.7205	33.9892	47.518	49.8461	4.67149	6.92696	6.2102	8.81934	10.0251	11.5511	12.1113	9.41709
Maff	23.1022	1.0085	0.217699	4.63254	3.61214e-06	2.72462e-05	3.53902	2.40506	2.82551	2.47457	1.57723	3.25881	2.40637	0.889807	1.45381	0.787208	0.471262	1.44111	1.06217	1.83504	1.07829
Pdgfb	151.147	1.11364	0.138188	8.05888	7.69979e-16	2.31668e-14	18.765	14.719	16.4185	14.8474	11.1195	18.5676	19.9385	8.23071	7.69663	8.74676	8.68469	6.8296	4.38146	3.74348	8.55446
Cenpm	17.2225	1.69518	0.269406	6.29229	3.12818e-10	4.87857e-09	1.89296	2.59746	1.5273	1.1248	2.68129	2.72831	2.0626	0.148301	0.171036	0.874676	0.471262	0.81454	0.597471	0.146803	1.50961
Nfam1	67.2101	2.05839	0.207895	9.90111	4.11666e-23	2.71481e-21	7.32495	5.29113	7.86561	5.02412	5.5203	10.2311	10.2442	1.70546	2.30899	0.962143	1.54843	3.57144	2.58904	2.05525	1.5815
Gtse1	23.6511	2.78394	0.29337	9.48951	2.32115e-21	1.26698e-19	3.78593	2.02025	4.50554	2.62454	1.18292	3.3346	4.53772	0.667355	0	0.174935	0.471262	0.689226	0.0663857	0.220205	0.790748
Gm49172	70.8626	1.22393	0.150398	8.13796	4.0201e-16	1.24669e-14	10.5348	12.0253	7.17832	8.17357	6.46663	6.0629	6.80658	4.00413	4.78901	4.46085	2.15434	2.56893	3.38567	3.08287	2.15659
Cacnb3	61.4075	1.03096	0.167625	6.15041	7.72843e-10	1.13827e-08	7.24265	6.34935	5.42193	3.67436	2.99673	6.97234	11.0005	2.89187	1.96692	2.36162	2.6256	3.38347	2.7882	2.93606	3.37865
Racgap1	28.7514	1.5991	0.211006	7.57843	3.49758e-14	8.85744e-13	2.46908	2.40506	3.2837	2.8495	1.65609	3.63774	2.68138	1.26056	0.769663	1.39948	1.34646	1.19048	0.796628	1.24783	1.50961
Gm49494	92.3214	-1.01479	0.129649	-7.82722	4.98776e-15	1.36127e-13	3.70363	5.48353	4.88737	4.04929	5.12599	4.16824	4.67522	5.56129	8.9794	9.18409	7.06893	7.45617	14.8704	9.1018	9.27332
Bin2	39.2191	1.4293	0.246623	5.79548	6.81272e-09	8.72904e-08	4.77356	1.82784	2.59642	2.77451	4.33737	5.83554	4.33146	0.370753	1.19725	1.57442	1.95237	1.37845	2.3235	1.76164	0.646976
Grasp	25.487	1.04724	0.221542	4.72706	2.27796e-06	1.79888e-05	2.22218	4.3291	2.21459	3.22444	2.68129	2.04623	1.30631	1.85376	0.684145	2.01175	0.807878	0.81454	0.796628	1.61484	1.00641
6030408B16Rik	137.59	1.03778	0.226143	4.58907	4.45235e-06	3.29834e-05	9.87634	7.79239	12.2184	8.77347	11.4349	14.7783	14.3694	2.22452	1.79588	3.06136	8.1461	9.83714	7.83351	10.1294	7.11673
Krt80	32.4721	1.31801	0.204278	6.45203	1.1036e-10	1.8521e-09	5.02047	2.02025	3.36007	2.99948	4.02193	4.54718	3.78143	2.29867	1.79588	1.74935	0.673232	1.50377	0.730243	0.587213	1.65338
Itgb7	28.549	1.45919	0.213807	6.82479	8.8052e-12	1.71404e-10	3.20981	3.75189	1.90913	3.22444	1.49837	3.94089	3.30016	0.444903	1.28277	1.22455	1.34646	1.3158	1.79241	0.807418	0.718862
Espl1	27.6652	1.37151	0.213703	6.41783	1.38234e-10	2.27671e-09	2.55139	2.02025	1.83276	2.09963	2.20812	3.48617	4.53772	0.815656	0.855181	0.962143	0.942524	0.939854	1.32771	1.46803	0.862634
Nckap1l	112.318	1.94841	0.158743	12.274	1.24918e-34	2.5548e-32	12.51	12.1215	13.0584	9.44835	7.33411	17.0519	16.432	3.70753	4.87453	2.71149	3.09687	3.07019	3.38567	5.43172	3.73808
Pde1b	16.761	1.19862	0.262012	4.57468	4.7695e-06	3.51394e-05	2.30448	1.25063	1.22184	1.79969	2.4447	2.27359	2.0626	0.148301	0.684145	0.437338	1.27914	0.250628	0.663857	0.880819	0.575089
Litaf	321.698	1.07277	0.0924865	11.5992	4.16086e-31	6.22473e-29	41.2337	29.7265	39.0226	29.8448	26.0242	35.089	39.3269	17.6478	16.676	15.5692	11.3776	14.9123	15.9326	15.8547	13.9459
Cebpd	85.6712	1.18047	0.213449	5.53044	3.1943e-08	3.64222e-07	15.0614	12.1215	15.273	7.94861	5.28371	6.36605	5.36276	3.11432	2.48002	2.36162	3.56813	3.00753	2.98736	8.51459	3.16299
Scarf2	35.4539	1.36495	0.262052	5.20871	1.90161e-07	1.87867e-06	4.03284	5.57973	5.42193	5.62402	3.15445	2.1978	7.08159	1.70546	1.11174	2.53656	0.673232	0.250628	1.32771	1.83504	2.37224
Ahsg	22.4788	1.03478	0.238709	4.33491	1.45819e-05	9.55395e-05	1.31685	2.02025	2.36732	1.57472	1.97153	2.27359	2.26886	0.889807	0.598627	1.31201	0.605909	1.50377	1.32771	2.05525	0.718862
Rtp4	246.562	1.28222	0.166596	7.69655	1.39794e-14	3.67259e-13	15.5552	24.6278	30.4697	15.5973	29.4941	30.4661	32.6578	14.3852	15.3077	12.5953	6.12641	7.58149	13.7418	7.56037	10.6392
Apod	330.513	2.03201	0.230441	8.81795	1.1657e-18	4.80464e-17	19.9173	16.3544	40.6263	24.7457	36.0396	50.2463	52.7338	5.63544	4.36142	4.81072	9.76186	9.27322	7.36881	10.7166	14.8086
Nrros	182.983	1.37207	0.134451	10.2049	1.8844e-24	1.42272e-22	15.4729	18.7594	19.3204	14.7724	12.6178	19.2497	25.4387	6.37695	7.01248	6.03526	6.05909	8.08274	10.7545	10.423	6.03844
Parp14	203.696	1.59281	0.188089	8.46836	2.48864e-17	8.83712e-16	15.4729	15.0076	27.4151	18.4468	37.1437	22.6601	26.5388	11.345	8.55181	9.88383	3.29884	6.32835	10.3562	4.4041	5.82278
Cd86	42.6352	1.49329	0.196511	7.59904	2.98336e-14	7.61359e-13	3.53902	2.40506	4.20008	3.4494	4.65282	4.31982	5.43151	1.85376	1.62484	1.22455	0.875201	2.06768	2.7882	1.61484	1.36584
Hcls1	122.966	1.25355	0.147631	8.49111	2.04666e-17	7.41434e-16	12.2631	10.7747	13.4403	8.77347	9.46336	19.7802	14.4382	2.81772	5.04557	7.25981	5.04924	6.26569	6.0411	5.94553	4.38506
Fstl1	1804.13	1.39796	0.0805251	17.3606	1.64061e-67	2.94526e-64	211.354	196.83	230.394	210.413	156.934	215.688	219.873	56.5769	81.1567	84.6686	63.6877	69.5492	73.6881	78.0259	61.894
Gm36028	22.528	-1.07323	0.282355	-3.801	0.000144116	0.000729247	1.56375	0.769618	1.29821	0.824856	0.709752	0.909435	0.756286	3.26263	1.36829	1.39948	3.16419	2.56893	0.663857	3.15627	2.5879
Cd80	21.466	1.58482	0.27379	5.78844	7.10451e-09	9.07412e-08	3.37442	1.44303	2.67278	2.24961	1.65609	4.01667	2.33761	1.26056	1.8814	0.524805	1.48111	0.438598	0.331929	0.44041	0.287545
Btla	30.6669	2.91412	0.394425	7.38827	1.4875e-13	3.55001e-12	2.71599	2.30886	3.81826	5.699	1.10406	5.45661	4.46896	0.148301	2.22347	0.612273	0.269293	0.751883	0.863014	0.220205	0.143772
Alcam	34.1022	1.72544	0.208731	8.2663	1.38179e-16	4.51935e-15	3.62132	3.55949	5.95648	4.12428	3.4699	3.03145	3.16265	2.00207	1.71036	1.22455	0.875201	1.56642	1.06217	0.734016	0.575089
Nfkbiz	151.688	1.00429	0.119631	8.39489	4.66315e-17	1.61679e-15	16.4606	13.1797	17.7931	13.8726	10.5674	14.3994	15.4695	10.2328	8.29525	5.94779	5.92444	7.2682	6.37303	9.98262	8.05125
Tmem45a	56.3984	1.02458	0.168234	6.09022	1.12752e-09	1.61932e-08	7.98337	8.08099	6.64377	5.84898	2.68129	4.92611	5.77528	2.89187	3.16417	3.58617	3.50081	2.7569	2.65543	1.39463	2.5879
Col8a1	738.989	1.75817	0.131184	13.4023	5.85862e-41	1.82034e-38	101.726	70.1315	99.3511	73.8621	66.3224	98.5221	110.143	17.6478	21.8071	32.5379	26.66	22.7445	21.6417	14.8271	27.6043
Vgll3	53.321	1.16448	0.15964	7.29439	3.00016e-13	6.9546e-12	6.41962	4.3291	8.01834	6.67383	4.81054	4.77453	5.1565	2.89187	2.90761	2.09922	1.95237	2.00502	2.05796	1.76164	2.15659
Rcan1	2031.81	1.08664	0.319325	3.40292	0.000666702	0.00280289	216.045	81.2909	300.65	202.615	251.173	304.812	151.257	73.4832	242.358	116.857	58.8405	57.0178	70.8999	40.0039	94.2428
Runx1	33.288	1.96986	0.171489	11.4868	1.53677e-30	2.1973e-28	3.0452	3.46328	4.35281	3.29942	4.25851	3.71353	4.53772	1.03811	1.36829	1.22455	0.740555	0.689226	1.79241	0.807418	0.790748
Mx1	84.1309	4.94349	0.462748	10.6829	1.22391e-26	1.19847e-24	4.93817	6.92657	13.1348	7.94861	10.4886	14.9299	12.3756	0.593205	1.36829	0.34987	0.0673232	0.0626569	0.730243	0.513811	0
Mx2	344.044	1.7724	0.200346	8.8467	9.01423e-19	3.75368e-17	16.3783	23.8582	47.4991	23.1709	37.6169	49.2611	38.9831	17.5737	11.4594	9.88383	8.01146	9.46119	13.2771	10.056	11.358
Fndc1	246.966	1.49233	0.154684	9.64763	5.03037e-22	2.91311e-20	28.3122	36.1721	36.3498	33.8191	15.1414	34.1796	21.2448	12.5314	14.025	14.4321	7.94413	10.9023	6.5058	9.1018	8.41068
AC105304.1	63.7178	1.49253	0.435768	3.42505	0.000614692	0.00260398	6.17271	1.15443	7.10196	4.27425	5.5203	9.70064	16.9133	0.519054	2.73658	2.09922	2.82757	2.7569	2.25711	0.0734016	3.52242
AC132106.1	20.6371	-1.11827	0.244848	-4.56719	4.94311e-06	3.62368e-05	0.905331	0.577214	0.840017	0.524908	0.788614	1.36415	0.61878	1.26056	1.62484	1.92429	3.50081	3.38347	1.12856	1.54143	2.15659
Gm23833	55.9339	1.27433	0.311021	4.09726	4.18078e-05	0.000244565	6.74883	7.59998	9.69837	4.64919	3.70648	5.91133	4.88148	0.741506	3.50624	6.12273	3.02954	2.94487	3.38567	1.46803	2.15659
Pkmyt1	35.6782	1.57028	0.236428	6.64166	3.10169e-11	5.68186e-10	2.7983	5.29113	3.43643	2.54955	4.10079	3.63774	4.95024	1.03811	0.171036	1.04961	0.942524	1.12782	0.995786	1.32123	2.94733
Ccnf	29.6169	1.13407	0.209347	5.41719	6.05417e-08	6.59146e-07	1.97527	1.63544	3.05461	2.47457	2.12926	5.75976	4.05644	0.815656	1.28277	1.92429	0.807878	1.62908	1.26133	1.39463	1.94093
Igfals	86.168	-1.22157	0.181589	-6.72712	1.73052e-11	3.28169e-10	2.30448	2.30886	2.13822	4.49921	5.67802	3.94089	3.36891	8.45317	7.95318	5.94779	11.7142	9.89979	8.23183	5.79873	5.39146
Pacsin1	86.3844	1.54472	0.356225	4.33636	1.44863e-05	9.51058e-05	19.835	6.34935	7.78925	1.64971	6.9398	16.8245	12.6506	0.667355	1.79588	2.18669	3.50081	2.00502	3.38567	5.87213	2.44413
Cdkn1a	1069.5	1.40787	0.238477	5.90357	3.55721e-09	4.75218e-08	183.7	53.8733	172.28	101.307	112.377	134.748	67.5157	78.0806	56.2709	47.5824	27.7371	30.5766	19.3846	81.2556	39.9687
Fgd2	173.699	1.82181	0.182052	10.0071	1.41871e-23	9.79576e-22	11.0286	13.8531	15.0439	13.9476	18.6901	23.9485	18.1509	3.04017	7.61111	5.51046	6.05909	5.26318	9.09484	6.45934	3.88185
Abcg1	200.313	1.55578	0.148048	10.5086	7.88678e-26	6.77802e-24	19.9996	16.3544	18.0985	11.9979	28.9421	32.4365	24.6137	6.82185	7.098	7.25981	8.88666	9.0226	6.24026	3.37647	7.83559
Rasal3	15.3251	1.93604	0.222375	8.70617	3.14317e-18	1.23864e-16	1.56375	1.63544	2.29095	2.02465	1.89267	1.43994	1.99385	0.519054	0.42759	0.262403	0.740555	0.438598	0.4647	0.367008	0.646976
Myo1f	117.671	1.96639	0.160037	12.2871	1.06191e-34	2.19964e-32	10.6171	8.94681	11.6839	9.82328	11.5138	17.1277	18.7009	2.81772	3.50624	3.58617	3.09687	3.75941	4.58061	3.81688	4.6726
H2-K2	47.6643	1.42912	0.333631	4.28355	1.83938e-05	0.000117605	2.05757	3.55949	4.27645	1.94966	6.07232	4.85032	8.2504	5.56129	1.71036	1.57442	0.875201	1.00251	2.72181	0.367008	0.790748
H2-K1	2852.25	1.76666	0.273605	6.45697	1.06817e-10	1.79775e-09	200.078	223.382	363.422	251.581	306.455	199.469	419.464	249.813	109.207	94.3775	58.6385	54.6995	165.632	49.4727	44.21
H2-DMa	176.592	2.0482	0.190895	10.7294	7.40564e-27	7.47831e-25	16.4606	10.1974	14.8912	19.3466	25.2356	16.8245	24.9574	5.93205	6.41386	6.4726	3.63545	3.94739	7.83351	3.74348	3.37865
H2-DMb2	59.6579	2.18662	0.239977	9.11177	8.10509e-20	3.89665e-18	5.51429	3.27088	7.25469	3.9743	11.1983	7.12391	10.863	1.70546	1.79588	1.92429	0.605909	2.00502	2.7882	0.587213	0.93452
H2-DMb1	64.8779	2.55765	0.246906	10.3588	3.81788e-25	3.09978e-23	6.66653	6.15695	5.88012	8.84845	6.86094	5.75976	10.1755	1.48301	1.96692	1.22455	0.807878	1.12782	2.85459	1.83504	0.359431
Tap1	536.381	1.39114	0.394873	3.52302	0.000426663	0.00188865	21.8102	20.1063	48.4919	26.1704	86.9841	28.1167	88.073	23.3574	19.4126	14.5196	7.40555	14.3484	87.1644	6.67955	11.358
Psmb8	230.528	1.17098	0.201415	5.81379	6.10748e-09	7.88168e-08	15.0614	14.9114	24.6659	16.6471	26.4186	16.9761	32.3828	15.2009	14.367	9.18409	5.38585	6.20303	20.7787	8.36778	7.69182
H2-Ob	17.0102	1.88026	0.240265	7.82575	5.04648e-15	1.37498e-13	2.38678	1.63544	1.83276	1.49974	1.97153	2.12202	2.20011	1.03811	0.684145	1.13708	0.336616	0.313285	0.663857	0.220205	0.215659
H2-Ab1	2123.08	2.51271	0.243699	10.3107	6.3026e-25	5.01631e-23	206.58	119.098	207.637	164.371	309.531	213.869	276.113	41.7468	54.9026	40.6724	34.2002	37.0929	100.11	43.674	24.9445
H2-Aa	1776.94	2.47124	0.252885	9.77219	1.48214e-22	8.96892e-21	171.354	86.2935	198.244	161.447	238.477	168.852	234.93	34.1834	51.9095	33.5001	29.4202	34.8999	88.9568	31.8563	20.2
H2-Eb1	780.822	2.15457	0.47235	4.56139	5.0816e-06	3.72351e-05	162.301	60.9923	7.48379	52.4158	163.322	94.8844	128.225	30.3276	29.7603	30.7886	9.15595	10.3384	5.51001	15.1207	14.1616
C4b	597.768	2.3117	0.275221	8.39942	4.48677e-17	1.56234e-15	36.2955	25.7822	52.4629	35.0189	39.4307	87.23	105.193	11.1226	7.86766	6.735	12.6568	15.6642	20.4468	29.1404	15.3836
Hspa1b	35.1035	2.46174	0.553955	4.44394	8.83251e-06	6.12739e-05	32.1804	4.71391	3.66553	3.82433	0.709752	1.36415	1.16881	0.741506	1.36829	1.13708	0.807878	1.12782	0.398314	0.660615	0.862634
Aif1	90.8141	2.09526	0.205425	10.1996	1.98999e-24	1.49546e-22	8.7241	8.562	11.2257	6.22391	6.70322	11.6711	21.8635	1.77961	2.39451	2.18669	1.41379	1.69174	4.24869	3.67008	2.0847
Lst1	28.4883	2.13951	0.208917	10.2409	1.29983e-24	9.98033e-23	3.29211	2.40506	3.74189	2.32459	3.62762	3.63774	4.81273	0.741506	1.45381	1.13708	0.605909	0.501255	1.12856	0.44041	0.790748
H2-D1	10025.6	1.76675	0.38091	4.63824	3.51395e-06	2.66049e-05	393.49	187.979	1158.54	449.696	1309.1	640.697	1152.24	591.128	381.753	248.933	207.827	281.455	539.251	295.368	288.335
H2-Q4	215.405	1.38512	0.390709	3.54515	0.000392396	0.00175622	7.32495	11.2557	26.4987	5.39906	16.1666	25.9189	31.6265	21.2812	5.90075	6.56007	5.31853	7.01757	13.1444	5.72533	2.37224
H2-Q6	134.961	1.79757	0.365199	4.92217	8.55888e-07	7.43472e-06	9.13561	2.98227	11.8366	10.6481	24.5259	6.5934	30.1139	7.04431	8.12422	5.51046	2.76025	1.19048	6.24026	1.32123	3.88185
H2-Q7	111.081	1.87855	0.439068	4.27849	1.88166e-05	0.000119787	5.8435	1.63544	10.0038	8.69848	17.9015	4.54718	14.782	6.52525	6.67041	3.2363	1.27914	2.00502	4.84616	1.24783	3.37865
Tcf19	50.6287	1.04942	0.148452	7.0691	1.5594e-12	3.362e-11	4.69126	6.34935	4.27645	4.34924	6.86094	4.31982	4.46896	2.96602	2.13795	3.32377	2.6256	1.56642	2.05796	2.78926	2.5879
Ppp1r18	106.96	1.35052	0.136498	9.89411	4.41524e-23	2.89988e-21	12.51	14.2379	13.6694	7.64866	10.9617	8.71542	14.0944	5.8579	4.87453	4.19844	4.84727	2.19299	5.17808	2.86266	4.74449
H2-T23	471.222	1.42083	0.290503	4.89093	1.0036e-06	8.57496e-06	12.3454	55.6049	54.8302	54.6654	41.2445	47.518	91.3044	39.4481	16.5905	16.7938	12.3201	15.163	28.6122	9.98262	6.39787
H2-T22	185.174	1.7492	0.500493	3.49495	0.000474155	0.00206558	2.63369	25.686	17.3349	19.6466	12.0658	17.734	68.9596	20.3914	2.56554	2.62403	3.7701	3.00753	5.04531	1.54143	1.00641
H2-T10	141.169	1.22184	0.248623	4.91441	8.90504e-07	7.71467e-06	10.2055	6.54176	10.6911	8.24856	24.5259	10.6859	9.4192	7.41506	9.15044	7.25981	5.25121	6.01506	8.76291	3.22967	5.89467
Nfkbie	43.1216	1.58975	0.205989	7.71764	1.18503e-14	3.13877e-13	5.59659	4.2329	5.72739	3.82433	6.78208	4.47139	6.1878	0.593205	1.45381	2.79896	1.21182	0.501255	1.99157	2.78926	1.36584
Trerf1	53.2849	1.21373	0.152694	7.94876	1.88382e-15	5.4062e-14	6.74883	3.75189	5.19283	6.14892	4.8894	5.15347	6.66907	1.92792	2.56554	2.53656	2.22166	1.62908	2.19073	3.44988	2.01281
Trem2	76.0796	1.24679	0.24744	5.03877	4.68533e-07	4.29143e-06	8.7241	5.57973	5.42193	5.99895	4.96827	16.3698	5.1565	0.815656	3.59176	3.32377	4.98191	4.44864	2.19073	4.6243	3.23488
Ebi3	15.3514	2.02223	0.307426	6.57794	4.77003e-11	8.53482e-10	1.23454	1.44303	1.98549	0.674882	1.49837	2.42516	1.92509	0.519054	0.42759	0.612273	0.403939	1.06517	0.597471	0	0.431317
Uhrf1	54.7706	1.78231	0.187077	9.52717	1.61623e-21	8.88213e-20	6.91344	4.0405	4.58191	3.59937	7.17638	6.66919	8.66292	2.44697	1.28277	2.27416	0.740555	2.31831	1.79241	2.12865	0.93452
Dennd1c	62.9538	1.69666	0.145233	11.6823	1.57006e-31	2.43919e-29	6.17271	6.63796	6.33831	4.5742	6.38777	8.2607	7.28785	1.92792	1.71036	1.57442	3.02954	2.13034	2.38989	2.42225	1.50961
C3	1407.86	1.13269	0.178339	6.35132	2.13476e-10	3.42176e-09	83.3728	69.9391	161.054	196.841	101.731	113.073	138.469	62.7314	59.5206	51.4309	62.4759	62.0303	86.0359	109.148	44.6413
Vav1	48.613	2.2989	0.210831	10.904	1.10335e-27	1.22944e-25	5.43199	2.88607	5.88012	4.42423	6.15119	6.66919	8.93793	1.48301	1.19725	0.962143	0.605909	0.689226	0.995786	2.93606	1.15018
Adgre1	145.665	1.71542	0.207585	8.2637	1.41224e-16	4.60032e-15	10.9463	9.81263	17.0294	11.473	11.9081	19.9318	17.4633	1.70546	5.90075	3.41123	5.92444	5.70178	8.8293	5.72533	3.23488
Arhgap28	21.0795	1.16222	0.21862	5.31618	1.05967e-07	1.09963e-06	2.7983	3.75189	1.98549	3.67436	1.4195	2.34937	1.44382	0.741506	1.02622	0.69974	1.34646	1.12782	0.730243	1.17443	1.22207
Tgif1	50.7411	1.36773	0.156578	8.73511	2.43425e-18	9.75935e-17	4.85587	4.61771	5.49829	4.72417	8.04386	5.91133	6.60032	0.963958	2.48002	2.27416	1.81773	1.75439	2.58904	1.32123	1.43772
Cyp1b1	42.1002	1.29188	0.185422	6.96726	3.23183e-12	6.6518e-11	2.46908	3.94429	6.7965	4.19927	5.75688	4.69875	4.33146	0.815656	1.36829	1.66188	1.68308	1.50377	2.52266	2.27545	1.50961
Plekhh2	50.1505	1.10548	0.159173	6.9451	3.78181e-12	7.72474e-11	4.52666	7.40758	6.03285	7.04877	6.62435	3.03145	4.95024	2.59527	2.8221	2.27416	1.68308	1.37845	2.52266	2.86266	2.5879
Gm7665	30.988	1.04524	0.182117	5.73936	9.5037e-09	1.18572e-07	4.27975	4.90632	2.36732	3.74934	3.15445	2.87988	2.75013	1.11226	2.73658	1.83682	1.48111	1.19048	1.72603	1.46803	1.36584
Bin1	97.6462	1.24253	0.115727	10.7368	6.84085e-27	6.99541e-25	10.6994	13.1797	9.31655	9.37336	7.33411	9.85221	14.7132	4.07828	3.33521	4.72325	3.7701	3.32082	4.77977	3.74348	3.80997
Egr1	167.262	1.6028	0.226737	7.06899	1.56062e-12	3.362e-11	17.8597	14.0455	14.9676	28.2701	28.9421	16.8245	11.4818	14.0145	11.2029	6.56007	3.50081	4.01004	3.65121	4.03709	2.44413
Tmem173	77.698	1.10892	0.161891	6.84977	7.39663e-12	1.45741e-10	5.8435	5.86834	5.65102	8.69848	6.54549	11.2922	10.7943	2.22452	3.7628	4.81072	2.08702	3.44613	4.71339	4.5509	3.52242
Cd14	232.948	1.32801	0.155493	8.54065	1.33466e-17	4.92329e-16	16.049	20.0101	21.535	14.7724	23.8161	32.1334	26.195	6.7477	10.6898	6.9974	10.9064	9.08525	14.0074	12.4783	6.03844
Spry4	121.011	1.10727	0.132	8.38843	4.92692e-17	1.70459e-15	13.2508	13.0835	13.9748	16.872	11.7503	13.1868	11.2068	7.41506	6.67041	10.2337	4.30868	5.13787	4.77977	4.11049	3.95374
Lox	25.9958	1.86565	0.288312	6.47096	9.73842e-11	1.65277e-09	5.43199	3.27088	3.43643	2.09963	0.867475	2.50095	3.98769	0.444903	0.940699	0.174935	1.27914	0.375941	1.26133	1.54143	0.503203
Gm4951	61.9665	2.66143	0.404696	6.57637	4.82083e-11	8.5992e-10	3.20981	6.15695	9.16382	4.34924	10.9617	5.15347	7.76912	2.07622	1.36829	1.48695	0.875201	0.438598	3.31929	0.293606	0.143772
Cd74	5507.67	2.26182	0.266451	8.48868	2.08995e-17	7.55422e-16	444.435	329.781	508.134	418.652	808.329	613.035	672.957	106.777	179.331	126.74	118.287	126.066	304.047	116.562	64.6976
Csf1r	469.03	1.15049	0.139109	8.2704	1.33514e-16	4.37563e-15	37.8593	31.843	39.939	40.193	45.9762	53.8082	44.1396	14.6818	19.4126	13.9948	27.3332	28.8222	23.8989	22.3141	19.8406
Rps2-ps10	87.6187	2.45398	0.518499	4.73286	2.21383e-06	1.75252e-05	4.60896	22.0303	28.9424	35.3938	0.630891	2.57673	12.3068	4.81979	0.940699	1.31201	0.875201	1.44111	2.45627	1.54143	1.72527
Atp8b1	54.9941	1.16375	0.136745	8.51037	1.73379e-17	6.32345e-16	8.23028	7.59998	6.5674	6.89879	5.04713	4.3956	5.56902	2.96602	3.16417	2.09922	1.88505	2.31831	2.58904	3.15627	2.0847
Rab27b	20.7342	1.0716	0.354011	3.02702	0.0024698	0.0087052	2.8806	0.962023	0.763652	2.47457	3.07559	1.13679	1.23756	2.00207	1.28277	0.524805	0.740555	0.187971	0.398314	1.46803	0.862634
Zbtb7c	24.1893	1.08834	0.213746	5.09176	3.54762e-07	3.32938e-06	3.70363	2.88607	2.74915	3.07446	2.36584	3.18302	1.78759	0.370753	0.769663	0.962143	1.88505	1.25314	0.663857	1.17443	0.862634
Unc93b1	413.885	1.33001	0.115221	11.5431	7.99894e-31	1.16431e-28	36.5425	31.6506	36.3498	30.8196	39.825	54.0356	47.7148	16.5356	17.8733	14.782	18.5139	18.985	19.9157	16.075	14.5929
Ptprcap	22.5873	1.22394	0.191588	6.38839	1.67636e-10	2.73034e-09	2.71599	1.53924	1.45094	2.09963	3.23332	2.04623	2.81889	1.26056	0.684145	0.69974	0.673232	0.81454	1.12856	1.10102	0.862634
Cst6	196.789	1.5873	0.193303	8.21146	2.18516e-16	6.9774e-15	44.6081	17.7012	23.215	13.5726	21.8446	21.0686	23.0324	6.82185	5.2166	7.95955	5.58782	4.69927	4.97893	5.79873	9.27332
Ctsw	47.542	1.17263	0.198328	5.91258	3.36785e-09	4.52698e-08	2.8806	2.11645	3.81826	7.04877	6.62435	6.44183	6.25655	2.59527	1.36829	3.2363	1.95237	1.50377	1.06217	1.54143	2.80356
Ccdc88b	29.3832	1.3417	0.255638	5.24844	1.53394e-07	1.54416e-06	5.26738	1.82784	2.36732	0.899843	5.04713	3.41038	3.16265	0.889807	1.11174	0.69974	1.00985	0.626569	1.06217	1.10102	1.50961
Slc15a3	33.9298	2.24965	0.28027	8.02671	1.00118e-15	2.96808e-14	3.37442	1.25063	4.20008	2.69953	2.68129	6.89655	3.78143	0.370753	1.19725	1.04961	0.673232	1.00251	1.19494	1.24783	0.93452
Ms4a7	98.6717	1.85571	0.206108	9.00357	2.18504e-19	9.83391e-18	6.09041	7.21517	10.462	8.5485	6.86094	14.7025	13.5444	2.29867	4.87453	2.09922	2.8949	2.63159	4.71339	4.6977	2.01281
Ms4a4a	41.3525	1.54663	0.200084	7.72988	1.07646e-14	2.87002e-13	3.62132	3.27088	7.63652	3.4494	2.28698	5.00189	4.05644	2.00207	1.45381	0.874676	1.61576	2.19299	1.59326	1.83504	1.00641
Ms4a4c	26.5151	5.18297	0.500615	10.3532	4.0468e-25	3.2692e-23	1.15224	1.73164	4.20008	1.79969	2.12926	8.2607	3.85018	0	0.342072	0.174935	0.134646	0.0626569	0.265543	0	0
Ms4a4b	26.9353	3.26361	0.340462	9.58584	9.17117e-22	5.1096e-20	1.31685	3.36708	2.82551	3.89932	4.02193	5.60818	3.36891	1.18641	0.598627	0.34987	0.134646	0.250628	0.265543	0.146803	0.143772
Ms4a6c	61.6604	2.03943	0.217285	9.38597	6.23423e-21	3.29171e-19	4.69126	4.81011	7.10196	5.47404	3.94307	5.98711	10.4505	1.77961	1.96692	1.22455	1.34646	2.19299	3.2529	1.32123	1.65338
BE692007	22.4226	1.96678	0.219977	8.94084	3.86223e-19	1.67298e-17	3.12751	3.17468	3.58916	2.09963	1.57723	2.1978	2.61263	1.03811	1.28277	0.437338	0.673232	0.438598	0.730243	0.660615	0.431317
Ms4a6b	102.126	2.02266	0.123538	16.3727	2.99501e-60	3.22603e-57	9.21792	10.7747	16.113	9.07341	9.77881	14.6267	15.882	3.18847	2.8221	2.44909	2.22166	3.1955	3.31929	3.08287	3.01922
Ms4a6d	69.6835	2.04154	0.226823	9.00059	2.245e-19	1.002e-17	6.58423	3.94429	10.0802	4.5742	5.44143	12.7321	13.4756	2.37282	1.96692	0.962143	2.82757	1.3158	1.72603	2.71586	1.15018
Stx3	146.319	1.09666	0.225698	4.85896	1.18003e-06	9.9679e-06	14.7322	13.3721	12.6766	11.173	13.5642	14.551	10.4505	3.63338	8.29525	10.7585	4.17404	4.13536	7.16966	16.9558	7.47616
Mpeg1	113.516	2.66554	0.215809	12.3514	4.7887e-35	1.00482e-32	13.4154	8.2734	17.4113	9.67331	14.2739	15.233	13.6132	1.63131	3.59176	2.53656	2.35631	2.00502	3.78399	1.32123	0.718862
Fam111a	83.716	1.53108	0.153684	9.96255	2.22288e-23	1.50904e-21	9.87634	7.02277	7.48379	7.94861	8.91133	9.928	12.3068	2.66942	4.01935	2.79896	3.16419	2.13034	2.85459	1.90844	3.09111
Psat1	30.1396	1.52431	0.23119	6.59334	4.30049e-11	7.73754e-10	2.63369	2.11645	3.36007	1.94966	5.04713	3.18302	3.78143	0.593205	0.769663	0.524805	1.27914	0.81454	1.12856	1.17443	1.07829
Anxa1	430.283	1.06686	0.0954024	11.1827	4.95319e-29	6.20378e-27	44.9373	45.6961	43.91	41.8427	34.2258	53.202	42.4208	14.8301	23.6885	18.893	20.7355	23.4963	21.3762	24.0023	17.037
Gda	60.2796	1.21846	0.216551	5.62666	1.83732e-08	2.20056e-07	7.90107	5.38733	6.49104	7.19874	4.4951	5.83554	7.2191	2.52112	3.50624	2.79896	2.0197	0.626569	2.38989	6.67955	1.65338
Apba1	22.5047	1.34589	0.197886	6.80135	1.03641e-11	1.99585e-10	1.64606	2.02025	2.36732	2.8495	1.97153	3.25881	2.33761	1.55716	1.19725	0.524805	0.538585	1.50377	0.663857	0.880819	0.790748
Ch25h	51.8796	3.1482	0.283632	11.0996	1.26039e-28	1.51971e-26	4.36205	2.98227	4.811	5.92396	5.04713	9.928	8.80042	0.222452	0.769663	0.34987	0.875201	1.00251	1.46049	1.02762	0.215659
Ifit2	198.49	2.49782	0.283934	8.79716	1.40321e-18	5.66793e-17	14.1561	16.0658	29.6297	9.37336	34.8567	35.3922	24.9574	5.48714	4.78901	7.78461	3.09687	2.81956	3.91676	1.39463	5.96655
Ifit3	268.209	3.61742	0.46912	7.71108	1.24755e-14	3.29358e-13	9.54713	10.4861	13.8985	13.5726	51.181	39.7878	48.2648	8.00826	4.53246	1.31201	0.740555	1.00251	5.31086	2.27545	0.646976
Ifit3b	120.055	3.18361	0.34437	9.24473	2.35844e-20	1.19079e-18	8.97101	7.59998	21.9168	6.52386	19.9519	15.5362	20.5572	3.85583	0.513109	2.36162	0.336616	1.75439	1.8588	1.02762	2.44413
Ifit1bl2	69.7839	1.16865	0.259616	4.50146	6.74895e-06	4.81425e-05	2.22218	4.71391	4.65827	5.09911	8.67475	12.9594	6.80658	3.55923	4.44694	2.79896	3.70277	3.44613	3.31929	1.24783	2.01281
Ifit1	622.912	4.54791	0.424568	10.7118	8.95642e-27	8.93265e-25	22.3041	27.3215	89.3472	19.2716	143.685	81.6976	121.968	9.63958	5.38764	3.76111	0.942524	1.37845	6.70496	1.76164	2.73167
Kif20b	19.9557	1.11134	0.192553	5.77158	7.85297e-09	9.95922e-08	1.89296	2.40506	2.29095	1.57472	1.4195	2.57673	1.30631	0.741506	0.769663	1.31201	1.27914	1.00251	0.597471	1.10102	0.503203
Hhex	16.0874	1.59376	0.236002	6.75315	1.44672e-11	2.75644e-10	2.8806	1.82784	1.29821	1.42475	1.26178	1.81887	2.54387	0.370753	0.684145	0.34987	0.336616	0.563912	0.863014	0.587213	0.718862
Myof	79.9978	1.56745	0.116188	13.4906	1.77641e-41	5.85745e-39	9.38252	7.98479	10.0038	8.77347	7.72841	10.0038	9.83172	1.77961	3.50624	2.36162	2.8949	2.7569	3.51844	3.59668	4.09751
Frat1	159.778	-1.20178	0.218248	-5.50648	3.66085e-08	4.13048e-07	4.36205	7.98479	4.12372	5.47404	5.9146	10.5343	4.95024	6.7477	9.32147	11.2833	20.9375	24.7495	20.5132	20.6993	12.652
Scd4	206.026	-1.25332	0.34573	-3.62515	0.000288795	0.00134005	7.57186	6.92657	7.63652	17.397	21.608	3.41038	2.47512	28.9187	6.07178	5.51046	23.0918	32.143	12.6797	12.9921	32.2769
Afap1l2	25.8125	1.18958	0.168045	7.07892	1.4528e-12	3.1465e-11	2.8806	3.07847	2.74915	3.37441	2.83901	2.87988	2.88764	1.03811	1.79588	0.69974	0.605909	1.12782	1.26133	1.68824	1.00641
Shtn1	53.7429	1.02626	0.170722	6.01132	1.84023e-09	2.56536e-08	4.93817	4.61771	7.63652	6.2989	3.86421	5.30504	5.84403	3.70753	2.22347	2.27416	1.88505	2.94487	1.46049	2.71586	3.23488
Clcn5	55.3827	1.00054	0.129975	7.69794	1.38274e-14	3.64453e-13	4.60896	5.57973	6.10921	6.2989	8.43817	4.77453	5.1565	2.00207	2.56554	3.2363	2.35631	2.38096	2.92097	2.93606	2.94733
Cybb	188.865	2.19407	0.170842	12.8426	9.45966e-38	2.46516e-35	18.765	17.7012	18.9386	16.0472	20.3462	29.1777	22.0011	4.07828	6.75593	3.4987	5.78979	5.38849	7.70074	4.4041	3.45054
Srpx	64.7842	1.48355	0.220409	6.73091	1.68611e-11	3.20499e-10	5.34968	3.94429	9.46928	6.22391	6.38777	6.89655	5.63777	1.70546	2.13795	1.48695	4.57798	2.38096	2.72181	3.59668	2.94733
Timp1	109.829	2.5089	0.250063	10.0331	1.09032e-23	7.59326e-22	20.4934	5.67594	18.8622	13.8726	6.30891	17.8098	26.1263	1.33471	2.05243	2.62403	2.15434	1.25314	1.46049	4.3307	2.30036
Gria3	28.4273	1.67694	0.226891	7.39095	1.45779e-13	3.48424e-12	3.62132	1.92405	3.66553	2.62454	2.28698	3.71353	3.30016	0.815656	0.598627	0.612273	1.7504	1.44111	0.4647	0.513811	1.65338
Apln	193.132	2.98521	0.193413	15.4343	9.61676e-54	6.47408e-51	40.2461	9.13922	29.4006	17.097	28.3112	32.1334	25.37	3.92998	2.39451	1.83682	4.37601	2.81956	1.3941	2.56906	3.45054
Sash3	24.5556	1.85143	0.268494	6.89562	5.36311e-12	1.07642e-10	2.05757	1.34683	3.43643	2.09963	2.12926	3.41038	1.85634	0.741506	0.513109	0.437338	0.807878	0.563912	0.863014	1.61484	0.215659
Elf4	88.431	1.37633	0.182114	7.55753	4.10783e-14	1.0322e-12	10.1232	8.08099	8.70563	9.07341	11.5138	13.4142	12.5131	1.55716	5.2166	6.82247	2.49096	2.25565	4.31507	2.86266	3.01922
Bgn	3491.52	1.17406	0.0958685	12.2466	1.75294e-34	3.41231e-32	339.911	358.738	430.776	463.044	324.436	363.926	392.581	128.206	183.607	203.974	139.965	155.577	155.011	108.561	162.75
L1cam	18.4838	1.29912	0.205898	6.30952	2.79906e-10	4.39072e-09	1.72836	3.36708	2.52005	1.64971	2.0504	2.42516	1.37507	0.519054	0.769663	0.612273	0.807878	1.06517	0.730243	0.880819	0.431317
Flna	995.495	1.11933	0.0600009	18.6552	1.14633e-77	2.31517e-74	95.8005	111.498	114.395	94.5585	83.3565	105.191	111.105	43.8971	38.6542	40.1476	46.8569	48.7471	46.0717	51.7481	47.1573
F630028O10Rik	34.1417	1.12346	0.191813	5.85706	4.71141e-09	6.17374e-08	2.63369	2.30886	2.90188	2.69953	2.91787	3.63774	3.23141	1.26056	1.96692	1.39948	2.35631	1.19048	1.8588	1.68824	1.15018
Eda2r	32.1955	2.07346	0.252638	8.20724	2.2634e-16	7.21297e-15	5.34968	2.11645	5.80375	3.22444	4.02193	3.18302	4.95024	2.29867	1.36829	0.874676	0.0673232	0.689226	0.863014	1.17443	0.646976
Il2rg	90.8057	1.0885	0.143843	7.56732	3.81008e-14	9.60365e-13	7.81877	8.65821	6.5674	9.59832	10.3308	9.85221	11.6193	3.33678	4.78901	4.89818	1.88505	5.26318	6.5058	4.25729	2.80356
Nhsl2	33.7767	1.27398	0.164091	7.76389	8.23652e-15	2.21427e-13	3.95054	4.42531	5.57466	2.8495	2.76015	4.16824	2.75013	1.11226	2.39451	1.39948	1.21182	1.87971	1.59326	1.54143	1.36584
Tlr13	36.106	2.02648	0.25364	7.98959	1.35383e-15	3.96266e-14	3.70363	2.30886	2.59642	2.24961	3.78535	4.62296	3.23141	0.593205	0.855181	0.262403	1.41379	0.939854	0.863014	2.12865	0.718862
Cysltr1	31.3131	1.54513	0.1941	7.96048	1.71371e-15	4.97099e-14	2.30448	3.84809	3.74189	2.77451	3.39104	4.01667	1.58133	1.03811	1.45381	1.83682	1.07717	0.939854	1.12856	1.90844	0.790748
Btk	23.4635	1.44784	0.256397	5.64687	1.63392e-08	1.97747e-07	1.23454	1.53924	2.82551	1.7247	2.0504	3.48617	2.33761	0.148301	0.855181	0.612273	0.875201	1.37845	1.65964	1.32123	0.359431
Frmpd3	114.543	-1.1117	0.174951	-6.35435	2.09308e-10	3.36497e-09	4.11514	6.25315	4.20008	5.09911	6.15119	6.89655	4.40021	5.8579	8.20974	12.4204	16.9654	16.2908	12.4141	6.60615	8.77011
Tlr7	16.9076	1.4241	0.233663	6.09465	1.09677e-09	1.5836e-08	0.987634	1.73164	1.7564	1.19979	1.57723	2.04623	1.65008	0.444903	0.171036	0.874676	0.673232	0.626569	0.863014	0.880819	0.287545
