# Supplementary material for: Cardiac radiotherapy–induced epigenetic memory underlies electrophysiologic and metabolic reprogramming
Source: J Clin Invest. 2026 Feb 17;136(7):e193087. doi: 10.1172/JCI193087 (PMC13038212; doi:10.1172/JCI193087)
Supplement: Supplemental table 2 [file jci-136-193087-s018.xlsx]

## Sheet: toppfun_mm_DEG_up_42vs0_M&F
Category	ID	Name	Source	p-value	q-value Bonferroni	q-value FDR B&H	q-value FDR B&Y	Hit Count in Query List	Hit Count in Genome	Hit in Query List
GO: Molecular Function	GO:0005102	signaling receptor binding		6.567e-13	7.979e-10	4.156e-10	3.192e-09	108	1738	TRAF1,PDGFB,CLEC7A,SVEP1,SPRED3,CCR2,TYROBP,SERPINE2,FCGR1A,PIK3CG,CXCL9,FES,CCL2,CCL4,CCL5,PLAUR,CCL7,CCL8,NLGN2,ALCAM,MMP13,MMP14,HSPA1B,CHAC1,COL3A1,SELPLG,SEMA3F,COL5A1,FLNA,SFRP1,SFRP2,COL16A1,ANGPT2,FN1,PILRA,TNC,ANXA1,GDF15,ICAM1,GMFG,SLA,PDPN,ARRB2,ISG15,IGHM,ULBP1,IRS2,DKK3,IL6R,CX3CR1,GPRC5B,NES,INHBA,CXCL10,SRC,DAB2,PANX1,ITGA4,ITGAE,ITGAM,ITGAX,JAML,ITGB2,ITGB3,ITGB4,RTP4,ITGB7,ITGB8,…
GO: Molecular Function	GO:0005178	integrin binding		6.841e-13	8.312e-10	4.156e-10	3.192e-09	28	175	SVEP1,MMP14,COL3A1,COL5A1,SFRP2,COL16A1,FN1,TNC,ICAM1,ISG15,SRC,DAB2,ITGA4,ITGAE,ITGAM,ITGAX,JAML,ITGB2,ITGB3,ITGB4,ITGB7,ITGB8,L1CAM,ADAMTS8,LCP1,EMILIN1,THBS1,THY1
GO: Molecular Function	GO:0030234	enzyme regulator activity		1.774e-12	2.155e-09	7.184e-10	5.518e-09	93	1418	CDKN1A,RASGRP4,PDGFB,NCF1,CD109,ARHGAP30,DENND1C,DENND2D,CHN2,CKS2,SERPINE2,SERPINB8,AHSG,CCL5,CCL8,AIM2,PREX1,IQGAP3,VAV1,ALOX5AP,COL6A3,BIN1,SFRP2,FN1,FGD2,ANXA1,ANXA2,ANXA3,GMFG,DOCK10,BIRC5,APOBEC1,MOB3A,RGS14,RHOH,RASAL3,IGFBP3,TRIB3,CST6,RACGAP1,IRS2,CTSS,CYTH4,GPRC5B,ACAP1,TIFAB,ARHGAP15,CXCL10,SRC,GBP3,NCF2,NCF4,GCGR,CCND1,LXN,ARHGAP11A,PTGIR,VSIR,AFAP1L2,BST2,SRGAP3,DBF4,BTK,C3,C4B,ARHGA…
GO: Molecular Function	GO:0019955	cytokine binding		1.318e-11	1.602e-08	4.005e-09	3.076e-08	25	157	CD109,CCR2,CCR1,CCR5,PDPN,CSF1R,CSF3R,IL2RG,IL3RA,IL6R,CX3CR1,IL10RA,LRRC32,GBP3,TNFRSF11A,ITGA4,NRROS,ITGB3,BGN,LEPR,THBS1,EBI3,CD74,OSMR,TNFRSF1B
GO: Molecular Function	GO:0005201	extracellular matrix structural constituent		2.387e-11	2.9e-08	5.8e-09	4.454e-08	27	188	AEBP1,COL14A1,SRPX,COL1A1,COL1A2,COL3A1,COL4A1,COL5A1,COL5A2,COL6A1,COL6A2,COL6A3,COL8A1,COL15A1,COL16A1,FN1,TNC,POSTN,IGFBP7,VCAN,PODN,SPARC,BGN,FGL2,EMILIN1,COL18A1,THBS1
GO: Molecular Function	GO:0140375	immune receptor activity		4.027e-11	4.893e-08	8.154e-09	6.263e-08	25	165	HLA-DOB,HLA-DQA1,CCR2,FCER1G,FCGR1A,FCGR2B,CCR1,CCR5,CSF2RB,CSF3R,IL2RG,IL3RA,IL4R,IL6R,CX3CR1,IL10RA,IL1RL2,GFRA2,C3AR1,C5AR1,GPR35,LEPR,EBI3,CD74,OSMR
GO: Molecular Function	GO:0030020	extracellular matrix structural constituent conferring tensile strength		5.292e-11	6.43e-08	9.186e-09	7.055e-08	14	46	COL14A1,COL1A1,COL1A2,COL3A1,COL4A1,COL5A1,COL5A2,COL6A1,COL6A2,COL6A3,COL8A1,COL15A1,COL16A1,COL18A1
GO: Molecular Function	GO:0008047	enzyme activator activity		3.792e-10	4.608e-07	5.759e-08	4.423e-07	52	656	CDKN1A,PDGFB,NCF1,ARHGAP30,CHN2,CKS2,CCL5,CCL8,AIM2,PREX1,IQGAP3,ALOX5AP,SFRP2,FN1,GMFG,APOBEC1,MOB3A,RGS14,RASAL3,IGFBP3,RACGAP1,CTSS,GPRC5B,ACAP1,TIFAB,ARHGAP15,SRC,NCF2,NCF4,CCND1,ARHGAP11A,VSIR,AFAP1L2,SRGAP3,DBF4,BTK,ARHGAP25,DOCK2,CXCL1,NUPR1,RGS10,RGS16,LGALS9,SH3PXD2B,THY1,P2RX7,TREM2,ARHGAP28,LTC4S,CDC20,ARHGAP45,NCKAP1L
GO: Molecular Function	GO:0050839	cell adhesion molecule binding		4.332e-10	5.263e-07	5.848e-08	4.491e-07	49	599	SVEP1,S100A11,NLGN2,TAGLN2,MMP14,COL3A1,COL5A1,FLNA,SFRP2,COL16A1,FN1,TNC,ANXA1,ANXA2,ICAM1,EFHD2,SHTN1,POSTN,TENM4,ISG15,DCHS1,FSCN1,TES,SRC,DAB2,FXYD5,DBN1,ITGA4,ITGAE,ITGAM,ITGAX,JAML,ITGB2,ITGB3,ITGB4,ITGB7,ITGB8,PTPN6,PTPRF,PTPRJ,NECTIN1,CAPG,L1CAM,ADAMTS8,LCP1,EMILIN1,THBS1,THY1,CCNB2
GO: Molecular Function	GO:0004896	cytokine receptor activity		7.637e-10	9.279e-07	9.279e-08	7.126e-07	18	97	CCR2,CCR1,CCR5,CSF2RB,CSF3R,IL2RG,IL3RA,IL4R,IL6R,CX3CR1,IL10RA,IL1RL2,GFRA2,GPR35,LEPR,EBI3,CD74,OSMR
GO: Molecular Function	GO:0005518	collagen binding		2.583e-09	3.138e-06	2.853e-07	2.191e-06	16	81	PDGFB,AEBP1,COL14A1,MMP12,MMP13,COL6A1,COL6A2,FN1,PODN,CTSS,SPARC,MRC2,DDR2,THBS1,LOX,PAK1
GO: Molecular Function	GO:0048407	platelet-derived growth factor binding		1.682e-08	2.044e-05	1.703e-06	1.308e-05	7	12	PDGFB,COL1A1,COL1A2,COL3A1,COL4A1,COL5A1,COL6A1
GO: Molecular Function	GO:0140677	molecular function activator activity		4.395e-08	5.339e-05	4.107e-06	3.154e-05	73	1233	CDKN1A,PDGFB,NCF1,ARHGAP30,CHN2,CKS2,CXCL9,CCL2,CCL4,CCL5,CCL7,CCL8,AIM2,HSPA1B,PREX1,IQGAP3,ALOX5AP,SEMA3F,SFRP2,FN1,GDF15,GMFG,APOBEC1,MOB3A,LRRC55,RGS14,RASAL3,IGFBP3,RACGAP1,ULBP1,CTSS,GPRC5B,ACAP1,TIFAB,ARHGAP15,INHBA,CXCL10,SRC,NCF2,NCF4,CCND1,ARHGAP11A,VSIR,STC1,AFAP1L2,APLN,SRGAP3,DBF4,BTK,ARHGAP25,SEMA4A,CA9,DOCK2,CXCL16,CXCL1,NUPR1,RGS10,RGS16,LGALS3,LGALS9,SH3PXD2B,THY1,P2RX7,TIMP1,EBI…
GO: Molecular Function	GO:0019838	growth factor binding		6.58e-08	7.995e-05	5.711e-06	4.386e-05	20	156	PDGFB,CD109,COL1A1,COL1A2,COL3A1,COL4A1,COL5A1,COL6A1,CSF1R,IGFBP3,IGFBP7,IL2RG,IL6R,IL10RA,LRRC32,NRROS,ITGB3,ITGB4,THBS1,OSMR
GO: Molecular Function	GO:0051015	actin filament binding		1.392e-07	0.0001692	1.107e-05	8.506e-05	24	227	TPM4,AIF1,TAGLN2,IQGAP3,FLNA,BIN1,GAS7,SHTN1,MYO1F,FSCN1,MYO1G,MYO7A,PANX1,MARCKSL1,DBN1,CAPG,LCP1,COTL1,ARPC1B,LIMD2,CORO1A,MICALL2,TRPV4,HCLS1
GO: Molecular Function	GO:0001968	fibronectin binding		1.458e-07	0.0001772	1.107e-05	8.506e-05	10	38	MMP2,MMP13,SFRP2,TNC,IGFBP3,CTSS,ITGA4,ITGB3,THBS1,TNFAIP6
GO: Molecular Function	GO:0005539	glycosaminoglycan binding		2.35e-07	0.0002855	1.68e-05	0.000129	26	268	HMMR,SERPINE2,CCL2,CCL5,CCL7,CCL8,COL5A1,SFRP1,FN1,POSTN,IGHM,VCAN,LAYN,CXCL10,LXN,ITGAM,GFRA2,BGN,STAB1,PTPRC,PTPRF,ADAMTS8,THBS1,FSTL1,TREM2,TNFAIP6
GO: Molecular Function	GO:0001618	virus receptor activity		2.793e-07	0.0003393	1.885e-05	0.0001448	14	85	CLEC5A,CCR5,HSPA1B,SELPLG,MRC1,ICAM1,SLC1A5,ITGB3,ITGB7,NECTIN1,CD300LD,CD80,CD86,CDK1
GO: Molecular Function	GO:0140272	exogenous protein binding		3.243e-07	0.000394	2.074e-05	0.0001593	14	86	CLEC5A,CCR5,HSPA1B,SELPLG,MRC1,ICAM1,SLC1A5,ITGB3,ITGB7,NECTIN1,CD300LD,CD80,CD86,CDK1
GO: Molecular Function	GO:0061135	endopeptidase regulator activity		3.903e-06	0.004742	0.0002371	0.001821	20	201	CD109,SERPINE2,SERPINB8,AHSG,AIM2,COL6A3,BIN1,SFRP2,ANXA2,BIRC5,CST6,GBP3,LXN,VSIR,BST2,C3,C4B,ITIH5,THBS1,TIMP1
GO: Molecular Function	GO:0061134	peptidase regulator activity		4.594e-06	0.005582	0.0002658	0.002042	23	257	CD109,SERPINE2,SERPINB8,AHSG,AIM2,COL6A3,BIN1,SFRP2,FN1,ANXA2,BIRC5,CST6,CTSS,TIFAB,GBP3,LXN,VSIR,BST2,C3,C4B,ITIH5,THBS1,TIMP1
GO: Molecular Function	GO:0016176	superoxide-generating NADPH oxidase activator activity		5.854e-06	0.007113	0.0003233	0.002483	5	10	PDGFB,NCF1,NCF2,NCF4,SH3PXD2B
GO: Molecular Function	GO:0042379	chemokine receptor binding		6.227e-06	0.007566	0.000329	0.002526	12	81	CCR2,CXCL9,CCL2,CCL4,CCL5,CCL7,CCL8,CX3CR1,NES,CXCL10,CXCL16,CXCL1
GO: Molecular Function	GO:0008289	lipid binding		6.811e-06	0.008275	0.0003448	0.002648	56	988	CPNE2,RASGRP4,CD300A,NCF1,PHLDA3,ATP8B1,DENND1C,S100A10,FES,PLA2G4A,BIN2,SMPD3,PREX1,ALOX5AP,BIN1,FGD2,PACSIN1,ANXA1,ANXA2,ANXA3,CGAS,APBA1,PLEKHA4,APOD,ABCG1,IGHM,RACGAP1,SOAT1,CYTH4,MYO1G,SNX20,PXDC1,DAB2,GBP3,NCF4,ALDH1A2,STX3,APOLD1,SPHK1,BTK,C3,CAPG,RBP1,CASP4,MYOF,THBS1,SH3PXD2B,THY1,CD14,P2RX7,TLR1,TREM2,TRPV4,LTC4S,HCK,PSD4
GO: Molecular Function	GO:0008092	cytoskeletal protein binding		9.971e-06	0.01211	0.0004844	0.00372	60	1099	TPM4,CENPE,MAP6,S100A6,FES,AIF1,CCR5,TAGLN2,PLEKHH2,PLK1,IQGAP3,EVL,FLNA,BIN1,KIF23,SPATA6,PACSIN1,ANXA2,GTSE1,GMFG,GAS7,BIRC5,SHTN1,KIF20B,RGS14,MYO1F,RACGAP1,FSCN1,MX1,MX2,MYO1G,KIF21B,MYO7A,HSPH1,FXYD5,GBP3,PANX1,MARCKSL1,DBN1,CCDC88B,PTPRC,GLI1,CALML4,RAB27B,PSRC1,KIF22,CAPG,ARL8A,LCP1,COTL1,ARPC1B,LIMD2,ARL4C,CORO1A,MICALL2,PAK1,PPP1R18,TRPV4,TMSB10,HCLS1
GO: Molecular Function	GO:0038024	cargo receptor activity		1.037e-05	0.01259	0.0004844	0.00372	12	85	SCARF2,HMMR,MRC1,MSR1,DAB2,ITGAM,APOBR,ITGB2,STAB1,STBD1,CXCL16,LGALS3BP
GO: Molecular Function	GO:0005543	phospholipid binding		1.565e-05	0.01901	0.0006983	0.005363	36	548	CPNE2,CD300A,NCF1,PHLDA3,ATP8B1,DENND1C,FES,PLA2G4A,BIN2,SMPD3,PREX1,BIN1,FGD2,PACSIN1,ANXA1,ANXA2,ANXA3,CGAS,APBA1,PLEKHA4,ABCG1,IGHM,RACGAP1,MYO1G,SNX20,PXDC1,DAB2,NCF4,BTK,CAPG,MYOF,THBS1,SH3PXD2B,THY1,TREM2,PSD4
GO: Molecular Function	GO:0019900	kinase binding		1.609e-05	0.01955	0.0006983	0.005363	54	969	CDKN1A,PDE3B,CEBPA,CENPE,PER1,DGKH,SPRED3,CKS2,CCR5,PLEK,PLK1,VIM,FLNA,ANGPT2,APBA1,RHOG,RGS14,RHOH,ARRB2,TRIB3,TPX2,RACGAP1,PRKCB,IRS2,SNAI1,GPRC5B,SOX9,SRC,IRF5,PTPN22,CCND1,CNTLN,ITGAX,ITGB2,ITGB3,MLKL,PTPN6,PTPRC,PTPRF,PTPRJ,BANK1,CACNB3,ROR2,E2F1,NR4A3,DOK2,TGIF1,THY1,TREM2,PAK1,TRPV4,TOP2A,HCLS1,AURKB
GO: Molecular Function	GO:0140678	molecular function inhibitor activity		1.778e-05	0.0216	0.0007449	0.005721	38	596	CDKN1A,CD109,SERPINE2,SERPINB8,KCNE4,AHSG,CCL5,HSPA1B,COL6A3,BIN1,ANGPT2,ANXA1,ANXA2,ANXA3,GMFG,BIRC5,RHOH,TRIB3,CST6,DKK3,SCN3B,GPRC5B,LRRC32,GBP3,DBN1,LXN,NRROS,BST2,C3,C4B,MCUB,SOCS3,LGALS3,ITIH5,THBS1,TIMP1,SPRY4,LY6E
GO: Molecular Function	GO:0004888	transmembrane signaling receptor activity		2.009e-05	0.02441	0.0008123	0.006239	69	1353	ADGRG5,HLA-DOB,HLA-DQA1,CD300A,EVI2A,CCR2,FCER1G,FCGR1A,FCGR2B,CCR1,CCR5,HSPA1B,MRC1,ADGRG3,GPR65,ICAM1,MILR1,CSF1R,CSF2RB,CSF3R,GPR153,IGHM,IL2RG,IL3RA,IL4R,IL6R,CX3CR1,GPRC5B,IL10RA,KCTD12,CYSLTR1,UNC5B,GCGR,TNFRSF11A,PTGER4,IL1RL2,ITGB2,PTGIR,CLEC12A,GFRA2,PTPN6,PTPRC,PTPRE,PTPRF,SPHK1,CD300LB,C3AR1,C5AR1,GPR35,ROR2,L1CAM,DDR2,GRIA3,NFAM1,LEPR,CD300LD,CD14,P2RX7,EBI3,P2RY6,TLR1,TREM2,CD72,CD74…
GO: Molecular Function	GO:0043394	proteoglycan binding		2.139e-05	0.02599	0.0008123	0.006239	9	51	COL5A1,FN1,TNC,CTSS,ITGAM,HPSE,PTPRC,PTPRF,THBS1
GO: Molecular Function	GO:0008009	chemokine activity		2.139e-05	0.02599	0.0008123	0.006239	9	51	CXCL9,CCL2,CCL4,CCL5,CCL7,CCL8,CXCL10,CXCL16,CXCL1
GO: Molecular Function	GO:0071791	chemokine (C-C motif) ligand 5 binding		2.851e-05	0.03464	0.00105	0.008063	3	3	CCR2,CCR1,CCR5
GO: Molecular Function	GO:0003779	actin binding		3.341e-05	0.04059	0.001163	0.008932	32	479	TPM4,AIF1,CCR5,TAGLN2,PLEKHH2,IQGAP3,EVL,FLNA,BIN1,GMFG,GAS7,SHTN1,MYO1F,FSCN1,MYO1G,MYO7A,FXYD5,GBP3,PANX1,MARCKSL1,DBN1,CAPG,LCP1,COTL1,ARPC1B,LIMD2,CORO1A,MICALL2,PPP1R18,TRPV4,TMSB10,HCLS1
GO: Molecular Function	GO:0019901	protein kinase binding		3.35e-05	0.04071	0.001163	0.008932	49	873	CDKN1A,PDE3B,CENPE,SPRED3,CKS2,CCR5,PLEK,PLK1,VIM,FLNA,ANGPT2,APBA1,RHOG,RGS14,RHOH,ARRB2,TRIB3,TPX2,RACGAP1,PRKCB,IRS2,GPRC5B,SOX9,SRC,IRF5,PTPN22,CCND1,CNTLN,ITGAX,ITGB2,ITGB3,MLKL,PTPN6,PTPRC,PTPRF,PTPRJ,BANK1,CACNB3,ROR2,E2F1,NR4A3,DOK2,TGIF1,THY1,TREM2,PAK1,TRPV4,TOP2A,HCLS1
GO: Molecular Function	GO:0004866	endopeptidase inhibitor activity		4.009e-05	0.04871	0.001353	0.01039	17	180	CD109,SERPINE2,SERPINB8,AHSG,COL6A3,BIN1,ANXA2,BIRC5,CST6,GBP3,LXN,BST2,C3,C4B,ITIH5,THBS1,TIMP1
GO: Molecular Function	GO:0019956	chemokine binding		5.183e-05	0.06298	0.001702	0.01307	7	33	CCR2,CCR1,CCR5,PDPN,CX3CR1,ITGA4,ITGB3
GO: Molecular Function	GO:0031727	CCR2 chemokine receptor binding		5.509e-05	0.06693	0.001761	0.01353	4	8	CCR2,CCL2,CCL7,CCL8
GO: Molecular Function	GO:0030414	peptidase inhibitor activity		6.488e-05	0.07883	0.002021	0.01552	17	187	CD109,SERPINE2,SERPINB8,AHSG,COL6A3,BIN1,ANXA2,BIRC5,CST6,GBP3,LXN,BST2,C3,C4B,ITIH5,THBS1,TIMP1
GO: Molecular Function	GO:0019207	kinase regulator activity		7.079e-05	0.08601	0.00215	0.01651	23	305	CDKN1A,CKS2,AHSG,CCL5,GMFG,MOB3A,RHOH,TRIB3,IRS2,GPRC5B,CXCL10,CCND1,AFAP1L2,DBF4,RAC2,SOCS3,LGALS9,CCNF,P2RX7,CCNB2,SPRY4,TREM2,NCKAP1L
GO: Molecular Function	GO:0008201	heparin binding		9.005e-05	0.1094	0.002668	0.02049	17	192	SERPINE2,CCL2,CCL5,CCL7,CCL8,COL5A1,SFRP1,FN1,POSTN,CXCL10,LXN,ITGAM,PTPRC,PTPRF,ADAMTS8,THBS1,FSTL1
GO: Molecular Function	GO:0001664	G protein-coupled receptor binding		0.0001208	0.1468	0.003494	0.02684	24	337	CCR2,FCGR1A,CXCL9,CCL2,CCL4,CCL5,CCL7,CCL8,HSPA1B,FLNA,SFRP1,ARRB2,CX3CR1,GPRC5B,NES,CXCL10,ITGB4,RTP4,APLN,C3,GNA15,ROR2,CXCL16,CXCL1
GO: Molecular Function	GO:0023026	MHC class II protein complex binding		0.0001369	0.1663	0.003868	0.02971	6	27	HLA-DMA,HLA-DMB,HLA-DOB,HLA-DQA1,B2M,CD74
GO: Molecular Function	GO:0019887	protein kinase regulator activity		0.0001501	0.1824	0.004146	0.03184	20	259	CDKN1A,CKS2,AHSG,CCL5,GMFG,MOB3A,TRIB3,GPRC5B,CXCL10,CCND1,AFAP1L2,DBF4,RAC2,SOCS3,LGALS9,CCNF,P2RX7,CCNB2,SPRY4,NCKAP1L
GO: Molecular Function	GO:0060589	nucleoside-triphosphatase regulator activity		0.00022	0.2673	0.005811	0.04463	31	507	RASGRP4,ARHGAP30,DENND1C,DENND2D,CHN2,PREX1,IQGAP3,VAV1,FGD2,DOCK10,RGS14,RHOH,RASAL3,RACGAP1,CYTH4,ACAP1,ARHGAP15,GBP3,GCGR,ARHGAP11A,PTGIR,SRGAP3,ARHGAP25,DOCK2,RGS10,RGS16,THY1,ARHGAP28,ARHGAP45,PSD4,NCKAP1L
GO: Molecular Function	GO:0030695	GTPase regulator activity		0.00022	0.2673	0.005811	0.04463	31	507	RASGRP4,ARHGAP30,DENND1C,DENND2D,CHN2,PREX1,IQGAP3,VAV1,FGD2,DOCK10,RGS14,RHOH,RASAL3,RACGAP1,CYTH4,ACAP1,ARHGAP15,GBP3,GCGR,ARHGAP11A,PTGIR,SRGAP3,ARHGAP25,DOCK2,RGS10,RGS16,THY1,ARHGAP28,ARHGAP45,PSD4,NCKAP1L
GO: Molecular Function	GO:0019960	C-X3-C chemokine binding		0.0002723	0.3308	0.006892	0.05293	3	5	CX3CR1,ITGA4,ITGB3
GO: Molecular Function	GO:0019834	phospholipase A2 inhibitor activity		0.0002723	0.3308	0.006892	0.05293	3	5	ANXA1,ANXA2,ANXA3
GO: Molecular Function	GO:0015026	coreceptor activity		0.0003386	0.4114	0.008396	0.06448	9	72	CCR5,CSF2RB,IL2RG,ITGA4,ITGB3,NECTIN1,ROR2,CD80,CD86
GO: Molecular Function	GO:1901981	phosphatidylinositol phosphate binding		0.0004297	0.5221	0.0104	0.0799	16	199	PHLDA3,DENND1C,PLA2G4A,FGD2,ANXA2,CGAS,APBA1,PLEKHA4,RACGAP1,MYO1G,SNX20,DAB2,NCF4,BTK,CAPG,SH3PXD2B
GO: Molecular Function	GO:0004857	enzyme inhibitor activity		0.0004367	0.5306	0.0104	0.0799	27	435	CDKN1A,CD109,SERPINE2,SERPINB8,AHSG,COL6A3,BIN1,ANXA1,ANXA2,ANXA3,GMFG,BIRC5,RHOH,TRIB3,CST6,GPRC5B,GBP3,LXN,BST2,C3,C4B,SOCS3,LGALS3,ITIH5,THBS1,TIMP1,SPRY4
GO: Molecular Function	GO:0035717	chemokine (C-C motif) ligand 7 binding		0.0009348	1	0.02103	0.1615	2	2	CCR2,CCR1
GO: Molecular Function	GO:0004913	interleukin-4 receptor activity		0.0009348	1	0.02103	0.1615	2	2	IL2RG,IL4R
GO: Molecular Function	GO:0004912	interleukin-3 receptor activity		0.0009348	1	0.02103	0.1615	2	2	CSF2RB,IL3RA
GO: Molecular Function	GO:0001637	G protein-coupled chemoattractant receptor activity		0.001018	1	0.02178	0.1673	5	26	CCR2,CCR1,CCR5,CX3CR1,GPR35
GO: Molecular Function	GO:0004950	chemokine receptor activity		0.001018	1	0.02178	0.1673	5	26	CCR2,CCR1,CCR5,CX3CR1,GPR35
GO: Molecular Function	GO:0005096	GTPase activator activity		0.001022	1	0.02178	0.1673	19	279	ARHGAP30,CHN2,PREX1,IQGAP3,RGS14,RASAL3,RACGAP1,ACAP1,ARHGAP15,ARHGAP11A,SRGAP3,ARHGAP25,DOCK2,RGS10,RGS16,THY1,ARHGAP28,ARHGAP45,NCKAP1L
GO: Molecular Function	GO:0005126	cytokine receptor binding		0.001069	1	0.02239	0.1719	21	324	TRAF1,SPRED3,CCR2,CXCL9,CCL2,CCL4,CCL5,CCL7,CCL8,ANGPT2,IL6R,CX3CR1,NES,CXCL10,ITGB3,BID,PTPN6,CXCL16,CXCL1,EBI3,OSMR
GO: Molecular Function	GO:0005044	scavenger receptor activity		0.001218	1	0.02509	0.1927	5	27	SCARF2,MSR1,STAB1,CXCL16,LGALS3BP
GO: Molecular Function	GO:0042803	protein homodimerization activity		0.001311	1	0.02654	0.2038	41	815	TPM4,HHEX,CEBPA,PDGFB,DGKH,HMOX1,RRM2,S100A6,TYROBP,S100A10,S100A11,FCER1G,UCP2,PIP4K2A,CCL5,PLEK,FLNA,GDF15,CGAS,BIRC5,KIF20B,ABCG1,TENM4,SLC11A1,CSF1R,GLIPR2,IL6R,GBP7,B2M,GBP3,JAML,BOK,BST2,NECTIN1,TAP1,NR4A3,RUNX1,CORO1A,THBS1,CDA,TOP2A
GO: Molecular Function	GO:0002020	protease binding		0.001396	1	0.02744	0.2108	14	181	HSPA1B,COL1A1,COL1A2,COL3A1,BIN1,FN1,ADAMTS4,ANXA2,PANX1,ITGB3,BANK1,LCN2,THBS1,TIMP1
GO: Molecular Function	GO:0090554	phosphatidylcholine floppase activity		0.001423	1	0.02744	0.2108	3	8	ATP8B1,ABCG1,ATP10A
GO: Molecular Function	GO:0001847	opsonin receptor activity		0.001423	1	0.02744	0.2108	3	8	C3AR1,C5AR1,CD14
GO: Molecular Function	GO:0023023	MHC protein complex binding		0.001447	1	0.02747	0.2109	6	41	HLA-DMA,HLA-DMB,HLA-DOB,HLA-DQA1,B2M,CD74
GO: Molecular Function	GO:0005001	transmembrane receptor protein tyrosine phosphatase activity		0.001503	1	0.02768	0.2126	4	17	PTPN6,PTPRC,PTPRE,PTPRF
GO: Molecular Function	GO:0019198	transmembrane receptor protein phosphatase activity		0.001503	1	0.02768	0.2126	4	17	PTPN6,PTPRC,PTPRE,PTPRF
GO: Molecular Function	GO:0048020	CCR chemokine receptor binding		0.001533	1	0.0278	0.2135	7	56	CCR2,CCL2,CCL4,CCL5,CCL7,CCL8,NES
GO: Molecular Function	GO:0005540	hyaluronic acid binding		0.001704	1	0.03023	0.2322	5	29	HMMR,VCAN,LAYN,STAB1,TNFAIP6
GO: Molecular Function	GO:0050840	extracellular matrix binding		0.001717	1	0.03023	0.2322	8	73	ZAN,ANXA2,CTSS,SPARC,ITGB3,BGN,LGALS3,THBS1
GO: Molecular Function	GO:0035091	phosphatidylinositol binding		0.001844	1	0.032	0.2458	20	316	NCF1,PHLDA3,DENND1C,FES,PLA2G4A,FGD2,ANXA2,CGAS,APBA1,PLEKHA4,RACGAP1,MYO1G,SNX20,PXDC1,DAB2,NCF4,BTK,CAPG,SH3PXD2B,THY1
GO: Molecular Function	GO:0030169	low-density lipoprotein particle binding		0.001887	1	0.03229	0.248	4	18	MSR1,STAB1,THBS1,TREM2
GO: Molecular Function	GO:0010997	anaphase-promoting complex binding		0.002086	1	0.0352	0.2704	3	9	PLK1,CCNF,CDC20
GO: Molecular Function	GO:0005520	insulin-like growth factor binding		0.002332	1	0.03882	0.2982	4	19	IGFBP3,IGFBP7,ITGB3,ITGB4
GO: Molecular Function	GO:1901681	sulfur compound binding		0.002379	1	0.03906	0.3	20	323	SERPINE2,CCL2,CCL5,CCL7,CCL8,COL5A1,SFRP1,FN1,POSTN,SOAT1,CXCL10,LXN,ITGAM,GFRA2,PTPRC,PTPRF,ADAMTS8,THBS1,FSTL1,LTC4S
GO: Molecular Function	GO:0005546	phosphatidylinositol-4,5-bisphosphate binding		0.002516	1	0.04076	0.3131	9	95	PHLDA3,ANXA2,CGAS,APBA1,PLEKHA4,MYO1G,SNX20,DAB2,CAPG
GO: Molecular Function	GO:0003725	double-stranded RNA binding		0.002622	1	0.04192	0.3219	8	78	TLR7,ZBP1,HSPA1B,VIM,DHX58,DDX60,IFIH1,OAS2
GO: Molecular Function	GO:0001848	complement binding		0.00268	1	0.04225	0.3245	5	32	ITGAM,ITGB2,C3AR1,C4B,C5AR1
GO: Molecular Function	GO:0044729	hemi-methylated DNA-binding		0.002747	1	0.04225	0.3245	2	3	UHRF1,EGR1
GO: Molecular Function	GO:0008859	exoribonuclease II activity		0.002747	1	0.04225	0.3245	2	3	HELZ2,ISG20
GO: Molecular Function	GO:0008081	phosphoric diester hydrolase activity		0.002901	1	0.04405	0.3383	9	97	PDE3B,PDE1B,HMOX1,CCR1,CCL5,CCR5,SMPD3,SMPDL3B,PLD4
GO: Molecular Function	GO:0017111	ribonucleoside triphosphate phosphatase activity		0.003013	1	0.0452	0.3471	38	775	ATP8B4,GNG8,GNG2,MCM2,MCM3,MCM5,ATP8B1,HSPA1B,KIF23,DHX58,DDX60,RNF213,KIF20B,RHOG,RGS14,RHOH,ABCG1,HELZ2,RAB7B,MX1,MX2,KIF21B,ABCC3,GBP7,GBP3,IFIH1,GNA15,GNGT2,TAP1,RAB27B,RAC2,KIF22,RAP2B,ARL8A,ATP10A,RGS10,RGS16,ARL4C
GO: Molecular Function	GO:0032266	phosphatidylinositol-3-phosphate binding		0.003297	1	0.04886	0.3752	6	48	PHLDA3,PLA2G4A,PLEKHA4,SNX20,NCF4,SH3PXD2B
GO: Molecular Function	GO:0005035	death receptor activity		0.003431	1	0.04963	0.3812	4	21	HSPA1B,TNFRSF11A,TNFRSF1B,EDA2R
GO: Molecular Function	GO:0034987	immunoglobulin receptor binding		0.003431	1	0.04963	0.3812	4	21	FES,FLNA,IGHM,LGALS3
GO: Biological Process	GO:0002682	regulation of immune system process		4.182e-55	2.871e-51	2.871e-51	2.702e-50	188	1836	CDKN1A,USP18,RASGRP4,CEBPA,HLA-DMA,HLA-DMB,HLA-DOB,HLA-DQA1,CD300A,ACP5,NCF1,CLEC7A,TMEM176A,HLX,IKZF1,TLR7,HMOX1,CD83,SLC15A3,ADCY7,SVEP1,CCR2,ZBP1,TYROBP,FCER1G,FCGR1A,FCGR2B,SASH3,PIK3CD,FES,AIF1,PLA2G4A,CCL2,CCR1,CCL4,CCL5,CCL7,CCL8,SMPD3,SCIMP,MMP12,MMP14,RBM47,AIM2,HSPA1B,VAV1,THEMIS2,COL3A1,SFRP1,DHX58,FN1,PILRA,LITAF,ANXA1,GDF15,DDX60,ICAM1,CGAS,BTLA,APOD,PARP14,MILR1,RHOH,RSAD2,ARRB2,SLC…
GO: Biological Process	GO:0001775	cell activation		7.455e-53	5.118e-49	2.559e-49	2.408e-48	158	1356	CDKN1A,HHEX,CEBPA,PDGFB,HLA-DMA,HLA-DMB,HLA-DOB,HLA-DQA1,CD300A,CLEC7A,HLX,IKZF1,DGKH,HMOX1,CD83,SVEP1,CCR2,TYROBP,SERPINE2,FCER1G,FCGR2B,SASH3,PIK3CD,PIK3CG,FES,AIF1,PLA2G4A,CCL2,CCL5,PLEK,MMP14,PREX1,VAV1,APBB1IP,THEMIS2,COL3A1,SELPLG,EVL,FLNA,ADGRG3,SFRP1,FN1,PILRA,ANXA1,ANXA3,ICAM1,CGAS,IRF8,DOCK10,POU2F2,BTLA,WDFY4,MILR1,TMEM229B,PDPN,RHOH,RSAD2,SLC11A1,CSF1R,RASAL3,IGHM,IGKC,MYO1F,ULBP1,PRK…
GO: Biological Process	GO:0045321	leukocyte activation		5.117e-50	3.513e-46	1.171e-46	1.102e-45	144	1186	CDKN1A,HHEX,CEBPA,HLA-DMA,HLA-DMB,HLA-DOB,HLA-DQA1,CD300A,CLEC7A,HLX,IKZF1,HMOX1,CD83,CCR2,TYROBP,FCER1G,FCGR2B,SASH3,PIK3CD,PIK3CG,FES,AIF1,PLA2G4A,CCL2,CCL5,MMP14,PREX1,VAV1,APBB1IP,THEMIS2,SELPLG,ADGRG3,SFRP1,FN1,PILRA,ANXA1,ANXA3,ICAM1,CGAS,IRF8,DOCK10,POU2F2,BTLA,WDFY4,MILR1,TMEM229B,RHOH,RSAD2,SLC11A1,CSF1R,RASAL3,IGHM,IGKC,MYO1F,ULBP1,PRKCB,IRS2,IL2RG,IL4R,IL6R,CX3CR1,SLAMF8,SPI1,INHBA,INP…
GO: Biological Process	GO:0002684	positive regulation of immune system process		4.28e-46	2.938e-42	7.345e-43	6.913e-42	142	1242	CDKN1A,RASGRP4,CEBPA,HLA-DMA,HLA-DMB,HLA-DOB,HLA-DQA1,CD300A,CLEC7A,HLX,IKZF1,TLR7,CD83,SLC15A3,SVEP1,CCR2,ZBP1,TYROBP,FCER1G,FCGR1A,FCGR2B,SASH3,PIK3CD,FES,AIF1,PLA2G4A,CCL2,CCR1,CCL4,CCL5,CCL7,CCL8,SCIMP,MMP12,MMP14,RBM47,AIM2,HSPA1B,VAV1,THEMIS2,DHX58,ANXA1,DDX60,ICAM1,CGAS,RHOH,RSAD2,ARRB2,SLC11A1,CSF1R,RASAL3,IKBKE,IGHM,IGKC,MYO1F,TIFA,ULBP1,PRKCB,RAB7B,IRS2,IL2RG,IL4R,CTSS,IL6R,CX3CR1,GPRC5…
GO: Biological Process	GO:0009607	response to biotic stimulus		1e-45	6.866e-42	1.373e-42	1.292e-41	175	1856	USP18,RASGRP4,IFI27L2,HLA-DQA1,CLEC5A,CD300A,ACP5,NCF1,CLEC7A,TLR7,SLC15A3,TRIM59,ZBP1,TYROBP,UBA7,FCER1G,FCGR1A,FCGR2B,IFITM3,PIK3CD,PIK3CG,CXCL9,AIF1,CCL2,CCR1,CCL4,CCL5,CCL7,CCL8,SRPX,MMP3,CLEC10A,SCIMP,MMP12,RBM47,AIM2,HSPA1B,LY86,VAV1,VIM,MRC1,EVL,COL6A1,BIN1,DHX58,ADAMTS4,LITAF,ANXA1,DDX60,ANXA3,CGAS,IFI44,IRF8,RNF213,POU2F2,APOBEC1,PARP14,IFI27,SP110,IFIT2,WDFY4,IFIT1,IFIT3,TMEM229B,RSAD2,…
GO: Biological Process	GO:0098542	defense response to other organism		4.552e-45	3.125e-41	4.69e-42	4.414e-41	150	1407	USP18,RASGRP4,IFI27L2,HLA-DQA1,CLEC5A,CD300A,ACP5,NCF1,CLEC7A,TLR7,SLC15A3,TRIM59,ZBP1,TYROBP,UBA7,FCER1G,FCGR1A,FCGR2B,IFITM3,PIK3CD,PIK3CG,CXCL9,AIF1,CCL2,CCR1,CCL4,CCL5,CCL7,CCL8,MMP3,CLEC10A,SCIMP,MMP12,RBM47,AIM2,HSPA1B,LY86,VAV1,VIM,MRC1,EVL,DHX58,ADAMTS4,ANXA1,DDX60,ANXA3,CGAS,IRF8,RNF213,APOBEC1,PARP14,IFI27,SP110,IFIT2,IFIT1,IFIT3,RSAD2,ARRB2,SLC11A1,CSF1R,ISG15,IKBKE,IGHM,ASS1,MYO1F,TIF…
GO: Biological Process	GO:0044419	biological process involved in interspecies interaction between organisms		4.782e-45	3.283e-41	4.69e-42	4.414e-41	181	1996	USP18,RASGRP4,IFI27L2,HLA-DQA1,CLEC5A,CD300A,ACP5,NCF1,CLEC7A,TLR7,SLC15A3,TRIM59,ZBP1,TYROBP,UBA7,FCER1G,FCGR1A,FCGR2B,IFITM3,PIK3CD,PIK3CG,CXCL9,AIF1,CCL2,CCR1,CCL4,CCL5,CCL7,CCR5,CCL8,MMP3,CLEC10A,SCIMP,MMP12,RBM47,AIM2,HSPA1B,LY86,VAV1,SELPLG,VIM,MRC1,EVL,COL6A1,BIN1,DHX58,FN1,ADAMTS4,LITAF,ANXA1,DDX60,ANXA3,ICAM1,CGAS,IFI44,IRF8,RNF213,POU2F2,APOBEC1,PARP14,IFI27,SP110,IFIT2,WDFY4,IFIT1,IFIT…
GO: Biological Process	GO:0043207	response to external biotic stimulus		1.405e-44	9.648e-41	1.206e-41	1.135e-40	171	1813	USP18,RASGRP4,IFI27L2,HLA-DQA1,CLEC5A,CD300A,ACP5,NCF1,CLEC7A,TLR7,SLC15A3,TRIM59,ZBP1,TYROBP,UBA7,FCER1G,FCGR1A,FCGR2B,IFITM3,PIK3CD,PIK3CG,CXCL9,AIF1,CCL2,CCR1,CCL4,CCL5,CCL7,CCL8,MMP3,CLEC10A,SCIMP,MMP12,RBM47,AIM2,HSPA1B,LY86,VAV1,VIM,MRC1,EVL,COL6A1,BIN1,DHX58,ADAMTS4,LITAF,ANXA1,DDX60,ANXA3,CGAS,IFI44,IRF8,RNF213,POU2F2,APOBEC1,PARP14,IFI27,SP110,IFIT2,WDFY4,IFIT1,IFIT3,TMEM229B,RSAD2,ARRB2…
GO: Biological Process	GO:0051707	response to other organism		4.858e-44	3.335e-40	3.705e-41	3.487e-40	170	1810	USP18,RASGRP4,IFI27L2,HLA-DQA1,CLEC5A,CD300A,ACP5,NCF1,CLEC7A,TLR7,SLC15A3,TRIM59,ZBP1,TYROBP,UBA7,FCER1G,FCGR1A,FCGR2B,IFITM3,PIK3CD,PIK3CG,CXCL9,AIF1,CCL2,CCR1,CCL4,CCL5,CCL7,CCL8,MMP3,CLEC10A,SCIMP,MMP12,RBM47,AIM2,HSPA1B,LY86,VAV1,VIM,MRC1,EVL,COL6A1,BIN1,DHX58,ADAMTS4,LITAF,ANXA1,DDX60,ANXA3,CGAS,IFI44,IRF8,RNF213,POU2F2,APOBEC1,PARP14,IFI27,SP110,IFIT2,WDFY4,IFIT1,IFIT3,TMEM229B,RSAD2,ARRB2…
GO: Biological Process	GO:0140546	defense response to symbiont		7.58e-41	5.204e-37	5.204e-38	4.898e-37	137	1286	USP18,RASGRP4,IFI27L2,HLA-DQA1,CLEC5A,CD300A,NCF1,CLEC7A,TLR7,SLC15A3,TRIM59,ZBP1,TYROBP,UBA7,FCER1G,FCGR1A,FCGR2B,IFITM3,PIK3CD,PIK3CG,CXCL9,AIF1,CCL2,CCR1,CCL4,CCL5,CCL7,CCL8,MMP3,CLEC10A,SCIMP,MMP12,RBM47,AIM2,HSPA1B,LY86,VAV1,VIM,MRC1,EVL,DHX58,ANXA1,DDX60,CGAS,IRF8,APOBEC1,PARP14,IFI27,SP110,IFIT2,IFIT1,IFIT3,RSAD2,ARRB2,SLC11A1,CSF1R,ISG15,IKBKE,IGHM,ASS1,MYO1F,TIFA,ULBP1,RAB7B,CTSS,CX3CR1,…
GO: Biological Process	GO:0046649	lymphocyte activation		1.325e-39	9.094e-36	8.267e-37	7.781e-36	117	976	CDKN1A,HHEX,HLA-DMA,HLA-DMB,HLA-DOB,HLA-DQA1,CD300A,CLEC7A,HLX,IKZF1,CD83,CCR2,TYROBP,FCER1G,FCGR2B,SASH3,PIK3CD,PIK3CG,AIF1,CCL2,CCL5,MMP14,PREX1,VAV1,APBB1IP,THEMIS2,ADGRG3,SFRP1,ANXA1,ICAM1,CGAS,IRF8,DOCK10,POU2F2,BTLA,WDFY4,RHOH,RSAD2,SLC11A1,CSF1R,RASAL3,IGHM,IGKC,ULBP1,PRKCB,IRS2,IL2RG,IL4R,IL6R,SLAMF8,SPI1,INHBA,INPP5D,B2M,LRRC32,HSPH1,SRC,PTPN22,ANKLE1,ITGA4,ITGAM,CCDC88B,PTGER4,ITGAX,JAM…
GO: Biological Process	GO:0007155	cell adhesion		5.525e-39	3.793e-35	3.161e-36	2.975e-35	155	1675	PDE3B,PDGFB,HLA-DMA,HLA-DMB,HLA-DOB,SCARF2,HLA-DQA1,CD300A,ACP5,MCAM,CLEC7A,HLX,CD83,SVEP1,CCR2,S100A10,S100A11,SERPINE2,SERPINB8,SASH3,PIK3CG,FES,AIF1,CCL2,COL14A1,CCR1,CCL4,CCL5,PLAU,PLAUR,CCR5,NLGN2,ALCAM,SRPX,MMP2,PLEK,MMP12,MMP14,PREX1,VAV1,APBB1IP,COL1A1,THEMIS2,COL3A1,SELPLG,COL5A1,COL6A1,COL6A2,FLNA,COL6A3,COL8A1,SFRP1,SFRP2,COL15A1,COL16A1,ANGPT2,ZAN,FN1,TNC,ANXA1,ANXA2,ICAM1,APBA1,BTLA,…
GO: Biological Process	GO:0002252	immune effector process		2.272e-38	1.559e-34	1.2e-35	1.129e-34	108	859	RASGRP4,HLA-DMA,HLA-DMB,CD300A,ACP5,NCF1,CLEC7A,HLX,TLR7,HMOX1,SVEP1,CCR2,TYROBP,FCER1G,FCGR1A,FCGR2B,SASH3,PIK3CD,PIK3CG,FES,CCL2,SCIMP,VAV1,APBB1IP,DHX58,LITAF,ANXA1,DDX60,ANXA3,ICAM1,CGAS,IRF8,DOCK10,POU2F2,MILR1,RSAD2,ARRB2,SLC11A1,CSF2RB,CSF3R,IGHM,IGKC,MYO1F,ULBP1,IL4R,IL6R,CX3CR1,GPRC5B,SLAMF8,MYO1G,SPI1,INPP5D,B2M,SRC,CPLX2,IRF5,PTPN22,IRF7,PANX1,ITGAM,PTGER4,ITGB2,ARID5A,VSIR,FGL2,LAPTM5…
GO: Biological Process	GO:0045087	innate immune response		3.213e-38	2.206e-34	1.575e-35	1.483e-34	122	1092	USP18,RASGRP4,IFI27L2,HLA-DQA1,CLEC5A,CD300A,NCF1,CLEC7A,TLR7,SLC15A3,TRIM59,ZBP1,TYROBP,UBA7,FCER1G,FCGR1A,FCGR2B,IFITM3,PIK3CD,PIK3CG,AIF1,CCL2,CCR1,CCL5,MMP3,CLEC10A,SCIMP,MMP12,RBM47,AIM2,HSPA1B,LY86,VAV1,VIM,MRC1,EVL,DHX58,ANXA1,DDX60,CGAS,IRF8,PARP14,IFI27,SP110,IFIT2,IFIT1,IFIT3,RSAD2,ARRB2,SLC11A1,CSF1R,ISG15,IKBKE,IGHM,ASS1,MYO1F,TIFA,ULBP1,RAB7B,CTSS,CX3CR1,MX1,MX2,CYBB,SLAMF8,SPI1,TIFA…
GO: Biological Process	GO:0050865	regulation of cell activation		1.293e-36	8.874e-33	5.916e-34	5.568e-33	99	756	CDKN1A,CEBPA,PDGFB,HLA-DMA,HLA-DMB,HLA-DOB,HLA-DQA1,CD300A,CLEC7A,HLX,CD83,SVEP1,CCR2,TYROBP,SERPINE2,FCER1G,FCGR2B,SASH3,AIF1,PLA2G4A,CCL2,CCL5,PLEK,MMP14,VAV1,THEMIS2,FLNA,SFRP1,FN1,ANXA1,CGAS,BTLA,MILR1,PDPN,RHOH,CSF1R,RASAL3,IGHM,ULBP1,IRS2,IL2RG,IL4R,IL6R,SLAMF8,SPI1,INHBA,INPP5D,B2M,LRRC32,HSPH1,SRC,PTPN22,ANKLE1,CCDC88B,IL1RL2,VSIR,FGL2,LAPTM5,BID,CD84,PTPN6,PTPRC,PTPRE,PTPRJ,BST1,SPHK1,GL…
GO: Biological Process	GO:0001819	positive regulation of cytokine production		6.346e-34	4.356e-30	2.723e-31	2.562e-30	84	586	CLEC5A,CLEC7A,TLR7,HMOX1,CD83,CCR2,TYROBP,FCER1G,FCGR2B,SASH3,PIK3CD,PIK3CG,AIF1,CCL2,CCL4,CCL5,CCR5,SCIMP,MMP12,RBM47,AIM2,HSPA1B,DHX58,ANXA1,CGAS,IRF8,POU2F2,POSTN,RSAD2,SLC11A1,CSF1R,ISG15,IKBKE,ULBP1,RAB7B,IL4R,IL6R,GPRC5B,CYBB,CYP1B1,B2M,SRC,IRF5,PTPN22,IRF7,PANX1,CCDC88B,PTGER4,HPSE,IL1RL2,ARID5A,TMEM106A,LAPTM5,CD84,IFIH1,AFAP1L2,PTPRC,PTPRJ,SPHK1,BTK,C3,C3AR1,UNC93B1,C5AR1,ICOSLG,CASP4,OA…
GO: Biological Process	GO:0050776	regulation of immune response		4.12e-33	2.829e-29	1.664e-30	1.566e-29	114	1085	USP18,RASGRP4,HLA-DMA,HLA-DMB,HLA-DOB,HLA-DQA1,CD300A,NCF1,CLEC7A,HLX,TLR7,SLC15A3,ADCY7,SVEP1,CCR2,ZBP1,TYROBP,FCER1G,FCGR1A,FCGR2B,SASH3,PIK3CD,PLA2G4A,CCR1,CCL5,SCIMP,MMP12,RBM47,AIM2,HSPA1B,VAV1,THEMIS2,COL3A1,DHX58,ANXA1,DDX60,CGAS,BTLA,PARP14,RSAD2,ARRB2,SLC11A1,ISG15,IKBKE,IGHM,IGKC,MYO1F,TIFA,ULBP1,PRKCB,RAB7B,IL4R,CTSS,SLAMF8,MYO1G,SPI1,TIFAB,GBP7,INPP5D,B2M,SRC,GBP3,PTPN22,IRF7,ITGAM,IT…
GO: Biological Process	GO:0030097	hemopoiesis		1.1e-32	7.551e-29	4.195e-30	3.948e-29	121	1223	TPM4,RASGRP4,HHEX,CEBPA,CEBPD,PDGFB,HLA-DMA,HLA-DQA1,CLEC5A,CD109,TMEM176A,HLX,IKZF1,CD83,MEOX1,CCR2,TYROBP,SAMD9L,FCER1G,FCGR2B,SASH3,PIK3CD,UCP2,PIP4K2A,FES,CCR1,CCL5,SMPD3,MMP14,RBM47,HSPA1B,PREX1,VAV1,FLNA,ADGRG3,SFRP1,SFRP2,ANGPT2,PILRA,ANXA1,ANXA2,KCNAB2,IRF8,DOCK10,POU2F2,SLC1A5,RHOH,RSAD2,CSF1R,CSF3R,ISG15,IGHM,IGKC,RACGAP1,RAB7B,IL2RG,IL4R,IL6R,SLAMF8,SPI1,TIFAB,INHBA,RASSF2,INPP5D,B2M,S…
GO: Biological Process	GO:0001817	regulation of cytokine production		1.204e-32	8.264e-29	4.25e-30	4e-29	109	1010	CLEC5A,ACP5,PER1,CLEC7A,TLR7,HMOX1,CD83,ADCY7,CCR2,SLC2A10,TYROBP,FCER1G,FCGR2B,SASH3,PIK3CD,PIK3CG,AIF1,CCL2,CCL4,CCL5,CCR5,SCIMP,MMP12,RBM47,AIM2,HSPA1B,DHX58,FN1,LITAF,ANXA1,CGAS,IRF8,POU2F2,APOD,POSTN,RSAD2,ARRB2,SLC11A1,CSF1R,ISG15,IKBKE,ULBP1,RAB7B,XAF1,SIGLEC1,IL4R,IL6R,CX3CR1,GPRC5B,CYBB,CYP1B1,GBP7,INHBA,INPP5D,B2M,LRRC32,SRC,IRF5,PTPN22,IRF7,PANX1,CCDC88B,PTGER4,HPSE,IL1RL2,ARID5A,VSIR,…
GO: Biological Process	GO:0040011	locomotion		1.238e-32	8.501e-29	4.25e-30	4e-29	137	1529	PRR5L,PDGFB,CD300A,ACP5,MCAM,CLEC7A,HMOX1,CCR2,S100A11,SERPINE2,FCER1G,PIK3CD,PIK3CG,CXCL9,FES,AIF1,CCL2,CCR1,CCL4,CCL5,PLAU,PLAUR,CCL7,CCR5,CCL8,BIN2,SMPD3,MMP2,MMP3,MMP12,MMP14,PREX1,VAV1,COL1A1,COL3A1,SEMA3F,VIM,EVL,COL6A1,FLNA,ADGRG3,SFRP1,SFRP2,ANGPT2,FN1,TNC,ANXA1,GDF15,ANXA3,ICAM1,DOCK10,APOD,SHTN1,KIF20B,PDPN,POSTN,RHOG,ARRB2,CSF1R,IGFBP3,CSF3R,MYO1F,GLIPR2,SDC3,PODN,IRS2,SNAI1,IL6R,CX3CR…
GO: Biological Process	GO:1901652	response to peptide		1.465e-32	1.006e-28	4.79e-30	4.508e-29	114	1100	USP18,TRAF1,CEBPA,PDE1B,PDGFB,HLA-DQA1,ACP5,MCM2,CCR2,ZBP1,FCER1G,IFITM3,CXCL9,AIF1,CCL2,CCR1,CCL4,CCL5,CCL7,CCR5,CCL8,SMPD3,MMP2,MMP12,RBM47,AIM2,HSPA1B,COL1A1,COL3A1,SELPLG,VIM,MRC1,EVL,COL6A1,SFRP1,FN1,ICAM1,IRF8,PARP14,IFI27,IFIT2,IFIT1,IFIT3,POSTN,SLC11A1,CSF1R,CSF2RB,CSF3R,ISG15,IKBKE,ASS1,TIFA,RAB7B,XAF1,IRS2,IL2RG,IL3RA,IL4R,IL6R,CX3CR1,MX1,MX2,IL10RA,CYP1B1,SPI1,GBP7,INHBA,CXCL10,SRC,GBP…
GO: Biological Process	GO:0001816	cytokine production		3.057e-32	2.098e-28	9.538e-30	8.977e-29	113	1091	CLEC5A,ACP5,PER1,CLEC7A,TLR7,HMOX1,CD83,ADCY7,CCR2,SLC2A10,TYROBP,FCER1G,FCGR2B,SASH3,PIK3CD,PIK3CG,AIF1,CCL2,CCL4,CCL5,CCR5,SCIMP,MMP12,RBM47,AIM2,HSPA1B,COL3A1,DHX58,FN1,LITAF,ANXA1,CGAS,IRF8,POU2F2,APOD,POSTN,RSAD2,ARRB2,SLC11A1,CSF1R,ISG15,IKBKE,ULBP1,RAB7B,XAF1,SIGLEC1,IL4R,IL6R,CX3CR1,GPRC5B,CYBB,CYP1B1,GBP7,INHBA,INPP5D,B2M,LRRC32,SRC,IRF5,PTPN22,IRF7,PANX1,CCDC88B,PTGER4,HPSE,IL1RL2,ARID5…
GO: Biological Process	GO:0034097	response to cytokine		6.923e-32	4.753e-28	2.066e-29	1.945e-28	112	1083	USP18,TRAF1,CEBPA,PDE1B,PDGFB,HLA-DQA1,ACP5,MCM2,CCR2,ZBP1,FCER1G,IFITM3,CXCL9,AIF1,CCL2,CCR1,CCL4,CCL5,CCL7,CCR5,CCL8,SMPD3,MMP2,MMP12,RBM47,AIM2,HSPA1B,COL1A1,COL3A1,SELPLG,VIM,MRC1,EVL,SFRP1,FN1,ICAM1,IRF8,PARP14,IFI27,IFIT2,IFIT1,IFIT3,POSTN,SLC11A1,CSF1R,CSF2RB,CSF3R,ISG15,IKBKE,ASS1,TIFA,RAB7B,XAF1,IL2RG,IL3RA,IL4R,IL6R,CX3CR1,MX1,MX2,IL10RA,CYP1B1,SPI1,GBP7,INHBA,CXCL10,SRC,GBP3,IRF5,IRF7,…
GO: Biological Process	GO:0032101	regulation of response to external stimulus		1.843e-31	1.265e-27	5.271e-29	4.961e-28	124	1316	USP18,RASGRP4,CEBPA,PDGFB,CD300A,ACP5,NCF1,CD109,CLEC7A,TLR7,SLC15A3,CCR2,ZBP1,TYROBP,SERPINE2,FCER1G,FCGR1A,FCGR2B,PIK3CG,AHSG,AIF1,CCL2,CCR1,CCL4,CCL5,PLAU,PLAUR,CCL7,CCR5,MMP3,SCIMP,MMP12,RBM47,AIM2,HSPA1B,LY86,VAV1,ALOX5AP,SEMA3F,FLNA,DHX58,ANGPT2,FN1,TNC,ANXA1,ANXA2,DDX60,AOAH,CGAS,PARP14,RSAD2,ARRB2,CSF1R,ISG15,IKBKE,MYO1F,TIFA,ULBP1,RAB7B,CTSS,IL6R,CX3CR1,GPRC5B,SLAMF8,IL10RA,SPI1,TIFAB,GB…
GO: Biological Process	GO:0002694	regulation of leukocyte activation		1.973e-31	1.354e-27	5.418e-29	5.099e-28	88	694	CDKN1A,CEBPA,HLA-DMA,HLA-DMB,HLA-DOB,HLA-DQA1,CD300A,CLEC7A,HLX,CD83,CCR2,TYROBP,FCGR2B,SASH3,AIF1,PLA2G4A,CCL2,CCL5,MMP14,VAV1,THEMIS2,SFRP1,FN1,ANXA1,CGAS,BTLA,MILR1,RHOH,CSF1R,RASAL3,IGHM,ULBP1,IRS2,IL2RG,IL4R,SLAMF8,SPI1,INHBA,INPP5D,B2M,LRRC32,HSPH1,SRC,PTPN22,ANKLE1,CCDC88B,IL1RL2,VSIR,FGL2,LAPTM5,BID,CD84,PTPN6,PTPRC,PTPRE,BST1,SPHK1,GLI3,CD300LB,BTK,MCUB,BANK1,RAC2,LST1,TNFAIP8L2,ICOSLG,R…
GO: Biological Process	GO:0050778	positive regulation of immune response		4.001e-31	2.747e-27	1.056e-28	9.943e-28	97	845	RASGRP4,HLA-DMA,HLA-DMB,HLA-DOB,HLA-DQA1,CD300A,CLEC7A,HLX,TLR7,SLC15A3,SVEP1,CCR2,ZBP1,TYROBP,FCER1G,FCGR1A,FCGR2B,SASH3,PIK3CD,PLA2G4A,CCL5,SCIMP,MMP12,RBM47,AIM2,HSPA1B,VAV1,THEMIS2,DHX58,ANXA1,DDX60,CGAS,RSAD2,ARRB2,SLC11A1,IKBKE,IGHM,IGKC,TIFA,ULBP1,PRKCB,RAB7B,IL4R,CTSS,MYO1G,SPI1,TIFAB,GBP7,INPP5D,B2M,SRC,GBP3,PTPN22,IRF7,ITGAM,ITGB2,ARID5A,LAPTM5,IFIH1,PTPN6,PTPRC,SMPDL3B,PTPRJ,BTK,C1QA,C…
GO: Biological Process	GO:0016477	cell migration		1.366e-30	9.376e-27	3.473e-28	3.268e-27	149	1847	PRR5L,PDGFB,CD300A,ACP5,MCAM,CLEC7A,HMOX1,SVEP1,CCR2,S100A11,SERPINE2,FCER1G,PIK3CD,PIK3CG,CXCL9,ASPM,AIF1,CCL2,CCR1,CCL4,CCL5,PLAU,CCL7,CCR5,CCL8,BIN2,SMPD3,MMP2,MMP3,MMP12,MMP14,PREX1,VAV1,COL1A1,COL3A1,SELPLG,SEMA3F,VIM,COL5A1,EVL,FLNA,ADGRG3,SFRP1,SFRP2,ANGPT2,FN1,TNC,ANXA1,GDF15,ANXA3,ICAM1,DOCK10,APOD,SHTN1,KIF20B,PDPN,POSTN,RHOG,ARRB2,CSF1R,IGFBP3,CSF3R,VCAN,MYO1F,DCHS1,GLIPR2,SDC3,PODN,IR…
GO: Biological Process	GO:0006954	inflammatory response		4.031e-30	2.768e-26	9.884e-28	9.302e-27	107	1043	USP18,CEBPA,CD300A,ACP5,NCF1,PER1,CLEC7A,TLR7,HMOX1,ADCY7,CCR2,ZBP1,TYROBP,FCER1G,FCGR1A,FCGR2B,PIK3CD,PIK3CG,CXCL9,AHSG,AIF1,CCL2,CCR1,CCL4,CCL5,CCL7,CCR5,CCL8,MMP3,CLEC10A,AIM2,LY86,ALOX5AP,THEMIS2,COL6A1,FN1,TNC,ANXA1,ICAM1,AOAH,APOD,IFI27,SLC11A1,CSF1R,ASS1,SIGLEC1,IL4R,CTSS,IL6R,CX3CR1,GPRC5B,CYBB,SLAMF8,IL10RA,GBP7,CXCL10,CYSLTR1,SRC,GBP3,IRF5,PTPN22,TNFRSF11A,LXN,NRROS,ITGAM,PTGER4,IL1RL2,…
GO: Biological Process	GO:0002521	leukocyte differentiation		5.037e-30	3.458e-26	1.192e-27	1.122e-26	92	789	HHEX,CEBPA,HLA-DMA,HLA-DQA1,CD109,TMEM176A,HLX,IKZF1,CD83,CCR2,TYROBP,FCER1G,FCGR2B,SASH3,PIK3CD,UCP2,FES,CCR1,CCL5,MMP14,PREX1,VAV1,ADGRG3,SFRP1,PILRA,ANXA1,ANXA2,IRF8,DOCK10,POU2F2,RHOH,RSAD2,CSF1R,IGHM,IGKC,IL2RG,IL4R,IL6R,SLAMF8,SPI1,INHBA,RASSF2,INPP5D,B2M,SRC,PTPN22,IRF7,ANKLE1,TNFRSF11A,ITGA4,NRROS,ITGAM,PTGER4,IL1RL2,ITGB3,ITGB8,VSIR,FGL2,LAPTM5,PTPN6,PTPRC,PTPRJ,GLI3,BTK,C1QC,SEMA4A,DOCK…
GO: Biological Process	GO:0050900	leukocyte migration		8.748e-30	6.006e-26	2.002e-27	1.884e-26	69	449	PDGFB,CD300A,HMOX1,CCR2,FCER1G,PIK3CD,PIK3CG,CXCL9,AIF1,CCL2,CCR1,CCL4,CCL5,CCL7,CCR5,CCL8,SMPD3,MMP2,MMP14,PREX1,VAV1,SELPLG,ANXA1,GDF15,ICAM1,APOD,CSF1R,CSF3R,MYO1F,IL6R,CX3CR1,SLAMF8,MYO1G,SPI1,CXCL10,SRC,PTPN22,TNFRSF11A,ITGA4,ITGAM,PTGER4,JAML,ITGB2,ITGB3,ITGB7,PTPRJ,BST1,C3AR1,C5AR1,RAC2,RIPK3,SLAMF9,GPR35,ROR2,CH25H,CXCL16,CXCL1,EMILIN1,LGALS3,LGALS9,CORO1A,THBS1,THY1,TREM2,CD74,TRPV4,TNFA…
GO: Biological Process	GO:0042110	T cell activation		1.168e-29	8.02e-26	2.587e-27	2.435e-26	86	701	HLA-DMA,HLA-DMB,HLA-DOB,HLA-DQA1,CD300A,CLEC7A,HLX,IKZF1,CD83,CCR2,FCER1G,FCGR2B,SASH3,PIK3CD,PIK3CG,AIF1,CCL2,CCL5,PREX1,VAV1,APBB1IP,ANXA1,ICAM1,CGAS,BTLA,WDFY4,RHOH,RSAD2,SLC11A1,RASAL3,IL2RG,IL4R,IL6R,SPI1,B2M,LRRC32,HSPH1,SRC,PTPN22,ANKLE1,ITGAM,CCDC88B,PTGER4,ITGAX,JAML,IL1RL2,ITGB2,VSIR,FGL2,LAPTM5,BID,CD84,PTPN6,PTPRC,GLI3,NKG7,SEMA4A,RAC2,DOCK2,TNFAIP8L2,ICOSLG,RIPK3,SLAMF9,SOCS3,NFKBIZ,…
GO: Biological Process	GO:0030155	regulation of cell adhesion		3.22e-29	2.211e-25	6.908e-27	6.502e-26	99	927	PDE3B,PDGFB,HLA-DMA,HLA-DMB,HLA-DOB,HLA-DQA1,CD300A,ACP5,HLX,CD83,CCR2,S100A10,SERPINE2,SASH3,PIK3CG,FES,AIF1,CCL2,CCL5,PLAU,PLAUR,CCR5,MMP2,MMP12,MMP14,PREX1,VAV1,APBB1IP,COL1A1,FLNA,COL8A1,SFRP1,SFRP2,COL16A1,ANGPT2,FN1,TNC,ANXA1,ICAM1,BTLA,APOD,PDPN,POSTN,RHOH,RASAL3,ASS1,MYO1F,IL2RG,IL4R,IL6R,SOX9,CYP1B1,SPI1,B2M,LRRC32,HSPH1,SRC,DAB2,FXYD5,PTPN22,DBN1,ITGA4,CCDC88B,PTGER4,IL1RL2,ITGB2,ITGB3,…
GO: Biological Process	GO:0002443	leukocyte mediated immunity		2.721e-28	1.868e-24	5.659e-26	5.326e-25	76	576	RASGRP4,HLA-DMA,CD300A,NCF1,CLEC7A,HMOX1,SVEP1,CCR2,TYROBP,FCER1G,FCGR1A,FCGR2B,SASH3,PIK3CD,PIK3CG,FES,CCL2,SCIMP,VAV1,ANXA3,ICAM1,POU2F2,MILR1,RSAD2,ARRB2,SLC11A1,CSF2RB,CSF3R,IGHM,IGKC,MYO1F,ULBP1,IL4R,CX3CR1,MYO1G,SPI1,INPP5D,B2M,CPLX2,IRF7,ITGAM,ITGB2,ARID5A,VSIR,FGL2,CD84,PTPN6,PTPRC,BST2,CD300LB,BTK,C1QA,C1QB,C1QC,C3,C4B,NKG7,UNC93B1,TAP1,DNASE1L3,RAC2,ICOSLG,RIPK3,SLAMF9,NFKBIZ,NR4A3,LGAL…
GO: Biological Process	GO:0071345	cellular response to cytokine stimulus		9.371e-28	6.433e-24	1.892e-25	1.781e-24	99	967	USP18,TRAF1,CEBPA,PDE1B,PDGFB,MCM2,CCR2,ZBP1,FCER1G,IFITM3,CXCL9,AIF1,CCL2,CCR1,CCL4,CCL5,CCL7,CCR5,CCL8,SMPD3,MMP2,MMP12,RBM47,AIM2,HSPA1B,COL1A1,SELPLG,VIM,MRC1,EVL,SFRP1,FN1,ICAM1,IRF8,PARP14,IFI27,IFIT2,IFIT1,IFIT3,POSTN,CSF1R,CSF2RB,CSF3R,ISG15,IKBKE,ASS1,TIFA,RAB7B,IL2RG,IL3RA,IL4R,IL6R,CX3CR1,IL10RA,CYP1B1,SPI1,GBP7,INHBA,CXCL10,SRC,GBP3,IRF5,IRF7,TNFRSF11A,DBN1,ITGA4,IL1RL2,LAPTM5,IFIH1,P…
GO: Biological Process	GO:1903131	mononuclear cell differentiation		1.969e-27	1.352e-23	3.863e-25	3.635e-24	79	640	HHEX,CEBPA,HLA-DMA,HLA-DQA1,TMEM176A,HLX,IKZF1,CD83,CCR2,FCER1G,FCGR2B,SASH3,PIK3CD,UCP2,FES,MMP14,PREX1,VAV1,ADGRG3,SFRP1,ANXA1,IRF8,DOCK10,POU2F2,RHOH,RSAD2,CSF1R,IGHM,IGKC,IL2RG,IL4R,IL6R,SLAMF8,SPI1,INHBA,INPP5D,B2M,PTPN22,IRF7,ANKLE1,ITGA4,NRROS,ITGAM,PTGER4,IL1RL2,ITGB8,VSIR,FGL2,LAPTM5,PTPN6,PTPRC,PTPRJ,GLI3,BTK,C1QC,SEMA4A,DOCK2,RIPK3,SLAMF9,ROR2,SOCS3,NFKBIZ,RUNX1,NFAM1,LEPR,LFNG,LGALS3,…
GO: Biological Process	GO:0032103	positive regulation of response to external stimulus		1.127e-26	7.736e-23	2.149e-24	2.023e-23	84	738	RASGRP4,CEBPA,PDGFB,CD300A,CLEC7A,TLR7,SLC15A3,CCR2,ZBP1,TYROBP,FCER1G,FCGR1A,PIK3CG,AIF1,CCL2,CCR1,CCL4,CCL5,PLAU,CCL7,CCR5,SCIMP,MMP12,RBM47,AIM2,HSPA1B,LY86,VAV1,ALOX5AP,FLNA,DHX58,FN1,DDX60,CGAS,RSAD2,ARRB2,CSF1R,IKBKE,TIFA,ULBP1,RAB7B,CTSS,IL6R,CX3CR1,GPRC5B,SPI1,TIFAB,GBP7,CXCL10,SRC,GBP3,PTPN22,IRF7,TNFRSF11A,PTGER4,IFIH1,STX3,SMPDL3B,PTPRJ,BTK,C3,C3AR1,NKG7,UNC93B1,C5AR1,RAC2,CASP4,NFKBIZ…
GO: Biological Process	GO:0050867	positive regulation of cell activation		1.432e-26	9.831e-23	2.628e-24	2.473e-23	65	449	CDKN1A,CEBPA,PDGFB,HLA-DMA,HLA-DMB,HLA-DOB,HLA-DQA1,CLEC7A,HLX,CD83,SVEP1,CCR2,TYROBP,SASH3,AIF1,PLA2G4A,CCL2,CCL5,PLEK,MMP14,VAV1,FLNA,ANXA1,PDPN,RHOH,CSF1R,RASAL3,IGHM,ULBP1,IRS2,IL2RG,IL4R,SPI1,INPP5D,B2M,HSPH1,SRC,PTPN22,CCDC88B,IL1RL2,VSIR,PTPN6,PTPRC,PTPRJ,BST1,GLI3,CD300LB,BTK,ICOSLG,DDR2,NFKBIZ,NR4A3,RUNX1,LGALS9,CORO1A,THBS1,THY1,EBI3,EGR3,CD80,CD86,CD40,TREM2,CD74,NCKAP1L
GO: Biological Process	GO:2000026	regulation of multicellular organismal development		1.455e-26	9.986e-23	2.628e-24	2.473e-23	140	1818	HHEX,PDE3B,CEBPA,HLA-DMA,MAP6,HLA-DQA1,CD109,TMEM176A,ETV4,HLX,IKZF1,HMOX1,CD83,SPRED3,CCR2,TYROBP,S100A10,SERPINE2,FCGR2B,SASH3,PIK3CD,PIK3CG,ASPM,FES,AHSG,CCL2,COL14A1,CCR1,CCL5,CCR5,NLGN2,MAFF,SMPD3,MMP14,HSPA1B,SEMA3F,VIM,BIN1,SFRP1,SFRP2,ANGPT2,FN1,PILRA,ANXA1,ANXA2,ANXA3,SHTN1,MSX1,RGS14,RHOH,ARRB2,TENM4,CSF1R,CSF3R,ISG15,VCAN,FRZB,RACGAP1,PRKCB,RAB7B,IL2RG,IL4R,CX3CR1,CYBB,SLAMF8,SOX9,CYP1…
GO: Biological Process	GO:0051249	regulation of lymphocyte activation		1.769e-26	1.214e-22	3.114e-24	2.931e-23	76	614	CDKN1A,HLA-DMA,HLA-DMB,HLA-DOB,HLA-DQA1,CD300A,CLEC7A,HLX,CD83,CCR2,TYROBP,FCGR2B,SASH3,AIF1,CCL2,CCL5,MMP14,VAV1,THEMIS2,SFRP1,ANXA1,CGAS,BTLA,RHOH,CSF1R,RASAL3,IGHM,ULBP1,IRS2,IL2RG,IL4R,SLAMF8,SPI1,INHBA,INPP5D,B2M,LRRC32,HSPH1,SRC,PTPN22,ANKLE1,CCDC88B,IL1RL2,VSIR,FGL2,LAPTM5,BID,PTPN6,PTPRC,BST1,GLI3,BTK,BANK1,RAC2,LST1,TNFAIP8L2,ICOSLG,RIPK3,NFKBIZ,TSPAN32,RUNX1,NFAM1,LGALS3,LGALS9,CORO1A,T…
GO: Biological Process	GO:0030334	regulation of cell migration		1.957e-26	1.344e-22	3.359e-24	3.162e-23	110	1211	PRR5L,PDGFB,CD300A,ACP5,MCAM,CLEC7A,HMOX1,CCR2,S100A11,SERPINE2,PIK3CD,PIK3CG,AIF1,CCL2,CCR1,CCL4,CCL5,PLAU,CCL7,CCR5,CCL8,SMPD3,MMP2,MMP3,MMP12,MMP14,PREX1,COL1A1,COL3A1,SEMA3F,VIM,EVL,FLNA,ADGRG3,SFRP1,SFRP2,ANGPT2,FN1,TNC,ANXA1,GDF15,ANXA3,ICAM1,DOCK10,APOD,SHTN1,KIF20B,PDPN,POSTN,CSF1R,IGFBP3,MYO1F,GLIPR2,SDC3,PODN,IRS2,SNAI1,IL6R,CX3CR1,SLAMF8,SOX9,CYP1B1,SPARC,SPI1,CXCL10,SRC,DAB2,PTPN22,IT…
GO: Biological Process	GO:0002274	myeloid leukocyte activation		2.395e-26	1.644e-22	4.01e-24	3.774e-23	55	320	CEBPA,CD300A,HMOX1,CCR2,TYROBP,FCER1G,FCGR2B,PIK3CD,PIK3CG,FES,AIF1,PLA2G4A,CCL5,PREX1,FN1,PILRA,ANXA1,ANXA3,MILR1,TMEM229B,RHOH,SLC11A1,CSF1R,MYO1F,ULBP1,IL4R,CX3CR1,SPI1,CPLX2,ITGAM,ITGB2,ITGB8,TMEM106A,CD84,PTPN6,PTPRC,PTPRE,SPHK1,CD300LB,BTK,C1QA,C5AR1,MCUB,DNASE1L3,RAC2,DOCK2,NR4A3,TSPAN32,LCP2,LGALS9,THBS1,TLR1,TREM2,CD48,CD74
GO: Biological Process	GO:0002697	regulation of immune effector process		2.701e-26	1.855e-22	4.416e-24	4.156e-23	68	497	RASGRP4,HLA-DMB,CD300A,ACP5,NCF1,CLEC7A,HLX,TLR7,HMOX1,SVEP1,CCR2,TYROBP,FCER1G,FCGR1A,FCGR2B,SASH3,FES,CCL2,SCIMP,VAV1,DHX58,LITAF,ANXA1,DDX60,ICAM1,CGAS,RSAD2,ARRB2,IGHM,ULBP1,IL4R,CX3CR1,GPRC5B,SLAMF8,SPI1,B2M,IRF5,PTPN22,PANX1,ITGAM,ITGB2,ARID5A,VSIR,FGL2,LAPTM5,CD84,PTPN6,PTPRC,BST2,BTK,C3,TAP1,DNASE1L3,RAC2,RIPK3,CASP4,NFKBIZ,NR4A3,LGALS3,LGALS9,P2RX7,CD80,CD86,CD40,TREM2,CD74,TNFRSF1B,NCKA…
GO: Biological Process	GO:2000145	regulation of cell motility		1.493e-25	1.025e-21	2.383e-23	2.243e-22	112	1280	PRR5L,PDGFB,CD300A,ACP5,MCAM,CLEC7A,HMOX1,CCR2,S100A11,SERPINE2,PIK3CD,PIK3CG,FES,AIF1,CCL2,CCR1,CCL4,CCL5,PLAU,CCL7,CCR5,CCL8,SMPD3,MMP2,MMP3,MMP12,MMP14,PREX1,COL1A1,COL3A1,SEMA3F,VIM,EVL,FLNA,ADGRG3,SFRP1,SFRP2,ANGPT2,FN1,TNC,ANXA1,GDF15,ANXA3,ICAM1,DOCK10,APOD,SHTN1,KIF20B,PDPN,POSTN,CSF1R,IGFBP3,MYO1F,GLIPR2,SDC3,PODN,IRS2,SNAI1,IL6R,CX3CR1,SLAMF8,SOX9,CYP1B1,SPARC,SPI1,CXCL10,SRC,DAB2,PTPN2…
GO: Biological Process	GO:0040012	regulation of locomotion		2.418e-25	1.66e-21	3.772e-23	3.55e-22	114	1327	PRR5L,PDGFB,CD300A,ACP5,MCAM,CLEC7A,HMOX1,CCR2,S100A11,SERPINE2,PIK3CD,PIK3CG,FES,AIF1,CCL2,CCR1,CCL4,CCL5,PLAU,CCL7,CCR5,CCL8,SMPD3,MMP2,MMP3,MMP12,MMP14,PREX1,COL1A1,COL3A1,SEMA3F,VIM,EVL,FLNA,ADGRG3,SFRP1,SFRP2,ANGPT2,FN1,TNC,ANXA1,GDF15,ANXA3,ICAM1,DOCK10,APOD,SHTN1,KIF20B,PDPN,POSTN,CSF1R,IGFBP3,MYO1F,GLIPR2,SDC3,PODN,IRS2,SNAI1,IL6R,CX3CR1,SLAMF8,SOX9,CYP1B1,SPARC,SPI1,CXCL10,SRC,DAB2,PTPN2…
GO: Biological Process	GO:0030335	positive regulation of cell migration		3.174e-25	2.179e-21	4.842e-23	4.557e-22	79	691	PDGFB,ACP5,MCAM,CLEC7A,HMOX1,CCR2,S100A11,PIK3CD,PIK3CG,AIF1,CCL2,CCR1,CCL4,CCL5,PLAU,CCL7,CCL8,MMP2,MMP3,MMP14,PREX1,COL1A1,SEMA3F,FLNA,FN1,ANXA1,ANXA3,ICAM1,SHTN1,KIF20B,PDPN,POSTN,CSF1R,MYO1F,GLIPR2,IRS2,SNAI1,IL6R,CX3CR1,SOX9,CYP1B1,SPARC,SPI1,CXCL10,SRC,DAB2,ITGA4,PTGER4,ITGAX,ITGB3,VSIR,PTPRC,PTPRJ,SPHK1,GLI1,C3AR1,C5AR1,SEMA4A,RAC2,ROR2,DDR2,NR4A3,CXCL16,LCN2,LGALS3,LGALS9,COL18A1,CORO1A,T…
GO: Biological Process	GO:0002683	negative regulation of immune system process		5.089e-25	3.493e-21	7.594e-23	7.147e-22	75	631	USP18,CEBPA,HLA-DOB,HLA-DQA1,CD300A,ACP5,TMEM176A,HLX,HMOX1,SVEP1,CCR2,TYROBP,FCER1G,FCGR2B,CCL2,CCR1,MMP12,COL3A1,SFRP1,DHX58,FN1,PILRA,ANXA1,GDF15,CGAS,BTLA,APOD,PARP14,MILR1,ARRB2,ISG15,RAB7B,IL4R,CX3CR1,SLAMF8,SOX9,SPI1,INHBA,INPP5D,LRRC32,SRC,PTPN22,PTGER4,VSIR,FGL2,LAPTM5,CD84,PTPN6,PTPRC,SMPDL3B,PTPRJ,BST2,GLI3,BTK,C1QC,TAP1,BANK1,LST1,TNFAIP8L2,TSPAN32,RUNX1,EMILIN1,LGALS3,LGALS9,THBS1,TH…
GO: Biological Process	GO:0051094	positive regulation of developmental process		1.247e-24	8.563e-21	1.822e-22	1.715e-21	130	1685	CEBPA,CEBPD,PDGFB,HLA-DMA,MAP6,HLA-DQA1,CLEC7A,ETV4,HLX,IKZF1,HMOX1,CD83,CCR2,TYROBP,SERPINE2,SASH3,PIK3CD,CXCL9,ASPM,FES,OLFM1,CCR1,CCL5,CCR5,CCL8,NLGN2,MMP14,HSPA1B,IQGAP3,COL1A1,VIM,FLNA,TSHZ3,BIN1,SFRP1,SFRP2,ANGPT2,FN1,PACSIN1,ANXA1,GDF15,ANXA3,SHTN1,MSR1,PDPN,MSX1,RGS14,RHOH,ARRB2,TENM4,CSF1R,IGFBP3,ISG15,VCAN,FRZB,GLIPR2,PRKCB,RAB7B,SNAI1,IL2RG,IL4R,IL6R,CX3CR1,GPRC5B,CYBB,SOX9,CYP1B1,SPI1…
GO: Biological Process	GO:2000147	positive regulation of cell motility		1.58e-24	1.085e-20	2.241e-22	2.109e-21	80	725	PDGFB,ACP5,MCAM,CLEC7A,HMOX1,CCR2,S100A11,PIK3CD,PIK3CG,AIF1,CCL2,CCR1,CCL4,CCL5,PLAU,CCL7,CCL8,MMP2,MMP3,MMP14,PREX1,COL1A1,SEMA3F,FLNA,FN1,ANXA1,ANXA3,ICAM1,SHTN1,KIF20B,PDPN,POSTN,CSF1R,MYO1F,GLIPR2,IRS2,SNAI1,IL6R,CX3CR1,SOX9,CYP1B1,SPARC,SPI1,CXCL10,SRC,DAB2,ITGA4,PTGER4,ITGAX,ITGB3,VSIR,PTPRC,PTPRJ,SPHK1,GLI1,C3AR1,C5AR1,SEMA4A,RAC2,ROR2,DDR2,NR4A3,CXCL16,LCN2,TF,LGALS3,LGALS9,COL18A1,CORO1…
GO: Biological Process	GO:0040017	positive regulation of locomotion		1.6e-24	1.098e-20	2.241e-22	2.109e-21	81	742	PDGFB,ACP5,MCAM,CLEC7A,HMOX1,CCR2,S100A11,PIK3CD,PIK3CG,AIF1,CCL2,CCR1,CCL4,CCL5,PLAU,CCL7,CCL8,MMP2,MMP3,MMP14,PREX1,COL1A1,SEMA3F,FLNA,FN1,ANXA1,ANXA3,ICAM1,SHTN1,KIF20B,PDPN,POSTN,CSF1R,MYO1F,GLIPR2,IRS2,SNAI1,IL6R,CX3CR1,SOX9,CYP1B1,SPARC,SPI1,CXCL10,SRC,DAB2,ITGA4,PTGER4,ITGAX,ITGB3,VSIR,STX3,PTPRC,PTPRJ,SPHK1,GLI1,C3AR1,C5AR1,SEMA4A,RAC2,ROR2,DDR2,NR4A3,CXCL16,LCN2,TF,LGALS3,LGALS9,COL18A1,…
GO: Biological Process	GO:0002366	leukocyte activation involved in immune response		1.65e-24	1.133e-20	2.265e-22	2.132e-21	56	361	HLA-DMB,CD300A,CLEC7A,HLX,HMOX1,CCR2,TYROBP,FCER1G,FCGR2B,PIK3CD,PIK3CG,FES,APBB1IP,ANXA1,ANXA3,ICAM1,IRF8,DOCK10,MILR1,SLC11A1,MYO1F,IL4R,IL6R,CX3CR1,SPI1,CPLX2,ITGAM,PTGER4,ITGB2,FGL2,CD84,PTPN6,PTPRC,BTK,NKG7,SEMA4A,DNASE1L3,RAC2,DOCK2,ICOSLG,SOCS3,NFKBIZ,NR4A3,LCP1,LFNG,LGALS3,LGALS9,CORO1A,CD19,CD80,CD86,CD40,TREM2,CD74,LY9,NCKAP1L
GO: Biological Process	GO:0002263	cell activation involved in immune response		2.889e-24	1.983e-20	3.889e-22	3.66e-21	56	365	HLA-DMB,CD300A,CLEC7A,HLX,HMOX1,CCR2,TYROBP,FCER1G,FCGR2B,PIK3CD,PIK3CG,FES,APBB1IP,ANXA1,ANXA3,ICAM1,IRF8,DOCK10,MILR1,SLC11A1,MYO1F,IL4R,IL6R,CX3CR1,SPI1,CPLX2,ITGAM,PTGER4,ITGB2,FGL2,CD84,PTPN6,PTPRC,BTK,NKG7,SEMA4A,DNASE1L3,RAC2,DOCK2,ICOSLG,SOCS3,NFKBIZ,NR4A3,LCP1,LFNG,LGALS3,LGALS9,CORO1A,CD19,CD80,CD86,CD40,TREM2,CD74,LY9,NCKAP1L
GO: Biological Process	GO:0098609	cell-cell adhesion		3.894e-24	2.673e-20	5.141e-22	4.839e-21	99	1077	HLA-DMA,HLA-DMB,HLA-DOB,SCARF2,HLA-DQA1,CD300A,MCAM,CLEC7A,HLX,CD83,SVEP1,CCR2,S100A11,SERPINE2,SERPINB8,SASH3,PIK3CG,AIF1,CCL2,COL14A1,CCL5,PLAUR,CCR5,NLGN2,ALCAM,PLEK,VAV1,SELPLG,FLNA,ZAN,ANXA1,ANXA2,ICAM1,BTLA,PDPN,RHOH,TENM4,RASAL3,ASS1,DCHS1,SIGLEC1,IL2RG,IL4R,IL6R,CX3CR1,SOX9,CYP1B1,SPI1,B2M,LRRC32,HSPH1,SRC,FXYD5,PTPN22,ITGA4,ITGAE,ITGAM,CCDC88B,ITGAX,JAML,IL1RL2,ITGB2,ITGB3,ITGB4,ITGB7,IT…
GO: Biological Process	GO:0031347	regulation of defense response		5.247e-24	3.602e-20	6.796e-22	6.396e-21	95	1006	USP18,RASGRP4,CEBPA,CD300A,ACP5,NCF1,CLEC7A,TLR7,SLC15A3,CCR2,ZBP1,TYROBP,FCER1G,FCGR1A,FCGR2B,PIK3CG,AHSG,CCR1,CCL5,CCR5,MMP3,SCIMP,MMP12,RBM47,AIM2,HSPA1B,VAV1,ALOX5AP,DHX58,TNC,ANXA1,DDX60,AOAH,CGAS,PARP14,RSAD2,ARRB2,CSF1R,ISG15,IKBKE,MYO1F,TIFA,ULBP1,RAB7B,CTSS,CX3CR1,GPRC5B,SLAMF8,IL10RA,SPI1,TIFAB,GBP7,SRC,GBP3,PTPN22,IRF7,TNFRSF11A,PTGER4,IL1RL2,FGL2,IFIH1,PTPN6,PTPRC,SMPDL3B,BST1,SPHK1,B…
GO: Biological Process	GO:0010628	positive regulation of gene expression		8.489e-24	5.828e-20	1.079e-21	1.016e-20	117	1446	CEBPA,PDGFB,CLEC5A,CLEC7A,ETV4,IKZF1,TLR7,HMOX1,CD83,CCR2,SLC2A10,TYROBP,S100A10,FCER1G,FCGR2B,SASH3,PIK3CD,PIK3CG,AIF1,OLFM1,CCL2,CCL4,CCL5,CCR5,SCIMP,MMP12,MMP14,RBM47,AIM2,HSPA1B,IQGAP3,VIM,DHX58,FN1,TNC,ANXA1,ANXA2,CGAS,IRF8,POU2F2,APOBEC1,POSTN,RSAD2,ARRB2,SLC11A1,CSF1R,ISG15,IKBKE,ULBP1,RAB7B,IL2RG,IL4R,IL6R,GPRC5B,CYBB,SOX9,CYP1B1,SPI1,INHBA,B2M,LRRC32,SRC,IRF5,PTPN22,IRF7,PANX1,GCGR,CCDC8…
GO: Biological Process	GO:0097529	myeloid leukocyte migration		2.409e-23	1.654e-19	3.007e-21	2.83e-20	48	276	PDGFB,CD300A,CCR2,FCER1G,PIK3CD,PIK3CG,CXCL9,AIF1,CCL2,CCR1,CCL4,CCL5,CCL7,CCL8,MMP2,MMP14,PREX1,VAV1,ANXA1,CSF1R,CSF3R,MYO1F,IL6R,CX3CR1,SLAMF8,SPI1,CXCL10,TNFRSF11A,ITGAM,PTGER4,JAML,ITGB2,PTPRJ,BST1,C3AR1,C5AR1,RAC2,GPR35,ROR2,CXCL1,EMILIN1,LGALS3,THBS1,TREM2,CD74,TRPV4,TNFAIP6,NCKAP1L
GO: Biological Process	GO:0030595	leukocyte chemotaxis		4.117e-23	2.826e-19	5.047e-21	4.75e-20	47	267	PDGFB,CCR2,FCER1G,PIK3CD,PIK3CG,CXCL9,AIF1,CCL2,CCR1,CCL4,CCL5,CCL7,CCR5,CCL8,MMP2,PREX1,VAV1,ANXA1,CSF1R,CSF3R,IL6R,CX3CR1,SLAMF8,SPI1,CXCL10,TNFRSF11A,ITGAM,JAML,ITGB2,PTPRJ,BST1,C3AR1,C5AR1,RAC2,SLAMF9,GPR35,CH25H,CXCL16,CXCL1,LGALS3,LGALS9,CORO1A,THBS1,CD74,TRPV4,TNFAIP6,NCKAP1L
GO: Biological Process	GO:0006935	chemotaxis		4.253e-23	2.919e-19	5.122e-21	4.82e-20	65	517	PDGFB,CCR2,FCER1G,PIK3CD,PIK3CG,CXCL9,FES,AIF1,CCL2,CCR1,CCL4,CCL5,PLAU,PLAUR,CCL7,CCR5,CCL8,BIN2,MMP2,PREX1,VAV1,SEMA3F,ANGPT2,FN1,ANXA1,RHOG,ARRB2,CSF1R,CSF3R,IL6R,CX3CR1,SLAMF8,SPI1,CXCL10,CYSLTR1,TNFRSF11A,ITGAM,JAML,ITGB2,ITGB3,STX3,PTPRJ,BST1,C3AR1,C5AR1,SEMA4A,RAC2,DOCK2,SLAMF9,GPR35,L1CAM,CH25H,CXCL16,CXCL1,LGALS3,LGALS9,CORO1A,THBS1,EGR3,LOX,TREM2,CD74,TRPV4,TNFAIP6,NCKAP1L
GO: Biological Process	GO:0042330	taxis		5.266e-23	3.615e-19	6.233e-21	5.866e-20	65	519	PDGFB,CCR2,FCER1G,PIK3CD,PIK3CG,CXCL9,FES,AIF1,CCL2,CCR1,CCL4,CCL5,PLAU,PLAUR,CCL7,CCR5,CCL8,BIN2,MMP2,PREX1,VAV1,SEMA3F,ANGPT2,FN1,ANXA1,RHOG,ARRB2,CSF1R,CSF3R,IL6R,CX3CR1,SLAMF8,SPI1,CXCL10,CYSLTR1,TNFRSF11A,ITGAM,JAML,ITGB2,ITGB3,STX3,PTPRJ,BST1,C3AR1,C5AR1,SEMA4A,RAC2,DOCK2,SLAMF9,GPR35,L1CAM,CH25H,CXCL16,CXCL1,LGALS3,LGALS9,CORO1A,THBS1,EGR3,LOX,TREM2,CD74,TRPV4,TNFAIP6,NCKAP1L
GO: Biological Process	GO:0002253	activation of immune response		1.238e-22	8.5e-19	1.441e-20	1.356e-19	71	623	CD300A,CLEC7A,TLR7,SLC15A3,SVEP1,ZBP1,TYROBP,FCER1G,FCGR2B,PIK3CD,SCIMP,AIM2,HSPA1B,VAV1,THEMIS2,DHX58,DDX60,CGAS,RSAD2,ARRB2,IGHM,IGKC,TIFA,PRKCB,RAB7B,CTSS,MYO1G,TIFAB,GBP7,INPP5D,SRC,GBP3,PTPN22,IRF7,ITGAM,LAPTM5,IFIH1,PTPN6,PTPRC,SMPDL3B,PTPRJ,BTK,C1QA,C1QB,C1QC,C3,C3AR1,C4B,UNC93B1,C5AR1,BANK1,ICOSLG,CACNB3,CASP4,NFKBIZ,NR4A3,LCP2,NFAM1,LGALS3,LGALS9,CD300LD,THY1,CD14,CD19,CD86,TLR1,TREM2,PA…
GO: Biological Process	GO:0006909	phagocytosis		1.288e-22	8.844e-19	1.474e-20	1.387e-19	47	274	CD300A,CLEC7A,CCR2,TYROBP,FCER1G,FCGR1A,FCGR2B,AHSG,AIF1,CCL2,BIN2,SRPX,VAV1,ANXA1,ANXA3,IRF8,MSR1,SLC11A1,RAB7B,IL2RG,MYO1G,MYO7A,SRC,NCF2,NCF4,ITGAM,ITGB2,ITGB3,PTPRC,PTPRJ,SPHK1,BTK,C3,C4B,ARHGAP25,PLD4,DOCK2,LEPR,CORO1A,THBS1,CD14,P2RX7,P2RY6,TREM2,PAK1,HCK,NCKAP1L
GO: Biological Process	GO:0002696	positive regulation of leukocyte activation		1.4e-22	9.614e-19	1.576e-20	1.483e-19	58	423	CDKN1A,CEBPA,HLA-DMA,HLA-DMB,HLA-DOB,HLA-DQA1,CLEC7A,HLX,CD83,CCR2,TYROBP,SASH3,AIF1,PLA2G4A,CCL2,CCL5,MMP14,VAV1,ANXA1,RHOH,CSF1R,RASAL3,IGHM,ULBP1,IRS2,IL2RG,IL4R,SPI1,INPP5D,B2M,HSPH1,SRC,PTPN22,CCDC88B,IL1RL2,VSIR,PTPN6,PTPRC,BST1,GLI3,CD300LB,BTK,ICOSLG,NFKBIZ,NR4A3,RUNX1,LGALS9,CORO1A,THBS1,THY1,EBI3,EGR3,CD80,CD86,CD40,TREM2,CD74,NCKAP1L
GO: Biological Process	GO:0009967	positive regulation of signal transduction		1.799e-22	1.235e-18	1.992e-20	1.875e-19	132	1824	RASGRP4,HHEX,PRR5L,PDGFB,CD300A,NCF1,CLEC7A,TLR7,HMOX1,SLC15A3,CCR2,SLC2A10,ZBP1,FCGR2B,PIK3CG,ASPM,CCR1,CCL4,CCL5,PLAUR,NLGN2,SRPX,SMPD3,MMP2,SCIMP,MMP12,RBM47,HSPA1B,LY86,IQGAP3,COL1A1,COL3A1,FLNA,SFRP1,SFRP2,GPR65,DHX58,FN1,FGD2,LITAF,GDF15,DDX60,ICAM1,PLEKHA4,BIRC5,PARP14,MSX1,RSAD2,ARRB2,CSF1R,IGFBP3,IKBKE,IGHM,TIFA,GLIPR2,PRKCB,IRS2,SIGLEC1,CTSS,IL6R,CX3CR1,GPRC5B,IL10RA,SOX9,CYP1B1,SPI1,TI…
GO: Biological Process	GO:0070661	leukocyte proliferation		3.32e-22	2.279e-18	3.618e-20	3.405e-19	59	445	CDKN1A,HHEX,HLA-DMB,HLA-DQA1,CD300A,CCR2,TYROBP,FCGR2B,SASH3,PIK3CG,AIF1,CCL2,CCL5,CCL8,ANXA1,BTLA,SLC11A1,CSF1R,RASAL3,CSF2RB,IGHM,IRS2,INPP5D,LRRC32,PTPN22,ITGAM,CCDC88B,ITGAX,ITGB2,VSIR,LAPTM5,BID,PTPN6,PTPRC,BST1,BST2,BTK,RAC2,DOCK2,LST1,ICOSLG,RIPK3,NFKBIZ,TSPAN32,LGALS3,LGALS9,CORO1A,CD19,P2RX7,EBI3,CD80,CD86,CD40,TREM2,TNFRSF13B,CD74,ELF4,TNFRSF1B,NCKAP1L
GO: Biological Process	GO:0071674	mononuclear cell migration		5.267e-22	3.616e-18	5.65e-20	5.318e-19	45	258	PDGFB,CCR2,PIK3CD,PIK3CG,AIF1,CCL2,CCR1,CCL4,CCL5,CCL7,CCR5,CCL8,MMP2,MMP14,ANXA1,ICAM1,APOD,CSF1R,IL6R,CX3CR1,SLAMF8,MYO1G,SPI1,CXCL10,TNFRSF11A,ITGA4,JAML,ITGB3,ITGB7,PTPRJ,C3AR1,C5AR1,RIPK3,SLAMF9,GPR35,ROR2,CH25H,CXCL16,EMILIN1,LGALS3,LGALS9,CORO1A,THBS1,TREM2,TRPV4
GO: Biological Process	GO:0030098	lymphocyte differentiation		1.687e-21	1.158e-17	1.782e-19	1.677e-18	64	537	HHEX,HLA-DMA,HLA-DQA1,HLX,IKZF1,CD83,CCR2,FCER1G,FCGR2B,SASH3,PIK3CD,MMP14,PREX1,VAV1,ADGRG3,SFRP1,ANXA1,IRF8,DOCK10,POU2F2,RHOH,RSAD2,IGHM,IGKC,IL2RG,IL4R,IL6R,SLAMF8,SPI1,INHBA,INPP5D,B2M,PTPN22,ANKLE1,ITGA4,PTGER4,IL1RL2,VSIR,FGL2,LAPTM5,PTPN6,PTPRC,PTPRJ,GLI3,BTK,SEMA4A,DOCK2,RIPK3,SOCS3,NFKBIZ,RUNX1,NFAM1,LEPR,LFNG,LGALS9,CD19,EGR1,EGR3,CD80,CD86,CD74,LY9,LYL1,NCKAP1L
GO: Biological Process	GO:0060326	cell chemotaxis		3.287e-21	2.256e-17	3.419e-19	3.217e-18	52	363	PDGFB,CCR2,FCER1G,PIK3CD,PIK3CG,CXCL9,AIF1,CCL2,CCR1,CCL4,CCL5,CCL7,CCR5,CCL8,BIN2,MMP2,PREX1,VAV1,ANXA1,RHOG,ARRB2,CSF1R,CSF3R,IL6R,CX3CR1,SLAMF8,SPI1,CXCL10,TNFRSF11A,ITGAM,JAML,ITGB2,PTPRJ,BST1,C3AR1,C5AR1,RAC2,SLAMF9,GPR35,CH25H,CXCL16,CXCL1,LGALS3,LGALS9,CORO1A,THBS1,EGR3,LOX,CD74,TRPV4,TNFAIP6,NCKAP1L
GO: Biological Process	GO:0045785	positive regulation of cell adhesion		4.331e-21	2.973e-17	4.437e-19	4.176e-18	66	579	PDGFB,HLA-DMA,HLA-DMB,HLA-DOB,HLA-DQA1,HLX,CD83,CCR2,S100A10,SASH3,AIF1,CCL2,CCL5,PLAUR,CCR5,PREX1,VAV1,APBB1IP,FLNA,COL8A1,SFRP1,SFRP2,COL16A1,FN1,ANXA1,ICAM1,PDPN,RHOH,RASAL3,IL2RG,IL4R,IL6R,B2M,HSPH1,SRC,DAB2,PTPN22,DBN1,ITGA4,CCDC88B,PTGER4,IL1RL2,ITGB2,ITGB3,VSIR,PTPN6,STX3,PTPRC,PTPRJ,GLI3,ICOSLG,L1CAM,NFKBIZ,NR4A3,RUNX1,EMILIN1,LGALS9,CORO1A,THBS1,THY1,EBI3,EGR3,CD80,CD86,CD74,NCKAP1L
GO: Biological Process	GO:0002764	immune response-regulating signaling pathway		5.684e-21	3.902e-17	5.739e-19	5.401e-18	68	615	CD300A,CLEC7A,TLR7,SLC15A3,TYROBP,FCER1G,FCGR1A,FCGR2B,PIK3CD,SCIMP,AIM2,HSPA1B,VAV1,THEMIS2,DHX58,DDX60,CGAS,BTLA,RSAD2,ARRB2,IGHM,IGKC,TIFA,PRKCB,RAB7B,CTSS,MYO1G,TIFAB,INPP5D,SRC,GBP3,PTPN22,IRF7,ITGAM,LAPTM5,IFIH1,PTPN6,PTPRC,SMPDL3B,PTPRJ,BTK,C3,C3AR1,UNC93B1,C5AR1,BANK1,ICOSLG,CACNB3,LAIR1,CASP4,NFKBIZ,NR4A3,LCP2,NFAM1,LGALS3,LGALS9,CD300LD,THY1,CD14,CD19,CD86,TLR1,CD40,TREM2,PAK1,HCK,AURKB…
GO: Biological Process	GO:0008284	positive regulation of cell population proliferation		6.1e-21	4.188e-17	6.069e-19	5.712e-18	99	1190	CDKN1A,PDGFB,HLA-DMB,CLEC7A,HLX,HMOX1,CCR2,S100A6,SASH3,PIK3CD,ASPM,AIF1,PLA2G4A,CCL2,CCL5,PLAU,NLGN2,SMPD3,MMP2,MMP12,IQGAP3,VIM,FLNA,SFRP1,SFRP2,FN1,TNC,ANXA1,ANXA2,BIRC5,KIF20B,RHOG,ARRB2,CSF1R,RASAL3,CSF2RB,IGHM,VCAN,IRS2,IL6R,CX3CR1,SOX9,NES,CXCL10,CYSLTR1,SRC,PTPN22,CCND1,MARCKSL1,TNFRSF11A,ITGA4,CCDC88B,PTGER4,HPSE,ITGAX,JAML,ITGB3,PTPN6,ALDH1A2,STX3,PTPRC,APLN,BST1,BST2,SPHK1,GLI1,GLI3,BT…
GO: Biological Process	GO:0002757	immune response-activating signaling pathway		8.046e-21	5.523e-17	7.89e-19	7.426e-18	64	553	CD300A,CLEC7A,TLR7,SLC15A3,TYROBP,FCER1G,FCGR2B,PIK3CD,SCIMP,AIM2,HSPA1B,VAV1,THEMIS2,DHX58,DDX60,CGAS,RSAD2,ARRB2,IGHM,IGKC,TIFA,PRKCB,RAB7B,CTSS,MYO1G,TIFAB,INPP5D,SRC,GBP3,PTPN22,IRF7,ITGAM,LAPTM5,IFIH1,PTPN6,PTPRC,SMPDL3B,PTPRJ,BTK,C3,C3AR1,UNC93B1,C5AR1,BANK1,ICOSLG,CACNB3,CASP4,NFKBIZ,NR4A3,LCP2,NFAM1,LGALS3,LGALS9,CD300LD,THY1,CD14,CD19,CD86,TLR1,TREM2,PAK1,HCK,AURKB,NCKAP1L
GO: Biological Process	GO:0045597	positive regulation of cell differentiation		1.198e-20	8.226e-17	1.159e-18	1.09e-17	96	1141	CEBPA,CEBPD,HLA-DMA,MAP6,HLA-DQA1,CLEC7A,ETV4,HLX,IKZF1,CD83,CCR2,TYROBP,SERPINE2,SASH3,CXCL9,ASPM,FES,OLFM1,CCR1,CCL5,CCR5,CCL8,MMP14,HSPA1B,COL1A1,VIM,TSHZ3,BIN1,SFRP1,SFRP2,FN1,ANXA1,SHTN1,MSR1,PDPN,RGS14,RHOH,ARRB2,TENM4,CSF1R,IGFBP3,ISG15,VCAN,FRZB,GLIPR2,RAB7B,SNAI1,IL2RG,IL4R,IL6R,CX3CR1,GPRC5B,SOX9,SPI1,INHBA,CYSLTR1,INPP5D,DAB2,TNFRSF11A,DBN1,KCTD11,ITGAM,PTGER4,IL1RL2,ITGB3,VSIR,PTPRC,P…
GO: Biological Process	GO:0002685	regulation of leukocyte migration		1.569e-20	1.077e-16	1.496e-18	1.408e-17	44	267	CD300A,HMOX1,CCR2,AIF1,CCL2,CCR1,CCL4,CCL5,CCL7,CCL8,SMPD3,MMP14,ANXA1,GDF15,ICAM1,APOD,CSF1R,MYO1F,IL6R,CX3CR1,SLAMF8,SPI1,CXCL10,PTPN22,ITGA4,PTGER4,ITGB3,PTPRJ,BST1,C3AR1,C5AR1,RAC2,RIPK3,EMILIN1,LGALS3,LGALS9,CORO1A,THBS1,THY1,TREM2,CD74,TRPV4,TNFAIP6,NCKAP1L
GO: Biological Process	GO:0019221	cytokine-mediated signaling pathway		1.655e-20	1.136e-16	1.556e-18	1.464e-17	65	577	USP18,TRAF1,CEBPA,PDGFB,CCR2,ZBP1,FCER1G,IFITM3,CXCL9,CCL2,CCR1,CCL4,CCL5,CCL7,CCR5,CCL8,MMP12,RBM47,AIM2,HSPA1B,PARP14,IFI27,CSF1R,CSF2RB,CSF3R,ISG15,IKBKE,TIFA,IL2RG,IL3RA,IL4R,IL6R,CX3CR1,IL10RA,SPI1,INHBA,CXCL10,SRC,IRF5,IRF7,TNFRSF11A,IL1RL2,LAPTM5,IFIH1,PTPN6,PTPRC,PTPRF,PTPRJ,SPHK1,DOK1,GPR35,CASP4,OAS2,NFKBIZ,CXCL1,LEPR,EBI3,EGR1,TREM2,CD74,OSMR,TNFRSF1B,HCK,EDA2R,HCLS1
GO: Biological Process	GO:0007159	leukocyte cell-cell adhesion		2.803e-20	1.925e-16	2.601e-18	2.448e-17	59	486	HLA-DMA,HLA-DMB,HLA-DOB,HLA-DQA1,CD300A,HLX,CD83,CCR2,SASH3,AIF1,CCL2,CCL5,VAV1,SELPLG,ANXA1,ICAM1,BTLA,RHOH,RASAL3,ASS1,IL2RG,IL4R,CX3CR1,B2M,LRRC32,HSPH1,SRC,PTPN22,ITGA4,ITGAM,CCDC88B,IL1RL2,ITGB2,ITGB7,VSIR,FGL2,LAPTM5,PTPN6,PTPRC,GLI3,RAC2,TNFAIP8L2,ICOSLG,L1CAM,NFKBIZ,NR4A3,TSPAN32,RUNX1,LGALS3,LGALS9,CORO1A,THBS1,THY1,EBI3,EGR3,CD80,CD86,CD74,NCKAP1L
GO: Biological Process	GO:0046651	lymphocyte proliferation		3.978e-20	2.731e-16	3.641e-18	3.427e-17	53	398	CDKN1A,HLA-DMB,HLA-DQA1,CD300A,CCR2,TYROBP,FCGR2B,SASH3,PIK3CG,AIF1,CCL5,ANXA1,BTLA,SLC11A1,CSF1R,RASAL3,IGHM,IRS2,INPP5D,LRRC32,PTPN22,ITGAM,CCDC88B,ITGAX,ITGB2,VSIR,LAPTM5,BID,PTPN6,PTPRC,BST1,BTK,RAC2,DOCK2,LST1,ICOSLG,RIPK3,NFKBIZ,TSPAN32,LGALS3,LGALS9,CORO1A,CD19,P2RX7,EBI3,CD80,CD86,CD40,TNFRSF13B,CD74,ELF4,TNFRSF1B,NCKAP1L
GO: Biological Process	GO:0051251	positive regulation of lymphocyte activation		4.824e-20	3.311e-16	4.357e-18	4.101e-17	52	385	CDKN1A,HLA-DMA,HLA-DMB,HLA-DOB,HLA-DQA1,CLEC7A,HLX,CD83,CCR2,TYROBP,SASH3,AIF1,CCL2,CCL5,MMP14,VAV1,ANXA1,RHOH,CSF1R,RASAL3,IGHM,ULBP1,IRS2,IL2RG,IL4R,SPI1,INPP5D,B2M,HSPH1,SRC,PTPN22,CCDC88B,IL1RL2,VSIR,PTPN6,PTPRC,BST1,GLI3,BTK,ICOSLG,NFKBIZ,RUNX1,LGALS9,CORO1A,THY1,EBI3,EGR3,CD80,CD86,CD40,CD74,NCKAP1L
GO: Biological Process	GO:0045595	regulation of cell differentiation		6.882e-20	4.725e-16	6.136e-18	5.775e-17	133	1974	CEBPA,CEBPD,PDGFB,HLA-DMA,MAP6,HLA-DQA1,CD109,CLEC7A,TMEM176A,ETV4,HLX,IKZF1,CD83,SPRED3,CCR2,TYROBP,S100A10,SERPINE2,FCGR2B,SASH3,CXCL9,ASPM,FES,OLFM1,CCR1,CCL5,CCR5,CCL8,MAFF,MMP14,HSPA1B,COL1A1,SEMA3F,VIM,COL5A1,COL5A2,TSHZ3,BIN1,SFRP1,SFRP2,FN1,PILRA,ANXA1,ANXA2,SHTN1,MSR1,PDPN,MSX1,RGS14,RHOH,ABCG1,ARRB2,TENM4,CSF1R,IGFBP3,TRIB3,CSF3R,ISG15,VCAN,FRZB,GLIPR2,RAB7B,SNAI1,IL2RG,IL4R,IL6R,CX3CR1…
GO: Biological Process	GO:0009617	response to bacterium		7.367e-20	5.057e-16	6.484e-18	6.102e-17	83	916	USP18,RASGRP4,ACP5,NCF1,FCER1G,FCGR1A,FCGR2B,CXCL9,CCL2,MMP3,SCIMP,LY86,VIM,MRC1,COL6A1,BIN1,DHX58,ADAMTS4,LITAF,ANXA3,IFI44,IRF8,RNF213,SP110,TMEM229B,SLC11A1,CSF2RB,ISG15,IGHM,ASS1,MYO1F,IL6R,CX3CR1,SLAMF8,IL10RA,SPI1,TIFAB,GBP7,CXCL10,B2M,SRC,CMPK2,GBP3,IRF5,PTPN22,NCF2,TNFRSF11A,ITGAM,PTGER4,PTGIR,ARID5A,STAB1,CD84,CD300LB,BTK,C3,C4B,C5AR1,HERC6,BANK1,SLAMF9,CASP4,MPEG1,OAS2,NFKBIZ,E2F1,CXCL1…
GO: Biological Process	GO:0070663	regulation of leukocyte proliferation		7.925e-20	5.44e-16	6.887e-18	6.481e-17	48	332	CDKN1A,HHEX,HLA-DMB,HLA-DQA1,CD300A,CCR2,TYROBP,FCGR2B,SASH3,AIF1,CCL2,CCL5,CCL8,ANXA1,BTLA,CSF1R,RASAL3,CSF2RB,IGHM,IRS2,INPP5D,LRRC32,PTPN22,CCDC88B,VSIR,LAPTM5,BID,PTPN6,PTPRC,BST1,BST2,BTK,RAC2,LST1,ICOSLG,RIPK3,TSPAN32,LGALS3,LGALS9,CORO1A,EBI3,CD80,CD86,CD40,TNFRSF13B,CD74,TNFRSF1B,NCKAP1L
GO: Biological Process	GO:0051241	negative regulation of multicellular organismal process		8.734e-20	5.996e-16	7.495e-18	7.054e-17	111	1488	HHEX,PDE3B,CEBPA,PDGFB,HLA-DQA1,CD300A,ACP5,NCF1,TMEM176A,ETV4,HLX,HMOX1,CD83,ADCY7,SVEP1,SPRED3,CCR2,SLC2A10,TYROBP,SERPINE2,FCGR2B,PIK3CG,AHSG,CCL2,CCR1,PLAU,PLAUR,CCR5,MMP2,SEMA3F,EVL,BIN1,SFRP1,SFRP2,DHX58,ANGPT2,FN1,PILRA,ANXA1,GDF15,ANXA2,PROCR,BTLA,APOD,MILR1,ARRB2,SLC11A1,FRZB,XAF1,SIGLEC1,IL4R,CX3CR1,SLAMF8,SOX9,SPARC,SPI1,TIFAB,GBP7,INHBA,CXCL10,INPP5D,B2M,LRRC32,PTPN22,DBN1,ITGA4,KCTD1…
GO: Biological Process	GO:0032943	mononuclear cell proliferation		9.885e-20	6.786e-16	8.377e-18	7.884e-17	53	406	CDKN1A,HLA-DMB,HLA-DQA1,CD300A,CCR2,TYROBP,FCGR2B,SASH3,PIK3CG,AIF1,CCL5,ANXA1,BTLA,SLC11A1,CSF1R,RASAL3,IGHM,IRS2,INPP5D,LRRC32,PTPN22,ITGAM,CCDC88B,ITGAX,ITGB2,VSIR,LAPTM5,BID,PTPN6,PTPRC,BST1,BTK,RAC2,DOCK2,LST1,ICOSLG,RIPK3,NFKBIZ,TSPAN32,LGALS3,LGALS9,CORO1A,CD19,P2RX7,EBI3,CD80,CD86,CD40,TNFRSF13B,CD74,ELF4,TNFRSF1B,NCKAP1L
GO: Biological Process	GO:0031349	positive regulation of defense response		2.178e-19	1.495e-15	1.823e-17	1.716e-16	64	589	RASGRP4,CEBPA,CD300A,CLEC7A,TLR7,SLC15A3,CCR2,ZBP1,TYROBP,FCER1G,FCGR1A,PIK3CG,CCL5,CCR5,SCIMP,MMP12,RBM47,AIM2,HSPA1B,VAV1,ALOX5AP,DHX58,DDX60,CGAS,RSAD2,ARRB2,CSF1R,IKBKE,TIFA,ULBP1,RAB7B,CTSS,GPRC5B,SPI1,TIFAB,GBP7,SRC,GBP3,PTPN22,IRF7,TNFRSF11A,PTGER4,IFIH1,SMPDL3B,BTK,C3,NKG7,UNC93B1,CASP4,NFKBIZ,NUPR1,EMILIN1,LGALS9,CD300LD,CD14,CD86,TLR1,TREM2,PAK1,CD74,TRPV4,OSMR,HCK,AURKB
GO: Biological Process	GO:1902105	regulation of leukocyte differentiation		2.35e-19	1.613e-15	1.924e-17	1.811e-16	54	429	HLA-DMA,HLA-DQA1,TMEM176A,HLX,IKZF1,CD83,CCR2,TYROBP,FCGR2B,SASH3,FES,CCR1,CCL5,MMP14,SFRP1,PILRA,ANXA1,RHOH,CSF1R,IL2RG,IL4R,SLAMF8,SPI1,INHBA,RASSF2,INPP5D,IRF7,ANKLE1,TNFRSF11A,ITGAM,IL1RL2,ITGB3,VSIR,FGL2,PTPN6,PTPRC,GLI3,BTK,C1QC,ROR2,RBP1,NFKBIZ,RUNX1,NFAM1,LGALS3,LGALS9,EGR3,CD80,CD86,TREM2,CD74,TNFAIP6,HCLS1,NCKAP1L
GO: Biological Process	GO:1903706	regulation of hemopoiesis		2.354e-19	1.616e-15	1.924e-17	1.811e-16	61	540	CEBPA,HLA-DMA,HLA-DQA1,TMEM176A,HLX,IKZF1,CD83,CCR2,TYROBP,FCGR2B,SASH3,FES,CCR1,CCL5,MMP14,HSPA1B,SFRP1,PILRA,ANXA1,RHOH,CSF1R,CSF3R,ISG15,RAB7B,IL2RG,IL4R,SLAMF8,SPI1,INHBA,RASSF2,INPP5D,B2M,IRF7,ANKLE1,TNFRSF11A,ITGAM,IL1RL2,ITGB3,VSIR,FGL2,PTPN6,PTPRC,GLI3,BTK,C1QC,ROR2,RBP1,NFKBIZ,RUNX1,NFAM1,LGALS3,LGALS9,EGR3,CD80,CD86,LOX,TREM2,CD74,TNFAIP6,HCLS1,NCKAP1L
GO: Biological Process	GO:1902533	positive regulation of intracellular signal transduction		3.008e-19	2.065e-15	2.429e-17	2.286e-16	101	1299	RASGRP4,PRR5L,PDGFB,NCF1,CLEC7A,TLR7,HMOX1,SLC15A3,CCR2,FCGR2B,PIK3CG,CCR1,CCL4,CCL5,SMPD3,MMP2,SCIMP,HSPA1B,IQGAP3,COL3A1,FLNA,GPR65,DHX58,FN1,FGD2,LITAF,GDF15,DDX60,ICAM1,BIRC5,MSX1,RSAD2,ARRB2,CSF1R,IGFBP3,IKBKE,IGHM,TIFA,GLIPR2,PRKCB,IRS2,IL6R,CX3CR1,GPRC5B,SOX9,SPI1,TIFAB,INHBA,RASSF2,UNC5B,SRC,DAB2,GBP3,PTPN22,TNFRSF11A,PTGER4,HPSE,ITGB3,TMEM106A,LAPTM5,BID,CD84,PTPN6,BOK,PTPRC,PTPRJ,BST2,S…
GO: Biological Process	GO:0022407	regulation of cell-cell adhesion		4.327e-19	2.97e-15	3.454e-17	3.25e-16	63	580	HLA-DMA,HLA-DMB,HLA-DOB,HLA-DQA1,CD300A,HLX,CD83,CCR2,SERPINE2,SASH3,AIF1,CCL2,CCL5,PLAUR,CCR5,VAV1,ANXA1,ICAM1,BTLA,PDPN,RHOH,RASAL3,ASS1,IL2RG,IL4R,IL6R,SPI1,B2M,LRRC32,HSPH1,SRC,FXYD5,PTPN22,ITGA4,CCDC88B,IL1RL2,ITGB2,VSIR,FGL2,LAPTM5,PTPN6,PTPRC,GLI3,TNFAIP8L2,ICOSLG,L1CAM,AKNA,NFKBIZ,NR4A3,TSPAN32,RUNX1,EMILIN1,LGALS3,LGALS9,CORO1A,THY1,EBI3,EGR3,CD80,CD86,CD74,TRPV4,NCKAP1L
GO: Biological Process	GO:0060284	regulation of cell development		1.052e-18	7.219e-15	8.297e-17	7.809e-16	90	1095	CEBPA,HLA-DMA,MAP6,HLA-DQA1,CLEC7A,TMEM176A,HLX,IKZF1,CD83,CCR2,TYROBP,S100A10,SERPINE2,FCGR2B,SASH3,ASPM,FES,CCR1,CCL5,CCR5,MMP14,HSPA1B,SEMA3F,VIM,BIN1,SFRP1,FN1,PILRA,ANXA1,ANXA2,SHTN1,RGS14,RHOH,ARRB2,TENM4,CSF1R,CSF3R,ISG15,VCAN,FRZB,RAB7B,IL2RG,IL4R,CX3CR1,SLAMF8,SPI1,INHBA,RASSF2,CYSLTR1,INPP5D,B2M,IRF7,ANKLE1,TNFRSF11A,DBN1,KCTD11,ITGAM,IL1RL2,ITGB3,VSIR,FGL2,PTPN6,PTPRC,PTPRF,GLI3,BTK,C1…
GO: Biological Process	GO:0002460	adaptive immune response based on somatic recombination of immune receptors built from immunoglobulin superfamily domains		1.416e-18	9.724e-15	1.105e-16	1.04e-15	55	462	HLA-DMA,CLEC7A,HLX,SVEP1,CCR2,FCER1G,FCGR1A,FCGR2B,SASH3,PLA2G4A,ANXA1,ICAM1,POU2F2,RSAD2,SLC11A1,CSF2RB,CSF3R,IGHM,IGKC,ULBP1,IL4R,IL6R,MYO1G,INPP5D,B2M,IRF7,ARID5A,VSIR,FGL2,PTPN6,PTPRC,BTK,C1QA,C1QB,C1QC,C3,C3AR1,C4B,UNC93B1,SEMA4A,ICOSLG,RIPK3,SOCS3,NFKBIZ,LGALS9,CD19,P2RX7,EBI3,CD80,CD40,TREM2,CD74,TNFRSF1B,LY9,NCKAP1L
GO: Biological Process	GO:0080134	regulation of response to stress		2.601e-18	1.785e-14	2.006e-16	1.888e-15	116	1668	USP18,RASGRP4,CEBPA,PDGFB,CD300A,ACP5,NCF1,CD109,CLEC7A,TLR7,SLC15A3,CCR2,ZBP1,TYROBP,SERPINE2,FCER1G,FCGR1A,FCGR2B,PIK3CG,AHSG,CCL2,CCR1,CCL5,PLAU,PLAUR,CCR5,MMP3,SCIMP,MMP12,PLK1,MMP14,RBM47,AIM2,HSPA1B,VAV1,ALOX5AP,FLNA,SFRP2,DHX58,TNC,ANXA1,ANXA2,DDX60,AOAH,CGAS,PARP14,MSX1,RSAD2,ARRB2,CSF1R,ISG15,IKBKE,MYO1F,TIFA,ULBP1,RAB7B,SNAI1,CTSS,CX3CR1,GPRC5B,SLAMF8,IL10RA,SPI1,TIFAB,GBP7,SRC,GBP3,PTP…
GO: Biological Process	GO:0097530	granulocyte migration		4.947e-18	3.396e-14	3.773e-16	3.551e-15	34	180	CD300A,FCER1G,PIK3CD,PIK3CG,CXCL9,CCL2,CCL4,CCL5,CCL7,CCL8,PREX1,VAV1,ANXA1,CSF1R,CSF3R,MYO1F,SLAMF8,CXCL10,ITGAM,PTGER4,JAML,ITGB2,PTPRJ,BST1,C3AR1,C5AR1,RAC2,CXCL1,LGALS3,THBS1,CD74,TRPV4,TNFAIP6,NCKAP1L
GO: Biological Process	GO:0006897	endocytosis		5.159e-18	3.542e-14	3.886e-16	3.658e-15	75	827	CD300A,CLEC7A,DENND1C,HMMR,CCR2,TYROBP,FCER1G,CLCN5,FCGR1A,FCGR2B,IFITM3,PIK3CG,AHSG,AIF1,CCL2,BIN2,NLGN2,SRPX,CLEC10A,VAV1,MRC1,BIN1,PACSIN1,ANXA1,ANXA2,ANXA3,IRF8,MSR1,ARRB2,SLC11A1,IGHM,MYO1F,RAB7B,SIGLEC1,IL2RG,IL10RA,MYO1G,MYO7A,B2M,SRC,DAB2,NCF2,NCF4,ITGA4,ITGAM,HPSE,ITGB2,ITGB3,STAB1,PTPRC,APLN,PTPRJ,SPHK1,MRC2,BTK,C3,C4B,ARHGAP25,RAB27B,PLD4,DOCK2,CXCL16,TF,LEPR,LGALS3,CORO1A,THBS1,NEURL3…
GO: Biological Process	GO:0002703	regulation of leukocyte mediated immunity		5.208e-18	3.575e-14	3.886e-16	3.658e-15	44	309	RASGRP4,CD300A,CLEC7A,HMOX1,SVEP1,CCR2,TYROBP,FCER1G,FCGR1A,FCGR2B,SASH3,FES,CCL2,SCIMP,VAV1,ICAM1,RSAD2,ARRB2,ULBP1,IL4R,CX3CR1,SPI1,B2M,ITGAM,ITGB2,ARID5A,VSIR,CD84,PTPN6,PTPRC,BST2,BTK,C3,TAP1,DNASE1L3,RAC2,RIPK3,LGALS9,P2RX7,CD80,CD40,TREM2,TNFRSF1B,NCKAP1L
GO: Biological Process	GO:1903708	positive regulation of hemopoiesis		5.545e-18	3.807e-14	4.05e-16	3.811e-15	39	242	HLA-DMA,HLA-DQA1,HLX,IKZF1,CD83,CCR2,TYROBP,SASH3,FES,CCR1,CCL5,MMP14,ANXA1,RHOH,CSF1R,IL2RG,IL4R,SPI1,INPP5D,TNFRSF11A,ITGAM,IL1RL2,ITGB3,VSIR,PTPRC,GLI3,BTK,ROR2,NFKBIZ,RUNX1,LGALS3,LGALS9,EGR3,CD80,CD86,TREM2,CD74,HCLS1,NCKAP1L
GO: Biological Process	GO:1902107	positive regulation of leukocyte differentiation		5.545e-18	3.807e-14	4.05e-16	3.811e-15	39	242	HLA-DMA,HLA-DQA1,HLX,IKZF1,CD83,CCR2,TYROBP,SASH3,FES,CCR1,CCL5,MMP14,ANXA1,RHOH,CSF1R,IL2RG,IL4R,SPI1,INPP5D,TNFRSF11A,ITGAM,IL1RL2,ITGB3,VSIR,PTPRC,GLI3,BTK,ROR2,NFKBIZ,RUNX1,LGALS3,LGALS9,EGR3,CD80,CD86,TREM2,CD74,HCLS1,NCKAP1L
GO: Biological Process	GO:0042113	B cell activation		7.858e-18	5.394e-14	5.678e-16	5.344e-15	46	341	CDKN1A,HHEX,CD300A,IKZF1,TYROBP,FCGR2B,SASH3,PIK3CD,MMP14,THEMIS2,ADGRG3,SFRP1,IRF8,DOCK10,POU2F2,BTLA,IGHM,IGKC,PRKCB,IRS2,IL2RG,SLAMF8,SPI1,INHBA,INPP5D,ANKLE1,ITGA4,LAPTM5,PTPN6,PTPRC,PTPRJ,BST1,BST2,BTK,BANK1,ICOSLG,NFKBIZ,NFAM1,LFNG,CD19,CD86,CD40,TNFRSF13B,CD74,LYL1,NCKAP1L
GO: Biological Process	GO:0051130	positive regulation of cellular component organization		1.002e-17	6.881e-14	7.167e-16	6.746e-15	101	1366	PDGFB,CENPE,MAP6,CLEC7A,IKZF1,TYROBP,S100A10,SERPINE2,FCER1G,FCGR1A,FCGR2B,PIP4K2A,CXCL9,FES,AHSG,PLA2G4A,CCL2,PLAUR,CCL8,NLGN2,SMPD3,MMP3,PLEK,HSPA1B,EVL,FLNA,BIN1,SFRP1,COL16A1,GPR65,FN1,PACSIN1,ANXA1,GDF15,ANXA2,ICAM1,SHTN1,PDPN,MSX1,GDA,ABCG1,ARRB2,SLC11A1,ISG15,IGHM,FSCN1,ESPL1,IL2RG,IL4R,GPRC5B,SOX9,NES,B2M,SRC,DAB2,GBP3,PTPN22,DBN1,NCAPG2,BID,BOK,PTPRC,APLN,PTPRF,PTPRJ,SPHK1,BTK,C3,C4B,SEM…
GO: Biological Process	GO:0050670	regulation of lymphocyte proliferation		1.113e-17	7.639e-14	7.875e-16	7.412e-15	43	301	CDKN1A,HLA-DMB,HLA-DQA1,CD300A,CCR2,TYROBP,FCGR2B,SASH3,AIF1,CCL5,ANXA1,BTLA,CSF1R,RASAL3,IGHM,IRS2,INPP5D,LRRC32,PTPN22,CCDC88B,VSIR,LAPTM5,BID,PTPN6,PTPRC,BST1,BTK,RAC2,LST1,ICOSLG,RIPK3,TSPAN32,LGALS3,LGALS9,CORO1A,EBI3,CD80,CD86,CD40,TNFRSF13B,CD74,TNFRSF1B,NCKAP1L
GO: Biological Process	GO:0022409	positive regulation of cell-cell adhesion		1.136e-17	7.798e-14	7.957e-16	7.489e-15	49	389	HLA-DMA,HLA-DMB,HLA-DOB,HLA-DQA1,HLX,CD83,CCR2,SASH3,AIF1,CCL2,CCL5,PLAUR,CCR5,VAV1,ANXA1,ICAM1,PDPN,RHOH,RASAL3,IL2RG,IL4R,IL6R,B2M,HSPH1,SRC,PTPN22,ITGA4,CCDC88B,IL1RL2,ITGB2,VSIR,PTPN6,PTPRC,GLI3,ICOSLG,L1CAM,NFKBIZ,NR4A3,RUNX1,EMILIN1,LGALS9,CORO1A,THY1,EBI3,EGR3,CD80,CD86,CD74,NCKAP1L
GO: Biological Process	GO:0002699	positive regulation of immune effector process		1.4e-17	9.611e-14	9.678e-16	9.109e-15	44	317	RASGRP4,HLA-DMB,CD300A,CLEC7A,HLX,TLR7,CCR2,TYROBP,FCER1G,FCGR1A,SASH3,CCL2,SCIMP,VAV1,DHX58,ANXA1,DDX60,RSAD2,ULBP1,IL4R,GPRC5B,SPI1,B2M,IRF5,PTPN22,PANX1,ITGAM,ITGB2,ARID5A,LAPTM5,PTPN6,PTPRC,BTK,C3,CASP4,NFKBIZ,NR4A3,LGALS9,P2RX7,CD80,CD86,CD40,TREM2,CD74
GO: Biological Process	GO:0045088	regulation of innate immune response		1.41e-17	9.678e-14	9.678e-16	9.109e-15	57	519	USP18,RASGRP4,CD300A,NCF1,CLEC7A,TLR7,SLC15A3,ZBP1,TYROBP,FCGR2B,CCR1,CCL5,SCIMP,MMP12,RBM47,AIM2,HSPA1B,VAV1,DHX58,DDX60,CGAS,PARP14,RSAD2,ARRB2,ISG15,IKBKE,MYO1F,TIFA,ULBP1,RAB7B,CTSS,SLAMF8,SPI1,TIFAB,GBP7,SRC,GBP3,PTPN22,IRF7,IFIH1,PTPN6,SMPDL3B,BTK,UNC93B1,TAP1,CASP4,NFKBIZ,LGALS9,CD300LD,CD14,CD86,TLR1,TREM2,PAK1,CD74,HCK,AURKB
GO: Biological Process	GO:0009615	response to virus		1.913e-17	1.313e-13	1.3e-15	1.223e-14	51	425	USP18,IFI27L2,TLR7,ZBP1,IFITM3,CXCL9,CCL4,CCL5,CCL8,MMP12,AIM2,DHX58,DDX60,CGAS,IFI44,POU2F2,APOBEC1,IFI27,IFIT2,WDFY4,IFIT1,IFIT3,RSAD2,ISG15,IKBKE,MX1,MX2,GBP7,CXCL10,GBP3,IRF5,PTPN22,IRF7,ISG20,ITGAX,RTP4,ITGB8,FGL2,IFIH1,MLKL,PTPRC,BST2,UNC93B1,RIPK3,OAS2,TSPAN32,LCN2,LGALS9,RNASE6,CD86,CD40
GO: Biological Process	GO:0032944	regulation of mononuclear cell proliferation		2.077e-17	1.426e-13	1.398e-15	1.316e-14	43	306	CDKN1A,HLA-DMB,HLA-DQA1,CD300A,CCR2,TYROBP,FCGR2B,SASH3,AIF1,CCL5,ANXA1,BTLA,CSF1R,RASAL3,IGHM,IRS2,INPP5D,LRRC32,PTPN22,CCDC88B,VSIR,LAPTM5,BID,PTPN6,PTPRC,BST1,BTK,RAC2,LST1,ICOSLG,RIPK3,TSPAN32,LGALS3,LGALS9,CORO1A,EBI3,CD80,CD86,CD40,TNFRSF13B,CD74,TNFRSF1B,NCKAP1L
GO: Biological Process	GO:0050863	regulation of T cell activation		2.144e-17	1.472e-13	1.429e-15	1.345e-14	53	458	HLA-DMA,HLA-DMB,HLA-DOB,HLA-DQA1,CD300A,HLX,CD83,CCR2,SASH3,AIF1,CCL2,CCL5,VAV1,ANXA1,CGAS,BTLA,RHOH,RASAL3,IL2RG,IL4R,B2M,LRRC32,HSPH1,SRC,PTPN22,ANKLE1,CCDC88B,IL1RL2,VSIR,FGL2,LAPTM5,BID,PTPN6,PTPRC,GLI3,RAC2,TNFAIP8L2,ICOSLG,RIPK3,NFKBIZ,TSPAN32,RUNX1,LGALS3,LGALS9,CORO1A,THY1,EBI3,EGR3,CD80,CD86,CD74,TNFRSF1B,NCKAP1L
GO: Biological Process	GO:1903037	regulation of leukocyte cell-cell adhesion		3.484e-17	2.392e-13	2.3e-15	2.164e-14	52	447	HLA-DMA,HLA-DMB,HLA-DOB,HLA-DQA1,CD300A,HLX,CD83,CCR2,SASH3,AIF1,CCL2,CCL5,VAV1,ANXA1,ICAM1,BTLA,RHOH,RASAL3,ASS1,IL2RG,IL4R,B2M,LRRC32,HSPH1,SRC,PTPN22,ITGA4,CCDC88B,IL1RL2,ITGB2,VSIR,FGL2,LAPTM5,PTPN6,PTPRC,GLI3,TNFAIP8L2,ICOSLG,NFKBIZ,NR4A3,TSPAN32,RUNX1,LGALS3,LGALS9,CORO1A,THY1,EBI3,EGR3,CD80,CD86,CD74,NCKAP1L
GO: Biological Process	GO:0002250	adaptive immune response		3.817e-17	2.62e-13	2.496e-15	2.349e-14	74	838	HLA-DMA,HLA-DMB,HLA-DOB,HLA-DQA1,CLEC7A,HLX,ADCY7,SVEP1,CCR2,FCER1G,FCGR1A,FCGR2B,SASH3,PIK3CD,PIK3CG,PLA2G4A,ALCAM,CLEC10A,ANXA1,ICAM1,POU2F2,BTLA,RSAD2,SLC11A1,CSF2RB,CSF3R,IGHM,IGKC,ULBP1,PRKCB,IL4R,IL6R,CX3CR1,MYO1G,INPP5D,B2M,IRF7,TNFRSF11A,ARID5A,VSIR,FGL2,CD84,PTPN6,PTPRC,BTK,C1QA,C1QB,C1QC,C3,C3AR1,C4B,UNC93B1,SEMA4A,TAP1,ICOSLG,RIPK3,SOCS3,LAIR1,MPEG1,NFKBIZ,LGALS9,CD19,P2RX7,EBI3,CD80,C…
GO: Biological Process	GO:0071621	granulocyte chemotaxis		4.004e-17	2.749e-13	2.593e-15	2.441e-14	30	146	FCER1G,PIK3CD,PIK3CG,CXCL9,CCL2,CCL4,CCL5,CCL7,CCL8,PREX1,VAV1,ANXA1,CSF1R,CSF3R,CXCL10,ITGAM,JAML,ITGB2,PTPRJ,BST1,C3AR1,C5AR1,RAC2,CXCL1,LGALS3,THBS1,CD74,TRPV4,TNFAIP6,NCKAP1L
GO: Biological Process	GO:0097435	supramolecular fiber organization		4.281e-17	2.939e-13	2.747e-15	2.585e-14	80	957	TPM4,KRT80,S100A10,AEBP1,FES,AIF1,COL14A1,TAGLN2,PLEK,PLEKHH2,HSPA1B,PREX1,IQGAP3,PLK3,COL1A1,COL1A2,COL3A1,VIM,COL5A1,COL5A2,EVL,COL6A1,FLNA,BIN1,SFRP1,SFRP2,GPR65,ADAMTS2,PACSIN1,ANXA2,ICAM1,GMFG,GAS7,SHTN1,RHOG,RHOH,GDA,TPX2,MYO1F,ADAMTS14,FSCN1,MYO1G,CYP1B1,MYO7A,B2M,SRC,MARCKSL1,DBN1,CCDC88B,PTGER4,BID,ARHGAP25,PSRC1,RAC2,RIPK3,CAPG,DDR2,CASP4,LCP1,TF,EMILIN1,COTL1,ARPC1B,LIMD2,COL18A1,CORO1…
GO: Biological Process	GO:1903039	positive regulation of leukocyte cell-cell adhesion		7.832e-17	5.377e-13	4.978e-15	4.685e-14	43	317	HLA-DMA,HLA-DMB,HLA-DOB,HLA-DQA1,HLX,CD83,CCR2,SASH3,AIF1,CCL2,CCL5,VAV1,ANXA1,ICAM1,RHOH,RASAL3,IL2RG,IL4R,B2M,HSPH1,SRC,PTPN22,ITGA4,CCDC88B,IL1RL2,ITGB2,VSIR,PTPN6,PTPRC,GLI3,ICOSLG,NFKBIZ,NR4A3,RUNX1,LGALS9,CORO1A,THY1,EBI3,EGR3,CD80,CD86,CD74,NCKAP1L
GO: Biological Process	GO:0002237	response to molecule of bacterial origin		9.912e-17	6.805e-13	6.243e-15	5.876e-14	54	491	ACP5,FCGR2B,CXCL9,CCL2,MMP3,SCIMP,LY86,VIM,MRC1,COL6A1,BIN1,LITAF,IRF8,SLC11A1,CSF2RB,ASS1,CX3CR1,IL10RA,SPI1,TIFAB,GBP7,CXCL10,B2M,SRC,CMPK2,GBP3,IRF5,PTPN22,NCF2,TNFRSF11A,PTGER4,PTGIR,ARID5A,CD84,CD300LB,BTK,C4B,C5AR1,CASP4,NFKBIZ,E2F1,CXCL16,CXCL1,LGALS9,CD14,P2RX7,CD80,CD86,TLR1,CD40,TREM2,TRPV4,TNFRSF1B,HCK
GO: Biological Process	GO:0010720	positive regulation of cell development		1.222e-16	8.392e-13	7.629e-15	7.18e-14	61	614	HLA-DMA,MAP6,HLA-DQA1,CLEC7A,HLX,IKZF1,CD83,CCR2,TYROBP,SERPINE2,SASH3,ASPM,FES,CCR1,CCL5,MMP14,VIM,BIN1,FN1,ANXA1,SHTN1,RGS14,RHOH,ARRB2,TENM4,CSF1R,VCAN,IL2RG,IL4R,CX3CR1,SPI1,CYSLTR1,INPP5D,TNFRSF11A,DBN1,ITGAM,IL1RL2,ITGB3,VSIR,PTPRC,PTPRF,GLI3,BTK,ROR2,L1CAM,NFKBIZ,E2F1,RUNX1,TF,LGALS3,LGALS9,EGR2,EGR3,CD80,CD86,TREM2,PAK1,CD74,TNFRSF1B,HCLS1,NCKAP1L
GO: Biological Process	GO:0050727	regulation of inflammatory response		1.858e-16	1.275e-12	1.149e-14	1.081e-13	55	515	USP18,CEBPA,ACP5,NCF1,TLR7,CCR2,ZBP1,FCER1G,FCGR1A,FCGR2B,PIK3CG,AHSG,CCL5,CCR5,MMP3,AIM2,ALOX5AP,TNC,ANXA1,AOAH,CSF1R,CTSS,CX3CR1,GPRC5B,SLAMF8,IL10RA,GBP7,SRC,GBP3,TNFRSF11A,PTGER4,IL1RL2,PTPN6,PTPRC,SMPDL3B,BST1,SPHK1,BTK,C3,NKG7,DNASE1L3,TNFAIP8L2,SOCS3,AKNA,CASP4,NFKBIZ,NUPR1,LGALS9,TREM2,TRPV4,ELF4,TNFAIP6,OSMR,TNFRSF1B,HCK
GO: Biological Process	GO:0033993	response to lipid		1.913e-16	1.313e-12	1.173e-14	1.104e-13	87	1126	CDKN1A,ACP5,NCF1,GNG2,PER1,HMOX1,UCP2,CXCL9,FES,CCL2,CCR5,MMP2,MMP3,SCIMP,HSPA1B,LY86,COL1A1,VIM,MRC1,COL6A1,BIN1,SFRP1,TNC,LITAF,ANXA1,ANXA3,IRF8,POSTN,ABCG1,SLC11A1,CSF2RB,IGFBP7,ASS1,PRKCB,CX3CR1,CYBB,TRERF1,IL10RA,SOX9,CYP1B1,SPI1,TIFAB,GBP7,INHBA,CXCL10,B2M,SRC,DAB2,CMPK2,GBP3,PTPN22,NCF2,TNFRSF11A,ITGAM,PTGER4,PTGIR,ARID5A,STC1,CD84,ALDH1A2,PTPRC,CD300LB,BTK,CA9,RBP1,CASP4,NFKBIZ,E2F1,NR4A3…
GO: Biological Process	GO:0002449	lymphocyte mediated immunity		1.936e-16	1.329e-12	1.176e-14	1.107e-13	51	449	RASGRP4,HLA-DMA,SVEP1,CCR2,FCER1G,FCGR1A,FCGR2B,SASH3,VAV1,ICAM1,POU2F2,RSAD2,ARRB2,SLC11A1,CSF2RB,CSF3R,IGHM,IGKC,ULBP1,IL4R,MYO1G,INPP5D,B2M,IRF7,ARID5A,VSIR,FGL2,PTPN6,PTPRC,BTK,C1QA,C1QB,C1QC,C3,C4B,NKG7,UNC93B1,TAP1,ICOSLG,RIPK3,NFKBIZ,LGALS9,CORO1A,CD19,P2RX7,CD80,CD40,TREM2,CD74,TNFRSF1B,NCKAP1L
GO: Biological Process	GO:0002687	positive regulation of leukocyte migration		2.554e-16	1.753e-12	1.538e-14	1.447e-13	32	179	CCR2,AIF1,CCL2,CCR1,CCL4,CCL5,CCL7,CCL8,MMP14,ICAM1,CSF1R,MYO1F,IL6R,CX3CR1,SPI1,CXCL10,ITGA4,PTGER4,ITGB3,PTPRJ,C3AR1,C5AR1,RAC2,LGALS3,LGALS9,CORO1A,THBS1,THY1,TREM2,CD74,TRPV4,NCKAP1L
GO: Biological Process	GO:0002831	regulation of response to biotic stimulus		2.822e-16	1.937e-12	1.685e-14	1.585e-13	62	643	USP18,RASGRP4,CD300A,NCF1,CLEC7A,TLR7,SLC15A3,ZBP1,TYROBP,FCGR2B,CCR1,CCL5,SCIMP,MMP12,RBM47,AIM2,HSPA1B,LY86,VAV1,DHX58,DDX60,CGAS,PARP14,RSAD2,ARRB2,ISG15,IKBKE,MYO1F,TIFA,ULBP1,RAB7B,CTSS,SLAMF8,SPI1,TIFAB,GBP7,SRC,GBP3,PTPN22,IRF7,FGL2,CD84,IFIH1,PTPN6,SMPDL3B,BTK,UNC93B1,TAP1,CASP4,NFKBIZ,TSPAN32,EMILIN1,LGALS9,CD300LD,CD14,CD86,TLR1,TREM2,PAK1,CD74,HCK,AURKB
GO: Biological Process	GO:0030099	myeloid cell differentiation		3.791e-16	2.603e-12	2.244e-14	2.112e-13	57	558	TPM4,RASGRP4,HHEX,CEBPA,CLEC5A,CD109,IKZF1,TYROBP,FCER1G,PIK3CD,UCP2,PIP4K2A,FES,CCR1,CCL5,HSPA1B,FLNA,SFRP1,PILRA,ANXA2,IRF8,SLC1A5,CSF1R,CSF3R,ISG15,RACGAP1,RAB7B,SPI1,TIFAB,INHBA,RASSF2,INPP5D,B2M,SRC,IRF7,ANKLE1,TNFRSF11A,NRROS,ITGAM,ITGB3,NCAPG2,ITGB8,PTPN6,PTPRJ,C1QC,RAC2,ROR2,RBP1,RUNX1,TF,LGALS9,LOX,TREM2,CD74,TNFAIP6,HCLS1,NCKAP1L
GO: Biological Process	GO:0050866	negative regulation of cell activation		7.124e-16	4.891e-12	4.18e-14	3.934e-13	38	264	PDGFB,HLA-DQA1,CD300A,HLX,TYROBP,SERPINE2,FCGR2B,SFRP1,FN1,ANXA1,BTLA,MILR1,IL4R,INHBA,INPP5D,LRRC32,PTPN22,VSIR,FGL2,LAPTM5,CD84,PTPN6,PTPRC,GLI3,BTK,BANK1,LST1,TNFAIP8L2,TSPAN32,RUNX1,EMILIN1,LGALS3,LGALS9,CD80,CD86,TREM2,TNFRSF13B,CD74
GO: Biological Process	GO:0043299	leukocyte degranulation		8.895e-16	6.107e-12	5.175e-14	4.871e-13	25	108	CD300A,HMOX1,CCR2,FCER1G,FCGR2B,PIK3CD,PIK3CG,FES,ANXA3,MILR1,MYO1F,IL4R,SPI1,CPLX2,ITGAM,ITGB2,CD84,BTK,NKG7,RAC2,NR4A3,LGALS9,CORO1A,HCK,NCKAP1L
GO: Biological Process	GO:0009611	response to wounding		9.025e-16	6.195e-12	5.186e-14	4.881e-13	62	659	CDKN1A,PDGFB,CD109,CLEC7A,DGKH,HMOX1,SVEP1,CCR2,TYROBP,S100A10,SERPINE2,FCER1G,PIK3CG,PLA2G4A,CCL2,CCR1,PLAU,PLAUR,MMP2,PLEK,CLEC10A,MMP12,VAV1,COL3A1,COL5A1,EVL,COL6A1,FLNA,FN1,TNC,ANXA1,ANXA2,PROCR,APOD,PDPN,SLC11A1,IL6R,CX3CR1,INHBA,SRC,PTGER4,HPSE,JAML,ITGB3,ITGB4,PTPN6,PTPRF,PTPRJ,GLI1,RAP2B,DDR2,NFKBIZ,TSPAN32,LCP1,EMILIN1,MYOF,THBS1,TIMP1,CD40,TREM2,PAK1,CDK1
GO: Biological Process	GO:0001944	vasculature development		9.066e-16	6.224e-12	5.186e-14	4.881e-13	78	969	HHEX,PDE3B,PDGFB,MCAM,HMOX1,SVEP1,CCR2,SLC2A10,PIK3CD,PIK3CG,CCL2,CCL5,PLAU,CCL8,MMP2,MMP14,COL1A1,COL1A2,COL3A1,COL4A1,COL5A1,FLNA,COL8A1,SFRP1,SFRP2,COL15A1,ANGPT2,FN1,ANXA1,ANXA2,ANXA3,RNF213,APOD,PDPN,PRKCB,IL6R,CX3CR1,CYBB,CYP1B1,SPARC,SPI1,CXCL10,CYSLTR1,UNC5B,PTGER4,HPSE,ITGAX,ITGB2,ITGB3,ITGB8,STAB1,PTPN6,ALDH1A2,APLN,PTPRJ,APOLD1,SPHK1,GLI3,C3,C3AR1,C5AR1,SEMA4A,SOCS3,E2F2,RUNX1,EMILIN1,…
GO: Biological Process	GO:0001568	blood vessel development		9.261e-16	6.358e-12	5.254e-14	4.945e-13	76	929	HHEX,PDE3B,PDGFB,MCAM,HMOX1,CCR2,SLC2A10,PIK3CD,PIK3CG,CCL2,CCL5,PLAU,CCL8,MMP2,MMP14,COL1A1,COL1A2,COL3A1,COL4A1,COL5A1,FLNA,COL8A1,SFRP1,SFRP2,COL15A1,ANGPT2,FN1,ANXA1,ANXA2,ANXA3,RNF213,APOD,PRKCB,IL6R,CX3CR1,CYBB,CYP1B1,SPARC,SPI1,CXCL10,CYSLTR1,UNC5B,PTGER4,HPSE,ITGAX,ITGB2,ITGB3,ITGB8,STAB1,PTPN6,ALDH1A2,APLN,PTPRJ,APOLD1,SPHK1,GLI3,C3,C3AR1,C5AR1,SEMA4A,SOCS3,E2F2,RUNX1,EMILIN1,LEPR,LGALS3…
GO: Biological Process	GO:0072359	circulatory system development		1.068e-15	7.335e-12	6.012e-14	5.658e-13	100	1442	CDKN1A,HHEX,PDE3B,PDGFB,MCAM,HMOX1,SVEP1,CCR2,SLC2A10,PIK3CD,PIK3CG,FES,OLFM1,CCL2,COL14A1,CCL5,PLAU,CCL8,MMP2,MMP13,MMP14,COL1A1,COL1A2,COL3A1,COL4A1,COL5A1,COL6A1,FLNA,COL8A1,SFRP1,SFRP2,COL15A1,ANGPT2,FN1,ANXA1,ANXA2,ANXA3,RNF213,APOD,PDPN,MSX1,ARRB2,TENM4,VCAN,DCHS1,PRKCB,IFT122,SNAI1,IL6R,CX3CR1,CYBB,SOX9,CYP1B1,SPARC,SPI1,INHBA,CXCL10,CYSLTR1,UNC5B,ITGA4,PTGER4,HPSE,ITGAX,ITGB2,ITGB3,ITGB8,…
GO: Biological Process	GO:0051607	defense response to virus		1.288e-15	8.844e-12	7.191e-14	6.767e-13	43	342	USP18,IFI27L2,TLR7,ZBP1,IFITM3,CXCL9,CCL5,MMP12,AIM2,DHX58,DDX60,CGAS,APOBEC1,IFI27,IFIT2,IFIT1,IFIT3,RSAD2,ISG15,IKBKE,MX1,MX2,GBP7,CXCL10,GBP3,IRF5,PTPN22,IRF7,ISG20,ITGAX,RTP4,FGL2,IFIH1,MLKL,PTPRC,BST2,UNC93B1,RIPK3,OAS2,TSPAN32,RNASE6,CD86,CD40
GO: Biological Process	GO:0002768	immune response-regulating cell surface receptor signaling pathway		1.983e-15	1.361e-11	1.098e-13	1.033e-12	46	393	CD300A,CLEC7A,TYROBP,FCER1G,FCGR1A,FCGR2B,PIK3CD,SCIMP,VAV1,THEMIS2,BTLA,IGHM,IGKC,PRKCB,RAB7B,MYO1G,INPP5D,SRC,PTPN22,ITGAM,LAPTM5,PTPN6,PTPRC,PTPRJ,BTK,C3,C3AR1,C5AR1,BANK1,ICOSLG,CACNB3,NFKBIZ,NR4A3,LCP2,NFAM1,LGALS3,LGALS9,THY1,CD14,CD19,TLR1,CD40,TREM2,PAK1,HCK,NCKAP1L
GO: Biological Process	GO:0050870	positive regulation of T cell activation		2.984e-15	2.048e-11	1.639e-13	1.542e-12	39	290	HLA-DMA,HLA-DMB,HLA-DOB,HLA-DQA1,HLX,CD83,CCR2,SASH3,AIF1,CCL2,CCL5,VAV1,ANXA1,RHOH,RASAL3,IL2RG,IL4R,B2M,HSPH1,SRC,PTPN22,CCDC88B,IL1RL2,VSIR,PTPN6,PTPRC,GLI3,ICOSLG,NFKBIZ,RUNX1,LGALS9,CORO1A,THY1,EBI3,EGR3,CD80,CD86,CD74,NCKAP1L
GO: Biological Process	GO:0007229	integrin-mediated signaling pathway		3.061e-15	2.102e-11	1.668e-13	1.57e-12	26	124	SLC2A10,TYROBP,FCER1G,PLEK,VAV1,COL3A1,FLNA,COL16A1,FN1,ISG15,SRC,DAB2,ITGA4,ITGAE,ITGAM,ITGAX,ITGB2,ITGB3,ITGB4,ITGB7,ITGB8,BST1,TSPAN32,THY1,TIMP1,HCK
GO: Biological Process	GO:0042325	regulation of phosphorylation		3.573e-15	2.453e-11	1.931e-13	1.818e-12	89	1226	CDKN1A,HHEX,PRR5L,PDGFB,CENPE,CD300A,NCF1,CD109,CLEC7A,TLR7,PIK3CG,AIF1,CCL5,PLAUR,SMPD3,PLK1,IQGAP3,SFRP1,SFRP2,FN1,FGD2,ANXA2,ICAM1,BIRC5,PARP14,MOB3A,RGS14,ARRB2,SLC11A1,CSF1R,IGFBP3,TRIB3,IGHM,TPX2,IRS2,IL6R,CX3CR1,GPRC5B,SLAMF8,SOX9,INHBA,RASSF2,SRC,DAB2,PTPN22,CCND1,TNFRSF11A,PTGER4,ITGB2,ITGB3,GFRA2,PTPN6,FNDC1,PTPRC,APLN,PTPRJ,BST1,SPHK1,C3,C5AR1,BANK1,PSRC1,RAP2B,RIPK3,ROR2,DDR2,SOCS3,TM…
GO: Biological Process	GO:0002275	myeloid cell activation involved in immune response		3.759e-15	2.581e-11	2.016e-13	1.897e-12	26	125	CD300A,HMOX1,CCR2,TYROBP,FCER1G,PIK3CD,PIK3CG,FES,ANXA3,MILR1,MYO1F,IL4R,CX3CR1,SPI1,CPLX2,ITGAM,ITGB2,CD84,PTPN6,BTK,DNASE1L3,RAC2,DOCK2,NR4A3,LGALS9,TREM2
GO: Biological Process	GO:0002444	myeloid leukocyte mediated immunity		4.26e-15	2.925e-11	2.267e-13	2.134e-12	28	148	CD300A,NCF1,HMOX1,CCR2,TYROBP,FCER1G,FCGR1A,FCGR2B,PIK3CD,PIK3CG,FES,ANXA3,MILR1,MYO1F,IL4R,CX3CR1,SPI1,CPLX2,ITGAM,ITGB2,CD84,CD300LB,BTK,C3,DNASE1L3,RAC2,NR4A3,LGALS9
GO: Biological Process	GO:0002833	positive regulation of response to biotic stimulus		4.526e-15	3.107e-11	2.39e-13	2.25e-12	49	451	RASGRP4,CD300A,CLEC7A,TLR7,SLC15A3,ZBP1,TYROBP,CCL5,SCIMP,MMP12,RBM47,AIM2,HSPA1B,LY86,VAV1,DHX58,DDX60,CGAS,RSAD2,ARRB2,IKBKE,TIFA,ULBP1,RAB7B,CTSS,SPI1,TIFAB,GBP7,SRC,GBP3,PTPN22,IRF7,IFIH1,SMPDL3B,BTK,UNC93B1,CASP4,NFKBIZ,EMILIN1,LGALS9,CD300LD,CD14,CD86,TLR1,TREM2,PAK1,CD74,HCK,AURKB
GO: Biological Process	GO:0045089	positive regulation of innate immune response		5.47e-15	3.755e-11	2.867e-13	2.698e-12	47	420	RASGRP4,CD300A,CLEC7A,TLR7,SLC15A3,ZBP1,TYROBP,CCL5,SCIMP,MMP12,RBM47,AIM2,HSPA1B,VAV1,DHX58,DDX60,CGAS,RSAD2,ARRB2,IKBKE,TIFA,ULBP1,RAB7B,CTSS,SPI1,TIFAB,GBP7,SRC,GBP3,PTPN22,IRF7,IFIH1,SMPDL3B,BTK,UNC93B1,CASP4,NFKBIZ,LGALS9,CD300LD,CD14,CD86,TLR1,TREM2,PAK1,CD74,HCK,AURKB
GO: Biological Process	GO:0032675	regulation of interleukin-6 production		5.901e-15	4.051e-11	3.069e-13	2.889e-12	33	212	CLEC7A,TLR7,TYROBP,FCER1G,AIF1,CCR5,SCIMP,POU2F2,ARRB2,RAB7B,IL6R,INPP5D,PTPN22,IL1RL2,ARID5A,TMEM106A,LAPTM5,CD84,IFIH1,PTPN6,AFAP1L2,BTK,UNC93B1,BANK1,LGALS9,CD300LD,P2RX7,TLR1,TREM2,CD74,TRPV4,ELF4,NCKAP1L
GO: Biological Process	GO:0002429	immune response-activating cell surface receptor signaling pathway		7.424e-15	5.097e-11	3.814e-13	3.59e-12	43	359	CD300A,CLEC7A,TYROBP,FCER1G,FCGR2B,PIK3CD,SCIMP,VAV1,THEMIS2,IGHM,IGKC,PRKCB,RAB7B,MYO1G,INPP5D,SRC,PTPN22,ITGAM,LAPTM5,PTPN6,PTPRC,PTPRJ,BTK,C3,C3AR1,C5AR1,BANK1,ICOSLG,CACNB3,NFKBIZ,NR4A3,LCP2,NFAM1,LGALS3,LGALS9,THY1,CD14,CD19,TLR1,TREM2,PAK1,HCK,NCKAP1L
GO: Biological Process	GO:0050864	regulation of B cell activation		7.446e-15	5.111e-11	3.814e-13	3.59e-12	29	163	CDKN1A,CD300A,TYROBP,FCGR2B,SASH3,MMP14,THEMIS2,SFRP1,BTLA,IGHM,IRS2,IL2RG,SLAMF8,SPI1,INHBA,INPP5D,ANKLE1,LAPTM5,PTPN6,PTPRC,BST1,BTK,BANK1,NFAM1,CD19,CD40,TNFRSF13B,CD74,NCKAP1L
GO: Biological Process	GO:0030198	extracellular matrix organization		9.188e-15	6.307e-11	4.641e-13	4.367e-12	44	377	SLC2A10,AEBP1,COL14A1,SMPD3,MMP2,MMP3,MMP12,MMP13,MMP14,COL1A1,COL1A2,COL3A1,COL4A1,COL5A1,COL5A2,COL6A1,COL8A1,SFRP2,COL15A1,COL16A1,FN1,ADAMTS4,ADAMTS2,ANXA2,PDPN,POSTN,ADAMTS14,FSCN1,CTSS,SOX9,CYP1B1,ITGB3,CAPG,DDR2,ADAMTS8,RUNX1,LCP1,EMILIN1,LGALS3,COL18A1,SH3PXD2B,LOX,LOXL2,TNFRSF1B
GO: Biological Process	GO:0098657	import into cell		9.193e-15	6.311e-11	4.641e-13	4.367e-12	81	1074	CD300A,CLEC7A,DENND1C,HMMR,SLC15A3,CCR2,SLC2A10,TYROBP,FCER1G,CLCN5,FCGR1A,FCGR2B,IFITM3,PIK3CG,AHSG,AIF1,CCL2,BIN2,NLGN2,SRPX,CLEC10A,VAV1,MRC1,BIN1,PACSIN1,ANXA1,ANXA2,ANXA3,IRF8,SLC1A5,MSR1,ARRB2,SLC11A1,IGHM,MYO1F,RAB7B,IRS2,SIGLEC1,IL2RG,IL10RA,MYO1G,MYO7A,B2M,SRC,DAB2,NCF2,NCF4,ITGA4,ITGAM,HPSE,ITGB2,ITGB3,STAB1,PTPRC,APLN,PTPRJ,SPHK1,MRC2,BTK,C3,C4B,ARHGAP25,RAB27B,PLD4,DOCK2,CXCL16,LCN2,T…
GO: Biological Process	GO:0071706	tumor necrosis factor superfamily cytokine production		9.96e-15	6.837e-11	4.991e-13	4.697e-12	35	243	ACP5,CLEC7A,CCR2,TYROBP,FCER1G,FCGR2B,SASH3,CCL2,CCL4,CCR5,ARRB2,CSF1R,CX3CR1,CYBB,PTPN22,PTGER4,ARID5A,VSIR,TMEM106A,CD84,IFIH1,PTPN6,PTPRC,PTPRJ,BTK,SLAMF9,OAS2,LGALS9,THBS1,CD300LD,CD14,CD86,TLR1,TREM2,ELF4
GO: Biological Process	GO:0043062	extracellular structure organization		1.011e-14	6.943e-11	5.031e-13	4.735e-12	44	378	SLC2A10,AEBP1,COL14A1,SMPD3,MMP2,MMP3,MMP12,MMP13,MMP14,COL1A1,COL1A2,COL3A1,COL4A1,COL5A1,COL5A2,COL6A1,COL8A1,SFRP2,COL15A1,COL16A1,FN1,ADAMTS4,ADAMTS2,ANXA2,PDPN,POSTN,ADAMTS14,FSCN1,CTSS,SOX9,CYP1B1,ITGB3,CAPG,DDR2,ADAMTS8,RUNX1,LCP1,EMILIN1,LGALS3,COL18A1,SH3PXD2B,LOX,LOXL2,TNFRSF1B
GO: Biological Process	GO:0045229	external encapsulating structure organization		1.113e-14	7.641e-11	5.497e-13	5.173e-12	44	379	SLC2A10,AEBP1,COL14A1,SMPD3,MMP2,MMP3,MMP12,MMP13,MMP14,COL1A1,COL1A2,COL3A1,COL4A1,COL5A1,COL5A2,COL6A1,COL8A1,SFRP2,COL15A1,COL16A1,FN1,ADAMTS4,ADAMTS2,ANXA2,PDPN,POSTN,ADAMTS14,FSCN1,CTSS,SOX9,CYP1B1,ITGB3,CAPG,DDR2,ADAMTS8,RUNX1,LCP1,EMILIN1,LGALS3,COL18A1,SH3PXD2B,LOX,LOXL2,TNFRSF1B
GO: Biological Process	GO:0032496	response to lipopolysaccharide		1.377e-14	9.45e-11	6.75e-13	6.353e-12	49	464	ACP5,CXCL9,CCL2,MMP3,SCIMP,LY86,VIM,MRC1,COL6A1,BIN1,LITAF,IRF8,SLC11A1,CSF2RB,ASS1,CX3CR1,IL10RA,SPI1,TIFAB,GBP7,CXCL10,B2M,SRC,CMPK2,GBP3,PTPN22,NCF2,TNFRSF11A,PTGER4,PTGIR,ARID5A,CD84,CD300LB,BTK,CASP4,NFKBIZ,E2F1,CXCL16,CXCL1,LGALS9,CD14,P2RX7,CD80,CD86,CD40,TREM2,TRPV4,TNFRSF1B,HCK
GO: Biological Process	GO:0048646	anatomical structure formation involved in morphogenesis		1.721e-14	1.182e-10	8.381e-13	7.888e-12	99	1483	TPM4,HHEX,PDE3B,HLA-DMA,CD109,MCAM,ATP8B1,HMOX1,MEOX1,CCR2,TYROBP,PIK3CD,PIK3CG,CXCL9,OLFM1,CCL2,CCL5,PLAU,CCL8,SMPD3,MMP2,MMP14,COL1A1,COL3A1,COL4A1,COL5A1,COL5A2,FLNA,COL8A1,SFRP1,SFRP2,COL15A1,ANGPT2,FN1,ANXA1,GDF15,ANXA2,ANXA3,RNF213,APOD,KIF20B,PDPN,MSX1,TENM4,CSF1R,CSF3R,DCHS1,PRKCB,IFT122,SNAI1,IL4R,CX3CR1,CYBB,SOX9,CYP1B1,SPARC,TIFAB,INHBA,CXCL10,CYSLTR1,UNC5B,HPSE,ITGAX,ITGB2,ITGB3,ITGB4…
GO: Biological Process	GO:0032635	interleukin-6 production		2.028e-14	1.392e-10	9.806e-13	9.229e-12	33	221	CLEC7A,TLR7,TYROBP,FCER1G,AIF1,CCR5,SCIMP,POU2F2,ARRB2,RAB7B,IL6R,INPP5D,PTPN22,IL1RL2,ARID5A,TMEM106A,LAPTM5,CD84,IFIH1,PTPN6,AFAP1L2,BTK,UNC93B1,BANK1,LGALS9,CD300LD,P2RX7,TLR1,TREM2,CD74,TRPV4,ELF4,NCKAP1L
GO: Biological Process	GO:0001932	regulation of protein phosphorylation		2.096e-14	1.439e-10	1.006e-12	9.471e-12	83	1133	CDKN1A,HHEX,PRR5L,PDGFB,CENPE,CD300A,NCF1,CD109,CLEC7A,TLR7,PIK3CG,AIF1,CCL5,PLAUR,SMPD3,PLK1,IQGAP3,SFRP1,SFRP2,FN1,FGD2,ANXA2,ICAM1,BIRC5,PARP14,MOB3A,RGS14,ARRB2,SLC11A1,CSF1R,IGFBP3,TRIB3,IGHM,TPX2,IL6R,CX3CR1,GPRC5B,SOX9,INHBA,RASSF2,SRC,DAB2,PTPN22,CCND1,TNFRSF11A,PTGER4,ITGB2,ITGB3,GFRA2,PTPN6,FNDC1,PTPRC,PTPRJ,BST1,SPHK1,C3,C5AR1,BANK1,PSRC1,RAP2B,RIPK3,DDR2,SOCS3,TMEM119,CDCA8,LEPR,PKMYT…
GO: Biological Process	GO:0019220	regulation of phosphate metabolic process		2.231e-14	1.532e-10	1.064e-12	1.001e-11	96	1421	CDKN1A,HHEX,PRR5L,PDGFB,CENPE,CD300A,NCF1,CD109,CLEC7A,TLR7,PIK3CG,AIF1,CCL5,PLAUR,SMPD3,PLEK,PLK1,IQGAP3,SFRP1,SFRP2,FN1,FGD2,ANXA2,ICAM1,BIRC5,PARP14,MOB3A,RGS14,ARRB2,SLC11A1,CSF1R,IGFBP3,TRIB3,IGHM,VCAN,TPX2,IRS2,IL6R,CX3CR1,GPRC5B,SLAMF8,SOX9,INHBA,RASSF2,SRC,DAB2,PTPN22,CCND1,TNFRSF11A,PTGER4,ITGB2,ITGB3,GFRA2,PTPN6,FNDC1,PTPRC,APLN,PTPRJ,BST1,SPHK1,C3,C5AR1,BANK1,PSRC1,RAP2B,RIPK3,RCAN1,RO…
GO: Biological Process	GO:1903555	regulation of tumor necrosis factor superfamily cytokine production		2.396e-14	1.645e-10	1.134e-12	1.067e-11	34	236	ACP5,CLEC7A,CCR2,TYROBP,FCER1G,FCGR2B,SASH3,CCL2,CCL4,CCR5,ARRB2,CSF1R,CX3CR1,CYBB,PTPN22,PTGER4,ARID5A,VSIR,TMEM106A,CD84,IFIH1,PTPN6,PTPRC,PTPRJ,BTK,OAS2,LGALS9,THBS1,CD300LD,CD14,CD86,TLR1,TREM2,ELF4
GO: Biological Process	GO:0051174	regulation of phosphorus metabolic process		2.432e-14	1.669e-10	1.143e-12	1.076e-11	96	1423	CDKN1A,HHEX,PRR5L,PDGFB,CENPE,CD300A,NCF1,CD109,CLEC7A,TLR7,PIK3CG,AIF1,CCL5,PLAUR,SMPD3,PLEK,PLK1,IQGAP3,SFRP1,SFRP2,FN1,FGD2,ANXA2,ICAM1,BIRC5,PARP14,MOB3A,RGS14,ARRB2,SLC11A1,CSF1R,IGFBP3,TRIB3,IGHM,VCAN,TPX2,IRS2,IL6R,CX3CR1,GPRC5B,SLAMF8,SOX9,INHBA,RASSF2,SRC,DAB2,PTPN22,CCND1,TNFRSF11A,PTGER4,ITGB2,ITGB3,GFRA2,PTPN6,FNDC1,PTPRC,APLN,PTPRJ,BST1,SPHK1,C3,C5AR1,BANK1,PSRC1,RAP2B,RIPK3,RCAN1,RO…
GO: Biological Process	GO:0032640	tumor necrosis factor production		2.72e-14	1.867e-10	1.27e-12	1.196e-11	34	237	ACP5,CLEC7A,CCR2,TYROBP,FCER1G,FCGR2B,SASH3,CCL2,CCL4,CCR5,ARRB2,CSF1R,CX3CR1,CYBB,PTPN22,PTGER4,ARID5A,VSIR,TMEM106A,CD84,IFIH1,PTPN6,PTPRC,PTPRJ,BTK,SLAMF9,OAS2,LGALS9,THBS1,CD300LD,CD14,TLR1,TREM2,ELF4
GO: Biological Process	GO:0007162	negative regulation of cell adhesion		3.491e-14	2.397e-10	1.619e-12	1.524e-11	43	375	PDE3B,HLA-DQA1,CD300A,ACP5,HLX,SERPINE2,MMP2,MMP12,MMP14,COL1A1,ANGPT2,TNC,ANXA1,BTLA,APOD,POSTN,ASS1,MYO1F,IL4R,CYP1B1,SPI1,LRRC32,SRC,FXYD5,PTPN22,VSIR,FGL2,LAPTM5,PTPN6,PTPRC,GLI3,TNFAIP8L2,AKNA,TSPAN32,RUNX1,LGALS3,LGALS9,THBS1,CD80,CD86,SPRY4,CD74,TRPV4
GO: Biological Process	GO:0071677	positive regulation of mononuclear cell migration		3.65e-14	2.506e-10	1.682e-12	1.583e-11	23	104	CCR2,AIF1,CCL2,CCR1,CCL4,CCL5,CCL7,MMP14,CSF1R,CX3CR1,SPI1,CXCL10,ITGA4,ITGB3,PTPRJ,C3AR1,C5AR1,LGALS3,LGALS9,CORO1A,THBS1,TREM2,TRPV4
GO: Biological Process	GO:0002695	negative regulation of leukocyte activation		3.966e-14	2.722e-10	1.815e-12	1.708e-11	34	240	HLA-DQA1,CD300A,HLX,TYROBP,FCGR2B,SFRP1,FN1,ANXA1,BTLA,MILR1,IL4R,INHBA,INPP5D,LRRC32,PTPN22,VSIR,FGL2,LAPTM5,CD84,PTPN6,PTPRC,GLI3,BTK,BANK1,LST1,TNFAIP8L2,TSPAN32,RUNX1,LGALS3,LGALS9,CD80,CD86,TNFRSF13B,CD74
GO: Biological Process	GO:0035239	tube morphogenesis		4.049e-14	2.78e-10	1.841e-12	1.732e-11	82	1125	HHEX,PDE3B,PDGFB,MCAM,ETV4,HLX,HMOX1,CCR2,PIK3CD,PIK3CG,CCL2,CCL5,PLAU,CCL8,MMP2,MMP14,COL3A1,COL4A1,FLNA,COL8A1,SFRP1,SFRP2,COL15A1,ANGPT2,FN1,TNC,ANXA1,ANXA2,ANXA3,RNF213,APOD,KIF20B,PDPN,CSF1R,DCHS1,PRKCB,IFT122,CX3CR1,CYBB,SOX9,CYP1B1,SPARC,SPI1,CXCL10,CYSLTR1,UNC5B,SRC,PTGER4,HPSE,ITGAX,ITGB2,ITGB3,ITGB8,STAB1,PTPN6,ALDH1A2,APLN,PTPRJ,APOLD1,SPHK1,GLI1,GLI3,C3,C3AR1,C5AR1,SEMA4A,NR4A3,E2F2,R…
GO: Biological Process	GO:0046631	alpha-beta T cell activation		4.456e-14	3.059e-10	2.013e-12	1.894e-11	33	227	CD300A,HLX,CD83,CCR2,SASH3,ANXA1,BTLA,WDFY4,RSAD2,RASAL3,IL2RG,IL4R,IL6R,HSPH1,PTPN22,ANKLE1,PTGER4,VSIR,PTPRC,GLI3,NKG7,SEMA4A,DOCK2,SOCS3,NFKBIZ,RUNX1,LGALS9,EBI3,CD80,CD86,ELF4,LY9,NCKAP1L
GO: Biological Process	GO:0031399	regulation of protein modification process		5.518e-14	3.788e-10	2.476e-12	2.33e-11	98	1488	CDKN1A,HHEX,PRR5L,PDGFB,CENPE,CD300A,NCF1,CD109,CLEC7A,TLR7,PIK3CG,AIF1,CCL5,PLAUR,SMPD3,PLK1,HSPA1B,IQGAP3,SFRP1,SFRP2,FN1,FGD2,ANXA2,ICAM1,BIRC5,PARP14,MOB3A,RGS14,ARRB2,SLC11A1,CSF1R,IGFBP3,TRIB3,ISG15,IGHM,VCAN,TPX2,IL6R,CX3CR1,GPRC5B,SOX9,INHBA,RASSF2,SRC,DAB2,PTPN22,CCND1,TNFRSF11A,PTGER4,ITGB2,ITGB3,ARID5A,GFRA2,LAPTM5,PTPN6,FNDC1,PTPRC,PTPRJ,BST1,SPHK1,C3,C5AR1,NNMT,BANK1,PSRC1,RAP2B,RIPK…
GO: Biological Process	GO:0042327	positive regulation of phosphorylation		5.761e-14	3.955e-10	2.568e-12	2.417e-11	65	780	CDKN1A,PRR5L,PDGFB,CENPE,CD300A,NCF1,CLEC7A,PIK3CG,AIF1,CCL5,PLAUR,PLK1,IQGAP3,SFRP2,FGD2,ANXA2,ICAM1,BIRC5,PARP14,MOB3A,ARRB2,SLC11A1,CSF1R,IGHM,TPX2,IL6R,CX3CR1,GPRC5B,SOX9,INHBA,RASSF2,SRC,DAB2,CCND1,TNFRSF11A,PTGER4,ITGB3,FNDC1,PTPRC,APLN,PTPRJ,SPHK1,C3,BANK1,PSRC1,RAP2B,RIPK3,ROR2,DDR2,TMEM119,CDCA8,TF,LEPR,THBS1,P2RX7,CD80,CD86,TLR1,CD40,TREM2,PAK1,CD74,HCLS1,AURKB,NCKAP1L
GO: Biological Process	GO:0032680	regulation of tumor necrosis factor production		6.538e-14	4.488e-10	2.896e-12	2.725e-11	33	230	ACP5,CLEC7A,CCR2,TYROBP,FCER1G,FCGR2B,SASH3,CCL2,CCL4,CCR5,ARRB2,CSF1R,CX3CR1,CYBB,PTPN22,PTGER4,ARID5A,VSIR,TMEM106A,CD84,IFIH1,PTPN6,PTPRC,PTPRJ,BTK,OAS2,LGALS9,THBS1,CD300LD,CD14,TLR1,TREM2,ELF4
GO: Biological Process	GO:0042098	T cell proliferation		6.671e-14	4.58e-10	2.922e-12	2.75e-11	37	288	HLA-DMB,HLA-DQA1,CCR2,SASH3,PIK3CG,AIF1,CCL5,ANXA1,BTLA,SLC11A1,RASAL3,LRRC32,PTPN22,ITGAM,CCDC88B,ITGAX,ITGB2,VSIR,LAPTM5,BID,PTPN6,PTPRC,RAC2,DOCK2,ICOSLG,RIPK3,TSPAN32,LGALS3,LGALS9,CORO1A,P2RX7,EBI3,CD80,CD86,ELF4,TNFRSF1B,NCKAP1L
GO: Biological Process	GO:0030217	T cell differentiation		6.681e-14	4.587e-10	2.922e-12	2.75e-11	43	382	HLA-DMA,HLA-DQA1,HLX,IKZF1,CD83,CCR2,FCER1G,SASH3,PIK3CD,PREX1,VAV1,ANXA1,RHOH,RSAD2,IL2RG,IL4R,IL6R,SPI1,B2M,PTPN22,ANKLE1,PTGER4,IL1RL2,VSIR,FGL2,PTPRC,GLI3,SEMA4A,DOCK2,RIPK3,SOCS3,NFKBIZ,RUNX1,LEPR,LFNG,LGALS9,EGR1,EGR3,CD80,CD86,CD74,LY9,NCKAP1L
GO: Biological Process	GO:1901701	cellular response to oxygen-containing compound		7.623e-14	5.233e-10	3.312e-12	3.117e-11	96	1450	PDE3B,HK3,PDGFB,NCF1,GNG2,CLEC7A,ADCY7,FCGR2B,PIK3CG,UCP2,PIP4K2A,CXCL9,FES,AHSG,CCL2,CCL7,SMPD3,MMP2,MMP3,SCIMP,LY86,COL1A1,VIM,MRC1,COL6A1,FLNA,SFRP1,TNC,LITAF,ANXA1,GDF15,ICAM1,IRF8,BIRC5,POSTN,ABCG1,ARRB2,TRIB3,ASS1,PRKCB,IRS2,CX3CR1,CYBB,TRERF1,SOX9,CYP1B1,SPI1,TIFAB,GBP7,INHBA,CXCL10,B2M,SRC,CMPK2,GBP3,PTPN22,GCGR,ITGA4,PTGER4,ITGB3,ARID5A,STC1,CD84,ALDH1A2,PTPRE,PTPRF,PTPRJ,SPHK1,CD300LB,B…
GO: Biological Process	GO:0002285	lymphocyte activation involved in immune response		1.5e-13	1.03e-09	6.478e-12	6.096e-11	34	251	HLA-DMB,HLX,CCR2,FCER1G,FCGR2B,APBB1IP,ANXA1,ICAM1,IRF8,DOCK10,SLC11A1,IL4R,IL6R,SPI1,PTGER4,FGL2,PTPRC,NKG7,SEMA4A,ICOSLG,SOCS3,NFKBIZ,LCP1,LFNG,LGALS3,LGALS9,CORO1A,CD19,CD80,CD86,CD40,CD74,LY9,NCKAP1L
GO: Biological Process	GO:0002819	regulation of adaptive immune response		1.687e-13	1.158e-09	7.237e-12	6.811e-11	34	252	HLA-DMA,CLEC7A,HLX,ADCY7,SVEP1,CCR2,FCER1G,FCGR1A,FCGR2B,SASH3,PLA2G4A,ANXA1,RSAD2,SLC11A1,ULBP1,IL4R,B2M,IRF7,ARID5A,VSIR,PTPN6,PTPRC,BTK,C3,RIPK3,NFKBIZ,LGALS9,P2RX7,CD80,CD40,TREM2,CD74,TNFRSF1B,NCKAP1L
GO: Biological Process	GO:0031589	cell-substrate adhesion		1.839e-13	1.262e-09	7.84e-12	7.379e-11	44	410	PDGFB,SVEP1,S100A10,PLAU,MMP12,MMP14,PREX1,COL1A1,COL3A1,FLNA,COL8A1,SFRP1,COL16A1,ANGPT2,FN1,ANXA2,APOD,PDPN,POSTN,SIGLEC1,MYO1G,SRC,DAB2,DBN1,ITGA4,ITGAE,ITGAM,HPSE,ITGAX,ITGB2,ITGB3,ITGB4,ITGB7,ITGB8,PTPRJ,BST1,RAC2,L1CAM,EMILIN1,CORO1A,THBS1,THY1,MICALL2,SPRY4
GO: Biological Process	GO:0033627	cell adhesion mediated by integrin		1.937e-13	1.33e-09	8.21e-12	7.727e-11	21	91	PDE3B,PIK3CG,CCL5,PLAU,SFRP2,COL16A1,ICAM1,CYP1B1,ITGA4,ITGAE,ITGAM,ITGAX,ITGB2,ITGB3,ITGB4,ITGB7,ITGB8,PTPN6,L1CAM,EMILIN1,NCKAP1L
GO: Biological Process	GO:0001934	positive regulation of protein phosphorylation		2.256e-13	1.549e-09	9.501e-12	8.941e-11	61	724	CDKN1A,PRR5L,PDGFB,CENPE,CD300A,NCF1,CLEC7A,PIK3CG,AIF1,CCL5,PLAUR,PLK1,IQGAP3,SFRP2,FGD2,ANXA2,ICAM1,BIRC5,PARP14,MOB3A,ARRB2,SLC11A1,CSF1R,IGHM,TPX2,IL6R,CX3CR1,GPRC5B,SOX9,INHBA,RASSF2,SRC,DAB2,CCND1,TNFRSF11A,PTGER4,ITGB3,FNDC1,PTPRC,PTPRJ,SPHK1,C3,BANK1,PSRC1,RAP2B,RIPK3,DDR2,TMEM119,CDCA8,LEPR,THBS1,P2RX7,CD80,CD86,TLR1,CD40,TREM2,PAK1,CD74,HCLS1,AURKB
GO: Biological Process	GO:0071675	regulation of mononuclear cell migration		2.421e-13	1.662e-09	1.013e-11	9.536e-11	27	160	CCR2,AIF1,CCL2,CCR1,CCL4,CCL5,CCL7,MMP14,APOD,CSF1R,CX3CR1,SLAMF8,SPI1,CXCL10,ITGA4,ITGB3,PTPRJ,C3AR1,C5AR1,RIPK3,EMILIN1,LGALS3,LGALS9,CORO1A,THBS1,TREM2,TRPV4
GO: Biological Process	GO:0050790	regulation of catalytic activity		2.446e-13	1.679e-09	1.018e-11	9.579e-11	107	1737	CDKN1A,HHEX,PDGFB,CENPE,CD300A,NCF1,CD109,CLEC7A,MCM2,DGKH,CHN2,ADCY7,CCR2,S100A10,SERPINE2,SERPINB8,PIK3CG,AHSG,CCL2,CCL4,CCL5,PLAUR,CCL7,CCL8,PLEK,PLK1,AIM2,HSPA1B,PREX1,VAV1,BIN1,SFRP1,SFRP2,GPR65,FGD2,DOCK10,BIRC5,IFIT1,RHOG,RGS14,ARRB2,SLC11A1,CSF1R,RASAL3,TRIB3,VCAN,TPX2,UHRF1,IRS2,CTSS,IL6R,GPRC5B,SLAMF8,NES,ARHGAP15,RASSF2,SRC,PSMB8,PTPN22,CCND1,TNFRSF11A,LXN,ARHGAP11A,ITGAM,ITGB2,ITGB3,V…
GO: Biological Process	GO:0032963	collagen metabolic process		2.543e-13	1.746e-09	1.049e-11	9.868e-11	26	148	PDGFB,CCL2,SMPD3,MMP2,MMP3,MMP12,MMP13,MMP14,COL1A1,COL1A2,VIM,COL5A1,COL6A1,FN1,ADAMTS2,ARRB2,ADAMTS14,CTSS,IL6R,INHBA,VSIR,MRC2,DDR2,RUNX1,EMILIN1,P2RX7
GO: Biological Process	GO:0009968	negative regulation of signal transduction		2.551e-13	1.751e-09	1.049e-11	9.868e-11	101	1596	USP18,HHEX,PDE3B,PRR5L,CD300A,PHLDA3,CD109,PER1,HMOX1,TRIM59,SPRED3,SLC2A10,SERPINE2,FCGR2B,PIP4K2A,AHSG,CCL5,PLAUR,SMPD3,MMP3,PLEK,MMP12,MMP14,AIM2,HSPA1B,PLK3,CHAC1,ADGRG3,SFRP1,SFRP2,DHX58,LITAF,GDF15,ICAM1,CGAS,RNF213,CHST11,APOD,PARP14,RGS14,RHOH,ARRB2,RASAL3,IGFBP3,ISG15,WTIP,FRZB,PRKCB,RAB7B,IFT122,SNAI1,DKK3,CX3CR1,SOX9,SPI1,GBP7,RASSF2,UNC5B,INPP5D,SRC,DAB2,PTPN22,NRROS,KCTD11,PTGIR,LAPT…
GO: Biological Process	GO:0001525	angiogenesis		2.801e-13	1.923e-09	1.145e-11	1.077e-10	60	708	HHEX,PDE3B,MCAM,HMOX1,CCR2,PIK3CD,PIK3CG,CCL2,CCL5,PLAU,CCL8,MMP2,MMP14,COL4A1,FLNA,COL8A1,SFRP1,SFRP2,COL15A1,ANGPT2,FN1,ANXA1,ANXA2,ANXA3,RNF213,APOD,PRKCB,CX3CR1,CYBB,CYP1B1,SPARC,CXCL10,CYSLTR1,UNC5B,HPSE,ITGAX,ITGB2,ITGB3,ITGB8,STAB1,PTPN6,APLN,PTPRJ,APOLD1,SPHK1,C3,C3AR1,C5AR1,SEMA4A,E2F2,RUNX1,EMILIN1,LEPR,LGALS3,COL18A1,THBS1,THY1,EGR3,LOXL2,CD40
GO: Biological Process	GO:0030183	B cell differentiation		3.196e-13	2.194e-09	1.298e-11	1.222e-10	30	201	HHEX,IKZF1,FCGR2B,PIK3CD,MMP14,ADGRG3,SFRP1,IRF8,DOCK10,POU2F2,IGHM,IGKC,IL2RG,SLAMF8,SPI1,INHBA,INPP5D,ANKLE1,ITGA4,LAPTM5,PTPN6,PTPRC,PTPRJ,BTK,NFKBIZ,NFAM1,LFNG,CD19,LYL1,NCKAP1L
GO: Biological Process	GO:0043067	regulation of programmed cell death		3.927e-13	2.696e-09	1.586e-11	1.492e-10	113	1895	CDKN1A,TRAF1,HK3,CLEC5A,PHLDA3,CLEC7A,HMOX1,ZBP1,FCER1G,FCGR2B,PIK3CD,PIK3CG,UCP2,AIF1,OLFM1,PLA2G4A,CCL2,CCL5,PLAUR,CCR5,SRPX,MMP2,PLK1,HSPA1B,PLK3,SELPLG,FLNA,BIN1,SFRP1,SFRP2,FN1,ANXA1,ICAM1,IRF8,BIRC5,CHST11,SP110,IFIT2,IFIT3,PDPN,MSX1,ARRB2,CSF1R,IGFBP3,FRZB,ASNS,IRS2,SIGLEC1,SNAI1,CTSS,CX3CR1,SOX9,CYP1B1,NES,TIFAB,INHBA,RASSF2,CXCL10,UNC5B,INPP5D,HSPH1,SRC,DAB2,IRF5,NCF2,IRF7,CCND1,ITGA4,IT…
GO: Biological Process	GO:0031401	positive regulation of protein modification process		3.949e-13	2.711e-09	1.586e-11	1.492e-10	71	937	CDKN1A,PRR5L,PDGFB,CENPE,CD300A,NCF1,CLEC7A,PIK3CG,AIF1,CCL5,PLAUR,PLK1,IQGAP3,SFRP2,FGD2,ANXA2,ICAM1,BIRC5,PARP14,MOB3A,ARRB2,SLC11A1,CSF1R,TRIB3,IGHM,TPX2,IL6R,CX3CR1,GPRC5B,SOX9,INHBA,RASSF2,SRC,DAB2,PTPN22,CCND1,TNFRSF11A,PTGER4,ITGB3,ARID5A,LAPTM5,FNDC1,PTPRC,PTPRJ,SPHK1,C3,NNMT,BANK1,PSRC1,RAP2B,RIPK3,UBE2C,DDR2,TMEM119,CDCA8,NUPR1,LEPR,THBS1,CD300LD,P2RX7,EGR1,CD80,CD86,TLR1,CD40,TREM2,PAK…
GO: Biological Process	GO:0002700	regulation of production of molecular mediator of immune response		4.227e-13	2.902e-09	1.687e-11	1.588e-10	32	231	ACP5,CLEC7A,TLR7,HMOX1,CCR2,FCER1G,FCGR2B,SASH3,SCIMP,LITAF,CGAS,RSAD2,IGHM,IL4R,GPRC5B,B2M,IRF5,PTPN22,PANX1,ARID5A,VSIR,LAPTM5,PTPRC,BST2,BTK,CASP4,NR4A3,P2RX7,CD86,CD40,CD74,TNFRSF1B
GO: Biological Process	GO:0016192	vesicle-mediated transport		4.545e-13	3.12e-09	1.804e-11	1.698e-10	108	1778	SCARF2,CD300A,CLEC7A,DENND1C,HMMR,HMOX1,CCR2,TYROBP,S100A10,SAMD9L,FCER1G,CLCN5,FCGR1A,FCGR2B,IFITM3,PIK3CD,PIK3CG,PIP4K2A,FES,AHSG,AIF1,PLA2G4A,CCL2,CCR1,CCL5,CCL8,BIN2,NLGN2,SRPX,SMPD3,PLEK,CLEC10A,VAV1,MRC1,FLNA,BIN1,PACSIN1,ANXA1,ANXA2,ANXA3,IRF8,MILR1,MSR1,ARRB2,SLC11A1,IGHM,MYO1F,PRKCB,RAB7B,SIGLEC1,IL2RG,IL4R,IL10RA,MYO1G,SPI1,MYO7A,B2M,SRC,CPLX2,DAB2,NCF2,NCF4,GCGR,ITGA4,ITGAM,APOBR,HPSE,…
GO: Biological Process	GO:0048514	blood vessel morphogenesis		4.832e-13	3.317e-09	1.907e-11	1.794e-10	65	817	HHEX,PDE3B,PDGFB,MCAM,HMOX1,CCR2,PIK3CD,PIK3CG,CCL2,CCL5,PLAU,CCL8,MMP2,MMP14,COL3A1,COL4A1,FLNA,COL8A1,SFRP1,SFRP2,COL15A1,ANGPT2,FN1,ANXA1,ANXA2,ANXA3,RNF213,APOD,PRKCB,CX3CR1,CYBB,CYP1B1,SPARC,SPI1,CXCL10,CYSLTR1,UNC5B,PTGER4,HPSE,ITGAX,ITGB2,ITGB3,ITGB8,STAB1,PTPN6,APLN,PTPRJ,APOLD1,SPHK1,C3,C3AR1,C5AR1,SEMA4A,E2F2,RUNX1,EMILIN1,LEPR,LGALS3,COL18A1,THBS1,THY1,EGR3,LOX,LOXL2,CD40
GO: Biological Process	GO:0042116	macrophage activation		5.005e-13	3.436e-09	1.963e-11	1.848e-10	25	140	CEBPA,TYROBP,FCGR2B,AIF1,PLA2G4A,TMEM229B,SLC11A1,CSF1R,ULBP1,IL4R,CX3CR1,ITGAM,ITGB2,TMEM106A,CD84,PTPRC,SPHK1,C1QA,C5AR1,MCUB,LGALS9,THBS1,TLR1,TREM2,CD74
GO: Biological Process	GO:0042060	wound healing		5.438e-13	3.733e-09	2.121e-11	1.996e-10	48	493	CDKN1A,PDGFB,CD109,CLEC7A,DGKH,HMOX1,SVEP1,CCR2,S100A10,SERPINE2,FCER1G,PIK3CG,PLA2G4A,CCL2,PLAU,PLAUR,PLEK,CLEC10A,MMP12,VAV1,COL3A1,COL5A1,EVL,FLNA,FN1,ANXA1,ANXA2,PROCR,PDPN,SLC11A1,IL6R,SRC,PTGER4,HPSE,JAML,ITGB3,PTPN6,PTPRJ,RAP2B,DDR2,TSPAN32,LCP1,EMILIN1,MYOF,THBS1,TIMP1,CD40,PAK1
GO: Biological Process	GO:1990266	neutrophil migration		6.895e-13	4.733e-09	2.674e-11	2.517e-10	24	130	FCER1G,PIK3CD,PIK3CG,CXCL9,CCL2,PREX1,VAV1,CSF3R,MYO1F,SLAMF8,CXCL10,ITGAM,PTGER4,JAML,ITGB2,BST1,C3AR1,C5AR1,RAC2,CXCL1,LGALS3,CD74,TNFAIP6,NCKAP1L
GO: Biological Process	GO:0042981	regulation of apoptotic process		7.626e-13	5.235e-09	2.941e-11	2.768e-10	110	1841	CDKN1A,TRAF1,CLEC5A,PHLDA3,HMOX1,ZBP1,FCER1G,FCGR2B,PIK3CD,PIK3CG,UCP2,AIF1,OLFM1,PLA2G4A,CCL2,CCL5,PLAUR,CCR5,SRPX,MMP2,PLK1,HSPA1B,PLK3,SELPLG,FLNA,BIN1,SFRP1,SFRP2,FN1,ANXA1,ICAM1,IRF8,BIRC5,CHST11,SP110,IFIT2,IFIT3,PDPN,MSX1,ARRB2,CSF1R,IGFBP3,FRZB,ASNS,IRS2,SIGLEC1,SNAI1,CTSS,CX3CR1,SOX9,CYP1B1,NES,TIFAB,INHBA,RASSF2,CXCL10,UNC5B,INPP5D,HSPH1,SRC,DAB2,IRF5,NCF2,IRF7,CCND1,ITGA4,ITGB3,BID,PTP…
GO: Biological Process	GO:0050777	negative regulation of immune response		1.089e-12	7.473e-09	4.175e-11	3.929e-10	32	239	USP18,CD300A,HLX,SVEP1,CCR2,FCGR2B,CCR1,MMP12,COL3A1,DHX58,ANXA1,PARP14,ARRB2,ISG15,IL4R,SLAMF8,SPI1,INPP5D,SRC,VSIR,FGL2,PTPN6,PTPRC,SMPDL3B,TAP1,LGALS3,LGALS9,CD80,TREM2,HCK,AURKB,NCKAP1L
GO: Biological Process	GO:0051250	negative regulation of lymphocyte activation		1.163e-12	7.985e-09	4.422e-11	4.162e-10	30	211	HLA-DQA1,CD300A,HLX,TYROBP,FCGR2B,SFRP1,ANXA1,BTLA,IL4R,INHBA,INPP5D,LRRC32,PTPN22,VSIR,FGL2,LAPTM5,PTPN6,GLI3,BTK,BANK1,LST1,TNFAIP8L2,TSPAN32,RUNX1,LGALS3,LGALS9,CD80,CD86,TNFRSF13B,CD74
GO: Biological Process	GO:0035295	tube development		1.166e-12	8.004e-09	4.422e-11	4.162e-10	91	1402	CDKN1A,HHEX,PDE3B,CEBPA,PDGFB,MCAM,ETV4,HLX,HMOX1,CCR2,SERPINE2,PIK3CD,PIK3CG,CCL2,CCL5,PLAU,CCL8,SMPD3,MMP2,MMP12,MMP14,COL3A1,COL4A1,COL6A1,FLNA,COL8A1,TSHZ3,SFRP1,SFRP2,COL15A1,ANGPT2,FN1,ADAMTS2,TNC,ANXA1,ANXA2,ANXA3,RNF213,APOD,KIF20B,PDPN,CSF1R,ASS1,DCHS1,PRKCB,IFT122,CX3CR1,CYBB,SOX9,CYP1B1,SPARC,SPI1,CXCL10,CYSLTR1,UNC5B,SRC,PTGER4,HPSE,ITGAX,ITGB2,ITGB3,ITGB8,STAB1,PTPN6,ALDH1A2,APLN,PTP…
GO: Biological Process	GO:0002218	activation of innate immune response		1.302e-12	8.938e-09	4.911e-11	4.622e-10	38	333	CD300A,CLEC7A,TLR7,SLC15A3,ZBP1,TYROBP,SCIMP,AIM2,HSPA1B,DHX58,DDX60,CGAS,RSAD2,ARRB2,TIFA,RAB7B,CTSS,TIFAB,GBP7,SRC,GBP3,PTPN22,IRF7,IFIH1,SMPDL3B,BTK,UNC93B1,CASP4,NFKBIZ,LGALS9,CD300LD,CD14,CD86,TLR1,TREM2,PAK1,HCK,AURKB
GO: Biological Process	GO:0008285	negative regulation of cell population proliferation		1.324e-12	9.09e-09	4.967e-11	4.675e-10	71	961	CDKN1A,CEBPA,HLA-DQA1,CD300A,CD109,ETV4,HMOX1,TYROBP,S100A11,SERPINE2,FCGR2B,IFITM3,IFI30,AIF1,CCL2,CCR5,CCL8,SRPX,HSPA1B,SFRP1,SFRP2,BTLA,APOD,IFIT3,PDPN,MSX1,CSF1R,IGFBP3,IGFBP7,FRZB,PODN,IFT122,SOX9,CYP1B1,SPARC,TES,INHBA,INPP5D,B2M,LRRC32,DAB2,KCTD11,PTGIR,VSIR,LAPTM5,PTPN6,ALDH1A2,APLN,PTPRF,PTPRJ,GLI3,BTK,LST1,ZBTB7C,E2F1,ADAMTS8,TSPAN32,RUNX1,CXCL1,NUPR1,TENT5B,LGALS3,LGALS9,TGIF1,COL18A1,…
GO: Biological Process	GO:0010562	positive regulation of phosphorus metabolic process		1.478e-12	1.015e-08	5.485e-11	5.162e-10	67	879	CDKN1A,PRR5L,PDGFB,CENPE,CD300A,NCF1,CLEC7A,PIK3CG,AIF1,CCL5,PLAUR,PLEK,PLK1,IQGAP3,SFRP2,FGD2,ANXA2,ICAM1,BIRC5,PARP14,MOB3A,ARRB2,SLC11A1,CSF1R,IGHM,TPX2,IL6R,CX3CR1,GPRC5B,SOX9,INHBA,RASSF2,SRC,DAB2,CCND1,TNFRSF11A,PTGER4,ITGB3,FNDC1,PTPRC,APLN,PTPRJ,SPHK1,C3,BANK1,PSRC1,RAP2B,RIPK3,ROR2,DDR2,TMEM119,CDCA8,TF,LEPR,THBS1,P2RX7,P2RY6,CD80,CD86,TLR1,CD40,TREM2,PAK1,CD74,HCLS1,AURKB,NCKAP1L
GO: Biological Process	GO:0045937	positive regulation of phosphate metabolic process		1.478e-12	1.015e-08	5.485e-11	5.162e-10	67	879	CDKN1A,PRR5L,PDGFB,CENPE,CD300A,NCF1,CLEC7A,PIK3CG,AIF1,CCL5,PLAUR,PLEK,PLK1,IQGAP3,SFRP2,FGD2,ANXA2,ICAM1,BIRC5,PARP14,MOB3A,ARRB2,SLC11A1,CSF1R,IGHM,TPX2,IL6R,CX3CR1,GPRC5B,SOX9,INHBA,RASSF2,SRC,DAB2,CCND1,TNFRSF11A,PTGER4,ITGB3,FNDC1,PTPRC,APLN,PTPRJ,SPHK1,C3,BANK1,PSRC1,RAP2B,RIPK3,ROR2,DDR2,TMEM119,CDCA8,TF,LEPR,THBS1,P2RX7,P2RY6,CD80,CD86,TLR1,CD40,TREM2,PAK1,CD74,HCLS1,AURKB,NCKAP1L
GO: Biological Process	GO:0009719	response to endogenous stimulus		1.558e-12	1.069e-08	5.749e-11	5.411e-10	114	1960	CDKN1A,HHEX,PDE3B,PDGFB,GNG2,CD109,PER1,HMOX1,SPRED3,SLC2A10,FCER1G,FCGR2B,PIK3CD,PIK3CG,UCP2,PIP4K2A,AHSG,CCL2,SMPD3,MMP2,MMP13,MMP14,HSPA1B,COL1A1,COL1A2,COL3A1,VIM,COL6A1,FLNA,SFRP1,SFRP2,ANGPT2,TNC,ANXA1,GDF15,ANXA3,ICAM1,CHST11,POSTN,MSX1,ARRB2,TRIB3,IGFBP7,ASS1,PRKCB,IRS2,DKK3,CX3CR1,CYBB,TRERF1,SOX9,CYP1B1,SPARC,SPI1,INHBA,LRRC32,SRC,DAB2,GATM,PTPN22,NCF2,GCGR,CCND1,TNFRSF11A,DBN1,ITGA4,NR…
GO: Biological Process	GO:0045576	mast cell activation		1.713e-12	1.176e-08	6.287e-11	5.917e-10	21	101	CD300A,HMOX1,FCER1G,FCGR2B,PIK3CD,PIK3CG,FES,MILR1,RHOH,IL4R,CPLX2,CD84,PTPN6,PTPRE,CD300LB,BTK,RAC2,NR4A3,LCP2,LGALS9,CD48
GO: Biological Process	GO:0002886	regulation of myeloid leukocyte mediated immunity		2.006e-12	1.377e-08	7.325e-11	6.894e-10	19	81	CD300A,HMOX1,CCR2,TYROBP,FCER1G,FCGR1A,FCGR2B,FES,IL4R,CX3CR1,SPI1,ITGAM,ITGB2,CD84,BTK,C3,DNASE1L3,RAC2,LGALS9
GO: Biological Process	GO:0030593	neutrophil chemotaxis		2.097e-12	1.44e-08	7.618e-11	7.17e-10	21	102	FCER1G,PIK3CD,PIK3CG,CXCL9,CCL2,PREX1,VAV1,CSF3R,CXCL10,ITGAM,JAML,ITGB2,BST1,C3AR1,C5AR1,RAC2,CXCL1,LGALS3,CD74,TNFAIP6,NCKAP1L
GO: Biological Process	GO:0045621	positive regulation of lymphocyte differentiation		2.236e-12	1.535e-08	8.08e-11	7.604e-10	26	162	HLA-DMA,HLA-DQA1,HLX,CD83,CCR2,SASH3,MMP14,ANXA1,RHOH,IL2RG,IL4R,SPI1,INPP5D,IL1RL2,VSIR,PTPRC,GLI3,BTK,NFKBIZ,RUNX1,LGALS9,EGR3,CD80,CD86,CD74,NCKAP1L
GO: Biological Process	GO:1903557	positive regulation of tumor necrosis factor superfamily cytokine production		2.26e-12	1.552e-08	8.123e-11	7.645e-10	24	137	CLEC7A,CCR2,TYROBP,FCER1G,FCGR2B,SASH3,CCL2,CCL4,CCR5,CSF1R,CYBB,ARID5A,TMEM106A,CD84,IFIH1,PTPRC,PTPRJ,BTK,OAS2,LGALS9,THBS1,CD14,CD86,TLR1
GO: Biological Process	GO:0070665	positive regulation of leukocyte proliferation		3.107e-12	2.133e-08	1.111e-10	1.045e-09	28	191	CDKN1A,HLA-DMB,CCR2,SASH3,AIF1,CCL5,ANXA1,CSF1R,RASAL3,CSF2RB,IGHM,IRS2,PTPN22,CCDC88B,PTPRC,BST1,BST2,BTK,RAC2,ICOSLG,LGALS9,CORO1A,EBI3,CD80,CD86,CD40,CD74,NCKAP1L
GO: Biological Process	GO:0019882	antigen processing and presentation		3.128e-12	2.147e-08	1.113e-10	1.047e-09	24	139	HLA-DMA,HLA-DMB,HLA-DOB,HLA-DQA1,FCER1G,FCGR1A,FCGR2B,IFI30,ICAM1,WDFY4,SLC11A1,IGHM,ULBP1,CTSS,B2M,PSMB8,PTPN22,FGL2,UNC93B1,TAP1,MPEG1,THBS1,TREM2,CD74
GO: Biological Process	GO:0002822	regulation of adaptive immune response based on somatic recombination of immune receptors built from immunoglobulin superfamily domains		3.671e-12	2.52e-08	1.299e-10	1.223e-09	31	235	HLA-DMA,CLEC7A,HLX,SVEP1,CCR2,FCER1G,FCGR1A,FCGR2B,SASH3,PLA2G4A,ANXA1,RSAD2,SLC11A1,ULBP1,IL4R,B2M,ARID5A,VSIR,PTPN6,PTPRC,BTK,C3,RIPK3,NFKBIZ,LGALS9,P2RX7,CD80,CD40,TREM2,TNFRSF1B,NCKAP1L
GO: Biological Process	GO:0002758	innate immune response-activating signaling pathway		3.716e-12	2.551e-08	1.301e-10	1.225e-09	36	312	CD300A,CLEC7A,TLR7,SLC15A3,TYROBP,SCIMP,AIM2,HSPA1B,DHX58,DDX60,CGAS,RSAD2,ARRB2,TIFA,RAB7B,CTSS,TIFAB,SRC,GBP3,PTPN22,IRF7,IFIH1,SMPDL3B,BTK,UNC93B1,CASP4,NFKBIZ,LGALS9,CD300LD,CD14,CD86,TLR1,TREM2,PAK1,HCK,AURKB
GO: Biological Process	GO:0002573	myeloid leukocyte differentiation		3.716e-12	2.551e-08	1.301e-10	1.225e-09	36	312	HHEX,CEBPA,CD109,IKZF1,TYROBP,FCER1G,PIK3CD,UCP2,FES,CCR1,CCL5,SFRP1,PILRA,ANXA2,CSF1R,SPI1,INHBA,RASSF2,INPP5D,SRC,IRF7,TNFRSF11A,NRROS,ITGAM,ITGB3,ITGB8,C1QC,ROR2,RBP1,RUNX1,TF,LGALS9,TREM2,CD74,TNFAIP6,HCLS1
GO: Biological Process	GO:0010648	negative regulation of cell communication		4.014e-12	2.755e-08	1.399e-10	1.316e-09	104	1743	USP18,HHEX,PDE3B,PRR5L,CD300A,PHLDA3,CD109,PER1,HMOX1,TRIM59,SPRED3,SLC2A10,SERPINE2,FCGR2B,UCP2,PIP4K2A,AHSG,CCL5,PLAUR,SMPD3,MMP3,PLEK,MMP12,MMP14,AIM2,HSPA1B,PLK3,CHAC1,ADGRG3,SFRP1,SFRP2,DHX58,LITAF,GDF15,ICAM1,CGAS,RNF213,CHST11,APOD,PARP14,RGS14,RHOH,ARRB2,RASAL3,IGFBP3,ISG15,WTIP,FRZB,PRKCB,RAB7B,IFT122,SNAI1,DKK3,CX3CR1,SOX9,SPI1,GBP7,INHBA,RASSF2,UNC5B,INPP5D,SRC,DAB2,PTPN22,NRROS,KCTD11…
GO: Biological Process	GO:0045619	regulation of lymphocyte differentiation		4.098e-12	2.814e-08	1.421e-10	1.337e-09	33	266	HLA-DMA,HLA-DQA1,HLX,CD83,CCR2,SASH3,MMP14,SFRP1,ANXA1,RHOH,IL2RG,IL4R,SLAMF8,SPI1,INHBA,INPP5D,ANKLE1,IL1RL2,VSIR,FGL2,PTPN6,PTPRC,GLI3,BTK,NFKBIZ,RUNX1,NFAM1,LGALS9,EGR3,CD80,CD86,CD74,NCKAP1L
GO: Biological Process	GO:0071216	cellular response to biotic stimulus		4.755e-12	3.264e-08	1.64e-10	1.544e-09	39	364	CLEC7A,FCGR2B,CXCL9,CCL2,MMP3,SCIMP,LY86,VIM,MRC1,LITAF,IRF8,ASS1,CX3CR1,SPI1,TIFAB,GBP7,CXCL10,B2M,SRC,CMPK2,GBP3,PTPN22,ARID5A,BID,CD84,CD300LB,BTK,NFKBIZ,CXCL16,CXCL1,CD14,CD80,CD86,TLR1,CD40,TREM2,CDA,TNFRSF1B,HCK
GO: Biological Process	GO:0002367	cytokine production involved in immune response		5.277e-12	3.623e-08	1.811e-10	1.705e-09	26	168	ACP5,CLEC7A,TLR7,HMOX1,CCR2,FCER1G,SASH3,SCIMP,LITAF,RSAD2,SLC11A1,GPRC5B,B2M,IRF5,PANX1,ARID5A,VSIR,LAPTM5,BST2,BTK,SLAMF9,CASP4,NR4A3,P2RX7,CD74,TNFRSF1B
GO: Biological Process	GO:0002688	regulation of leukocyte chemotaxis		5.886e-12	4.041e-08	2.01e-10	1.892e-09	24	143	CCR2,AIF1,CCL2,CCR1,CCL4,CCL5,CCL7,CSF1R,IL6R,CX3CR1,SLAMF8,SPI1,CXCL10,PTPRJ,BST1,C3AR1,C5AR1,RAC2,LGALS9,THBS1,CD74,TRPV4,TNFAIP6,NCKAP1L
GO: Biological Process	GO:0007015	actin filament organization		6.327e-12	4.344e-08	2.15e-10	2.024e-09	47	509	TPM4,S100A10,AIF1,TAGLN2,PLEK,PLEKHH2,PREX1,IQGAP3,EVL,FLNA,BIN1,SFRP1,GPR65,PACSIN1,ICAM1,GMFG,GAS7,SHTN1,RHOG,RHOH,MYO1F,FSCN1,MYO1G,MYO7A,SRC,MARCKSL1,DBN1,PTGER4,ARHGAP25,RAC2,CAPG,CASP4,LCP1,TF,COTL1,ARPC1B,LIMD2,CORO1A,SH3PXD2B,MICALL2,PAK1,TRPV4,ARHGAP28,TMSB10,HCK,HCLS1,NCKAP1L
GO: Biological Process	GO:0030199	collagen fibril organization		6.437e-12	4.419e-08	2.177e-10	2.049e-09	18	76	AEBP1,COL14A1,COL1A1,COL1A2,COL3A1,COL5A1,COL5A2,COL6A1,SFRP2,ADAMTS2,ANXA2,ADAMTS14,CYP1B1,DDR2,EMILIN1,COL18A1,LOX,LOXL2
GO: Biological Process	GO:0000165	MAPK cascade		6.62e-12	4.544e-08	2.228e-10	2.097e-09	68	930	PDGFB,CD300A,NCF1,PER1,CLEC7A,TLR7,SPRED3,CCR2,FCGR2B,PIK3CG,CCR1,SCIMP,IQGAP3,SFRP1,SFRP2,FN1,FGD2,GDF15,ICAM1,SLA,RGS14,ARRB2,CSF1R,IGFBP3,IGHM,GLIPR2,IL6R,SOX9,SPI1,INHBA,RASSF2,SRC,DAB2,PTPN22,TNFRSF11A,PTGER4,ITGB3,TMEM106A,LAPTM5,CD84,PTPN6,PTPN7,PTPRC,PTPRJ,SPHK1,C3,C5AR1,BANK1,DOK1,ROR2,L1CAM,DDR2,DOK2,TF,EMILIN1,LEPR,LGALS9,THBS1,P2RX7,P2RY6,SPRY4,CD40,TREM2,PAK1,CD74,TRPV4,CDK1,EDA2R
GO: Biological Process	GO:0002718	regulation of cytokine production involved in immune response		8.006e-12	5.496e-08	2.681e-10	2.523e-09	24	145	ACP5,CLEC7A,TLR7,HMOX1,CCR2,FCER1G,SASH3,SCIMP,LITAF,RSAD2,GPRC5B,B2M,IRF5,PANX1,ARID5A,VSIR,LAPTM5,BST2,BTK,CASP4,NR4A3,P2RX7,CD74,TNFRSF1B
GO: Biological Process	GO:0002690	positive regulation of leukocyte chemotaxis		8.106e-12	5.565e-08	2.701e-10	2.542e-09	21	109	CCR2,AIF1,CCL2,CCR1,CCL4,CCL5,CCL7,CSF1R,IL6R,CX3CR1,SPI1,CXCL10,PTPRJ,C3AR1,C5AR1,RAC2,LGALS9,THBS1,CD74,TRPV4,NCKAP1L
GO: Biological Process	GO:0023057	negative regulation of signaling		8.355e-12	5.735e-08	2.771e-10	2.608e-09	103	1740	USP18,HHEX,PDE3B,PRR5L,CD300A,PHLDA3,CD109,PER1,HMOX1,TRIM59,SPRED3,SLC2A10,SERPINE2,FCGR2B,UCP2,PIP4K2A,AHSG,CCL5,PLAUR,SMPD3,MMP3,PLEK,MMP12,MMP14,AIM2,HSPA1B,PLK3,CHAC1,ADGRG3,SFRP1,SFRP2,DHX58,LITAF,GDF15,ICAM1,CGAS,RNF213,CHST11,APOD,PARP14,RGS14,RHOH,ARRB2,RASAL3,IGFBP3,ISG15,WTIP,FRZB,PRKCB,RAB7B,IFT122,SNAI1,DKK3,CX3CR1,SOX9,SPI1,GBP7,INHBA,RASSF2,UNC5B,INPP5D,SRC,DAB2,PTPN22,NRROS,KCTD11…
GO: Biological Process	GO:0032760	positive regulation of tumor necrosis factor production		8.59e-12	5.897e-08	2.835e-10	2.668e-09	23	133	CLEC7A,CCR2,TYROBP,FCER1G,FCGR2B,SASH3,CCL2,CCL4,CCR5,CSF1R,CYBB,ARID5A,TMEM106A,CD84,IFIH1,PTPRC,PTPRJ,BTK,OAS2,LGALS9,THBS1,CD14,TLR1
GO: Biological Process	GO:0016310	phosphorylation		8.822e-12	6.057e-08	2.898e-10	2.727e-09	106	1815	CDKN1A,HHEX,PRR5L,HK3,PDGFB,CENPE,CD300A,NCF1,CD109,CLEC7A,DGKH,TLR7,PIK3CD,PIK3CG,PIP4K2A,FES,AIF1,CCL2,CCL5,PLAUR,SMPD3,PLK1,IQGAP3,PLK3,COL6A1,SFRP1,SFRP2,FN1,FGD2,ANXA2,ICAM1,GMFG,BIRC5,PARP14,MOB3A,RGS14,ARRB2,SLC11A1,CSF1R,IGFBP3,TRIB3,IKBKE,IGHM,TPX2,PRKCB,IRS2,IL6R,CX3CR1,GPRC5B,SLAMF8,SOX9,INHBA,RASSF2,SRC,DAB2,CMPK2,PTPN22,CCND1,TNFRSF11A,PTGER4,ITGB2,ITGB3,GFRA2,MLKL,PTPN6,FNDC1,PTPRC,…
GO: Biological Process	GO:0043410	positive regulation of MAPK cascade		9.239e-12	6.343e-08	3.02e-10	2.843e-09	50	571	PDGFB,NCF1,CLEC7A,CCR2,FCGR2B,PIK3CG,CCR1,SCIMP,IQGAP3,FGD2,GDF15,ICAM1,ARRB2,CSF1R,IGFBP3,IGHM,GLIPR2,IL6R,SPI1,INHBA,RASSF2,SRC,DAB2,PTPN22,TNFRSF11A,ITGB3,TMEM106A,LAPTM5,CD84,PTPRC,PTPRJ,SPHK1,C3,C5AR1,BANK1,DOK1,ROR2,DDR2,DOK2,LEPR,LGALS9,THBS1,P2RX7,P2RY6,CD40,TREM2,PAK1,CD74,TRPV4,EDA2R
GO: Biological Process	GO:0032755	positive regulation of interleukin-6 production		1.029e-11	7.066e-08	3.349e-10	3.152e-09	22	122	CLEC7A,TLR7,TYROBP,FCER1G,AIF1,CCR5,SCIMP,POU2F2,RAB7B,IL6R,IL1RL2,ARID5A,TMEM106A,LAPTM5,IFIH1,BTK,UNC93B1,LGALS9,P2RX7,TLR1,CD74,TRPV4
GO: Biological Process	GO:0006468	protein phosphorylation		1.147e-11	7.877e-08	3.716e-10	3.497e-09	97	1604	CDKN1A,HHEX,PRR5L,PDGFB,CENPE,CD300A,NCF1,CD109,CLEC7A,TLR7,PIK3CD,PIK3CG,FES,AIF1,CCL2,CCL5,PLAUR,SMPD3,PLK1,IQGAP3,PLK3,COL6A1,SFRP1,SFRP2,FN1,FGD2,ANXA2,ICAM1,GMFG,BIRC5,PARP14,MOB3A,RGS14,ARRB2,SLC11A1,CSF1R,IGFBP3,TRIB3,IKBKE,IGHM,TPX2,PRKCB,IL6R,CX3CR1,GPRC5B,SOX9,INHBA,RASSF2,SRC,DAB2,PTPN22,CCND1,TNFRSF11A,PTGER4,ITGB2,ITGB3,GFRA2,MLKL,PTPN6,FNDC1,PTPRC,PTPRJ,BST1,SPHK1,BTK,C3,C5AR1,BANK1…
GO: Biological Process	GO:0043408	regulation of MAPK cascade		1.176e-11	8.075e-08	3.791e-10	3.568e-09	62	815	PDGFB,CD300A,NCF1,PER1,CLEC7A,SPRED3,CCR2,FCGR2B,PIK3CG,CCR1,SCIMP,IQGAP3,SFRP1,SFRP2,FN1,FGD2,GDF15,ICAM1,SLA,RGS14,ARRB2,CSF1R,IGFBP3,IGHM,GLIPR2,IL6R,SPI1,INHBA,RASSF2,SRC,DAB2,PTPN22,TNFRSF11A,ITGB3,TMEM106A,LAPTM5,CD84,PTPN6,PTPRC,PTPRJ,SPHK1,C3,C5AR1,BANK1,DOK1,ROR2,L1CAM,DDR2,DOK2,EMILIN1,LEPR,LGALS9,THBS1,P2RX7,P2RY6,SPRY4,CD40,TREM2,PAK1,CD74,TRPV4,EDA2R
GO: Biological Process	GO:0046635	positive regulation of alpha-beta T cell activation		1.202e-11	8.254e-08	3.857e-10	3.63e-09	19	89	HLX,CD83,CCR2,SASH3,ANXA1,RASAL3,IL2RG,IL4R,HSPH1,PTPN22,PTPRC,GLI3,NFKBIZ,RUNX1,LGALS9,EBI3,CD80,CD86,NCKAP1L
GO: Biological Process	GO:0002286	T cell activation involved in immune response		1.257e-11	8.632e-08	4.015e-10	3.778e-09	24	148	HLA-DMB,HLX,CCR2,FCER1G,FCGR2B,APBB1IP,ANXA1,ICAM1,SLC11A1,IL4R,IL6R,PTGER4,FGL2,SEMA4A,SOCS3,NFKBIZ,LCP1,LGALS3,LGALS9,CD80,CD86,CD74,LY9,NCKAP1L
GO: Biological Process	GO:1905517	macrophage migration		1.302e-11	8.936e-08	4.137e-10	3.893e-09	18	79	CCR2,CCL2,CCL5,MMP2,MMP14,CSF1R,CX3CR1,SLAMF8,PTPRJ,C3AR1,C5AR1,GPR35,ROR2,EMILIN1,LGALS3,THBS1,TREM2,TRPV4
GO: Biological Process	GO:0044093	positive regulation of molecular function		2.075e-11	1.424e-07	6.564e-10	6.178e-09	89	1430	CDKN1A,TRAF1,PDGFB,CENPE,CD300A,NCF1,CLEC7A,CHN2,ADCY7,CCR2,S100A10,FCGR2B,PIK3CG,CCL2,CCL4,CCL5,PLAUR,CCL7,CCL8,PLEK,PLK1,AIM2,HSPA1B,PREX1,VAV1,SFRP1,SFRP2,GPR65,FGD2,ANXA2,ANXA3,DOCK10,LRRC55,RHOG,RGS14,ARRB2,SLC11A1,CSF1R,TRIB3,IKBKE,TPX2,UHRF1,RAB7B,CTSS,IL6R,GPRC5B,RASSF2,B2M,SRC,CCND1,TNFRSF11A,ARHGAP11A,ITGAM,ITGB2,ITGB3,VSIR,LAPTM5,BID,CD84,BOK,PTPRC,SPHK1,BTK,ARHGAP25,PSRC1,CACNB3,RIPK3…
GO: Biological Process	GO:0050729	positive regulation of inflammatory response		2.319e-11	1.592e-07	7.303e-10	6.873e-09	27	193	CEBPA,TLR7,CCR2,ZBP1,FCER1G,FCGR1A,PIK3CG,CCL5,CCR5,AIM2,ALOX5AP,CSF1R,CTSS,GPRC5B,GBP7,GBP3,TNFRSF11A,PTGER4,BTK,C3,NKG7,CASP4,NFKBIZ,NUPR1,TREM2,TRPV4,OSMR
GO: Biological Process	GO:0050921	positive regulation of chemotaxis		2.502e-11	1.718e-07	7.844e-10	7.383e-09	25	166	PDGFB,CCR2,AIF1,CCL2,CCR1,CCL4,CCL5,CCL7,FN1,CSF1R,IL6R,CX3CR1,SPI1,CXCL10,STX3,PTPRJ,C3AR1,C5AR1,RAC2,LGALS9,THBS1,TREM2,CD74,TRPV4,NCKAP1L
GO: Biological Process	GO:0046634	regulation of alpha-beta T cell activation		2.976e-11	2.043e-07	9.286e-10	8.74e-09	23	141	CD300A,HLX,CD83,CCR2,SASH3,ANXA1,BTLA,RASAL3,IL2RG,IL4R,HSPH1,PTPN22,ANKLE1,VSIR,PTPRC,GLI3,NFKBIZ,RUNX1,LGALS9,EBI3,CD80,CD86,NCKAP1L
GO: Biological Process	GO:0002504	antigen processing and presentation of peptide or polysaccharide antigen via MHC class II		3.405e-11	2.337e-07	1.058e-09	9.953e-09	13	38	HLA-DMA,HLA-DMB,HLA-DOB,HLA-DQA1,FCER1G,FCGR2B,IFI30,CTSS,B2M,UNC93B1,THBS1,TREM2,CD74
GO: Biological Process	GO:0050920	regulation of chemotaxis		4.005e-11	2.75e-07	1.239e-09	1.166e-08	30	242	PDGFB,CCR2,AIF1,CCL2,CCR1,CCL4,CCL5,CCL7,SEMA3F,ANGPT2,FN1,CSF1R,IL6R,CX3CR1,SLAMF8,SPI1,CXCL10,STX3,PTPRJ,BST1,C3AR1,C5AR1,RAC2,LGALS9,THBS1,TREM2,CD74,TRPV4,TNFAIP6,NCKAP1L
GO: Biological Process	GO:0050671	positive regulation of lymphocyte proliferation		4.256e-11	2.922e-07	1.31e-09	1.233e-08	25	170	CDKN1A,HLA-DMB,CCR2,SASH3,AIF1,CCL5,ANXA1,CSF1R,RASAL3,IGHM,IRS2,PTPN22,CCDC88B,PTPRC,BST1,BTK,ICOSLG,LGALS9,CORO1A,EBI3,CD80,CD86,CD40,CD74,NCKAP1L
GO: Biological Process	GO:0051050	positive regulation of transport		4.381e-11	3.007e-07	1.343e-09	1.264e-08	73	1081	PRR5L,PDGFB,CLEC7A,CCR2,S100A10,FCER1G,FCGR1A,FCGR2B,CXCL9,AHSG,PLA2G4A,CCL2,CCR1,CCL4,CCL5,NLGN2,SMPD3,MMP13,PLK3,FLNA,BIN1,ANXA1,ANXA2,KIF20B,LRRC55,ABCG1,ARRB2,SLC11A1,IGHM,PRKCB,IRS2,IL2RG,IL4R,CTSS,SCN3B,INHBA,CXCL10,B2M,SRC,DAB2,PTPN22,TNFRSF11A,ITGAM,PTGER4,ITGB2,STC1,BOK,PTPRC,APLN,PTPRJ,SPHK1,GLI3,BTK,C3,C4B,RAB27B,DOCK2,CACNB3,NR4A3,RUNX1,LCN2,TF,LEPR,LGALS3,THY1,CD14,CD19,P2RX7,P2RY6,T…
GO: Biological Process	GO:0043068	positive regulation of programmed cell death		4.938e-11	3.39e-07	1.507e-09	1.418e-08	57	739	CDKN1A,PHLDA3,CLEC7A,HMOX1,ZBP1,PIK3CD,OLFM1,PLA2G4A,CCL2,CCL5,SRPX,MMP2,SELPLG,BIN1,SFRP1,SFRP2,ANXA1,IRF8,SP110,IFIT2,MSX1,ARRB2,IGFBP3,FRZB,SIGLEC1,CTSS,CYP1B1,INHBA,RASSF2,UNC5B,INPP5D,SRC,IRF5,NCF2,ITGA4,LAPTM5,BID,FNDC1,ALDH1A2,BOK,PTPRC,PTPRF,RIPK3,CASP4,E2F1,NR4A3,LCN2,NUPR1,EMILIN1,LGALS9,COL18A1,THBS1,P2RX7,EGR1,CD40,TNFRSF1B,TOP2A
GO: Biological Process	GO:0002548	monocyte chemotaxis		5.54e-11	3.803e-07	1.683e-09	1.584e-08	15	56	PDGFB,CCR2,AIF1,CCL2,CCR1,CCL5,CCL7,CCL8,ANXA1,IL6R,CX3CR1,SLAMF8,CXCL10,TNFRSF11A,LGALS3
GO: Biological Process	GO:0051247	positive regulation of protein metabolic process		5.759e-11	3.954e-07	1.742e-09	1.639e-08	89	1458	CDKN1A,PRR5L,CEBPA,PDGFB,CENPE,CD300A,NCF1,CLEC7A,SLC2A10,S100A10,PIK3CG,AIF1,CCL5,PLAUR,PLK1,MMP14,AIM2,HSPA1B,IQGAP3,PLK3,SFRP2,FGD2,ANXA2,ICAM1,BIRC5,PARP14,MOB3A,ABCG1,ARRB2,SLC11A1,CSF1R,TRIB3,IGHM,TPX2,UHRF1,CTSS,IL6R,CX3CR1,SOAT1,GPRC5B,SOX9,CYP1B1,INHBA,RASSF2,SRC,DAB2,PTPN22,CCND1,TNFRSF11A,PTGER4,ITGB3,ARID5A,VSIR,LAPTM5,BID,FNDC1,BOK,PTPRC,PTPRJ,SPHK1,C3,NNMT,BANK1,PSRC1,RAP2B,RIPK3,UB…
GO: Biological Process	GO:0018108	peptidyl-tyrosine phosphorylation		6.232e-11	4.278e-07	1.873e-09	1.763e-08	35	327	PDGFB,CD300A,NCF1,CLEC7A,FES,CCL5,SFRP1,SFRP2,ICAM1,PARP14,ARRB2,CSF1R,IGHM,IL6R,GPRC5B,SRC,PTPN22,PTGER4,ITGB2,ITGB3,PTPN6,PTPRC,PTPRJ,BST1,BTK,BANK1,RAP2B,DDR2,SOCS3,CD80,CD40,TREM2,CD74,HCK,HCLS1
GO: Biological Process	GO:0032946	positive regulation of mononuclear cell proliferation		6.272e-11	4.306e-07	1.873e-09	1.763e-08	25	173	CDKN1A,HLA-DMB,CCR2,SASH3,AIF1,CCL5,ANXA1,CSF1R,RASAL3,IGHM,IRS2,PTPN22,CCDC88B,PTPRC,BST1,BTK,ICOSLG,LGALS9,CORO1A,EBI3,CD80,CD86,CD40,CD74,NCKAP1L
GO: Biological Process	GO:0002221	pattern recognition receptor signaling pathway		6.275e-11	4.308e-07	1.873e-09	1.763e-08	33	294	CD300A,CLEC7A,TLR7,SLC15A3,SCIMP,AIM2,HSPA1B,DHX58,DDX60,CGAS,RSAD2,ARRB2,TIFA,RAB7B,CTSS,TIFAB,SRC,GBP3,PTPN22,IRF7,IFIH1,SMPDL3B,BTK,UNC93B1,CASP4,NFKBIZ,LGALS9,CD300LD,CD14,CD86,TLR1,TREM2,AURKB
GO: Biological Process	GO:0022603	regulation of anatomical structure morphogenesis		6.405e-11	4.397e-07	1.903e-09	1.791e-08	73	1090	HHEX,PDE3B,HLA-DMA,MAP6,HMOX1,CCR2,PIK3CD,PIK3CG,FES,CCL2,CCL5,CCL7,CCR5,SEMA3F,VIM,SFRP1,SFRP2,ANGPT2,FN1,FGD2,ANXA1,ANXA3,ICAM1,GAS7,SHTN1,PDPN,MSX1,RHOG,TENM4,CSF1R,WTIP,IGHM,PRKCB,CX3CR1,CYBB,SOX9,CYP1B1,SPARC,ARHGAP15,CXCL10,CYSLTR1,SRC,DBN1,PTGER4,ITGAX,ITGB2,ITGB3,ITGB8,STAB1,PTPN6,PTPRF,SPHK1,C3,C3AR1,C5AR1,SEMA4A,LST1,L1CAM,E2F2,RUNX1,LCN2,UST,ATP10A,EMILIN1,LFNG,LGALS3,TGIF1,CORO1A,THBS…
GO: Biological Process	GO:0048002	antigen processing and presentation of peptide antigen		6.624e-11	4.547e-07	1.96e-09	1.845e-08	17	76	HLA-DMA,HLA-DMB,HLA-DOB,HLA-DQA1,FCER1G,FCGR1A,FCGR2B,IFI30,SLC11A1,ULBP1,CTSS,B2M,UNC93B1,TAP1,MPEG1,TREM2,CD74
GO: Biological Process	GO:0018212	peptidyl-tyrosine modification		7.384e-11	5.069e-07	2.176e-09	2.048e-08	35	329	PDGFB,CD300A,NCF1,CLEC7A,FES,CCL5,SFRP1,SFRP2,ICAM1,PARP14,ARRB2,CSF1R,IGHM,IL6R,GPRC5B,SRC,PTPN22,PTGER4,ITGB2,ITGB3,PTPN6,PTPRC,PTPRJ,BST1,BTK,BANK1,RAP2B,DDR2,SOCS3,CD80,CD40,TREM2,CD74,HCK,HCLS1
GO: Biological Process	GO:0043085	positive regulation of catalytic activity		7.947e-11	5.455e-07	2.331e-09	2.194e-08	70	1028	CDKN1A,PDGFB,CENPE,CD300A,NCF1,CLEC7A,CHN2,ADCY7,S100A10,PIK3CG,CCL2,CCL4,CCL5,CCL7,CCL8,PLEK,PLK1,AIM2,PREX1,VAV1,SFRP1,SFRP2,GPR65,FGD2,DOCK10,RHOG,RGS14,ARRB2,SLC11A1,CSF1R,TRIB3,TPX2,UHRF1,CTSS,IL6R,GPRC5B,RASSF2,SRC,CCND1,TNFRSF11A,ARHGAP11A,ITGAM,ITGB2,ITGB3,VSIR,LAPTM5,BID,BOK,PTPRC,ARHGAP25,PSRC1,RIPK3,ROR2,UBE2C,DDR2,RGS10,RGS16,LGALS9,THBS1,THY1,P2RX7,CD86,TLR1,CD40,TREM2,PAK1,CD74,CDC2…
GO: Biological Process	GO:0071219	cellular response to molecule of bacterial origin		9.498e-11	6.52e-07	2.775e-09	2.611e-08	35	332	FCGR2B,CXCL9,CCL2,MMP3,SCIMP,LY86,VIM,MRC1,LITAF,IRF8,ASS1,CX3CR1,SPI1,TIFAB,GBP7,CXCL10,B2M,SRC,CMPK2,GBP3,PTPN22,ARID5A,CD84,CD300LB,NFKBIZ,CXCL16,CXCL1,CD14,CD80,CD86,TLR1,CD40,TREM2,TNFRSF1B,HCK
GO: Biological Process	GO:0042129	regulation of T cell proliferation		1.052e-10	7.224e-07	3.061e-09	2.881e-08	29	236	HLA-DMB,HLA-DQA1,CCR2,SASH3,AIF1,CCL5,ANXA1,BTLA,RASAL3,LRRC32,PTPN22,CCDC88B,VSIR,LAPTM5,BID,PTPN6,PTPRC,RAC2,ICOSLG,RIPK3,TSPAN32,LGALS3,LGALS9,CORO1A,EBI3,CD80,CD86,TNFRSF1B,NCKAP1L
GO: Biological Process	GO:0007010	cytoskeleton organization		1.069e-10	7.336e-07	3.095e-09	2.913e-08	96	1645	TPM4,PDGFB,CENPE,MAP6,SPC25,KRT80,TYROBP,S100A10,ASPM,FES,AIF1,CCL2,CCL7,TAGLN2,PLEK,PLEKHH2,PLK1,HSPA1B,PREX1,IQGAP3,PLK3,VIM,EVL,FLNA,BIN1,KIF23,SFRP1,GPR65,FGD2,PACSIN1,ANXA1,ICAM1,GMFG,GAS7,BIRC5,SHTN1,SPECC1,RHOG,RGS14,RHOH,GDA,CSF1R,WTIP,TPX2,MYO1F,RACGAP1,UHRF1,FSCN1,ESPL1,MYO1G,SOX9,NES,MYO7A,HSPH1,SRC,MARCKSL1,DBN1,CNTLN,CCDC88B,PTGER4,ITGB3,BST1,BST2,ARHGAP25,PSRC1,RAC2,DOCK2,GPR35,CAPG…
GO: Biological Process	GO:0001501	skeletal system development		1.316e-10	9.033e-07	3.795e-09	3.572e-08	50	615	ACP5,SLC2A10,TYROBP,AHSG,SMPD3,MMP2,MMP13,MMP14,COL1A1,COL1A2,COL3A1,COL5A2,COL6A1,SFRP1,SFRP2,ADAMTS4,ANXA2,CHST11,MSX1,VCAN,FRZB,DCHS1,SNAI1,SOX9,SPARC,TIFAB,RASSF2,SRC,PTGER4,ITGB8,ARID5A,BGN,STC1,PTPRC,GLI3,ROR2,DDR2,TMEM119,RUNX1,LEPR,LGALS3,COL18A1,THBS1,SH3PXD2B,P2RX7,TIMP1,LOX,LOXL2,TRPV4,TTC9
GO: Biological Process	GO:0002698	negative regulation of immune effector process		1.5e-10	1.03e-06	4.309e-09	4.055e-08	24	166	CD300A,ACP5,HLX,HMOX1,SVEP1,CCR2,FCGR2B,ANXA1,ARRB2,IL4R,CX3CR1,SLAMF8,SPI1,VSIR,FGL2,CD84,PTPN6,PTPRC,BST2,TAP1,LGALS3,LGALS9,CD80,NCKAP1L
GO: Biological Process	GO:0030036	actin cytoskeleton organization		1.517e-10	1.041e-06	4.339e-09	4.084e-08	59	803	TPM4,PDGFB,TYROBP,S100A10,AIF1,TAGLN2,PLEK,PLEKHH2,PREX1,IQGAP3,EVL,FLNA,BIN1,SFRP1,GPR65,FGD2,PACSIN1,ANXA1,ICAM1,GMFG,GAS7,SHTN1,SPECC1,RHOG,RHOH,CSF1R,MYO1F,RACGAP1,FSCN1,MYO1G,MYO7A,SRC,MARCKSL1,DBN1,PTGER4,ITGB3,BST1,BST2,ARHGAP25,RAC2,DOCK2,CAPG,CASP4,LCP1,CXCL1,TF,COTL1,ARPC1B,LIMD2,CORO1A,SH3PXD2B,MICALL2,PAK1,TRPV4,ARHGAP28,TMSB10,HCK,HCLS1,NCKAP1L
GO: Biological Process	GO:0050730	regulation of peptidyl-tyrosine phosphorylation		1.634e-10	1.122e-06	4.655e-09	4.381e-08	31	272	PDGFB,CD300A,NCF1,CLEC7A,CCL5,SFRP1,SFRP2,ICAM1,PARP14,ARRB2,CSF1R,IGHM,IL6R,GPRC5B,SRC,PTPN22,PTGER4,ITGB2,ITGB3,PTPN6,PTPRC,PTPRJ,BST1,BANK1,RAP2B,SOCS3,CD80,CD40,TREM2,CD74,HCLS1
GO: Biological Process	GO:0019058	viral life cycle		1.83e-10	1.257e-06	5.192e-09	4.887e-08	35	340	CLEC5A,TRIM59,IFITM3,CCL2,CCL5,CCR5,CCL8,HSPA1B,SELPLG,MRC1,ICAM1,IFI27,IFIT1,SLC1A5,RSAD2,FAM111A,ISG15,SIGLEC1,MX1,GBP7,ISG20,ITGB3,ITGB7,IFIH1,BST2,NECTIN1,CH25H,OAS2,LGALS9,CD80,CD86,CD74,CDK1,LY6E,TOP2A
GO: Biological Process	GO:0048872	homeostasis of number of cells		1.936e-10	1.329e-06	5.455e-09	5.134e-08	41	448	IKZF1,HMOX1,CCR2,FCER1G,FCGR2B,SASH3,PIK3CD,CCL2,COL14A1,AIM2,HSPA1B,COL6A1,ANXA1,DOCK10,SLC1A5,CSF1R,ISG15,RACGAP1,CX3CR1,SOX9,SPI1,INHBA,RASSF2,INPP5D,B2M,ANKLE1,ITGAM,NCAPG2,BTK,RAC2,RIPK3,NFKBIZ,LGALS9,CORO1A,FSTL1,P2RX7,CCNB2,TNFRSF13B,CD74,HCLS1,NCKAP1L
GO: Biological Process	GO:0072678	T cell migration		1.939e-10	1.331e-06	5.455e-09	5.134e-08	17	81	CCR2,PIK3CD,PIK3CG,AIF1,CCL2,CCL5,ICAM1,APOD,MYO1G,CXCL10,ITGA4,ITGB3,ITGB7,RIPK3,CXCL16,LGALS9,CORO1A
GO: Biological Process	GO:0034341	response to type II interferon		1.954e-10	1.341e-06	5.475e-09	5.153e-08	22	141	HLA-DQA1,IFITM3,AIF1,CCL2,CCL5,VIM,MRC1,EVL,IRF8,PARP14,SLC11A1,ASS1,RAB7B,GBP7,GBP3,BST2,CAPG,CXCL16,LGALS9,CD40,CD74,HCK
GO: Biological Process	GO:0001906	cell killing		1.978e-10	1.358e-06	5.519e-09	5.194e-08	33	307	NCF1,CLEC7A,TYROBP,FCGR1A,FCGR2B,CXCL9,CCL2,CCR5,CCL8,VAV1,ICAM1,ARRB2,ULBP1,CX3CR1,SPI1,GBP7,CXCL10,B2M,GBP3,ITGAM,FGL2,PTPN6,PTPRC,C3,NKG7,TAP1,DNASE1L3,RIPK3,LGALS3,LGALS9,CORO1A,P2RX7,NCKAP1L
GO: Biological Process	GO:0045730	respiratory burst		2.006e-10	1.377e-06	5.575e-09	5.247e-08	13	43	CD52,NCF1,CLEC7A,PIK3CD,PIK3CG,SLC11A1,CYBB,SLAMF8,NCF2,NCF4,RAC2,TREM2,HCK
GO: Biological Process	GO:0072676	lymphocyte migration		2.087e-10	1.433e-06	5.778e-09	5.438e-08	20	116	CCR2,PIK3CD,PIK3CG,AIF1,CCL2,CCL4,CCL5,CCL7,ICAM1,APOD,MYO1G,CXCL10,ITGA4,ITGB3,ITGB7,RIPK3,CH25H,CXCL16,LGALS9,CORO1A
GO: Biological Process	GO:0071495	cellular response to endogenous stimulus		2.19e-10	1.504e-06	6.038e-09	5.683e-08	96	1667	HHEX,PDE3B,PDGFB,GNG2,CD109,PER1,SPRED3,SLC2A10,FCGR2B,PIK3CD,PIK3CG,UCP2,PIP4K2A,AHSG,CCL2,SMPD3,HSPA1B,COL1A1,COL1A2,COL3A1,VIM,COL6A1,FLNA,SFRP1,SFRP2,ANGPT2,TNC,ANXA1,GDF15,ICAM1,CHST11,POSTN,MSX1,ARRB2,TRIB3,IGFBP7,ASS1,PRKCB,IRS2,DKK3,CX3CR1,CYBB,TRERF1,SOX9,CYP1B1,SPARC,SPI1,INHBA,LRRC32,SRC,DAB2,PTPN22,NCF2,GCGR,DBN1,ITGA4,NRROS,PTGER4,ITGB3,ITGB8,ARID5A,VSIR,STC1,ALDH1A2,APLN,PTPRE,PTPRF…
GO: Biological Process	GO:0006887	exocytosis		2.627e-10	1.804e-06	7.215e-09	6.79e-08	40	434	CD300A,HMOX1,CCR2,S100A10,FCER1G,FCGR2B,PIK3CD,PIK3CG,FES,CCR1,CCL5,CCL8,SMPD3,PLEK,ANXA1,ANXA2,ANXA3,MILR1,MYO1F,PRKCB,IL4R,MYO1G,SPI1,CPLX2,GCGR,ITGAM,ITGB2,CD84,STX3,BTK,NKG7,RAB27B,RAC2,NR4A3,LGALS9,CORO1A,P2RX7,PAK1,HCK,NCKAP1L
GO: Biological Process	GO:0002495	antigen processing and presentation of peptide antigen via MHC class II		2.782e-10	1.91e-06	7.61e-09	7.162e-08	12	36	HLA-DMA,HLA-DMB,HLA-DOB,HLA-DQA1,FCER1G,FCGR2B,IFI30,CTSS,B2M,UNC93B1,TREM2,CD74
GO: Biological Process	GO:0045582	positive regulation of T cell differentiation		2.967e-10	2.037e-06	8.084e-09	7.608e-08	22	144	HLA-DMA,HLA-DQA1,HLX,CD83,CCR2,SASH3,ANXA1,RHOH,IL2RG,IL4R,IL1RL2,VSIR,PTPRC,GLI3,NFKBIZ,RUNX1,LGALS9,EGR3,CD80,CD86,CD74,NCKAP1L
GO: Biological Process	GO:0043491	phosphatidylinositol 3-kinase/protein kinase B signal transduction		3.126e-10	2.146e-06	8.483e-09	7.983e-08	37	382	PDE3B,PRR5L,PDGFB,NCF1,PHLDA3,SERPINE2,PIK3CD,PIK3CG,CCL5,SMPD3,MMP3,AIM2,PLK3,COL6A1,COL6A2,COL6A3,FN1,GDF15,ARRB2,CSF1R,IRS2,CX3CR1,SOX9,UNC5B,SRC,HPSE,PTPN6,PTPRJ,BANK1,ROR2,DDR2,THBS1,CD19,LOX,CD40,TREM2,HCLS1
GO: Biological Process	GO:0048871	multicellular organismal-level homeostasis		3.823e-10	2.625e-06	1.033e-08	9.725e-08	69	1043	CEBPA,ACP5,IKZF1,HMOX1,CCR2,FCER1G,FCGR2B,SASH3,PIK3CD,UCP2,AHSG,PLA2G4A,CCL2,COL14A1,CCL5,CCR5,AIM2,HSPA1B,COL3A1,NAPSA,COL6A1,ANXA1,GDF15,DOCK10,SLC1A5,SLC11A1,CSF1R,ISG15,RACGAP1,IL4R,CTSS,CX3CR1,IL10RA,SOX9,SPI1,INHBA,RASSF2,INPP5D,B2M,SRC,GATM,ANKLE1,TNFRSF11A,ITGAM,PTGER4,ITGB3,NCAPG2,APLN,BTK,RAC2,RIPK3,NFKBIZ,NR4A3,TMEM119,LCN2,TF,LEPR,LGALS9,CORO1A,FSTL1,P2RX7,EGR1,CCNB2,TLE3,TNFRSF13B,C…
GO: Biological Process	GO:0002440	production of molecular mediator of immune response		3.883e-10	2.665e-06	1.045e-08	9.837e-08	38	403	ACP5,CLEC7A,TLR7,HMOX1,CCR2,FCER1G,FCGR2B,SASH3,SCIMP,LITAF,CGAS,POU2F2,RSAD2,SLC11A1,IGHM,IL4R,GPRC5B,B2M,IRF5,PTPN22,PANX1,ARID5A,VSIR,FGL2,LAPTM5,PTPRC,BST2,BTK,ICOSLG,SLAMF9,CASP4,NFKBIZ,NR4A3,P2RX7,CD86,CD40,CD74,TNFRSF1B
GO: Biological Process	GO:0043065	positive regulation of apoptotic process		4.132e-10	2.837e-06	1.108e-08	1.043e-07	54	718	PHLDA3,HMOX1,ZBP1,PIK3CD,OLFM1,PLA2G4A,CCL2,CCL5,SRPX,MMP2,SELPLG,BIN1,SFRP1,SFRP2,ANXA1,IRF8,SP110,IFIT2,MSX1,ARRB2,IGFBP3,FRZB,SIGLEC1,CTSS,CYP1B1,INHBA,RASSF2,UNC5B,INPP5D,SRC,IRF5,NCF2,ITGA4,BID,FNDC1,ALDH1A2,BOK,PTPRC,PTPRF,RIPK3,CASP4,E2F1,NR4A3,LCN2,NUPR1,EMILIN1,LGALS9,COL18A1,THBS1,P2RX7,EGR1,CD40,TNFRSF1B,TOP2A
GO: Biological Process	GO:0030029	actin filament-based process		4.307e-10	2.956e-06	1.149e-08	1.081e-07	63	912	TPM4,PDGFB,TYROBP,S100A10,KCNE4,AIF1,TAGLN2,PLEK,PLEKHH2,PREX1,IQGAP3,EVL,FLNA,BIN1,SFRP1,GPR65,FGD2,PACSIN1,ANXA1,ICAM1,GMFG,GAS7,SHTN1,SPECC1,PDPN,RHOG,RHOH,CSF1R,MYO1F,RACGAP1,FSCN1,SCN3B,MYO1G,MYO7A,SRC,MARCKSL1,DBN1,PTGER4,ITGB3,STC1,BST1,BST2,ARHGAP25,RAC2,DOCK2,CAPG,CASP4,LCP1,CXCL1,TF,COTL1,ARPC1B,LIMD2,CORO1A,SH3PXD2B,MICALL2,PAK1,TRPV4,ARHGAP28,TMSB10,HCK,HCLS1,NCKAP1L
GO: Biological Process	GO:0045123	cellular extravasation		4.317e-10	2.964e-06	1.149e-08	1.081e-07	17	85	CCR2,PIK3CD,PIK3CG,CCL2,CCL5,SELPLG,ICAM1,CX3CR1,ITGA4,ITGAM,PTGER4,JAML,ITGB2,ITGB7,BST1,RIPK3,THY1
GO: Biological Process	GO:0016064	immunoglobulin mediated immune response		4.548e-10	3.122e-06	1.205e-08	1.135e-07	28	235	HLA-DMA,SVEP1,FCER1G,FCGR1A,FCGR2B,POU2F2,CSF2RB,CSF3R,IGHM,IGKC,IL4R,INPP5D,IRF7,FGL2,PTPN6,PTPRC,BTK,C1QA,C1QB,C1QC,C3,C4B,ICOSLG,NFKBIZ,CD19,CD40,TREM2,CD74
GO: Biological Process	GO:0071222	cellular response to lipopolysaccharide		4.96e-10	3.405e-06	1.31e-08	1.233e-07	33	318	CXCL9,CCL2,MMP3,SCIMP,LY86,VIM,MRC1,LITAF,IRF8,ASS1,CX3CR1,SPI1,TIFAB,GBP7,CXCL10,B2M,SRC,CMPK2,GBP3,PTPN22,ARID5A,CD84,CD300LB,NFKBIZ,CXCL16,CXCL1,CD14,CD80,CD86,CD40,TREM2,TNFRSF1B,HCK
GO: Biological Process	GO:0007160	cell-matrix adhesion		6.002e-10	4.121e-06	1.579e-08	1.486e-07	30	270	SVEP1,S100A10,PLAU,MMP12,MMP14,COL3A1,SFRP1,COL16A1,FN1,ANXA2,APOD,POSTN,SIGLEC1,SRC,ITGA4,ITGAE,ITGAM,HPSE,ITGAX,ITGB2,ITGB3,ITGB4,ITGB7,ITGB8,PTPRJ,BST1,L1CAM,EMILIN1,THBS1,THY1
GO: Biological Process	GO:0002887	negative regulation of myeloid leukocyte mediated immunity		6.565e-10	4.507e-06	1.72e-08	1.619e-07	8	13	CD300A,HMOX1,CCR2,FCGR2B,CX3CR1,SPI1,CD84,LGALS9
GO: Biological Process	GO:1905521	regulation of macrophage migration		6.648e-10	4.564e-06	1.735e-08	1.633e-07	14	56	CCR2,CCL2,CCL5,MMP14,CSF1R,CX3CR1,SLAMF8,PTPRJ,C3AR1,C5AR1,EMILIN1,THBS1,TREM2,TRPV4
GO: Biological Process	GO:0045637	regulation of myeloid cell differentiation		6.821e-10	4.683e-06	1.774e-08	1.669e-07	31	288	IKZF1,TYROBP,FES,CCR1,CCL5,HSPA1B,SFRP1,PILRA,CSF1R,CSF3R,ISG15,RAB7B,SPI1,INHBA,RASSF2,INPP5D,B2M,IRF7,TNFRSF11A,ITGAM,ITGB3,C1QC,ROR2,RBP1,RUNX1,LOX,TREM2,CD74,TNFAIP6,HCLS1,NCKAP1L
GO: Biological Process	GO:0060627	regulation of vesicle-mediated transport		7.366e-10	5.057e-06	1.908e-08	1.796e-07	51	667	CD300A,CLEC7A,HMOX1,CCR2,S100A10,FCER1G,FCGR1A,FCGR2B,FES,AHSG,PLA2G4A,CCL2,SMPD3,BIN1,PACSIN1,ANXA1,ANXA2,ARRB2,SLC11A1,IGHM,PRKCB,IL2RG,IL4R,SPI1,B2M,SRC,CPLX2,DAB2,ITGAM,ITGB2,ITGB3,CD84,PTPRC,APLN,PTPRJ,SPHK1,BTK,C3,C4B,RAB27B,RAC2,DOCK2,TF,LGALS3,LGALS9,CORO1A,CD14,P2RX7,TREM2,HCK,NCKAP1L
GO: Biological Process	GO:0002478	antigen processing and presentation of exogenous peptide antigen		9.231e-10	6.337e-06	2.382e-08	2.242e-07	13	48	HLA-DMA,HLA-DMB,HLA-DOB,HLA-DQA1,FCER1G,FCGR1A,FCGR2B,IFI30,CTSS,B2M,UNC93B1,MPEG1,CD74
GO: Biological Process	GO:0099024	plasma membrane invagination		9.507e-10	6.527e-06	2.445e-08	2.301e-07	16	78	CD300A,CLEC7A,FCER1G,FCGR1A,FCGR2B,AIF1,BIN2,MSR1,ITGAM,ITGB2,C3,ARHGAP25,THBS1,TREM2,AURKB,NCKAP1L
GO: Biological Process	GO:0019886	antigen processing and presentation of exogenous peptide antigen via MHC class II		1.069e-09	7.34e-06	2.739e-08	2.578e-07	11	32	HLA-DMA,HLA-DMB,HLA-DOB,HLA-DQA1,FCER1G,FCGR2B,IFI30,CTSS,B2M,UNC93B1,CD74
GO: Biological Process	GO:0019724	B cell mediated immunity		1.081e-09	7.423e-06	2.76e-08	2.597e-07	28	244	HLA-DMA,SVEP1,FCER1G,FCGR1A,FCGR2B,POU2F2,CSF2RB,CSF3R,IGHM,IGKC,IL4R,INPP5D,IRF7,FGL2,PTPN6,PTPRC,BTK,C1QA,C1QB,C1QC,C3,C4B,ICOSLG,NFKBIZ,CD19,CD40,TREM2,CD74
GO: Biological Process	GO:0036230	granulocyte activation		1.1e-09	7.55e-06	2.796e-08	2.632e-07	14	58	CD300A,CCR2,TYROBP,FCER1G,FCGR2B,CCL5,PREX1,ANXA1,ANXA3,MYO1F,SPI1,ITGAM,ITGB2,DNASE1L3
GO: Biological Process	GO:0042119	neutrophil activation		1.223e-09	8.393e-06	3.097e-08	2.915e-07	13	49	CD300A,TYROBP,FCER1G,FCGR2B,CCL5,PREX1,ANXA1,ANXA3,MYO1F,SPI1,ITGAM,ITGB2,DNASE1L3
GO: Biological Process	GO:0006911	phagocytosis, engulfment		1.352e-09	9.28e-06	3.412e-08	3.211e-07	15	69	CD300A,CLEC7A,FCER1G,FCGR1A,FCGR2B,AIF1,BIN2,MSR1,ITGAM,ITGB2,C3,ARHGAP25,THBS1,TREM2,NCKAP1L
GO: Biological Process	GO:0030888	regulation of B cell proliferation		1.41e-09	9.682e-06	3.547e-08	3.338e-07	16	80	CDKN1A,CD300A,TYROBP,FCGR2B,SASH3,BTLA,IGHM,IRS2,INPP5D,PTPRC,BST1,BTK,CD40,TNFRSF13B,CD74,NCKAP1L
GO: Biological Process	GO:1905523	positive regulation of macrophage migration		1.561e-09	1.072e-05	3.911e-08	3.681e-07	11	33	CCL2,CCL5,MMP14,CSF1R,CX3CR1,PTPRJ,C3AR1,C5AR1,THBS1,TREM2,TRPV4
GO: Biological Process	GO:0002706	regulation of lymphocyte mediated immunity		1.574e-09	1.081e-05	3.93e-08	3.699e-07	27	232	RASGRP4,SVEP1,CCR2,FCER1G,FCGR1A,FCGR2B,SASH3,VAV1,RSAD2,ARRB2,ULBP1,B2M,ARID5A,VSIR,PTPN6,PTPRC,BTK,C3,TAP1,RIPK3,LGALS9,P2RX7,CD80,CD40,TREM2,TNFRSF1B,NCKAP1L
GO: Biological Process	GO:0046903	secretion		1.728e-09	1.186e-05	4.299e-08	4.046e-07	75	1221	PDE3B,CD300A,HMOX1,CCR2,S100A10,SERPINE2,FCER1G,FCGR2B,PIK3CD,PIK3CG,UCP2,FES,PLA2G4A,CCR1,CCL5,CCL8,NLGN2,SMPD3,PLEK,MMP13,SFRP1,ANXA1,ANXA2,ANXA3,APBA1,BIRC5,SLC1A5,MILR1,ABCG1,RSAD2,IGFBP3,MYO1F,PRKCB,IRS2,IL4R,MYO1G,ABCC3,SPI1,TIFAB,INHBA,CPLX2,DAB2,GCGR,CCND1,TNFRSF11A,ITGAM,PTGER4,ITGB2,STC1,CD84,STX3,APLN,SPHK1,BTK,NKG7,RAB27B,RAC2,CA9,OAS2,NR4A3,RUNX1,LEPR,LGALS3,LGALS9,MYOF,CORO1A,P2RX7,…
GO: Biological Process	GO:0071396	cellular response to lipid		1.786e-09	1.226e-05	4.427e-08	4.167e-07	54	748	NCF1,GNG2,PER1,CXCL9,FES,CCL2,MMP2,MMP3,SCIMP,HSPA1B,LY86,COL1A1,VIM,MRC1,SFRP1,TNC,LITAF,ANXA1,IRF8,ASS1,CX3CR1,TRERF1,SOX9,CYP1B1,SPI1,TIFAB,GBP7,INHBA,CXCL10,B2M,SRC,DAB2,CMPK2,GBP3,PTPN22,PTGER4,ARID5A,STC1,CD84,ALDH1A2,CD300LB,NFKBIZ,NR4A3,CXCL16,CXCL1,CD14,P2RY6,CD80,CD86,CD40,TREM2,PAK1,TNFRSF1B,HCK
GO: Biological Process	GO:0030168	platelet activation		1.813e-09	1.245e-05	4.461e-08	4.198e-07	22	158	PDGFB,DGKH,SVEP1,SERPINE2,FCER1G,PIK3CG,PLA2G4A,PLEK,VAV1,COL3A1,EVL,FLNA,PDPN,IL6R,SRC,ITGB3,PTPN6,PTPRJ,RAP2B,TSPAN32,EMILIN1,CD40
GO: Biological Process	GO:0002702	positive regulation of production of molecular mediator of immune response		1.813e-09	1.245e-05	4.461e-08	4.198e-07	22	158	CLEC7A,TLR7,FCER1G,SASH3,SCIMP,RSAD2,IL4R,GPRC5B,B2M,IRF5,PTPN22,PANX1,ARID5A,LAPTM5,PTPRC,BTK,CASP4,NR4A3,P2RX7,CD86,CD40,CD74
GO: Biological Process	GO:0032940	secretion by cell		2.175e-09	1.493e-05	5.334e-08	5.02e-07	68	1064	PDE3B,CD300A,HMOX1,CCR2,S100A10,SERPINE2,FCER1G,FCGR2B,PIK3CD,PIK3CG,UCP2,FES,PLA2G4A,CCR1,CCL5,CCL8,NLGN2,SMPD3,PLEK,MMP13,SFRP1,ANXA1,ANXA2,ANXA3,APBA1,BIRC5,SLC1A5,MILR1,ABCG1,RSAD2,IGFBP3,MYO1F,PRKCB,IRS2,IL4R,MYO1G,SPI1,INHBA,CPLX2,DAB2,GCGR,TNFRSF11A,ITGAM,PTGER4,ITGB2,CD84,STX3,APLN,SPHK1,BTK,NKG7,RAB27B,RAC2,NR4A3,RUNX1,LEPR,LGALS3,LGALS9,MYOF,CORO1A,P2RX7,TREM2,PAK1,TRPV4,TNFRSF1B,LY6E,H…
GO: Biological Process	GO:0043367	CD4-positive, alpha-beta T cell differentiation		2.271e-09	1.559e-05	5.548e-08	5.222e-07	19	119	HLX,CD83,CCR2,SASH3,ANXA1,RSAD2,IL2RG,IL4R,IL6R,PTGER4,SEMA4A,SOCS3,NFKBIZ,RUNX1,LGALS9,CD80,CD86,LY9,NCKAP1L
GO: Biological Process	GO:0010810	regulation of cell-substrate adhesion		2.692e-09	1.848e-05	6.554e-08	6.168e-07	28	254	PDGFB,S100A10,PLAU,MMP12,MMP14,PREX1,COL1A1,FLNA,COL8A1,SFRP1,COL16A1,ANGPT2,FN1,APOD,PDPN,POSTN,SRC,DAB2,DBN1,ITGB3,PTPRJ,BST1,RAC2,L1CAM,EMILIN1,THBS1,THY1,SPRY4
GO: Biological Process	GO:0032102	negative regulation of response to external stimulus		2.704e-09	1.857e-05	6.56e-08	6.174e-07	42	509	USP18,PDGFB,ACP5,CD109,SERPINE2,FCGR2B,AIF1,CCL2,CCR1,PLAU,PLAUR,MMP12,SEMA3F,DHX58,ANGPT2,ANXA2,AOAH,PARP14,ARRB2,ISG15,CX3CR1,SLAMF8,IL10RA,SRC,DBN1,PTGER4,FGL2,PTPN6,PTPRC,SMPDL3B,TAP1,TNFAIP8L2,CACNB3,SOCS3,LGALS9,THBS1,TREM2,ELF4,TNFAIP6,TNFRSF1B,HCK,AURKB
GO: Biological Process	GO:0045639	positive regulation of myeloid cell differentiation		2.903e-09	1.993e-05	7.017e-08	6.604e-07	20	134	IKZF1,TYROBP,FES,CCR1,CCL5,HSPA1B,CSF1R,ISG15,RAB7B,INHBA,INPP5D,TNFRSF11A,ITGAM,ITGB3,ROR2,RUNX1,TREM2,CD74,HCLS1,NCKAP1L
GO: Biological Process	GO:0002704	negative regulation of leukocyte mediated immunity		3.11e-09	2.135e-05	7.491e-08	7.05e-07	17	96	CD300A,HMOX1,SVEP1,CCR2,FCGR2B,ARRB2,CX3CR1,SPI1,VSIR,CD84,PTPN6,PTPRC,BST2,TAP1,LGALS9,CD80,NCKAP1L
GO: Biological Process	GO:0043300	regulation of leukocyte degranulation		3.535e-09	2.427e-05	8.485e-08	7.986e-07	14	63	CD300A,HMOX1,CCR2,FCER1G,FCGR2B,FES,IL4R,SPI1,ITGAM,ITGB2,CD84,RAC2,LGALS9,NCKAP1L
GO: Biological Process	GO:0046638	positive regulation of alpha-beta T cell differentiation		4.403e-09	3.022e-05	1.053e-07	9.911e-07	14	64	HLX,CD83,CCR2,SASH3,ANXA1,IL2RG,IL4R,GLI3,NFKBIZ,RUNX1,LGALS9,CD80,CD86,NCKAP1L
GO: Biological Process	GO:0007596	blood coagulation		4.546e-09	3.121e-05	1.084e-07	1.02e-06	28	260	PDGFB,DGKH,SVEP1,SERPINE2,FCER1G,PIK3CG,PLA2G4A,PLAU,PLAUR,PLEK,VAV1,COL3A1,EVL,FLNA,ANXA2,PROCR,PDPN,IL6R,SRC,HPSE,ITGB3,PTPN6,PTPRJ,RAP2B,TSPAN32,EMILIN1,THBS1,CD40
GO: Biological Process	GO:0043372	positive regulation of CD4-positive, alpha-beta T cell differentiation		5.006e-09	3.437e-05	1.189e-07	1.119e-06	12	45	HLX,CD83,CCR2,SASH3,ANXA1,IL2RG,IL4R,NFKBIZ,LGALS9,CD80,CD86,NCKAP1L
GO: Biological Process	GO:0010324	membrane invagination		5.111e-09	3.509e-05	1.21e-07	1.139e-06	16	87	CD300A,CLEC7A,FCER1G,FCGR1A,FCGR2B,AIF1,BIN2,MSR1,ITGAM,ITGB2,C3,ARHGAP25,THBS1,TREM2,AURKB,NCKAP1L
GO: Biological Process	GO:0002761	regulation of myeloid leukocyte differentiation		5.28e-09	3.625e-05	1.246e-07	1.172e-06	23	182	IKZF1,TYROBP,FES,CCR1,CCL5,SFRP1,PILRA,CSF1R,INHBA,RASSF2,INPP5D,IRF7,TNFRSF11A,ITGAM,ITGB3,C1QC,ROR2,RBP1,RUNX1,TREM2,CD74,TNFAIP6,HCLS1
GO: Biological Process	GO:0045807	positive regulation of endocytosis		5.339e-09	3.666e-05	1.255e-07	1.181e-06	25	213	CLEC7A,FCER1G,FCGR1A,FCGR2B,AHSG,CCL2,BIN1,ANXA2,ARRB2,SLC11A1,IGHM,IL2RG,B2M,DAB2,PTPRC,APLN,PTPRJ,BTK,C3,C4B,DOCK2,TF,CD14,TREM2,NCKAP1L
GO: Biological Process	GO:0043549	regulation of kinase activity		5.383e-09	3.696e-05	1.261e-07	1.187e-06	50	686	CDKN1A,HHEX,PDGFB,CENPE,CD300A,NCF1,PIK3CG,CCL5,PLK1,SFRP1,SFRP2,FGD2,RGS14,ARRB2,SLC11A1,CSF1R,TRIB3,TPX2,IRS2,IL6R,GPRC5B,SLAMF8,RASSF2,SRC,PTPN22,CCND1,TNFRSF11A,ITGB3,PTPN6,PTPRC,PTPRJ,C5AR1,PSRC1,RAP2B,RIPK3,ROR2,DDR2,PKMYT1,CCNF,THBS1,THY1,P2RX7,CCNB2,CD86,TLR1,SPRY4,CD40,TREM2,PAK1,CD74
GO: Biological Process	GO:0035710	CD4-positive, alpha-beta T cell activation		5.512e-09	3.784e-05	1.287e-07	1.211e-06	21	153	HLX,CD83,CCR2,SASH3,ANXA1,RSAD2,IL2RG,IL4R,IL6R,PTGER4,VSIR,NKG7,SEMA4A,SOCS3,NFKBIZ,RUNX1,LGALS9,CD80,CD86,LY9,NCKAP1L
GO: Biological Process	GO:0071887	leukocyte apoptotic process		5.83e-09	4.003e-05	1.357e-07	1.277e-06	22	168	FCER1G,FCGR2B,PIK3CD,CCL5,CCR5,ANXA1,PLEKHO2,IRS2,SIGLEC1,IRF7,ITGAM,GLI3,BTK,RIPK3,NFKBIZ,NR4A3,LGALS3,LGALS9,P2RX7,CD74,HCLS1,AURKB
GO: Biological Process	GO:0060348	bone development		6.385e-09	4.384e-05	1.481e-07	1.394e-06	28	264	ACP5,TYROBP,SMPD3,MMP13,MMP14,COL1A1,COL3A1,COL6A1,ANXA2,MSX1,DCHS1,SOX9,SPARC,TIFAB,SRC,PTGER4,BGN,STC1,PTPRC,GLI3,DDR2,TMEM119,LEPR,THBS1,SH3PXD2B,LOX,TRPV4,TTC9
GO: Biological Process	GO:0051896	regulation of phosphatidylinositol 3-kinase/protein kinase B signal transduction		6.56e-09	4.503e-05	1.516e-07	1.427e-06	32	334	PDE3B,PRR5L,PDGFB,NCF1,PHLDA3,SERPINE2,PIK3CG,CCL5,SMPD3,MMP3,AIM2,PLK3,FN1,GDF15,ARRB2,CSF1R,IRS2,CX3CR1,SOX9,UNC5B,SRC,HPSE,PTPN6,PTPRJ,BANK1,ROR2,DDR2,THBS1,CD19,LOX,TREM2,HCLS1
GO: Biological Process	GO:0045577	regulation of B cell differentiation		6.591e-09	4.525e-05	1.518e-07	1.429e-06	12	46	MMP14,SFRP1,IL2RG,SLAMF8,SPI1,INHBA,INPP5D,ANKLE1,PTPN6,BTK,NFAM1,NCKAP1L
GO: Biological Process	GO:0032613	interleukin-10 production		6.753e-09	4.636e-05	1.551e-07	1.459e-06	15	77	CLEC7A,CD83,TYROBP,FCER1G,FCGR2B,SASH3,RBM47,ISG15,PTGER4,VSIR,CD84,BTK,NFKBIZ,LGALS9,TREM2
GO: Biological Process	GO:0050817	coagulation		7.548e-09	5.182e-05	1.727e-07	1.626e-06	28	266	PDGFB,DGKH,SVEP1,SERPINE2,FCER1G,PIK3CG,PLA2G4A,PLAU,PLAUR,PLEK,VAV1,COL3A1,EVL,FLNA,ANXA2,PROCR,PDPN,IL6R,SRC,HPSE,ITGB3,PTPN6,PTPRJ,RAP2B,TSPAN32,EMILIN1,THBS1,CD40
GO: Biological Process	GO:1901342	regulation of vasculature development		8.068e-09	5.539e-05	1.84e-07	1.732e-06	37	430	HHEX,PDE3B,HMOX1,CCR2,PIK3CD,PIK3CG,CCL2,CCL5,SFRP1,SFRP2,ANGPT2,ANXA3,PRKCB,CX3CR1,CYBB,CYP1B1,SPARC,CXCL10,CYSLTR1,PTGER4,ITGAX,ITGB2,ITGB3,ITGB8,STAB1,PTPN6,SPHK1,C3,C3AR1,C5AR1,SEMA4A,E2F2,RUNX1,EMILIN1,LGALS3,THBS1,CD40
GO: Biological Process	GO:0002279	mast cell activation involved in immune response		8.135e-09	5.585e-05	1.849e-07	1.74e-06	15	78	CD300A,HMOX1,FCER1G,PIK3CD,PIK3CG,FES,MILR1,IL4R,CPLX2,CD84,PTPN6,BTK,RAC2,NR4A3,LGALS9
GO: Biological Process	GO:0046632	alpha-beta T cell differentiation		8.814e-09	6.051e-05	1.997e-07	1.879e-06	21	157	HLX,CD83,CCR2,SASH3,ANXA1,RSAD2,IL2RG,IL4R,IL6R,ANKLE1,PTGER4,GLI3,SEMA4A,SOCS3,NFKBIZ,RUNX1,LGALS9,CD80,CD86,LY9,NCKAP1L
GO: Biological Process	GO:0007599	hemostasis		8.906e-09	6.114e-05	2.009e-07	1.891e-06	28	268	PDGFB,DGKH,SVEP1,SERPINE2,FCER1G,PIK3CG,PLA2G4A,PLAU,PLAUR,PLEK,VAV1,COL3A1,EVL,FLNA,ANXA2,PROCR,PDPN,IL6R,SRC,HPSE,ITGB3,PTPN6,PTPRJ,RAP2B,TSPAN32,EMILIN1,THBS1,CD40
GO: Biological Process	GO:0001909	leukocyte mediated cytotoxicity		8.926e-09	6.128e-05	2.009e-07	1.891e-06	23	187	NCF1,TYROBP,FCGR1A,FCGR2B,CCL2,VAV1,ICAM1,ARRB2,ULBP1,CX3CR1,SPI1,B2M,ITGAM,PTPN6,PTPRC,NKG7,TAP1,DNASE1L3,RIPK3,LGALS9,CORO1A,P2RX7,NCKAP1L
GO: Biological Process	GO:0033043	regulation of organelle organization		9.222e-09	6.331e-05	2.069e-07	1.947e-06	78	1342	PDGFB,CENPE,MAP6,SPC25,MCM2,S100A10,PIP4K2A,MKI67,FES,PLA2G4A,PLAUR,SMPD3,PLEK,PLEKHH2,PLK1,HSPA1B,PREX1,EVL,FLNA,BIN1,SFRP1,GPR65,ANXA1,ANXA2,ICAM1,GMFG,BIRC5,KIF20B,MSX1,RHOG,GDA,ABCG1,ARRB2,CSF1R,TPX2,MYO1F,FSCN1,ESPL1,NES,HSPH1,SRC,CPLX2,DBN1,PTGER4,ITGB3,NCAPG2,BID,BOK,BST1,BST2,SPHK1,PSRC1,KNL1,CAPG,UBE2C,LCP1,NCAPH,CDCA8,NUPR1,COTL1,KCTD17,PKMYT1,CCNF,CORO1A,SH3PXD2B,P2RX7,PAK1,TRPV4,ARHGA…
GO: Biological Process	GO:0022408	negative regulation of cell-cell adhesion		9.581e-09	6.577e-05	2.142e-07	2.016e-06	27	252	HLA-DQA1,CD300A,HLX,SERPINE2,ANXA1,BTLA,ASS1,IL4R,SPI1,LRRC32,FXYD5,PTPN22,VSIR,FGL2,LAPTM5,PTPN6,GLI3,TNFAIP8L2,AKNA,TSPAN32,RUNX1,LGALS3,LGALS9,CD80,CD86,CD74,TRPV4
GO: Biological Process	GO:0050853	B cell receptor signaling pathway		9.77e-09	6.707e-05	2.178e-07	2.049e-06	15	79	CD300A,FCGR2B,PIK3CD,IGHM,IGKC,PRKCB,PTPN22,PTPN6,PTPRC,BTK,BANK1,NFKBIZ,NFAM1,CD19,NCKAP1L
GO: Biological Process	GO:1901698	response to nitrogen compound		1.008e-08	6.917e-05	2.239e-07	2.107e-06	75	1272	CDKN1A,PDE3B,PDE1B,GNG2,PER1,TLR7,FCER1G,FCGR2B,PIK3CG,UCP2,PIP4K2A,AHSG,SMPD3,MMP2,MMP3,MMP12,MMP13,COL1A1,COL3A1,VIM,COL6A1,FLNA,SFRP1,GDF15,ICAM1,CGAS,IFIT1,ARRB2,TRIB3,ASS1,PRKCB,IRS2,CYBB,SOX9,CYP1B1,INHBA,SRC,GATM,IRF5,PTPN22,PANX1,GCGR,CCND1,TNFRSF11A,ITGA4,NRROS,ITGB2,ITGB3,STC1,IFIH1,PTPRE,PTPRF,PTPRJ,GNA15,C5AR1,NNMT,DDR2,SOCS3,CASP4,NFKBIZ,NR4A3,RGS10,THBS1,P2RX7,TIMP1,EGR1,EGR2,P2RY6,…
GO: Biological Process	GO:0010638	positive regulation of organelle organization		1.052e-08	7.22e-05	2.329e-07	2.192e-06	44	574	PDGFB,CENPE,S100A10,PIP4K2A,FES,PLA2G4A,PLAUR,SMPD3,PLEK,HSPA1B,EVL,FLNA,BIN1,SFRP1,GPR65,ANXA1,ANXA2,ICAM1,MSX1,GDA,ABCG1,FSCN1,ESPL1,NES,SRC,NCAPG2,BID,BOK,SPHK1,PSRC1,CAPG,UBE2C,LCP1,NCAPH,KCTD17,SH3PXD2B,P2RX7,PAK1,TRPV4,CDK1,CDC20,HCK,AURKB,NCKAP1L
GO: Biological Process	GO:0043301	negative regulation of leukocyte degranulation		1.116e-08	7.661e-05	2.463e-07	2.318e-06	8	17	CD300A,HMOX1,CCR2,FCGR2B,SPI1,CD84,LGALS9,NCKAP1L
GO: Biological Process	GO:0019884	antigen processing and presentation of exogenous antigen		1.149e-08	7.89e-05	2.529e-07	2.38e-06	13	58	HLA-DMA,HLA-DMB,HLA-DOB,HLA-DQA1,FCER1G,FCGR1A,FCGR2B,IFI30,CTSS,B2M,UNC93B1,MPEG1,CD74
GO: Biological Process	GO:0002705	positive regulation of leukocyte mediated immunity		1.252e-08	8.593e-05	2.745e-07	2.584e-06	22	175	RASGRP4,CLEC7A,TYROBP,FCER1G,FCGR1A,SASH3,CCL2,SCIMP,VAV1,RSAD2,ULBP1,SPI1,B2M,ITGAM,ITGB2,ARID5A,PTPRC,BTK,C3,P2RX7,CD40,TREM2
GO: Biological Process	GO:0045055	regulated exocytosis		1.406e-08	9.654e-05	3.075e-07	2.894e-06	29	291	CD300A,HMOX1,CCR2,FCER1G,FCGR2B,PIK3CD,PIK3CG,FES,PLEK,ANXA3,MILR1,MYO1F,PRKCB,IL4R,SPI1,CPLX2,ITGAM,ITGB2,CD84,STX3,BTK,NKG7,RAC2,NR4A3,LGALS9,CORO1A,P2RX7,HCK,NCKAP1L
GO: Biological Process	GO:0045765	regulation of angiogenesis		1.425e-08	9.78e-05	3.105e-07	2.922e-06	36	420	HHEX,PDE3B,HMOX1,CCR2,PIK3CD,PIK3CG,CCL2,CCL5,SFRP1,SFRP2,ANGPT2,ANXA3,PRKCB,CX3CR1,CYBB,CYP1B1,SPARC,CXCL10,CYSLTR1,ITGAX,ITGB2,ITGB3,ITGB8,STAB1,PTPN6,SPHK1,C3,C3AR1,C5AR1,SEMA4A,E2F2,RUNX1,EMILIN1,LGALS3,THBS1,CD40
GO: Biological Process	GO:0040007	growth		1.463e-08	0.0001004	3.179e-07	2.992e-06	73	1235	CDKN1A,HHEX,HLX,IKZF1,SERPINE2,SASH3,ASPM,FES,AHSG,OLFM1,COL14A1,PLAU,CCR5,ALCAM,SMPD3,MMP13,MMP14,HSPA1B,COL3A1,SEMA3F,COL6A1,SFRP1,SFRP2,FN1,TNC,ANXA1,GDF15,APBA1,CHST11,APOD,SHTN1,POSTN,MSX1,TENM4,CSF1R,IGFBP3,CSF2RB,IGFBP7,FRZB,PRKCB,IL6R,SOX9,INHBA,SRC,DAB2,DBN1,ITGA4,PTGER4,NCAPG2,STC1,PTPRJ,BST2,SPHK1,GLI1,GLI3,C3,MCUB,PSRC1,L1CAM,DDR2,NFKBIZ,CXCL16,RUNX1,LEPR,THBS1,SH3PXD2B,CCNB2,PAK1,CDA…
GO: Biological Process	GO:0031341	regulation of cell killing		1.482e-08	0.0001017	3.209e-07	3.02e-06	20	147	CLEC7A,TYROBP,FCGR2B,CCL2,CCR5,VAV1,ICAM1,ARRB2,ULBP1,CX3CR1,SPI1,B2M,ITGAM,PTPRC,TAP1,DNASE1L3,RIPK3,LGALS9,P2RX7,NCKAP1L
GO: Biological Process	GO:0050673	epithelial cell proliferation		1.6e-08	0.0001098	3.454e-07	3.25e-06	45	603	CDKN1A,PDGFB,NCF1,CD109,ETV4,HLX,HMOX1,PIK3CD,MKI67,CCL2,CCL5,PLAU,MMP12,MMP14,IQGAP3,COL8A1,SFRP1,SFRP2,BIRC5,IGFBP3,UHRF1,IRS2,IFT122,SOX9,SPARC,B2M,DAB2,CCND1,ITGA4,JAML,ITGB3,BID,ALDH1A2,APLN,GLI1,BTK,C5AR1,TCF19,NFKBIZ,NR4A3,NUPR1,COL18A1,THBS1,EGR3,LOXL2
GO: Biological Process	GO:0070664	negative regulation of leukocyte proliferation		1.711e-08	0.0001174	3.682e-07	3.465e-06	19	134	HLA-DQA1,CD300A,TYROBP,FCGR2B,CCL2,CCL8,BTLA,INPP5D,LRRC32,VSIR,LAPTM5,PTPN6,BTK,LST1,TSPAN32,LGALS9,CD80,CD86,TNFRSF13B
GO: Biological Process	GO:0016032	viral process		1.922e-08	0.0001319	4.123e-07	3.88e-06	38	464	CLEC5A,TRIM59,IFITM3,CCL2,CCL4,CCL5,CCR5,CCL8,HSPA1B,SELPLG,MRC1,ICAM1,IFI27,IFIT1,SLC1A5,RSAD2,CSF1R,FAM111A,ISG15,SIGLEC1,MX1,GBP7,IRF7,ISG20,ITGB3,ITGB7,IFIH1,BST2,NECTIN1,CH25H,OAS2,LGALS9,CD80,CD86,CD74,CDK1,LY6E,TOP2A
GO: Biological Process	GO:0031334	positive regulation of protein-containing complex assembly		1.952e-08	0.000134	4.174e-07	3.928e-06	25	227	CLEC7A,IKZF1,FES,MMP3,PLEK,HSPA1B,EVL,BIN1,ICAM1,GDA,ISG15,FSCN1,SRC,GBP3,PTPN22,BID,BTK,PSRC1,CAPG,CASP4,LCP1,LGALS3,PAK1,HCK,NCKAP1L
GO: Biological Process	GO:0014911	positive regulation of smooth muscle cell migration		1.975e-08	0.0001356	4.211e-07	3.964e-06	15	83	PDGFB,S100A11,AIF1,CCL5,PLAU,POSTN,CYP1B1,SRC,PTGER4,ITGB3,DDR2,NR4A3,EGR1,P2RY6,PAK1
GO: Biological Process	GO:0044403	biological process involved in symbiotic interaction		2.16e-08	0.0001483	4.592e-07	4.321e-06	32	351	CLEC5A,NCF1,TRIM59,IFITM3,CCL4,CCL5,CCR5,CCL8,HSPA1B,SELPLG,MRC1,FN1,ICAM1,IFI27,IFIT1,SLC1A5,CSF1R,SIGLEC1,CX3CR1,GBP7,SRC,GBP3,ITGB3,ITGB7,NECTIN1,CH25H,LGALS9,CD80,CD86,CD74,CDK1,LY6E
GO: Biological Process	GO:0050764	regulation of phagocytosis		2.19e-08	0.0001503	4.639e-07	4.366e-06	19	136	CD300A,CLEC7A,FCER1G,FCGR1A,FCGR2B,AHSG,CCL2,SLC11A1,IL2RG,PTPRC,PTPRJ,SPHK1,BTK,C3,C4B,DOCK2,TREM2,HCK,NCKAP1L
GO: Biological Process	GO:0048771	tissue remodeling		2.196e-08	0.0001508	4.639e-07	4.366e-06	27	262	ACP5,CCR2,AHSG,MMP2,CLEC10A,MMP14,COL6A1,FLNA,SFRP1,ANGPT2,CSF1R,CTSS,RASSF2,INPP5D,SRC,TNFRSF11A,ITGA4,PTGER4,ITGB3,RAC2,DDR2,TMEM119,RUNX1,TF,LEPR,P2RX7,TIMP1
GO: Biological Process	GO:0140352	export from cell		2.338e-08	0.0001605	4.924e-07	4.634e-06	69	1153	PDE3B,CD300A,HMOX1,CCR2,S100A10,SERPINE2,KCNE4,FCER1G,FCGR2B,PIK3CD,PIK3CG,UCP2,FES,PLA2G4A,CCR1,CCL5,CCL8,NLGN2,SMPD3,PLEK,MMP13,SFRP1,ANXA1,ANXA2,ANXA3,APBA1,BIRC5,SLC1A5,MILR1,ABCG1,RSAD2,IGFBP3,MYO1F,PRKCB,IRS2,IL4R,MYO1G,SPI1,INHBA,CPLX2,DAB2,GCGR,TNFRSF11A,ITGAM,PTGER4,ITGB2,CD84,STX3,APLN,SPHK1,BTK,NKG7,RAB27B,RAC2,NR4A3,RUNX1,LEPR,LGALS3,LGALS9,MYOF,CORO1A,P2RX7,TREM2,PAK1,TRPV4,TNFRSF1B,…
GO: Biological Process	GO:0045859	regulation of protein kinase activity		2.37e-08	0.0001627	4.977e-07	4.684e-06	45	611	CDKN1A,HHEX,PDGFB,CENPE,CD300A,NCF1,PIK3CG,CCL5,PLK1,SFRP1,SFRP2,FGD2,RGS14,ARRB2,SLC11A1,CSF1R,TRIB3,TPX2,IL6R,GPRC5B,RASSF2,SRC,PTPN22,CCND1,TNFRSF11A,ITGB3,PTPN6,PTPRC,PTPRJ,C5AR1,PSRC1,RAP2B,RIPK3,DDR2,PKMYT1,CCNF,THBS1,THY1,P2RX7,CCNB2,CD86,TLR1,SPRY4,CD40,PAK1
GO: Biological Process	GO:0050869	negative regulation of B cell activation		2.707e-08	0.0001859	5.666e-07	5.333e-06	11	42	CD300A,TYROBP,FCGR2B,SFRP1,BTLA,INHBA,INPP5D,LAPTM5,BTK,BANK1,TNFRSF13B
GO: Biological Process	GO:0051336	regulation of hydrolase activity		2.794e-08	0.0001918	5.803e-07	5.461e-06	57	878	CD300A,CD109,CLEC7A,CHN2,S100A10,SERPINE2,SERPINB8,AHSG,CCL2,CCL4,CCL5,PLAUR,CCL7,CCL8,PLEK,AIM2,HSPA1B,PREX1,VAV1,BIN1,SFRP1,SFRP2,GPR65,FGD2,DOCK10,BIRC5,RHOG,RGS14,RASAL3,VCAN,CTSS,ARHGAP15,SRC,PSMB8,LXN,ARHGAP11A,VSIR,LAPTM5,BID,BOK,PTPRC,ARHGAP25,RIPK3,RCAN1,OAS2,RGS10,LEPR,RGS16,LGALS3,ITIH5,LGALS9,THBS1,THY1,TIMP1,CD40,ARHGAP45,NCKAP1L
GO: Biological Process	GO:0001910	regulation of leukocyte mediated cytotoxicity		2.798e-08	0.0001921	5.803e-07	5.461e-06	18	124	TYROBP,FCGR2B,CCL2,VAV1,ICAM1,ARRB2,ULBP1,CX3CR1,SPI1,B2M,ITGAM,PTPRC,TAP1,DNASE1L3,RIPK3,LGALS9,P2RX7,NCKAP1L
GO: Biological Process	GO:0042100	B cell proliferation		2.798e-08	0.0001921	5.803e-07	5.461e-06	18	124	CDKN1A,CD300A,TYROBP,FCGR2B,SASH3,BTLA,IGHM,IRS2,INPP5D,PTPRC,BST1,BTK,NFKBIZ,CD19,CD40,TNFRSF13B,CD74,NCKAP1L
GO: Biological Process	GO:0001776	leukocyte homeostasis		2.953e-08	0.0002027	6.107e-07	5.747e-06	20	153	CCR2,FCER1G,FCGR2B,SASH3,PIK3CD,CCL2,AIM2,ANXA1,DOCK10,CSF1R,ITGAM,BTK,RIPK3,LGALS9,CORO1A,P2RX7,CCNB2,TNFRSF13B,CD74,NCKAP1L
GO: Biological Process	GO:0007167	enzyme-linked receptor protein signaling pathway		3.169e-08	0.0002175	6.533e-07	6.148e-06	70	1186	HHEX,PDGFB,CD109,SVEP1,SPRED3,SLC2A10,PIK3CD,PIP4K2A,AHSG,CCL2,PLAUR,SMPD3,MMP2,MMP14,VAV1,COL1A1,COL1A2,COL3A1,COL4A1,COL6A1,SFRP1,SFRP2,ANGPT2,GDF15,CHST11,APOD,MSX1,RGS14,ARRB2,CSF1R,IGFBP3,PRKCB,IRS2,DKK3,SOX9,SPI1,INHBA,LRRC32,SRC,DAB2,NRROS,ITGB3,PTGIR,ITGB8,GFRA2,VSIR,AFAP1L2,APLN,PTPRE,PTPRF,PTPRJ,DOK1,ROR2,DDR2,SOCS3,NR4A3,DOK2,LCP2,EMILIN1,LGALS9,TGIF1,MYOF,THBS1,FSTL1,EGR1,LOX,SPRY4,PA…
GO: Biological Process	GO:0032653	regulation of interleukin-10 production		3.191e-08	0.0002191	6.539e-07	6.154e-06	14	74	CLEC7A,CD83,TYROBP,FCER1G,FCGR2B,SASH3,RBM47,ISG15,PTGER4,VSIR,CD84,BTK,LGALS9,TREM2
GO: Biological Process	GO:0043303	mast cell degranulation		3.191e-08	0.0002191	6.539e-07	6.154e-06	14	74	CD300A,HMOX1,FCER1G,PIK3CD,PIK3CG,FES,MILR1,IL4R,CPLX2,CD84,BTK,RAC2,NR4A3,LGALS9
GO: Biological Process	GO:0070848	response to growth factor		3.398e-08	0.0002333	6.943e-07	6.535e-06	57	883	HHEX,PDGFB,CD109,SPRED3,SLC2A10,PIK3CD,CCL2,SMPD3,COL1A1,COL1A2,COL3A1,SFRP1,SFRP2,ANGPT2,TNC,ANXA1,GDF15,ANXA3,CHST11,POSTN,MSX1,ARRB2,PRKCB,DKK3,CX3CR1,SOX9,SPARC,SPI1,LRRC32,SRC,DAB2,DBN1,NRROS,ITGB3,ITGB8,VSIR,APLN,PTPRF,SPHK1,ROR2,DDR2,NFKBIZ,E2F1,RUNX1,EMILIN1,LGALS9,TGIF1,MYOF,CORO1A,THBS1,FSTL1,EGR1,EGR3,LOX,SPRY4,TNFAIP6,TNFRSF1B
GO: Biological Process	GO:0006959	humoral immune response		3.429e-08	0.0002354	6.985e-07	6.574e-06	30	321	HLA-DMA,CD83,SVEP1,CCR2,FCGR2B,CXCL9,CCL2,CCL4,CCL5,CCL7,CCL8,POU2F2,SLC11A1,IGHM,CXCL10,B2M,PTPN6,PTPRC,BST1,C1QA,C1QB,C1QC,C3,C4B,CXCL1,TF,LGALS3,RNASE6,EBI3,TREM2
GO: Biological Process	GO:0050766	positive regulation of phagocytosis		3.507e-08	0.0002407	7.102e-07	6.684e-06	16	99	CLEC7A,FCER1G,FCGR1A,FCGR2B,AHSG,CCL2,SLC11A1,IL2RG,PTPRC,PTPRJ,BTK,C3,C4B,DOCK2,TREM2,NCKAP1L
GO: Biological Process	GO:0002720	positive regulation of cytokine production involved in immune response		3.507e-08	0.0002407	7.102e-07	6.684e-06	16	99	CLEC7A,TLR7,FCER1G,SASH3,SCIMP,RSAD2,GPRC5B,B2M,IRF5,PANX1,ARID5A,LAPTM5,CASP4,NR4A3,P2RX7,CD74
GO: Biological Process	GO:0051493	regulation of cytoskeleton organization		3.869e-08	0.0002656	7.812e-07	7.352e-06	43	579	MAP6,S100A10,FES,PLEK,PLEKHH2,PLK1,HSPA1B,PREX1,EVL,FLNA,BIN1,SFRP1,GPR65,ICAM1,GMFG,RHOG,GDA,CSF1R,TPX2,MYO1F,FSCN1,NES,HSPH1,DBN1,PTGER4,ITGB3,BST1,BST2,PSRC1,CAPG,COTL1,CCNF,CORO1A,SH3PXD2B,P2RX7,PAK1,TRPV4,ARHGAP28,TMSB10,CKAP2,HCK,HCLS1,NCKAP1L
GO: Biological Process	GO:0050868	negative regulation of T cell activation		4.052e-08	0.0002782	8.157e-07	7.677e-06	21	171	HLA-DQA1,CD300A,HLX,ANXA1,BTLA,IL4R,LRRC32,PTPN22,VSIR,FGL2,LAPTM5,PTPN6,GLI3,TNFAIP8L2,TSPAN32,RUNX1,LGALS3,LGALS9,CD80,CD86,CD74
GO: Biological Process	GO:0061448	connective tissue development		4.386e-08	0.0003011	8.804e-07	8.286e-06	31	343	PDGFB,SMPD3,MMP13,COL1A1,COL3A1,COL5A1,COL6A1,SFRP2,CHST11,MSX1,FRZB,SNAI1,IL6R,SOX9,SPI1,ITGB3,ITGB8,ARID5A,BGN,STC1,GLI3,C3AR1,ROR2,RUNX1,THBS1,SH3PXD2B,TIMP1,EGR1,LOX,LOXL2,TRPV4
GO: Biological Process	GO:0045766	positive regulation of angiogenesis		4.502e-08	0.0003091	9.011e-07	8.481e-06	24	220	HMOX1,PIK3CD,CCL5,SFRP2,ANGPT2,ANXA3,PRKCB,CX3CR1,CYBB,CYP1B1,CYSLTR1,ITGAX,ITGB2,ITGB3,ITGB8,SPHK1,C3,C3AR1,C5AR1,RUNX1,EMILIN1,LGALS3,THBS1,CD40
GO: Biological Process	GO:0002448	mast cell mediated immunity		4.553e-08	0.0003126	9.086e-07	8.552e-06	14	76	CD300A,HMOX1,FCER1G,PIK3CD,PIK3CG,FES,MILR1,IL4R,CPLX2,CD84,BTK,RAC2,NR4A3,LGALS9
GO: Biological Process	GO:0002753	cytoplasmic pattern recognition receptor signaling pathway		4.662e-08	0.0003201	9.277e-07	8.731e-06	22	188	TLR7,SLC15A3,SCIMP,HSPA1B,DHX58,DDX60,CGAS,RSAD2,TIFA,RAB7B,SRC,GBP3,PTPN22,IRF7,IFIH1,BTK,UNC93B1,CASP4,CD300LD,CD86,TREM2,AURKB
GO: Biological Process	GO:0097190	apoptotic signaling pathway		4.929e-08	0.0003384	9.777e-07	9.201e-06	49	713	CDKN1A,IFI27L2,TRAF1,PHLDA3,HMOX1,FCGR2B,PLAUR,SRPX,MMP2,HSPA1B,CHAC1,SFRP1,SFRP2,ICAM1,IFI27,MSX1,ARRB2,TRIB3,IKBKE,SIGLEC1,SNAI1,CTSS,IL6R,CX3CR1,CYP1B1,SPI1,TIFAB,INHBA,UNC5B,SRC,DAB2,BID,BOK,PTPRC,BTK,RIPK3,CASP4,NFKBIZ,E2F1,E2F2,LCN2,NUPR1,LGALS3,THBS1,P2RX7,TREM2,CD74,TNFRSF1B,EDA2R
GO: Biological Process	GO:0071622	regulation of granulocyte chemotaxis		4.942e-08	0.0003393	9.777e-07	9.201e-06	13	65	CCL2,CCL5,CSF1R,PTPRJ,BST1,C3AR1,C5AR1,RAC2,THBS1,CD74,TRPV4,TNFAIP6,NCKAP1L
GO: Biological Process	GO:0071363	cellular response to growth factor stimulus		5.546e-08	0.0003807	1.094e-06	1.03e-05	55	850	HHEX,PDGFB,CD109,SPRED3,SLC2A10,PIK3CD,CCL2,SMPD3,COL1A1,COL1A2,COL3A1,SFRP1,SFRP2,ANGPT2,ANXA1,GDF15,CHST11,POSTN,MSX1,ARRB2,PRKCB,DKK3,CX3CR1,SOX9,SPARC,SPI1,LRRC32,SRC,DAB2,DBN1,NRROS,ITGB3,ITGB8,VSIR,APLN,PTPRF,SPHK1,ROR2,DDR2,NFKBIZ,E2F1,RUNX1,EMILIN1,LGALS9,TGIF1,MYOF,CORO1A,THBS1,FSTL1,EGR1,EGR3,LOX,SPRY4,TNFAIP6,TNFRSF1B
GO: Biological Process	GO:0002821	positive regulation of adaptive immune response		5.682e-08	0.0003901	1.118e-06	1.052e-05	20	159	HLA-DMA,CLEC7A,CCR2,FCER1G,FCGR1A,SASH3,PLA2G4A,RSAD2,SLC11A1,ULBP1,B2M,ARID5A,PTPRC,BTK,C3,NFKBIZ,P2RX7,CD40,TREM2,CD74
GO: Biological Process	GO:0050851	antigen receptor-mediated signaling pathway		5.839e-08	0.0004008	1.142e-06	1.075e-05	24	223	CD300A,FCGR2B,PIK3CD,THEMIS2,IGHM,IGKC,PRKCB,INPP5D,PTPN22,LAPTM5,PTPN6,PTPRC,PTPRJ,BTK,BANK1,ICOSLG,CACNB3,NFKBIZ,LCP2,NFAM1,LGALS3,THY1,CD19,NCKAP1L
GO: Biological Process	GO:1904018	positive regulation of vasculature development		5.839e-08	0.0004008	1.142e-06	1.075e-05	24	223	HMOX1,PIK3CD,CCL5,SFRP2,ANGPT2,ANXA3,PRKCB,CX3CR1,CYBB,CYP1B1,CYSLTR1,ITGAX,ITGB2,ITGB3,ITGB8,SPHK1,C3,C3AR1,C5AR1,RUNX1,EMILIN1,LGALS3,THBS1,CD40
GO: Biological Process	GO:2000106	regulation of leukocyte apoptotic process		5.91e-08	0.0004057	1.153e-06	1.085e-05	18	130	FCER1G,FCGR2B,PIK3CD,CCL5,CCR5,ANXA1,IRS2,SIGLEC1,IRF7,BTK,RIPK3,NR4A3,LGALS3,LGALS9,P2RX7,CD74,HCLS1,AURKB
GO: Biological Process	GO:0034612	response to tumor necrosis factor		6.3e-08	0.0004325	1.225e-06	1.153e-05	26	258	TRAF1,CEBPA,CCL2,CCL5,SMPD3,AIM2,HSPA1B,COL1A1,SFRP1,POSTN,ASS1,TIFA,CX3CR1,CYP1B1,GBP7,TNFRSF11A,DBN1,LAPTM5,SPHK1,CASP4,CXCL16,THBS1,CD14,CD40,TNFRSF1B,EDA2R
GO: Biological Process	GO:0044409	symbiont entry into host		6.711e-08	0.0004607	1.302e-06	1.225e-05	21	176	CLEC5A,TRIM59,IFITM3,CCR5,HSPA1B,SELPLG,MRC1,ICAM1,SLC1A5,SIGLEC1,SRC,ITGB3,ITGB7,NECTIN1,CH25H,LGALS9,CD80,CD86,CD74,CDK1,LY6E
GO: Biological Process	GO:1903038	negative regulation of leukocyte cell-cell adhesion		6.818e-08	0.000468	1.318e-06	1.241e-05	22	192	HLA-DQA1,CD300A,HLX,ANXA1,BTLA,ASS1,IL4R,LRRC32,PTPN22,VSIR,FGL2,LAPTM5,PTPN6,GLI3,TNFAIP8L2,TSPAN32,RUNX1,LGALS3,LGALS9,CD80,CD86,CD74
GO: Biological Process	GO:0051338	regulation of transferase activity		6.847e-08	0.0004701	1.32e-06	1.243e-05	53	810	CDKN1A,HHEX,PDGFB,CENPE,CD300A,NCF1,PIK3CG,CCL5,PLK1,SFRP1,SFRP2,FGD2,RGS14,ARRB2,SLC11A1,CSF1R,TRIB3,TPX2,IRS2,IL6R,GPRC5B,SLAMF8,RASSF2,SRC,PTPN22,CCND1,TNFRSF11A,ITGB3,PTPN6,PTPRC,PTPRJ,C5AR1,PSRC1,RAP2B,RIPK3,ROR2,UBE2C,DDR2,PKMYT1,CCNF,THBS1,THY1,P2RX7,CCNB2,CD86,TLR1,SPRY4,CD40,TREM2,PAK1,CD74,CDC20,AURKB
GO: Biological Process	GO:0048246	macrophage chemotaxis		7.21e-08	0.000495	1.387e-06	1.305e-05	12	56	CCL2,CCL5,MMP2,CSF1R,SLAMF8,PTPRJ,C3AR1,C5AR1,GPR35,LGALS3,THBS1,TRPV4
GO: Biological Process	GO:0045580	regulation of T cell differentiation		7.535e-08	0.0005173	1.445e-06	1.36e-05	24	226	HLA-DMA,HLA-DQA1,HLX,CD83,CCR2,SASH3,ANXA1,RHOH,IL2RG,IL4R,ANKLE1,IL1RL2,VSIR,FGL2,PTPRC,GLI3,NFKBIZ,RUNX1,LGALS9,EGR3,CD80,CD86,CD74,NCKAP1L
GO: Biological Process	GO:0034340	response to type I interferon		8.311e-08	0.0005706	1.589e-06	1.496e-05	15	92	USP18,ZBP1,IFITM3,MMP12,RBM47,IFI27,IFIT1,ISG15,IKBKE,MX1,IRF7,IFIH1,PTPN6,CH25H,OAS2
GO: Biological Process	GO:0051701	biological process involved in interaction with host		8.909e-08	0.0006116	1.699e-06	1.599e-05	24	228	CLEC5A,TRIM59,IFITM3,CCR5,HSPA1B,SELPLG,MRC1,ICAM1,IFIT1,SLC1A5,SIGLEC1,GBP7,SRC,GBP3,ITGB3,ITGB7,NECTIN1,CH25H,LGALS9,CD80,CD86,CD74,CDK1,LY6E
GO: Biological Process	GO:0010959	regulation of metal ion transport		9.426e-08	0.0006471	1.793e-06	1.687e-05	38	493	PDGFB,PER1,SERPINE2,KCNE4,PIK3CG,UCP2,CXCL9,CCL2,CCR1,CCL4,CCL5,FLNA,BIN1,ICAM1,KCNAB2,LRRC55,ARRB2,SCN3B,CXCL10,B2M,FXYD5,PTPN22,ITGB3,STC1,CD84,PTPN6,MCUB,CACNB3,GPR35,LCN2,TF,LGALS3,CORO1A,THY1,CD19,P2RX7,P2RY6,TREM2
GO: Biological Process	GO:0046637	regulation of alpha-beta T cell differentiation		9.642e-08	0.0006619	1.828e-06	1.721e-05	15	93	HLX,CD83,CCR2,SASH3,ANXA1,IL2RG,IL4R,ANKLE1,GLI3,NFKBIZ,RUNX1,LGALS9,CD80,CD86,NCKAP1L
GO: Biological Process	GO:0043269	regulation of monoatomic ion transport		9.748e-08	0.0006692	1.844e-06	1.735e-05	42	577	PDGFB,CD300A,PER1,ATP8B1,CCR2,SERPINE2,KCNE4,PIK3CG,UCP2,CXCL9,CCL2,CCR1,CCL4,CCL5,FLNA,BIN1,ICAM1,KCNAB2,LRRC55,ARRB2,CTSS,SCN3B,CXCL10,B2M,FXYD5,PTPN22,ITGB3,STC1,CD84,PTPN6,MCUB,CACNB3,GPR35,LCN2,TF,LGALS3,CORO1A,THY1,CD19,P2RX7,P2RY6,TREM2
GO: Biological Process	GO:0002407	dendritic cell chemotaxis		1.004e-07	0.0006891	1.893e-06	1.782e-05	9	29	CCR2,PIK3CG,CCR1,CCL5,CCR5,SLAMF8,SPI1,SLAMF9,LGALS9
GO: Biological Process	GO:0032602	chemokine production		1.065e-07	0.0007314	2.004e-06	1.886e-05	18	135	CLEC7A,TLR7,HMOX1,AIF1,CCL5,APOD,POSTN,CSF1R,IL4R,IL6R,CD84,SLAMF9,NFKBIZ,LGALS9,EGR1,TREM2,CD74,TRPV4
GO: Biological Process	GO:0002824	positive regulation of adaptive immune response based on somatic recombination of immune receptors built from immunoglobulin superfamily domains		1.088e-07	0.0007471	2.04e-06	1.92e-05	19	150	HLA-DMA,CLEC7A,CCR2,FCER1G,FCGR1A,SASH3,PLA2G4A,RSAD2,SLC11A1,ULBP1,B2M,ARID5A,PTPRC,BTK,C3,NFKBIZ,P2RX7,CD40,TREM2
GO: Biological Process	GO:2000516	positive regulation of CD4-positive, alpha-beta T cell activation		1.091e-07	0.0007488	2.04e-06	1.92e-05	12	58	HLX,CD83,CCR2,SASH3,ANXA1,IL2RG,IL4R,NFKBIZ,LGALS9,CD80,CD86,NCKAP1L
GO: Biological Process	GO:0044089	positive regulation of cellular component biogenesis		1.235e-07	0.0008479	2.304e-06	2.168e-05	42	582	CLEC7A,IKZF1,S100A10,PIP4K2A,FES,NLGN2,SMPD3,MMP3,PLEK,HSPA1B,EVL,FLNA,BIN1,SFRP1,COL16A1,GPR65,ICAM1,GDA,ISG15,FSCN1,SOX9,SRC,GBP3,PTPN22,BID,PTPRJ,BTK,SEMA4A,PSRC1,RAC2,CAPG,CASP4,LCP1,EMILIN1,LGALS3,KCTD17,SH3PXD2B,THY1,P2RX7,PAK1,HCK,NCKAP1L
GO: Biological Process	GO:0002291	T cell activation via T cell receptor contact with antigen bound to MHC molecule on antigen presenting cell		1.276e-07	0.0008758	2.37e-06	2.23e-05	6	10	HLA-DMB,APBB1IP,ICAM1,FGL2,LGALS3,LGALS9
GO: Biological Process	GO:0070371	ERK1 and ERK2 cascade		1.277e-07	0.0008767	2.37e-06	2.23e-05	34	418	PDGFB,SPRED3,CCR1,SCIMP,IQGAP3,FN1,ICAM1,RGS14,ARRB2,CSF1R,GLIPR2,SOX9,INHBA,SRC,DAB2,PTPN22,TNFRSF11A,PTGER4,ITGB3,PTPN6,PTPRC,C3,C5AR1,ROR2,L1CAM,DDR2,TF,EMILIN1,LGALS9,P2RY6,TREM2,CD74,TRPV4,CDK1
GO: Biological Process	GO:0001503	ossification		1.309e-07	0.0008983	2.421e-06	2.279e-05	41	562	TPM4,CEBPA,CEBPD,CLEC5A,AHSG,CCR1,SMPD3,MMP2,MMP13,MMP14,COL1A1,COL1A2,COL5A2,COL6A1,SFRP1,SFRP2,TNC,RSAD2,CSF1R,IGFBP3,ISG15,VCAN,DCHS1,IL6R,SOX9,RASSF2,TNFRSF11A,PTGER4,STC1,MRC2,GLI1,GLI3,ROR2,DDR2,TMEM119,RUNX1,SH3PXD2B,P2RX7,EGR2,LOX,TNFAIP6
GO: Biological Process	GO:0001774	microglial cell activation		1.333e-07	0.0009149	2.459e-06	2.315e-05	12	59	TYROBP,AIF1,CSF1R,CX3CR1,ITGAM,ITGB2,PTPRC,SPHK1,C1QA,C5AR1,TLR1,TREM2
GO: Biological Process	GO:0051897	positive regulation of phosphatidylinositol 3-kinase/protein kinase B signal transduction		1.456e-07	0.0009995	2.679e-06	2.521e-05	23	217	PRR5L,PDGFB,NCF1,PIK3CG,CCL5,FN1,GDF15,ARRB2,CSF1R,IRS2,CX3CR1,SOX9,UNC5B,SRC,HPSE,PTPN6,PTPRJ,ROR2,DDR2,THBS1,CD19,TREM2,HCLS1
GO: Biological Process	GO:0042832	defense response to protozoan		1.459e-07	0.001002	2.679e-06	2.521e-05	10	39	CLEC7A,IRF8,SLC11A1,IL4R,GBP7,GBP3,CCDC88B,NKG7,TSPAN32,CD40
GO: Biological Process	GO:0046718	symbiont entry into host cell		1.576e-07	0.001082	2.885e-06	2.715e-05	20	169	CLEC5A,TRIM59,IFITM3,CCR5,HSPA1B,SELPLG,MRC1,ICAM1,SLC1A5,SIGLEC1,ITGB3,ITGB7,NECTIN1,CH25H,LGALS9,CD80,CD86,CD74,CDK1,LY6E
GO: Biological Process	GO:0050672	negative regulation of lymphocyte proliferation		1.593e-07	0.001093	2.908e-06	2.737e-05	17	124	HLA-DQA1,CD300A,TYROBP,FCGR2B,BTLA,INPP5D,LRRC32,VSIR,LAPTM5,PTPN6,BTK,LST1,TSPAN32,LGALS9,CD80,CD86,TNFRSF13B
GO: Biological Process	GO:0050878	regulation of body fluid levels		1.599e-07	0.001098	2.911e-06	2.74e-05	35	442	PDGFB,DGKH,SVEP1,SERPINE2,FCER1G,PIK3CG,PLA2G4A,PLAU,PLAUR,PLEK,MMP13,VAV1,COL3A1,EVL,FLNA,ANXA2,PROCR,PDPN,IL6R,TIFAB,SRC,CCND1,PTGER4,HPSE,ITGB3,PTPN6,APLN,PTPRJ,RAP2B,OAS2,TSPAN32,EMILIN1,THBS1,CD40,TRPV4
GO: Biological Process	GO:0006968	cellular defense response		1.621e-07	0.001113	2.944e-06	2.771e-05	12	60	CLEC5A,NCF1,CCR2,TYROBP,CXCL9,CCR5,CX3CR1,B2M,NCF2,IL1RL2,C5AR1,LGALS3BP
GO: Biological Process	GO:0032722	positive regulation of chemokine production		1.69e-07	0.00116	3.053e-06	2.873e-05	14	84	CLEC7A,TLR7,HMOX1,AIF1,CCL5,POSTN,CSF1R,IL4R,IL6R,CD84,LGALS9,EGR1,CD74,TRPV4
GO: Biological Process	GO:0002763	positive regulation of myeloid leukocyte differentiation		1.69e-07	0.00116	3.053e-06	2.873e-05	14	84	IKZF1,TYROBP,FES,CCR1,CCL5,CSF1R,TNFRSF11A,ITGAM,ITGB3,ROR2,RUNX1,TREM2,CD74,HCLS1
GO: Biological Process	GO:0001818	negative regulation of cytokine production		1.782e-07	0.001224	3.211e-06	3.022e-05	35	444	ACP5,HMOX1,CD83,ADCY7,SLC2A10,TYROBP,FCGR2B,DHX58,FN1,ANXA1,APOD,ARRB2,SLC11A1,XAF1,SIGLEC1,CX3CR1,GBP7,INHBA,INPP5D,LRRC32,PTPN22,PTGER4,VSIR,LAPTM5,CD84,PTPN6,PTPRC,BST2,BTK,BANK1,LGALS9,THBS1,TREM2,ELF4,NCKAP1L
GO: Biological Process	GO:0042102	positive regulation of T cell proliferation		1.793e-07	0.001231	3.223e-06	3.033e-05	17	125	HLA-DMB,CCR2,SASH3,AIF1,CCL5,ANXA1,RASAL3,PTPN22,CCDC88B,PTPRC,ICOSLG,LGALS9,CORO1A,EBI3,CD80,CD86,NCKAP1L
GO: Biological Process	GO:0042742	defense response to bacterium		1.881e-07	0.001291	3.371e-06	3.172e-05	33	405	RASGRP4,ACP5,NCF1,FCER1G,FCGR1A,ADAMTS4,ANXA3,IRF8,RNF213,SLC11A1,ISG15,IGHM,MYO1F,IL6R,SLAMF8,GBP7,B2M,GBP3,STAB1,C5AR1,SLAMF9,CASP4,MPEG1,OAS2,NFKBIZ,LCN2,TF,EMILIN1,LGALS9,RNASE6,P2RX7,TREM2,HCK
GO: Biological Process	GO:1905820	positive regulation of chromosome separation		1.916e-07	0.001315	3.415e-06	3.214e-05	9	31	CENPE,BIRC5,ESPL1,NCAPG2,UBE2C,NCAPH,CDCA8,CDC20,AURKB
GO: Biological Process	GO:0002283	neutrophil activation involved in immune response		1.922e-07	0.001319	3.415e-06	3.214e-05	8	23	TYROBP,FCER1G,ANXA3,MYO1F,SPI1,ITGAM,ITGB2,DNASE1L3
GO: Biological Process	GO:0002577	regulation of antigen processing and presentation		1.922e-07	0.001319	3.415e-06	3.214e-05	8	23	HLA-DOB,FCGR2B,SLC11A1,PTPN22,FGL2,THBS1,TREM2,CD74
GO: Biological Process	GO:0072593	reactive oxygen species metabolic process		1.925e-07	0.001321	3.415e-06	3.214e-05	27	291	CDKN1A,PDGFB,ACP5,NCF1,CLEC7A,TYROBP,UCP2,PLAU,MMP3,PREX1,VAV1,COL6A1,CYBB,CYP1B1,NCF2,NCF4,NRROS,ITGAM,PTGER4,ITGB2,BST1,RAC2,RIPK3,LCN2,THBS1,SH3PXD2B,P2RX7
GO: Biological Process	GO:0032945	negative regulation of mononuclear cell proliferation		2.017e-07	0.001385	3.569e-06	3.359e-05	17	126	HLA-DQA1,CD300A,TYROBP,FCGR2B,BTLA,INPP5D,LRRC32,VSIR,LAPTM5,PTPN6,BTK,LST1,TSPAN32,LGALS9,CD80,CD86,TNFRSF13B
GO: Biological Process	GO:0043069	negative regulation of programmed cell death		2.038e-07	0.001399	3.597e-06	3.386e-05	67	1171	CDKN1A,HK3,CLEC5A,HMOX1,FCER1G,FCGR2B,PIK3CG,UCP2,AIF1,CCL2,CCL5,PLAUR,CCR5,PLK1,HSPA1B,PLK3,FLNA,SFRP1,SFRP2,FN1,ANXA1,ICAM1,BIRC5,CHST11,IFIT3,PDPN,MSX1,ARRB2,CSF1R,ASNS,IRS2,SNAI1,CX3CR1,SOX9,NES,UNC5B,HSPH1,SRC,DAB2,IRF7,CCND1,ITGB3,LAPTM5,BID,BOK,SPHK1,GLI3,C5AR1,DDR2,SOCS3,NR4A3,LCN2,NUPR1,TENT5B,LGALS3,CORO1A,THBS1,FSTL1,TIMP1,EGR3,TREM2,CD74,CDK1,HCK,HCLS1,AURKB,NCKAP1L
GO: Biological Process	GO:0043370	regulation of CD4-positive, alpha-beta T cell differentiation		2.088e-07	0.001433	3.676e-06	3.459e-05	13	73	HLX,CD83,CCR2,SASH3,ANXA1,IL2RG,IL4R,NFKBIZ,RUNX1,LGALS9,CD80,CD86,NCKAP1L
GO: Biological Process	GO:0043254	regulation of protein-containing complex assembly		2.213e-07	0.00152	3.886e-06	3.658e-05	37	489	CLEC7A,IKZF1,FES,MMP3,PLEK,HSPA1B,PREX1,EVL,BIN1,ICAM1,GDA,ISG15,IKBKE,XAF1,FSCN1,SOX9,SRC,GBP3,PTPN22,DBN1,PTGER4,BID,BTK,PSRC1,CAPG,CASP4,LCP1,COTL1,LGALS3,CORO1A,TREM2,PAK1,ARHGAP28,TMSB10,HCK,HCLS1,NCKAP1L
GO: Biological Process	GO:0051347	positive regulation of transferase activity		2.328e-07	0.001598	4.065e-06	3.826e-05	37	490	CDKN1A,PDGFB,CENPE,CD300A,NCF1,PIK3CG,CCL5,PLK1,FGD2,ARRB2,SLC11A1,CSF1R,TRIB3,TPX2,IL6R,GPRC5B,RASSF2,SRC,CCND1,TNFRSF11A,ITGB3,PTPRC,PSRC1,RIPK3,ROR2,UBE2C,DDR2,THBS1,P2RX7,CD86,TLR1,CD40,TREM2,PAK1,CD74,CDC20,AURKB
GO: Biological Process	GO:0030100	regulation of endocytosis		2.329e-07	0.001599	4.065e-06	3.826e-05	32	389	CD300A,CLEC7A,FCER1G,FCGR1A,FCGR2B,AHSG,CCL2,BIN1,PACSIN1,ANXA2,ARRB2,SLC11A1,IGHM,IL2RG,B2M,SRC,DAB2,ITGB3,PTPRC,APLN,PTPRJ,SPHK1,BTK,C3,C4B,DOCK2,TF,LGALS3,CD14,TREM2,HCK,NCKAP1L
GO: Biological Process	GO:0002262	myeloid cell homeostasis		2.333e-07	0.001602	4.065e-06	3.826e-05	24	240	IKZF1,HMOX1,CCR2,FCER1G,FCGR2B,PIK3CD,CCL2,HSPA1B,ANXA1,SLC1A5,CSF1R,ISG15,RACGAP1,SPI1,INHBA,INPP5D,B2M,ANKLE1,ITGAM,NCAPG2,BTK,RAC2,HCLS1,NCKAP1L
GO: Biological Process	GO:0002526	acute inflammatory response		2.581e-07	0.001772	4.486e-06	4.222e-05	18	143	FCER1G,FCGR1A,FCGR2B,PIK3CG,AHSG,CCL5,CCR5,ALOX5AP,FN1,ICAM1,ASS1,IL6R,TNFRSF11A,BTK,C3,DNASE1L3,NUPR1,OSMR
GO: Biological Process	GO:0002269	leukocyte activation involved in inflammatory response		2.85e-07	0.001957	4.941e-06	4.65e-05	12	63	TYROBP,AIF1,CSF1R,CX3CR1,ITGAM,ITGB2,PTPRC,SPHK1,C1QA,C5AR1,TLR1,TREM2
GO: Biological Process	GO:0043066	negative regulation of apoptotic process		2.861e-07	0.001964	4.948e-06	4.657e-05	65	1133	CDKN1A,CLEC5A,HMOX1,FCER1G,FCGR2B,PIK3CG,UCP2,AIF1,CCL2,CCL5,PLAUR,CCR5,PLK1,HSPA1B,PLK3,FLNA,SFRP1,SFRP2,FN1,ANXA1,ICAM1,BIRC5,CHST11,IFIT3,PDPN,MSX1,ARRB2,CSF1R,ASNS,IRS2,SNAI1,CX3CR1,SOX9,NES,UNC5B,HSPH1,SRC,DAB2,IRF7,CCND1,ITGB3,BID,BOK,SPHK1,GLI3,C5AR1,DDR2,SOCS3,NR4A3,LCN2,NUPR1,TENT5B,LGALS3,CORO1A,THBS1,FSTL1,TIMP1,EGR3,TREM2,CD74,CDK1,HCK,HCLS1,AURKB,NCKAP1L
GO: Biological Process	GO:0022617	extracellular matrix disassembly		2.902e-07	0.001992	5.005e-06	4.711e-05	13	75	MMP2,MMP3,MMP12,MMP13,MMP14,ADAMTS4,PDPN,FSCN1,CTSS,CAPG,DDR2,LCP1,SH3PXD2B
GO: Biological Process	GO:0150076	neuroinflammatory response		2.95e-07	0.002025	5.075e-06	4.776e-05	15	101	TYROBP,AIF1,MMP3,CSF1R,CX3CR1,ITGAM,ITGB2,PTPRC,SPHK1,C1QA,C5AR1,NUPR1,TLR1,TREM2,TNFRSF1B
GO: Biological Process	GO:0048144	fibroblast proliferation		3.041e-07	0.002087	5.219e-06	4.912e-05	19	160	CDKN1A,PDGFB,CD300A,GNG2,S100A6,CKS2,IFI30,COL3A1,SFRP1,FN1,ANXA2,ITGB3,SPHK1,DDR2,E2F1,NUPR1,TGIF1,CD74,CDK1
GO: Biological Process	GO:0001562	response to protozoan		3.117e-07	0.00214	5.322e-06	5.009e-05	10	42	CLEC7A,IRF8,SLC11A1,IL4R,GBP7,GBP3,CCDC88B,NKG7,TSPAN32,CD40
GO: Biological Process	GO:0002675	positive regulation of acute inflammatory response		3.117e-07	0.00214	5.322e-06	5.009e-05	10	42	FCER1G,FCGR1A,PIK3CG,CCL5,CCR5,ALOX5AP,TNFRSF11A,BTK,C3,OSMR
GO: Biological Process	GO:0050731	positive regulation of peptidyl-tyrosine phosphorylation		3.256e-07	0.002235	5.533e-06	5.207e-05	21	193	NCF1,CLEC7A,CCL5,ICAM1,PARP14,ARRB2,CSF1R,IGHM,IL6R,GPRC5B,SRC,PTGER4,ITGB3,PTPRC,PTPRJ,BANK1,CD80,CD40,TREM2,CD74,HCLS1
GO: Biological Process	GO:0062207	regulation of pattern recognition receptor signaling pathway		3.256e-07	0.002235	5.533e-06	5.207e-05	21	193	CD300A,SLC15A3,HSPA1B,DHX58,DDX60,CGAS,RSAD2,ARRB2,RAB7B,SRC,GBP3,PTPN22,IRF7,SMPDL3B,BTK,CASP4,CD300LD,CD14,TLR1,TREM2,AURKB
GO: Biological Process	GO:0009725	response to hormone		3.463e-07	0.002377	5.869e-06	5.524e-05	61	1042	CDKN1A,PDE3B,GNG2,PER1,HMOX1,UCP2,PIP4K2A,AHSG,MMP2,MMP13,MMP14,HSPA1B,COL1A1,COL3A1,COL6A1,SFRP1,TNC,ANXA1,GDF15,ANXA3,TRIB3,IGFBP7,ASS1,PRKCB,IRS2,CYBB,TRERF1,CYP1B1,INHBA,SRC,DAB2,GATM,NCF2,GCGR,CCND1,TNFRSF11A,PTGER4,ITGB3,ARID5A,STC1,ALDH1A2,PTPRC,PTPRE,PTPRF,PTPRJ,RCAN1,DDR2,SOCS3,NR4A3,ARPC1B,LEPR,TGIF1,THBS1,TIMP1,EGR1,EGR2,P2RY6,LOX,PAK1,TRPV4,HCLS1
GO: Biological Process	GO:0044087	regulation of cellular component biogenesis		3.546e-07	0.002435	5.997e-06	5.644e-05	67	1189	CLEC7A,IKZF1,ATP8B1,S100A10,PIP4K2A,FES,NLGN2,SMPD3,MMP3,PLEK,PLK1,MMP14,HSPA1B,PREX1,EVL,FLNA,BIN1,SFRP1,COL16A1,GPR65,ICAM1,DOCK10,APOD,RHOG,GDA,ISG15,IKBKE,XAF1,SNAI1,FSCN1,SOX9,SRC,GBP3,PTPN22,DBN1,PTGER4,BID,PTPRJ,SPHK1,SRGAP3,BTK,NECTIN1,SEMA4A,PSRC1,RAC2,CAPG,L1CAM,CASP4,LCP1,NUPR1,EMILIN1,COTL1,LGALS3,KCTD17,CORO1A,THBS1,SH3PXD2B,THY1,P2RX7,TREM2,PAK1,ARHGAP28,TMSB10,HCK,DCLK1,HCLS1,NCKAP…
GO: Biological Process	GO:0048247	lymphocyte chemotaxis		3.583e-07	0.00246	6.044e-06	5.688e-05	11	53	CCR2,PIK3CD,PIK3CG,CCL2,CCL4,CCL5,CCL7,CXCL10,CH25H,CXCL16,LGALS9
GO: Biological Process	GO:1903047	mitotic cell cycle process		3.648e-07	0.002504	6.138e-06	5.777e-05	53	854	CDKN1A,PDGFB,CENPE,SPC25,MCM2,MCM3,RRM2,CKS2,MKI67,AIF1,CCL2,SMPD3,PLK1,HSPA1B,IQGAP3,PLK3,FLNA,KIF23,ANXA1,GTSE1,BIRC5,KIF20B,PDPN,TPX2,RACGAP1,UHRF1,PRKCB,ESPL1,NES,INHBA,BCAT1,CCND1,NCAPG2,BID,PTPN6,SPHK1,DBF4,PSRC1,KNL1,KIF22,TCF19,UBE2C,DDR2,E2F1,NCAPH,CDCA8,PKMYT1,CCNF,CCNB2,CDK1,CKAP2,CDC20,AURKB
GO: Biological Process	GO:1902903	regulation of supramolecular fiber organization		3.824e-07	0.002625	6.4e-06	6.024e-05	34	438	S100A10,AEBP1,FES,PLEK,PLEKHH2,HSPA1B,PREX1,EVL,COL6A1,FLNA,BIN1,SFRP1,GPR65,ICAM1,GMFG,GDA,TPX2,DBN1,PTGER4,PSRC1,CAPG,EMILIN1,COTL1,CORO1A,SH3PXD2B,TREM2,PAK1,TRPV4,ARHGAP28,TMSB10,CKAP2,HCK,HCLS1,NCKAP1L
GO: Biological Process	GO:0048525	negative regulation of viral process		3.832e-07	0.002631	6.4e-06	6.024e-05	15	103	TRIM59,IFITM3,CCL5,IFIT1,RSAD2,FAM111A,ISG15,MX1,ISG20,IFIH1,BST2,CH25H,OAS2,CD74,LY6E
GO: Biological Process	GO:0002292	T cell differentiation involved in immune response		3.832e-07	0.002631	6.4e-06	6.024e-05	15	103	HLX,CCR2,FCER1G,ANXA1,IL4R,IL6R,PTGER4,FGL2,SEMA4A,SOCS3,NFKBIZ,LGALS9,CD80,CD86,LY9
GO: Biological Process	GO:2000401	regulation of lymphocyte migration		3.989e-07	0.002738	6.646e-06	6.255e-05	13	77	CCR2,AIF1,CCL2,CCL4,CCL5,CCL7,APOD,CXCL10,ITGA4,ITGB3,RIPK3,LGALS9,CORO1A
GO: Biological Process	GO:0002456	T cell mediated immunity		4.07e-07	0.002794	6.765e-06	6.367e-05	19	163	CCR2,FCGR2B,SASH3,ICAM1,RSAD2,SLC11A1,ULBP1,MYO1G,B2M,ARID5A,VSIR,PTPRC,UNC93B1,RIPK3,NFKBIZ,P2RX7,CD80,TNFRSF1B,NCKAP1L
GO: Biological Process	GO:0014070	response to organic cyclic compound		4.205e-07	0.002887	6.973e-06	6.563e-05	61	1048	CDKN1A,USP18,CEBPA,PDGFB,NCF1,GNG2,PER1,TLR7,CD83,PIK3CG,UCP2,FES,CCR5,MMP2,MMP14,HSPA1B,COL1A1,FLNA,SFRP1,ANGPT2,TNC,ANXA1,ANXA3,CGAS,IFIT1,MSR1,POSTN,ARRB2,IGFBP7,ASS1,PRKCB,CYBB,TRERF1,SOX9,CYP1B1,INHBA,CXCL10,SRC,DAB2,NCF2,PANX1,TNFRSF11A,ITGAM,STC1,IFIH1,ALDH1A2,PTPRC,GNA15,CA9,NFKBIZ,NR4A3,ARPC1B,THBS1,P2RX7,EGR1,P2RY6,LOX,CD40,PAK1,CDA,CDK1
GO: Biological Process	GO:0010755	regulation of plasminogen activation		4.735e-07	0.003251	7.834e-06	7.372e-05	7	18	S100A10,SERPINE2,PLAU,PLAUR,ANXA2,RUNX1,THBS1
GO: Biological Process	GO:0051129	negative regulation of cellular component organization		5.221e-07	0.003584	8.607e-06	8.1e-05	53	864	CENPE,CD300A,SPC25,MCM2,FCGR2B,CCR5,PLEKHH2,PLK1,MMP14,HSPA1B,SEMA3F,VIM,EVL,FLNA,PACSIN1,ANXA2,GMFG,BIRC5,APOD,ARRB2,TPX2,XAF1,ESPL1,SOX9,CXCL10,B2M,SRC,DAB2,DBN1,PTGER4,ITGB3,BOK,PTPRF,KNL1,CAPG,CH25H,CDCA8,NUPR1,EMILIN1,LGALS3,CCNF,CORO1A,THBS1,THY1,TREM2,TRPV4,ARHGAP28,TMSB10,CKAP2,TNFRSF1B,CDC20,TOP2A,AURKB
GO: Biological Process	GO:0071356	cellular response to tumor necrosis factor		5.228e-07	0.003589	8.607e-06	8.1e-05	23	233	TRAF1,CEBPA,CCL2,SMPD3,AIM2,HSPA1B,COL1A1,SFRP1,POSTN,ASS1,TIFA,CX3CR1,CYP1B1,GBP7,TNFRSF11A,DBN1,LAPTM5,SPHK1,CASP4,THBS1,CD40,TNFRSF1B,EDA2R
GO: Biological Process	GO:0035747	natural killer cell chemotaxis		5.334e-07	0.003662	8.761e-06	8.245e-05	6	12	PIK3CD,PIK3CG,CCL2,CCL4,CCL5,CCL7
GO: Biological Process	GO:1902532	negative regulation of intracellular signal transduction		5.362e-07	0.003681	8.785e-06	8.268e-05	50	795	PDE3B,CD300A,PHLDA3,PER1,TRIM59,SPRED3,SERPINE2,PLAUR,SMPD3,MMP3,PLEK,AIM2,PLK3,ADGRG3,SFRP1,SFRP2,DHX58,LITAF,GDF15,CGAS,RGS14,RHOH,ARRB2,RASAL3,WTIP,RAB7B,SNAI1,SPI1,RASSF2,SRC,DAB2,PTPN22,BID,PTPN6,PTPRC,PTPRJ,ARHGAP25,BANK1,DOK1,RCAN1,DOK2,EMILIN1,TGIF1,THBS1,P2RX7,LOX,SPRY4,TREM2,CD74,AURKB
GO: Biological Process	GO:0032611	interleukin-1 beta production		5.504e-07	0.003779	8.997e-06	8.467e-05	17	135	ACP5,CLEC7A,TYROBP,CCR5,AIM2,ARRB2,CX3CR1,PANX1,TMEM106A,SPHK1,SLAMF9,CASP4,LGALS9,P2RX7,EGR1,TREM2,ELF4
GO: Biological Process	GO:0010759	positive regulation of macrophage chemotaxis		5.659e-07	0.003885	9.227e-06	8.684e-05	8	26	CCL2,CCL5,CSF1R,PTPRJ,C3AR1,C5AR1,THBS1,TRPV4
GO: Biological Process	GO:0033674	positive regulation of kinase activity		5.714e-07	0.003923	9.296e-06	8.749e-05	32	405	CDKN1A,PDGFB,CENPE,CD300A,NCF1,PIK3CG,CCL5,FGD2,ARRB2,SLC11A1,CSF1R,TPX2,IL6R,GPRC5B,RASSF2,SRC,CCND1,TNFRSF11A,ITGB3,PTPRC,PSRC1,RIPK3,ROR2,DDR2,THBS1,P2RX7,CD86,TLR1,CD40,TREM2,PAK1,CD74
GO: Biological Process	GO:0002673	regulation of acute inflammatory response		5.748e-07	0.003946	9.328e-06	8.779e-05	12	67	FCER1G,FCGR1A,FCGR2B,PIK3CG,CCL5,CCR5,ALOX5AP,TNFRSF11A,BTK,C3,DNASE1L3,OSMR
GO: Biological Process	GO:1901699	cellular response to nitrogen compound		5.988e-07	0.004111	9.695e-06	9.124e-05	48	752	PDE3B,GNG2,FCGR2B,PIK3CG,UCP2,PIP4K2A,AHSG,MMP3,VIM,COL6A1,FLNA,SFRP1,GDF15,ICAM1,CGAS,IFIT1,ARRB2,TRIB3,ASS1,PRKCB,IRS2,CYBB,SOX9,CYP1B1,INHBA,SRC,PTPN22,GCGR,ITGA4,ITGB3,STC1,IFIH1,PTPRE,PTPRF,PTPRJ,GNA15,DDR2,SOCS3,CASP4,NR4A3,RGS10,THBS1,P2RX7,EGR1,P2RY6,TREM2,PAK1,LY6E
GO: Biological Process	GO:0002431	Fc receptor mediated stimulatory signaling pathway		6.034e-07	0.004142	9.746e-06	9.173e-05	9	35	FCER1G,VAV1,MYO1G,SRC,PTPRC,PTPRJ,NR4A3,PAK1,HCK
GO: Biological Process	GO:1990849	vacuolar localization		6.343e-07	0.004355	1.015e-05	9.553e-05	15	107	MAP6,CD300A,HMOX1,FCER1G,PIK3CD,PIK3CG,FES,MILR1,IL4R,CPLX2,CD84,BTK,RAC2,NR4A3,LGALS9
GO: Biological Process	GO:1990868	response to chemokine		6.343e-07	0.004355	1.015e-05	9.553e-05	15	107	CCR2,CXCL9,CCL2,CCR1,CCL4,CCL5,CCL7,CCR5,CCL8,CX3CR1,CXCL10,GPR35,CXCL1,LOX,TREM2
GO: Biological Process	GO:1990869	cellular response to chemokine		6.343e-07	0.004355	1.015e-05	9.553e-05	15	107	CCR2,CXCL9,CCL2,CCR1,CCL4,CCL5,CCL7,CCR5,CCL8,CX3CR1,CXCL10,GPR35,CXCL1,LOX,TREM2
GO: Biological Process	GO:0032418	lysosome localization		6.343e-07	0.004355	1.015e-05	9.553e-05	15	107	MAP6,CD300A,HMOX1,FCER1G,PIK3CD,PIK3CG,FES,MILR1,IL4R,CPLX2,CD84,BTK,RAC2,NR4A3,LGALS9
GO: Biological Process	GO:0045071	negative regulation of viral genome replication		6.456e-07	0.004432	1.031e-05	9.701e-05	11	56	IFITM3,CCL5,IFIT1,RSAD2,FAM111A,ISG15,MX1,ISG20,IFIH1,BST2,OAS2
GO: Biological Process	GO:0051046	regulation of secretion		6.689e-07	0.004592	1.065e-05	0.0001003	50	801	PDE3B,CD300A,HMOX1,CCR2,S100A10,FCER1G,FCGR2B,UCP2,FES,PLA2G4A,CCL5,NLGN2,SMPD3,MMP13,SFRP1,ANXA1,ANXA2,BIRC5,ABCG1,RSAD2,IGFBP3,PRKCB,IRS2,IL4R,SPI1,TIFAB,INHBA,CPLX2,DAB2,TNFRSF11A,ITGAM,PTGER4,ITGB2,STC1,CD84,APLN,SPHK1,RAB27B,RAC2,OAS2,RUNX1,LEPR,LGALS3,LGALS9,MYOF,P2RX7,TREM2,CD74,TNFRSF1B,NCKAP1L
GO: Biological Process	GO:0032609	type II interferon production		7.135e-07	0.004898	1.134e-05	0.0001067	19	169	CLEC7A,TLR7,CCR2,SASH3,IRF8,SLC11A1,ISG15,ULBP1,INHBA,PTPN22,ARID5A,VSIR,LAPTM5,RIPK3,NFKBIZ,RUNX1,LGALS9,CD14,EBI3
GO: Biological Process	GO:0098883	synapse pruning		7.306e-07	0.005015	1.156e-05	0.0001088	7	19	CX3CR1,ITGAM,C1QA,C1QB,C1QC,C3,TREM2
GO: Biological Process	GO:0043030	regulation of macrophage activation		7.309e-07	0.005018	1.156e-05	0.0001088	13	81	CEBPA,FCGR2B,PLA2G4A,ULBP1,IL4R,CD84,PTPRC,SPHK1,MCUB,LGALS9,THBS1,TREM2,CD74
GO: Biological Process	GO:0045860	positive regulation of protein kinase activity		7.393e-07	0.005075	1.167e-05	0.0001098	29	350	CDKN1A,PDGFB,CENPE,CD300A,NCF1,PIK3CG,CCL5,FGD2,ARRB2,SLC11A1,CSF1R,TPX2,IL6R,GPRC5B,RASSF2,SRC,CCND1,TNFRSF11A,ITGB3,PTPRC,PSRC1,RIPK3,DDR2,THBS1,P2RX7,CD86,TLR1,CD40,PAK1
GO: Biological Process	GO:0150062	complement-mediated synapse pruning		7.728e-07	0.005305	1.217e-05	0.0001145	4	4	ITGAM,C1QA,C3,TREM2
GO: Biological Process	GO:0036336	dendritic cell migration		7.834e-07	0.005378	1.231e-05	0.0001158	9	36	CCR2,PIK3CG,CCR1,CCL5,CCR5,SLAMF8,SPI1,SLAMF9,LGALS9
GO: Biological Process	GO:0034446	substrate adhesion-dependent cell spreading		8.087e-07	0.005552	1.267e-05	0.0001193	15	109	S100A10,PREX1,FLNA,SFRP1,FN1,PDPN,POSTN,SRC,DAB2,DBN1,ITGA4,ITGB3,ITGB7,MICALL2,SPRY4
GO: Biological Process	GO:0032612	interleukin-1 production		8.552e-07	0.005871	1.337e-05	0.0001259	19	171	ACP5,CLEC7A,TYROBP,CCR5,AIM2,ANXA1,ARRB2,CX3CR1,PANX1,PTGER4,TMEM106A,SPHK1,SLAMF9,CASP4,LGALS9,P2RX7,EGR1,TREM2,ELF4
GO: Biological Process	GO:0032649	regulation of type II interferon production		8.654e-07	0.005941	1.35e-05	0.0001271	18	155	CLEC7A,TLR7,CCR2,SASH3,IRF8,SLC11A1,ISG15,ULBP1,INHBA,PTPN22,ARID5A,VSIR,LAPTM5,RIPK3,RUNX1,LGALS9,CD14,EBI3
GO: Biological Process	GO:0031348	negative regulation of defense response		8.802e-07	0.006043	1.37e-05	0.000129	29	353	USP18,ACP5,FCGR2B,CCR1,MMP12,DHX58,AOAH,PARP14,ARRB2,ISG15,CX3CR1,SLAMF8,IL10RA,SRC,PTGER4,FGL2,PTPN6,PTPRC,SMPDL3B,TAP1,TNFAIP8L2,SOCS3,LGALS9,TREM2,ELF4,TNFAIP6,TNFRSF1B,HCK,AURKB
GO: Biological Process	GO:0042088	T-helper 1 type immune response		9.355e-07	0.006422	1.453e-05	0.0001367	11	58	HLX,CCR2,PLA2G4A,ANXA1,SLC11A1,IL4R,ARID5A,SEMA4A,NFKBIZ,EBI3,CD80
GO: Biological Process	GO:0097191	extrinsic apoptotic signaling pathway		9.381e-07	0.00644	1.454e-05	0.0001368	24	259	TRAF1,HMOX1,SRPX,HSPA1B,SFRP1,SFRP2,ICAM1,IFI27,SIGLEC1,IL6R,SPI1,INHBA,UNC5B,SRC,DAB2,BID,BOK,PTPRC,NFKBIZ,LCN2,LGALS3,THBS1,P2RX7,TNFRSF1B
GO: Biological Process	GO:0061900	glial cell activation		9.402e-07	0.006454	1.454e-05	0.0001368	12	70	TYROBP,AIF1,CSF1R,CX3CR1,ITGAM,ITGB2,PTPRC,SPHK1,C1QA,C5AR1,TLR1,TREM2
GO: Biological Process	GO:0032642	regulation of chemokine production		9.466e-07	0.006499	1.459e-05	0.0001373	16	125	CLEC7A,TLR7,HMOX1,AIF1,CCL5,APOD,POSTN,CSF1R,IL4R,IL6R,CD84,LGALS9,EGR1,TREM2,CD74,TRPV4
GO: Biological Process	GO:0042063	gliogenesis		9.48e-07	0.006508	1.459e-05	0.0001373	33	435	PDGFB,CCR2,SERPINE2,CCL2,MMP14,COL3A1,VIM,COL6A1,BIN1,FN1,ARRB2,TENM4,CSF1R,VCAN,CX3CR1,SOX9,CYSLTR1,NRROS,ITGAM,ITGB4,BOK,PTPRJ,GLI3,C1QA,C5AR1,ROR2,E2F1,TF,LEPR,EGR2,TREM2,CDK1,TNFRSF1B
GO: Biological Process	GO:1903900	regulation of viral life cycle		9.517e-07	0.006533	1.462e-05	0.0001376	18	156	TRIM59,IFITM3,CCL5,IFIT1,RSAD2,FAM111A,ISG15,MX1,GBP7,ISG20,IFIH1,BST2,CH25H,OAS2,LGALS9,CD74,LY6E,TOP2A
GO: Biological Process	GO:0002335	mature B cell differentiation		9.594e-07	0.006586	1.47e-05	0.0001384	10	47	FCGR2B,IRF8,DOCK10,POU2F2,IL2RG,SLAMF8,SPI1,NFKBIZ,LFNG,CD19
GO: Biological Process	GO:0006801	superoxide metabolic process		9.754e-07	0.006696	1.491e-05	0.0001404	13	83	ACP5,NCF1,CLEC7A,TYROBP,PREX1,CYBB,NCF2,NCF4,NRROS,ITGAM,ITGB2,BST1,SH3PXD2B
GO: Biological Process	GO:0140014	mitotic nuclear division		9.841e-07	0.006756	1.501e-05	0.0001413	27	316	PDGFB,CENPE,SPC25,MKI67,SMPD3,PLK1,HSPA1B,FLNA,KIF23,BIRC5,KIF20B,TPX2,RACGAP1,UHRF1,ESPL1,NCAPG2,SPHK1,PSRC1,KNL1,KIF22,UBE2C,NCAPH,CDCA8,PKMYT1,CDK1,CDC20,AURKB
GO: Biological Process	GO:0010758	regulation of macrophage chemotaxis		1.008e-06	0.006921	1.535e-05	0.0001444	9	37	CCL2,CCL5,CSF1R,SLAMF8,PTPRJ,C3AR1,C5AR1,THBS1,TRPV4
GO: Biological Process	GO:0071560	cellular response to transforming growth factor beta stimulus		1.023e-06	0.007026	1.552e-05	0.0001461	28	336	CD109,SPRED3,SLC2A10,CCL2,COL1A1,COL1A2,COL3A1,GDF15,CHST11,POSTN,ARRB2,DKK3,CX3CR1,SOX9,SPI1,LRRC32,SRC,DAB2,DBN1,NRROS,ITGB8,DDR2,NFKBIZ,RUNX1,EMILIN1,LGALS9,THBS1,LOX
GO: Biological Process	GO:0032479	regulation of type I interferon production		1.024e-06	0.007031	1.552e-05	0.0001461	17	141	TLR7,TYROBP,MMP12,DHX58,CGAS,IRF8,ISG15,IKBKE,XAF1,SIGLEC1,GBP7,IRF5,PTPN22,IRF7,IFIH1,OAS2,CD14
GO: Biological Process	GO:0070098	chemokine-mediated signaling pathway		1.044e-06	0.007168	1.579e-05	0.0001486	14	97	CCR2,CXCL9,CCL2,CCR1,CCL4,CCL5,CCL7,CCR5,CCL8,CX3CR1,CXCL10,GPR35,CXCL1,TREM2
GO: Biological Process	GO:1901970	positive regulation of mitotic sister chromatid separation		1.095e-06	0.007519	1.652e-05	0.0001555	7	20	CENPE,BIRC5,ESPL1,UBE2C,CDCA8,CDC20,AURKB
GO: Biological Process	GO:0060760	positive regulation of response to cytokine stimulus		1.101e-06	0.00756	1.658e-05	0.000156	12	71	ZBP1,MMP12,RBM47,HSPA1B,PARP14,IKBKE,IRF7,LAPTM5,IFIH1,CASP4,TREM2,CD74
GO: Biological Process	GO:0046633	alpha-beta T cell proliferation		1.119e-06	0.007684	1.681e-05	0.0001582	11	59	CCR2,BTLA,RASAL3,PTPN22,VSIR,PTPRC,DOCK2,LGALS9,EBI3,CD80,ELF4
GO: Biological Process	GO:0046849	bone remodeling		1.174e-06	0.008062	1.759e-05	0.0001655	16	127	ACP5,AHSG,SFRP1,CSF1R,CTSS,RASSF2,INPP5D,SRC,TNFRSF11A,PTGER4,ITGB3,RAC2,TMEM119,TF,LEPR,P2RX7
GO: Biological Process	GO:0007169	cell surface receptor protein tyrosine kinase signaling pathway		1.176e-06	0.008072	1.759e-05	0.0001655	47	747	HHEX,PDGFB,SVEP1,PIK3CD,PIP4K2A,AHSG,CCL2,PLAUR,SMPD3,MMP2,MMP14,VAV1,COL1A1,COL4A1,COL6A1,ANGPT2,GDF15,APOD,RGS14,CSF1R,IGFBP3,PRKCB,IRS2,SOX9,SRC,ITGB3,PTGIR,GFRA2,AFAP1L2,APLN,PTPRE,PTPRF,PTPRJ,DOK1,ROR2,DDR2,SOCS3,NR4A3,DOK2,LCP2,EMILIN1,MYOF,THBS1,LOX,SPRY4,PAK1,HCK
GO: Biological Process	GO:0072126	positive regulation of glomerular mesangial cell proliferation		1.186e-06	0.008143	1.77e-05	0.0001666	5	8	PDGFB,IL6R,ITGB3,C3AR1,EGR1
GO: Biological Process	GO:0008360	regulation of cell shape		1.26e-06	0.008647	1.876e-05	0.0001765	18	159	FES,CCL2,CCL7,FN1,FGD2,ANXA1,ICAM1,GAS7,PDPN,RHOG,CSF1R,ARHGAP15,ITGB2,SEMA4A,LST1,ATP10A,CORO1A,HCK
GO: Biological Process	GO:0061082	myeloid leukocyte cytokine production		1.286e-06	0.008829	1.911e-05	0.0001799	12	72	ACP5,TLR7,HMOX1,FCER1G,LITAF,GPRC5B,PANX1,LAPTM5,CASP4,NR4A3,P2RX7,CD74
GO: Biological Process	GO:2000403	positive regulation of lymphocyte migration		1.443e-06	0.009908	2.14e-05	0.0002014	10	49	CCR2,AIF1,CCL4,CCL5,CCL7,CXCL10,ITGA4,ITGB3,LGALS9,CORO1A
GO: Biological Process	GO:0032651	regulation of interleukin-1 beta production		1.45e-06	0.009957	2.146e-05	0.000202	16	129	ACP5,CLEC7A,TYROBP,CCR5,AIM2,ARRB2,CX3CR1,PANX1,TMEM106A,SPHK1,CASP4,LGALS9,P2RX7,EGR1,TREM2,ELF4
GO: Biological Process	GO:0071357	cellular response to type I interferon		1.479e-06	0.01016	2.184e-05	0.0002056	13	86	USP18,ZBP1,IFITM3,MMP12,RBM47,IFI27,IFIT1,ISG15,IKBKE,IRF7,IFIH1,PTPN6,OAS2
GO: Biological Process	GO:0014812	muscle cell migration		1.512e-06	0.01038	2.221e-05	0.000209	18	161	PDGFB,S100A11,AIF1,CCL5,PLAU,ANXA1,POSTN,IGFBP3,CYP1B1,SRC,ITGA4,PTGER4,ITGB3,DDR2,NR4A3,EGR1,P2RY6,PAK1
GO: Biological Process	GO:0014909	smooth muscle cell migration		1.519e-06	0.01043	2.221e-05	0.000209	17	145	PDGFB,S100A11,AIF1,CCL5,PLAU,POSTN,IGFBP3,CYP1B1,SRC,ITGA4,PTGER4,ITGB3,DDR2,NR4A3,EGR1,P2RY6,PAK1
GO: Biological Process	GO:0032606	type I interferon production		1.519e-06	0.01043	2.221e-05	0.000209	17	145	TLR7,TYROBP,MMP12,DHX58,CGAS,IRF8,ISG15,IKBKE,XAF1,SIGLEC1,GBP7,IRF5,PTPN22,IRF7,IFIH1,OAS2,CD14
GO: Biological Process	GO:0050871	positive regulation of B cell activation		1.52e-06	0.01044	2.221e-05	0.000209	14	100	CDKN1A,SASH3,MMP14,IGHM,IRS2,IL2RG,SPI1,INPP5D,PTPRC,BST1,BTK,CD40,CD74,NCKAP1L
GO: Biological Process	GO:2000514	regulation of CD4-positive, alpha-beta T cell activation		1.52e-06	0.01044	2.221e-05	0.000209	14	100	HLX,CD83,CCR2,SASH3,ANXA1,IL2RG,IL4R,VSIR,NFKBIZ,RUNX1,LGALS9,CD80,CD86,NCKAP1L
GO: Biological Process	GO:0000070	mitotic sister chromatid segregation		1.535e-06	0.01054	2.236e-05	0.0002105	21	212	CENPE,SPC25,PLK1,HSPA1B,FLNA,KIF23,BIRC5,TPX2,RACGAP1,UHRF1,ESPL1,NCAPG2,PSRC1,KNL1,KIF22,UBE2C,NCAPH,CDCA8,CDK1,CDC20,AURKB
GO: Biological Process	GO:0071559	response to transforming growth factor beta		1.537e-06	0.01055	2.236e-05	0.0002105	28	343	CD109,SPRED3,SLC2A10,CCL2,COL1A1,COL1A2,COL3A1,GDF15,CHST11,POSTN,ARRB2,DKK3,CX3CR1,SOX9,SPI1,LRRC32,SRC,DAB2,DBN1,NRROS,ITGB8,DDR2,NFKBIZ,RUNX1,EMILIN1,LGALS9,THBS1,LOX
GO: Biological Process	GO:0032956	regulation of actin cytoskeleton organization		1.625e-06	0.01115	2.358e-05	0.000222	30	384	S100A10,PLEK,PLEKHH2,PREX1,EVL,FLNA,BIN1,SFRP1,GPR65,ICAM1,GMFG,RHOG,CSF1R,MYO1F,FSCN1,DBN1,PTGER4,ITGB3,BST1,BST2,CAPG,COTL1,CORO1A,SH3PXD2B,PAK1,ARHGAP28,TMSB10,HCK,HCLS1,NCKAP1L
GO: Biological Process	GO:0010572	positive regulation of platelet activation		1.648e-06	0.01131	2.386e-05	0.0002246	6	14	SVEP1,PLA2G4A,PLEK,FLNA,PDPN,PTPRJ
GO: Biological Process	GO:0042554	superoxide anion generation		1.757e-06	0.01206	2.536e-05	0.0002387	10	50	ACP5,NCF1,CLEC7A,TYROBP,CYBB,NCF2,NCF4,ITGAM,ITGB2,SH3PXD2B
GO: Biological Process	GO:0000902	cell morphogenesis		1.758e-06	0.01207	2.536e-05	0.0002387	65	1194	TPM4,MAP6,ETV4,S100A6,FES,OLFM1,CCL2,CCL7,CCR5,ALCAM,SEMA3F,VIM,EVL,COL6A1,FLNA,FN1,FGD2,PACSIN1,ANXA1,ICAM1,DOCK10,GAS7,SHTN1,KIF20B,PDPN,POSTN,MSX1,RHOG,CSF1R,WTIP,IGHM,NES,SPARC,SPI1,ARHGAP15,MYO7A,UNC5B,SRC,DAB2,DBN1,ITGA4,ITGB2,ITGB3,STC1,PTPN6,PTPRF,PTPRJ,GLI3,NECTIN1,UNC93B1,SEMA4A,LST1,L1CAM,NR4A3,UST,ATP10A,COL18A1,CORO1A,THY1,P2RX7,EGR2,PAK1,HCK,DCLK1,NCKAP1L
GO: Biological Process	GO:0090068	positive regulation of cell cycle process		1.839e-06	0.01262	2.646e-05	0.0002491	26	307	PDGFB,CENPE,RRM2,AIF1,SMPD3,KIF23,ANXA1,BIRC5,KIF20B,MSX1,CSF1R,RACGAP1,ESPL1,CCND1,NCAPG2,SPHK1,DBF4,GLI1,KNL1,UBE2C,DDR2,NCAPH,CDCA8,CDK1,CDC20,AURKB
GO: Biological Process	GO:0045787	positive regulation of cell cycle		1.861e-06	0.01277	2.672e-05	0.0002515	31	407	PDGFB,CENPE,RRM2,AIF1,SMPD3,KIF23,ANXA1,BIRC5,KIF20B,MSX1,CSF1R,ASNS,RACGAP1,ESPL1,CCND1,NCAPG2,SPHK1,DBF4,GLI1,PSRC1,KNL1,UBE2C,DDR2,NR4A3,NCAPH,CDCA8,NUPR1,LFNG,CDK1,CDC20,AURKB
GO: Biological Process	GO:0002455	humoral immune response mediated by circulating immunoglobulin		1.875e-06	0.01287	2.687e-05	0.0002529	11	62	SVEP1,FCGR2B,IGHM,PTPN6,PTPRC,C1QA,C1QB,C1QC,C3,C4B,TREM2
GO: Biological Process	GO:0002888	positive regulation of myeloid leukocyte mediated immunity		1.909e-06	0.0131	2.73e-05	0.0002569	8	30	TYROBP,FCER1G,FCGR1A,SPI1,ITGAM,ITGB2,BTK,C3
GO: Biological Process	GO:0002224	toll-like receptor signaling pathway		1.933e-06	0.01327	2.753e-05	0.0002591	13	88	CD300A,TLR7,SCIMP,ARRB2,CTSS,TIFAB,IRF7,SMPDL3B,BTK,UNC93B1,NFKBIZ,CD86,TLR1
GO: Biological Process	GO:0051304	chromosome separation		1.933e-06	0.01327	2.753e-05	0.0002591	13	88	CENPE,SPC25,PLK1,BIRC5,ESPL1,NCAPG2,KNL1,UBE2C,NCAPH,CDCA8,CDC20,TOP2A,AURKB
GO: Biological Process	GO:0017157	regulation of exocytosis		1.942e-06	0.01333	2.76e-05	0.0002598	22	233	CD300A,HMOX1,CCR2,S100A10,FCER1G,FCGR2B,FES,SMPD3,ANXA1,ANXA2,PRKCB,IL4R,SPI1,CPLX2,ITGAM,ITGB2,CD84,RAB27B,RAC2,LGALS9,P2RX7,NCKAP1L
GO: Biological Process	GO:0050678	regulation of epithelial cell proliferation		1.995e-06	0.0137	2.83e-05	0.0002664	36	514	PDGFB,CD109,ETV4,HLX,HMOX1,PIK3CD,CCL2,CCL5,PLAU,MMP12,IQGAP3,SFRP1,SFRP2,BIRC5,UHRF1,IRS2,IFT122,SOX9,SPARC,B2M,DAB2,CCND1,ITGA4,JAML,ITGB3,BID,ALDH1A2,APLN,GLI1,BTK,C5AR1,NR4A3,NUPR1,COL18A1,THBS1,EGR3
GO: Biological Process	GO:0031099	regeneration		2.044e-06	0.01404	2.894e-05	0.0002724	23	252	CDKN1A,HMOX1,UCP2,PLAU,MMP2,COL6A1,FLNA,ANGPT2,TNC,ANXA1,ANXA3,APOD,POSTN,CCND1,PTPRF,GLI1,MCUB,NNMT,NR4A3,RUNX1,LCP1,THY1,CDK1
GO: Biological Process	GO:1903530	regulation of secretion by cell		2.124e-06	0.01458	2.993e-05	0.0002817	46	740	PDE3B,CD300A,HMOX1,CCR2,S100A10,FCER1G,FCGR2B,UCP2,FES,PLA2G4A,CCL5,NLGN2,SMPD3,MMP13,SFRP1,ANXA1,ANXA2,BIRC5,ABCG1,RSAD2,IGFBP3,PRKCB,IRS2,IL4R,SPI1,INHBA,CPLX2,DAB2,TNFRSF11A,ITGAM,PTGER4,ITGB2,CD84,APLN,SPHK1,RAB27B,RAC2,RUNX1,LEPR,LGALS3,LGALS9,MYOF,P2RX7,TREM2,TNFRSF1B,NCKAP1L
GO: Biological Process	GO:0030890	positive regulation of B cell proliferation		2.127e-06	0.0146	2.993e-05	0.0002817	10	51	CDKN1A,SASH3,IGHM,IRS2,PTPRC,BST1,BTK,CD40,CD74,NCKAP1L
GO: Biological Process	GO:0033028	myeloid cell apoptotic process		2.127e-06	0.0146	2.993e-05	0.0002817	10	51	CLEC5A,FCER1G,FCGR2B,PIK3CD,CCL5,CCR5,ANXA1,PLEKHO2,IRF7,ITGAM
GO: Biological Process	GO:0032652	regulation of interleukin-1 production		2.16e-06	0.01483	3.032e-05	0.0002854	18	165	ACP5,CLEC7A,TYROBP,CCR5,AIM2,ANXA1,ARRB2,CX3CR1,PANX1,PTGER4,TMEM106A,SPHK1,CASP4,LGALS9,P2RX7,EGR1,TREM2,ELF4
GO: Biological Process	GO:0032729	positive regulation of type II interferon production		2.182e-06	0.01498	3.056e-05	0.0002877	14	103	CLEC7A,TLR7,CCR2,SASH3,IRF8,SLC11A1,ISG15,ULBP1,PTPN22,ARID5A,RUNX1,LGALS9,CD14,EBI3
GO: Biological Process	GO:0007157	heterophilic cell-cell adhesion via plasma membrane cell adhesion molecules		2.211e-06	0.01518	3.092e-05	0.000291	11	63	SCARF2,MCAM,ALCAM,ICAM1,TENM4,DCHS1,ITGA4,JAML,NECTIN1,L1CAM,LGALS9
GO: Biological Process	GO:0044092	negative regulation of molecular function		2.31e-06	0.01586	3.223e-05	0.0003033	57	1005	CDKN1A,HHEX,PDGFB,CD300A,CD109,MCM2,DGKH,CCR2,SERPINE2,SERPINB8,KCNE4,AHSG,PLAUR,PLK1,AIM2,HSPA1B,FLNA,BIN1,ADGRG3,SFRP1,SFRP2,BIRC5,IFIT2,IFIT1,MSX1,RGS14,ARRB2,TRIB3,IRS2,CYP1B1,NES,SPI1,B2M,SRC,DAB2,PTPN22,ITGA4,LXN,ITGB3,PTPN6,PTPRC,PTPRF,PTPRJ,NFKBIE,GPR35,E2F1,NUPR1,LEPR,LGALS3,ITIH5,THBS1,THY1,TIMP1,SPRY4,ARHGAP28,AURKB,NCKAP1L
GO: Biological Process	GO:0032964	collagen biosynthetic process		2.331e-06	0.016	3.246e-05	0.0003055	12	76	PDGFB,CCL2,COL1A1,VIM,COL5A1,FN1,ARRB2,IL6R,INHBA,DDR2,RUNX1,EMILIN1
GO: Biological Process	GO:0014910	regulation of smooth muscle cell migration		2.413e-06	0.01657	3.347e-05	0.000315	16	134	PDGFB,S100A11,AIF1,CCL5,PLAU,POSTN,IGFBP3,CYP1B1,SRC,PTGER4,ITGB3,DDR2,NR4A3,EGR1,P2RY6,PAK1
GO: Biological Process	GO:0007088	regulation of mitotic nuclear division		2.413e-06	0.01657	3.347e-05	0.000315	16	134	PDGFB,CENPE,SPC25,MKI67,SMPD3,PLK1,BIRC5,KIF20B,ESPL1,SPHK1,KNL1,UBE2C,CDCA8,PKMYT1,CDC20,AURKB
GO: Biological Process	GO:0048589	developmental growth		2.551e-06	0.01751	3.53e-05	0.0003322	53	911	CDKN1A,HHEX,HLX,IKZF1,SASH3,ASPM,FES,OLFM1,COL14A1,PLAU,CCR5,ALCAM,SMPD3,MMP13,COL3A1,SEMA3F,COL6A1,SFRP1,SFRP2,FN1,TNC,ANXA1,GDF15,APBA1,CHST11,APOD,SHTN1,POSTN,TENM4,CSF1R,IL6R,SOX9,SRC,DBN1,ITGA4,PTGER4,NCAPG2,STC1,GLI1,GLI3,C3,MCUB,L1CAM,DDR2,RUNX1,LEPR,THBS1,SH3PXD2B,PAK1,CDK1,TNFAIP6,LY6E,DCLK1
GO: Biological Process	GO:0001961	positive regulation of cytokine-mediated signaling pathway		2.6e-06	0.01785	3.591e-05	0.0003379	11	64	ZBP1,MMP12,RBM47,HSPA1B,PARP14,IKBKE,IRF7,LAPTM5,CASP4,TREM2,CD74
GO: Biological Process	GO:0050854	regulation of antigen receptor-mediated signaling pathway		2.687e-06	0.01845	3.705e-05	0.0003487	12	77	CD300A,FCGR2B,PRKCB,PTPN22,LAPTM5,PTPN6,PTPRC,PTPRJ,NFAM1,LGALS3,THY1,CD19
GO: Biological Process	GO:0045069	regulation of viral genome replication		2.845e-06	0.01953	3.914e-05	0.0003684	13	91	IFITM3,CCL5,IFIT1,RSAD2,FAM111A,ISG15,MX1,GBP7,ISG20,IFIH1,BST2,OAS2,TOP2A
GO: Biological Process	GO:0030574	collagen catabolic process		3.077e-06	0.02113	4.223e-05	0.0003975	10	53	MMP2,MMP3,MMP12,MMP13,MMP14,ADAMTS2,ADAMTS14,CTSS,VSIR,MRC2
GO: Biological Process	GO:0032970	regulation of actin filament-based process		3.082e-06	0.02116	4.223e-05	0.0003975	32	438	S100A10,PLEK,PLEKHH2,PREX1,EVL,FLNA,BIN1,SFRP1,GPR65,ICAM1,GMFG,PDPN,RHOG,CSF1R,MYO1F,FSCN1,DBN1,PTGER4,ITGB3,STC1,BST1,BST2,CAPG,COTL1,CORO1A,SH3PXD2B,PAK1,ARHGAP28,TMSB10,HCK,HCLS1,NCKAP1L
GO: Biological Process	GO:0032743	positive regulation of interleukin-2 production		3.165e-06	0.02173	4.319e-05	0.0004065	9	42	CLEC7A,CD83,CCR2,SASH3,ANXA1,PTPRC,RUNX1,CD80,CD86
GO: Biological Process	GO:0070374	positive regulation of ERK1 and ERK2 cascade		3.165e-06	0.02173	4.319e-05	0.0004065	22	240	PDGFB,CCR1,SCIMP,ICAM1,ARRB2,CSF1R,GLIPR2,INHBA,SRC,PTPN22,TNFRSF11A,ITGB3,PTPRC,C3,C5AR1,ROR2,DDR2,LGALS9,P2RY6,TREM2,CD74,TRPV4
GO: Biological Process	GO:0090026	positive regulation of monocyte chemotaxis		3.205e-06	0.022	4.356e-05	0.00041	7	23	CCR2,AIF1,CCL2,CCR1,CCL5,CX3CR1,CXCL10
GO: Biological Process	GO:0030889	negative regulation of B cell proliferation		3.205e-06	0.022	4.356e-05	0.00041	7	23	CD300A,TYROBP,FCGR2B,BTLA,INPP5D,BTK,TNFRSF13B
GO: Biological Process	GO:0019079	viral genome replication		3.236e-06	0.02221	4.39e-05	0.0004132	16	137	IFITM3,CCL2,CCL5,CCL8,IFI27,IFIT1,RSAD2,FAM111A,ISG15,MX1,GBP7,ISG20,IFIH1,BST2,OAS2,TOP2A
GO: Biological Process	GO:0090025	regulation of monocyte chemotaxis		3.254e-06	0.02234	4.398e-05	0.0004139	8	32	CCR2,AIF1,CCL2,CCR1,CCL5,CX3CR1,SLAMF8,CXCL10
GO: Biological Process	GO:1903306	negative regulation of regulated secretory pathway		3.254e-06	0.02234	4.398e-05	0.0004139	8	32	CD300A,HMOX1,CCR2,FCGR2B,SPI1,CD84,LGALS9,NCKAP1L
GO: Biological Process	GO:0071900	regulation of protein serine/threonine kinase activity		3.527e-06	0.02421	4.757e-05	0.0004477	28	358	CDKN1A,HHEX,PDGFB,CD300A,PIK3CG,PLK1,SFRP1,SFRP2,FGD2,RGS14,TRIB3,SRC,PTPN22,CCND1,TNFRSF11A,PTPN6,PTPRC,PTPRJ,PSRC1,PKMYT1,CCNF,THBS1,THY1,P2RX7,CCNB2,SPRY4,CD40,PAK1
GO: Biological Process	GO:1905818	regulation of chromosome separation		3.548e-06	0.02436	4.766e-05	0.0004485	12	79	CENPE,SPC25,PLK1,BIRC5,ESPL1,NCAPG2,KNL1,UBE2C,NCAPH,CDCA8,CDC20,AURKB
GO: Biological Process	GO:0062208	positive regulation of pattern recognition receptor signaling pathway		3.548e-06	0.02436	4.766e-05	0.0004485	12	79	SLC15A3,HSPA1B,DHX58,DDX60,RSAD2,GBP3,PTPN22,BTK,CASP4,CD300LD,CD14,TLR1
GO: Biological Process	GO:0010543	regulation of platelet activation		3.558e-06	0.02443	4.766e-05	0.0004485	11	66	PDGFB,SVEP1,SERPINE2,FCER1G,PLA2G4A,PLEK,FLNA,PDPN,IL6R,PTPRJ,EMILIN1
GO: Biological Process	GO:0048661	positive regulation of smooth muscle cell proliferation		3.561e-06	0.02445	4.766e-05	0.0004485	16	138	PDGFB,HMOX1,AIF1,CCL5,SMPD3,MMP2,IL6R,SRC,ITGB3,C3AR1,DDR2,NR4A3,THBS1,EGR1,P2RY6,PAK1
GO: Biological Process	GO:1904149	regulation of microglial cell mediated cytotoxicity		3.773e-06	0.0259	5.029e-05	0.0004733	4	5	TYROBP,CX3CR1,SPI1,ITGAM
GO: Biological Process	GO:0090634	microglial cell mediated cytotoxicity		3.773e-06	0.0259	5.029e-05	0.0004733	4	5	TYROBP,CX3CR1,SPI1,ITGAM
GO: Biological Process	GO:0051216	cartilage development		3.877e-06	0.02661	5.158e-05	0.0004854	22	243	SMPD3,MMP13,COL1A1,COL3A1,COL6A1,SFRP2,CHST11,MSX1,FRZB,SNAI1,SOX9,ITGB8,ARID5A,BGN,STC1,GLI3,ROR2,RUNX1,THBS1,TIMP1,LOXL2,TRPV4
GO: Biological Process	GO:0046850	regulation of bone remodeling		4.063e-06	0.02789	5.395e-05	0.0005077	12	80	AHSG,SFRP1,CSF1R,INPP5D,SRC,TNFRSF11A,PTGER4,ITGB3,TMEM119,TF,LEPR,P2RX7
GO: Biological Process	GO:0002294	CD4-positive, alpha-beta T cell differentiation involved in immune response		4.12e-06	0.02829	5.461e-05	0.0005139	13	94	HLX,CCR2,ANXA1,IL4R,IL6R,PTGER4,SEMA4A,SOCS3,NFKBIZ,LGALS9,CD80,CD86,LY9
GO: Biological Process	GO:0006816	calcium ion transport		4.165e-06	0.02859	5.509e-05	0.0005185	35	509	PDGFB,PIK3CG,UCP2,CXCL9,CCL2,CCR1,CCL4,CCL5,CCR5,CCL8,FLNA,BIN1,ICAM1,ORAI2,ARRB2,PRKCB,CXCL10,CYSLTR1,PTPN22,PANX1,ITGB3,STC1,CD84,PTPN6,PTPRC,MCUB,CACNB3,GPR35,LGALS3,CORO1A,THY1,CD19,P2RX7,P2RY6,TRPV4
GO: Biological Process	GO:0006925	inflammatory cell apoptotic process		4.185e-06	0.02873	5.525e-05	0.0005199	8	33	FCGR2B,PIK3CD,CCL5,CCR5,ANXA1,PLEKHO2,IRF7,ITGAM
GO: Biological Process	GO:0033003	regulation of mast cell activation		4.408e-06	0.03026	5.809e-05	0.0005467	7	24	CD300A,MILR1,CD84,PTPN6,PTPRE,CD300LB,NR4A3
GO: Biological Process	GO:0048608	reproductive structure development		4.476e-06	0.03073	5.886e-05	0.000554	29	383	SERPINE2,ASPM,AHSG,PLA2G4A,PLAUR,MMP2,MMP14,COL6A1,FLNA,SFRP1,SFRP2,TNC,ICAM1,ARRB2,SOX9,CYP1B1,TIFAB,INHBA,SRC,CCND1,PTGER4,BOK,GLI1,C3,ROR2,RUNX1,NUPR1,LFNG,TNFAIP6
GO: Biological Process	GO:0032481	positive regulation of type I interferon production		4.642e-06	0.03187	6.086e-05	0.0005728	12	81	TLR7,MMP12,DHX58,CGAS,ISG15,IKBKE,IRF5,PTPN22,IRF7,IFIH1,OAS2,CD14
GO: Biological Process	GO:0002293	alpha-beta T cell differentiation involved in immune response		4.646e-06	0.03189	6.086e-05	0.0005728	13	95	HLX,CCR2,ANXA1,IL4R,IL6R,PTGER4,SEMA4A,SOCS3,NFKBIZ,LGALS9,CD80,CD86,LY9
GO: Biological Process	GO:0051924	regulation of calcium ion transport		4.671e-06	0.03206	6.107e-05	0.0005748	26	323	PDGFB,PIK3CG,UCP2,CXCL9,CCL2,CCR1,CCL4,CCL5,BIN1,ICAM1,ARRB2,CXCL10,PTPN22,ITGB3,STC1,CD84,PTPN6,MCUB,CACNB3,GPR35,LGALS3,CORO1A,THY1,CD19,P2RX7,P2RY6
GO: Biological Process	GO:0048660	regulation of smooth muscle cell proliferation		4.897e-06	0.03362	6.391e-05	0.0006015	21	228	CDKN1A,PDGFB,HMOX1,AIF1,CCL5,SMPD3,MMP2,APOD,IGFBP3,IL6R,SRC,ITGB3,PTGIR,APLN,C3AR1,DDR2,NR4A3,THBS1,EGR1,P2RY6,PAK1
GO: Biological Process	GO:0070372	regulation of ERK1 and ERK2 cascade		4.952e-06	0.034	6.451e-05	0.0006072	29	385	PDGFB,SPRED3,CCR1,SCIMP,FN1,ICAM1,RGS14,ARRB2,CSF1R,GLIPR2,INHBA,SRC,DAB2,PTPN22,TNFRSF11A,ITGB3,PTPN6,PTPRC,C3,C5AR1,ROR2,L1CAM,DDR2,EMILIN1,LGALS9,P2RY6,TREM2,CD74,TRPV4
GO: Biological Process	GO:1901724	positive regulation of cell proliferation involved in kidney development		5.079e-06	0.03487	6.604e-05	0.0006215	5	10	PDGFB,IL6R,ITGB3,C3AR1,EGR1
GO: Biological Process	GO:2000404	regulation of T cell migration		5.187e-06	0.03561	6.731e-05	0.0006335	10	56	CCR2,AIF1,CCL5,APOD,CXCL10,ITGA4,ITGB3,RIPK3,LGALS9,CORO1A
GO: Biological Process	GO:0032623	interleukin-2 production		5.293e-06	0.03634	6.856e-05	0.0006452	12	82	CLEC7A,CD83,CCR2,FCER1G,SASH3,ANXA1,SLC11A1,LAPTM5,PTPRC,RUNX1,CD80,CD86
GO: Biological Process	GO:0072677	eosinophil migration		5.331e-06	0.03659	6.892e-05	0.0006486	8	34	CD300A,CCL2,CCL4,CCL5,CCL7,CCL8,PTGER4,LGALS3
GO: Biological Process	GO:0002709	regulation of T cell mediated immunity		5.36e-06	0.0368	6.916e-05	0.0006509	14	111	CCR2,FCGR2B,SASH3,RSAD2,ULBP1,B2M,ARID5A,VSIR,PTPRC,RIPK3,P2RX7,CD80,TNFRSF1B,NCKAP1L
GO: Biological Process	GO:0007264	small GTPase-mediated signal transduction		5.599e-06	0.03843	7.211e-05	0.0006787	36	538	RASGRP4,ARHGAP30,HMOX1,CHN2,PIK3CG,AIF1,PREX1,IQGAP3,VAV1,COL1A2,COL3A1,GPR65,FGD2,DOCK10,SHTN1,PDPN,RHOG,RHOH,RASAL3,RACGAP1,CYTH4,ARHGAP15,SRC,ARHGAP11A,SRGAP3,ARHGAP25,RAC2,DOCK2,DOK1,RAP2B,GPR35,DOK2,SPRY4,ARHGAP28,ARHGAP45,PSD4
GO: Biological Process	GO:0061458	reproductive system development		5.756e-06	0.03951	7.399e-05	0.0006964	29	388	SERPINE2,ASPM,AHSG,PLA2G4A,PLAUR,MMP2,MMP14,COL6A1,FLNA,SFRP1,SFRP2,TNC,ICAM1,ARRB2,SOX9,CYP1B1,TIFAB,INHBA,SRC,CCND1,PTGER4,BOK,GLI1,C3,ROR2,RUNX1,NUPR1,LFNG,TNFAIP6
GO: Biological Process	GO:0045920	negative regulation of exocytosis		5.809e-06	0.03988	7.454e-05	0.0007015	9	45	CD300A,HMOX1,CCR2,FCGR2B,ANXA1,SPI1,CD84,LGALS9,NCKAP1L
GO: Biological Process	GO:0140888	interferon-mediated signaling pathway		5.961e-06	0.04092	7.635e-05	0.0007186	14	112	USP18,ZBP1,IFITM3,MMP12,RBM47,PARP14,IFI27,ISG15,IKBKE,IRF7,IFIH1,PTPN6,OAS2,HCK
GO: Biological Process	GO:0000278	mitotic cell cycle		6.286e-06	0.04316	8.037e-05	0.0007564	56	1014	CDKN1A,PDGFB,CENPE,SPC25,MCM2,MCM3,RRM2,CKS2,MKI67,AIF1,CCL2,SMPD3,PLK1,HSPA1B,IQGAP3,PLK3,FLNA,KIF23,ANXA1,GTSE1,BIRC5,KIF20B,PDPN,RGS14,ASNS,TPX2,RACGAP1,UHRF1,PRKCB,ESPL1,NES,INHBA,BCAT1,CCND1,NCAPG2,BID,PTPN6,AFAP1L2,SPHK1,DBF4,PSRC1,KNL1,KIF22,TCF19,UBE2C,DDR2,E2F1,NCAPH,CDCA8,PKMYT1,CCNF,CCNB2,CDK1,CKAP2,CDC20,AURKB
GO: Biological Process	GO:0033002	muscle cell proliferation		6.506e-06	0.04466	8.301e-05	0.0007813	26	329	CDKN1A,PDGFB,HMOX1,FES,AIF1,CCL5,SMPD3,MMP2,APOD,TENM4,IGFBP3,IL6R,SRC,ITGB3,PTGIR,APLN,GLI1,C3AR1,DDR2,NR4A3,RUNX1,THBS1,EGR1,P2RY6,PAK1,CDK1
GO: Biological Process	GO:0002287	alpha-beta T cell activation involved in immune response		6.595e-06	0.04527	8.4e-05	0.0007905	13	98	HLX,CCR2,ANXA1,IL4R,IL6R,PTGER4,SEMA4A,SOCS3,NFKBIZ,LGALS9,CD80,CD86,LY9
GO: Biological Process	GO:0002825	regulation of T-helper 1 type immune response		6.731e-06	0.04621	8.557e-05	0.0008054	8	35	HLX,CCR2,PLA2G4A,ANXA1,SLC11A1,IL4R,ARID5A,CD80
GO: Biological Process	GO:0039531	regulation of cytoplasmic pattern recognition receptor signaling pathway		6.895e-06	0.04733	8.749e-05	0.0008234	15	129	SLC15A3,HSPA1B,DHX58,DDX60,CGAS,RSAD2,RAB7B,SRC,GBP3,PTPN22,BTK,CASP4,CD300LD,TREM2,AURKB
GO: Biological Process	GO:0051345	positive regulation of hydrolase activity		6.944e-06	0.04767	8.795e-05	0.0008277	34	499	CD300A,CLEC7A,CHN2,S100A10,CCL2,CCL4,CCL5,CCL7,CCL8,PLEK,AIM2,PREX1,VAV1,SFRP1,SFRP2,GPR65,DOCK10,RHOG,RGS14,CTSS,ARHGAP11A,VSIR,LAPTM5,BID,BOK,PTPRC,ARHGAP25,RIPK3,RGS10,RGS16,LGALS9,THY1,CD40,ARHGAP45
GO: Biological Process	GO:0030316	osteoclast differentiation		6.975e-06	0.04788	8.818e-05	0.0008299	17	162	CD109,TYROBP,FCER1G,CCR1,CCL5,SFRP1,PILRA,ANXA2,CSF1R,RASSF2,INPP5D,SRC,TNFRSF11A,ITGB3,TF,TREM2,TNFAIP6
GO: Biological Process	GO:0061081	positive regulation of myeloid leukocyte cytokine production involved in immune response		7.033e-06	0.04828	8.876e-05	0.0008353	9	46	TLR7,FCER1G,GPRC5B,PANX1,LAPTM5,CASP4,NR4A3,P2RX7,CD74
GO: Biological Process	GO:0051093	negative regulation of developmental process		7.082e-06	0.04862	8.92e-05	0.0008395	64	1220	CDKN1A,HHEX,PDE3B,CEBPA,PDGFB,TMEM176A,HLX,SPRED3,CCR2,FCGR2B,ASPM,AHSG,CCL2,CCR1,CCR5,SEMA3F,COL5A1,COL5A2,SFRP1,SFRP2,ANGPT2,PILRA,ANXA1,GDF15,MSX1,ABCG1,CSF1R,TRIB3,FRZB,SNAI1,IL4R,SOX9,SPARC,SPI1,INHBA,CXCL10,INPP5D,B2M,CCND1,KCTD11,PTGER4,ITGB3,FGL2,LAPTM5,STAB1,PTPN6,GLI3,C1QC,SEMA4A,RCAN1,E2F1,E2F2,TMEM119,RUNX1,EMILIN1,THBS1,THY1,CD86,LOXL2,TREM2,PAK1,CD74,TRPV4,TNFAIP6
GO: Biological Process	GO:0071346	cellular response to type II interferon		7.346e-06	0.05043	9.236e-05	0.0008692	14	114	AIF1,CCL2,VIM,MRC1,EVL,IRF8,PARP14,ASS1,RAB7B,GBP7,GBP3,CAPG,LGALS9,HCK
GO: Biological Process	GO:0045453	bone resorption		7.389e-06	0.05072	9.273e-05	0.0008727	13	99	ACP5,AHSG,CSF1R,CTSS,INPP5D,SRC,TNFRSF11A,PTGER4,ITGB3,RAC2,TMEM119,TF,P2RX7
GO: Biological Process	GO:0032655	regulation of interleukin-12 production		7.417e-06	0.05092	9.291e-05	0.0008744	11	71	ACP5,CLEC7A,SCIMP,IRF8,ARRB2,IRF5,LAPTM5,UNC93B1,LGALS9,THBS1,CD40
GO: Biological Process	GO:0060337	type I interferon-mediated signaling pathway		7.751e-06	0.05321	9.693e-05	0.0009122	12	85	USP18,ZBP1,IFITM3,MMP12,RBM47,IFI27,ISG15,IKBKE,IRF7,IFIH1,PTPN6,OAS2
GO: Biological Process	GO:0000819	sister chromatid segregation		7.913e-06	0.05432	9.876e-05	0.0009295	22	254	CENPE,SPC25,PLK1,HSPA1B,FLNA,KIF23,BIRC5,TPX2,RACGAP1,UHRF1,ESPL1,NCAPG2,PSRC1,KNL1,KIF22,UBE2C,NCAPH,CDCA8,CDK1,CDC20,TOP2A,AURKB
GO: Biological Process	GO:0071800	podosome assembly		7.956e-06	0.05462	9.913e-05	0.0009329	7	26	BIN2,FSCN1,SRC,CAPG,LCP1,SH3PXD2B,HCK
GO: Biological Process	GO:0030522	intracellular receptor signaling pathway		8.072e-06	0.05541	0.0001004	0.0009448	30	416	PER1,TLR7,SLC15A3,SCIMP,HSPA1B,SFRP1,DHX58,DDX60,CGAS,RSAD2,TIFA,RAB7B,TRERF1,SRC,DAB2,GBP3,PTPN22,IRF7,IFIH1,ALDH1A2,BTK,UNC93B1,CASP4,NR4A3,TGIF1,CD300LD,CD86,TREM2,PAK1,AURKB
GO: Biological Process	GO:0060142	regulation of syncytium formation by plasma membrane fusion		8.431e-06	0.05788	0.0001047	0.000985	8	36	TYROBP,CXCL9,CCL8,GDF15,IL4R,CXCL10,TREM2,CD53
GO: Biological Process	GO:1902622	regulation of neutrophil migration		8.448e-06	0.058	0.0001047	0.0009853	10	59	MYO1F,SLAMF8,PTGER4,BST1,C3AR1,C5AR1,RAC2,CD74,TNFAIP6,NCKAP1L
GO: Biological Process	GO:0048659	smooth muscle cell proliferation		8.936e-06	0.06135	0.0001105	0.00104	21	237	CDKN1A,PDGFB,HMOX1,AIF1,CCL5,SMPD3,MMP2,APOD,IGFBP3,IL6R,SRC,ITGB3,PTGIR,APLN,C3AR1,DDR2,NR4A3,THBS1,EGR1,P2RY6,PAK1
GO: Biological Process	GO:0051256	mitotic spindle midzone assembly		9.084e-06	0.06236	0.000112	0.001054	5	11	KIF23,BIRC5,RACGAP1,CDCA8,AURKB
GO: Biological Process	GO:0002604	regulation of dendritic cell antigen processing and presentation		9.084e-06	0.06236	0.000112	0.001054	5	11	FCGR2B,SLC11A1,FGL2,THBS1,CD74
GO: Biological Process	GO:0010811	positive regulation of cell-substrate adhesion		9.633e-06	0.06613	0.0001185	0.001115	16	149	PDGFB,S100A10,PREX1,FLNA,COL8A1,SFRP1,COL16A1,FN1,DAB2,DBN1,ITGB3,PTPRJ,L1CAM,EMILIN1,THBS1,THY1
GO: Biological Process	GO:0032615	interleukin-12 production		9.768e-06	0.06706	0.00012	0.001129	11	73	ACP5,CLEC7A,SCIMP,IRF8,ARRB2,IRF5,LAPTM5,UNC93B1,LGALS9,THBS1,CD40
GO: Biological Process	GO:0032733	positive regulation of interleukin-10 production		1.015e-05	0.06971	0.0001238	0.001165	9	48	CLEC7A,CD83,FCER1G,SASH3,RBM47,ISG15,PTGER4,LGALS9,TREM2
GO: Biological Process	GO:0035456	response to interferon-beta		1.015e-05	0.06971	0.0001238	0.001165	9	48	IFITM3,AIM2,IFIT1,IFIT3,IKBKE,XAF1,GBP7,GBP3,BST2
GO: Biological Process	GO:0043277	apoptotic cell clearance		1.015e-05	0.06971	0.0001238	0.001165	9	48	CCR2,TYROBP,CCL2,ANXA1,ITGB3,C3,C4B,THBS1,TREM2
GO: Biological Process	GO:0010935	regulation of macrophage cytokine production		1.015e-05	0.06971	0.0001238	0.001165	9	48	ACP5,TLR7,LITAF,GPRC5B,PANX1,LAPTM5,CASP4,P2RX7,CD74
GO: Biological Process	GO:0060143	positive regulation of syncytium formation by plasma membrane fusion		1.047e-05	0.07185	0.0001274	0.001199	7	27	TYROBP,CXCL9,CCL8,GDF15,IL4R,TREM2,CD53
GO: Biological Process	GO:0044772	mitotic cell cycle phase transition		1.056e-05	0.0725	0.0001283	0.001208	34	509	CDKN1A,CENPE,SPC25,RRM2,CKS2,AIF1,CCL2,PLK1,IQGAP3,PLK3,ANXA1,GTSE1,BIRC5,PDPN,ESPL1,NES,INHBA,BCAT1,CCND1,BID,PTPN6,DBF4,KNL1,TCF19,UBE2C,DDR2,E2F1,CDCA8,PKMYT1,CCNF,CCNB2,CDK1,CDC20,AURKB
GO: Biological Process	GO:0001667	ameboidal-type cell migration		1.082e-05	0.07427	0.0001312	0.001235	37	577	PRR5L,PDGFB,HMOX1,PIK3CD,PIK3CG,MMP12,SEMA3F,EVL,ANGPT2,FN1,ANXA1,ANXA3,GLIPR2,IRS2,SNAI1,SOX9,CYP1B1,SPARC,SRC,ITGA4,ITGB2,ITGB3,ITGB4,ITGB7,STC1,SEMA4A,DDR2,LCN2,COL18A1,CORO1A,THBS1,FSTL1,TIMP1,EGR3,LOXL2,CD40,PAK1
GO: Biological Process	GO:0141091	transforming growth factor beta receptor superfamily signaling pathway		1.14e-05	0.07823	0.000138	0.001299	31	445	CD109,SPRED3,SLC2A10,CCL2,SMPD3,COL1A2,COL3A1,SFRP1,SFRP2,GDF15,CHST11,MSX1,ARRB2,DKK3,SPI1,INHBA,LRRC32,SRC,DAB2,NRROS,ITGB8,VSIR,ROR2,EMILIN1,LGALS9,TGIF1,THBS1,FSTL1,EGR1,LOX,TNFAIP6
GO: Biological Process	GO:0050792	regulation of viral process		1.172e-05	0.08045	0.0001416	0.001333	18	186	TRIM59,IFITM3,CCL5,IFIT1,RSAD2,FAM111A,ISG15,MX1,GBP7,ISG20,IFIH1,BST2,CH25H,OAS2,LGALS9,CD74,LY6E,TOP2A
GO: Biological Process	GO:0097193	intrinsic apoptotic signaling pathway		1.188e-05	0.08156	0.0001433	0.001349	27	361	CDKN1A,IFI27L2,PHLDA3,HMOX1,FCGR2B,PLAUR,MMP2,CHAC1,SFRP2,MSX1,TRIB3,IKBKE,SNAI1,CYP1B1,TIFAB,SRC,BID,BOK,RIPK3,CASP4,E2F1,E2F2,NUPR1,TREM2,CD74,TNFRSF1B,EDA2R
GO: Biological Process	GO:0048145	regulation of fibroblast proliferation		1.204e-05	0.08264	0.000145	0.001364	15	135	CDKN1A,PDGFB,CD300A,S100A6,IFI30,SFRP1,FN1,ANXA2,ITGB3,SPHK1,DDR2,E2F1,NUPR1,TGIF1,CD74
GO: Biological Process	GO:0060759	regulation of response to cytokine stimulus		1.255e-05	0.08617	0.0001506	0.001418	19	205	USP18,ZBP1,CCL5,MMP12,RBM47,HSPA1B,PARP14,ISG15,IKBKE,IRF7,LAPTM5,IFIH1,PTPN6,PTPRC,PTPRF,SPHK1,CASP4,TREM2,CD74
GO: Biological Process	GO:0051495	positive regulation of cytoskeleton organization		1.255e-05	0.08617	0.0001506	0.001418	19	205	S100A10,FES,PLEK,HSPA1B,EVL,FLNA,BIN1,SFRP1,GPR65,ICAM1,GDA,NES,PSRC1,SH3PXD2B,P2RX7,PAK1,TRPV4,HCK,NCKAP1L
GO: Biological Process	GO:0050858	negative regulation of antigen receptor-mediated signaling pathway		1.293e-05	0.08876	0.0001549	0.001458	8	38	CD300A,FCGR2B,PTPN22,LAPTM5,PTPN6,PTPRJ,LGALS3,THY1
GO: Biological Process	GO:0038093	Fc receptor signaling pathway		1.335e-05	0.09162	0.0001594	0.0015	10	62	FCER1G,FCGR1A,FCGR2B,VAV1,MYO1G,SRC,BTK,NR4A3,PAK1,HCK
GO: Biological Process	GO:0022604	regulation of cell morphogenesis		1.335e-05	0.09163	0.0001594	0.0015	24	302	FES,CCL2,CCL7,FN1,FGD2,ANXA1,ICAM1,GAS7,PDPN,RHOG,CSF1R,WTIP,IGHM,SPARC,ARHGAP15,SRC,DBN1,ITGB2,PTPRF,SEMA4A,LST1,ATP10A,CORO1A,HCK
GO: Biological Process	GO:0031639	plasminogen activation		1.36e-05	0.09336	0.0001621	0.001525	7	28	S100A10,SERPINE2,PLAU,PLAUR,ANXA2,RUNX1,THBS1
GO: Biological Process	GO:0043547	positive regulation of GTPase activity		1.394e-05	0.09573	0.0001659	0.001561	21	244	CHN2,S100A10,CCL2,CCL4,CCL5,CCL7,CCL8,PREX1,VAV1,SFRP1,GPR65,DOCK10,RHOG,RGS14,ARHGAP11A,ARHGAP25,RGS10,RGS16,THY1,CD40,ARHGAP45
GO: Biological Process	GO:0033628	regulation of cell adhesion mediated by integrin		1.439e-05	0.09877	0.0001709	0.001608	9	50	PDE3B,PIK3CG,CCL5,PLAU,SFRP2,CYP1B1,ITGB3,PTPN6,NCKAP1L
GO: Biological Process	GO:0034154	toll-like receptor 7 signaling pathway		1.519e-05	0.1043	0.0001798	0.001692	5	12	TLR7,SCIMP,RSAD2,PTPN22,UNC93B1
GO: Biological Process	GO:0000022	mitotic spindle elongation		1.519e-05	0.1043	0.0001798	0.001692	5	12	KIF23,BIRC5,RACGAP1,CDCA8,AURKB
GO: Biological Process	GO:0051783	regulation of nuclear division		1.546e-05	0.1062	0.0001827	0.00172	17	172	PDGFB,CENPE,SPC25,MKI67,SMPD3,PLK1,BIRC5,KIF20B,MSX1,ESPL1,SPHK1,KNL1,UBE2C,CDCA8,PKMYT1,CDC20,AURKB
GO: Biological Process	GO:0000302	response to reactive oxygen species		1.578e-05	0.1083	0.0001861	0.001752	21	246	HK3,NCF1,HMOX1,UCP2,SMPD3,MMP2,MMP3,PLK3,COL1A1,COL6A1,ANXA1,APOD,CYP1B1,SRC,SPHK1,BTK,RIPK3,DDR2,NR4A3,LCN2,CDK1
GO: Biological Process	GO:0038094	Fc-gamma receptor signaling pathway		1.585e-05	0.1088	0.0001866	0.001756	8	39	FCER1G,FCGR1A,FCGR2B,VAV1,MYO1G,SRC,PAK1,HCK
GO: Biological Process	GO:0043270	positive regulation of monoatomic ion transport		1.637e-05	0.1124	0.0001925	0.001812	22	266	PDGFB,CCR2,CXCL9,CCL2,CCR1,CCL4,CCL5,FLNA,LRRC55,ARRB2,CTSS,SCN3B,CXCL10,STC1,CACNB3,LCN2,LGALS3,THY1,CD19,P2RX7,P2RY6,TREM2
GO: Biological Process	GO:0010712	regulation of collagen metabolic process		1.648e-05	0.1131	0.0001933	0.00182	11	77	PDGFB,CCL2,VIM,FN1,ARRB2,IL6R,INHBA,VSIR,DDR2,RUNX1,EMILIN1
GO: Biological Process	GO:0009612	response to mechanical stimulus		1.678e-05	0.1152	0.0001965	0.00185	21	247	SERPINE2,MMP2,MMP14,COL1A1,COL6A1,ANGPT2,TNC,POSTN,SOX9,TIFAB,CXCL10,SRC,TNFRSF11A,ITGAM,PTGER4,ITGB3,CACNB3,DDR2,THBS1,P2RX7,TRPV4
GO: Biological Process	GO:0040013	negative regulation of locomotion		1.687e-05	0.1158	0.0001973	0.001856	31	454	PDGFB,CD300A,HMOX1,AIF1,CCL2,COL3A1,SEMA3F,EVL,SFRP1,SFRP2,ANGPT2,GDF15,APOD,IGFBP3,PODN,CX3CR1,SLAMF8,CYP1B1,DBN1,PTGER4,STC1,PTPRJ,BST2,SRGAP3,RAP2B,EMILIN1,THBS1,THY1,TIMP1,CD74,TNFAIP6
GO: Biological Process	GO:0051984	positive regulation of chromosome segregation		1.747e-05	0.1199	0.0002036	0.001916	7	29	CENPE,BIRC5,NCAPG2,NCAPH,CDCA8,CDK1,AURKB
GO: Biological Process	GO:0045063	T-helper 1 cell differentiation		1.747e-05	0.1199	0.0002036	0.001916	7	29	HLX,CCR2,ANXA1,IL4R,SEMA4A,NFKBIZ,CD80
GO: Biological Process	GO:0042093	T-helper cell differentiation		1.77e-05	0.1215	0.0002059	0.001938	12	92	HLX,CCR2,ANXA1,IL4R,IL6R,PTGER4,SEMA4A,SOCS3,NFKBIZ,CD80,CD86,LY9
GO: Biological Process	GO:0010965	regulation of mitotic sister chromatid separation		1.783e-05	0.1224	0.0002071	0.001949	10	64	CENPE,SPC25,PLK1,BIRC5,ESPL1,KNL1,UBE2C,CDCA8,CDC20,AURKB
GO: Biological Process	GO:1904019	epithelial cell apoptotic process		1.809e-05	0.1242	0.0002097	0.001974	18	192	HMOX1,PIK3CG,CCL2,SELPLG,ANXA2,ICAM1,ARRB2,ITGA4,ITGB3,BID,BOK,NFKBIZ,E2F1,E2F2,NUPR1,COL18A1,THBS1,CD40
GO: Biological Process	GO:0002679	respiratory burst involved in defense response		1.826e-05	0.1253	0.0002114	0.001989	6	20	NCF1,PIK3CD,PIK3CG,SLAMF8,TREM2,HCK
GO: Biological Process	GO:0001959	regulation of cytokine-mediated signaling pathway		1.941e-05	0.1332	0.0002243	0.002111	18	193	USP18,ZBP1,CCL5,MMP12,RBM47,HSPA1B,PARP14,ISG15,IKBKE,IRF7,LAPTM5,PTPN6,PTPRC,PTPRF,SPHK1,CASP4,TREM2,CD74
GO: Biological Process	GO:0060349	bone morphogenesis		1.947e-05	0.1337	0.0002243	0.002111	14	124	ACP5,SMPD3,MMP13,MMP14,COL1A1,COL3A1,MSX1,SOX9,TIFAB,STC1,GLI3,TMEM119,THBS1,TRPV4
GO: Biological Process	GO:0034109	homotypic cell-cell adhesion		1.947e-05	0.1337	0.0002243	0.002111	14	124	SERPINE2,PIK3CG,CCL5,PLAUR,PLEK,FLNA,PDPN,IL6R,ITGB3,PTPN6,RAP2B,L1CAM,TSPAN32,EMILIN1
GO: Biological Process	GO:0046636	negative regulation of alpha-beta T cell activation		2.004e-05	0.1376	0.0002301	0.002165	9	52	CD300A,HLX,ANXA1,BTLA,IL4R,VSIR,GLI3,RUNX1,LGALS9
GO: Biological Process	GO:1900744	regulation of p38MAPK cascade		2.004e-05	0.1376	0.0002301	0.002165	9	52	NCF1,PER1,CCR2,SPI1,PTPN22,SPHK1,LGALS9,TREM2,TRPV4
GO: Biological Process	GO:0032965	regulation of collagen biosynthetic process		2.051e-05	0.1408	0.0002351	0.002213	10	65	PDGFB,CCL2,VIM,FN1,ARRB2,IL6R,INHBA,DDR2,RUNX1,EMILIN1
GO: Biological Process	GO:0043405	regulation of MAP kinase activity		2.081e-05	0.1429	0.0002381	0.002241	18	194	PDGFB,CD300A,PIK3CG,SFRP1,SFRP2,FGD2,RGS14,TRIB3,PTPN22,TNFRSF11A,PTPN6,PTPRC,PTPRJ,THBS1,P2RX7,SPRY4,CD40,PAK1
GO: Biological Process	GO:0031100	animal organ regeneration		2.112e-05	0.145	0.0002412	0.00227	11	79	CDKN1A,HMOX1,UCP2,ANGPT2,ANXA3,CCND1,GLI1,NNMT,NR4A3,LCP1,CDK1
GO: Biological Process	GO:1903707	negative regulation of hemopoiesis		2.188e-05	0.1502	0.0002495	0.002348	16	159	CEBPA,TMEM176A,HLX,FCGR2B,SFRP1,PILRA,ANXA1,IL4R,INHBA,INPP5D,FGL2,GLI3,C1QC,RUNX1,CD74,TNFAIP6
GO: Biological Process	GO:0061572	actin filament bundle organization		2.231e-05	0.1531	0.000254	0.00239	18	195	S100A10,AIF1,PLEK,EVL,FLNA,SFRP1,GPR65,GAS7,SHTN1,FSCN1,SRC,DBN1,PTGER4,LCP1,LIMD2,SH3PXD2B,PAK1,ARHGAP28
GO: Biological Process	GO:0007267	cell-cell signaling		2.243e-05	0.154	0.0002549	0.002399	76	1584	PDE3B,PDGFB,CD300A,CCR2,TYROBP,SERPINE2,FCER1G,FCGR2B,UCP2,CXCL9,PLA2G4A,CCL2,CCR1,CCL4,CCL5,CCL7,CCR5,CCL8,NLGN2,SMPD3,FLNA,TSHZ3,SFRP1,SFRP2,TNC,ANXA1,GDF15,CGAS,APBA1,BIRC5,RGS14,ABCG1,ARRB2,IGFBP3,PRKCB,IRS2,CX3CR1,SCN3B,INHBA,CXCL10,CPLX2,DAB2,PANX1,TNFRSF11A,DBN1,PTGER4,ITGB2,PTGIR,STAB1,STX3,APLN,SPHK1,BTK,C1QA,GNA15,CACNB3,ROR2,L1CAM,GRIA3,TSPAN32,RUNX1,RGS10,LEPR,LGALS3,MYOF,THY1,P2RX7,E…
GO: Biological Process	GO:2000406	positive regulation of T cell migration		2.335e-05	0.1603	0.000265	0.002494	8	41	CCR2,AIF1,CCL5,CXCL10,ITGA4,ITGB3,LGALS9,CORO1A
GO: Biological Process	GO:0046640	regulation of alpha-beta T cell proliferation		2.351e-05	0.1614	0.0002663	0.002507	9	53	CCR2,BTLA,RASAL3,PTPN22,VSIR,PTPRC,LGALS9,EBI3,CD80
GO: Biological Process	GO:0050852	T cell receptor signaling pathway		2.365e-05	0.1624	0.0002675	0.002517	16	160	CD300A,PIK3CD,THEMIS2,INPP5D,PTPN22,LAPTM5,PTPN6,PTPRC,PTPRJ,BTK,ICOSLG,CACNB3,NFKBIZ,LCP2,LGALS3,THY1
GO: Biological Process	GO:0030336	negative regulation of cell migration		2.451e-05	0.1683	0.0002767	0.002605	29	419	PDGFB,CD300A,HMOX1,AIF1,CCL2,COL3A1,EVL,SFRP1,SFRP2,ANGPT2,GDF15,APOD,IGFBP3,PODN,CX3CR1,SLAMF8,CYP1B1,PTGER4,STC1,PTPRJ,BST2,SRGAP3,RAP2B,EMILIN1,THBS1,THY1,TIMP1,CD74,TNFAIP6
GO: Biological Process	GO:0002468	dendritic cell antigen processing and presentation		2.492e-05	0.1711	0.0002805	0.00264	6	21	FCGR2B,SLC11A1,FGL2,MPEG1,THBS1,CD74
GO: Biological Process	GO:0045579	positive regulation of B cell differentiation		2.492e-05	0.1711	0.0002805	0.00264	6	21	MMP14,IL2RG,SPI1,INPP5D,BTK,NCKAP1L
GO: Biological Process	GO:0043305	negative regulation of mast cell degranulation		2.518e-05	0.1728	0.0002829	0.002662	4	7	CD300A,HMOX1,CD84,LGALS9
GO: Biological Process	GO:0002244	hematopoietic progenitor cell differentiation		2.559e-05	0.1757	0.000287	0.002702	18	197	CEBPD,MEOX1,SAMD9L,SMPD3,RBM47,SFRP1,KCNAB2,SPI1,TIFAB,INHBA,ANKLE1,PTPN6,PTPRC,HERC6,PLD4,RUNX1,TNFRSF13B,TOP2A
GO: Biological Process	GO:0150064	vertebrate eye-specific patterning		2.613e-05	0.1794	0.0002926	0.002754	3	3	ITGAM,C1QA,C3
GO: Biological Process	GO:0051306	mitotic sister chromatid separation		2.694e-05	0.185	0.0003013	0.002835	10	67	CENPE,SPC25,PLK1,BIRC5,ESPL1,KNL1,UBE2C,CDCA8,CDC20,AURKB
GO: Biological Process	GO:0097028	dendritic cell differentiation		2.748e-05	0.1886	0.0003067	0.002887	9	54	TMEM176A,FCGR2B,IRF8,SPI1,ITGB8,SLAMF9,LGALS3,LGALS9,TREM2
GO: Biological Process	GO:0034103	regulation of tissue remodeling		2.793e-05	0.1917	0.00031	0.002917	14	128	AHSG,SFRP1,CSF1R,INPP5D,SRC,TNFRSF11A,PTGER4,ITGB3,DDR2,TMEM119,RUNX1,TF,LEPR,P2RX7
GO: Biological Process	GO:1901623	regulation of lymphocyte chemotaxis		2.795e-05	0.1919	0.00031	0.002917	7	31	CCR2,CCL2,CCL4,CCL5,CCL7,CXCL10,LGALS9
GO: Biological Process	GO:0046641	positive regulation of alpha-beta T cell proliferation		2.795e-05	0.1919	0.00031	0.002917	7	31	CCR2,RASAL3,PTPN22,PTPRC,LGALS9,EBI3,CD80
GO: Biological Process	GO:0045624	positive regulation of T-helper cell differentiation		2.795e-05	0.1919	0.00031	0.002917	7	31	HLX,CCR2,ANXA1,IL4R,NFKBIZ,CD80,CD86
GO: Biological Process	GO:0043304	regulation of mast cell degranulation		2.811e-05	0.1929	0.0003107	0.002924	8	42	CD300A,HMOX1,FCER1G,FES,IL4R,CD84,RAC2,LGALS9
GO: Biological Process	GO:0033032	regulation of myeloid cell apoptotic process		2.811e-05	0.1929	0.0003107	0.002924	8	42	CLEC5A,FCER1G,FCGR2B,PIK3CD,CCL5,CCR5,ANXA1,IRF7
GO: Biological Process	GO:0006898	receptor-mediated endocytosis		2.845e-05	0.1953	0.000314	0.002956	25	337	CD300A,HMMR,FCER1G,FCGR1A,FCGR2B,IFITM3,MRC1,PACSIN1,ANXA2,MSR1,ARRB2,SIGLEC1,B2M,DAB2,ITGA4,ITGAM,HPSE,ITGB2,ITGB3,STAB1,APLN,C3,CXCL16,TF,CD14
GO: Biological Process	GO:0044770	cell cycle phase transition		2.884e-05	0.198	0.0003178	0.002991	38	627	CDKN1A,CENPE,SPC25,RRM2,CKS2,AIF1,CCL2,PLK1,IQGAP3,PLK3,ANXA1,GTSE1,BIRC5,PDPN,CSF1R,ESPL1,NES,INHBA,BCAT1,CCND1,BID,PTPN6,PTPRC,DBF4,GLI1,KNL1,TCF19,UBE2C,DDR2,E2F1,CDCA8,PKMYT1,CCNF,CCNB2,SUSD2,CDK1,CDC20,AURKB
GO: Biological Process	GO:0000280	nuclear division		2.917e-05	0.2002	0.0003209	0.00302	33	512	PDGFB,CENPE,SPC25,CKS2,MKI67,ASPM,SMPD3,PLK1,HSPA1B,FLNA,KIF23,BIRC5,KIF20B,MSX1,TPX2,RACGAP1,UHRF1,ESPL1,ANKLE1,NCAPG2,SPHK1,PSRC1,KNL1,KIF22,UBE2C,NCAPH,CDCA8,PKMYT1,CCNB2,CDK1,CDC20,TOP2A,AURKB
GO: Biological Process	GO:0048732	gland development		2.956e-05	0.203	0.0003247	0.003056	35	558	HHEX,CEBPA,PDGFB,ETV4,HLX,IKZF1,HMOX1,SERPINE2,UCP2,MKI67,PLAU,PLAUR,MMP2,IQGAP3,SFRP1,TNC,MSX1,CSF1R,FRZB,ASS1,IRS2,SOX9,CYP1B1,SRC,CCND1,TNFRSF11A,ALDH1A2,APLN,GLI1,GLI3,RIPK3,OAS2,RUNX1,CCNB2,LY6E
GO: Biological Process	GO:0006874	intracellular calcium ion homeostasis		2.985e-05	0.2049	0.0003274	0.003081	26	359	CCR2,CXCL9,CCL2,CCR1,CCL5,CCL7,CCR5,CCL8,FLNA,PRKCB,CXCL10,MARCKSL1,ITGB3,STC1,PTPN6,BOK,PTPRC,MCUB,KCTD17,CORO1A,THY1,CD19,P2RX7,P2RY6,CD40,TRPV4
GO: Biological Process	GO:0010564	regulation of cell cycle process		2.999e-05	0.2059	0.0003283	0.00309	47	845	CDKN1A,PDGFB,CENPE,SPC25,RRM2,MKI67,AIF1,CCL2,SMPD3,PLK1,HSPA1B,PLK3,BIN1,KIF23,SFRP1,ANXA1,GTSE1,BIRC5,KIF20B,PDPN,MSX1,CSF1R,TPX2,RACGAP1,ESPL1,SOX9,INHBA,CCND1,NCAPG2,BID,PTPN6,SPHK1,DBF4,GLI1,PSRC1,KNL1,UBE2C,DDR2,E2F1,NCAPH,CDCA8,PKMYT1,CCNF,SUSD2,CDK1,CDC20,AURKB
GO: Biological Process	GO:0043122	regulation of canonical NF-kappaB signal transduction		3.189e-05	0.2189	0.0003486	0.003281	23	298	TRAF1,PER1,CLEC7A,TLR7,HMOX1,TRIM59,FLNA,LITAF,RHOH,ARRB2,IKBKE,TIFA,PRKCB,CX3CR1,GPRC5B,TIFAB,GBP7,TMEM106A,BST2,LGALS9,TREM2,CD74,EDA2R
GO: Biological Process	GO:0010934	macrophage cytokine production		3.2e-05	0.2197	0.0003492	0.003287	9	55	ACP5,TLR7,LITAF,GPRC5B,PANX1,LAPTM5,CASP4,P2RX7,CD74
GO: Biological Process	GO:0022402	cell cycle process		3.293e-05	0.226	0.0003588	0.003377	70	1441	CDKN1A,PDGFB,CENPE,SPC25,MCM2,MCM3,MCM5,RRM2,CKS2,CENPM,MKI67,ASPM,FES,AIF1,CCL2,SMPD3,PLK1,HSPA1B,IQGAP3,PLK3,FLNA,BIN1,KIF23,SFRP1,ANXA1,GTSE1,BIRC5,KIF20B,PDPN,MSX1,RGS14,CSF1R,TPX2,RACGAP1,UHRF1,PRKCB,ESPL1,SOX9,NES,INHBA,BCAT1,CCND1,ANKLE1,CNTLN,NCAPG2,BID,PTPN6,PTPRC,SPHK1,DBF4,GLI1,PSRC1,KNL1,KIF22,TCF19,UBE2C,DDR2,E2F1,ARL8A,NCAPH,CDCA8,PKMYT1,CCNF,CCNB2,SUSD2,CDK1,CKAP2,CDC20,TOP2A,AURKB
GO: Biological Process	GO:0043113	receptor clustering		3.389e-05	0.2326	0.0003687	0.00347	11	83	NLGN2,FLNA,IFT122,ITGA4,ITGB2,ITGB7,LGALS9,THY1,PAK1,CD53,TNFAIP6
GO: Biological Process	GO:1903305	regulation of regulated secretory pathway		3.458e-05	0.2374	0.0003757	0.003536	16	165	CD300A,HMOX1,CCR2,FCER1G,FCGR2B,FES,PRKCB,IL4R,SPI1,ITGAM,ITGB2,CD84,RAC2,LGALS9,P2RX7,NCKAP1L
GO: Biological Process	GO:0110053	regulation of actin filament organization		3.54e-05	0.243	0.000384	0.003614	23	300	S100A10,PLEK,PLEKHH2,PREX1,EVL,FLNA,BIN1,SFRP1,GPR65,ICAM1,GMFG,DBN1,PTGER4,CAPG,COTL1,CORO1A,SH3PXD2B,PAK1,ARHGAP28,TMSB10,HCK,HCLS1,NCKAP1L
GO: Biological Process	GO:0072124	regulation of glomerular mesangial cell proliferation		3.655e-05	0.2509	0.0003939	0.003707	5	14	PDGFB,IL6R,ITGB3,C3AR1,EGR1
GO: Biological Process	GO:0051255	spindle midzone assembly		3.655e-05	0.2509	0.0003939	0.003707	5	14	KIF23,BIRC5,RACGAP1,CDCA8,AURKB
GO: Biological Process	GO:0051231	spindle elongation		3.655e-05	0.2509	0.0003939	0.003707	5	14	KIF23,BIRC5,RACGAP1,CDCA8,AURKB
GO: Biological Process	GO:0045625	regulation of T-helper 1 cell differentiation		3.655e-05	0.2509	0.0003939	0.003707	5	14	HLX,CCR2,ANXA1,IL4R,CD80
GO: Biological Process	GO:0140894	endolysosomal toll-like receptor signaling pathway		3.713e-05	0.2549	0.0003995	0.00376	9	56	TLR7,SCIMP,RSAD2,RAB7B,SRC,PTPN22,UNC93B1,CD300LD,CD86
GO: Biological Process	GO:1903053	regulation of extracellular matrix organization		3.796e-05	0.2606	0.0004079	0.003839	11	84	SLC2A10,AEBP1,COL6A1,PDPN,FSCN1,SOX9,ITGB3,DDR2,RUNX1,EMILIN1,TNFRSF1B
GO: Biological Process	GO:0001649	osteoblast differentiation		3.926e-05	0.2695	0.0004211	0.003964	23	302	TPM4,CEBPA,CEBPD,CLEC5A,COL1A1,COL6A1,SFRP1,SFRP2,TNC,IGFBP3,VCAN,IL6R,SOX9,RASSF2,PTGER4,MRC2,GLI1,GLI3,DDR2,TMEM119,SH3PXD2B,LOX,TNFAIP6
GO: Biological Process	GO:0045124	regulation of bone resorption		3.979e-05	0.2732	0.0004262	0.004011	10	70	AHSG,CSF1R,INPP5D,SRC,TNFRSF11A,PTGER4,ITGB3,TMEM119,TF,P2RX7
GO: Biological Process	GO:0006958	complement activation, classical pathway		4.005e-05	0.275	0.0004276	0.004025	8	44	SVEP1,IGHM,C1QA,C1QB,C1QC,C3,C4B,TREM2
GO: Biological Process	GO:0010714	positive regulation of collagen metabolic process		4.005e-05	0.275	0.0004276	0.004025	8	44	PDGFB,CCL2,VIM,ARRB2,INHBA,VSIR,DDR2,RUNX1
GO: Biological Process	GO:0002708	positive regulation of lymphocyte mediated immunity		4.223e-05	0.2899	0.0004501	0.004236	15	150	RASGRP4,FCER1G,FCGR1A,SASH3,VAV1,RSAD2,ULBP1,B2M,ARID5A,PTPRC,BTK,C3,P2RX7,CD40,TREM2
GO: Biological Process	GO:0048146	positive regulation of fibroblast proliferation		4.246e-05	0.2915	0.0004519	0.004253	11	85	CDKN1A,PDGFB,S100A6,FN1,ANXA2,ITGB3,SPHK1,DDR2,E2F1,TGIF1,CD74
GO: Biological Process	GO:0150146	cell junction disassembly		4.313e-05	0.2961	0.0004569	0.0043	7	33	CX3CR1,ITGAM,C1QA,C1QB,C1QC,C3,TREM2
GO: Biological Process	GO:0060907	positive regulation of macrophage cytokine production		4.313e-05	0.2961	0.0004569	0.0043	7	33	TLR7,GPRC5B,PANX1,LAPTM5,CASP4,P2RX7,CD74
GO: Biological Process	GO:0010818	T cell chemotaxis		4.313e-05	0.2961	0.0004569	0.0043	7	33	CCR2,PIK3CD,PIK3CG,CCL5,CXCL10,CXCL16,LGALS9
GO: Biological Process	GO:0007051	spindle organization		4.323e-05	0.2968	0.0004573	0.004303	19	224	CENPE,SPC25,ASPM,PLK1,HSPA1B,PLK3,FLNA,KIF23,BIRC5,RGS14,TPX2,RACGAP1,UHRF1,ESPL1,PSRC1,CDCA8,CCNB2,CDC20,AURKB
GO: Biological Process	GO:0048008	platelet-derived growth factor receptor signaling pathway		4.51e-05	0.3096	0.0004763	0.004483	10	71	PDGFB,SMPD3,APOD,RGS14,SRC,ITGB3,PTGIR,PTPRJ,NR4A3,LOX
GO: Biological Process	GO:1902850	microtubule cytoskeleton organization involved in mitosis		4.546e-05	0.312	0.0004793	0.004511	17	187	CENPE,SPC25,PLK1,HSPA1B,PLK3,FLNA,KIF23,BIRC5,TPX2,RACGAP1,UHRF1,ESPL1,PSRC1,CDCA8,CDK1,CDC20,AURKB
GO: Biological Process	GO:0007052	mitotic spindle organization		4.562e-05	0.3132	0.0004797	0.004514	15	151	CENPE,SPC25,PLK1,HSPA1B,PLK3,FLNA,KIF23,BIRC5,TPX2,RACGAP1,UHRF1,PSRC1,CDCA8,CDC20,AURKB
GO: Biological Process	GO:1902106	negative regulation of leukocyte differentiation		4.562e-05	0.3132	0.0004797	0.004514	15	151	TMEM176A,HLX,FCGR2B,SFRP1,PILRA,ANXA1,IL4R,INHBA,INPP5D,FGL2,GLI3,C1QC,RUNX1,CD74,TNFAIP6
GO: Biological Process	GO:0022411	cellular component disassembly		4.585e-05	0.3147	0.0004812	0.004529	37	617	MMP2,MMP3,PLEK,PLEKHH2,MMP12,MMP13,PLK1,MMP14,PLK3,EVL,COL6A1,ADAMTS4,PDPN,IGFBP3,TPX2,PRKCB,FSCN1,CTSS,CX3CR1,NES,ITGAM,BOK,C1QA,C1QB,C1QC,C3,DNASE1L3,RAC2,CAPG,DDR2,LCP1,SH3PXD2B,TREM2,TRPV4,CDK1,CKAP2,TOP2A
GO: Biological Process	GO:0048285	organelle fission		4.728e-05	0.3246	0.0004955	0.004664	35	571	PDGFB,CENPE,SPC25,CKS2,UCP2,MKI67,ASPM,SMPD3,PLK1,HSPA1B,FLNA,KIF23,BIRC5,KIF20B,MSX1,TPX2,RACGAP1,UHRF1,MTFR2,ESPL1,ANKLE1,NCAPG2,SPHK1,PSRC1,KNL1,KIF22,UBE2C,NCAPH,CDCA8,PKMYT1,CCNB2,CDK1,CDC20,TOP2A,AURKB
GO: Biological Process	GO:0051898	negative regulation of phosphatidylinositol 3-kinase/protein kinase B signal transduction		4.74e-05	0.3254	0.000496	0.004668	11	86	PHLDA3,SERPINE2,SMPD3,MMP3,AIM2,PLK3,ARRB2,PTPRJ,BANK1,LOX,TREM2
GO: Biological Process	GO:2000146	negative regulation of cell motility		4.837e-05	0.332	0.0005054	0.004756	29	435	PDGFB,CD300A,HMOX1,AIF1,CCL2,COL3A1,EVL,SFRP1,SFRP2,ANGPT2,GDF15,APOD,IGFBP3,PODN,CX3CR1,SLAMF8,CYP1B1,PTGER4,STC1,PTPRJ,BST2,SRGAP3,RAP2B,EMILIN1,THBS1,THY1,TIMP1,CD74,TNFAIP6
GO: Biological Process	GO:2000377	regulation of reactive oxygen species metabolic process		4.862e-05	0.3338	0.0005073	0.004775	17	188	CDKN1A,PDGFB,ACP5,CLEC7A,TYROBP,PLAU,MMP3,CYP1B1,NCF2,ITGAM,PTGER4,ITGB2,BST1,RAC2,RIPK3,LCN2,THBS1
GO: Biological Process	GO:2000427	positive regulation of apoptotic cell clearance		4.917e-05	0.3375	0.0005122	0.00482	4	8	CCL2,C3,C4B,TREM2
GO: Biological Process	GO:0061024	membrane organization		5.154e-05	0.3538	0.0005361	0.005045	49	914	ATP8B4,CD300A,CLEC7A,ATP8B1,S100A10,SAMD9L,FCER1G,FCGR1A,FCGR2B,PIP4K2A,AIF1,PLA2G4A,BIN2,NLGN2,PLK1,COL5A1,COL6A1,BIN1,PACSIN1,ANXA1,ANXA2,MSR1,ABCG1,PRKCB,RAB7B,CPLX2,DBN1,ITGAM,ITGB2,RTP4,LAPTM5,BID,STX3,BOK,LPCAT2,SPHK1,C3,ARHGAP25,DOCK2,CH25H,ATP10A,MYOF,CORO1A,THBS1,P2RX7,TREM2,CDK1,AURKB,NCKAP1L
GO: Biological Process	GO:0007178	cell surface receptor protein serine/threonine kinase signaling pathway		5.269e-05	0.3617	0.0005472	0.00515	31	482	CD109,SPRED3,SLC2A10,CCL2,SMPD3,COL1A2,COL3A1,SFRP1,SFRP2,GDF15,CHST11,MSX1,ARRB2,DKK3,SPI1,INHBA,LRRC32,SRC,DAB2,NRROS,ITGB8,VSIR,ROR2,EMILIN1,LGALS9,TGIF1,THBS1,FSTL1,EGR1,LOX,TNFAIP6
GO: Biological Process	GO:0072110	glomerular mesangial cell proliferation		5.348e-05	0.3671	0.0005538	0.005212	5	15	PDGFB,IL6R,ITGB3,C3AR1,EGR1
GO: Biological Process	GO:0072683	T cell extravasation		5.348e-05	0.3671	0.0005538	0.005212	5	15	CCR2,CCL2,CCL5,ICAM1,RIPK3
GO: Biological Process	GO:0060338	regulation of type I interferon-mediated signaling pathway		5.597e-05	0.3842	0.0005776	0.005436	8	46	USP18,ZBP1,MMP12,RBM47,ISG15,IKBKE,IRF7,PTPN6
GO: Biological Process	GO:0009595	detection of biotic stimulus		5.597e-05	0.3842	0.0005776	0.005436	8	46	CLEC7A,SRPX,PTPRJ,C4B,CASP4,TLR1,TREM2,PAK1
GO: Biological Process	GO:0007249	canonical NF-kappaB signal transduction		5.604e-05	0.3847	0.0005776	0.005436	24	330	TRAF1,PER1,CLEC7A,TLR7,HMOX1,TRIM59,FLNA,LITAF,RHOH,ARRB2,IKBKE,TIFA,PRKCB,CX3CR1,GPRC5B,TIFAB,GBP7,RASSF2,TMEM106A,BST2,LGALS9,TREM2,CD74,EDA2R
GO: Biological Process	GO:0002686	negative regulation of leukocyte migration		5.69e-05	0.3906	0.0005856	0.005511	9	59	CD300A,HMOX1,CCL2,GDF15,APOD,SLAMF8,PTGER4,EMILIN1,TNFAIP6
GO: Biological Process	GO:0051988	regulation of attachment of spindle microtubules to kinetochore		5.729e-05	0.3933	0.000588	0.005534	6	24	CENPE,BIRC5,RACGAP1,CDCA8,CDK1,AURKB
GO: Biological Process	GO:0051928	positive regulation of calcium ion transport		5.73e-05	0.3934	0.000588	0.005534	15	154	PDGFB,CXCL9,CCL2,CCR1,CCL4,CCL5,ARRB2,CXCL10,STC1,CACNB3,LGALS3,THY1,CD19,P2RX7,P2RY6
GO: Biological Process	GO:0031343	positive regulation of cell killing		5.878e-05	0.4035	0.0006022	0.005668	11	88	CLEC7A,TYROBP,CCL2,CCR5,VAV1,ULBP1,SPI1,B2M,ITGAM,PTPRC,P2RX7
GO: Biological Process	GO:0051017	actin filament bundle assembly		5.934e-05	0.4074	0.0006071	0.005714	17	191	S100A10,AIF1,PLEK,EVL,FLNA,SFRP1,GPR65,GAS7,FSCN1,SRC,DBN1,PTGER4,LCP1,LIMD2,SH3PXD2B,PAK1,ARHGAP28
GO: Biological Process	GO:0016049	cell growth		5.995e-05	0.4116	0.0006125	0.005764	37	625	CDKN1A,SERPINE2,AHSG,OLFM1,COL14A1,CCR5,ALCAM,MMP14,HSPA1B,SEMA3F,SFRP1,SFRP2,FN1,TNC,SHTN1,POSTN,MSX1,CSF1R,IGFBP3,CSF2RB,IGFBP7,FRZB,SOX9,INHBA,DAB2,DBN1,ITGA4,PTPRJ,BST2,SPHK1,PSRC1,L1CAM,NFKBIZ,CXCL16,PAK1,CDA,DCLK1
GO: Biological Process	GO:0002260	lymphocyte homeostasis		6.103e-05	0.419	0.0006226	0.005859	12	104	SASH3,PIK3CD,AIM2,DOCK10,RIPK3,LGALS9,CORO1A,P2RX7,CCNB2,TNFRSF13B,CD74,NCKAP1L
GO: Biological Process	GO:0045931	positive regulation of mitotic cell cycle		6.174e-05	0.4238	0.0006288	0.005918	15	155	PDGFB,CENPE,RRM2,AIF1,ANXA1,BIRC5,ASNS,ESPL1,CCND1,SPHK1,DBF4,UBE2C,DDR2,CDK1,CDC20
GO: Biological Process	GO:0050679	positive regulation of epithelial cell proliferation		6.23e-05	0.4277	0.0006336	0.005963	21	270	PDGFB,HLX,HMOX1,PIK3CD,CCL2,CCL5,MMP12,IQGAP3,SFRP1,IRS2,SOX9,CCND1,ITGA4,JAML,ITGB3,APLN,BTK,C5AR1,NR4A3,COL18A1,EGR3
GO: Biological Process	GO:0007584	response to nutrient		6.334e-05	0.4349	0.0006433	0.006054	17	192	FES,COL1A1,SFRP2,TNC,POSTN,ASS1,PRKCB,CYBB,CYP1B1,CXCL10,GATM,GCGR,STC1,ALDH1A2,RBP1,NFKBIZ,CD40
GO: Biological Process	GO:0001780	neutrophil homeostasis		6.447e-05	0.4426	0.0006538	0.006153	7	35	CCR2,FCGR2B,PIK3CD,ANXA1,CSF1R,ITGAM,BTK
GO: Biological Process	GO:0032731	positive regulation of interleukin-1 beta production		6.479e-05	0.4448	0.0006551	0.006165	10	74	CLEC7A,TYROBP,CCR5,AIM2,PANX1,TMEM106A,CASP4,LGALS9,P2RX7,EGR1
GO: Biological Process	GO:0032663	regulation of interleukin-2 production		6.479e-05	0.4448	0.0006551	0.006165	10	74	CLEC7A,CD83,CCR2,SASH3,ANXA1,LAPTM5,PTPRC,RUNX1,CD80,CD86
GO: Biological Process	GO:0033047	regulation of mitotic sister chromatid segregation		6.52e-05	0.4476	0.0006582	0.006195	9	60	CENPE,SPC25,PLK1,BIRC5,KNL1,CDCA8,CDK1,CDC20,AURKB
GO: Biological Process	GO:2000379	positive regulation of reactive oxygen species metabolic process		6.529e-05	0.4482	0.0006582	0.006195	11	89	CDKN1A,PDGFB,CLEC7A,TYROBP,PLAU,CYP1B1,ITGAM,ITGB2,RIPK3,LCN2,THBS1
GO: Biological Process	GO:0051258	protein polymerization		6.77e-05	0.4647	0.0006814	0.006413	24	334	FES,AIF1,HSPA1B,PREX1,EVL,BIN1,ICAM1,GAS7,GDA,TPX2,DBN1,PSRC1,CAPG,UBE2C,COTL1,CORO1A,MICALL2,PAK1,TRPV4,ARHGAP28,TMSB10,HCK,HCLS1,NCKAP1L
GO: Biological Process	GO:0051983	regulation of chromosome segregation		6.98e-05	0.4791	0.0007015	0.006602	14	139	CENPE,SPC25,MKI67,PLK1,BIRC5,ESPL1,NCAPG2,KNL1,UBE2C,NCAPH,CDCA8,CDK1,CDC20,AURKB
GO: Biological Process	GO:2001233	regulation of apoptotic signaling pathway		7.08e-05	0.4861	0.0007106	0.006688	30	467	TRAF1,HMOX1,FCGR2B,PLAUR,SRPX,MMP2,HSPA1B,SFRP1,SFRP2,ICAM1,MSX1,ARRB2,SIGLEC1,SNAI1,CTSS,CX3CR1,TIFAB,INHBA,UNC5B,SRC,DAB2,BID,BOK,PTPRC,RIPK3,NUPR1,LGALS3,THBS1,TREM2,CD74
GO: Biological Process	GO:0043087	regulation of GTPase activity		7.093e-05	0.487	0.0007109	0.006691	24	335	CHN2,S100A10,CCL2,CCL4,CCL5,CCL7,CCL8,PREX1,VAV1,SFRP1,GPR65,FGD2,DOCK10,RHOG,RGS14,RASAL3,ARHGAP15,ARHGAP11A,ARHGAP25,RGS10,RGS16,THY1,CD40,ARHGAP45
GO: Biological Process	GO:0050855	regulation of B cell receptor signaling pathway		7.349e-05	0.5045	0.0007344	0.006912	6	25	CD300A,FCGR2B,PRKCB,PTPN22,NFAM1,CD19
GO: Biological Process	GO:1901739	regulation of myoblast fusion		7.349e-05	0.5045	0.0007344	0.006912	6	25	CXCL9,CCL8,GDF15,IL4R,CXCL10,CD53
GO: Biological Process	GO:0032677	regulation of interleukin-8 production		7.364e-05	0.5055	0.0007348	0.006915	12	106	CLEC7A,TLR7,HSPA1B,ANXA1,PTPN22,PTGER4,AFAP1L2,PTPRC,LGALS9,CD14,TLR1,CD74
GO: Biological Process	GO:1904645	response to amyloid-beta		7.449e-05	0.5114	0.0007422	0.006985	9	61	FCGR2B,MMP2,MMP3,MMP12,MMP13,ICAM1,ITGA4,CASP4,TREM2
GO: Biological Process	GO:1901989	positive regulation of cell cycle phase transition		7.548e-05	0.5181	0.0007509	0.007067	14	140	CENPE,RRM2,AIF1,ANXA1,BIRC5,CSF1R,ESPL1,CCND1,DBF4,GLI1,UBE2C,DDR2,CDK1,CDC20
GO: Biological Process	GO:0043312	neutrophil degranulation		7.589e-05	0.521	0.0007518	0.007075	5	16	ANXA3,MYO1F,SPI1,ITGAM,ITGB2
GO: Biological Process	GO:0002399	MHC class II protein complex assembly		7.589e-05	0.521	0.0007518	0.007075	5	16	HLA-DMA,HLA-DMB,HLA-DOB,HLA-DQA1,B2M
GO: Biological Process	GO:0002503	peptide antigen assembly with MHC class II protein complex		7.589e-05	0.521	0.0007518	0.007075	5	16	HLA-DMA,HLA-DMB,HLA-DOB,HLA-DQA1,B2M
GO: Biological Process	GO:0002691	regulation of cellular extravasation		7.682e-05	0.5274	0.0007588	0.007142	8	48	CCR2,CCL2,ICAM1,ITGA4,PTGER4,BST1,RIPK3,THY1
GO: Biological Process	GO:0002446	neutrophil mediated immunity		7.682e-05	0.5274	0.0007588	0.007142	8	48	NCF1,ANXA3,MYO1F,SPI1,ITGAM,ITGB2,CD300LB,DNASE1L3
GO: Biological Process	GO:1901990	regulation of mitotic cell cycle phase transition		7.718e-05	0.5298	0.0007612	0.007164	27	402	CDKN1A,CENPE,SPC25,RRM2,AIF1,CCL2,PLK1,PLK3,ANXA1,GTSE1,BIRC5,PDPN,ESPL1,INHBA,CCND1,BID,PTPN6,DBF4,KNL1,UBE2C,DDR2,E2F1,CDCA8,PKMYT1,CDK1,CDC20,AURKB
GO: Biological Process	GO:1901654	response to ketone		7.813e-05	0.5364	0.0007695	0.007242	20	254	CDKN1A,NCF1,GNG2,UCP2,TNC,POSTN,IGFBP7,ASS1,CYBB,TRERF1,CYP1B1,INHBA,SRC,ITGAM,PTGER4,PTPRC,CA9,THBS1,P2RY6,CDA
GO: Biological Process	GO:2001251	negative regulation of chromosome organization		8.074e-05	0.5543	0.0007929	0.007463	12	107	CENPE,SPC25,MCM2,PLK1,BIRC5,ESPL1,SRC,KNL1,CDCA8,CDC20,TOP2A,AURKB
GO: Biological Process	GO:0032637	interleukin-8 production		8.074e-05	0.5543	0.0007929	0.007463	12	107	CLEC7A,TLR7,HSPA1B,ANXA1,PTPN22,PTGER4,AFAP1L2,PTPRC,LGALS9,CD14,TLR1,CD74
GO: Biological Process	GO:0001952	regulation of cell-matrix adhesion		8.155e-05	0.5599	0.0007998	0.007527	14	141	S100A10,PLAU,MMP12,MMP14,SFRP1,COL16A1,APOD,POSTN,SRC,ITGB3,PTPRJ,BST1,THBS1,THY1
GO: Biological Process	GO:1902905	positive regulation of supramolecular fiber organization		8.186e-05	0.562	0.0008017	0.007545	17	196	S100A10,FES,PLEK,HSPA1B,EVL,FLNA,BIN1,SFRP1,GPR65,ICAM1,GDA,PSRC1,SH3PXD2B,PAK1,TRPV4,HCK,NCKAP1L
GO: Biological Process	GO:0051051	negative regulation of transport		8.208e-05	0.5635	0.0008026	0.007554	35	587	PDE3B,CD300A,HMOX1,CCR2,SERPINE2,KCNE4,FCGR2B,UCP2,BIN1,SFRP1,PACSIN1,ANXA1,ANXA2,ICAM1,APOD,RSAD2,IGFBP3,PRKCB,IRS2,SPI1,TIFAB,INHBA,PTGER4,ITGB3,STC1,CD84,MCUB,GPR35,LGALS3,LGALS9,CORO1A,THBS1,CD74,TNFRSF1B,NCKAP1L
GO: Biological Process	GO:0032535	regulation of cellular component size		8.298e-05	0.5697	0.0008103	0.007626	28	426	OLFM1,CCR5,PLEK,PLEKHH2,PREX1,IQGAP3,VAV1,SEMA3F,EVL,COL6A1,BIN1,FN1,ICAM1,SHTN1,GPRC5B,DBN1,CAPG,L1CAM,COTL1,CORO1A,P2RX7,PAK1,TRPV4,ARHGAP28,TMSB10,HCK,HCLS1,NCKAP1L
GO: Biological Process	GO:0031663	lipopolysaccharide-mediated signaling pathway		8.487e-05	0.5827	0.0008276	0.007789	9	62	SCIMP,LY86,SPI1,TIFAB,PTPN22,CD84,CD14,TREM2,HCK
GO: Biological Process	GO:0002578	negative regulation of antigen processing and presentation		8.642e-05	0.5933	0.0008403	0.007909	4	9	HLA-DOB,FCGR2B,FGL2,THBS1
GO: Biological Process	GO:0045627	positive regulation of T-helper 1 cell differentiation		8.642e-05	0.5933	0.0008403	0.007909	4	9	HLX,CCR2,ANXA1,CD80
GO: Biological Process	GO:0045137	development of primary sexual characteristics		8.654e-05	0.5941	0.0008403	0.007909	22	297	ASPM,AHSG,PLA2G4A,MMP2,MMP14,FLNA,SFRP1,SFRP2,ICAM1,ARRB2,SOX9,CYP1B1,INHBA,SRC,CCND1,PTGER4,BOK,RUNX1,NUPR1,LFNG,LHFPL2,TNFAIP6
GO: Biological Process	GO:0007044	cell-substrate junction assembly		8.842e-05	0.607	0.0008573	0.008069	12	108	S100A10,MMP14,SFRP1,COL16A1,FN1,APOD,SRC,ITGB3,ITGB4,PTPRJ,THBS1,THY1
GO: Biological Process	GO:0090307	mitotic spindle assembly		8.87e-05	0.6089	0.0008588	0.008083	11	92	PLK1,HSPA1B,FLNA,KIF23,BIRC5,TPX2,RACGAP1,UHRF1,CDCA8,CDC20,AURKB
GO: Biological Process	GO:0032735	positive regulation of interleukin-12 production		8.945e-05	0.6141	0.0008649	0.00814	8	49	CLEC7A,SCIMP,IRF8,IRF5,LAPTM5,UNC93B1,LGALS9,CD40
GO: Biological Process	GO:0030225	macrophage differentiation		9.136e-05	0.6272	0.0008821	0.008302	10	77	CEBPA,UCP2,CSF1R,SPI1,INHBA,NRROS,ITGAM,C1QC,ROR2,HCLS1
GO: Biological Process	GO:0002828	regulation of type 2 immune response		9.376e-05	0.6436	0.000904	0.008508	7	37	HLX,CCR2,ANXA1,RSAD2,IL4R,CD86,CD74
GO: Biological Process	GO:0043086	negative regulation of catalytic activity		9.435e-05	0.6477	0.0009084	0.008549	36	615	CDKN1A,HHEX,CD300A,CD109,MCM2,DGKH,CCR2,SERPINE2,SERPINB8,AHSG,PLAUR,PLK1,HSPA1B,BIN1,SFRP1,SFRP2,BIRC5,IFIT1,RGS14,TRIB3,IRS2,NES,SRC,PTPN22,LXN,PTPN6,PTPRC,PTPRJ,LEPR,LGALS3,ITIH5,THBS1,THY1,TIMP1,SPRY4,NCKAP1L
GO: Biological Process	GO:0051656	establishment of organelle localization		0.0001011	0.694	0.000972	0.009148	33	546	HHEX,CENPE,MAP6,CD300A,SPC25,HMOX1,CDR2L,FCER1G,PIK3CD,PIK3CG,FES,SMPD3,PLK1,BIRC5,MILR1,RACGAP1,ESPL1,IL4R,MYO7A,CPLX2,ITGA4,CD84,BTK,PSRC1,RAC2,KNL1,KIF22,NR4A3,CDCA8,LGALS9,P2RX7,CDK1,AURKB
GO: Biological Process	GO:0071226	cellular response to molecule of fungal origin		0.0001022	0.7015	0.000973	0.009157	3	4	CLEC7A,SCIMP,BTK
GO: Biological Process	GO:0035697	CD8-positive, alpha-beta T cell extravasation		0.0001022	0.7015	0.000973	0.009157	3	4	CCR2,CCL5,RIPK3
GO: Biological Process	GO:0090264	regulation of immune complex clearance by monocytes and macrophages		0.0001022	0.7015	0.000973	0.009157	3	4	CCR2,FCGR2B,CCL2
GO: Biological Process	GO:1904151	positive regulation of microglial cell mediated cytotoxicity		0.0001022	0.7015	0.000973	0.009157	3	4	TYROBP,SPI1,ITGAM
GO: Biological Process	GO:0071504	cellular response to heparin		0.0001022	0.7015	0.000973	0.009157	3	4	SFRP1,SOX9,EGR1
GO: Biological Process	GO:0002605	negative regulation of dendritic cell antigen processing and presentation		0.0001022	0.7015	0.000973	0.009157	3	4	FCGR2B,FGL2,THBS1
GO: Biological Process	GO:0002436	immune complex clearance by monocytes and macrophages		0.0001022	0.7015	0.000973	0.009157	3	4	CCR2,FCGR2B,CCL2
GO: Biological Process	GO:0050728	negative regulation of inflammatory response		0.0001032	0.7084	0.0009799	0.009222	19	239	ACP5,FCGR2B,AOAH,CX3CR1,SLAMF8,IL10RA,SRC,PTGER4,PTPN6,PTPRC,SMPDL3B,TNFAIP8L2,SOCS3,LGALS9,TREM2,ELF4,TNFAIP6,TNFRSF1B,HCK
GO: Biological Process	GO:0051048	negative regulation of secretion		0.0001032	0.7084	0.0009799	0.009222	19	239	PDE3B,CD300A,HMOX1,CCR2,FCGR2B,UCP2,SFRP1,ANXA1,RSAD2,IGFBP3,SPI1,TIFAB,INHBA,PTGER4,CD84,LGALS9,CD74,TNFRSF1B,NCKAP1L
GO: Biological Process	GO:0007346	regulation of mitotic cell cycle		0.0001036	0.711	0.000982	0.009242	35	594	CDKN1A,PDGFB,CENPE,SPC25,RRM2,CKS2,MKI67,AIF1,CCL2,SMPD3,PLK1,PLK3,ANXA1,GTSE1,BIRC5,KIF20B,PDPN,ASNS,ESPL1,INHBA,CCND1,BID,PTPN6,AFAP1L2,SPHK1,DBF4,KNL1,UBE2C,DDR2,E2F1,CDCA8,PKMYT1,CDK1,CDC20,AURKB
GO: Biological Process	GO:0071801	regulation of podosome assembly		0.0001049	0.7201	0.0009932	0.009348	5	17	FSCN1,SRC,CAPG,LCP1,HCK
GO: Biological Process	GO:2001236	regulation of extrinsic apoptotic signaling pathway		0.0001052	0.7223	0.0009949	0.009363	16	181	TRAF1,HMOX1,SRPX,HSPA1B,SFRP1,SFRP2,ICAM1,SIGLEC1,INHBA,UNC5B,SRC,DAB2,BID,PTPRC,LGALS3,THBS1
GO: Biological Process	GO:0045936	negative regulation of phosphate metabolic process		0.0001073	0.7363	0.001013	0.009532	30	478	CDKN1A,HHEX,PRR5L,PDGFB,CD300A,CD109,PLEK,PLK1,SFRP1,SFRP2,PARP14,RGS14,ARRB2,IGFBP3,TRIB3,IRS2,INHBA,RASSF2,PTPN22,GFRA2,PTPN6,PTPRC,PTPRJ,SOCS3,NUPR1,LGALS3,THY1,SPRY4,CDA,NCKAP1L
GO: Biological Process	GO:0051726	regulation of cell cycle		0.0001095	0.7515	0.001032	0.009715	61	1256	CDKN1A,HHEX,CEBPA,PDGFB,CENPE,SPC25,RRM2,CKS2,MKI67,ASPM,AIF1,CCL2,SMPD3,PLK1,HSPA1B,PLK3,BIN1,KIF23,SFRP1,ANXA1,GTSE1,BIRC5,KIF20B,PDPN,MSX1,CSF1R,ASNS,TPX2,RACGAP1,ESPL1,MX2,SOX9,INHBA,CCND1,NCAPG2,BID,PTPN6,AFAP1L2,PTPRC,SPHK1,DBF4,GLI1,PSRC1,KNL1,UBE2C,DDR2,E2F1,NR4A3,E2F2,NCAPH,CDCA8,NUPR1,LFNG,TENT5B,PKMYT1,CCNF,CCNB2,SUSD2,CDK1,CDC20,AURKB
GO: Biological Process	GO:0043409	negative regulation of MAPK cascade		0.0001116	0.7661	0.001051	0.00989	17	201	CD300A,PER1,SPRED3,SFRP1,SFRP2,RGS14,DAB2,PTPN22,PTPN6,PTPRC,PTPRJ,DOK1,DOK2,EMILIN1,P2RX7,SPRY4,TREM2
GO: Biological Process	GO:2000108	positive regulation of leukocyte apoptotic process		0.000112	0.7689	0.001053	0.009914	7	38	PIK3CD,CCL5,ANXA1,SIGLEC1,NR4A3,LGALS9,P2RX7
GO: Biological Process	GO:0055074	calcium ion homeostasis		0.0001127	0.7739	0.001059	0.009963	26	389	CCR2,CXCL9,CCL2,CCR1,CCL5,CCL7,CCR5,CCL8,FLNA,PRKCB,CXCL10,MARCKSL1,ITGB3,STC1,PTPN6,BOK,PTPRC,MCUB,KCTD17,CORO1A,THY1,CD19,P2RX7,P2RY6,CD40,TRPV4
GO: Biological Process	GO:0002889	regulation of immunoglobulin mediated immune response		0.0001138	0.7811	0.001064	0.01001	10	79	SVEP1,FCER1G,FCGR1A,FCGR2B,PTPN6,PTPRC,BTK,C3,CD40,TREM2
GO: Biological Process	GO:0060350	endochondral bone morphogenesis		0.0001138	0.7811	0.001064	0.01001	10	79	SMPD3,MMP13,MMP14,COL1A1,COL3A1,SOX9,STC1,TMEM119,THBS1,TRPV4
GO: Biological Process	GO:0002712	regulation of B cell mediated immunity		0.0001138	0.7811	0.001064	0.01001	10	79	SVEP1,FCER1G,FCGR1A,FCGR2B,PTPN6,PTPRC,BTK,C3,CD40,TREM2
GO: Biological Process	GO:0010563	negative regulation of phosphorus metabolic process		0.0001155	0.7927	0.001078	0.01015	30	480	CDKN1A,HHEX,PRR5L,PDGFB,CD300A,CD109,PLEK,PLK1,SFRP1,SFRP2,PARP14,RGS14,ARRB2,IGFBP3,TRIB3,IRS2,INHBA,RASSF2,PTPN22,GFRA2,PTPN6,PTPRC,PTPRJ,SOCS3,NUPR1,LGALS3,THY1,SPRY4,CDA,NCKAP1L
GO: Biological Process	GO:0033033	negative regulation of myeloid cell apoptotic process		0.0001168	0.8017	0.001089	0.01025	6	27	CLEC5A,FCER1G,FCGR2B,CCL5,CCR5,IRF7
GO: Biological Process	GO:0070527	platelet aggregation		0.0001189	0.8164	0.001108	0.01043	11	95	SERPINE2,PIK3CG,PLEK,FLNA,PDPN,IL6R,ITGB3,PTPN6,RAP2B,TSPAN32,EMILIN1
GO: Biological Process	GO:0071173	spindle assembly checkpoint signaling		0.0001199	0.823	0.001114	0.01048	8	51	CENPE,SPC25,PLK1,BIRC5,KNL1,CDCA8,CDC20,AURKB
GO: Biological Process	GO:0007094	mitotic spindle assembly checkpoint signaling		0.0001199	0.823	0.001114	0.01048	8	51	CENPE,SPC25,PLK1,BIRC5,KNL1,CDCA8,CDC20,AURKB
GO: Biological Process	GO:0051402	neuron apoptotic process		0.0001208	0.8295	0.001121	0.01055	27	413	HMOX1,FCGR2B,UCP2,CCL2,MMP2,COL6A1,COL6A2,COL6A3,BIRC5,ARRB2,CX3CR1,NES,UNC5B,HSPH1,NCF2,CCND1,BID,BOK,PTPRF,C5AR1,CASP4,NR4A3,LCN2,NUPR1,CORO1A,EGR1,TREM2
GO: Biological Process	GO:0008154	actin polymerization or depolymerization		0.0001215	0.834	0.001126	0.01059	18	222	AIF1,PLEK,PLEKHH2,PREX1,EVL,BIN1,ICAM1,GAS7,DBN1,CAPG,COTL1,CORO1A,MICALL2,ARHGAP28,TMSB10,HCK,HCLS1,NCKAP1L
GO: Biological Process	GO:0050798	activated T cell proliferation		0.0001236	0.8484	0.001142	0.01075	9	65	LRRC32,ITGAM,ITGAX,ITGB2,LAPTM5,ICOSLG,RIPK3,LGALS9,CD86
GO: Biological Process	GO:0031638	zymogen activation		0.0001236	0.8484	0.001142	0.01075	9	65	S100A10,SERPINE2,PLAU,PLAUR,MMP14,ANXA2,VSIR,RUNX1,THBS1
GO: Biological Process	GO:0008347	glial cell migration		0.0001266	0.8693	0.001168	0.011	10	80	CCR2,CCL2,MMP14,COL3A1,VIM,FN1,VCAN,CX3CR1,GLI3,TREM2
GO: Biological Process	GO:0030001	metal ion transport		0.000127	0.8719	0.00117	0.01101	51	1000	PDGFB,PER1,SLC41A2,SERPINE2,KCNE4,CLCNKB,PIK3CG,UCP2,CXCL9,CCL2,CCR1,CCL4,CCL5,KCNK6,CCR5,CCL8,FLNA,BIN1,ICAM1,KCNAB2,ORAI2,LRRC55,ARRB2,SLC11A1,PRKCB,SCN3B,CXCL10,CYSLTR1,B2M,FXYD5,PTPN22,PANX1,ITGB3,STC1,CD84,PTPN6,PTPRC,NECTIN1,MCUB,CACNB3,GPR35,LCN2,TF,LGALS3,CORO1A,THY1,CD19,P2RX7,P2RY6,TREM2,TRPV4
GO: Biological Process	GO:0044342	type B pancreatic cell proliferation		0.000133	0.9134	0.001224	0.01152	7	39	SFRP1,BIRC5,IGFBP3,IRS2,TCF19,NR4A3,NUPR1
GO: Biological Process	GO:0044843	cell cycle G1/S phase transition		0.0001334	0.9157	0.001226	0.01154	22	306	CDKN1A,RRM2,AIF1,CCL2,IQGAP3,PLK3,ANXA1,GTSE1,PDPN,CSF1R,INHBA,BCAT1,CCND1,BID,PTPN6,DBF4,GLI1,TCF19,DDR2,E2F1,SUSD2,CDK1
GO: Biological Process	GO:0006811	monoatomic ion transport		0.0001377	0.9451	0.001263	0.01189	65	1374	PDGFB,CD300A,PER1,ATP8B1,SLC15A3,CCR2,S100A6,SLC2A10,SLC41A2,SERPINE2,KCNE4,CLCN5,CLCNKB,PIK3CG,UCP2,CXCL9,CCL2,CCR1,CCL4,CCL5,KCNK6,CCR5,CCL8,FLNA,BIN1,ICAM1,KCNAB2,ORAI2,LRRC55,ARRB2,SLC11A1,RACGAP1,PRKCB,CTSS,SCN3B,CYBB,ABCC3,CXCL10,CYSLTR1,B2M,FXYD5,PTPN22,PANX1,ITGB3,STC1,CD84,PTPN6,PTPRC,NECTIN1,MCUB,CACNB3,GPR35,TTYH2,GRIA3,LCN2,ATP10A,TF,LGALS3,CORO1A,THY1,CD19,P2RX7,P2RY6,TREM2,TRPV4
GO: Biological Process	GO:1900024	regulation of substrate adhesion-dependent cell spreading		0.0001394	0.9568	0.001277	0.01202	9	66	S100A10,PREX1,FLNA,PDPN,POSTN,DAB2,DBN1,ITGB3,SPRY4
GO: Biological Process	GO:1902423	regulation of attachment of mitotic spindle microtubules to kinetochore		0.0001406	0.9655	0.001284	0.01208	4	10	BIRC5,CDCA8,CDK1,AURKB
GO: Biological Process	GO:2000425	regulation of apoptotic cell clearance		0.0001406	0.9655	0.001284	0.01208	4	10	CCL2,C3,C4B,TREM2
GO: Biological Process	GO:2000501	regulation of natural killer cell chemotaxis		0.0001406	0.9655	0.001284	0.01208	4	10	CCL2,CCL4,CCL5,CCL7
GO: Biological Process	GO:0034765	regulation of monoatomic ion transmembrane transport		0.0001415	0.9715	0.001288	0.01213	27	417	CCR2,KCNE4,PIK3CG,UCP2,CXCL9,CCL2,FLNA,BIN1,KCNAB2,LRRC55,CTSS,SCN3B,CXCL10,FXYD5,PTPN22,ITGB3,PTPN6,MCUB,CACNB3,GPR35,LCN2,CORO1A,THY1,CD19,P2RX7,P2RY6,TREM2
GO: Biological Process	GO:0072109	glomerular mesangium development		0.0001417	0.9727	0.001288	0.01213	5	18	PDGFB,IL6R,ITGB3,C3AR1,EGR1
GO: Biological Process	GO:1901722	regulation of cell proliferation involved in kidney development		0.0001417	0.9727	0.001288	0.01213	5	18	PDGFB,IL6R,ITGB3,C3AR1,EGR1
GO: Biological Process	GO:0045780	positive regulation of bone resorption		0.0001449	0.9949	0.001316	0.01239	6	28	AHSG,SRC,TNFRSF11A,PTGER4,ITGB3,TF
GO: Biological Process	GO:0019722	calcium-mediated signaling		0.0001465	1	0.001329	0.01251	20	266	CLEC7A,CCR2,CCR1,CCL4,CCR5,PLEK,CX3CR1,PTPRC,PTPRJ,BST1,SPHK1,BTK,C3AR1,GNA15,RCAN1,L1CAM,GRIA3,NFAM1,P2RX7,TREM2
GO: Biological Process	GO:0030282	bone mineralization		0.0001475	1	0.001336	0.01258	14	149	AHSG,CCR1,SMPD3,MMP13,COL1A2,COL6A1,CSF1R,ISG15,SOX9,ROR2,DDR2,TMEM119,P2RX7,LOX
GO: Biological Process	GO:0040008	regulation of growth		0.0001485	1	0.001343	0.01264	42	777	CDKN1A,HLX,IKZF1,SERPINE2,SASH3,AHSG,OLFM1,COL14A1,CCR5,MMP14,HSPA1B,SEMA3F,SFRP1,SFRP2,FN1,TNC,GDF15,SHTN1,MSX1,IGFBP3,CSF2RB,IGFBP7,FRZB,PRKCB,INHBA,DAB2,DBN1,PTGER4,PTPRJ,BST2,SPHK1,GLI1,C3,PSRC1,L1CAM,CXCL16,RUNX1,SH3PXD2B,CCNB2,PAK1,CDA,CDK1
GO: Biological Process	GO:0045824	negative regulation of innate immune response		0.0001491	1	0.001346	0.01267	12	114	USP18,CCR1,MMP12,DHX58,PARP14,ARRB2,ISG15,SLAMF8,SMPDL3B,TAP1,LGALS9,AURKB
GO: Biological Process	GO:0051235	maintenance of location		0.00015	1	0.001353	0.01273	26	396	CXCL9,ASPM,CCR5,FLNA,RNF213,MSR1,ABCG1,IKBKE,SOAT1,CXCL10,DBN1,NRROS,ITGB3,PTPN6,PTPRC,NFKBIE,C3,LGALS3,LGALS9,CORO1A,THY1,CD19,P2RX7,P2RY6,TREM2,TMSB10
GO: Biological Process	GO:0007548	sex differentiation		0.0001517	1	0.001366	0.01286	24	352	ASPM,AHSG,PLA2G4A,MMP2,MMP14,FLNA,SFRP1,SFRP2,ICAM1,ARRB2,SOX9,CYP1B1,TIFAB,INHBA,SRC,CCND1,PTGER4,BOK,ROR2,RUNX1,NUPR1,LFNG,LHFPL2,TNFAIP6
GO: Biological Process	GO:0070613	regulation of protein processing		0.000156	1	0.001404	0.01321	10	82	S100A10,SERPINE2,PLAU,PLAUR,MMP14,CHAC1,ANXA2,SRC,RUNX1,THBS1
GO: Biological Process	GO:0032757	positive regulation of interleukin-8 production		0.0001568	1	0.001407	0.01324	9	67	CLEC7A,TLR7,HSPA1B,PTGER4,AFAP1L2,LGALS9,CD14,TLR1,CD74
GO: Biological Process	GO:0038066	p38MAPK cascade		0.0001568	1	0.001407	0.01324	9	67	NCF1,PER1,CCR2,SPI1,PTPN22,SPHK1,LGALS9,TREM2,TRPV4
GO: Biological Process	GO:0014015	positive regulation of gliogenesis		0.0001575	1	0.001407	0.01324	11	98	SERPINE2,VIM,BIN1,ARRB2,TENM4,CSF1R,CYSLTR1,E2F1,TF,EGR2,TNFRSF1B
GO: Biological Process	GO:0038061	non-canonical NF-kappaB signal transduction		0.0001584	1	0.001407	0.01324	14	150	TLR7,SMPD3,ADGRG3,LITAF,SPI1,RASSF2,PTPN22,LAPTM5,SPHK1,RIPK3,LGALS9,CD86,TLR1,TREM2
GO: Biological Process	GO:0033048	negative regulation of mitotic sister chromatid segregation		0.0001584	1	0.001407	0.01324	8	53	CENPE,SPC25,PLK1,BIRC5,KNL1,CDCA8,CDC20,AURKB
GO: Biological Process	GO:0033046	negative regulation of sister chromatid segregation		0.0001584	1	0.001407	0.01324	8	53	CENPE,SPC25,PLK1,BIRC5,KNL1,CDCA8,CDC20,AURKB
GO: Biological Process	GO:0071174	mitotic spindle checkpoint signaling		0.0001584	1	0.001407	0.01324	8	53	CENPE,SPC25,PLK1,BIRC5,KNL1,CDCA8,CDC20,AURKB
GO: Biological Process	GO:0002369	T cell cytokine production		0.0001584	1	0.001407	0.01324	8	53	CCR2,SASH3,RSAD2,SLC11A1,B2M,ARID5A,VSIR,TNFRSF1B
GO: Biological Process	GO:0045841	negative regulation of mitotic metaphase/anaphase transition		0.0001584	1	0.001407	0.01324	8	53	CENPE,SPC25,PLK1,BIRC5,KNL1,CDCA8,CDC20,AURKB
GO: Biological Process	GO:2000816	negative regulation of mitotic sister chromatid separation		0.0001584	1	0.001407	0.01324	8	53	CENPE,SPC25,PLK1,BIRC5,KNL1,CDCA8,CDC20,AURKB
GO: Biological Process	GO:0150115	cell-substrate junction organization		0.000162	1	0.001437	0.01352	12	115	S100A10,MMP14,SFRP1,COL16A1,FN1,APOD,SRC,ITGB3,ITGB4,PTPRJ,THBS1,THY1
GO: Biological Process	GO:0002532	production of molecular mediator involved in inflammatory response		0.00017	1	0.001506	0.01418	13	133	CD300A,NCF1,PER1,CLEC7A,ADCY7,FCER1G,ALOX5AP,APOD,IL4R,SLAMF8,BTK,PLD4,TREM2
GO: Biological Process	GO:0051056	regulation of small GTPase mediated signal transduction		0.0001713	1	0.001516	0.01426	23	333	RASGRP4,ARHGAP30,CHN2,PIK3CG,PREX1,VAV1,COL3A1,GPR65,FGD2,RASAL3,RACGAP1,CYTH4,ARHGAP15,SRC,ARHGAP11A,SRGAP3,ARHGAP25,DOCK2,GPR35,SPRY4,ARHGAP28,ARHGAP45,PSD4
GO: Biological Process	GO:0002707	negative regulation of lymphocyte mediated immunity		0.0001727	1	0.001526	0.01436	10	83	SVEP1,FCGR2B,ARRB2,VSIR,PTPN6,PTPRC,TAP1,LGALS9,CD80,NCKAP1L
GO: Biological Process	GO:0050767	regulation of neurogenesis		0.000175	1	0.001545	0.01454	31	515	MAP6,S100A10,SERPINE2,ASPM,CCR5,SEMA3F,VIM,BIN1,FN1,ANXA2,SHTN1,RGS14,ARRB2,TENM4,CSF1R,VCAN,CX3CR1,CYSLTR1,B2M,DBN1,KCTD11,PTPRF,GLI3,L1CAM,E2F1,TF,THY1,EGR2,TREM2,PAK1,TNFRSF1B
GO: Biological Process	GO:0045670	regulation of osteoclast differentiation		0.0001759	1	0.00155	0.01459	12	116	TYROBP,CCR1,CCL5,SFRP1,PILRA,CSF1R,RASSF2,INPP5D,TNFRSF11A,ITGB3,TREM2,TNFAIP6
GO: Biological Process	GO:0050860	negative regulation of T cell receptor signaling pathway		0.0001782	1	0.001568	0.01476	6	29	PTPN22,LAPTM5,PTPN6,PTPRJ,LGALS3,THY1
GO: Biological Process	GO:0098813	nuclear chromosome segregation		0.0001797	1	0.00158	0.01487	24	356	CENPE,SPC25,ASPM,PLK1,HSPA1B,FLNA,KIF23,BIRC5,TPX2,RACGAP1,UHRF1,ESPL1,NCAPG2,PSRC1,KNL1,KIF22,UBE2C,NCAPH,CDCA8,CCNB2,CDK1,CDC20,TOP2A,AURKB
GO: Biological Process	GO:0032967	positive regulation of collagen biosynthetic process		0.0001847	1	0.001615	0.0152	7	41	PDGFB,CCL2,VIM,ARRB2,INHBA,DDR2,RUNX1
GO: Biological Process	GO:0090022	regulation of neutrophil chemotaxis		0.0001847	1	0.001615	0.0152	7	41	BST1,C3AR1,C5AR1,RAC2,CD74,TNFAIP6,NCKAP1L
GO: Biological Process	GO:0002724	regulation of T cell cytokine production		0.0001847	1	0.001615	0.0152	7	41	CCR2,SASH3,RSAD2,B2M,ARID5A,VSIR,TNFRSF1B
GO: Biological Process	GO:0002474	antigen processing and presentation of peptide antigen via MHC class I		0.0001847	1	0.001615	0.0152	7	41	FCER1G,FCGR1A,IFI30,ULBP1,B2M,TAP1,MPEG1
GO: Biological Process	GO:0030041	actin filament polymerization		0.000185	1	0.001616	0.01521	16	190	AIF1,PREX1,EVL,BIN1,ICAM1,GAS7,DBN1,CAPG,COTL1,CORO1A,MICALL2,ARHGAP28,TMSB10,HCK,HCLS1,NCKAP1L
GO: Biological Process	GO:0008406	gonad development		0.0001873	1	0.001628	0.01532	21	292	ASPM,AHSG,PLA2G4A,MMP2,MMP14,FLNA,SFRP1,SFRP2,ICAM1,ARRB2,SOX9,CYP1B1,INHBA,SRC,CCND1,PTGER4,BOK,RUNX1,NUPR1,LFNG,TNFAIP6
GO: Biological Process	GO:0001845	phagolysosome assembly		0.0001876	1	0.001628	0.01532	5	19	SRPX,RAB7B,MYO7A,CORO1A,P2RX7
GO: Biological Process	GO:0002883	regulation of hypersensitivity		0.0001876	1	0.001628	0.01532	5	19	FCER1G,FCGR1A,FCGR2B,BTK,C3
GO: Biological Process	GO:0034112	positive regulation of homotypic cell-cell adhesion		0.0001876	1	0.001628	0.01532	5	19	CCL5,PLAUR,PDPN,IL6R,EMILIN1
GO: Biological Process	GO:1901741	positive regulation of myoblast fusion		0.0001876	1	0.001628	0.01532	5	19	CXCL9,CCL8,GDF15,IL4R,CD53
GO: Biological Process	GO:0033273	response to vitamin		0.0001887	1	0.001636	0.0154	11	100	FES,COL1A1,TNC,POSTN,PRKCB,CXCL10,STC1,ALDH1A2,RBP1,NFKBIZ,CD40
GO: Biological Process	GO:0034762	regulation of transmembrane transport		0.0001907	1	0.001648	0.01551	34	589	CCR2,KCNE4,PIK3CG,UCP2,CXCL9,CCL2,NLGN2,FLNA,BIN1,KCNAB2,LRRC55,TRIB3,PRKCB,IRS2,CTSS,SCN3B,CXCL10,FXYD5,PTPN22,ITGB3,PTPN6,C3,MCUB,CACNB3,GPR35,NR4A3,LCN2,CORO1A,THBS1,THY1,CD19,P2RX7,P2RY6,TREM2
GO: Biological Process	GO:1901992	positive regulation of mitotic cell cycle phase transition		0.0001908	1	0.001648	0.01551	12	117	CENPE,RRM2,AIF1,ANXA1,BIRC5,ESPL1,CCND1,DBF4,UBE2C,DDR2,CDK1,CDC20
GO: Biological Process	GO:0008630	intrinsic apoptotic signaling pathway in response to DNA damage		0.0001908	1	0.001648	0.01551	12	117	CDKN1A,PHLDA3,HMOX1,SFRP2,IKBKE,SNAI1,BID,BOK,E2F1,NUPR1,CD74,TNFRSF1B
GO: Biological Process	GO:1904062	regulation of monoatomic cation transmembrane transport		0.0001937	1	0.00167	0.01572	25	380	KCNE4,PIK3CG,UCP2,CXCL9,FLNA,BIN1,KCNAB2,LRRC55,CTSS,SCN3B,CXCL10,FXYD5,PTPN22,ITGB3,PTPN6,MCUB,CACNB3,GPR35,LCN2,CORO1A,THY1,CD19,P2RX7,P2RY6,TREM2
GO: Biological Process	GO:0051225	spindle assembly		0.0001951	1	0.001681	0.01582	14	153	CENPE,ASPM,PLK1,HSPA1B,FLNA,KIF23,BIRC5,TPX2,RACGAP1,UHRF1,CDCA8,CCNB2,CDC20,AURKB
GO: Biological Process	GO:0032271	regulation of protein polymerization		0.0001998	1	0.001718	0.01617	18	231	FES,HSPA1B,PREX1,EVL,BIN1,ICAM1,GDA,DBN1,PSRC1,CAPG,COTL1,CORO1A,PAK1,ARHGAP28,TMSB10,HCK,HCLS1,NCKAP1L
GO: Biological Process	GO:0050856	regulation of T cell receptor signaling pathway		0.0002065	1	0.001768	0.01664	8	55	CD300A,PTPN22,LAPTM5,PTPN6,PTPRC,PTPRJ,LGALS3,THY1
GO: Biological Process	GO:0043407	negative regulation of MAP kinase activity		0.0002065	1	0.001768	0.01664	8	55	CD300A,SFRP1,SFRP2,RGS14,PTPN22,PTPN6,PTPRJ,SPRY4
GO: Biological Process	GO:1902100	negative regulation of metaphase/anaphase transition of cell cycle		0.0002065	1	0.001768	0.01664	8	55	CENPE,SPC25,PLK1,BIRC5,KNL1,CDCA8,CDC20,AURKB
GO: Biological Process	GO:1905819	negative regulation of chromosome separation		0.0002065	1	0.001768	0.01664	8	55	CENPE,SPC25,PLK1,BIRC5,KNL1,CDCA8,CDC20,AURKB
GO: Biological Process	GO:0000768	syncytium formation by plasma membrane fusion		0.0002108	1	0.0018	0.01694	10	85	CD109,TYROBP,CXCL9,CCL8,GDF15,IL4R,CXCL10,DOCK2,TREM2,CD53
GO: Biological Process	GO:0140253	cell-cell fusion		0.0002108	1	0.0018	0.01694	10	85	CD109,TYROBP,CXCL9,CCL8,GDF15,IL4R,CXCL10,DOCK2,TREM2,CD53
GO: Biological Process	GO:0030308	negative regulation of cell growth		0.0002121	1	0.001809	0.01703	17	212	CDKN1A,SERPINE2,AHSG,CCR5,HSPA1B,SEMA3F,SFRP1,SFRP2,MSX1,FRZB,INHBA,DAB2,PTPRJ,BST2,PSRC1,PAK1,CDA
GO: Biological Process	GO:0001796	regulation of type IIa hypersensitivity		0.0002158	1	0.001829	0.01721	4	11	FCER1G,FCGR1A,FCGR2B,C3
GO: Biological Process	GO:0002892	regulation of type II hypersensitivity		0.0002158	1	0.001829	0.01721	4	11	FCER1G,FCGR1A,FCGR2B,C3
GO: Biological Process	GO:0033004	negative regulation of mast cell activation		0.0002158	1	0.001829	0.01721	4	11	CD300A,MILR1,CD84,PTPN6
GO: Biological Process	GO:0039530	MDA-5 signaling pathway		0.0002158	1	0.001829	0.01721	4	11	DHX58,DDX60,IRF7,IFIH1
GO: Biological Process	GO:0070269	pyroptotic inflammatory response		0.000216	1	0.001829	0.01721	7	42	ZBP1,AIM2,IFI27,GBP7,GBP3,CASP4,TREM2
GO: Biological Process	GO:0043032	positive regulation of macrophage activation		0.000216	1	0.001829	0.01721	7	42	CEBPA,PLA2G4A,ULBP1,IL4R,LGALS9,THBS1,TREM2
GO: Biological Process	GO:0048245	eosinophil chemotaxis		0.0002172	1	0.001831	0.01724	6	30	CCL2,CCL4,CCL5,CCL7,CCL8,LGALS3
GO: Biological Process	GO:0032727	positive regulation of interferon-alpha production		0.0002172	1	0.001831	0.01724	6	30	TLR7,MMP12,IRF5,PTPN22,IRF7,IFIH1
GO: Biological Process	GO:0072012	glomerulus vasculature development		0.0002172	1	0.001831	0.01724	6	30	PDGFB,ANGPT2,IL6R,ITGB3,C3AR1,EGR1
GO: Biological Process	GO:0051893	regulation of focal adhesion assembly		0.0002204	1	0.001852	0.01743	9	70	S100A10,MMP14,SFRP1,COL16A1,APOD,SRC,PTPRJ,THBS1,THY1
GO: Biological Process	GO:0090109	regulation of cell-substrate junction assembly		0.0002204	1	0.001852	0.01743	9	70	S100A10,MMP14,SFRP1,COL16A1,APOD,SRC,PTPRJ,THBS1,THY1
GO: Biological Process	GO:0045620	negative regulation of lymphocyte differentiation		0.0002204	1	0.001852	0.01743	9	70	HLX,SFRP1,ANXA1,IL4R,INHBA,FGL2,GLI3,RUNX1,CD74
GO: Biological Process	GO:0090066	regulation of anatomical structure size		0.0002213	1	0.001857	0.01748	35	618	PDGFB,SVEP1,OLFM1,CCR5,SMPD3,MMP2,PLEK,PLEKHH2,PREX1,IQGAP3,VAV1,SEMA3F,EVL,COL6A1,BIN1,FN1,ICAM1,SHTN1,GPRC5B,CYSLTR1,DBN1,ITGA4,APLN,CAPG,L1CAM,COTL1,CORO1A,P2RX7,PAK1,TRPV4,ARHGAP28,TMSB10,HCK,HCLS1,NCKAP1L
GO: Biological Process	GO:1903317	regulation of protein maturation		0.0002323	1	0.001947	0.01832	10	86	S100A10,SERPINE2,PLAU,PLAUR,MMP14,CHAC1,ANXA2,SRC,RUNX1,THBS1
GO: Biological Process	GO:0007049	cell cycle		0.0002326	1	0.001948	0.01833	86	1985	CDKN1A,HHEX,CEBPA,PDGFB,CENPE,SPC25,MCM2,MCM3,MCM5,IKZF1,RRM2,CKS2,CENPM,MKI67,ASPM,FES,AIF1,CCL2,PIMREG,SMPD3,PLK1,HSPA1B,IQGAP3,PLK3,FLNA,BIN1,KIF23,SFRP1,ANXA1,GTSE1,BIRC5,KIF20B,PDPN,MSX1,RGS14,CSF1R,ASNS,TPX2,RACGAP1,UHRF1,PRKCB,ESPL1,MX2,SOX9,NES,INHBA,RASSF2,SRC,BCAT1,CCND1,ANKLE1,CNTLN,KCTD11,NCAPG2,BID,PTPN6,AFAP1L2,PTPRC,SPHK1,DBF4,GLI1,PSRC1,KNL1,KIF22,TCF19,UBE2C,DDR2,E2F1,NR4A3,E2F2,…
GO: Biological Process	GO:0008608	attachment of spindle microtubules to kinetochore		0.0002348	1	0.001963	0.01848	8	56	CENPE,SPC25,BIRC5,RACGAP1,KNL1,CDCA8,CDK1,AURKB
GO: Biological Process	GO:0034330	cell junction organization		0.0002368	1	0.001978	0.01862	49	974	PDGFB,SVEP1,S100A10,FCGR2B,NLGN2,MMP14,COL4A1,SEMA3F,FLNA,SFRP1,COL16A1,FN1,TNC,DOCK10,APOD,RHOG,TENM4,CSF1R,SNAI1,FSCN1,CX3CR1,IL10RA,SPARC,SRC,DBN1,ITGAM,ITGB3,ITGB4,PTPRF,PTPRJ,SRGAP3,NECTIN1,C1QA,C1QB,C1QC,C3,C5AR1,SEMA4A,CACNB3,ROR2,L1CAM,THBS1,THY1,MICALL2,TREM2,PAK1,TRPV4,CDC20,DCLK1
GO: Biological Process	GO:0065003	protein-containing complex assembly		0.000238	1	0.001985	0.01869	81	1845	TRAF1,HLA-DMA,HLA-DMB,CENPE,HLA-DOB,HLA-DQA1,CLEC7A,MCM2,IKZF1,RRM2,FES,AHSG,AIF1,BIN2,MMP3,PLEK,AIM2,HSPA1B,PREX1,ALOX5AP,COL1A2,EVL,COL6A1,BIN1,COL16A1,FN1,ICAM1,APBA1,GAS7,SLC1A5,GDA,ISG15,IKBKE,TPX2,TIFA,XAF1,FSCN1,SOAT1,SOX9,KCTD12,B2M,SRC,DAB2,GBP3,PTPN22,DBN1,CNTLN,KCTD11,PTGER4,BID,IFIH1,MLKL,ALDH1A2,BOK,BTK,PSRC1,CAPG,UBE2C,CASP4,GRIA3,NFKBIZ,LCP1,NUPR1,COTL1,LGALS3,KCTD17,CORO1A,SH3PXD2…
GO: Biological Process	GO:0007179	transforming growth factor beta receptor signaling pathway		0.0002393	1	0.001994	0.01876	20	276	CD109,SPRED3,SLC2A10,CCL2,COL1A2,COL3A1,GDF15,CHST11,ARRB2,DKK3,SPI1,LRRC32,SRC,DAB2,NRROS,ITGB8,EMILIN1,LGALS9,THBS1,LOX
GO: Biological Process	GO:1901222	regulation of non-canonical NF-kappaB signal transduction		0.0002422	1	0.002016	0.01897	12	120	TLR7,SMPD3,ADGRG3,LITAF,SPI1,RASSF2,PTPN22,LAPTM5,SPHK1,LGALS9,CD86,TREM2
GO: Biological Process	GO:0070206	protein trimerization		0.0002441	1	0.002029	0.01909	5	20	ALOX5AP,COL1A2,SLC1A5,MLKL,CD74
GO: Biological Process	GO:0018193	peptidyl-amino acid modification		0.0002483	1	0.002056	0.01935	49	976	PDGFB,CD300A,NCF1,CLEC7A,FES,CCL5,PLK1,SFRP1,SFRP2,ICAM1,PARP14,ARRB2,CSF1R,IKBKE,IGHM,PRKCB,IL6R,GPRC5B,RASSF2,SRC,PTPN22,PTGER4,ITGB2,ITGB3,IFIH1,PTPN6,PTPRC,PTPRJ,BST1,SPHK1,BTK,BANK1,RAP2B,DDR2,SOCS3,EGR1,EGR2,CD80,LOX,LOXL2,CD40,TREM2,PAK1,NCOA7,CD74,CDK1,HCK,DCLK1,HCLS1
GO: Biological Process	GO:0001802	type III hypersensitivity		0.0002498	1	0.002056	0.01935	3	5	FCER1G,FCGR1A,BTK
GO: Biological Process	GO:0001803	regulation of type III hypersensitivity		0.0002498	1	0.002056	0.01935	3	5	FCER1G,FCGR1A,BTK
GO: Biological Process	GO:0001805	positive regulation of type III hypersensitivity		0.0002498	1	0.002056	0.01935	3	5	FCER1G,FCGR1A,BTK
GO: Biological Process	GO:0002282	microglial cell activation involved in immune response		0.0002498	1	0.002056	0.01935	3	5	TYROBP,CX3CR1,TREM2
GO: Biological Process	GO:0002316	follicular B cell differentiation		0.0002498	1	0.002056	0.01935	3	5	FCGR2B,IRF8,SPI1
GO: Biological Process	GO:0002580	regulation of antigen processing and presentation of peptide or polysaccharide antigen via MHC class II		0.0002498	1	0.002056	0.01935	3	5	HLA-DOB,THBS1,TREM2
GO: Biological Process	GO:0010631	epithelial cell migration		0.00025	1	0.002056	0.01935	27	432	PDGFB,HMOX1,PIK3CD,PIK3CG,EVL,ANGPT2,ANXA1,ANXA3,GLIPR2,IRS2,SNAI1,SOX9,CYP1B1,SPARC,SRC,ITGB2,ITGB3,STC1,SEMA4A,LCN2,COL18A1,CORO1A,THBS1,FSTL1,EGR3,LOXL2,CD40
GO: Biological Process	GO:0036293	response to decreased oxygen levels		0.0002501	1	0.002056	0.01935	24	364	HMOX1,UCP2,PLAU,MMP2,MMP14,PLK3,COL6A1,ANGPT2,POSTN,WTIP,CYBB,INHBA,CYSLTR1,SRC,STC1,FNDC1,CA9,DDR2,THBS1,EGR1,LOXL2,TREM2,PAK1,TRPV4
GO: Biological Process	GO:0048705	skeletal system morphogenesis		0.000251	1	0.002061	0.01939	20	277	ACP5,SMPD3,MMP2,MMP13,MMP14,COL1A1,COL3A1,SFRP1,CHST11,MSX1,SOX9,TIFAB,STC1,GLI3,ROR2,TMEM119,THBS1,SH3PXD2B,P2RX7,TRPV4
GO: Biological Process	GO:0009887	animal organ morphogenesis		0.0002547	1	0.002089	0.01966	60	1269	HHEX,PDGFB,ACP5,ETV4,HLX,IKZF1,MKI67,OLFM1,CCL2,PLAU,SMPD3,MMP2,MMP13,MMP14,COL1A1,COL1A2,COL3A1,COL5A1,COL5A2,EVL,COL6A1,FLNA,COL8A1,TSHZ3,SFRP1,SFRP2,TNC,CHST11,MSX1,CSF1R,CSF3R,FRZB,DCHS1,PRKCB,IFT122,SNAI1,SOX9,TIFAB,MYO7A,INHBA,SRC,ITGAX,ITGB4,STC1,ALDH1A2,GLI1,GLI3,NECTIN1,ROR2,NR4A3,TMEM119,LFNG,COL18A1,THBS1,SH3PXD2B,THY1,P2RX7,TLE3,TRPV4,LY6E
GO: Biological Process	GO:0010001	glial cell differentiation		0.0002624	1	0.002143	0.02017	22	321	PDGFB,SERPINE2,VIM,COL6A1,BIN1,TENM4,CSF1R,VCAN,SOX9,NRROS,ITGAM,ITGB4,BOK,PTPRJ,GLI3,C1QA,C5AR1,ROR2,EGR2,TREM2,CDK1,TNFRSF1B
GO: Biological Process	GO:0061440	kidney vasculature development		0.0002626	1	0.002143	0.02017	6	31	PDGFB,ANGPT2,IL6R,ITGB3,C3AR1,EGR1
GO: Biological Process	GO:0061437	renal system vasculature development		0.0002626	1	0.002143	0.02017	6	31	PDGFB,ANGPT2,IL6R,ITGB3,C3AR1,EGR1
GO: Biological Process	GO:0090382	phagosome maturation		0.0002626	1	0.002143	0.02017	6	31	SRPX,RAB7B,SLAMF8,MYO7A,CORO1A,P2RX7
GO: Biological Process	GO:0031577	spindle checkpoint signaling		0.0002661	1	0.002167	0.0204	8	57	CENPE,SPC25,PLK1,BIRC5,KNL1,CDCA8,CDC20,AURKB
GO: Biological Process	GO:0051985	negative regulation of chromosome segregation		0.0002661	1	0.002167	0.0204	8	57	CENPE,SPC25,PLK1,BIRC5,KNL1,CDCA8,CDC20,AURKB
GO: Biological Process	GO:0008064	regulation of actin polymerization or depolymerization		0.0002719	1	0.002212	0.02081	15	177	PLEK,PLEKHH2,PREX1,EVL,BIN1,ICAM1,DBN1,CAPG,COTL1,CORO1A,ARHGAP28,TMSB10,HCK,HCLS1,NCKAP1L
GO: Biological Process	GO:0090132	epithelium migration		0.000279	1	0.002263	0.02129	27	435	PDGFB,HMOX1,PIK3CD,PIK3CG,EVL,ANGPT2,ANXA1,ANXA3,GLIPR2,IRS2,SNAI1,SOX9,CYP1B1,SPARC,SRC,ITGB2,ITGB3,STC1,SEMA4A,LCN2,COL18A1,CORO1A,THBS1,FSTL1,EGR3,LOXL2,CD40
GO: Biological Process	GO:0019725	cellular homeostasis		0.0002792	1	0.002263	0.02129	49	981	PDE3B,HK3,NCF1,HMOX1,CCR2,SLC2A10,UCP2,CXCL9,CCL2,CCR1,CCL5,CCL7,CCR5,CCL8,AIM2,COL1A1,FLNA,ICAM1,BIRC5,ABCG1,SLC11A1,PRKCB,IRS2,IL2RG,GPRC5B,SLAMF8,CXCL10,B2M,MARCKSL1,ITGB3,STC1,PTPN6,BOK,PTPRC,MCUB,UBE2C,LCN2,TF,LEPR,KCTD17,CORO1A,THY1,CD19,P2RX7,P2RY6,LOX,CD40,TREM2,TRPV4
GO: Biological Process	GO:1903034	regulation of response to wounding		0.0002794	1	0.002263	0.02129	17	217	PDGFB,CD109,CLEC7A,SERPINE2,CCL2,PLAU,PLAUR,FLNA,ANXA1,ANXA2,PTGER4,HPSE,PTPN6,PTPRF,DDR2,EMILIN1,THBS1
GO: Biological Process	GO:0048729	tissue morphogenesis		0.0002795	1	0.002263	0.02129	40	750	HHEX,PDGFB,ETV4,PIK3CD,MMP2,MMP12,MMP14,COL3A1,COL4A1,COL5A1,FLNA,SFRP1,SFRP2,TNC,KIF20B,PDPN,MSX1,CSF1R,FRZB,DCHS1,IFT122,SNAI1,SOX9,INHBA,CXCL10,SRC,ITGAX,ITGB3,STC1,ALDH1A2,GLI3,CA9,SOCS3,NR4A3,RUNX1,LCN2,LCP1,TGIF1,PAK1,LY6E
GO: Biological Process	GO:0032732	positive regulation of interleukin-1 production		0.0002808	1	0.00227	0.02137	10	88	CLEC7A,TYROBP,CCR5,AIM2,PANX1,TMEM106A,CASP4,LGALS9,P2RX7,EGR1
GO: Biological Process	GO:0070227	lymphocyte apoptotic process		0.0002826	1	0.002283	0.02148	12	122	CCL5,IRS2,SIGLEC1,GLI3,BTK,RIPK3,NFKBIZ,LGALS3,LGALS9,P2RX7,CD74,AURKB
GO: Biological Process	GO:0043434	response to peptide hormone		0.0002886	1	0.002328	0.02191	31	530	PDE3B,UCP2,PIP4K2A,AHSG,COL1A1,COL3A1,COL6A1,GDF15,TRIB3,ASS1,PRKCB,IRS2,CYBB,CYP1B1,INHBA,SRC,GATM,GCGR,TNFRSF11A,ITGB3,PTPRE,PTPRF,PTPRJ,DDR2,SOCS3,NR4A3,TIMP1,EGR1,EGR2,PAK1,TRPV4
GO: Biological Process	GO:0045672	positive regulation of osteoclast differentiation		0.0002915	1	0.002349	0.02211	7	44	TYROBP,CCR1,CCL5,CSF1R,TNFRSF11A,ITGB3,TREM2
GO: Biological Process	GO:0007259	cell surface receptor signaling pathway via JAK-STAT		0.0002957	1	0.00238	0.0224	16	198	CD300A,CCR2,CCL2,CCL5,PARP14,CSF1R,CSF2RB,IL6R,IL10RA,CYP1B1,GBP7,PTGER4,PTPRC,SOCS3,CD40,HCLS1
GO: Biological Process	GO:0032870	cellular response to hormone stimulus		0.0002961	1	0.00238	0.0224	39	727	PDE3B,GNG2,PER1,UCP2,PIP4K2A,AHSG,HSPA1B,COL6A1,SFRP1,TNC,ANXA1,GDF15,TRIB3,IGFBP7,ASS1,PRKCB,IRS2,TRERF1,CYP1B1,INHBA,SRC,DAB2,NCF2,GCGR,PTGER4,ITGB3,ARID5A,STC1,ALDH1A2,PTPRE,PTPRF,PTPRJ,DDR2,SOCS3,NR4A3,LEPR,TGIF1,P2RY6,PAK1
GO: Biological Process	GO:0090303	positive regulation of wound healing		0.0003041	1	0.002442	0.02298	9	73	CLEC7A,CCL2,PLAU,ANXA1,PTGER4,HPSE,DDR2,EMILIN1,THBS1
GO: Biological Process	GO:0051640	organelle localization		0.0003046	1	0.002443	0.02299	38	703	HHEX,CENPE,MAP6,CD300A,SPC25,HMOX1,CDR2L,FCER1G,PIK3CD,PIK3CG,ASPM,FES,NLGN2,SMPD3,PLEK,PLK1,BIN1,BIRC5,MILR1,RACGAP1,ESPL1,IL4R,MYO7A,CPLX2,ITGA4,CD84,STX3,BTK,PSRC1,RAC2,KNL1,KIF22,NR4A3,CDCA8,LGALS9,P2RX7,CDK1,AURKB
GO: Biological Process	GO:0060429	epithelium development		0.0003054	1	0.002446	0.02302	67	1469	CDKN1A,HHEX,CEBPA,PDGFB,CD109,ETV4,SPRED3,KRT80,MEOX1,SERPINE2,PIK3CD,PLAUR,MAFF,TAGLN2,MMP2,MMP12,MMP14,IQGAP3,COL4A1,VIM,COL5A1,COL6A1,FLNA,TSHZ3,SFRP1,SFRP2,TNC,ANXA1,ICAM1,KIF20B,PDPN,MSX1,CSF1R,FRZB,DCHS1,IFT122,SNAI1,SOX9,MYO7A,INHBA,CXCL10,SRC,DAB2,CCND1,ITGA4,HPSE,ITGAX,ITGB3,STC1,ALDH1A2,APOLD1,GLI1,GLI3,C3,CA9,RAP2B,ROR2,SOCS3,NFKBIZ,RUNX1,LCN2,LCP1,LFNG,TGIF1,COL18A1,FSTL1,PAK1
GO: Biological Process	GO:0006949	syncytium formation		0.0003081	1	0.002465	0.0232	10	89	CD109,TYROBP,CXCL9,CCL8,GDF15,IL4R,CXCL10,DOCK2,TREM2,CD53
GO: Biological Process	GO:0061469	regulation of type B pancreatic cell proliferation		0.0003126	1	0.002489	0.02343	5	21	SFRP1,BIRC5,IRS2,NR4A3,NUPR1
GO: Biological Process	GO:0060340	positive regulation of type I interferon-mediated signaling pathway		0.0003126	1	0.002489	0.02343	5	21	ZBP1,MMP12,RBM47,IKBKE,IRF7
GO: Biological Process	GO:0002396	MHC protein complex assembly		0.0003126	1	0.002489	0.02343	5	21	HLA-DMA,HLA-DMB,HLA-DOB,HLA-DQA1,B2M
GO: Biological Process	GO:0002501	peptide antigen assembly with MHC protein complex		0.0003126	1	0.002489	0.02343	5	21	HLA-DMA,HLA-DMB,HLA-DOB,HLA-DQA1,B2M
GO: Biological Process	GO:0051987	positive regulation of attachment of spindle microtubules to kinetochore		0.0003161	1	0.002512	0.02364	4	12	CENPE,BIRC5,CDCA8,AURKB
GO: Biological Process	GO:0000727	double-strand break repair via break-induced replication		0.0003161	1	0.002512	0.02364	4	12	MCM2,MCM3,MCM5,GINS2
GO: Biological Process	GO:0001666	response to hypoxia		0.0003229	1	0.002563	0.02412	23	348	HMOX1,UCP2,PLAU,MMP2,MMP14,PLK3,ANGPT2,POSTN,WTIP,CYBB,INHBA,CYSLTR1,SRC,STC1,FNDC1,CA9,DDR2,THBS1,EGR1,LOXL2,TREM2,PAK1,TRPV4
GO: Biological Process	GO:0046545	development of primary female sexual characteristics		0.0003252	1	0.002578	0.02426	13	142	PLA2G4A,MMP2,MMP14,SFRP1,ARRB2,INHBA,SRC,PTGER4,RUNX1,NUPR1,LFNG,LHFPL2,TNFAIP6
GO: Biological Process	GO:0030832	regulation of actin filament length		0.0003259	1	0.002581	0.02429	15	180	PLEK,PLEKHH2,PREX1,EVL,BIN1,ICAM1,DBN1,CAPG,COTL1,CORO1A,ARHGAP28,TMSB10,HCK,HCLS1,NCKAP1L
GO: Biological Process	GO:0098868	bone growth		0.0003365	1	0.002661	0.02505	7	45	SMPD3,MMP13,SOX9,STC1,DDR2,LEPR,THBS1
GO: Biological Process	GO:0010812	negative regulation of cell-substrate adhesion		0.0003373	1	0.002664	0.02508	9	74	MMP12,MMP14,COL1A1,ANGPT2,APOD,POSTN,SRC,THBS1,SPRY4
GO: Biological Process	GO:0060541	respiratory system development		0.0003377	1	0.002664	0.02508	21	305	HHEX,GNG8,CEBPA,SMPD3,MMP12,MMP14,COL3A1,COL6A1,TSHZ3,ADAMTS2,TNC,ANXA2,PDPN,MSX1,ASS1,SOX9,SPARC,ALDH1A2,GLI1,GLI3,LOX
GO: Biological Process	GO:0002220	innate immune response activating cell surface receptor signaling pathway		0.0003426	1	0.0027	0.02541	11	107	CLEC7A,TYROBP,SCIMP,RAB7B,SRC,PTPN22,LGALS9,CD14,TLR1,TREM2,PAK1
GO: Biological Process	GO:0060485	mesenchyme development		0.0003437	1	0.002706	0.02547	24	372	SPRED3,MEOX1,OLFM1,PLAUR,COL1A1,SEMA3F,FLNA,SFRP1,SFRP2,FN1,PDPN,MSX1,FRZB,DCHS1,GLIPR2,SNAI1,SOX9,DAB2,ITGA4,ALDH1A2,SEMA4A,AKNA,THBS1,LOXL2
GO: Biological Process	GO:0090130	tissue migration		0.000346	1	0.002721	0.02561	27	441	PDGFB,HMOX1,PIK3CD,PIK3CG,EVL,ANGPT2,ANXA1,ANXA3,GLIPR2,IRS2,SNAI1,SOX9,CYP1B1,SPARC,SRC,ITGB2,ITGB3,STC1,SEMA4A,LCN2,COL18A1,CORO1A,THBS1,FSTL1,EGR3,LOXL2,CD40
GO: Biological Process	GO:0007059	chromosome segregation		0.0003536	1	0.002777	0.02614	28	465	CENPE,SPC25,CENPM,MKI67,ASPM,PLK1,HSPA1B,FLNA,KIF23,BIRC5,RGS14,TPX2,RACGAP1,UHRF1,ESPL1,NCAPG2,PSRC1,KNL1,KIF22,UBE2C,ARL8A,NCAPH,CDCA8,CCNB2,CDK1,CDC20,TOP2A,AURKB
GO: Biological Process	GO:0010634	positive regulation of epithelial cell migration		0.0003699	1	0.002902	0.02732	16	202	PDGFB,HMOX1,PIK3CD,PIK3CG,ANXA1,ANXA3,GLIPR2,IRS2,SOX9,SPARC,SRC,ITGB3,LCN2,COL18A1,THBS1,CD40
GO: Biological Process	GO:0150116	regulation of cell-substrate junction organization		0.0003733	1	0.002926	0.02753	9	75	S100A10,MMP14,SFRP1,COL16A1,APOD,SRC,PTPRJ,THBS1,THY1
GO: Biological Process	GO:0030852	regulation of granulocyte differentiation		0.0003756	1	0.002937	0.02764	6	33	IKZF1,INPP5D,C1QC,RBP1,RUNX1,HCLS1
GO: Biological Process	GO:1903901	negative regulation of viral life cycle		0.0003756	1	0.002937	0.02764	6	33	TRIM59,IFITM3,BST2,CH25H,CD74,LY6E
GO: Biological Process	GO:0042542	response to hydrogen peroxide		0.0003809	1	0.00297	0.02795	12	126	HMOX1,SMPD3,MMP2,COL1A1,ANXA1,CYP1B1,SRC,SPHK1,RIPK3,NR4A3,LCN2,CDK1
GO: Biological Process	GO:0030851	granulocyte differentiation		0.0003811	1	0.00297	0.02795	8	60	CEBPA,IKZF1,SPI1,INPP5D,C1QC,RBP1,RUNX1,HCLS1
GO: Biological Process	GO:1904037	positive regulation of epithelial cell apoptotic process		0.0003811	1	0.00297	0.02795	8	60	HMOX1,CCL2,SELPLG,ARRB2,ITGA4,COL18A1,THBS1,CD40
GO: Biological Process	GO:0150077	regulation of neuroinflammatory response		0.0003868	1	0.003011	0.02834	7	46	MMP3,CSF1R,PTPRC,SPHK1,NUPR1,TREM2,TNFRSF1B
GO: Biological Process	GO:0010639	negative regulation of organelle organization		0.0003881	1	0.003018	0.0284	26	421	CENPE,SPC25,MCM2,PLEKHH2,PLK1,EVL,GMFG,BIRC5,ARRB2,TPX2,ESPL1,SRC,DBN1,BOK,KNL1,CAPG,CDCA8,NUPR1,CCNF,CORO1A,ARHGAP28,TMSB10,CKAP2,CDC20,TOP2A,AURKB
GO: Biological Process	GO:0031214	biomineral tissue development		0.0003908	1	0.003035	0.02856	16	203	AHSG,CCR1,SMPD3,MMP13,COL1A1,COL1A2,COL6A1,CSF1R,ISG15,SOX9,NECTIN1,ROR2,DDR2,TMEM119,P2RX7,LOX
GO: Biological Process	GO:0002923	regulation of humoral immune response mediated by circulating immunoglobulin		0.0003947	1	0.00306	0.0288	5	22	SVEP1,FCGR2B,PTPN6,PTPRC,TREM2
GO: Biological Process	GO:0010721	negative regulation of cell development		0.0003949	1	0.00306	0.0288	23	353	CEBPA,TMEM176A,HLX,FCGR2B,CCR5,SEMA3F,SFRP1,PILRA,ANXA1,FRZB,IL4R,INHBA,INPP5D,B2M,KCTD11,FGL2,GLI3,C1QC,RUNX1,THY1,TREM2,CD74,TNFAIP6
GO: Biological Process	GO:1901987	regulation of cell cycle phase transition		0.0003976	1	0.003078	0.02896	30	516	CDKN1A,CENPE,SPC25,RRM2,AIF1,CCL2,PLK1,PLK3,ANXA1,GTSE1,BIRC5,PDPN,CSF1R,ESPL1,INHBA,CCND1,BID,PTPN6,DBF4,GLI1,KNL1,UBE2C,DDR2,E2F1,CDCA8,PKMYT1,SUSD2,CDK1,CDC20,AURKB
GO: Biological Process	GO:0061515	myeloid cell development		0.0004023	1	0.00311	0.02927	11	109	TYROBP,PIP4K2A,FLNA,ANXA2,CSF1R,SRC,ANKLE1,NRROS,ITGAM,PTPN6,RAC2
GO: Biological Process	GO:0070228	regulation of lymphocyte apoptotic process		0.0004035	1	0.003116	0.02933	10	92	CCL5,IRS2,SIGLEC1,BTK,RIPK3,LGALS3,LGALS9,P2RX7,CD74,AURKB
GO: Biological Process	GO:0050769	positive regulation of neurogenesis		0.0004108	1	0.003169	0.02982	23	354	MAP6,SERPINE2,ASPM,VIM,BIN1,FN1,SHTN1,RGS14,ARRB2,TENM4,CSF1R,VCAN,CX3CR1,CYSLTR1,DBN1,PTPRF,GLI3,L1CAM,E2F1,TF,EGR2,PAK1,TNFRSF1B
GO: Biological Process	GO:0043523	regulation of neuron apoptotic process		0.0004274	1	0.00329	0.03096	23	355	HMOX1,FCGR2B,UCP2,CCL2,MMP2,BIRC5,ARRB2,CX3CR1,NES,UNC5B,HSPH1,NCF2,CCND1,BOK,PTPRF,C5AR1,CASP4,NR4A3,LCN2,NUPR1,CORO1A,EGR1,TREM2
GO: Biological Process	GO:0002861	regulation of inflammatory response to antigenic stimulus		0.0004274	1	0.00329	0.03096	8	61	FCER1G,FCGR1A,FCGR2B,SRC,BTK,C3,TREM2,HCK
GO: Biological Process	GO:1902806	regulation of cell cycle G1/S phase transition		0.0004292	1	0.003299	0.03105	18	246	CDKN1A,RRM2,AIF1,CCL2,PLK3,ANXA1,GTSE1,PDPN,CSF1R,INHBA,CCND1,BID,PTPN6,DBF4,GLI1,DDR2,E2F1,SUSD2
GO: Biological Process	GO:0001558	regulation of cell growth		0.0004376	1	0.00336	0.03163	30	519	CDKN1A,SERPINE2,AHSG,OLFM1,COL14A1,CCR5,MMP14,HSPA1B,SEMA3F,SFRP1,SFRP2,FN1,TNC,SHTN1,MSX1,IGFBP3,CSF2RB,IGFBP7,FRZB,INHBA,DAB2,DBN1,PTPRJ,BST2,SPHK1,PSRC1,L1CAM,CXCL16,PAK1,CDA
GO: Biological Process	GO:0072332	intrinsic apoptotic signaling pathway by p53 class mediator		0.0004403	1	0.003374	0.03175	10	93	CDKN1A,PHLDA3,MSX1,TIFAB,BOK,E2F1,E2F2,NUPR1,CD74,EDA2R
GO: Biological Process	GO:1903036	positive regulation of response to wounding		0.0004403	1	0.003374	0.03175	10	93	CLEC7A,CCL2,PLAU,FLNA,ANXA1,PTGER4,HPSE,DDR2,EMILIN1,THBS1
GO: Biological Process	GO:0001911	negative regulation of leukocyte mediated cytotoxicity		0.000443	1	0.003375	0.03177	7	47	FCGR2B,ARRB2,CX3CR1,PTPRC,TAP1,LGALS9,NCKAP1L
GO: Biological Process	GO:0032728	positive regulation of interferon-beta production		0.000443	1	0.003375	0.03177	7	47	TLR7,ISG15,IRF5,PTPN22,IRF7,IFIH1,OAS2
GO: Biological Process	GO:0060351	cartilage development involved in endochondral bone morphogenesis		0.000443	1	0.003375	0.03177	7	47	SMPD3,MMP13,COL1A1,SOX9,STC1,THBS1,TRPV4
GO: Biological Process	GO:1902624	positive regulation of neutrophil migration		0.000443	1	0.003375	0.03177	7	47	MYO1F,PTGER4,C3AR1,C5AR1,RAC2,CD74,NCKAP1L
GO: Biological Process	GO:1903055	positive regulation of extracellular matrix organization		0.0004447	1	0.003375	0.03177	6	34	PDPN,FSCN1,SOX9,DDR2,RUNX1,EMILIN1
GO: Biological Process	GO:0090232	positive regulation of spindle checkpoint		0.0004459	1	0.003375	0.03177	4	13	BIRC5,KNL1,CDCA8,AURKB
GO: Biological Process	GO:0002246	wound healing involved in inflammatory response		0.0004459	1	0.003375	0.03177	4	13	HMOX1,CCR2,CLEC10A,TIMP1
GO: Biological Process	GO:0051307	meiotic chromosome separation		0.0004459	1	0.003375	0.03177	4	13	ESPL1,KNL1,NCAPH,TOP2A
GO: Biological Process	GO:0036006	cellular response to macrophage colony-stimulating factor stimulus		0.0004459	1	0.003375	0.03177	4	13	PDE1B,CSF1R,DOK1,TREM2
GO: Biological Process	GO:1903490	positive regulation of mitotic cytokinesis		0.0004459	1	0.003375	0.03177	4	13	BIRC5,KIF20B,CDCA8,AURKB
GO: Biological Process	GO:0071803	positive regulation of podosome assembly		0.0004459	1	0.003375	0.03177	4	13	FSCN1,SRC,CAPG,LCP1
GO: Biological Process	GO:0061041	regulation of wound healing		0.0004518	1	0.003416	0.03215	14	166	PDGFB,CD109,CLEC7A,SERPINE2,CCL2,PLAU,PLAUR,ANXA1,ANXA2,PTGER4,HPSE,DDR2,EMILIN1,THBS1
GO: Biological Process	GO:1904951	positive regulation of establishment of protein localization		0.0004672	1	0.003529	0.03321	25	403	PRR5L,CCL2,NLGN2,MMP13,PLK3,FLNA,KIF20B,ABCG1,PRKCB,IRS2,SRC,PTPN22,ITGAM,PTGER4,ITGB2,GLI3,RAC2,CACNB3,LEPR,MICALL2,P2RX7,TREM2,PAK1,CDK1,HCLS1
GO: Biological Process	GO:0033045	regulation of sister chromatid segregation		0.0004704	1	0.003546	0.03337	11	111	CENPE,SPC25,PLK1,BIRC5,ESPL1,KNL1,UBE2C,CDCA8,CDK1,CDC20,AURKB
GO: Biological Process	GO:0002009	morphogenesis of an epithelium		0.0004705	1	0.003546	0.03337	34	619	HHEX,PDGFB,ETV4,PIK3CD,MMP2,MMP12,MMP14,COL4A1,COL5A1,FLNA,SFRP1,SFRP2,TNC,KIF20B,PDPN,CSF1R,FRZB,DCHS1,IFT122,SNAI1,SOX9,CXCL10,SRC,ITGAX,ITGB3,ALDH1A2,GLI3,CA9,SOCS3,RUNX1,LCN2,LCP1,TGIF1,PAK1
GO: Biological Process	GO:0061756	leukocyte adhesion to vascular endothelial cell		0.0004782	1	0.003599	0.03388	8	62	CCR2,SELPLG,ICAM1,CX3CR1,ITGA4,ITGAM,ITGB2,ITGB7
GO: Biological Process	GO:1903532	positive regulation of secretion by cell		0.0004845	1	0.003643	0.03429	25	404	S100A10,FCER1G,PLA2G4A,NLGN2,SMPD3,MMP13,ANXA2,ABCG1,PRKCB,IRS2,IL4R,INHBA,DAB2,TNFRSF11A,ITGAM,PTGER4,ITGB2,APLN,SPHK1,RAB27B,RUNX1,LEPR,LGALS3,P2RX7,TREM2
GO: Biological Process	GO:2001188	regulation of T cell activation via T cell receptor contact with antigen bound to MHC molecule on antigen presenting cell		0.0004886	1	0.00365	0.03435	3	6	HLA-DMB,LGALS3,LGALS9
GO: Biological Process	GO:0002238	response to molecule of fungal origin		0.0004886	1	0.00365	0.03435	3	6	CLEC7A,SCIMP,BTK
GO: Biological Process	GO:0110089	regulation of hippocampal neuron apoptotic process		0.0004886	1	0.00365	0.03435	3	6	CX3CR1,LCN2,TREM2
GO: Biological Process	GO:0014005	microglia development		0.0004886	1	0.00365	0.03435	3	6	CSF1R,NRROS,ITGAM
GO: Biological Process	GO:0071503	response to heparin		0.0004886	1	0.00365	0.03435	3	6	SFRP1,SOX9,EGR1
GO: Biological Process	GO:0006279	premeiotic DNA replication		0.0004886	1	0.00365	0.03435	3	6	MCM2,MCM3,MCM5
GO: Biological Process	GO:2001044	regulation of integrin-mediated signaling pathway		0.000492	1	0.003664	0.03448	5	23	SLC2A10,FLNA,DAB2,BST1,TIMP1
GO: Biological Process	GO:0034162	toll-like receptor 9 signaling pathway		0.000492	1	0.003664	0.03448	5	23	RSAD2,RAB7B,PTPN22,UNC93B1,CD300LD
GO: Biological Process	GO:0033630	positive regulation of cell adhesion mediated by integrin		0.000492	1	0.003664	0.03448	5	23	CCL5,SFRP2,ITGB3,PTPN6,NCKAP1L
GO: Biological Process	GO:0071901	negative regulation of protein serine/threonine kinase activity		0.0005079	1	0.003778	0.03556	11	112	CDKN1A,HHEX,CD300A,PLK1,SFRP1,SFRP2,RGS14,PTPN22,PTPN6,PTPRJ,SPRY4
GO: Biological Process	GO:0000082	G1/S transition of mitotic cell cycle		0.0005107	1	0.003794	0.03571	19	271	CDKN1A,RRM2,AIF1,CCL2,IQGAP3,PLK3,ANXA1,GTSE1,PDPN,INHBA,BCAT1,CCND1,BID,PTPN6,DBF4,TCF19,DDR2,E2F1,CDK1
GO: Biological Process	GO:0000281	mitotic cytokinesis		0.0005224	1	0.003868	0.03641	10	95	PLK1,IQGAP3,KIF23,BIRC5,KIF20B,RACGAP1,ESPL1,CDCA8,CKAP2,AURKB
GO: Biological Process	GO:0030071	regulation of mitotic metaphase/anaphase transition		0.0005224	1	0.003868	0.03641	10	95	CENPE,SPC25,PLK1,BIRC5,ESPL1,KNL1,UBE2C,CDCA8,CDC20,AURKB
GO: Biological Process	GO:0042698	ovulation cycle		0.0005224	1	0.003868	0.03641	10	95	PLA2G4A,MMP2,ARRB2,CYP1B1,INHBA,SRC,PTGER4,RUNX1,EGR1,TNFAIP6
GO: Biological Process	GO:0031338	regulation of vesicle fusion		0.0005234	1	0.003872	0.03644	6	35	PLA2G4A,ANXA1,ANXA2,CPLX2,SPHK1,CORO1A
GO: Biological Process	GO:0009628	response to abiotic stimulus		0.0005317	1	0.003929	0.03698	62	1361	CDKN1A,PDE1B,PER1,HMOX1,SERPINE2,UCP2,PLAU,CCL7,MMP2,MMP3,MMP14,HSPA1B,PLK3,COL1A1,COL3A1,COL6A1,COL6A2,COL6A3,SFRP1,SFRP2,GPR65,ANGPT2,TNC,APOBEC1,POSTN,RGS14,ARRB2,WTIP,CTSS,CYBB,SOX9,TIFAB,INHBA,CXCL10,CYSLTR1,SRC,CCND1,TNFRSF11A,LXN,ITGAM,PTGER4,ITGB3,STC1,FNDC1,PTPRC,GNGT2,CA9,ICOSLG,CACNB3,DDR2,COL18A1,MYOF,THBS1,CD14,P2RX7,TIMP1,EGR1,LOXL2,TREM2,PAK1,TRPV4,AURKB
GO: Biological Process	GO:0070482	response to oxygen levels		0.0005335	1	0.003935	0.03704	26	430	CDKN1A,HMOX1,UCP2,PLAU,MMP2,MMP14,PLK3,COL1A1,COL6A1,ANGPT2,POSTN,WTIP,CYBB,INHBA,CYSLTR1,SRC,STC1,FNDC1,CA9,DDR2,THBS1,EGR1,LOXL2,TREM2,PAK1,TRPV4
GO: Biological Process	GO:2001238	positive regulation of extrinsic apoptotic signaling pathway		0.0005337	1	0.003935	0.03704	8	63	SRPX,SFRP1,SIGLEC1,INHBA,UNC5B,BID,PTPRC,THBS1
GO: Biological Process	GO:0070201	regulation of establishment of protein localization		0.0005427	1	0.003998	0.03762	36	674	PDE3B,PRR5L,UCP2,CCL2,CCL5,NLGN2,MMP13,PLK3,FLNA,SFRP1,ANXA1,BIRC5,APOD,IFI27,KIF20B,ABCG1,RSAD2,PRKCB,IRS2,SRC,PTPN22,ITGAM,PTGER4,ITGB2,FNDC1,GLI3,RAC2,CACNB3,LCP1,LEPR,MICALL2,P2RX7,TREM2,PAK1,CDK1,HCLS1
GO: Biological Process	GO:0006979	response to oxidative stress		0.0005463	1	0.00402	0.03783	28	478	PRR5L,HK3,NCF1,HMOX1,UCP2,AIF1,SMPD3,MMP2,MMP3,MMP14,HSPA1B,PLK3,COL1A1,COL6A1,ANXA1,APOD,RGS14,CYP1B1,SRC,SPHK1,BTK,RIPK3,RCAN1,DDR2,NR4A3,LCN2,NCOA7,CDK1
GO: Biological Process	GO:0001912	positive regulation of leukocyte mediated cytotoxicity		0.0005508	1	0.004049	0.0381	9	79	TYROBP,CCL2,VAV1,ULBP1,SPI1,B2M,ITGAM,PTPRC,P2RX7
GO: Biological Process	GO:0051960	regulation of nervous system development		0.0005579	1	0.004096	0.03855	34	625	MAP6,S100A10,SERPINE2,ASPM,CCR5,NLGN2,SEMA3F,VIM,BIN1,FN1,ANXA2,SHTN1,RGS14,ARRB2,TENM4,CSF1R,VCAN,CX3CR1,CYSLTR1,B2M,DBN1,KCTD11,ITGAX,PTPRF,GLI3,SEMA4A,L1CAM,E2F1,TF,THY1,EGR2,TREM2,PAK1,TNFRSF1B
GO: Biological Process	GO:0034101	erythrocyte homeostasis		0.0005777	1	0.004237	0.03988	15	190	IKZF1,HMOX1,HSPA1B,SLC1A5,ISG15,RACGAP1,SPI1,INHBA,INPP5D,B2M,ANKLE1,NCAPG2,RAC2,HCLS1,NCKAP1L
GO: Biological Process	GO:0002832	negative regulation of response to biotic stimulus		0.0005876	1	0.0043	0.04047	13	151	USP18,CCR1,MMP12,DHX58,PARP14,ARRB2,ISG15,SLAMF8,FGL2,SMPDL3B,TAP1,LGALS9,AURKB
GO: Biological Process	GO:0051092	positive regulation of NF-kappaB transcription factor activity		0.0005876	1	0.0043	0.04047	13	151	TRAF1,CLEC7A,AIM2,HSPA1B,RAB7B,TNFRSF11A,CD84,SPHK1,BTK,RIPK3,LGALS9,CD40,EDA2R
GO: Biological Process	GO:0048762	mesenchymal cell differentiation		0.0005882	1	0.0043	0.04047	20	296	SPRED3,OLFM1,PLAUR,COL1A1,SEMA3F,FLNA,SFRP1,SFRP2,FN1,PDPN,MSX1,FRZB,GLIPR2,SNAI1,SOX9,DAB2,ALDH1A2,SEMA4A,AKNA,LOXL2
GO: Biological Process	GO:0033077	T cell differentiation in thymus		0.0005905	1	0.004313	0.04059	11	114	HLA-DMA,IL2RG,B2M,ANKLE1,PTPRC,GLI3,DOCK2,RIPK3,LGALS9,EGR3,CD74
GO: Biological Process	GO:0045839	negative regulation of mitotic nuclear division		0.0005943	1	0.004336	0.04081	8	64	CENPE,SPC25,PLK1,BIRC5,KNL1,CDCA8,CDC20,AURKB
GO: Biological Process	GO:0060099	regulation of phagocytosis, engulfment		0.0006065	1	0.004415	0.04155	5	24	CD300A,FCGR1A,C3,TREM2,NCKAP1L
GO: Biological Process	GO:0002693	positive regulation of cellular extravasation		0.0006065	1	0.004415	0.04155	5	24	CCR2,CCL2,ICAM1,PTGER4,THY1
GO: Biological Process	GO:0031652	positive regulation of heat generation		0.0006097	1	0.00442	0.0416	4	14	CCL5,CCR5,TNFRSF11A,APLN
GO: Biological Process	GO:0001781	neutrophil apoptotic process		0.0006097	1	0.00442	0.0416	4	14	FCGR2B,PIK3CD,ANXA1,ITGAM
GO: Biological Process	GO:0045060	negative thymic T cell selection		0.0006097	1	0.00442	0.0416	4	14	PTPRC,GLI3,DOCK2,CD74
GO: Biological Process	GO:0045628	regulation of T-helper 2 cell differentiation		0.0006097	1	0.00442	0.0416	4	14	HLX,ANXA1,IL4R,CD86
GO: Biological Process	GO:0030030	cell projection organization		0.0006381	1	0.004621	0.04349	82	1934	PDGFB,MAP6,ETV4,ATP8B1,S100A6,SERPINE2,FCGR2B,FES,AIF1,OLFM1,CCL5,CCR5,NLGN2,ALCAM,MMP2,PLEK,PREX1,SEMA3F,VIM,EVL,FLNA,SFRP1,SFRP2,SPATA6,FN1,FGD2,PACSIN1,TNC,ICAM1,DOCK10,GAS7,APOD,SHTN1,KIF20B,PDPN,POSTN,RHOG,CSF1R,WTIP,IFT122,FSCN1,GPRC5B,NES,MYO7A,UNC5B,B2M,SRC,DAB2,FXYD5,DBN1,ITGA4,ITGB3,ITGB4,STX3,PTPRF,SPHK1,GLI3,NECTIN1,SEMA4A,RAC2,LST1,RAP2B,CAPG,ROR2,L1CAM,DDR2,NR4A3,LCN2,UST,KCTD17,COR…
GO: Biological Process	GO:0071407	cellular response to organic cyclic compound		0.0006396	1	0.004627	0.04355	33	605	CEBPA,PDGFB,NCF1,GNG2,PER1,PIK3CG,FES,MMP2,HSPA1B,COL1A1,FLNA,SFRP1,TNC,ANXA1,CGAS,IFIT1,MSR1,ARRB2,ASS1,TRERF1,CYP1B1,INHBA,SRC,DAB2,STC1,IFIH1,GNA15,NR4A3,P2RX7,EGR1,P2RY6,PAK1,CDK1
GO: Biological Process	GO:0046546	development of primary male sexual characteristics		0.0006446	1	0.004658	0.04384	14	172	ASPM,AHSG,MMP14,FLNA,SFRP1,SFRP2,ICAM1,SOX9,CYP1B1,INHBA,CCND1,BOK,NUPR1,LHFPL2
GO: Biological Process	GO:0007507	heart development		0.0006484	1	0.004681	0.04405	39	757	CDKN1A,HHEX,PDGFB,FES,OLFM1,COL14A1,MMP2,MMP13,COL3A1,COL5A1,COL6A1,FLNA,SFRP2,FN1,PDPN,MSX1,ARRB2,TENM4,VCAN,DCHS1,IFT122,SNAI1,SOX9,INHBA,ITGA4,ALDH1A2,APLN,PTPRJ,GLI1,GLI3,RUNX1,EMILIN1,THBS1,SH3PXD2B,LOX,PAK1,CDK1,TNFRSF1B,LY6E
GO: Biological Process	GO:0045840	positive regulation of mitotic nuclear division		0.0006516	1	0.004699	0.04422	7	50	PDGFB,CENPE,SMPD3,ESPL1,SPHK1,UBE2C,CDC20
GO: Biological Process	GO:0043123	positive regulation of canonical NF-kappaB signal transduction		0.0006619	1	0.004768	0.04488	16	213	CLEC7A,TLR7,HMOX1,FLNA,LITAF,IKBKE,TIFA,PRKCB,CX3CR1,GPRC5B,TIFAB,TMEM106A,BST2,LGALS9,CD74,EDA2R
GO: Biological Process	GO:1902099	regulation of metaphase/anaphase transition of cell cycle		0.0006688	1	0.004813	0.0453	10	98	CENPE,SPC25,PLK1,BIRC5,ESPL1,KNL1,UBE2C,CDCA8,CDC20,AURKB
GO: Biological Process	GO:1903531	negative regulation of secretion by cell		0.0006962	1	0.005005	0.0471	16	214	PDE3B,CD300A,HMOX1,CCR2,FCGR2B,UCP2,SFRP1,ANXA1,RSAD2,IGFBP3,SPI1,INHBA,CD84,LGALS9,TNFRSF1B,NCKAP1L
GO: Biological Process	GO:0006812	monoatomic cation transport		0.0007027	1	0.005046	0.04749	54	1157	PDGFB,PER1,SLC15A3,SLC2A10,SLC41A2,SERPINE2,KCNE4,CLCNKB,PIK3CG,UCP2,CXCL9,CCL2,CCR1,CCL4,CCL5,KCNK6,CCR5,CCL8,FLNA,BIN1,ICAM1,KCNAB2,ORAI2,LRRC55,ARRB2,SLC11A1,PRKCB,CTSS,SCN3B,CXCL10,CYSLTR1,B2M,FXYD5,PTPN22,PANX1,ITGB3,STC1,CD84,PTPN6,PTPRC,NECTIN1,MCUB,CACNB3,GPR35,LCN2,TF,LGALS3,CORO1A,THY1,CD19,P2RX7,P2RY6,TREM2,TRPV4
GO: Biological Process	GO:0032647	regulation of interferon-alpha production		0.0007128	1	0.005113	0.04813	6	37	TLR7,MMP12,IRF5,PTPN22,IRF7,IFIH1
GO: Biological Process	GO:2001235	positive regulation of apoptotic signaling pathway		0.0007227	1	0.005179	0.04874	14	174	SRPX,MMP2,SFRP1,MSX1,SIGLEC1,CTSS,INHBA,UNC5B,BID,BOK,PTPRC,RIPK3,NUPR1,THBS1
GO: Biological Process	GO:0002823	negative regulation of adaptive immune response based on somatic recombination of immune receptors built from immunoglobulin superfamily domains		0.0007323	1	0.005236	0.04928	8	66	SVEP1,FCGR2B,IL4R,VSIR,PTPN6,PTPRC,CD80,NCKAP1L
GO: Biological Process	GO:0034113	heterotypic cell-cell adhesion		0.0007323	1	0.005236	0.04928	8	66	ITGA4,ITGAM,ITGAX,ITGB2,ITGB3,ITGB7,PTPRC,THY1
GO: Biological Process	GO:0048873	homeostasis of number of cells within a tissue		0.0007362	1	0.00524	0.04932	7	51	CCR2,SASH3,COL14A1,SOX9,NFKBIZ,CORO1A,P2RX7
GO: Biological Process	GO:0055082	intracellular chemical homeostasis		0.0007375	1	0.00524	0.04932	43	866	PDE3B,HK3,NCF1,HMOX1,CCR2,UCP2,CXCL9,CCL2,CCR1,CCL5,CCL7,CCR5,CCL8,COL1A1,FLNA,ICAM1,BIRC5,ABCG1,SLC11A1,PRKCB,IRS2,SLAMF8,CXCL10,B2M,MARCKSL1,ITGB3,STC1,PTPN6,BOK,PTPRC,MCUB,LCN2,TF,LEPR,KCTD17,CORO1A,THY1,CD19,P2RX7,P2RY6,CD40,TREM2,TRPV4
GO: Biological Process	GO:0072111	cell proliferation involved in kidney development		0.0007397	1	0.00524	0.04932	5	25	PDGFB,IL6R,ITGB3,C3AR1,EGR1
GO: Biological Process	GO:1905153	regulation of membrane invagination		0.0007397	1	0.00524	0.04932	5	25	CD300A,FCGR1A,C3,TREM2,NCKAP1L
GO: Biological Process	GO:0071605	monocyte chemotactic protein-1 production		0.0007397	1	0.00524	0.04932	5	25	CLEC7A,APOD,CD84,LGALS9,TRPV4
GO: Biological Process	GO:0071637	regulation of monocyte chemotactic protein-1 production		0.0007397	1	0.00524	0.04932	5	25	CLEC7A,APOD,CD84,LGALS9,TRPV4
GO: Biological Process	GO:0038096	Fc-gamma receptor signaling pathway involved in phagocytosis		0.0007397	1	0.00524	0.04932	5	25	VAV1,MYO1G,SRC,PAK1,HCK
GO: Biological Process	GO:0002433	immune response-regulating cell surface receptor signaling pathway involved in phagocytosis		0.0007397	1	0.00524	0.04932	5	25	VAV1,MYO1G,SRC,PAK1,HCK
GO: Biological Process	GO:0002524	hypersensitivity		0.0007397	1	0.00524	0.04932	5	25	FCER1G,FCGR1A,FCGR2B,BTK,C3
GO: Biological Process	GO:0097696	cell surface receptor signaling pathway via STAT		0.0007695	1	0.005446	0.05125	16	216	CD300A,CCR2,CCL2,CCL5,PARP14,CSF1R,CSF2RB,IL6R,IL10RA,CYP1B1,GBP7,PTGER4,PTPRC,SOCS3,CD40,HCLS1
GO: Biological Process	GO:0007091	metaphase/anaphase transition of mitotic cell cycle		0.0007841	1	0.005538	0.05212	10	100	CENPE,SPC25,PLK1,BIRC5,ESPL1,KNL1,UBE2C,CDCA8,CDC20,AURKB
GO: Biological Process	GO:0080164	regulation of nitric oxide metabolic process		0.0007841	1	0.005538	0.05212	10	100	ACP5,CLEC7A,AIF1,SMPD3,ICAM1,ASS1,ULBP1,CX3CR1,ITGB2,TMEM106A
GO: Biological Process	GO:0051962	positive regulation of nervous system development		0.0007918	1	0.005587	0.05258	25	418	MAP6,SERPINE2,ASPM,NLGN2,VIM,BIN1,FN1,SHTN1,RGS14,ARRB2,TENM4,CSF1R,VCAN,CX3CR1,CYSLTR1,DBN1,PTPRF,GLI3,SEMA4A,L1CAM,E2F1,TF,EGR2,PAK1,TNFRSF1B
GO: Biological Process	GO:0030833	regulation of actin filament polymerization		0.0007984	1	0.005628	0.05296	13	156	PREX1,EVL,BIN1,ICAM1,DBN1,CAPG,COTL1,CORO1A,ARHGAP28,TMSB10,HCK,HCLS1,NCKAP1L
GO: Biological Process	GO:0030218	erythrocyte differentiation		0.0008087	1	0.005659	0.05326	14	176	IKZF1,HSPA1B,SLC1A5,ISG15,RACGAP1,SPI1,INHBA,INPP5D,B2M,ANKLE1,NCAPG2,RAC2,HCLS1,NCKAP1L
GO: Biological Process	GO:1904407	positive regulation of nitric oxide metabolic process		0.0008103	1	0.005659	0.05326	8	67	CLEC7A,AIF1,SMPD3,ICAM1,ASS1,ULBP1,ITGB2,TMEM106A
GO: Biological Process	GO:0001794	type IIa hypersensitivity		0.000812	1	0.005659	0.05326	4	15	FCER1G,FCGR1A,FCGR2B,C3
GO: Biological Process	GO:0043383	negative T cell selection		0.000812	1	0.005659	0.05326	4	15	PTPRC,GLI3,DOCK2,CD74
GO: Biological Process	GO:0002885	positive regulation of hypersensitivity		0.000812	1	0.005659	0.05326	4	15	FCER1G,FCGR1A,BTK,C3
GO: Biological Process	GO:0044771	meiotic cell cycle phase transition		0.000812	1	0.005659	0.05326	4	15	KNL1,PKMYT1,CCNB2,CDC20
GO: Biological Process	GO:0034163	regulation of toll-like receptor 9 signaling pathway		0.000812	1	0.005659	0.05326	4	15	RSAD2,RAB7B,PTPN22,CD300LD
GO: Biological Process	GO:0090235	regulation of metaphase plate congression		0.000812	1	0.005659	0.05326	4	15	BIRC5,CDCA8,CDK1,AURKB
GO: Biological Process	GO:0070141	response to UV-A		0.000812	1	0.005659	0.05326	4	15	MMP2,MMP3,CCND1,TIMP1
GO: Biological Process	GO:0071888	macrophage apoptotic process		0.000812	1	0.005659	0.05326	4	15	CCL5,CCR5,PLEKHO2,IRF7
GO: Biological Process	GO:0002445	type II hypersensitivity		0.000812	1	0.005659	0.05326	4	15	FCER1G,FCGR1A,FCGR2B,C3
GO: Biological Process	GO:0071353	cellular response to interleukin-4		0.0008255	1	0.005736	0.05398	6	38	MCM2,MRC1,PARP14,IL2RG,IL4R,CORO1A
GO: Biological Process	GO:0002313	mature B cell differentiation involved in immune response		0.0008255	1	0.005736	0.05398	6	38	FCGR2B,IRF8,DOCK10,SPI1,NFKBIZ,LFNG
GO: Biological Process	GO:0090594	inflammatory response to wounding		0.0008255	1	0.005736	0.05398	6	38	HMOX1,CCR2,CLEC10A,PTPN6,NFKBIZ,TIMP1
GO: Biological Process	GO:0031342	negative regulation of cell killing		0.0008292	1	0.005756	0.05417	7	52	FCGR2B,ARRB2,CX3CR1,PTPRC,TAP1,LGALS9,NCKAP1L
GO: Biological Process	GO:0071393	cellular response to progesterone stimulus		0.0008361	1	0.005769	0.05429	3	7	TRERF1,CYP1B1,SRC
GO: Biological Process	GO:0038145	macrophage colony-stimulating factor signaling pathway		0.0008361	1	0.005769	0.05429	3	7	CSF1R,DOK1,TREM2
GO: Biological Process	GO:0038156	interleukin-3-mediated signaling pathway		0.0008361	1	0.005769	0.05429	3	7	FCER1G,CSF2RB,IL3RA
GO: Biological Process	GO:2000503	positive regulation of natural killer cell chemotaxis		0.0008361	1	0.005769	0.05429	3	7	CCL4,CCL5,CCL7
GO: Biological Process	GO:0010912	positive regulation of isomerase activity		0.0008361	1	0.005769	0.05429	3	7	UHRF1,ITGAM,ITGB2
GO: Biological Process	GO:0010911	regulation of isomerase activity		0.0008361	1	0.005769	0.05429	3	7	UHRF1,ITGAM,ITGB2
GO: Biological Process	GO:0010876	lipid localization		0.0008398	1	0.005789	0.05448	31	565	ATP8B4,ATP8B1,UCP2,PIP4K2A,PLA2G4A,ANXA1,ANXA2,RNF213,APOD,MSR1,ABCG1,IGFBP3,IKBKE,SLCO2A1,IRS2,SOAT1,ABCC3,INHBA,DAB2,TNFRSF11A,APOBR,ITGB3,APOLD1,C3,SLC27A3,RBP1,RUNX1,ATP10A,THBS1,P2RX7,TREM2
GO: Biological Process	GO:0046660	female sex differentiation		0.0008475	1	0.005831	0.05488	13	157	PLA2G4A,MMP2,MMP14,SFRP1,ARRB2,INHBA,SRC,PTGER4,RUNX1,NUPR1,LFNG,LHFPL2,TNFAIP6
GO: Biological Process	GO:0002312	B cell activation involved in immune response		0.0008476	1	0.005831	0.05488	10	101	FCGR2B,IRF8,DOCK10,SPI1,PTPRC,ICOSLG,NFKBIZ,LFNG,CD19,CD40
GO: Biological Process	GO:1903169	regulation of calcium ion transmembrane transport		0.0008492	1	0.005835	0.05492	16	218	PIK3CG,UCP2,CXCL9,BIN1,CXCL10,PTPN22,ITGB3,PTPN6,MCUB,CACNB3,GPR35,CORO1A,THY1,CD19,P2RX7,P2RY6
GO: Biological Process	GO:0051091	positive regulation of DNA-binding transcription factor activity		0.0008586	1	0.005895	0.05548	18	261	TRAF1,CLEC7A,FCGR2B,AIM2,HSPA1B,ANXA3,IKBKE,RAB7B,TNFRSF11A,CD84,SPHK1,BTK,RIPK3,DDR2,NFAM1,LGALS9,CD40,EDA2R
GO: Biological Process	GO:0008585	female gonad development		0.000864	1	0.005925	0.05577	12	138	PLA2G4A,MMP2,MMP14,SFRP1,ARRB2,INHBA,SRC,PTGER4,RUNX1,NUPR1,LFNG,TNFAIP6
GO: Biological Process	GO:1903829	positive regulation of protein localization		0.000868	1	0.005947	0.05597	32	591	PRR5L,TYROBP,FCER1G,CCL2,NLGN2,MMP13,PLK1,PLK3,FLNA,KIF20B,RHOG,ABCG1,PRKCB,IRS2,SRC,PTPN22,ITGAM,PTGER4,ITGB2,STX3,GLI3,RAC2,CACNB3,LEPR,LGALS3,MICALL2,P2RX7,TREM2,PAK1,CDK1,TNFAIP6,HCLS1
GO: Biological Process	GO:0032880	regulation of protein localization		0.0008788	1	0.005959	0.05608	51	1087	PDE3B,PRR5L,TYROBP,FCER1G,UCP2,CCL2,CCL5,NLGN2,MMP13,PLK1,MMP14,PLK3,FLNA,SFRP1,ANXA1,KCNAB2,BIRC5,APOD,IFI27,KIF20B,RHOG,ABCG1,RSAD2,PRKCB,IRS2,SPI1,SRC,DAB2,PTPN22,DBN1,CNTLN,ITGAM,PTGER4,ITGB2,ITGB3,FNDC1,STX3,GLI3,RAC2,CACNB3,LCP1,LEPR,LGALS3,MICALL2,P2RX7,TREM2,PAK1,CDK1,TNFAIP6,DCLK1,HCLS1
GO: Biological Process	GO:0097528	execution phase of necroptosis		0.0008819	1	0.005959	0.05608	2	2	MLKL,RIPK3
GO: Biological Process	GO:2000363	positive regulation of prostaglandin-E synthase activity		0.0008819	1	0.005959	0.05608	2	2	ITGAM,ITGB2
GO: Biological Process	GO:2000361	regulation of prostaglandin-E synthase activity		0.0008819	1	0.005959	0.05608	2	2	ITGAM,ITGB2
GO: Biological Process	GO:2000417	negative regulation of eosinophil migration		0.0008819	1	0.005959	0.05608	2	2	CD300A,PTGER4
GO: Biological Process	GO:2000471	regulation of hematopoietic stem cell migration		0.0008819	1	0.005959	0.05608	2	2	CCR2,PTPRC
GO: Biological Process	GO:0033037	polysaccharide localization		0.0008819	1	0.005959	0.05608	2	2	SMPD3,CHST11
GO: Biological Process	GO:0002373	plasmacytoid dendritic cell cytokine production		0.0008819	1	0.005959	0.05608	2	2	BST2,SLAMF9
GO: Biological Process	GO:0003366	cell-matrix adhesion involved in ameboidal cell migration		0.0008819	1	0.005959	0.05608	2	2	ITGA4,ITGB7
GO: Biological Process	GO:0071505	response to mycophenolic acid		0.0008819	1	0.005959	0.05608	2	2	PDGFB,EGR1
GO: Biological Process	GO:0071506	cellular response to mycophenolic acid		0.0008819	1	0.005959	0.05608	2	2	PDGFB,EGR1
GO: Biological Process	GO:0099607	lateral attachment of mitotic spindle microtubules to kinetochore		0.0008819	1	0.005959	0.05608	2	2	CENPE,AURKB
GO: Biological Process	GO:2000473	positive regulation of hematopoietic stem cell migration		0.0008819	1	0.005959	0.05608	2	2	CCR2,PTPRC
GO: Biological Process	GO:2000476	positive regulation of opioid receptor signaling pathway		0.0008819	1	0.005959	0.05608	2	2	ARRB2,ITGB3
GO: Biological Process	GO:1901991	negative regulation of mitotic cell cycle phase transition		0.0008916	1	0.006018	0.05664	16	219	CDKN1A,CENPE,SPC25,CCL2,PLK1,PLK3,GTSE1,BIRC5,INHBA,CCND1,KNL1,CDCA8,PKMYT1,CDK1,CDC20,AURKB
GO: Biological Process	GO:0032693	negative regulation of interleukin-10 production		0.0008936	1	0.00602	0.05666	5	26	TYROBP,FCGR2B,VSIR,CD84,BTK
GO: Biological Process	GO:0035455	response to interferon-alpha		0.0008936	1	0.00602	0.05666	5	26	IFITM3,IFIT2,IFIT1,MX2,BST2
GO: Biological Process	GO:0022602	ovulation cycle process		0.0008949	1	0.006023	0.05668	8	68	PLA2G4A,MMP2,ARRB2,INHBA,SRC,PTGER4,RUNX1,TNFAIP6
GO: Biological Process	GO:2000181	negative regulation of blood vessel morphogenesis		0.0009031	1	0.006066	0.05709	14	178	HHEX,PDE3B,CCR2,CCL2,ANGPT2,SPARC,CXCL10,PTGER4,STAB1,PTPN6,SEMA4A,E2F2,EMILIN1,THBS1
GO: Biological Process	GO:0034614	cellular response to reactive oxygen species		0.0009031	1	0.006066	0.05709	14	178	HK3,NCF1,SMPD3,MMP2,MMP3,ANXA1,CYP1B1,SRC,SPHK1,BTK,RIPK3,DDR2,LCN2,CDK1
GO: Biological Process	GO:0045596	negative regulation of cell differentiation		0.0009053	1	0.006075	0.05717	43	875	CEBPA,PDGFB,TMEM176A,HLX,SPRED3,FCGR2B,ASPM,CCR5,SEMA3F,COL5A1,COL5A2,SFRP1,SFRP2,PILRA,ANXA1,MSX1,ABCG1,CSF1R,TRIB3,FRZB,SNAI1,IL4R,SOX9,INHBA,CXCL10,INPP5D,B2M,CCND1,KCTD11,ITGB3,FGL2,GLI3,C1QC,RCAN1,E2F1,TMEM119,RUNX1,THY1,TREM2,PAK1,CD74,TRPV4,TNFAIP6
GO: Biological Process	GO:0032273	positive regulation of protein polymerization		0.0009153	1	0.006136	0.05775	10	102	FES,HSPA1B,EVL,BIN1,ICAM1,GDA,PSRC1,PAK1,HCK,NCKAP1L
GO: Biological Process	GO:0046661	male sex differentiation		0.0009307	1	0.006225	0.05859	15	199	ASPM,AHSG,MMP14,FLNA,SFRP1,SFRP2,ICAM1,SOX9,CYP1B1,INHBA,CCND1,BOK,ROR2,NUPR1,LHFPL2
GO: Biological Process	GO:0001914	regulation of T cell mediated cytotoxicity		0.0009313	1	0.006225	0.05859	7	53	FCGR2B,ULBP1,B2M,PTPRC,RIPK3,P2RX7,NCKAP1L
GO: Biological Process	GO:0043368	positive T cell selection		0.0009313	1	0.006225	0.05859	7	53	HLA-DMA,IL6R,PTPRC,DOCK2,SOCS3,CD74,LY9
GO: Biological Process	GO:0009620	response to fungus		0.0009418	1	0.006289	0.05919	9	85	NCF1,CLEC7A,ZBP1,PIK3CD,SCIMP,CX3CR1,SPI1,BTK,COTL1
GO: Biological Process	GO:0032673	regulation of interleukin-4 production		0.0009514	1	0.006347	0.05974	6	39	CD83,FCER1G,SASH3,ICOSLG,LGALS9,CD86
GO: Biological Process	GO:0046209	nitric oxide metabolic process		0.0009729	1	0.006484	0.06103	11	121	ACP5,CLEC7A,AIF1,SMPD3,ICAM1,ASS1,ULBP1,CX3CR1,CYP1B1,ITGB2,TMEM106A
GO: Biological Process	GO:0030162	regulation of proteolysis		0.0009795	1	0.006522	0.06139	38	748	CEBPA,CD109,CLEC7A,S100A10,SERPINE2,SERPINB8,AHSG,PLAU,PLAUR,PLK1,MMP14,AIM2,HSPA1B,PLK3,CHAC1,BIN1,SFRP2,ANXA2,BIRC5,TRIB3,CTSS,SRC,PSMB8,DAB2,LXN,VSIR,LAPTM5,BID,BOK,RUNX1,NUPR1,ITIH5,LGALS9,THBS1,TIMP1,TREM2,TNFRSF1B,CDC20
GO: Biological Process	GO:0045058	T cell selection		0.0009863	1	0.006543	0.06158	8	69	HLA-DMA,IL6R,PTPRC,GLI3,DOCK2,SOCS3,CD74,LY9
GO: Biological Process	GO:0048010	vascular endothelial growth factor receptor signaling pathway		0.0009863	1	0.006543	0.06158	8	69	HHEX,CCL2,VAV1,PRKCB,SRC,ITGB3,EMILIN1,MYOF
GO: Biological Process	GO:0032233	positive regulation of actin filament bundle assembly		0.0009863	1	0.006543	0.06158	8	69	S100A10,PLEK,EVL,FLNA,SFRP1,GPR65,SH3PXD2B,PAK1
GO: Biological Process	GO:0044784	metaphase/anaphase transition of cell cycle		0.0009874	1	0.006543	0.06158	10	103	CENPE,SPC25,PLK1,BIRC5,ESPL1,KNL1,UBE2C,CDCA8,CDC20,AURKB
GO: Biological Process	GO:0002437	inflammatory response to antigenic stimulus		0.0009874	1	0.006543	0.06158	10	103	FCER1G,FCGR1A,FCGR2B,ICAM1,CYSLTR1,SRC,BTK,C3,TREM2,HCK
GO: Biological Process	GO:0042326	negative regulation of phosphorylation		0.0009902	1	0.006555	0.06169	24	401	CDKN1A,HHEX,PRR5L,CD300A,CD109,PLK1,SFRP1,SFRP2,PARP14,RGS14,ARRB2,IGFBP3,TRIB3,IRS2,INHBA,RASSF2,PTPN22,GFRA2,PTPN6,PTPRC,PTPRJ,SOCS3,THY1,SPRY4
GO: Biological Process	GO:0051090	regulation of DNA-binding transcription factor activity		0.001004	1	0.006643	0.06252	26	449	TRAF1,CLEC7A,FCGR2B,AIM2,HSPA1B,FLNA,ADGRG3,ANXA3,ARRB2,IKBKE,RAB7B,CYP1B1,SPI1,TNFRSF11A,CD84,SPHK1,BTK,NFKBIE,RIPK3,DDR2,NFAM1,NUPR1,LGALS9,CD40,HCK,EDA2R
GO: Biological Process	GO:1901343	negative regulation of vasculature development		0.001007	1	0.006651	0.06259	14	180	HHEX,PDE3B,CCR2,CCL2,ANGPT2,SPARC,CXCL10,PTGER4,STAB1,PTPN6,SEMA4A,E2F2,EMILIN1,THBS1
GO: Biological Process	GO:2000107	negative regulation of leukocyte apoptotic process		0.001025	1	0.006764	0.06366	9	86	FCER1G,FCGR2B,CCL5,CCR5,IRS2,IRF7,CD74,HCLS1,AURKB
GO: Biological Process	GO:0050922	negative regulation of chemotaxis		0.001043	1	0.006872	0.06468	7	54	AIF1,CCL2,SEMA3F,ANGPT2,SLAMF8,THBS1,TNFAIP6
GO: Biological Process	GO:0046627	negative regulation of insulin receptor signaling pathway		0.001043	1	0.006872	0.06468	7	54	PIP4K2A,AHSG,PRKCB,PTPRE,PTPRF,PTPRJ,SOCS3
GO: Biological Process	GO:1902412	regulation of mitotic cytokinesis		0.001057	1	0.006926	0.06518	4	16	BIRC5,KIF20B,CDCA8,AURKB
GO: Biological Process	GO:2001198	regulation of dendritic cell differentiation		0.001057	1	0.006926	0.06518	4	16	TMEM176A,FCGR2B,LGALS3,LGALS9
GO: Biological Process	GO:0071639	positive regulation of monocyte chemotactic protein-1 production		0.001057	1	0.006926	0.06518	4	16	CLEC7A,CD84,LGALS9,TRPV4
GO: Biological Process	GO:0032490	detection of molecule of bacterial origin		0.001057	1	0.006926	0.06518	4	16	C4B,CASP4,TLR1,TREM2
GO: Biological Process	GO:0045842	positive regulation of mitotic metaphase/anaphase transition		0.001057	1	0.006926	0.06518	4	16	CENPE,ESPL1,UBE2C,CDC20
GO: Biological Process	GO:0002430	complement receptor mediated signaling pathway		0.001057	1	0.006926	0.06518	4	16	ITGAM,C3,C3AR1,C5AR1
GO: Biological Process	GO:0002864	regulation of acute inflammatory response to antigenic stimulus		0.00107	1	0.00699	0.06579	5	27	FCER1G,FCGR1A,FCGR2B,BTK,C3
GO: Biological Process	GO:0051315	attachment of mitotic spindle microtubules to kinetochore		0.00107	1	0.00699	0.06579	5	27	CENPE,BIRC5,CDCA8,CDK1,AURKB
GO: Biological Process	GO:0010763	positive regulation of fibroblast migration		0.00107	1	0.00699	0.06579	5	27	PDGFB,ITGB3,DDR2,THBS1,PAK1
GO: Biological Process	GO:0006956	complement activation		0.001085	1	0.007075	0.06658	8	70	SVEP1,IGHM,C1QA,C1QB,C1QC,C3,C4B,TREM2
GO: Biological Process	GO:0010573	vascular endothelial growth factor production		0.001085	1	0.007075	0.06658	8	70	CCR2,CCL2,IL6R,CYP1B1,HPSE,C3,C3AR1,C5AR1
GO: Biological Process	GO:0097242	amyloid-beta clearance		0.001092	1	0.00708	0.06663	6	40	MSR1,ITGAM,ITGB2,C3,C5AR1,TREM2
GO: Biological Process	GO:0030212	hyaluronan metabolic process		0.001092	1	0.00708	0.06663	6	40	PDGFB,HMMR,SMPD3,PTGER4,ITIH5,TNFAIP6
GO: Biological Process	GO:0032607	interferon-alpha production		0.001092	1	0.00708	0.06663	6	40	TLR7,MMP12,IRF5,PTPN22,IRF7,IFIH1
GO: Biological Process	GO:2000515	negative regulation of CD4-positive, alpha-beta T cell activation		0.001092	1	0.00708	0.06663	6	40	HLX,ANXA1,IL4R,VSIR,RUNX1,LGALS9
GO: Biological Process	GO:0060249	anatomical structure homeostasis		0.001092	1	0.00708	0.06663	21	334	ACP5,CCR2,SASH3,AHSG,COL14A1,COL3A1,CSF1R,CTSS,IL10RA,SOX9,INPP5D,SRC,TNFRSF11A,PTGER4,ITGB3,RAC2,NFKBIZ,TMEM119,TF,CORO1A,P2RX7
GO: Biological Process	GO:0001894	tissue homeostasis		0.001092	1	0.00708	0.06663	21	334	ACP5,CCR2,SASH3,AHSG,COL14A1,COL3A1,CSF1R,CTSS,IL10RA,SOX9,INPP5D,SRC,TNFRSF11A,PTGER4,ITGB3,RAC2,NFKBIZ,TMEM119,TF,CORO1A,P2RX7
GO: Biological Process	GO:0009410	response to xenobiotic stimulus		0.001101	1	0.007131	0.06711	29	525	CDKN1A,CCL4,MMP2,AIM2,VAV1,COL1A1,COL6A1,SFRP1,SFRP2,APOBEC1,ASS1,PRKCB,CYBB,SLAMF8,CYP1B1,ABCC3,SRC,ITGB3,NNMT,CA9,NFKBIZ,E2F1,LCN2,TGIF1,COL18A1,P2RX7,LOX,CDK1,NCKAP1L
GO: Biological Process	GO:2001057	reactive nitrogen species metabolic process		0.001114	1	0.007199	0.06775	11	123	ACP5,CLEC7A,AIF1,SMPD3,ICAM1,ASS1,ULBP1,CX3CR1,CYP1B1,ITGB2,TMEM106A
GO: Biological Process	GO:0032231	regulation of actin filament bundle assembly		0.001114	1	0.007199	0.06775	11	123	S100A10,PLEK,EVL,FLNA,SFRP1,GPR65,DBN1,PTGER4,SH3PXD2B,PAK1,ARHGAP28
GO: Biological Process	GO:0007204	positive regulation of cytosolic calcium ion concentration		0.001132	1	0.007308	0.06878	16	224	CD52,CCR2,PIK3CG,CCR1,CCR5,CX3CR1,CYSLTR1,PTGER4,PTGIR,C3AR1,C5AR1,CACNB3,GPR35,CXCL1,P2RX7,TRPV4
GO: Biological Process	GO:0042092	type 2 immune response		0.001165	1	0.007517	0.07075	7	55	HLX,CCR2,ANXA1,RSAD2,IL4R,CD86,CD74
GO: Biological Process	GO:0002820	negative regulation of adaptive immune response		0.001192	1	0.007682	0.0723	8	71	SVEP1,FCGR2B,IL4R,VSIR,PTPN6,PTPRC,CD80,NCKAP1L
GO: Biological Process	GO:0007093	mitotic cell cycle checkpoint signaling		0.001198	1	0.007713	0.07259	13	163	CDKN1A,CENPE,SPC25,PLK1,PLK3,GTSE1,BIRC5,CCND1,KNL1,CDCA8,CDK1,CDC20,AURKB
GO: Biological Process	GO:0030324	lung development		0.001211	1	0.00779	0.07331	18	269	HHEX,CEBPA,SMPD3,MMP12,MMP14,COL3A1,COL6A1,TSHZ3,ADAMTS2,TNC,ANXA2,PDPN,SOX9,SPARC,ALDH1A2,GLI1,GLI3,LOX
GO: Biological Process	GO:0032091	negative regulation of protein binding		0.001232	1	0.007918	0.07452	10	106	CDKN1A,PDGFB,IFIT2,IFIT1,NES,B2M,DAB2,ITGA4,PTPRF,AURKB
GO: Biological Process	GO:0090322	regulation of superoxide metabolic process		0.001247	1	0.008001	0.0753	6	41	ACP5,CLEC7A,TYROBP,ITGAM,ITGB2,BST1
GO: Biological Process	GO:0070670	response to interleukin-4		0.001247	1	0.008001	0.0753	6	41	MCM2,MRC1,PARP14,IL2RG,IL4R,CORO1A
GO: Biological Process	GO:0010640	regulation of platelet-derived growth factor receptor signaling pathway		0.001271	1	0.008141	0.07662	5	28	APOD,SRC,PTGIR,PTPRJ,LOX
GO: Biological Process	GO:0046597	negative regulation of viral entry into host cell		0.001271	1	0.008141	0.07662	5	28	TRIM59,IFITM3,CH25H,CD74,LY6E
GO: Biological Process	GO:0006869	lipid transport		0.001297	1	0.00827	0.07783	28	506	ATP8B4,ATP8B1,UCP2,PIP4K2A,PLA2G4A,ANXA1,ANXA2,APOD,MSR1,ABCG1,IGFBP3,SLCO2A1,IRS2,SOAT1,ABCC3,INHBA,DAB2,TNFRSF11A,APOBR,ITGB3,APOLD1,SLC27A3,RBP1,RUNX1,ATP10A,THBS1,P2RX7,TREM2
GO: Biological Process	GO:0002891	positive regulation of immunoglobulin mediated immune response		0.001298	1	0.00827	0.07783	7	56	FCER1G,FCGR1A,PTPRC,BTK,C3,CD40,TREM2
GO: Biological Process	GO:0140374	antiviral innate immune response		0.001298	1	0.00827	0.07783	7	56	USP18,ZBP1,DHX58,IFIT2,IFIT1,IFIT3,IFIH1
GO: Biological Process	GO:0002714	positive regulation of B cell mediated immunity		0.001298	1	0.00827	0.07783	7	56	FCER1G,FCGR1A,PTPRC,BTK,C3,CD40,TREM2
GO: Biological Process	GO:0002931	response to ischemia		0.001307	1	0.00827	0.07783	8	72	CSF1R,CX3CR1,PANX1,ITGAM,RCAN1,P2RX7,EGR1,TREM2
GO: Biological Process	GO:2000110	negative regulation of macrophage apoptotic process		0.001308	1	0.00827	0.07783	3	8	CCL5,CCR5,IRF7
GO: Biological Process	GO:0060232	delamination		0.001308	1	0.00827	0.07783	3	8	SPI1,AKNA,TRPV4
GO: Biological Process	GO:0060242	contact inhibition		0.001308	1	0.00827	0.07783	3	8	SRPX,PTPRJ,PAK1
GO: Biological Process	GO:1902425	positive regulation of attachment of mitotic spindle microtubules to kinetochore		0.001308	1	0.00827	0.07783	3	8	BIRC5,CDCA8,AURKB
GO: Biological Process	GO:1901509	regulation of endothelial tube morphogenesis		0.001308	1	0.00827	0.07783	3	8	CXCL10,ITGAX,LCN2
GO: Biological Process	GO:0016321	female meiosis chromosome segregation		0.001308	1	0.00827	0.07783	3	8	PLK1,NCAPH,TOP2A
GO: Biological Process	GO:0007077	mitotic nuclear membrane disassembly		0.001308	1	0.00827	0.07783	3	8	PLK1,PRKCB,CDK1
GO: Biological Process	GO:0010757	negative regulation of plasminogen activation		0.001308	1	0.00827	0.07783	3	8	SERPINE2,PLAU,THBS1
GO: Biological Process	GO:0110088	hippocampal neuron apoptotic process		0.001308	1	0.00827	0.07783	3	8	CX3CR1,LCN2,TREM2
GO: Biological Process	GO:0042130	negative regulation of T cell proliferation		0.001323	1	0.008351	0.07859	10	107	HLA-DQA1,BTLA,LRRC32,VSIR,LAPTM5,PTPN6,TSPAN32,LGALS9,CD80,CD86
GO: Biological Process	GO:0051310	metaphase chromosome alignment		0.001323	1	0.008351	0.07859	10	107	CENPE,SPC25,BIRC5,RACGAP1,PSRC1,KNL1,KIF22,CDCA8,CDK1,AURKB
GO: Biological Process	GO:0031650	regulation of heat generation		0.00135	1	0.008474	0.07975	4	17	CCL5,CCR5,TNFRSF11A,APLN
GO: Biological Process	GO:0150118	negative regulation of cell-substrate junction organization		0.00135	1	0.008474	0.07975	4	17	MMP14,APOD,SRC,THBS1
GO: Biological Process	GO:0051895	negative regulation of focal adhesion assembly		0.00135	1	0.008474	0.07975	4	17	MMP14,APOD,SRC,THBS1
GO: Biological Process	GO:0002866	positive regulation of acute inflammatory response to antigenic stimulus		0.00135	1	0.008474	0.07975	4	17	FCER1G,FCGR1A,BTK,C3
GO: Biological Process	GO:0036005	response to macrophage colony-stimulating factor		0.00135	1	0.008474	0.07975	4	17	PDE1B,CSF1R,DOK1,TREM2
GO: Biological Process	GO:1902101	positive regulation of metaphase/anaphase transition of cell cycle		0.00135	1	0.008474	0.07975	4	17	CENPE,ESPL1,UBE2C,CDC20
GO: Biological Process	GO:0043393	regulation of protein binding		0.001361	1	0.008533	0.08031	16	228	CDKN1A,PDGFB,PLK1,ANXA2,IFIT2,IFIT1,TRIB3,NES,B2M,SRC,DAB2,ITGA4,PTPRF,LFNG,LOX,AURKB
GO: Biological Process	GO:0019730	antimicrobial humoral response		0.001379	1	0.008637	0.08128	14	186	CXCL9,CCL2,CCL4,CCL5,CCL7,CCL8,SLC11A1,IGHM,CXCL10,B2M,CXCL1,TF,LGALS3,RNASE6
GO: Biological Process	GO:0051047	positive regulation of secretion		0.001382	1	0.00865	0.08141	25	435	S100A10,FCER1G,PLA2G4A,NLGN2,SMPD3,MMP13,ANXA2,ABCG1,PRKCB,IRS2,IL4R,INHBA,DAB2,TNFRSF11A,ITGAM,PTGER4,ITGB2,APLN,SPHK1,RAB27B,RUNX1,LEPR,LGALS3,P2RX7,TREM2
GO: Biological Process	GO:0051209	release of sequestered calcium ion into cytosol		0.001411	1	0.008822	0.08302	12	146	CXCL9,CCR5,FLNA,CXCL10,ITGB3,PTPN6,PTPRC,CORO1A,THY1,CD19,P2RX7,P2RY6
GO: Biological Process	GO:0031112	positive regulation of microtubule polymerization or depolymerization		0.001419	1	0.008855	0.08334	6	42	FES,HSPA1B,GDA,PSRC1,PAK1,TRPV4
GO: Biological Process	GO:0002438	acute inflammatory response to antigenic stimulus		0.001419	1	0.008855	0.08334	6	42	FCER1G,FCGR1A,FCGR2B,ICAM1,BTK,C3
GO: Biological Process	GO:0090287	regulation of cellular response to growth factor stimulus		0.001428	1	0.008899	0.08375	24	412	HHEX,PDGFB,CD109,SPRED3,SLC2A10,SFRP1,SFRP2,GDF15,CHST11,MSX1,PRKCB,DKK3,NRROS,ITGB3,VSIR,APLN,PTPRF,EMILIN1,MYOF,THBS1,FSTL1,LOX,SPRY4,TNFAIP6
GO: Biological Process	GO:0030323	respiratory tube development		0.001429	1	0.008899	0.08375	18	273	HHEX,CEBPA,SMPD3,MMP12,MMP14,COL3A1,COL6A1,TSHZ3,ADAMTS2,TNC,ANXA2,PDPN,SOX9,SPARC,ALDH1A2,GLI1,GLI3,LOX
GO: Biological Process	GO:0051784	negative regulation of nuclear division		0.00143	1	0.008899	0.08376	8	73	CENPE,SPC25,PLK1,BIRC5,KNL1,CDCA8,CDC20,AURKB
GO: Biological Process	GO:0030865	cortical cytoskeleton organization		0.001442	1	0.008961	0.08434	7	57	PLEK,IQGAP3,RHOG,RACGAP1,LCP1,TRPV4,NCKAP1L
GO: Biological Process	GO:0045622	regulation of T-helper cell differentiation		0.001442	1	0.008961	0.08434	7	57	HLX,CCR2,ANXA1,IL4R,NFKBIZ,CD80,CD86
GO: Biological Process	GO:0030003	intracellular monoatomic cation homeostasis		0.001488	1	0.009236	0.08693	32	611	HMOX1,CCR2,CXCL9,CCL2,CCR1,CCL5,CCL7,CCR5,CCL8,FLNA,SLC11A1,PRKCB,SLAMF8,CXCL10,B2M,MARCKSL1,ITGB3,STC1,PTPN6,BOK,PTPRC,MCUB,LCN2,TF,KCTD17,CORO1A,THY1,CD19,P2RX7,P2RY6,CD40,TRPV4
GO: Biological Process	GO:0030278	regulation of ossification		0.001496	1	0.009263	0.08718	12	147	AHSG,CCR1,SFRP1,RSAD2,CSF1R,ISG15,SOX9,PTGER4,DDR2,TMEM119,P2RX7,EGR2
GO: Biological Process	GO:0051283	negative regulation of sequestering of calcium ion		0.001496	1	0.009263	0.08718	12	147	CXCL9,CCR5,FLNA,CXCL10,ITGB3,PTPN6,PTPRC,CORO1A,THY1,CD19,P2RX7,P2RY6
GO: Biological Process	GO:0031643	positive regulation of myelination		0.001499	1	0.009263	0.08718	5	29	TENM4,ITGAX,TF,EGR2,TNFRSF1B
GO: Biological Process	GO:0045061	thymic T cell selection		0.001499	1	0.009263	0.08718	5	29	HLA-DMA,PTPRC,GLI3,DOCK2,CD74
GO: Biological Process	GO:0033622	integrin activation		0.001499	1	0.009263	0.08718	5	29	PLEK,COL16A1,FN1,SRC,PTGER4
GO: Biological Process	GO:0045862	positive regulation of proteolysis		0.001516	1	0.00936	0.08809	23	390	CEBPA,CLEC7A,S100A10,PLK1,MMP14,AIM2,HSPA1B,PLK3,SFRP2,ANXA2,TRIB3,CTSS,SRC,DAB2,VSIR,LAPTM5,BID,BOK,NUPR1,LGALS9,TREM2,TNFRSF1B,CDC20
GO: Biological Process	GO:0032720	negative regulation of tumor necrosis factor production		0.001533	1	0.009454	0.08897	9	91	ACP5,ARRB2,PTPN22,PTGER4,VSIR,PTPN6,LGALS9,TREM2,ELF4
GO: Biological Process	GO:0010921	regulation of phosphatase activity		0.001562	1	0.009628	0.09061	8	74	CD300A,PLEK,VCAN,PTPRC,RIPK3,RCAN1,LGALS3,NCKAP1L
GO: Biological Process	GO:0019216	regulation of lipid metabolic process		0.001572	1	0.009681	0.09111	24	415	PDE3B,PDGFB,PIK3CG,PLA2G4A,SMPD3,ANXA1,GDF15,RNF213,APOBEC1,APOD,ABCG1,TRIB3,IGFBP7,IRS2,SNAI1,DKK3,SOX9,DAB2,SPHK1,C3,CH25H,EGR1,TREM2,CD74
GO: Biological Process	GO:0010595	positive regulation of endothelial cell migration		0.001585	1	0.009751	0.09177	12	148	PDGFB,HMOX1,PIK3CD,PIK3CG,ANXA1,ANXA3,SPARC,ITGB3,LCN2,COL18A1,THBS1,CD40
GO: Biological Process	GO:0007520	myoblast fusion		0.001599	1	0.009819	0.09241	7	58	CXCL9,CCL8,GDF15,IL4R,CXCL10,DOCK2,CD53
GO: Biological Process	GO:0045581	negative regulation of T cell differentiation		0.001599	1	0.009819	0.09241	7	58	HLX,ANXA1,IL4R,FGL2,GLI3,RUNX1,CD74
GO: Biological Process	GO:0001953	negative regulation of cell-matrix adhesion		0.001608	1	0.009866	0.09285	6	43	MMP12,MMP14,APOD,POSTN,SRC,THBS1
GO: Biological Process	GO:1905954	positive regulation of lipid localization		0.00164	1	0.01005	0.09458	11	129	PLA2G4A,ANXA2,MSR1,ABCG1,IKBKE,DAB2,TNFRSF11A,C3,RUNX1,P2RX7,TREM2
GO: Biological Process	GO:0046626	regulation of insulin receptor signaling pathway		0.001655	1	0.01014	0.09539	9	92	PIP4K2A,AHSG,PRKCB,SRC,PTPRE,PTPRF,PTPRJ,SOCS3,PAK1
GO: Biological Process	GO:0051282	regulation of sequestering of calcium ion		0.001679	1	0.01027	0.09666	12	149	CXCL9,CCR5,FLNA,CXCL10,ITGB3,PTPN6,PTPRC,CORO1A,THY1,CD19,P2RX7,P2RY6
GO: Biological Process	GO:0060100	positive regulation of phagocytosis, engulfment		0.001696	1	0.01031	0.09704	4	18	FCGR1A,C3,TREM2,NCKAP1L
GO: Biological Process	GO:1905155	positive regulation of membrane invagination		0.001696	1	0.01031	0.09704	4	18	FCGR1A,C3,TREM2,NCKAP1L
GO: Biological Process	GO:0045059	positive thymic T cell selection		0.001696	1	0.01031	0.09704	4	18	HLA-DMA,PTPRC,DOCK2,CD74
GO: Biological Process	GO:0072672	neutrophil extravasation		0.001696	1	0.01031	0.09704	4	18	PIK3CD,PIK3CG,PTGER4,JAML
GO: Biological Process	GO:0042590	antigen processing and presentation of exogenous peptide antigen via MHC class I		0.001696	1	0.01031	0.09704	4	18	FCER1G,FCGR1A,IFI30,MPEG1
GO: Biological Process	GO:0051132	NK T cell activation		0.001696	1	0.01031	0.09704	4	18	CD300A,RASAL3,HSPH1,ELF4
GO: Biological Process	GO:0045906	negative regulation of vasoconstriction		0.001696	1	0.01031	0.09704	4	18	SVEP1,MMP2,ITGA4,APLN
GO: Biological Process	GO:0002381	immunoglobulin production involved in immunoglobulin-mediated immune response		0.001704	1	0.01034	0.09736	8	75	POU2F2,IGHM,FGL2,PTPRC,BTK,ICOSLG,NFKBIZ,CD40
GO: Biological Process	GO:0051785	positive regulation of nuclear division		0.001704	1	0.01034	0.09736	8	75	PDGFB,CENPE,SMPD3,MSX1,ESPL1,SPHK1,UBE2C,CDC20
GO: Biological Process	GO:1905477	positive regulation of protein localization to membrane		0.001744	1	0.01058	0.09956	11	130	CCL2,NLGN2,RHOG,ITGAM,ITGB2,STX3,CACNB3,LGALS3,TREM2,PAK1,TNFAIP6
GO: Biological Process	GO:0051100	negative regulation of binding		0.001751	1	0.01061	0.09984	13	170	CDKN1A,PDGFB,IFIT2,IFIT1,MSX1,NES,B2M,DAB2,ITGA4,PTPRF,E2F1,ARHGAP28,AURKB
GO: Biological Process	GO:0032928	regulation of superoxide anion generation		0.001755	1	0.01061	0.09984	5	30	ACP5,CLEC7A,TYROBP,ITGAM,ITGB2
GO: Biological Process	GO:0032753	positive regulation of interleukin-4 production		0.001755	1	0.01061	0.09984	5	30	FCER1G,SASH3,ICOSLG,LGALS9,CD86
GO: Biological Process	GO:0002922	positive regulation of humoral immune response		0.001755	1	0.01061	0.09984	5	30	HLA-DMA,FCGR2B,PTPRC,C3,TREM2
GO: Biological Process	GO:0050732	negative regulation of peptidyl-tyrosine phosphorylation		0.001769	1	0.01064	0.1002	7	59	CD300A,SFRP1,SFRP2,PARP14,PTPN6,PTPRC,SOCS3
GO: Biological Process	GO:0006953	acute-phase response		0.001769	1	0.01064	0.1002	7	59	AHSG,CCL5,CCR5,FN1,ASS1,IL6R,TNFRSF11A
GO: Biological Process	GO:1900077	negative regulation of cellular response to insulin stimulus		0.001769	1	0.01064	0.1002	7	59	PIP4K2A,AHSG,PRKCB,PTPRE,PTPRF,PTPRJ,SOCS3
GO: Biological Process	GO:0085029	extracellular matrix assembly		0.001769	1	0.01064	0.1002	7	59	SMPD3,COL1A2,COL3A1,COL6A1,SOX9,EMILIN1,LOX
GO: Biological Process	GO:0043029	T cell homeostasis		0.001769	1	0.01064	0.1002	7	59	AIM2,RIPK3,LGALS9,CORO1A,P2RX7,CCNB2,NCKAP1L
GO: Biological Process	GO:0072331	signal transduction by p53 class mediator		0.001771	1	0.01065	0.1002	14	191	CDKN1A,PHLDA3,PLK3,GTSE1,MSX1,SNAI1,TIFAB,BOK,E2F1,E2F2,NUPR1,CD74,EDA2R,AURKB
GO: Biological Process	GO:0035265	organ growth		0.001774	1	0.01066	0.1003	17	256	HLX,SASH3,FES,COL14A1,SMPD3,MMP13,TENM4,SOX9,STC1,GLI1,DDR2,RUNX1,LEPR,THBS1,PAK1,CDK1,LY6E
GO: Biological Process	GO:0050830	defense response to Gram-positive bacterium		0.001777	1	0.01066	0.1003	12	150	ACP5,NCF1,MYO1F,GBP7,B2M,GBP3,C5AR1,CASP4,MPEG1,RNASE6,P2RX7,HCK
GO: Biological Process	GO:1903556	negative regulation of tumor necrosis factor superfamily cytokine production		0.001785	1	0.0107	0.1007	9	93	ACP5,ARRB2,PTPN22,PTGER4,VSIR,PTPN6,LGALS9,TREM2,ELF4
GO: Biological Process	GO:2000045	regulation of G1/S transition of mitotic cell cycle		0.001834	1	0.01098	0.1034	15	213	CDKN1A,RRM2,AIF1,CCL2,PLK3,ANXA1,GTSE1,PDPN,INHBA,CCND1,BID,PTPN6,DBF4,DDR2,E2F1
GO: Biological Process	GO:0008584	male gonad development		0.001845	1	0.01104	0.1039	13	171	ASPM,AHSG,MMP14,FLNA,SFRP1,SFRP2,ICAM1,SOX9,CYP1B1,INHBA,CCND1,BOK,NUPR1
GO: Biological Process	GO:0051301	cell division		0.001859	1	0.01111	0.1046	35	697	PDGFB,CENPE,SPC25,CKS2,SAMD9L,ASPM,PIMREG,PLK1,IQGAP3,PLK3,KIF23,SFRP2,BIRC5,KIF20B,RGS14,TPX2,RACGAP1,ESPL1,CCND1,NCAPG2,PSRC1,KNL1,UBE2C,AKNA,ARL8A,NCAPH,CDCA8,CCNF,CCNB2,SUSD2,CDK1,CKAP2,CDC20,TOP2A,AURKB
GO: Biological Process	GO:0034767	positive regulation of monoatomic ion transmembrane transport		0.00186	1	0.01111	0.1046	14	192	CCR2,CXCL9,CCL2,FLNA,LRRC55,CTSS,CXCL10,CACNB3,LCN2,THY1,CD19,P2RX7,P2RY6,TREM2
GO: Biological Process	GO:0006809	nitric oxide biosynthetic process		0.001869	1	0.01114	0.1048	10	112	ACP5,CLEC7A,AIF1,SMPD3,ICAM1,ASS1,ULBP1,CX3CR1,CYP1B1,ITGB2
GO: Biological Process	GO:1904705	regulation of vascular associated smooth muscle cell proliferation		0.001869	1	0.01114	0.1048	10	112	CDKN1A,PDGFB,HMOX1,MMP2,SRC,APLN,DDR2,NR4A3,P2RY6,PAK1
GO: Biological Process	GO:0070555	response to interleukin-1		0.001869	1	0.01114	0.1048	10	112	ZBP1,CCL2,MMP2,FN1,SRC,TNFRSF11A,IL1RL2,LGALS9,EGR1,CD40
GO: Biological Process	GO:0014013	regulation of gliogenesis		0.001879	1	0.01119	0.1053	12	151	SERPINE2,VIM,BIN1,ARRB2,TENM4,CSF1R,CYSLTR1,E2F1,TF,EGR2,TREM2,TNFRSF1B
GO: Biological Process	GO:0031622	positive regulation of fever generation		0.001919	1	0.01132	0.1065	3	9	CCL5,CCR5,TNFRSF11A
GO: Biological Process	GO:0060245	detection of cell density		0.001919	1	0.01132	0.1065	3	9	SRPX,PTPRJ,PAK1
GO: Biological Process	GO:2000051	negative regulation of non-canonical Wnt signaling pathway		0.001919	1	0.01132	0.1065	3	9	SFRP1,SFRP2,RNF213
GO: Biological Process	GO:0001810	regulation of type I hypersensitivity		0.001919	1	0.01132	0.1065	3	9	FCER1G,FCGR2B,BTK
GO: Biological Process	GO:0032763	regulation of mast cell cytokine production		0.001919	1	0.01132	0.1065	3	9	HMOX1,FCER1G,NR4A3
GO: Biological Process	GO:0031394	positive regulation of prostaglandin biosynthetic process		0.001919	1	0.01132	0.1065	3	9	PLA2G4A,ANXA1,CD74
GO: Biological Process	GO:0043313	regulation of neutrophil degranulation		0.001919	1	0.01132	0.1065	3	9	SPI1,ITGAM,ITGB2
GO: Biological Process	GO:1900125	regulation of hyaluronan biosynthetic process		0.001919	1	0.01132	0.1065	3	9	PDGFB,SMPD3,PTGER4
GO: Biological Process	GO:0034165	positive regulation of toll-like receptor 9 signaling pathway		0.001919	1	0.01132	0.1065	3	9	RSAD2,PTPN22,CD300LD
GO: Biological Process	GO:1904026	regulation of collagen fibril organization		0.001919	1	0.01132	0.1065	3	9	AEBP1,COL6A1,EMILIN1
GO: Biological Process	GO:0002434	immune complex clearance		0.001919	1	0.01132	0.1065	3	9	CCR2,FCGR2B,CCL2
GO: Biological Process	GO:0002920	regulation of humoral immune response		0.001952	1	0.01149	0.1082	7	60	HLA-DMA,SVEP1,FCGR2B,PTPN6,PTPRC,C3,TREM2
GO: Biological Process	GO:0045646	regulation of erythrocyte differentiation		0.001952	1	0.01149	0.1082	7	60	HSPA1B,ISG15,SPI1,INHBA,INPP5D,B2M,NCKAP1L
GO: Biological Process	GO:0006873	intracellular monoatomic ion homeostasis		0.001971	1	0.01159	0.1091	32	622	HMOX1,CCR2,CXCL9,CCL2,CCR1,CCL5,CCL7,CCR5,CCL8,FLNA,SLC11A1,PRKCB,SLAMF8,CXCL10,B2M,MARCKSL1,ITGB3,STC1,PTPN6,BOK,PTPRC,MCUB,LCN2,TF,KCTD17,CORO1A,THY1,CD19,P2RX7,P2RY6,CD40,TRPV4
GO: Biological Process	GO:0060341	regulation of cellular localization		0.001972	1	0.01159	0.1091	54	1212	PDE3B,PRR5L,TYROBP,FCER1G,UCP2,CCL2,CCL5,NLGN2,MMP13,PLK1,MMP14,PLK3,FLNA,SFRP1,ANXA1,ANXA2,KCNAB2,BIRC5,APOD,IFI27,KIF20B,RHOG,ABCG1,RSAD2,PRKCB,IRS2,MX2,SPI1,SRC,DAB2,PTPN22,DBN1,CNTLN,ITGAM,PTGER4,ITGB2,ITGB3,FNDC1,STX3,GLI3,RAC2,CACNB3,LCN2,LCP1,LEPR,LGALS3,MICALL2,P2RX7,TREM2,PAK1,CDK1,TNFAIP6,DCLK1,HCLS1
GO: Biological Process	GO:0048565	digestive tract development		0.001987	1	0.01166	0.1097	12	152	CDKN1A,HLX,COL3A1,SFRP1,SFRP2,ASS1,DCHS1,SOX9,SRC,ALDH1A2,GLI1,GLI3
GO: Biological Process	GO:1904035	regulation of epithelial cell apoptotic process		0.001987	1	0.01166	0.1097	12	152	HMOX1,CCL2,SELPLG,ICAM1,ARRB2,ITGA4,ITGB3,BOK,NUPR1,COL18A1,THBS1,CD40
GO: Biological Process	GO:1905952	regulation of lipid localization		0.002008	1	0.01177	0.1108	15	215	PLA2G4A,ANXA2,MSR1,ABCG1,IGFBP3,IKBKE,IRS2,DAB2,TNFRSF11A,ITGB3,C3,RUNX1,THBS1,P2RX7,TREM2
GO: Biological Process	GO:0001933	negative regulation of protein phosphorylation		0.002028	1	0.01188	0.1118	22	375	CDKN1A,HHEX,PRR5L,CD300A,CD109,PLK1,SFRP1,SFRP2,PARP14,RGS14,ARRB2,IGFBP3,TRIB3,RASSF2,PTPN22,GFRA2,PTPN6,PTPRC,PTPRJ,SOCS3,THY1,SPRY4
GO: Biological Process	GO:0051894	positive regulation of focal adhesion assembly		0.002043	1	0.01193	0.1123	5	31	S100A10,SFRP1,COL16A1,PTPRJ,THY1
GO: Biological Process	GO:0034138	toll-like receptor 3 signaling pathway		0.002043	1	0.01193	0.1123	5	31	SCIMP,SRC,PTPN22,UNC93B1,CD86
GO: Biological Process	GO:0046639	negative regulation of alpha-beta T cell differentiation		0.002043	1	0.01193	0.1123	5	31	HLX,ANXA1,IL4R,GLI3,RUNX1
GO: Biological Process	GO:0002637	regulation of immunoglobulin production		0.00207	1	0.01208	0.1137	9	95	FCGR2B,SASH3,CGAS,IGHM,IL4R,PTPRC,BTK,CD86,CD40
GO: Biological Process	GO:0009749	response to glucose		0.00209	1	0.01219	0.1147	17	260	PDE3B,NCF1,UCP2,COL1A1,COL6A2,COL6A3,ANGPT2,ICAM1,BIRC5,ABCG1,PRKCB,IRS2,NCF2,LEPR,THBS1,EGR1,TREM2
GO: Biological Process	GO:2000095	regulation of Wnt signaling pathway, planar cell polarity pathway		0.002098	1	0.01219	0.1147	4	19	SFRP1,SFRP2,PLEKHA4,DAB2
GO: Biological Process	GO:0002371	dendritic cell cytokine production		0.002098	1	0.01219	0.1147	4	19	CLEC7A,SCIMP,BST2,SLAMF9
GO: Biological Process	GO:1901978	positive regulation of cell cycle checkpoint		0.002098	1	0.01219	0.1147	4	19	BIRC5,KNL1,CDCA8,AURKB
GO: Biological Process	GO:0070234	positive regulation of T cell apoptotic process		0.002098	1	0.01219	0.1147	4	19	CCL5,SIGLEC1,LGALS9,P2RX7
GO: Biological Process	GO:0051208	sequestering of calcium ion		0.002099	1	0.01219	0.1147	12	153	CXCL9,CCR5,FLNA,CXCL10,ITGB3,PTPN6,PTPRC,CORO1A,THY1,CD19,P2RX7,P2RY6
GO: Biological Process	GO:0045926	negative regulation of growth		0.002123	1	0.01232	0.1159	18	283	CDKN1A,SERPINE2,AHSG,CCR5,HSPA1B,SEMA3F,SFRP1,SFRP2,GDF15,MSX1,FRZB,INHBA,DAB2,PTPRJ,BST2,PSRC1,PAK1,CDA
GO: Biological Process	GO:0061844	antimicrobial humoral immune response mediated by antimicrobial peptide		0.002219	1	0.01287	0.1211	11	134	CXCL9,CCL2,CCL4,CCL5,CCL7,CCL8,CXCL10,B2M,CXCL1,LGALS3,RNASE6
GO: Biological Process	GO:0050818	regulation of coagulation		0.002226	1	0.01289	0.1213	9	96	PDGFB,SERPINE2,PLAU,PLAUR,ANXA2,PROCR,HPSE,EMILIN1,THBS1
GO: Biological Process	GO:0016525	negative regulation of angiogenesis		0.002264	1	0.0131	0.1233	13	175	HHEX,PDE3B,CCR2,CCL2,ANGPT2,SPARC,CXCL10,STAB1,PTPN6,SEMA4A,E2F2,EMILIN1,THBS1
GO: Biological Process	GO:0043542	endothelial cell migration		0.002265	1	0.0131	0.1233	20	331	PDGFB,HMOX1,PIK3CD,PIK3CG,ANGPT2,ANXA1,ANXA3,CYP1B1,SPARC,ITGB2,ITGB3,STC1,SEMA4A,LCN2,COL18A1,THBS1,FSTL1,EGR3,LOXL2,CD40
GO: Biological Process	GO:0016485	protein processing		0.002291	1	0.01321	0.1243	18	285	S100A10,SERPINE2,AEBP1,PLAU,PLAUR,MMP14,CHAC1,ADAMTS2,ANXA2,FAM111A,CTSS,SRC,VSIR,GLI3,CASP4,RUNX1,THBS1,P2RX7
GO: Biological Process	GO:0090505	epiboly involved in wound healing		0.002292	1	0.01321	0.1243	6	46	MMP12,COL5A1,FLNA,PDPN,ITGB3,LCP1
GO: Biological Process	GO:1900026	positive regulation of substrate adhesion-dependent cell spreading		0.002292	1	0.01321	0.1243	6	46	S100A10,PREX1,FLNA,DAB2,DBN1,ITGB3
GO: Biological Process	GO:0044319	wound healing, spreading of cells		0.002292	1	0.01321	0.1243	6	46	MMP12,COL5A1,FLNA,PDPN,ITGB3,LCP1
GO: Biological Process	GO:1904707	positive regulation of vascular associated smooth muscle cell proliferation		0.002362	1	0.01355	0.1275	7	62	PDGFB,MMP2,SRC,DDR2,NR4A3,P2RY6,PAK1
GO: Biological Process	GO:2000050	regulation of non-canonical Wnt signaling pathway		0.002362	1	0.01355	0.1275	5	32	SFRP1,SFRP2,PLEKHA4,RNF213,DAB2
GO: Biological Process	GO:0090023	positive regulation of neutrophil chemotaxis		0.002362	1	0.01355	0.1275	5	32	C3AR1,C5AR1,RAC2,CD74,NCKAP1L
GO: Biological Process	GO:2000353	positive regulation of endothelial cell apoptotic process		0.002362	1	0.01355	0.1275	5	32	CCL2,ITGA4,COL18A1,THBS1,CD40
GO: Biological Process	GO:0010575	positive regulation of vascular endothelial growth factor production		0.002362	1	0.01355	0.1275	5	32	CYP1B1,HPSE,C3,C3AR1,C5AR1
GO: Biological Process	GO:0021602	cranial nerve morphogenesis		0.002362	1	0.01355	0.1275	5	32	ATP8B1,SEMA3F,TIFAB,GLI3,EGR2
GO: Biological Process	GO:0045428	regulation of nitric oxide biosynthetic process		0.00239	1	0.01367	0.1287	9	97	ACP5,CLEC7A,AIF1,SMPD3,ICAM1,ASS1,ULBP1,CX3CR1,ITGB2
GO: Biological Process	GO:0032147	activation of protein kinase activity		0.00239	1	0.01367	0.1287	9	97	CD300A,CCL5,SLC11A1,TPX2,IL6R,ITGB3,RIPK3,CD86,TLR1
GO: Biological Process	GO:0048041	focal adhesion assembly		0.00239	1	0.01367	0.1287	9	97	S100A10,MMP14,SFRP1,COL16A1,APOD,SRC,PTPRJ,THBS1,THY1
GO: Biological Process	GO:0048545	response to steroid hormone		0.002464	1	0.01407	0.1325	22	381	CDKN1A,PER1,UCP2,HSPA1B,COL1A1,SFRP1,ANXA1,ANXA3,IGFBP7,ASS1,CYBB,TRERF1,CYP1B1,INHBA,SRC,DAB2,STC1,PTPRC,NR4A3,THBS1,LOX,PAK1
GO: Biological Process	GO:0071375	cellular response to peptide hormone stimulus		0.002464	1	0.01407	0.1325	22	381	PDE3B,UCP2,PIP4K2A,AHSG,COL6A1,GDF15,TRIB3,ASS1,PRKCB,IRS2,CYP1B1,INHBA,SRC,GCGR,ITGB3,PTPRE,PTPRF,PTPRJ,DDR2,SOCS3,NR4A3,PAK1
GO: Biological Process	GO:0007417	central nervous system development		0.002468	1	0.01408	0.1325	53	1197	HHEX,IKZF1,TYROBP,SERPINE2,FCGR2B,ASPM,AIM2,COL3A1,COL4A1,SEMA3F,VIM,FLNA,BIN1,SFRP1,SFRP2,ANXA3,APOD,MSX1,TENM4,CSF1R,VCAN,IRS2,IFT122,CX3CR1,SOX9,KIF21B,NES,INHBA,B2M,SRC,MARCKSL1,NRROS,ITGAM,ALDH1A2,BOK,PTPRJ,SPHK1,GLI1,GLI3,C1QA,C3,C5AR1,CAPG,ROR2,AKNA,E2F1,NR4A3,RUNX1,EGR2,TREM2,PAK1,TNFRSF1B,DCLK1
GO: Biological Process	GO:0071229	cellular response to acid chemical		0.002501	1	0.01426	0.1342	13	177	S100A10,MMP2,MMP3,COL1A1,COL1A2,COL3A1,COL4A1,COL5A2,COL6A1,COL16A1,ANXA2,ASS1,CYBB
GO: Biological Process	GO:0052547	regulation of peptidase activity		0.00253	1	0.01441	0.1357	23	406	CD109,CLEC7A,SERPINE2,SERPINB8,AHSG,PLAUR,AIM2,HSPA1B,BIN1,SFRP2,BIRC5,CTSS,SRC,PSMB8,LXN,VSIR,LAPTM5,BID,BOK,ITIH5,LGALS9,THBS1,TIMP1
GO: Biological Process	GO:0009746	response to hexose		0.002549	1	0.01443	0.1358	17	265	PDE3B,NCF1,UCP2,COL1A1,COL6A2,COL6A3,ANGPT2,ICAM1,BIRC5,ABCG1,PRKCB,IRS2,NCF2,LEPR,THBS1,EGR1,TREM2
GO: Biological Process	GO:0051248	negative regulation of protein metabolic process		0.00255	1	0.01443	0.1358	49	1088	CDKN1A,HHEX,PRR5L,CD300A,CD109,SLC2A10,SERPINE2,SERPINB8,AHSG,PLAU,PLAUR,PLK1,HSPA1B,CHAC1,FLNA,BIN1,SFRP1,SFRP2,ANXA2,BIRC5,APOD,PARP14,RGS14,ARRB2,IGFBP3,TRIB3,ISG15,WTIP,RASSF2,SRC,PTPN22,LXN,ITGB3,GFRA2,CD84,PTPN6,PTPRC,PTPRJ,BANK1,SOCS3,LGALS3,ITIH5,THBS1,THY1,TIMP1,SPRY4,TREM2,NCOA7,NCKAP1L
GO: Biological Process	GO:0061450	trophoblast cell migration		0.002561	1	0.01443	0.1358	4	20	MMP12,ITGB3,ITGB4,TIMP1
GO: Biological Process	GO:1903729	regulation of plasma membrane organization		0.002561	1	0.01443	0.1358	4	20	ATP8B1,S100A10,ANXA2,ATP10A
GO: Biological Process	GO:0002830	positive regulation of type 2 immune response		0.002561	1	0.01443	0.1358	4	20	RSAD2,IL4R,CD86,CD74
GO: Biological Process	GO:0002827	positive regulation of T-helper 1 type immune response		0.002561	1	0.01443	0.1358	4	20	CCR2,PLA2G4A,SLC11A1,ARID5A
GO: Biological Process	GO:0010819	regulation of T cell chemotaxis		0.002561	1	0.01443	0.1358	4	20	CCR2,CCL5,CXCL10,LGALS9
GO: Biological Process	GO:1904044	response to aldosterone		0.002561	1	0.01443	0.1358	4	20	CDKN1A,CYBB,INHBA,PTPRC
GO: Biological Process	GO:0045655	regulation of monocyte differentiation		0.002561	1	0.01443	0.1358	4	20	FES,INPP5D,IRF7,CD74
GO: Biological Process	GO:0090504	epiboly		0.002563	1	0.01443	0.1358	6	47	MMP12,COL5A1,FLNA,PDPN,ITGB3,LCP1
GO: Biological Process	GO:0014002	astrocyte development		0.002563	1	0.01443	0.1358	6	47	VIM,CSF1R,C1QA,C5AR1,ROR2,TREM2
GO: Biological Process	GO:0032633	interleukin-4 production		0.002563	1	0.01443	0.1358	6	47	CD83,FCER1G,SASH3,ICOSLG,LGALS9,CD86
GO: Biological Process	GO:0032715	negative regulation of interleukin-6 production		0.002574	1	0.01443	0.1358	8	80	ARRB2,INPP5D,PTPN22,CD84,PTPN6,BANK1,ELF4,NCKAP1L
GO: Biological Process	GO:1902808	positive regulation of cell cycle G1/S phase transition		0.002574	1	0.01443	0.1358	8	80	RRM2,AIF1,ANXA1,CSF1R,CCND1,DBF4,GLI1,DDR2
GO: Biological Process	GO:1990874	vascular associated smooth muscle cell proliferation		0.002583	1	0.01443	0.1358	10	117	CDKN1A,PDGFB,HMOX1,MMP2,SRC,APLN,DDR2,NR4A3,P2RY6,PAK1
GO: Biological Process	GO:0010718	positive regulation of epithelial to mesenchymal transition		0.002591	1	0.01443	0.1358	7	63	OLFM1,COL1A1,PDPN,GLIPR2,SNAI1,DAB2,LOXL2
GO: Biological Process	GO:1904956	regulation of midbrain dopaminergic neuron differentiation		0.002593	1	0.01443	0.1358	2	3	SFRP1,SFRP2
GO: Biological Process	GO:0043318	negative regulation of cytotoxic T cell degranulation		0.002593	1	0.01443	0.1358	2	3	FCGR2B,NCKAP1L
GO: Biological Process	GO:0043317	regulation of cytotoxic T cell degranulation		0.002593	1	0.01443	0.1358	2	3	FCGR2B,NCKAP1L
GO: Biological Process	GO:2000449	regulation of CD8-positive, alpha-beta T cell extravasation		0.002593	1	0.01443	0.1358	2	3	CCR2,RIPK3
GO: Biological Process	GO:2001190	positive regulation of T cell activation via T cell receptor contact with antigen bound to MHC molecule on antigen presenting cell		0.002593	1	0.01443	0.1358	2	3	HLA-DMB,LGALS9
GO: Biological Process	GO:0090265	positive regulation of immune complex clearance by monocytes and macrophages		0.002593	1	0.01443	0.1358	2	3	CCR2,CCL2
GO: Biological Process	GO:0002273	plasmacytoid dendritic cell differentiation		0.002593	1	0.01443	0.1358	2	3	IRF8,SLAMF9
GO: Biological Process	GO:1905463	negative regulation of DNA duplex unwinding		0.002593	1	0.01443	0.1358	2	3	MCM2,TOP2A
GO: Biological Process	GO:0071727	cellular response to triacyl bacterial lipopeptide		0.002593	1	0.01443	0.1358	2	3	CD14,TLR1
GO: Biological Process	GO:0071725	response to triacyl bacterial lipopeptide		0.002593	1	0.01443	0.1358	2	3	CD14,TLR1
GO: Biological Process	GO:0038195	urokinase plasminogen activator signaling pathway		0.002593	1	0.01443	0.1358	2	3	PLAU,PLAUR
GO: Biological Process	GO:1905956	positive regulation of endothelial tube morphogenesis		0.002593	1	0.01443	0.1358	2	3	ITGAX,LCN2
GO: Biological Process	GO:0002581	negative regulation of antigen processing and presentation of peptide or polysaccharide antigen via MHC class II		0.002593	1	0.01443	0.1358	2	3	HLA-DOB,THBS1
GO: Biological Process	GO:0021782	glial cell development		0.002602	1	0.01447	0.1361	12	157	PDGFB,VIM,COL6A1,TENM4,CSF1R,NRROS,ITGAM,ITGB4,C1QA,C5AR1,ROR2,TREM2
GO: Biological Process	GO:0097305	response to alcohol		0.002643	1	0.01468	0.1382	19	312	CDKN1A,GNG2,ADCY7,CCL7,CCR5,TNC,APOBEC1,IGFBP7,PRKCB,CYBB,CYP1B1,INHBA,TNFRSF11A,PTGER4,PTPRC,CD14,P2RY6,CDA,CDK1
GO: Biological Process	GO:0048699	generation of neurons		0.002659	1	0.01476	0.1389	76	1858	PDGFB,MAP6,ETV4,IKZF1,ATP8B1,S100A6,SERPINE2,FCGR2B,ASPM,FES,OLFM1,CCL5,CCR5,NLGN2,ALCAM,MMP2,PREX1,COL3A1,SEMA3F,VIM,EVL,FLNA,BIN1,SFRP1,SFRP2,FN1,PACSIN1,TNC,DOCK10,GAS7,APOD,SHTN1,KIF20B,POSTN,TENM4,CSF1R,VCAN,RACGAP1,CX3CR1,GPRC5B,SOX9,MYO7A,INHBA,UNC5B,B2M,DAB2,CCND1,DBN1,ITGA4,KCTD11,ALDH1A2,STX3,PTPRF,SPHK1,GLI3,NECTIN1,C1QA,C3,SEMA4A,LST1,ROR2,L1CAM,DDR2,AKNA,NR4A3,RUNX1,UST,TGIF1,THY1,MI…
GO: Biological Process	GO:0031666	positive regulation of lipopolysaccharide-mediated signaling pathway		0.002681	1	0.01477	0.139	3	10	SCIMP,LY86,CD14
GO: Biological Process	GO:0001798	positive regulation of type IIa hypersensitivity		0.002681	1	0.01477	0.139	3	10	FCER1G,FCGR1A,C3
GO: Biological Process	GO:0090091	positive regulation of extracellular matrix disassembly		0.002681	1	0.01477	0.139	3	10	PDPN,FSCN1,DDR2
GO: Biological Process	GO:0016068	type I hypersensitivity		0.002681	1	0.01477	0.139	3	10	FCER1G,FCGR2B,BTK
GO: Biological Process	GO:0032762	mast cell cytokine production		0.002681	1	0.01477	0.139	3	10	HMOX1,FCER1G,NR4A3
GO: Biological Process	GO:0002894	positive regulation of type II hypersensitivity		0.002681	1	0.01477	0.139	3	10	FCER1G,FCGR1A,C3
GO: Biological Process	GO:2001187	positive regulation of CD8-positive, alpha-beta T cell activation		0.002681	1	0.01477	0.139	3	10	PTPN22,RUNX1,NCKAP1L
GO: Biological Process	GO:0014012	peripheral nervous system axon regeneration		0.002681	1	0.01477	0.139	3	10	MMP2,TNC,APOD
GO: Biological Process	GO:0035771	interleukin-4-mediated signaling pathway		0.002681	1	0.01477	0.139	3	10	PARP14,IL2RG,IL4R
GO: Biological Process	GO:0098581	detection of external biotic stimulus		0.002717	1	0.01496	0.1408	5	33	CLEC7A,C4B,CASP4,TLR1,TREM2
GO: Biological Process	GO:0062012	regulation of small molecule metabolic process		0.002815	1	0.01548	0.1457	24	434	PLA2G4A,PLEK,ANXA1,GDF15,ABCG1,IGFBP3,TRIB3,IRS2,SNAI1,DKK3,SOX9,SRC,DAB2,NNMT,CH25H,SLC7A7,NUPR1,LEPR,P2RX7,EGR1,P2RY6,TREM2,CD74,CDA
GO: Biological Process	GO:0072538	T-helper 17 type immune response		0.002836	1	0.01558	0.1466	7	64	CLEC7A,IL6R,ARID5A,SOCS3,NFKBIZ,LGALS9,LY9
GO: Biological Process	GO:0140353	lipid export from cell		0.002836	1	0.01558	0.1466	7	64	PLA2G4A,IGFBP3,INHBA,DAB2,TNFRSF11A,RUNX1,P2RX7
GO: Biological Process	GO:0001782	B cell homeostasis		0.002857	1	0.01568	0.1475	6	48	SASH3,PIK3CD,DOCK10,TNFRSF13B,CD74,NCKAP1L
GO: Biological Process	GO:0051223	regulation of protein transport		0.002859	1	0.01568	0.1475	29	560	PDE3B,PRR5L,UCP2,CCL5,NLGN2,MMP13,PLK3,FLNA,SFRP1,ANXA1,BIRC5,APOD,IFI27,KIF20B,ABCG1,RSAD2,PRKCB,IRS2,SRC,PTPN22,PTGER4,FNDC1,GLI3,LCP1,LEPR,P2RX7,TREM2,CDK1,HCLS1
GO: Biological Process	GO:1903046	meiotic cell cycle process		0.002862	1	0.01568	0.1476	17	268	CENPE,MCM2,MCM3,MCM5,CKS2,ASPM,PLK1,BIRC5,MSX1,ESPL1,ANKLE1,KNL1,NCAPH,PKMYT1,CCNB2,CDC20,TOP2A
GO: Biological Process	GO:1903510	mucopolysaccharide metabolic process		0.002942	1	0.01611	0.1516	9	100	PDGFB,HMMR,SMPD3,CHST11,PTGER4,HPSE,UST,ITIH5,TNFAIP6
GO: Biological Process	GO:0001889	liver development		0.002966	1	0.01623	0.1527	14	202	HHEX,CEBPA,HLX,HMOX1,UCP2,MKI67,PLAU,FRZB,ASS1,SOX9,CCND1,ALDH1A2,GLI1,RUNX1
GO: Biological Process	GO:0070301	cellular response to hydrogen peroxide		0.003006	1	0.01643	0.1546	8	82	SMPD3,ANXA1,CYP1B1,SRC,SPHK1,RIPK3,LCN2,CDK1
GO: Biological Process	GO:0031400	negative regulation of protein modification process		0.003074	1	0.01679	0.158	27	512	CDKN1A,HHEX,PRR5L,CD300A,CD109,PLK1,HSPA1B,SFRP1,SFRP2,PARP14,RGS14,ARRB2,IGFBP3,TRIB3,ISG15,RASSF2,PTPN22,GFRA2,PTPN6,PTPRC,PTPRJ,SOCS3,LGALS3,THY1,SPRY4,NCOA7,NCKAP1L
GO: Biological Process	GO:0045064	T-helper 2 cell differentiation		0.00309	1	0.01685	0.1586	4	21	HLX,ANXA1,IL4R,CD86
GO: Biological Process	GO:0006268	DNA unwinding involved in DNA replication		0.00309	1	0.01685	0.1586	4	21	MCM2,MCM3,MCM5,GINS2
GO: Biological Process	GO:0007080	mitotic metaphase chromosome alignment		0.003099	1	0.01687	0.1588	7	65	CENPE,BIRC5,PSRC1,KIF22,CDCA8,CDK1,AURKB
GO: Biological Process	GO:0045429	positive regulation of nitric oxide biosynthetic process		0.003099	1	0.01687	0.1588	7	65	CLEC7A,AIF1,SMPD3,ICAM1,ASS1,ULBP1,ITGB2
GO: Biological Process	GO:0001837	epithelial to mesenchymal transition		0.003102	1	0.01687	0.1588	14	203	SPRED3,OLFM1,COL1A1,FLNA,SFRP1,SFRP2,PDPN,MSX1,GLIPR2,SNAI1,SOX9,DAB2,AKNA,LOXL2
GO: Biological Process	GO:0008361	regulation of cell size		0.003104	1	0.01687	0.1588	15	225	OLFM1,CCR5,PLEK,IQGAP3,VAV1,SEMA3F,COL6A1,FN1,SHTN1,GPRC5B,DBN1,L1CAM,P2RX7,PAK1,TRPV4
GO: Biological Process	GO:0002710	negative regulation of T cell mediated immunity		0.003109	1	0.01689	0.1589	5	34	FCGR2B,VSIR,PTPRC,CD80,NCKAP1L
GO: Biological Process	GO:1900076	regulation of cellular response to insulin stimulus		0.003147	1	0.01708	0.1607	9	101	PIP4K2A,AHSG,PRKCB,SRC,PTPRE,PTPRF,PTPRJ,SOCS3,PAK1
GO: Biological Process	GO:0034599	cellular response to oxidative stress		0.00331	1	0.01795	0.1689	18	295	PRR5L,HK3,NCF1,AIF1,SMPD3,MMP2,MMP3,HSPA1B,ANXA1,CYP1B1,SRC,SPHK1,BTK,RIPK3,DDR2,LCN2,NCOA7,CDK1
GO: Biological Process	GO:0034284	response to monosaccharide		0.00333	1	0.01804	0.1698	17	272	PDE3B,NCF1,UCP2,COL1A1,COL6A2,COL6A3,ANGPT2,ICAM1,BIRC5,ABCG1,PRKCB,IRS2,NCF2,LEPR,THBS1,EGR1,TREM2
GO: Biological Process	GO:0030879	mammary gland development		0.003365	1	0.01822	0.1715	12	162	ETV4,IQGAP3,MSX1,CSF1R,IRS2,SOX9,SRC,CCND1,TNFRSF11A,APLN,GLI3,OAS2
GO: Biological Process	GO:0010574	regulation of vascular endothelial growth factor production		0.003379	1	0.01828	0.1721	7	66	CCR2,CCL2,CYP1B1,HPSE,C3,C3AR1,C5AR1
GO: Biological Process	GO:0061008	hepaticobiliary system development		0.003388	1	0.01831	0.1723	14	205	HHEX,CEBPA,HLX,HMOX1,UCP2,MKI67,PLAU,FRZB,ASS1,SOX9,CCND1,ALDH1A2,GLI1,RUNX1
GO: Biological Process	GO:0051259	protein complex oligomerization		0.00343	1	0.01853	0.1744	18	296	RRM2,ALOX5AP,COL1A2,EVL,COL6A1,SLC1A5,ISG15,TIFA,KCTD12,B2M,KCTD11,IFIH1,MLKL,ALDH1A2,BOK,GRIA3,KCTD17,CD74
GO: Biological Process	GO:0034764	positive regulation of transmembrane transport		0.003456	1	0.01865	0.1755	17	273	CCR2,CXCL9,CCL2,FLNA,LRRC55,IRS2,CTSS,CXCL10,C3,CACNB3,NR4A3,LCN2,THY1,CD19,P2RX7,P2RY6,TREM2
GO: Biological Process	GO:0070588	calcium ion transmembrane transport		0.003471	1	0.01872	0.1762	22	392	PIK3CG,UCP2,CXCL9,CCR5,FLNA,BIN1,ORAI2,CXCL10,PTPN22,PANX1,ITGB3,PTPN6,PTPRC,MCUB,CACNB3,GPR35,CORO1A,THY1,CD19,P2RX7,P2RY6,TRPV4
GO: Biological Process	GO:0051303	establishment of chromosome localization		0.0035	1	0.01886	0.1775	10	122	CENPE,SPC25,BIRC5,RACGAP1,PSRC1,KNL1,KIF22,CDCA8,CDK1,AURKB
GO: Biological Process	GO:0010632	regulation of epithelial cell migration		0.003511	1	0.01891	0.1779	20	344	PDGFB,HMOX1,PIK3CD,PIK3CG,EVL,ANGPT2,ANXA1,ANXA3,GLIPR2,IRS2,SOX9,SPARC,SRC,ITGB3,STC1,SEMA4A,LCN2,COL18A1,THBS1,CD40
GO: Biological Process	GO:0030224	monocyte differentiation		0.00354	1	0.019	0.1788	5	35	FES,CSF1R,INPP5D,IRF7,CD74
GO: Biological Process	GO:0090314	positive regulation of protein targeting to membrane		0.00354	1	0.019	0.1788	5	35	CCL2,ITGAM,ITGB2,CACNB3,PAK1
GO: Biological Process	GO:0051085	chaperone cofactor-dependent protein refolding		0.00354	1	0.019	0.1788	5	35	HLA-DMA,HLA-DMB,HSPA1B,HSPH1,CD74
GO: Biological Process	GO:0045932	negative regulation of muscle contraction		0.00354	1	0.019	0.1788	5	35	NCF1,PIK3CG,BIN1,DBN1,PTGER4
GO: Biological Process	GO:2000241	regulation of reproductive process		0.003577	1	0.01918	0.1805	16	251	ASPM,SFRP1,MSX1,SNAI1,SOX9,INHBA,SRC,PTGER4,KNL1,RUNX1,NUPR1,LFNG,PKMYT1,TIMP1,LHFPL2,CDC20
GO: Biological Process	GO:0031620	regulation of fever generation		0.003606	1	0.01918	0.1805	3	11	CCL5,CCR5,TNFRSF11A
GO: Biological Process	GO:0001915	negative regulation of T cell mediated cytotoxicity		0.003606	1	0.01918	0.1805	3	11	FCGR2B,PTPRC,NCKAP1L
GO: Biological Process	GO:0048251	elastic fiber assembly		0.003606	1	0.01918	0.1805	3	11	COL3A1,EMILIN1,LOX
GO: Biological Process	GO:0048865	stem cell fate commitment		0.003606	1	0.01918	0.1805	3	11	SFRP1,SFRP2,SOX9
GO: Biological Process	GO:0033029	regulation of neutrophil apoptotic process		0.003606	1	0.01918	0.1805	3	11	FCGR2B,PIK3CD,ANXA1
GO: Biological Process	GO:2001280	positive regulation of unsaturated fatty acid biosynthetic process		0.003606	1	0.01918	0.1805	3	11	PLA2G4A,ANXA1,CD74
GO: Biological Process	GO:1903010	regulation of bone development		0.003606	1	0.01918	0.1805	3	11	GLI3,TMEM119,LOX
GO: Biological Process	GO:0070432	regulation of nucleotide-binding oligomerization domain containing 2 signaling pathway		0.003606	1	0.01918	0.1805	3	11	SLC15A3,HSPA1B,PTPN22
GO: Biological Process	GO:0071492	cellular response to UV-A		0.003606	1	0.01918	0.1805	3	11	MMP2,MMP3,TIMP1
GO: Biological Process	GO:1904668	positive regulation of ubiquitin protein ligase activity		0.003606	1	0.01918	0.1805	3	11	PLK1,UBE2C,CDC20
GO: Biological Process	GO:0002579	positive regulation of antigen processing and presentation		0.003606	1	0.01918	0.1805	3	11	SLC11A1,TREM2,CD74
GO: Biological Process	GO:0048260	positive regulation of receptor-mediated endocytosis		0.003679	1	0.01955	0.184	7	67	ANXA2,ARRB2,B2M,DAB2,APLN,C3,TF
GO: Biological Process	GO:0098771	inorganic ion homeostasis		0.003688	1	0.01956	0.1841	31	622	HMOX1,CCR2,CXCL9,CCL2,CCR1,CCL5,CCL7,CCR5,CCL8,FLNA,SLC11A1,PRKCB,CXCL10,B2M,MARCKSL1,ITGB3,STC1,PTPN6,BOK,PTPRC,MCUB,LCN2,TF,KCTD17,CORO1A,THY1,CD19,P2RX7,P2RY6,CD40,TRPV4
GO: Biological Process	GO:2001185	regulation of CD8-positive, alpha-beta T cell activation		0.003689	1	0.01956	0.1841	4	22	PTPN22,VSIR,RUNX1,NCKAP1L
GO: Biological Process	GO:0140131	positive regulation of lymphocyte chemotaxis		0.003689	1	0.01956	0.1841	4	22	CCR2,CCL4,CCL5,CCL7
GO: Biological Process	GO:0014902	myotube differentiation		0.003716	1	0.01969	0.1853	12	164	CXCL9,CCL8,MMP14,COL6A1,GDF15,CSF1R,IL4R,CXCL10,DOCK2,RCAN1,TMEM119,CD53
GO: Biological Process	GO:0042509	regulation of tyrosine phosphorylation of STAT protein		0.003758	1	0.01989	0.1872	8	85	CCL5,PARP14,CSF1R,IL6R,PTGER4,SOCS3,CD40,HCLS1
GO: Biological Process	GO:0031344	regulation of cell projection organization		0.003803	1	0.02012	0.1893	40	863	MAP6,ATP8B1,SERPINE2,FCGR2B,FES,CCR5,PREX1,SEMA3F,VIM,EVL,FLNA,SFRP1,SFRP2,FN1,PACSIN1,ICAM1,SHTN1,PDPN,RHOG,FSCN1,GPRC5B,B2M,SRC,DAB2,DBN1,PTPRF,SPHK1,RAC2,ROR2,L1CAM,DDR2,LCN2,UST,KCTD17,THY1,P2RX7,TREM2,PAK1,TRPV4,CDC20
GO: Biological Process	GO:0048839	inner ear development		0.003863	1	0.02041	0.1921	16	253	CEBPA,CEBPD,HLA-DMA,MCM2,ATP8B1,MSX1,IGFBP7,FRZB,DCHS1,SOX9,TIFAB,MYO7A,GLI3,C1QB,ROR2,NR4A3
GO: Biological Process	GO:0007423	sensory organ development		0.003911	1	0.02065	0.1944	35	730	GNG8,CEBPA,CEBPD,PDGFB,HLA-DMA,MCM2,IKZF1,ATP8B1,SPRED3,COL4A1,VIM,COL5A1,COL5A2,COL8A1,MSX1,IGFBP7,FRZB,DCHS1,IFT122,SOX9,CYP1B1,NES,TIFAB,MYO7A,INHBA,ALDH1A2,GLI3,NECTIN1,C1QB,C3,ROR2,NR4A3,TGIF1,SH3PXD2B,THY1
GO: Biological Process	GO:0051098	regulation of binding		0.003914	1	0.02065	0.1944	22	396	CDKN1A,PDGFB,S100A10,PLAUR,PLK1,ANXA2,IFIT2,IFIT1,MSX1,TRIB3,NES,B2M,SRC,DAB2,ITGA4,PTPRF,ZBTB7C,E2F1,LFNG,LOX,ARHGAP28,AURKB
GO: Biological Process	GO:0030101	natural killer cell activation		0.003933	1	0.02074	0.1952	10	124	IKZF1,TYROBP,PIK3CD,ULBP1,PTPN22,PTPRC,NKG7,LGALS9,CORO1A,ELF4
GO: Biological Process	GO:0150117	positive regulation of cell-substrate junction organization		0.004012	1	0.02109	0.1985	5	36	S100A10,SFRP1,COL16A1,PTPRJ,THY1
GO: Biological Process	GO:0050901	leukocyte tethering or rolling		0.004012	1	0.02109	0.1985	5	36	CCR2,SELPLG,CX3CR1,ITGA4,ITGB7
GO: Biological Process	GO:0071624	positive regulation of granulocyte chemotaxis		0.004012	1	0.02109	0.1985	5	36	C3AR1,C5AR1,RAC2,CD74,NCKAP1L
GO: Biological Process	GO:0036037	CD8-positive, alpha-beta T cell activation		0.004012	1	0.02109	0.1985	5	36	WDFY4,PTPN22,VSIR,RUNX1,NCKAP1L
GO: Biological Process	GO:0048708	astrocyte differentiation		0.004082	1	0.02143	0.2016	9	105	SERPINE2,VIM,BIN1,CSF1R,SOX9,C1QA,C5AR1,ROR2,TREM2
GO: Biological Process	GO:0045833	negative regulation of lipid metabolic process		0.004085	1	0.02143	0.2016	11	145	PDE3B,PDGFB,PIK3CG,APOBEC1,APOD,TRIB3,SNAI1,DKK3,SOX9,SPHK1,CH25H
GO: Biological Process	GO:0009743	response to carbohydrate		0.004085	1	0.02143	0.2016	18	301	PDE3B,NCF1,CLEC7A,UCP2,COL1A1,COL6A2,COL6A3,ANGPT2,ICAM1,BIRC5,ABCG1,PRKCB,IRS2,NCF2,LEPR,THBS1,EGR1,TREM2
GO: Biological Process	GO:0120036	plasma membrane bounded cell projection organization		0.004094	1	0.02146	0.2019	76	1890	MAP6,ETV4,ATP8B1,S100A6,SERPINE2,FCGR2B,FES,AIF1,OLFM1,CCL5,CCR5,NLGN2,ALCAM,MMP2,PLEK,PREX1,SEMA3F,VIM,EVL,FLNA,SFRP1,SFRP2,SPATA6,FN1,FGD2,PACSIN1,TNC,ICAM1,DOCK10,GAS7,APOD,SHTN1,KIF20B,PDPN,POSTN,RHOG,CSF1R,IFT122,FSCN1,GPRC5B,MYO7A,UNC5B,B2M,SRC,DAB2,FXYD5,DBN1,ITGA4,ITGB4,STX3,PTPRF,SPHK1,GLI3,NECTIN1,SEMA4A,RAC2,LST1,RAP2B,ROR2,L1CAM,DDR2,NR4A3,UST,KCTD17,CORO1A,THY1,MICALL2,P2RX7,EGR2,TRE…
GO: Biological Process	GO:0031175	neuron projection development		0.004185	1	0.02191	0.2062	55	1285	MAP6,ETV4,S100A6,SERPINE2,FCGR2B,FES,OLFM1,CCR5,NLGN2,ALCAM,MMP2,PREX1,SEMA3F,VIM,EVL,FLNA,SFRP1,SFRP2,FN1,PACSIN1,TNC,DOCK10,GAS7,APOD,SHTN1,KIF20B,POSTN,CSF1R,GPRC5B,MYO7A,UNC5B,B2M,DAB2,DBN1,ITGA4,STX3,PTPRF,SPHK1,GLI3,NECTIN1,SEMA4A,LST1,ROR2,L1CAM,DDR2,NR4A3,UST,THY1,MICALL2,EGR2,PAK1,TRPV4,CDC20,DCLK1,NCKAP1L
GO: Biological Process	GO:0010466	negative regulation of peptidase activity		0.004198	1	0.02197	0.2067	14	210	CD109,SERPINE2,SERPINB8,AHSG,PLAUR,HSPA1B,BIN1,SFRP2,BIRC5,SRC,LXN,ITIH5,THBS1,TIMP1
GO: Biological Process	GO:0044057	regulation of system process		0.004258	1	0.02226	0.2095	35	734	PDGFB,NCF1,SVEP1,KCNE4,PIK3CG,AIF1,NLGN2,MMP2,FLNA,TSHZ3,BIN1,ICAM1,TENM4,SCN3B,TIFAB,INHBA,CYSLTR1,SRC,DAB2,DBN1,ITGA4,PTGER4,ITGAX,STC1,APLN,SPHK1,CACNB3,GPR35,NR4A3,RUNX1,TF,EGR2,PAK1,TRPV4,TNFRSF1B
GO: Biological Process	GO:0050806	positive regulation of synaptic transmission		0.004298	1	0.02244	0.2112	15	233	CCR2,TYROBP,SERPINE2,CCL2,NLGN2,TSHZ3,RGS14,ARRB2,CX3CR1,PTGER4,STX3,SPHK1,ROR2,GRIA3,PAK1
GO: Biological Process	GO:0055123	digestive system development		0.004298	1	0.02244	0.2112	12	167	CDKN1A,HLX,COL3A1,SFRP1,SFRP2,ASS1,DCHS1,SOX9,SRC,ALDH1A2,GLI1,GLI3
GO: Biological Process	GO:0001541	ovarian follicle development		0.004334	1	0.02255	0.2122	8	87	MMP2,MMP14,ARRB2,INHBA,SRC,PTGER4,LFNG,TNFAIP6
GO: Biological Process	GO:0002752	cell surface pattern recognition receptor signaling pathway		0.004334	1	0.02255	0.2122	8	87	CLEC7A,SCIMP,RAB7B,PTPN22,LGALS9,CD14,TLR1,TREM2
GO: Biological Process	GO:0042531	positive regulation of tyrosine phosphorylation of STAT protein		0.004339	1	0.02255	0.2122	7	69	CCL5,PARP14,CSF1R,IL6R,PTGER4,CD40,HCLS1
GO: Biological Process	GO:0061097	regulation of protein tyrosine kinase activity		0.004339	1	0.02255	0.2122	7	69	NCF1,CSF1R,GPRC5B,SRC,ITGB3,PTPRC,RAP2B
GO: Biological Process	GO:0031649	heat generation		0.004363	1	0.02255	0.2122	4	23	CCL5,CCR5,TNFRSF11A,APLN
GO: Biological Process	GO:0060263	regulation of respiratory burst		0.004363	1	0.02255	0.2122	4	23	NCF1,CLEC7A,SLAMF8,RAC2
GO: Biological Process	GO:0002863	positive regulation of inflammatory response to antigenic stimulus		0.004363	1	0.02255	0.2122	4	23	FCER1G,FCGR1A,BTK,C3
GO: Biological Process	GO:1990858	cellular response to lectin		0.004363	1	0.02255	0.2122	4	23	CLEC7A,TYROBP,SRC,PAK1
GO: Biological Process	GO:1990840	response to lectin		0.004363	1	0.02255	0.2122	4	23	CLEC7A,TYROBP,SRC,PAK1
GO: Biological Process	GO:1903504	regulation of mitotic spindle checkpoint		0.004363	1	0.02255	0.2122	4	23	BIRC5,KNL1,CDCA8,AURKB
GO: Biological Process	GO:0071379	cellular response to prostaglandin stimulus		0.004363	1	0.02255	0.2122	4	23	GNG2,TNC,PTGER4,P2RY6
GO: Biological Process	GO:0090266	regulation of mitotic cell cycle spindle assembly checkpoint		0.004363	1	0.02255	0.2122	4	23	BIRC5,KNL1,CDCA8,AURKB
GO: Biological Process	GO:0002223	stimulatory C-type lectin receptor signaling pathway		0.004363	1	0.02255	0.2122	4	23	CLEC7A,TYROBP,SRC,PAK1
GO: Biological Process	GO:0031116	positive regulation of microtubule polymerization		0.004528	1	0.02337	0.22	5	37	FES,HSPA1B,GDA,PSRC1,PAK1
GO: Biological Process	GO:0045648	positive regulation of erythrocyte differentiation		0.004528	1	0.02337	0.22	5	37	HSPA1B,ISG15,INHBA,INPP5D,NCKAP1L
GO: Biological Process	GO:0062197	cellular response to chemical stress		0.004616	1	0.02381	0.2241	21	377	PRR5L,HK3,NCF1,AIF1,SMPD3,MMP2,MMP3,HSPA1B,ANXA1,GDF15,CYP1B1,TIFAB,SRC,SPHK1,BTK,RIPK3,DDR2,LCN2,NCOA7,TRPV4,CDK1
GO: Biological Process	GO:0048666	neuron development		0.004636	1	0.02388	0.2248	61	1463	PDGFB,MAP6,ETV4,ATP8B1,S100A6,SERPINE2,FCGR2B,FES,OLFM1,CCR5,NLGN2,ALCAM,MMP2,PREX1,SEMA3F,VIM,EVL,FLNA,SFRP1,SFRP2,FN1,PACSIN1,TNC,DOCK10,GAS7,APOD,SHTN1,KIF20B,POSTN,TENM4,CSF1R,GPRC5B,MYO7A,UNC5B,B2M,DAB2,DBN1,ITGA4,STX3,PTPRF,SPHK1,GLI3,NECTIN1,C1QA,C3,SEMA4A,LST1,ROR2,L1CAM,DDR2,NR4A3,RUNX1,UST,THY1,MICALL2,EGR2,PAK1,TRPV4,CDC20,DCLK1,NCKAP1L
GO: Biological Process	GO:0120035	regulation of plasma membrane bounded cell projection organization		0.004637	1	0.02388	0.2248	39	846	MAP6,ATP8B1,SERPINE2,FCGR2B,FES,CCR5,PREX1,SEMA3F,VIM,EVL,FLNA,SFRP1,SFRP2,FN1,PACSIN1,ICAM1,SHTN1,PDPN,RHOG,FSCN1,GPRC5B,B2M,SRC,DAB2,DBN1,PTPRF,SPHK1,RAC2,ROR2,L1CAM,DDR2,UST,KCTD17,THY1,P2RX7,TREM2,PAK1,TRPV4,CDC20
GO: Biological Process	GO:0045669	positive regulation of osteoblast differentiation		0.004646	1	0.02391	0.225	8	88	CEBPA,CEBPD,SFRP2,IL6R,PTGER4,GLI3,DDR2,TMEM119
GO: Biological Process	GO:0001935	endothelial cell proliferation		0.004649	1	0.02391	0.225	15	235	PDGFB,HMOX1,PIK3CD,CCL2,MMP14,COL8A1,SPARC,ITGA4,ITGB3,ALDH1A2,APLN,COL18A1,THBS1,EGR3,LOXL2
GO: Biological Process	GO:0061640	cytoskeleton-dependent cytokinesis		0.00466	1	0.02392	0.2252	10	127	PLK1,IQGAP3,KIF23,BIRC5,KIF20B,RACGAP1,ESPL1,CDCA8,CKAP2,AURKB
GO: Biological Process	GO:0033209	tumor necrosis factor-mediated signaling pathway		0.00466	1	0.02392	0.2252	10	127	TRAF1,AIM2,HSPA1B,TIFA,TNFRSF11A,LAPTM5,SPHK1,CASP4,TNFRSF1B,EDA2R
GO: Biological Process	GO:0001913	T cell mediated cytotoxicity		0.0047	1	0.02397	0.2256	7	70	FCGR2B,ULBP1,B2M,PTPRC,RIPK3,P2RX7,NCKAP1L
GO: Biological Process	GO:2000109	regulation of macrophage apoptotic process		0.004703	1	0.02397	0.2256	3	12	CCL5,CCR5,IRF7
GO: Biological Process	GO:0002924	negative regulation of humoral immune response mediated by circulating immunoglobulin		0.004703	1	0.02397	0.2256	3	12	SVEP1,FCGR2B,PTPN6
GO: Biological Process	GO:0060536	cartilage morphogenesis		0.004703	1	0.02397	0.2256	3	12	MSX1,SNAI1,STC1
GO: Biological Process	GO:0030854	positive regulation of granulocyte differentiation		0.004703	1	0.02397	0.2256	3	12	IKZF1,RUNX1,HCLS1
GO: Biological Process	GO:0090267	positive regulation of mitotic cell cycle spindle assembly checkpoint		0.004703	1	0.02397	0.2256	3	12	BIRC5,CDCA8,AURKB
GO: Biological Process	GO:0034756	regulation of iron ion transport		0.004703	1	0.02397	0.2256	3	12	B2M,LCN2,TF
GO: Biological Process	GO:0038063	collagen-activated tyrosine kinase receptor signaling pathway		0.004703	1	0.02397	0.2256	3	12	COL1A1,COL4A1,DDR2
GO: Biological Process	GO:0051133	regulation of NK T cell activation		0.004703	1	0.02397	0.2256	3	12	CD300A,RASAL3,HSPH1
GO: Biological Process	GO:2000508	regulation of dendritic cell chemotaxis		0.004703	1	0.02397	0.2256	3	12	SLAMF8,SPI1,LGALS9
GO: Biological Process	GO:0034110	regulation of homotypic cell-cell adhesion		0.004718	1	0.02401	0.226	6	53	SERPINE2,CCL5,PLAUR,PDPN,IL6R,EMILIN1
GO: Biological Process	GO:1902041	regulation of extrinsic apoptotic signaling pathway via death domain receptors		0.004718	1	0.02401	0.226	6	53	HMOX1,SFRP1,SFRP2,ICAM1,LGALS3,THBS1
GO: Biological Process	GO:0043524	negative regulation of neuron apoptotic process		0.004833	1	0.02456	0.2311	15	236	HMOX1,UCP2,CCL2,BIRC5,ARRB2,CX3CR1,NES,UNC5B,HSPH1,CCND1,BOK,C5AR1,NR4A3,LCN2,CORO1A
GO: Biological Process	GO:0033673	negative regulation of kinase activity		0.004833	1	0.02456	0.2311	15	236	CDKN1A,HHEX,CD300A,PLK1,SFRP1,SFRP2,RGS14,TRIB3,IRS2,PTPN22,PTPN6,PTPRC,PTPRJ,THY1,SPRY4
GO: Biological Process	GO:0045667	regulation of osteoblast differentiation		0.005003	1	0.02513	0.2365	13	192	CEBPA,CEBPD,SFRP1,SFRP2,IL6R,SOX9,RASSF2,PTGER4,GLI1,GLI3,DDR2,TMEM119,TNFAIP6
GO: Biological Process	GO:0050832	defense response to fungus		0.005084	1	0.02513	0.2365	7	71	NCF1,CLEC7A,ZBP1,PIK3CD,CX3CR1,SPI1,COTL1
GO: Biological Process	GO:1902564	negative regulation of neutrophil activation		0.005085	1	0.02513	0.2365	2	4	CD300A,FCGR2B
GO: Biological Process	GO:0072193	ureter smooth muscle cell differentiation		0.005085	1	0.02513	0.2365	2	4	TSHZ3,SOX9
GO: Biological Process	GO:0072191	ureter smooth muscle development		0.005085	1	0.02513	0.2365	2	4	TSHZ3,SOX9
GO: Biological Process	GO:0060244	negative regulation of cell proliferation involved in contact inhibition		0.005085	1	0.02513	0.2365	2	4	SRPX,PAK1
GO: Biological Process	GO:0072223	metanephric glomerular mesangium development		0.005085	1	0.02513	0.2365	2	4	PDGFB,EGR1
GO: Biological Process	GO:0072262	metanephric glomerular mesangial cell proliferation involved in metanephros development		0.005085	1	0.02513	0.2365	2	4	PDGFB,EGR1
GO: Biological Process	GO:0043315	positive regulation of neutrophil degranulation		0.005085	1	0.02513	0.2365	2	4	ITGAM,ITGB2
GO: Biological Process	GO:0060086	circadian temperature homeostasis		0.005085	1	0.02513	0.2365	2	4	TNFRSF11A,EGR1
GO: Biological Process	GO:1904899	positive regulation of hepatic stellate cell proliferation		0.005085	1	0.02513	0.2365	2	4	PDGFB,DDR2
GO: Biological Process	GO:1900245	positive regulation of MDA-5 signaling pathway		0.005085	1	0.02513	0.2365	2	4	DHX58,DDX60
GO: Biological Process	GO:0035684	helper T cell extravasation		0.005085	1	0.02513	0.2365	2	4	CCL2,CCL5
GO: Biological Process	GO:1902685	positive regulation of receptor localization to synapse		0.005085	1	0.02513	0.2365	2	4	TYROBP,DBN1
GO: Biological Process	GO:0090244	Wnt signaling pathway involved in somitogenesis		0.005085	1	0.02513	0.2365	2	4	SFRP1,SFRP2
GO: Biological Process	GO:0034124	regulation of MyD88-dependent toll-like receptor signaling pathway		0.005085	1	0.02513	0.2365	2	4	CD300A,IRF7
GO: Biological Process	GO:0010748	negative regulation of long-chain fatty acid import across plasma membrane		0.005085	1	0.02513	0.2365	2	4	IRS2,THBS1
GO: Biological Process	GO:1905581	positive regulation of low-density lipoprotein particle clearance		0.005085	1	0.02513	0.2365	2	4	ANXA2,TREM2
GO: Biological Process	GO:0002343	peripheral B cell selection		0.005085	1	0.02513	0.2365	2	4	IGHM,BTK
GO: Biological Process	GO:0002344	B cell affinity maturation		0.005085	1	0.02513	0.2365	2	4	IGHM,BTK
GO: Biological Process	GO:0051309	female meiosis chromosome separation		0.005085	1	0.02513	0.2365	2	4	NCAPH,TOP2A
GO: Biological Process	GO:0141113	negative regulation of Wnt signaling pathway, planar cell polarity pathway		0.005085	1	0.02513	0.2365	2	4	SFRP1,SFRP2
GO: Biological Process	GO:0002387	immune response in gut-associated lymphoid tissue		0.005085	1	0.02513	0.2365	2	4	ITGA4,ITGB7
GO: Biological Process	GO:1905462	regulation of DNA duplex unwinding		0.005085	1	0.02513	0.2365	2	4	MCM2,TOP2A
GO: Biological Process	GO:0110099	negative regulation of calcium import into the mitochondrion		0.005085	1	0.02513	0.2365	2	4	UCP2,MCUB
GO: Biological Process	GO:1905453	regulation of myeloid progenitor cell differentiation		0.005085	1	0.02513	0.2365	2	4	SPI1,ANKLE1
GO: Biological Process	GO:1990086	lens fiber cell apoptotic process		0.005085	1	0.02513	0.2365	2	4	E2F1,E2F2
GO: Biological Process	GO:0038178	complement component C5a signaling pathway		0.005085	1	0.02513	0.2365	2	4	C3AR1,C5AR1
GO: Biological Process	GO:0051097	negative regulation of helicase activity		0.005085	1	0.02513	0.2365	2	4	MCM2,IFIT1
GO: Biological Process	GO:0160144	GDF15-GFRAL signaling pathway		0.005085	1	0.02513	0.2365	2	4	MMP14,GDF15
GO: Biological Process	GO:0061056	sclerotome development		0.005085	1	0.02513	0.2365	2	4	MEOX1,SFRP2
GO: Biological Process	GO:1904783	positive regulation of NMDA glutamate receptor activity		0.005085	1	0.02513	0.2365	2	4	CCR2,CCL2
GO: Biological Process	GO:0045728	respiratory burst after phagocytosis		0.005085	1	0.02513	0.2365	2	4	TREM2,HCK
GO: Biological Process	GO:2000474	regulation of opioid receptor signaling pathway		0.005085	1	0.02513	0.2365	2	4	ARRB2,ITGB3
GO: Biological Process	GO:0051414	response to cortisol		0.005085	1	0.02513	0.2365	2	4	IGFBP7,CYP1B1
GO: Biological Process	GO:0140213	negative regulation of long-chain fatty acid import into cell		0.005085	1	0.02513	0.2365	2	4	IRS2,THBS1
GO: Biological Process	GO:0002586	regulation of antigen processing and presentation of peptide antigen via MHC class II		0.005085	1	0.02513	0.2365	2	4	HLA-DOB,TREM2
GO: Biological Process	GO:0045658	regulation of neutrophil differentiation		0.005085	1	0.02513	0.2365	2	4	IKZF1,INPP5D
GO: Biological Process	GO:0033280	response to vitamin D		0.005089	1	0.02513	0.2365	5	38	FES,TNC,PRKCB,CXCL10,STC1
GO: Biological Process	GO:0097398	cellular response to interleukin-17		0.005114	1	0.0252	0.2372	4	24	IKBKE,CXCL10,SOCS3,NFKBIZ
GO: Biological Process	GO:1900120	regulation of receptor binding		0.005114	1	0.0252	0.2372	4	24	ANXA2,B2M,PTPRF,LOX
GO: Biological Process	GO:0070230	positive regulation of lymphocyte apoptotic process		0.005114	1	0.0252	0.2372	4	24	CCL5,SIGLEC1,LGALS9,P2RX7
GO: Biological Process	GO:0052548	regulation of endopeptidase activity		0.00517	1	0.02544	0.2395	19	332	CLEC7A,SERPINE2,SERPINB8,AHSG,PLAUR,AIM2,HSPA1B,BIN1,SFRP2,BIRC5,SRC,PSMB8,VSIR,LAPTM5,BID,BOK,LGALS9,THBS1,TIMP1
GO: Biological Process	GO:0032660	regulation of interleukin-17 production		0.005177	1	0.02544	0.2395	6	54	ARID5A,VSIR,SPHK1,BTK,LY9,NCKAP1L
GO: Biological Process	GO:0046006	regulation of activated T cell proliferation		0.005177	1	0.02544	0.2395	6	54	LRRC32,LAPTM5,ICOSLG,RIPK3,LGALS9,CD86
GO: Biological Process	GO:0070232	regulation of T cell apoptotic process		0.005177	1	0.02544	0.2395	6	54	CCL5,SIGLEC1,RIPK3,LGALS3,LGALS9,P2RX7
GO: Biological Process	GO:0031640	killing of cells of another organism		0.0052	1	0.02552	0.2401	10	129	NCF1,CLEC7A,CXCL9,CCL8,GBP7,CXCL10,GBP3,FGL2,NKG7,LGALS3
GO: Biological Process	GO:0141061	disruption of cell in another organism		0.0052	1	0.02552	0.2401	10	129	NCF1,CLEC7A,CXCL9,CCL8,GBP7,CXCL10,GBP3,FGL2,NKG7,LGALS3
GO: Biological Process	GO:0002228	natural killer cell mediated immunity		0.00522	1	0.0256	0.2409	9	109	RASGRP4,VAV1,ARRB2,ULBP1,PTPN6,NKG7,TAP1,LGALS9,CORO1A
GO: Biological Process	GO:0051668	localization within membrane		0.005243	1	0.02569	0.2418	37	798	NCF1,DENND1C,S100A10,FCER1G,FCGR2B,CCL2,NLGN2,MMP14,FLNA,PACSIN1,ANXA2,RHOG,DCHS1,IFT122,SCN3B,DAB2,DBN1,ITGA4,ITGAM,ITGB2,ITGB3,RTP4,ITGB7,BID,STX3,DOCK2,CACNB3,LGALS3,LGALS9,ARL4C,SH3PXD2B,THY1,MICALL2,TREM2,PAK1,CD53,TNFAIP6
GO: Biological Process	GO:0060828	regulation of canonical Wnt signaling pathway		0.005305	1	0.02598	0.2445	17	285	HHEX,ASPM,COL1A1,SFRP1,SFRP2,PLEKHA4,FRZB,DKK3,GPRC5B,SOX9,SRC,DAB2,GLI1,GLI3,ROR2,EGR1,TLE3
GO: Biological Process	GO:0014823	response to activity		0.005323	1	0.02603	0.245	8	90	MMP2,COL6A1,ANGPT2,FN1,ANXA2,POSTN,ITGB3,CDK1
GO: Biological Process	GO:0007260	tyrosine phosphorylation of STAT protein		0.005323	1	0.02603	0.245	8	90	CCL5,PARP14,CSF1R,IL6R,PTGER4,SOCS3,CD40,HCLS1
GO: Biological Process	GO:1901888	regulation of cell junction assembly		0.005346	1	0.02612	0.2458	18	309	S100A10,NLGN2,MMP14,SFRP1,COL16A1,DOCK10,APOD,RHOG,SNAI1,SRC,PTPRJ,SRGAP3,NECTIN1,SEMA4A,L1CAM,THBS1,THY1,DCLK1
GO: Biological Process	GO:2001242	regulation of intrinsic apoptotic signaling pathway		0.005371	1	0.02622	0.2468	14	216	FCGR2B,PLAUR,MMP2,SFRP2,MSX1,SNAI1,TIFAB,SRC,BID,BOK,RIPK3,NUPR1,TREM2,CD74
GO: Biological Process	GO:1901655	cellular response to ketone		0.005488	1	0.02672	0.2514	10	130	NCF1,GNG2,TNC,POSTN,ASS1,TRERF1,CYP1B1,SRC,PTGER4,P2RY6
GO: Biological Process	GO:0010717	regulation of epithelial to mesenchymal transition		0.005488	1	0.02672	0.2514	10	130	SPRED3,OLFM1,COL1A1,SFRP1,SFRP2,PDPN,GLIPR2,SNAI1,DAB2,LOXL2
GO: Biological Process	GO:0050000	chromosome localization		0.005488	1	0.02672	0.2514	10	130	CENPE,SPC25,BIRC5,RACGAP1,PSRC1,KNL1,KIF22,CDCA8,CDK1,AURKB
GO: Biological Process	GO:1901224	positive regulation of non-canonical NF-kappaB signal transduction		0.005491	1	0.02672	0.2514	7	72	TLR7,SMPD3,LAPTM5,SPHK1,LGALS9,CD86,TREM2
GO: Biological Process	GO:0050819	negative regulation of coagulation		0.005491	1	0.02672	0.2514	7	72	PDGFB,SERPINE2,PLAU,PLAUR,ANXA2,PROCR,THBS1
GO: Biological Process	GO:0042476	odontogenesis		0.005535	1	0.02689	0.2531	11	151	SMPD3,COL1A1,COL1A2,TNC,MSX1,CSF3R,PRKCB,INHBA,SRC,GLI3,NECTIN1
GO: Biological Process	GO:0010951	negative regulation of endopeptidase activity		0.005535	1	0.02689	0.2531	11	151	SERPINE2,SERPINB8,AHSG,PLAUR,HSPA1B,BIN1,SFRP2,BIRC5,SRC,THBS1,TIMP1
GO: Biological Process	GO:0097553	calcium ion transmembrane import into cytosol		0.00559	1	0.02712	0.2552	14	217	CXCL9,CCR5,FLNA,CXCL10,ITGB3,PTPN6,PTPRC,CACNB3,CORO1A,THY1,CD19,P2RX7,P2RY6,TRPV4
GO: Biological Process	GO:0000075	cell cycle checkpoint signaling		0.00559	1	0.02712	0.2552	14	217	CDKN1A,CENPE,SPC25,PLK1,PLK3,GTSE1,BIRC5,CCND1,KNL1,E2F1,CDCA8,CDK1,CDC20,AURKB
GO: Biological Process	GO:0046596	regulation of viral entry into host cell		0.005669	1	0.02746	0.2585	6	55	TRIM59,IFITM3,CH25H,LGALS9,CD74,LY6E
GO: Biological Process	GO:0032467	positive regulation of cytokinesis		0.005669	1	0.02746	0.2585	6	55	KIF23,BIRC5,KIF20B,RACGAP1,CDCA8,AURKB
GO: Biological Process	GO:0030193	regulation of blood coagulation		0.005689	1	0.02752	0.259	8	91	PDGFB,SERPINE2,PLAU,PLAUR,ANXA2,HPSE,EMILIN1,THBS1
GO: Biological Process	GO:0030500	regulation of bone mineralization		0.005689	1	0.02752	0.259	8	91	AHSG,CCR1,CSF1R,ISG15,SOX9,DDR2,TMEM119,P2RX7
GO: Biological Process	GO:0006921	cellular component disassembly involved in execution phase of apoptosis		0.005697	1	0.02752	0.259	5	39	COL6A1,IGFBP3,BOK,DNASE1L3,TOP2A
GO: Biological Process	GO:0003416	endochondral bone growth		0.005697	1	0.02752	0.259	5	39	MMP13,SOX9,STC1,DDR2,THBS1
GO: Biological Process	GO:1901988	negative regulation of cell cycle phase transition		0.005706	1	0.02755	0.2593	18	311	CDKN1A,CENPE,SPC25,CCL2,PLK1,PLK3,GTSE1,BIRC5,INHBA,CCND1,KNL1,E2F1,CDCA8,PKMYT1,SUSD2,CDK1,CDC20,AURKB
GO: Biological Process	GO:0030182	neuron differentiation		0.005736	1	0.02767	0.2604	71	1769	PDGFB,MAP6,ETV4,IKZF1,ATP8B1,S100A6,SERPINE2,FCGR2B,ASPM,FES,OLFM1,CCL5,CCR5,NLGN2,ALCAM,MMP2,PREX1,SEMA3F,VIM,EVL,FLNA,BIN1,SFRP1,SFRP2,FN1,PACSIN1,TNC,DOCK10,GAS7,APOD,SHTN1,KIF20B,POSTN,TENM4,CSF1R,GPRC5B,SOX9,MYO7A,INHBA,UNC5B,B2M,DAB2,CCND1,DBN1,ITGA4,KCTD11,ALDH1A2,STX3,PTPRF,SPHK1,GLI3,NECTIN1,C1QA,C3,SEMA4A,LST1,ROR2,L1CAM,DDR2,NR4A3,RUNX1,UST,TGIF1,THY1,MICALL2,EGR2,PAK1,TRPV4,CDC20,DCLK…
GO: Biological Process	GO:0032608	interferon-beta production		0.005922	1	0.02853	0.2685	7	73	TLR7,ISG15,IRF5,PTPN22,IRF7,IFIH1,OAS2
GO: Biological Process	GO:0032648	regulation of interferon-beta production		0.005922	1	0.02853	0.2685	7	73	TLR7,ISG15,IRF5,PTPN22,IRF7,IFIH1,OAS2
GO: Biological Process	GO:1904064	positive regulation of cation transmembrane transport		0.005943	1	0.02861	0.2692	12	174	CXCL9,FLNA,LRRC55,CTSS,CXCL10,CACNB3,LCN2,THY1,CD19,P2RX7,P2RY6,TREM2
GO: Biological Process	GO:0038095	Fc-epsilon receptor signaling pathway		0.005947	1	0.02861	0.2693	4	25	FCER1G,VAV1,BTK,NR4A3
GO: Biological Process	GO:0032905	transforming growth factor beta1 production		0.00598	1	0.02867	0.2698	3	13	TYROBP,COL3A1,THBS1
GO: Biological Process	GO:0043615	astrocyte cell migration		0.00598	1	0.02867	0.2698	3	13	CCR2,CCL2,MMP14
GO: Biological Process	GO:0001765	membrane raft assembly		0.00598	1	0.02867	0.2698	3	13	S100A10,COL6A1,ANXA2
GO: Biological Process	GO:0051081	nuclear membrane disassembly		0.00598	1	0.02867	0.2698	3	13	PLK1,PRKCB,CDK1
GO: Biological Process	GO:1901731	positive regulation of platelet aggregation		0.00598	1	0.02867	0.2698	3	13	PDPN,IL6R,EMILIN1
GO: Biological Process	GO:0022414	reproductive process		0.006052	1	0.02899	0.2729	75	1891	CENPE,MCM2,MCM3,MCM5,ADCY7,S100A11,CKS2,SERPINE2,MKI67,ASPM,AHSG,PLA2G4A,PLAUR,MAFF,MMP2,MMP12,PLK1,MMP14,HSPA1B,ZMYND15,COL6A1,FLNA,SFRP1,SFRP2,COL16A1,ANGPT2,SPATA6,ZAN,ADAMTS2,TNC,ICAM1,BIRC5,MSX1,ARRB2,IGFBP7,RACGAP1,SNAI1,ESPL1,SOX9,CYP1B1,TIFAB,INHBA,SRC,PANX1,CCND1,ANKLE1,CNTLN,PTGER4,ITGB3,ITGB4,STC1,BOK,GLI1,C3,KNL1,ROR2,CASP4,TMEM119,RUNX1,NCAPH,NUPR1,LEPR,LFNG,LGALS9,PKMYT1,SH3PXD2B,TI…
GO: Biological Process	GO:0030048	actin filament-based movement		0.006099	1	0.02917	0.2745	11	153	KCNE4,EVL,FLNA,BIN1,SHTN1,PDPN,SCN3B,MYO1G,MYO7A,DBN1,STC1
GO: Biological Process	GO:0141060	disruption of anatomical structure in another organism		0.006101	1	0.02917	0.2745	10	132	NCF1,CLEC7A,CXCL9,CCL8,GBP7,CXCL10,GBP3,FGL2,NKG7,LGALS3
GO: Biological Process	GO:0015908	fatty acid transport		0.006101	1	0.02917	0.2745	10	132	UCP2,PLA2G4A,ANXA1,SLCO2A1,IRS2,TNFRSF11A,SLC27A3,RBP1,THBS1,P2RX7
GO: Biological Process	GO:0010948	negative regulation of cell cycle process		0.006137	1	0.02932	0.2759	20	362	CDKN1A,CENPE,SPC25,CCL2,PLK1,PLK3,GTSE1,BIRC5,ESPL1,INHBA,CCND1,KNL1,E2F1,CDCA8,PKMYT1,CCNF,SUSD2,CDK1,CDC20,AURKB
GO: Biological Process	GO:0010332	response to gamma radiation		0.006193	1	0.02955	0.2781	6	56	CDKN1A,CCL7,APOBEC1,CXCL10,PTPRC,EGR1
GO: Biological Process	GO:0010762	regulation of fibroblast migration		0.006193	1	0.02955	0.2781	6	56	PRR5L,PDGFB,ITGB3,DDR2,THBS1,PAK1
GO: Biological Process	GO:0033044	regulation of chromosome organization		0.006214	1	0.02963	0.2788	16	266	CENPE,SPC25,MCM2,PLK1,BIRC5,ESPL1,SRC,NCAPG2,KNL1,UBE2C,NCAPH,CDCA8,CDK1,CDC20,TOP2A,AURKB
GO: Biological Process	GO:0071604	transforming growth factor beta production		0.006355	1	0.03028	0.2849	5	40	TYROBP,COL3A1,FN1,LGALS9,THBS1
GO: Biological Process	GO:2000351	regulation of endothelial cell apoptotic process		0.006377	1	0.03034	0.2855	7	74	CCL2,ICAM1,ITGA4,ITGB3,COL18A1,THBS1,CD40
GO: Biological Process	GO:0002711	positive regulation of T cell mediated immunity		0.006377	1	0.03034	0.2855	7	74	SASH3,RSAD2,ULBP1,B2M,ARID5A,PTPRC,P2RX7
GO: Biological Process	GO:0090090	negative regulation of canonical Wnt signaling pathway		0.006398	1	0.03041	0.2862	11	154	SFRP1,SFRP2,FRZB,DKK3,SOX9,DAB2,GLI1,GLI3,ROR2,EGR1,TLE3
GO: Biological Process	GO:0045786	negative regulation of cell cycle		0.006416	1	0.03048	0.2869	24	464	CDKN1A,HHEX,CEBPA,CENPE,SPC25,CCL2,PLK1,PLK3,GTSE1,BIRC5,ESPL1,INHBA,CCND1,KNL1,E2F1,CDCA8,NUPR1,TENT5B,PKMYT1,CCNF,SUSD2,CDK1,CDC20,AURKB
GO: Biological Process	GO:0007200	phospholipase C-activating G protein-coupled receptor signaling pathway		0.006427	1	0.03049	0.287	10	133	RASGRP4,PIK3CG,GPR65,PRKCB,CX3CR1,C3AR1,GNA15,C5AR1,GPR35,P2RY6
GO: Biological Process	GO:0002062	chondrocyte differentiation		0.006427	1	0.03049	0.287	10	133	SMPD3,COL3A1,SFRP2,CHST11,SOX9,ARID5A,GLI3,ROR2,RUNX1,LOXL2
GO: Biological Process	GO:0007254	JNK cascade		0.006444	1	0.03055	0.2875	13	198	NCF1,PER1,TLR7,FCGR2B,SFRP1,SFRP2,RASSF2,DAB2,PTPN22,PTGER4,ROR2,TRPV4,EDA2R
GO: Biological Process	GO:1900046	regulation of hemostasis		0.006476	1	0.03066	0.2886	8	93	PDGFB,SERPINE2,PLAU,PLAUR,ANXA2,HPSE,EMILIN1,THBS1
GO: Biological Process	GO:0008625	extrinsic apoptotic signaling pathway via death domain receptors		0.006476	1	0.03066	0.2886	8	93	HMOX1,SFRP1,SFRP2,ICAM1,SPI1,BID,LGALS3,THBS1
GO: Biological Process	GO:0006469	negative regulation of protein kinase activity		0.006538	1	0.03093	0.2911	14	221	CDKN1A,HHEX,CD300A,PLK1,SFRP1,SFRP2,RGS14,TRIB3,PTPN22,PTPN6,PTPRC,PTPRJ,THY1,SPRY4
GO: Biological Process	GO:2001237	negative regulation of extrinsic apoptotic signaling pathway		0.00659	1	0.03116	0.2933	9	113	HMOX1,HSPA1B,SFRP2,ICAM1,UNC5B,SRC,DAB2,LGALS3,THBS1
GO: Biological Process	GO:0061982	meiosis I cell cycle process		0.006707	1	0.03169	0.2983	11	155	CENPE,CKS2,PLK1,BIRC5,ESPL1,ANKLE1,KNL1,PKMYT1,CCNB2,CDC20,TOP2A
GO: Biological Process	GO:0010038	response to metal ion		0.006713	1	0.03169	0.2983	22	415	CPNE2,CEBPA,NCF1,HMOX1,ADCY7,UCP2,PLA2G4A,SMPD3,ALOX5AP,FN1,APOBEC1,SLC11A1,ASS1,CYBB,B2M,GATM,TF,THBS1,CD14,P2RX7,LOXL2,CDK1
GO: Biological Process	GO:0031646	positive regulation of nervous system process		0.006752	1	0.03184	0.2996	6	57	NLGN2,TENM4,ITGAX,TF,EGR2,TNFRSF1B
GO: Biological Process	GO:0032620	interleukin-17 production		0.006752	1	0.03184	0.2996	6	57	ARID5A,VSIR,SPHK1,BTK,LY9,NCKAP1L
GO: Biological Process	GO:0050918	positive chemotaxis		0.006858	1	0.03215	0.3026	7	75	PDGFB,CCL5,ANGPT2,CXCL10,PTPRJ,LGALS3,CORO1A
GO: Biological Process	GO:0070231	T cell apoptotic process		0.006858	1	0.03215	0.3026	7	75	CCL5,SIGLEC1,GLI3,RIPK3,LGALS3,LGALS9,P2RX7
GO: Biological Process	GO:0032930	positive regulation of superoxide anion generation		0.006866	1	0.03215	0.3026	4	26	CLEC7A,TYROBP,ITGAM,ITGB2
GO: Biological Process	GO:0043371	negative regulation of CD4-positive, alpha-beta T cell differentiation		0.006866	1	0.03215	0.3026	4	26	HLX,ANXA1,IL4R,RUNX1
GO: Biological Process	GO:0030220	platelet formation		0.006866	1	0.03215	0.3026	4	26	TPM4,CSF1R,PTPN6,PTPRJ
GO: Biological Process	GO:0090231	regulation of spindle checkpoint		0.006866	1	0.03215	0.3026	4	26	BIRC5,KNL1,CDCA8,AURKB
GO: Biological Process	GO:0141087	positive regulation of inflammasome-mediated signaling pathway		0.006866	1	0.03215	0.3026	4	26	GBP3,PTPN22,BTK,CASP4
GO: Biological Process	GO:0051443	positive regulation of ubiquitin-protein transferase activity		0.006866	1	0.03215	0.3026	4	26	PLK1,TRIB3,UBE2C,CDC20
GO: Biological Process	GO:0010878	cholesterol storage		0.006866	1	0.03215	0.3026	4	26	MSR1,ABCG1,SOAT1,TREM2
GO: Biological Process	GO:0002523	leukocyte migration involved in inflammatory response		0.006866	1	0.03215	0.3026	4	26	CCL2,SLAMF8,ITGAM,ITGB2
GO: Biological Process	GO:0008286	insulin receptor signaling pathway		0.007029	1	0.03289	0.3096	11	156	PIP4K2A,AHSG,COL6A1,PRKCB,IRS2,SRC,PTPRE,PTPRF,PTPRJ,SOCS3,PAK1
GO: Biological Process	GO:0032868	response to insulin		0.007034	1	0.0329	0.3096	19	342	PDE3B,UCP2,PIP4K2A,AHSG,COL1A1,COL6A1,TRIB3,PRKCB,IRS2,SRC,TNFRSF11A,PTPRE,PTPRF,PTPRJ,SOCS3,EGR1,EGR2,PAK1,TRPV4
GO: Biological Process	GO:0006691	leukotriene metabolic process		0.007064	1	0.03297	0.3103	5	41	NCF1,PLA2G4A,ALOX5AP,DPEP2,LTC4S
GO: Biological Process	GO:0035458	cellular response to interferon-beta		0.007064	1	0.03297	0.3103	5	41	AIM2,IFIT1,IFIT3,GBP7,GBP3
GO: Biological Process	GO:0051084	'de novo' post-translational protein folding		0.007064	1	0.03297	0.3103	5	41	HLA-DMA,HLA-DMB,HSPA1B,HSPH1,CD74
GO: Biological Process	GO:0022612	gland morphogenesis		0.007085	1	0.03304	0.311	12	178	PDGFB,ETV4,MKI67,PLAU,MMP2,SFRP1,TNC,CSF1R,SOX9,SRC,GLI1,GLI3
GO: Biological Process	GO:0048675	axon extension		0.007119	1	0.03318	0.3123	10	135	OLFM1,CCR5,ALCAM,SEMA3F,FN1,SHTN1,DBN1,L1CAM,PAK1,DCLK1
GO: Biological Process	GO:0023061	signal release		0.007339	1	0.03418	0.3217	31	653	PDE3B,CD300A,FCER1G,UCP2,PLA2G4A,CCL5,NLGN2,SMPD3,SFRP1,ANXA1,BIRC5,ABCG1,IGFBP3,PRKCB,IRS2,INHBA,CPLX2,DAB2,TNFRSF11A,PTGER4,STX3,APLN,SPHK1,BTK,RUNX1,LEPR,LGALS3,MYOF,P2RX7,PAK1,TRPV4
GO: Biological Process	GO:0039532	negative regulation of cytoplasmic pattern recognition receptor signaling pathway		0.007347	1	0.03419	0.3218	6	58	DHX58,CGAS,RAB7B,PTPN22,TREM2,AURKB
GO: Biological Process	GO:0051222	positive regulation of protein transport		0.007352	1	0.0342	0.3218	18	319	PRR5L,NLGN2,MMP13,PLK3,FLNA,KIF20B,ABCG1,PRKCB,IRS2,SRC,PTPN22,PTGER4,GLI3,LEPR,P2RX7,TREM2,CDK1,HCLS1
GO: Biological Process	GO:0032368	regulation of lipid transport		0.007396	1	0.03437	0.3235	12	179	PLA2G4A,ANXA2,ABCG1,IGFBP3,IRS2,DAB2,TNFRSF11A,ITGB3,RUNX1,THBS1,P2RX7,TREM2
GO: Biological Process	GO:0030397	membrane disassembly		0.007444	1	0.03444	0.3241	3	14	PLK1,PRKCB,CDK1
GO: Biological Process	GO:0001660	fever generation		0.007444	1	0.03444	0.3241	3	14	CCL5,CCR5,TNFRSF11A
GO: Biological Process	GO:0060346	bone trabecula formation		0.007444	1	0.03444	0.3241	3	14	MMP2,COL1A1,SFRP1
GO: Biological Process	GO:0031915	positive regulation of synaptic plasticity		0.007444	1	0.03444	0.3241	3	14	CPLX2,DBN1,CDC20
GO: Biological Process	GO:0010642	negative regulation of platelet-derived growth factor receptor signaling pathway		0.007444	1	0.03444	0.3241	3	14	APOD,PTGIR,PTPRJ
GO: Biological Process	GO:0002318	myeloid progenitor cell differentiation		0.007444	1	0.03444	0.3241	3	14	SPI1,ANKLE1,RUNX1
GO: Biological Process	GO:1903265	positive regulation of tumor necrosis factor-mediated signaling pathway		0.007444	1	0.03444	0.3241	3	14	HSPA1B,LAPTM5,CASP4
GO: Biological Process	GO:0060070	canonical Wnt signaling pathway		0.007466	1	0.03451	0.3248	19	344	HHEX,ASPM,COL1A1,COL6A1,SFRP1,SFRP2,PLEKHA4,FRZB,SNAI1,DKK3,GPRC5B,SOX9,SRC,DAB2,GLI1,GLI3,ROR2,EGR1,TLE3
GO: Biological Process	GO:0000079	regulation of cyclin-dependent protein serine/threonine kinase activity		0.007809	1	0.03608	0.3395	8	96	CDKN1A,HHEX,PLK1,CCND1,PSRC1,PKMYT1,CCNF,CCNB2
GO: Biological Process	GO:2000191	regulation of fatty acid transport		0.007827	1	0.03614	0.3401	5	42	PLA2G4A,IRS2,TNFRSF11A,THBS1,P2RX7
GO: Biological Process	GO:0097396	response to interleukin-17		0.007874	1	0.03625	0.3412	4	27	IKBKE,CXCL10,SOCS3,NFKBIZ
GO: Biological Process	GO:2000269	regulation of fibroblast apoptotic process		0.007874	1	0.03625	0.3412	4	27	PIK3CG,SFRP1,BID,NUPR1
GO: Biological Process	GO:0018149	peptide cross-linking		0.007874	1	0.03625	0.3412	4	27	COL3A1,FN1,ANXA1,THBS1
GO: Biological Process	GO:0002726	positive regulation of T cell cytokine production		0.007874	1	0.03625	0.3412	4	27	SASH3,RSAD2,B2M,ARID5A
GO: Biological Process	GO:0051348	negative regulation of transferase activity		0.007894	1	0.03632	0.3419	16	273	CDKN1A,HHEX,CD300A,PLK1,SFRP1,SFRP2,RGS14,TRIB3,IRS2,SRC,PTPN22,PTPN6,PTPRC,PTPRJ,THY1,SPRY4
GO: Biological Process	GO:0035567	non-canonical Wnt signaling pathway		0.0079	1	0.03633	0.3419	7	77	SFRP1,SFRP2,PLEKHA4,RNF213,FRZB,DAB2,ROR2
GO: Biological Process	GO:0051496	positive regulation of stress fiber assembly		0.007978	1	0.03664	0.3448	6	59	S100A10,EVL,SFRP1,GPR65,SH3PXD2B,PAK1
GO: Biological Process	GO:0045687	positive regulation of glial cell differentiation		0.007978	1	0.03664	0.3448	6	59	SERPINE2,BIN1,TENM4,CSF1R,EGR2,TNFRSF1B
GO: Biological Process	GO:0008277	regulation of G protein-coupled receptor signaling pathway		0.00805	1	0.03694	0.3477	12	181	PDE3B,CCL5,PLEK,RGS14,ARRB2,KCTD12,ITGB3,APLN,C3,RGS10,RGS16,TREM2
GO: Biological Process	GO:0051346	negative regulation of hydrolase activity		0.008146	1	0.03725	0.3506	17	298	CD109,SERPINE2,SERPINB8,AHSG,PLAUR,HSPA1B,BIN1,SFRP2,BIRC5,SRC,LXN,LEPR,LGALS3,ITIH5,THBS1,TIMP1,NCKAP1L
GO: Biological Process	GO:0090092	regulation of transmembrane receptor protein serine/threonine kinase signaling pathway		0.008153	1	0.03725	0.3506	19	347	CD109,SPRED3,SLC2A10,SFRP1,SFRP2,GDF15,CHST11,MSX1,DKK3,INHBA,DAB2,NRROS,VSIR,EMILIN1,LGALS9,THBS1,FSTL1,LOX,TNFAIP6
GO: Biological Process	GO:0050808	synapse organization		0.008159	1	0.03725	0.3506	32	685	PDGFB,FCGR2B,NLGN2,COL4A1,SEMA3F,FLNA,TNC,DOCK10,RHOG,TENM4,CX3CR1,IL10RA,SPARC,DBN1,ITGAM,ITGB3,PTPRF,SRGAP3,NECTIN1,C1QA,C1QB,C1QC,C3,C5AR1,SEMA4A,CACNB3,ROR2,L1CAM,TREM2,PAK1,CDC20,DCLK1
GO: Biological Process	GO:0006663	platelet activating factor biosynthetic process		0.008308	1	0.03725	0.3506	2	5	PLA2G4A,LPCAT2
GO: Biological Process	GO:0050748	negative regulation of lipoprotein metabolic process		0.008308	1	0.03725	0.3506	2	5	APOD,ITGB3
GO: Biological Process	GO:2000097	regulation of smooth muscle cell-matrix adhesion		0.008308	1	0.03725	0.3506	2	5	PLAU,APOD
GO: Biological Process	GO:1902315	nuclear cell cycle DNA replication initiation		0.008308	1	0.03725	0.3506	2	5	MCM2,MCM3
GO: Biological Process	GO:0043378	positive regulation of CD8-positive, alpha-beta T cell differentiation		0.008308	1	0.03725	0.3506	2	5	RUNX1,NCKAP1L
GO: Biological Process	GO:0043316	cytotoxic T cell degranulation		0.008308	1	0.03725	0.3506	2	5	FCGR2B,NCKAP1L
GO: Biological Process	GO:0045963	negative regulation of dopamine metabolic process		0.008308	1	0.03725	0.3506	2	5	ITGAM,ITGB2
GO: Biological Process	GO:1902292	cell cycle DNA replication initiation		0.008308	1	0.03725	0.3506	2	5	MCM2,MCM3
GO: Biological Process	GO:0014900	muscle hyperplasia		0.008308	1	0.03725	0.3506	2	5	HMOX1,AIF1
GO: Biological Process	GO:1902975	mitotic DNA replication initiation		0.008308	1	0.03725	0.3506	2	5	MCM2,MCM3
GO: Biological Process	GO:0034241	positive regulation of macrophage fusion		0.008308	1	0.03725	0.3506	2	5	TYROBP,TREM2
GO: Biological Process	GO:0034343	type III interferon production		0.008308	1	0.03725	0.3506	2	5	GBP7,IFIH1
GO: Biological Process	GO:0033007	negative regulation of mast cell activation involved in immune response		0.008308	1	0.03725	0.3506	2	5	CD300A,PTPN6
GO: Biological Process	GO:0034344	regulation of type III interferon production		0.008308	1	0.03725	0.3506	2	5	GBP7,IFIH1
GO: Biological Process	GO:0033031	positive regulation of neutrophil apoptotic process		0.008308	1	0.03725	0.3506	2	5	PIK3CD,ANXA1
GO: Biological Process	GO:1900127	positive regulation of hyaluronan biosynthetic process		0.008308	1	0.03725	0.3506	2	5	PDGFB,PTGER4
GO: Biological Process	GO:0018894	dibenzo-p-dioxin metabolic process		0.008308	1	0.03725	0.3506	2	5	PRKCB,CYP1B1
GO: Biological Process	GO:0002270	plasmacytoid dendritic cell activation		0.008308	1	0.03725	0.3506	2	5	IRF8,SLAMF9
GO: Biological Process	GO:1905686	positive regulation of plasma membrane repair		0.008308	1	0.03725	0.3506	2	5	S100A10,ANXA2
GO: Biological Process	GO:0007057	spindle assembly involved in female meiosis I		0.008308	1	0.03725	0.3506	2	5	CENPE,CCNB2
GO: Biological Process	GO:0002351	serotonin production involved in inflammatory response		0.008308	1	0.03725	0.3506	2	5	CD300A,FCER1G
GO: Biological Process	GO:0110091	negative regulation of hippocampal neuron apoptotic process		0.008308	1	0.03725	0.3506	2	5	CX3CR1,LCN2
GO: Biological Process	GO:0014038	regulation of Schwann cell differentiation		0.008308	1	0.03725	0.3506	2	5	EGR2,CDK1
GO: Biological Process	GO:0035702	monocyte homeostasis		0.008308	1	0.03725	0.3506	2	5	CCL2,CSF1R
GO: Biological Process	GO:1904093	negative regulation of autophagic cell death		0.008308	1	0.03725	0.3506	2	5	LAPTM5,TREM2
GO: Biological Process	GO:0072718	response to cisplatin		0.008308	1	0.03725	0.3506	2	5	HMOX1,NFKBIZ
GO: Biological Process	GO:0048014	Tie signaling pathway		0.008308	1	0.03725	0.3506	2	5	SVEP1,ANGPT2
GO: Biological Process	GO:2000670	positive regulation of dendritic cell apoptotic process		0.008308	1	0.03725	0.3506	2	5	NR4A3,LGALS9
GO: Biological Process	GO:0002442	serotonin secretion involved in inflammatory response		0.008308	1	0.03725	0.3506	2	5	CD300A,FCER1G
GO: Biological Process	GO:1905784	regulation of anaphase-promoting complex-dependent catabolic process		0.008308	1	0.03725	0.3506	2	5	PLK1,CDC20
GO: Biological Process	GO:0021650	vestibulocochlear nerve formation		0.008308	1	0.03725	0.3506	2	5	ATP8B1,TIFAB
GO: Biological Process	GO:0018057	peptidyl-lysine oxidation		0.008308	1	0.03725	0.3506	2	5	LOX,LOXL2
GO: Biological Process	GO:0060560	developmental growth involved in morphogenesis		0.008408	1	0.03768	0.3546	17	299	OLFM1,CCR5,ALCAM,SEMA3F,SFRP1,SFRP2,FN1,TNC,SHTN1,POSTN,CSF1R,SOX9,DBN1,ITGA4,L1CAM,PAK1,DCLK1
GO: Biological Process	GO:0043588	skin development		0.008414	1	0.03768	0.3546	20	373	CDKN1A,CD109,ETV4,KRT80,SLC2A10,COL1A1,COL1A2,COL3A1,COL5A1,COL5A2,COL6A1,ADAMTS2,ANXA1,SNAI1,SOX9,INHBA,HPSE,ITGB4,NFKBIZ,RUNX1
GO: Biological Process	GO:0001101	response to acid chemical		0.008504	1	0.03806	0.3582	14	228	S100A10,MMP2,MMP3,COL1A1,COL1A2,COL3A1,COL4A1,COL5A2,COL6A1,COL16A1,ANXA2,ASS1,CYBB,COL18A1
GO: Biological Process	GO:0051968	positive regulation of synaptic transmission, glutamatergic		0.008646	1	0.03854	0.3627	5	43	CCR2,CCL2,NLGN2,TSHZ3,ROR2
GO: Biological Process	GO:0090313	regulation of protein targeting to membrane		0.008646	1	0.03854	0.3627	5	43	CCL2,ITGAM,ITGB2,CACNB3,PAK1
GO: Biological Process	GO:0001958	endochondral ossification		0.008646	1	0.03854	0.3627	5	43	SMPD3,MMP13,MMP14,COL1A1,TMEM119
GO: Biological Process	GO:0051385	response to mineralocorticoid		0.008646	1	0.03854	0.3627	5	43	CDKN1A,CYBB,INHBA,SRC,PTPRC
GO: Biological Process	GO:0071402	cellular response to lipoprotein particle stimulus		0.008646	1	0.03854	0.3627	5	43	FCER1G,SMPD3,ABCG1,ITGB2,TREM2
GO: Biological Process	GO:0036075	replacement ossification		0.008646	1	0.03854	0.3627	5	43	SMPD3,MMP13,MMP14,COL1A1,TMEM119
GO: Biological Process	GO:2000243	positive regulation of reproductive process		0.008673	1	0.03864	0.3636	9	118	MSX1,SOX9,INHBA,SRC,PTGER4,KNL1,RUNX1,LFNG,LHFPL2
GO: Biological Process	GO:0051279	regulation of release of sequestered calcium ion into cytosol		0.008806	1	0.0392	0.369	8	98	CXCL9,CXCL10,ITGB3,PTPN6,CORO1A,THY1,CD19,P2RY6
GO: Biological Process	GO:0071230	cellular response to amino acid stimulus		0.008822	1	0.03925	0.3694	11	161	MMP2,MMP3,COL1A1,COL1A2,COL3A1,COL4A1,COL5A2,COL6A1,COL16A1,ASS1,CYBB
GO: Biological Process	GO:0051321	meiotic cell cycle		0.008891	1	0.03953	0.3721	19	350	CENPE,MCM2,MCM3,MCM5,CKS2,MKI67,ASPM,PLK1,BIRC5,MSX1,ESPL1,ANKLE1,KNL1,NCAPH,LFNG,PKMYT1,CCNB2,CDC20,TOP2A
GO: Biological Process	GO:0048878	chemical homeostasis		0.00891	1	0.03959	0.3726	52	1249	PDE3B,CEBPA,HK3,NCF1,HMOX1,CCR2,UCP2,CXCL9,PLA2G4A,CCL2,CCR1,CCL5,CCL7,CCR5,CCL8,COL1A1,NAPSA,FLNA,ICAM1,BIRC5,ABCG1,SLC11A1,PRKCB,IRS2,SOAT1,GPRC5B,SLAMF8,CXCL10,B2M,GCGR,MARCKSL1,ITGB3,STC1,PTPN6,BOK,PTPRC,PTPRJ,MALL,MCUB,RBP1,LCN2,TF,LEPR,KCTD17,CORO1A,THY1,CD19,P2RX7,P2RY6,CD40,TREM2,TRPV4
GO: Biological Process	GO:0030033	microvillus assembly		0.008974	1	0.03977	0.3743	4	28	ATP8B1,FSCN1,FXYD5,RAP2B
GO: Biological Process	GO:0036344	platelet morphogenesis		0.008974	1	0.03977	0.3743	4	28	TPM4,CSF1R,PTPN6,PTPRJ
GO: Biological Process	GO:0071359	cellular response to dsRNA		0.008974	1	0.03977	0.3743	4	28	CGAS,IFIT1,IFIH1,P2RX7
GO: Biological Process	GO:0070102	interleukin-6-mediated signaling pathway		0.008974	1	0.03977	0.3743	4	28	CEBPA,IL6R,SPI1,SRC
GO: Biological Process	GO:0140895	cell surface toll-like receptor signaling pathway		0.009055	1	0.03995	0.376	7	79	SCIMP,RAB7B,PTPN22,LGALS9,CD14,TLR1,TREM2
GO: Biological Process	GO:0072577	endothelial cell apoptotic process		0.009055	1	0.03995	0.376	7	79	CCL2,ICAM1,ITGA4,ITGB3,COL18A1,THBS1,CD40
GO: Biological Process	GO:0043589	skin morphogenesis		0.009102	1	0.03995	0.376	3	15	COL1A1,COL1A2,ITGB4
GO: Biological Process	GO:0032650	regulation of interleukin-1 alpha production		0.009102	1	0.03995	0.376	3	15	PANX1,PTGER4,P2RX7
GO: Biological Process	GO:0031392	regulation of prostaglandin biosynthetic process		0.009102	1	0.03995	0.376	3	15	PLA2G4A,ANXA1,CD74
GO: Biological Process	GO:2000271	positive regulation of fibroblast apoptotic process		0.009102	1	0.03995	0.376	3	15	SFRP1,BID,NUPR1
GO: Biological Process	GO:0043508	negative regulation of JUN kinase activity		0.009102	1	0.03995	0.376	3	15	SFRP1,SFRP2,PTPN22
GO: Biological Process	GO:0030174	regulation of DNA-templated DNA replication initiation		0.009102	1	0.03995	0.376	3	15	MCM2,MCM3,MCM5
GO: Biological Process	GO:2000343	positive regulation of chemokine (C-X-C motif) ligand 2 production		0.009102	1	0.03995	0.376	3	15	CCL5,POSTN,CD74
GO: Biological Process	GO:2001241	positive regulation of extrinsic apoptotic signaling pathway in absence of ligand		0.009102	1	0.03995	0.376	3	15	SRPX,INHBA,UNC5B
GO: Biological Process	GO:0042976	activation of Janus kinase activity		0.009102	1	0.03995	0.376	3	15	CD300A,CCL5,IL6R
GO: Biological Process	GO:0035791	platelet-derived growth factor receptor-beta signaling pathway		0.009102	1	0.03995	0.376	3	15	PDGFB,SRC,LOX
GO: Biological Process	GO:0035860	glial cell-derived neurotrophic factor receptor signaling pathway		0.009102	1	0.03995	0.376	3	15	MMP14,GDF15,GFRA2
GO: Biological Process	GO:0045586	regulation of gamma-delta T cell differentiation		0.009102	1	0.03995	0.376	3	15	PTPRC,EGR3,NCKAP1L
GO: Biological Process	GO:0033690	positive regulation of osteoblast proliferation		0.009102	1	0.03995	0.376	3	15	HPSE,ITGB3,TMEM119
GO: Biological Process	GO:0019364	pyridine nucleotide catabolic process		0.009143	1	0.04011	0.3775	9	119	HK3,NCF1,UCP2,COL6A1,SRC,NCF2,NUPR1,P2RX7,ENO2
GO: Biological Process	GO:1990138	neuron projection extension		0.009205	1	0.04035	0.3798	13	207	OLFM1,CCR5,ALCAM,SEMA3F,FN1,SHTN1,POSTN,CSF1R,DBN1,ITGA4,L1CAM,PAK1,DCLK1
GO: Biological Process	GO:0042246	tissue regeneration		0.009338	1	0.04086	0.3846	8	99	CDKN1A,PLAU,COL6A1,ANXA1,APOD,POSTN,MCUB,RUNX1
GO: Biological Process	GO:0032465	regulation of cytokinesis		0.009338	1	0.04086	0.3846	8	99	PLK1,PLK3,KIF23,BIRC5,KIF20B,RACGAP1,CDCA8,AURKB
GO: Biological Process	GO:0031529	ruffle organization		0.009357	1	0.04086	0.3846	6	61	AIF1,PLEK,EVL,ICAM1,RHOG,CSF1R
GO: Biological Process	GO:0090102	cochlea development		0.009357	1	0.04086	0.3846	6	61	MCM2,FRZB,DCHS1,SOX9,TIFAB,MYO7A
GO: Biological Process	GO:0002639	positive regulation of immunoglobulin production		0.009357	1	0.04086	0.3846	6	61	SASH3,IL4R,PTPRC,BTK,CD86,CD40
GO: Biological Process	GO:0010883	regulation of lipid storage		0.009357	1	0.04086	0.3846	6	61	MSR1,ABCG1,IKBKE,ITGB3,C3,TREM2
GO: Biological Process	GO:0031960	response to corticosteroid		0.009493	1	0.04143	0.3899	12	185	CDKN1A,UCP2,ANXA1,ANXA3,IGFBP7,ASS1,CYBB,CYP1B1,INHBA,SRC,STC1,PTPRC
GO: Biological Process	GO:0030947	regulation of vascular endothelial growth factor receptor signaling pathway		0.009521	1	0.0415	0.3906	5	44	HHEX,PRKCB,ITGB3,EMILIN1,MYOF
GO: Biological Process	GO:0045745	positive regulation of G protein-coupled receptor signaling pathway		0.009521	1	0.0415	0.3906	5	44	CCL5,ARRB2,ITGB3,C3,TREM2
GO: Biological Process	GO:2000179	positive regulation of neural precursor cell proliferation		0.009676	1	0.04215	0.3967	7	80	ASPM,FLNA,VCAN,CX3CR1,NES,GLI3,TF
GO: Biological Process	GO:1904029	regulation of cyclin-dependent protein kinase activity		0.009894	1	0.04307	0.4054	8	100	CDKN1A,HHEX,PLK1,CCND1,PSRC1,PKMYT1,CCNF,CCNB2
GO: Biological Process	GO:0006690	icosanoid metabolic process		0.01001	1	0.04347	0.4092	10	142	NCF1,PLA2G4A,ALOX5AP,ANXA1,PDPN,CYP1B1,SPHK1,DPEP2,CD74,LTC4S
GO: Biological Process	GO:0006906	vesicle fusion		0.01001	1	0.04347	0.4092	10	142	SAMD9L,PIP4K2A,PLA2G4A,ANXA1,ANXA2,RAB7B,CPLX2,STX3,SPHK1,CORO1A
GO: Biological Process	GO:0046683	response to organophosphorus		0.01001	1	0.04347	0.4092	10	142	PER1,TLR7,PIK3CG,COL1A1,ASS1,CYP1B1,PANX1,STC1,P2RX7,P2RY6
GO: Biological Process	GO:0030850	prostate gland development		0.01011	1	0.04381	0.4123	6	62	PLAUR,MMP2,SFRP1,TNC,SOX9,GLI1
GO: Biological Process	GO:0052372	modulation by symbiont of entry into host		0.01011	1	0.04381	0.4123	6	62	TRIM59,IFITM3,CH25H,LGALS9,CD74,LY6E
GO: Biological Process	GO:0050848	regulation of calcium-mediated signaling		0.01014	1	0.04381	0.4123	9	121	CLEC7A,CCL4,PLEK,PTPRC,PTPRJ,BST1,RCAN1,L1CAM,TREM2
GO: Biological Process	GO:0030203	glycosaminoglycan metabolic process		0.01014	1	0.04381	0.4123	9	121	PDGFB,HMMR,SMPD3,CHST11,PTGER4,HPSE,UST,ITIH5,TNFAIP6
GO: Biological Process	GO:0090263	positive regulation of canonical Wnt signaling pathway		0.01014	1	0.04381	0.4123	9	121	HHEX,ASPM,COL1A1,SFRP1,SFRP2,PLEKHA4,GPRC5B,SRC,ROR2
GO: Biological Process	GO:0031579	membrane raft organization		0.01017	1	0.04381	0.4123	4	29	S100A10,COL6A1,ANXA2,DOCK2
GO: Biological Process	GO:1904996	positive regulation of leukocyte adhesion to vascular endothelial cell		0.01017	1	0.04381	0.4123	4	29	CCR2,ICAM1,ITGA4,ITGB2
GO: Biological Process	GO:0032740	positive regulation of interleukin-17 production		0.01017	1	0.04381	0.4123	4	29	ARID5A,SPHK1,BTK,LY9
GO: Biological Process	GO:0042730	fibrinolysis		0.01017	1	0.04381	0.4123	4	29	PLAU,PLAUR,ANXA2,THBS1
GO: Biological Process	GO:1903975	regulation of glial cell migration		0.01017	1	0.04381	0.4123	4	29	CCR2,VIM,CX3CR1,TREM2
GO: Biological Process	GO:0003417	growth plate cartilage development		0.01017	1	0.04381	0.4123	4	29	MMP13,SOX9,STC1,THBS1
GO: Biological Process	GO:0048143	astrocyte activation		0.01017	1	0.04381	0.4123	4	29	CSF1R,C1QA,C5AR1,TREM2
GO: Biological Process	GO:0045649	regulation of macrophage differentiation		0.01017	1	0.04381	0.4123	4	29	INHBA,C1QC,ROR2,HCLS1
GO: Biological Process	GO:0061351	neural precursor cell proliferation		0.01017	1	0.04381	0.4123	14	233	HHEX,ASPM,CCR5,FLNA,VCAN,RACGAP1,CX3CR1,NES,DBN1,KCTD11,GLI3,C5AR1,AKNA,TF
GO: Biological Process	GO:0061564	axon development		0.01018	1	0.04381	0.4123	30	642	MAP6,ETV4,S100A6,OLFM1,CCR5,ALCAM,MMP2,SEMA3F,VIM,EVL,FLNA,FN1,TNC,APOD,SHTN1,CSF1R,UNC5B,DBN1,ITGA4,PTPRF,GLI3,NECTIN1,SEMA4A,L1CAM,NR4A3,UST,THY1,EGR2,PAK1,DCLK1
GO: Biological Process	GO:0034605	cellular response to heat		0.01033	1	0.04443	0.4181	7	81	CDKN1A,HMOX1,HSPA1B,CXCL10,MYOF,THBS1,TRPV4
GO: Biological Process	GO:0030866	cortical actin cytoskeleton organization		0.01046	1	0.04492	0.4228	5	45	PLEK,IQGAP3,RACGAP1,LCP1,NCKAP1L
GO: Biological Process	GO:0071354	cellular response to interleukin-6		0.01046	1	0.04492	0.4228	5	45	CEBPA,SELPLG,IL6R,SPI1,SRC
GO: Biological Process	GO:0060322	head development		0.01052	1	0.04515	0.4249	40	919	HHEX,IKZF1,TYROBP,SERPINE2,FCGR2B,ASPM,MMP2,MMP14,AIM2,COL1A1,COL3A1,COL4A1,FLNA,SFRP1,SFRP2,ANXA3,APOD,MSX1,CSF1R,IRS2,CX3CR1,SOX9,KIF21B,NES,INHBA,B2M,SRC,ITGA4,ITGAM,ALDH1A2,SPHK1,GLI1,GLI3,C5AR1,AKNA,E2F1,NR4A3,EGR2,PAK1,DCLK1
GO: Biological Process	GO:0045930	negative regulation of mitotic cell cycle		0.01057	1	0.04535	0.4268	16	282	CDKN1A,CENPE,SPC25,CCL2,PLK1,PLK3,GTSE1,BIRC5,INHBA,CCND1,KNL1,CDCA8,PKMYT1,CDK1,CDC20,AURKB
GO: Biological Process	GO:0002829	negative regulation of type 2 immune response		0.01096	1	0.04658	0.4384	3	16	HLX,CCR2,ANXA1
GO: Biological Process	GO:0002890	negative regulation of immunoglobulin mediated immune response		0.01096	1	0.04658	0.4384	3	16	SVEP1,FCGR2B,PTPN6
GO: Biological Process	GO:0001553	luteinization		0.01096	1	0.04658	0.4384	3	16	MMP2,INHBA,RUNX1
GO: Biological Process	GO:0030213	hyaluronan biosynthetic process		0.01096	1	0.04658	0.4384	3	16	PDGFB,SMPD3,PTGER4
GO: Biological Process	GO:0071380	cellular response to prostaglandin E stimulus		0.01096	1	0.04658	0.4384	3	16	GNG2,PTGER4,P2RY6
GO: Biological Process	GO:0046131	pyrimidine ribonucleoside metabolic process		0.01096	1	0.04658	0.4384	3	16	UPP1,APOBEC1,CDA
GO: Biological Process	GO:0046133	pyrimidine ribonucleoside catabolic process		0.01096	1	0.04658	0.4384	3	16	UPP1,APOBEC1,CDA
GO: Biological Process	GO:0070424	regulation of nucleotide-binding domain, leucine rich repeat containing receptor signaling pathway		0.01096	1	0.04658	0.4384	3	16	SLC15A3,HSPA1B,PTPN22
GO: Biological Process	GO:0034501	protein localization to kinetochore		0.01096	1	0.04658	0.4384	3	16	KNL1,CDK1,AURKB
GO: Biological Process	GO:0051764	actin crosslink formation		0.01096	1	0.04658	0.4384	3	16	AIF1,FLNA,LCP1
GO: Biological Process	GO:0032610	interleukin-1 alpha production		0.01096	1	0.04658	0.4384	3	16	PANX1,PTGER4,P2RX7
GO: Biological Process	GO:0002713	negative regulation of B cell mediated immunity		0.01096	1	0.04658	0.4384	3	16	SVEP1,FCGR2B,PTPN6
GO: Biological Process	GO:1903083	protein localization to condensed chromosome		0.01096	1	0.04658	0.4384	3	16	KNL1,CDK1,AURKB
GO: Biological Process	GO:0032308	positive regulation of prostaglandin secretion		0.01096	1	0.04658	0.4384	3	16	PLA2G4A,TNFRSF11A,P2RX7
GO: Biological Process	GO:0002551	mast cell chemotaxis		0.01096	1	0.04658	0.4384	3	16	PIK3CD,CCL5,RAC2
GO: Biological Process	GO:0051651	maintenance of location in cell		0.01097	1	0.04659	0.4385	15	259	CXCL9,ASPM,CCR5,FLNA,CXCL10,DBN1,ITGB3,PTPN6,PTPRC,CORO1A,THY1,CD19,P2RX7,P2RY6,TMSB10
GO: Biological Process	GO:0090174	organelle membrane fusion		0.01097	1	0.04659	0.4385	10	144	SAMD9L,PIP4K2A,PLA2G4A,ANXA1,ANXA2,RAB7B,CPLX2,STX3,SPHK1,CORO1A
GO: Biological Process	GO:0032370	positive regulation of lipid transport		0.01108	1	0.04701	0.4425	8	102	PLA2G4A,ANXA2,ABCG1,DAB2,TNFRSF11A,RUNX1,P2RX7,TREM2
GO: Biological Process	GO:0031667	response to nutrient levels		0.01116	1	0.04734	0.4456	27	566	CDKN1A,UCP2,FES,UPP1,COL1A1,COL6A1,SFRP2,TNC,GDF15,POSTN,ASNS,ASS1,PRKCB,CYBB,CYP1B1,INHBA,CXCL10,SRC,GATM,GCGR,TNFRSF11A,STC1,ALDH1A2,RBP1,NFKBIZ,CD40,TRPV4
GO: Biological Process	GO:0072526	pyridine-containing compound catabolic process		0.01122	1	0.04752	0.4472	9	123	HK3,NCF1,UCP2,COL6A1,SRC,NCF2,NUPR1,P2RX7,ENO2
GO: Biological Process	GO:1901800	positive regulation of proteasomal protein catabolic process		0.01122	1	0.04752	0.4472	9	123	CEBPA,PLK1,HSPA1B,PLK3,TRIB3,DAB2,NUPR1,TREM2,CDC20
GO: Biological Process	GO:0061138	morphogenesis of a branching epithelium		0.01129	1	0.0478	0.4498	14	236	HHEX,PDGFB,ETV4,MMP14,COL4A1,SFRP1,SFRP2,TNC,DCHS1,SOX9,SRC,GLI3,SOCS3,PAK1
GO: Biological Process	GO:0001773	myeloid dendritic cell activation		0.01145	1	0.04838	0.4553	5	46	PILRA,SPI1,ITGB8,DOCK2,TSPAN32
GO: Biological Process	GO:0006458	'de novo' protein folding		0.01145	1	0.04838	0.4553	5	46	HLA-DMA,HLA-DMB,HSPA1B,HSPH1,CD74
GO: Biological Process	GO:0031952	regulation of protein autophosphorylation		0.01145	1	0.04838	0.4553	5	46	PDGFB,RASSF2,GFRA2,PTPRC,RAP2B
GO: Biological Process	GO:0031664	regulation of lipopolysaccharide-mediated signaling pathway		0.01146	1	0.0484	0.4556	4	30	SCIMP,LY86,CD84,CD14
GO: Biological Process	GO:0045184	establishment of protein localization		0.01154	1	0.04871	0.4584	75	1945	CDKN1A,PDE3B,PRR5L,HLA-DMA,CENPE,NCF1,IKZF1,SLC15A3,UCP2,CCL2,CCL5,NLGN2,PLEK,MMP12,MMP13,PLK1,PLK3,COL1A1,FLNA,SFRP1,ANXA1,APBA1,BIRC5,APOBEC1,APOD,IFI27,IFIT1,KIF20B,MSR1,ABCG1,RSAD2,ARRB2,PRKCB,RAB7B,IRS2,IFT122,MX2,IL10RA,ACAP1,MYO7A,SNX20,LRRC32,SRC,DAB2,GBP3,PTPN22,ANKLE1,ITGAM,PTGER4,HPSE,ITGB2,RTP4,LAPTM5,BID,FNDC1,STX3,GLI3,UNC93B1,TAP1,RAB27B,RAC2,CACNB3,ARL8A,LCP1,LEPR,ARL4C,NEURL3,MIC…
GO: Biological Process	GO:0043583	ear development		0.0116	1	0.04893	0.4605	16	285	CEBPA,CEBPD,HLA-DMA,MCM2,ATP8B1,MSX1,IGFBP7,FRZB,DCHS1,SOX9,TIFAB,MYO7A,GLI3,C1QB,ROR2,NR4A3
GO: Biological Process	GO:1905475	regulation of protein localization to membrane		0.01169	1	0.04925	0.4635	14	237	CCL2,NLGN2,MMP14,RHOG,DAB2,DBN1,ITGAM,ITGB2,STX3,CACNB3,LGALS3,TREM2,PAK1,TNFAIP6
GO: Biological Process	GO:1900087	positive regulation of G1/S transition of mitotic cell cycle		0.01173	1	0.04941	0.465	6	64	RRM2,AIF1,ANXA1,CCND1,DBF4,DDR2
GO: Biological Process	GO:0048511	rhythmic process		0.01175	1	0.04944	0.4653	19	360	PER1,PLA2G4A,MMP2,COL6A1,ARRB2,ASS1,CYP1B1,INHBA,SRC,TNFRSF11A,PTGER4,ENOX1,RUNX1,LEPR,EGR1,EGR3,CDK1,TNFAIP6,TOP2A
GO: Biological Process	GO:0031398	positive regulation of protein ubiquitination		0.01179	1	0.0496	0.4668	9	124	PLK1,BIRC5,TRIB3,PTPN22,LAPTM5,SPHK1,UBE2C,CD300LD,CDC20
GO: Cellular Component	GO:0009986	cell surface		1.779e-27	1.219e-24	1.219e-24	8.664e-24	106	1111	PDGFB,HLA-DMA,HLA-DQA1,CLEC5A,CD109,MCAM,CLEC7A,HMMR,CD83,CCR2,TYROBP,S100A10,FCER1G,FCGR1A,FCGR2B,IFITM3,CXCL9,CCR1,PLAU,PLAUR,CCR5,NLGN2,ALCAM,SRPX,CLEC10A,MRC1,SFRP1,ANXA1,ANXA2,PROCR,ICAM1,BTLA,MILR1,PDPN,ABCG1,CSF1R,CSF2RB,CSF3R,IGHM,VCAN,ULBP1,SDC3,IL2RG,IL3RA,IL4R,CTSS,IL6R,CX3CR1,GPRC5B,SLAMF8,SPARC,LAYN,CXCL10,B2M,LRRC32,TNFRSF11A,ITGA4,NRROS,ITGAE,ITGAM,ITGAX,ITGB2,ITGB3,ITGB4,CLEC12A,I…
GO: Cellular Component	GO:0098552	side of membrane		1.32e-25	9.04e-23	4.52e-23	3.213e-22	90	875	RASGRP4,TRAF1,CD52,GNG8,HLA-DQA1,NCF1,GNG2,CD109,MCAM,CLEC7A,CD83,CCR2,S100A6,FCER1G,FCGR1A,FCGR2B,CXCL9,FES,CCR1,PLAU,PLAUR,CCR5,ALCAM,OTULINL,CLEC10A,LITAF,ICAM1,PLEKHA4,KCNAB2,BTLA,MILR1,PDPN,ABCG1,RASAL3,CSF2RB,CSF3R,IGHM,RACGAP1,ULBP1,IL2RG,IL3RA,IL4R,IL6R,CX3CR1,CXCL10,B2M,LRRC32,PTPN22,TNFRSF11A,ITGA4,ITGAE,ITGAM,ITGAX,ITGB2,ITGB3,GFRA2,VSIR,CD84,PTPN7,PTPRC,SMPDL3B,BST1,BST2,DPEP2,GNA15,G…
GO: Cellular Component	GO:0031012	extracellular matrix		7.671e-23	5.255e-20	1.576e-20	1.12e-19	73	656	PDGFB,SVEP1,S100A6,S100A10,S100A11,SERPINE2,SERPINB8,AEBP1,AHSG,COL14A1,SRPX,MMP2,MMP3,MMP12,MMP13,MMP14,COL1A1,COL1A2,COL3A1,COL4A1,COL5A1,COL5A2,COL6A1,COL6A2,COL6A3,COL8A1,SFRP1,SFRP2,COL15A1,COL16A1,ANGPT2,ZAN,FN1,ADAMTS4,ADAMTS2,TNC,ANXA1,GDF15,ANXA2,ANXA3,ICAM1,POSTN,IGFBP7,VCAN,SDC3,PODN,ADAMTS14,CTSS,SPARC,LRRC32,HPSE,ITGB4,MXRA7,BGN,FGL2,C1QA,C1QB,C1QC,L1CAM,ADAMTS8,RUNX1,TF,EMILIN1,LGAL…
GO: Cellular Component	GO:0030312	external encapsulating structure		9.203e-23	6.304e-20	1.576e-20	1.12e-19	73	658	PDGFB,SVEP1,S100A6,S100A10,S100A11,SERPINE2,SERPINB8,AEBP1,AHSG,COL14A1,SRPX,MMP2,MMP3,MMP12,MMP13,MMP14,COL1A1,COL1A2,COL3A1,COL4A1,COL5A1,COL5A2,COL6A1,COL6A2,COL6A3,COL8A1,SFRP1,SFRP2,COL15A1,COL16A1,ANGPT2,ZAN,FN1,ADAMTS4,ADAMTS2,TNC,ANXA1,GDF15,ANXA2,ANXA3,ICAM1,POSTN,IGFBP7,VCAN,SDC3,PODN,ADAMTS14,CTSS,SPARC,LRRC32,HPSE,ITGB4,MXRA7,BGN,FGL2,C1QA,C1QB,C1QC,L1CAM,ADAMTS8,RUNX1,TF,EMILIN1,LGAL…
GO: Cellular Component	GO:0009897	external side of plasma membrane		1.754e-22	1.202e-19	2.403e-20	1.708e-19	64	519	HLA-DQA1,MCAM,CLEC7A,CD83,CCR2,FCER1G,FCGR1A,FCGR2B,CXCL9,CCR1,PLAU,PLAUR,CCR5,ALCAM,CLEC10A,ICAM1,BTLA,MILR1,PDPN,ABCG1,CSF2RB,CSF3R,IGHM,ULBP1,IL2RG,IL3RA,IL4R,IL6R,CX3CR1,CXCL10,B2M,LRRC32,TNFRSF11A,ITGA4,ITGAE,ITGAM,ITGAX,ITGB2,ITGB3,GFRA2,VSIR,CD84,PTPRC,ICOSLG,ENOX1,SLAMF9,L1CAM,LEPR,LGALS3,THBS1,THY1,CD14,CD19,P2RX7,EBI3,CD80,CD86,CD40,CD48,TNFRSF13B,CD74,OSMR,LY9,ADGRE1
[truncated: 15,527 more rows]

## Sheet: toppfun_mm_DEG_dn_42vs0_M&F
Category	ID	Name	Source	p-value	q-value Bonferroni	q-value FDR B&H	q-value FDR B&Y	Hit Count in Query List	Hit Count in Genome	Hit in Query List
[truncated: 154 more rows]

[truncated: 4 more sheets: toppfun_mm_deg_dn_42vs0_Male, toppfun_mm_deg_up_42vs0_Male, toppfun_mm_deg_dn_42vs0_female, toppfun_mm_deg_up_42vs0_female]
