# Supplementary material for: Cardiac radiotherapy–induced epigenetic memory underlies electrophysiologic and metabolic reprogramming
Source: J Clin Invest. 2026 Feb 17;136(7):e193087. doi: 10.1172/JCI193087 (PMC13038212; doi:10.1172/JCI193087)
Supplement: Supplemental table 3 [file jci-136-193087-s019.xlsx]

## Sheet: 2_vs_0_mm_DAR_significant_only
name	log2FoldChange	logCPM	PValue	FDR	X48B	X48D	F	GTAC.s5690.110780.C31	GTAC.s5690.110782.C32	GTAC.s5690.110784.C34	GTAC.s5690.110786.C35	HLV7WDSXY_TAAGGCGAAT.ACTAGATCGC_L003	I
chr2_18509366_18509664	3.37599	1.38614	9.859e-26	1.2733e-20	8.17395	8.73205	1.07578	0.451599	1.25501	0.239632	1.12522	0.616473	0.394092
chr10_22159216_22159861	2.33168	2.78907	1.78691e-20	1.1539e-15	17.2439	20.4102	5.80624	1.78876	2.53453	4.11692	3.25252	3.06089	3.2018
chr10_22190379_22191278	1.98473	2.77	4.47353e-18	1.92587e-13	18.8352	14.8144	5.86536	3.89564	4.04091	1.98081	3.96732	3.4276	3.90643
chr10_22157928_22158895	1.92933	3.96244	2.39566e-17	7.73503e-13	41.4666	35.6368	14.8432	6.38634	5.21837	10.062	8.64142	9.38477	9.92001
chr10_22184435_22185297	1.82622	3.14655	4.06975e-14	1.05122e-09	23.5428	18.283	7.96985	5.03311	4.23356	4.04906	5.80048	3.09915	7.23083
chr13_113805788_113806792	1.39902	3.17192	6.93998e-13	1.49384e-08	20.4041	16.0761	7.10312	5.07941	5.77109	7.59408	7.84291	4.66771	5.70342
chr10_22151147_22151687	1.78892	2.50937	1.32696e-11	2.44826e-07	12.4303	13.5705	6.36214	2.96239	2.0374	3.18963	3.04695	3.06128	3.30306
chr5_74613412_74614400	-1.08281	4.0663	3.07236e-11	4.95998e-07	10.0876	8.93338	20.0316	17.1536	18.9324	16.1474	18.4086	20.3338	17.9254
chr2_164168126_164168789	1.41397	2.17474	3.89135e-11	5.58413e-07	9.30158	8.51444	2.68562	2.80515	3.49933	2.55759	2.74264	3.1677	3.91826
chr5_3332536_3332861	2.29165	1.09287	6.03867e-11	6.68885e-07	4.92229	5.68509	1.14581	1.47112	0.434917	1.73832	0.810786	0.626104	0.593662
chr13_3314385_3314973	1.97633	1.78211	6.21491e-11	6.68885e-07	7.83762	8.4168	3.14309	1.81815	0.727041	1.58463	1.41787	2.65297	1.80115
chr18_77977172_77977465	2.71251	0.979416	6.04754e-11	6.68885e-07	4.58024	6.21742	0.503098	0.452828	0.542214	0.331602	1.95452	0.617057	0.802059
chr6_70426569_70427427	1.39802	2.80288	7.99569e-11	7.94347e-07	11.8598	15.8951	6.53798	4.86923	4.95866	3.60549	3.6517	4.99553	5.21217
chr3_154880346_154881319	-1.10025	3.88197	9.60734e-11	8.86284e-07	8.51602	7.9899	14.5576	16.6876	15.5605	16.5365	16.171	18.7406	15.2188
chr10_22295013_22295277	1.87138	1.31139	1.22282e-10	1.05286e-06	5.71454	5.36138	1.86894	1.01392	1.07071	1.80249	0.703246	1.34416	1.7086
chr18_76859299_76860506	1.1291	3.44947	2.72712e-10	2.20131e-06	23.2113	16.5963	7.75619	7.41838	7.85417	9.81535	7.82852	10.4425	6.79943
chr2_68556574_68557304	1.43727	2.20995	3.35801e-10	2.42656e-06	9.41137	9.04247	2.9591	2.80934	3.993	3.94797	3.15319	2.10406	2.69867
chr5_14888128_14888497	1.92875	1.28763	3.38194e-10	2.42656e-06	5.14659	5.89518	2.25483	1.13555	1.42958	0.677887	1.32193	0.990337	1.40343
chr2_179309280_179309980	1.26376	2.29485	4.01455e-10	2.46897e-06	9.18557	9.14936	3.39959	3.35158	3.40238	4.3006	3.14942	3.06195	3.6071
chr4_131095853_131096755	0.949171	3.49623	3.89549e-10	2.46897e-06	18.2577	19.5632	9.62582	8.64443	9.51798	8.34144	9.46138	9.37967	7.80371
chr8_116508456_116509174	-1.76946	3.61678	3.73788e-10	2.46897e-06	4.47927	4.52295	15.044	15.0004	11.4292	11.8759	8.72636	17.1461	19.3587
chr15_68412133_68413448	-0.815391	5.44051	6.58976e-10	3.86852e-06	29.6935	28.5994	49.0308	46.2195	49.1007	47.0139	39.6548	49.2196	48.0754
chr7_78491356_78491644	2.09789	0.45626	7.00251e-10	3.93209e-06	3.25133	2.83588	0.797729	0.442978	0.534018	0.715476	0.506155	0.728587	0.7021
chr19_25471727_25472032	1.61522	1.50678	9.25973e-10	4.98293e-06	6.95952	4.82369	1.8382	1.55189	2.18656	1.49843	2.14105	1.47493	1.49813
chr6_72570291_72571382	-0.919115	5.64829	1.32328e-09	6.47306e-06	33.9581	29.434	48.3652	52.2227	62.2559	49.3867	60.7257	50.8282	59.097
chr7_145056299_145056596	1.80365	1.00897	1.38088e-09	6.47306e-06	3.79991	4.74084	1.04024	0.990275	1.41185	1.34717	0.912201	0.865488	1.20332
chr10_22277027_22277188	2.09872	0.804697	1.43487e-09	6.47306e-06	5.17152	2.92692	0.968148	0.461478	0.670571	0.796017	1.22645	0.738138	1.00442
chr10_22291151_22291466	1.64806	1.97723	1.28439e-09	6.47306e-06	10.1002	6.81852	3.46758	2.88275	1.62184	2.58399	1.61799	1.85054	3.01317
chr17_35320272_35321220	1.02817	3.45591	1.45348e-09	6.47306e-06	18.8206	19.2451	9.09921	10.6131	6.85173	8.26002	7.00877	9.37179	8.61381
chr10_22148492_22150880	1.39576	4.97716	1.90162e-09	8.18652e-06	71.2774	58.3442	35.9338	20.6416	12.0465	19.1622	20.1311	24.5998	24.8465
chr12_103195326_103195642	1.74015	1.35793	2.17412e-09	9.05773e-06	4.80663	6.10967	1.76406	1.65395	1.56341	1.41789	1.73216	0.640996	1.60426
chr4_140747885_140748493	1.59509	2.58013	2.31986e-09	9.36289e-06	7.80494	17.4986	3.10628	3.5072	4.2877	4.09798	4.3782	3.30888	4.31212
chr4_3856747_3857010	1.89135	0.833366	2.66732e-09	9.84249e-06	3.46502	4.21372	1.15015	0.722841	0.918245	1.16957	0.914682	0.506765	1.10472
chr12_110417499_110419270	-0.904883	4.82862	2.63169e-09	9.84249e-06	18.714	17.3468	26.337	29.6684	35.4735	30.6598	32.3453	32.1638	29.5415
chr16_93458072_93458691	1.41407	2.05973	2.51699e-09	9.84249e-06	7.61057	8.73539	2.42195	2.53004	3.11576	3.40517	2.12848	2.33329	3.61744
chr1_150392434_150393846	-0.677336	6.63894	3.15431e-09	1.07358e-05	76.3131	69.3909	108.969	107.59	102.046	111.811	113.61	103.698	96.6388
chr4_120615353_120616709	-0.823356	5.76413	3.14565e-09	1.07358e-05	35.8529	36.6992	57.3961	63.8393	66.6987	52.4945	57.971	61.4046	51.9692
chr19_23191387_23191649	1.82911	1.01379	3.15878e-09	1.07358e-05	4.82346	3.88402	1.13505	0.989855	1.17198	1.34747	1.32522	0.393094	1.30558
chr6_108064878_108065877	-0.944068	5.6291	3.58247e-09	1.12845e-05	28.8999	32.4993	44.7644	52.9055	52.7884	63.1441	57.7732	58.7156	48.5652
chr6_119948017_119948738	1.52935	2.08896	3.66836e-09	1.12845e-05	10.7758	6.81555	2.60919	2.78266	3.72295	2.66245	1.71808	2.33204	3.5165
chr10_22281707_22282101	1.79299	2.51021	3.52845e-09	1.12845e-05	14.0113	12.086	5.34102	2.4437	1.78746	3.1895	2.0207	3.53489	5.63888
chr10_118152983_118153363	1.91426	1.11565	3.66973e-09	1.12845e-05	3.45203	6.12165	0.942483	0.994835	1.17616	1.24924	1.42768	1.45153	0.896383
chr10_22282795_22283744	1.89269	3.47372	4.33265e-09	1.30132e-05	32.5178	21.4276	9.99304	4.96354	2.75254	8.49672	4.05124	5.27175	10.6546
chr7_107593974_107595459	-0.865256	5.97164	5.86874e-09	1.72262e-05	44.0438	37.9501	56.0344	72.8965	72.2179	76.551	69.2623	67.3864	62.5881
chr6_52282512_52282685	2.33343	0.396877	6.13319e-09	1.76024e-05	3.59286	2.62042	0.424315	0.802634	0.161052	0.34188	0.610964	0.608165	0.909335
chr8_20812260_20812813	1.19644	2.62031	6.67165e-09	1.87315e-05	13.0102	9.6605	5.54895	3.93634	4.19679	5.45712	3.96176	4.74919	3.49456
chr13_99751844_99752140	1.86366	0.63486	7.41842e-09	2.0385e-05	3.70369	2.83186	0.686906	0.834205	0.787596	1.08428	0.81344	0.852919	0.596575
chr9_19621603_19622439	-0.906678	4.51598	7.9067e-09	2.12741e-05	15.2415	13.7707	27.9088	23.6858	21.4758	24.9757	24.0003	28.7296	23.0295
chr1_63445687_63446546	1.13314	2.79737	1.06153e-08	2.63648e-05	13.1122	11.8783	5.14904	3.71076	5.8472	5.52197	4.46915	5.00434	6.52435
chr8_26245407_26245828	1.82966	1.56885	1.04e-08	2.63648e-05	4.34138	8.75902	1.65393	1.67436	0.966992	2.44146	1.83227	1.82545	1.39701
chr10_22675964_22676673	-1.37999	2.87933	1.05276e-08	2.63648e-05	3.70047	3.15039	9.02233	8.20893	6.71422	9.18079	6.60158	8.04826	9.12177
chr11_85912253_85912531	1.82623	0.932886	1.0096e-08	2.63648e-05	3.348	4.74509	1.14104	1.47797	0.925941	0.973318	1.11972	0.862683	0.796504
chrY_90825113_90825756	1.1714	3.78234	1.50495e-08	3.66728e-05	26.2207	24.8131	8.51214	8.02735	13.4846	7.13848	12.9304	13.2393	9.30758
chr19_60873866_60874768	-0.672917	5.38476	1.71964e-08	4.11285e-05	30.3631	30.5999	43.9433	44.2651	44.806	45.1511	45.4637	45.812	41.7585
chr4_120924499_120925706	-0.845579	4.86373	1.76074e-08	4.13457e-05	19.4961	18.8212	27.8322	29.5408	29.4195	35.763	33.5671	32.8941	31.0463
chr1_114486586_114486975	1.50153	1.34943	1.88635e-08	4.2741e-05	4.69949	5.26309	1.75486	1.41334	2.1748	1.50559	1.21521	1.47007	1.70416
chr2_102061619_102061769	2.63232	0.147749	1.86617e-08	4.2741e-05	2.45829	2.95007	0.0641989	0.897612	0.273509	0.257524	0.303472	0.599237	0.400609
chr1_193449322_193450129	-0.947656	3.76768	1.9208e-08	4.27711e-05	8.40157	8.3078	14.762	14.3491	14.1243	14.3932	15.7683	16.7949	13.112
chr15_88580011_88580402	1.56006	1.24466	1.98651e-08	4.34847e-05	4.81721	4.62627	2.05101	1.02033	1.07574	1.23209	1.73273	1.58136	1.40099
chr16_58512214_58513249	-0.897682	4.15838	2.20727e-08	4.75118e-05	12.8966	9.87225	21.4367	18.532	17.1546	18.6564	19.9362	20.7053	18.7263
chr4_101312910_101314365	0.847716	3.67416	2.2947e-08	4.8584e-05	21.1786	19.8709	11.2893	11.1058	11.8436	10.5805	9.24916	9.16225	9.7103
chr4_144893479_144894676	-0.747146	5.44787	2.48196e-08	5.17012e-05	30.3631	30.5999	47.007	44.2928	47.8051	39.6866	48.5158	52.373	48.2763
chr5_3319847_3320581	1.57969	2.65978	2.59543e-08	5.20651e-05	13.669	13.2487	7.23016	3.91393	2.06023	4.36422	2.52885	4.85735	3.80194
chr6_67266282_67267829	-0.725554	6.06682	2.66068e-08	5.20651e-05	49.5304	45.6296	65.2376	64.3661	70.033	77.1594	79.2357	74.8075	71.8092
chr12_85055784_85056504	-1.11296	3.38006	2.59067e-08	5.20651e-05	5.25735	6.21202	13.7725	11.4122	11.3667	9.385	10.9821	11.9378	10.9139
chr18_53463731_53465233	0.74207	4.06392	2.65158e-08	5.20651e-05	26.3323	25.1291	14.8658	13.2495	14.8729	13.6817	13.6267	15.2212	12.9139
chr12_107916127_107916518	1.28694	1.89242	2.75067e-08	5.30227e-05	7.28542	6.51584	2.52754	2.3844	2.61156	3.32455	2.33634	2.91576	1.89333
chr1_132244804_132245140	1.57046	1.1975	3.05168e-08	5.796e-05	4.25093	4.84289	1.30094	1.51897	1.43537	0.860806	1.32089	1.69561	1.7082
chr7_102282054_102282682	-0.917354	4.30084	3.21476e-08	6.01724e-05	11.193	13.4705	22.467	20.074	22.3228	18.9033	21.97	25.1927	18.92
chr14_34159600_34160199	1.5485	1.82854	3.35749e-08	6.19461e-05	6.71402	7.78922	2.82747	1.59303	1.61288	2.49986	2.13394	1.49087	3.52591
chr8_120062536_120063206	1.2338	2.5328	3.45248e-08	6.28015e-05	8.38091	12.9572	3.36769	4.82266	4.67587	3.9938	4.27242	4.02862	4.1055
chr17_78790940_78792049	-0.865458	4.87401	3.52186e-08	6.31738e-05	19.6095	18.5044	30.8304	37.0705	31.1004	32.9822	33.8722	29.7475	26.6276
chr12_71997244_71997735	-1.15983	3.12482	3.77449e-08	6.58756e-05	5.27325	4.0928	10.0578	9.06807	8.27173	8.69281	11.2992	9.38936	9.91789
chr19_4012332_4013321	-0.685173	5.67673	3.75564e-08	6.58756e-05	36.1876	37.9625	58.4775	55.1139	52.5322	55.1921	56.8561	55.0761	48.5646
chr15_59205030_59205965	-0.831321	4.9789	3.90054e-08	6.71678e-05	19.5993	22.1952	35.6615	29.441	35.7746	36.0088	32.339	31.6982	37.1645
chr11_80923335_80923603	1.78939	0.644133	4.00013e-08	6.79765e-05	3.3623	3.04725	0.87412	0.587417	1.14772	1.08205	0.812982	0.620663	0.698079
chr4_43810881_43811485	1.2989	2.13043	4.39417e-08	7.37028e-05	7.27038	9.16042	2.96185	2.03044	3.49985	3.76441	2.84534	3.63992	2.59782
chr13_68998933_68999886	1.06252	2.78414	4.52288e-08	7.48891e-05	11.4218	12.5192	4.14683	4.63247	5.60082	6.43975	5.59658	4.76736	5.41004
chr14_53771598_53772201	1.31217	2.39604	4.59509e-08	7.51215e-05	12.4582	7.76037	2.93078	4.65426	3.5371	2.90423	3.04489	4.48812	4.41605
chr10_75609323_75609557	1.66559	0.953038	4.71082e-08	7.60509e-05	4.71756	3.14228	1.13433	1.48772	1.17268	1.06297	1.0153	1.09972	0.897109
chr14_79186061_79186366	1.85205	0.70061	4.88948e-08	7.79606e-05	2.6746	4.11561	0.68314	0.83933	0.911226	0.795653	0.812698	0.855055	1.10663
chr18_81222966_81223131	2.51111	0.1592	4.95321e-08	7.80136e-05	1.88881	3.3816	0.436779	0.78283	0.27572	0.350422	0.199914	0.600916	0.297726
chr5_146495589_146496356	1.19914	2.9639	5.09863e-08	7.93365e-05	12.985	15.7847	6.21791	7.01662	5.62361	3.03774	5.79753	6.56466	6.11307
chr6_149321587_149322020	1.75715	1.25593	5.95504e-08	9.15595e-05	4.0165	6.11639	1.30276	1.76541	0.453758	1.42491	1.63082	1.57778	1.40249
chr1_153749149_153749971	-0.984268	3.60324	6.28667e-08	9.55212e-05	7.96105	6.61774	13.4569	12.9525	14.5947	10.6241	13.4261	14.247	13.1198
chr13_65080260_65080479	2.26952	0.260362	6.48671e-08	9.74145e-05	2.34414	3.05757	0.428306	0.429447	0.876566	0.822364	0.198791	0.373266	0.3981
chr3_101995925_101996234	1.6836	1.21795	7.31525e-08	0.000106197	4.47445	5.15897	1.49101	0.62872	0.948591	1.99226	1.42437	1.10957	1.81082
chr8_20016103_20016495	1.2147	2.15008	7.31823e-08	0.000106197	8.51787	7.6726	3.60145	3.58479	2.64582	4.0373	2.33061	3.28985	2.69782
chrX_107455876_107456637	1.39142	2.68236	7.25241e-08	0.000106197	14.2395	11.346	3.17576	4.32259	5.30889	2.15146	4.6806	6.16936	5.41996
chr1_132812932_132813655	1.04973	2.45051	8.28873e-08	0.000118865	8.73087	9.99739	4.46766	3.91403	4.17905	4.17957	4.27276	3.43407	4.41
chr7_142646956_142647258	1.59032	1.33364	8.37528e-08	0.000118865	5.72115	4.51368	1.94829	1.40791	1.44629	2.35832	0.90717	1.1154	1.50137
chr16_20891230_20891764	1.53518	1.53293	8.78008e-08	0.000123256	6.39225	5.25088	2.11316	1.4319	2.31415	2.52698	0.90453	1.94765	1.49686
chr15_82455534_82455684	1.95529	0.298171	9.12476e-08	0.000126717	2.80439	2.30889	0.706567	0.438487	0.40996	0.71898	0.610236	0.376804	0.805635
chr18_31965542_31966089	1.10625	2.49794	9.54483e-08	0.000131141	10.762	9.1416	4.37185	4.04912	4.8021	3.4397	3.14338	4.85985	4.91587
chr13_46603782_46604319	1.35812	2.12625	9.69225e-08	0.000131765	10.2135	6.71223	3.79873	3.69637	2.88238	3.39533	3.05159	1.98279	2.09144
chr15_101145393_101145911	-0.930555	4.25524	1.00201e-07	0.000134802	10.7448	12.9447	18.0431	24.4041	20.7713	21.6974	19.7278	18.9073	21.536
chr12_112577035_112577263	1.67525	0.891378	1.02333e-07	0.000136252	3.35285	4.10871	1.2338	0.733832	0.685155	0.877578	1.22265	1.21399	1.40882
chrX_170677727_170678026	1.40893	1.8165	1.03689e-07	0.000136648	5.92535	7.68885	2.0776	1.85507	2.96122	2.496	2.13311	1.61115	3.21874
chr2_21908853_21909877	-1.01023	3.87618	1.05483e-07	0.000137608	8.05858	9.26134	14.4718	15.6012	15.8122	15.8178	18.1114	19.5812	12.8051
chr1_52431436_52431659	1.74444	0.662169	1.08503e-07	0.000138745	2.90597	3.47638	1.15767	0.462654	0.671638	0.889852	0.915879	0.971896	0.901842
chr7_121944947_121945827	0.945459	3.19008	1.07479e-07	0.000138745	14.672	15.778	8.78691	6.17888	7.06144	7.1995	6.91384	5.87869	8.32236
chr3_106123188_106123672	1.18341	2.05265	1.15429e-07	0.000144954	6.59898	8.21309	3.4286	3.05677	2.6357	2.93114	2.43501	3.16561	3.20795
chr17_21613734_21614188	1.34339	1.66904	1.15603e-07	0.000144954	5.36817	6.52881	1.71852	1.83957	2.58148	1.85264	2.75367	2.07682	2.20419
chr11_30601481_30601727	2.01792	0.30101	1.20189e-07	0.00014507	3.14636	2.09315	0.70794	0.310869	0.648363	0.434502	0.507071	0.609558	0.805971
chr14_5042346_5042595	1.19604	1.96343	1.19585e-07	0.00014507	6.83045	7.15365	2.978	2.52867	2.62444	2.9403	3.46565	2.9231	1.99234
chrX_107453995_107454820	1.2617	2.92267	1.18443e-07	0.00014507	15.6939	13.1357	3.95811	4.77582	7.60218	3.31619	5.59467	7.27054	6.01481
chrY_90800248_90800828	1.00483	4.51623	1.17585e-07	0.00014507	45.284	34.5781	13.4648	15.5194	19.1826	13.7214	20.8589	20.9335	23.2584
chr9_90198219_90199379	-0.76055	5.55312	1.26151e-07	0.00014678	32.6049	32.4918	51.645	49.4243	57.0338	50.6579	54.1122	48.8706	41.3479
chr9_120552450_120552797	1.50991	1.31628	1.2277e-07	0.00014678	4.70104	5.05114	1.75842	1.53531	1.326	1.03993	2.04074	2.17005	1.09386
chr10_83245764_83246018	1.76545	0.633415	1.25572e-07	0.00014678	3.82017	2.51233	1.06481	0.837363	0.909652	0.891697	0.812982	0.620664	0.698079
chrY_90811202_90813301	0.749537	6.87902	1.25184e-07	0.00014678	162.016	204.417	96.4523	108.243	98.8982	95.8784	91.0199	123.987	86.3193
chr19_37677483_37678028	1.29092	2.51388	1.30112e-07	0.000150037	10.5271	11.1503	4.47231	4.81299	4.91559	3.90607	3.3498	2.00287	4.81676
chr13_40854256_40855015	-0.824447	4.03418	1.34499e-07	0.000153723	11.0924	10.6195	19.0691	18.6213	16.2273	17.3281	16.9827	18.6364	16.219
chr11_88404549_88405771	-0.720108	5.24445	1.39875e-07	0.000158465	25.877	27.8702	41.0681	40.7792	40.1103	45.7147	39.4599	37.7901	38.4543
chr1_136693070_136693567	1.46652	1.56731	1.41639e-07	0.000159068	4.57586	6.95855	2.20019	2.44984	1.47004	1.4903	1.72644	2.18559	1.9026
chr16_57230932_57231914	-0.878348	5.03114	1.46091e-07	0.000162653	17.4588	24.5212	34.5891	35.9043	35.2749	38.9522	29.3817	38.1272	36.0564
chr14_53582033_53582281	1.71459	0.836674	1.51549e-07	0.000167288	3.01292	4.21816	1.0493	0.854393	1.16313	1.26002	0.913732	0.626703	1.10338
chr9_9372576_9373224	-1.15669	3.24904	1.53825e-07	0.000168362	4.47077	5.68876	10.8407	10.5717	13.2348	10.4898	9.24917	9.16222	9.40793
chr7_125183218_125184018	1.10281	2.56579	1.55204e-07	0.000168443	8.72224	12.0048	4.63594	4.84214	4.44212	3.98473	3.55199	5.3404	4.30515
chr6_54934288_54934643	1.52186	1.4506	1.62256e-07	0.000174629	6.73931	4.18934	1.83991	1.67622	2.54563	1.40601	1.62584	1.82624	1.19331
chr14_53543167_53543771	1.17017	2.34937	1.70008e-07	0.00018146	9.9779	8.40533	4.30685	4.27135	2.42175	2.90323	4.37979	4.25263	3.50265
chr2_66256220_66257184	-0.718081	5.2437	1.74603e-07	0.000183334	24.6392	29.0323	39.8348	42.7009	40.8861	42.2257	40.2749	41.791	35.7447
chr13_12908501_12909125	1.04322	2.87677	1.73218e-07	0.000183334	13.5622	11.8765	5.31326	4.52117	7.23878	4.68309	5.7984	5.01385	6.82265
chr13_68045928_68046634	1.16588	2.68734	1.76964e-07	0.000184315	12.2154	11.1427	4.89505	6.03234	6.31828	3.14957	3.95979	4.1614	4.90926
chr10_22293937_22294957	1.71979	3.41459	1.83925e-07	0.000190033	29.9427	18.9022	10.6246	8.5265	3.00884	6.66396	3.02849	5.63198	9.64171
chr7_59726708_59727047	1.76915	1.0727	1.86337e-07	0.000190997	4.02504	4.84484	1.60236	0.871055	1.89567	1.53172	0.808207	0.750521	0.794149
chr12_84598166_84598583	1.1477	1.94875	1.92263e-07	0.00019552	6.83307	6.73033	2.69975	2.40086	2.62488	2.84691	2.6425	3.63004	2.70278
chr10_22384662_22384892	1.53459	1.33183	2.08412e-07	0.000210286	4.58584	5.36997	1.94593	1.53639	0.960161	2.35627	1.3186	1.11628	1.60282
chr11_18581148_18581988	-0.942208	3.71607	2.24445e-07	0.000224708	7.3852	8.73678	15.3084	15.2747	13.7295	13.5889	11.4819	14.7419	15.43
chr2_171863964_171864646	1.03269	2.48826	2.38032e-07	0.000236477	9.63442	9.46414	3.45493	5.08882	4.30993	4.45116	4.78477	4.14988	3.69919
chr4_155042552_155043514	1.06482	3.09386	2.43378e-07	0.000239943	11.7411	18.0058	7.09289	6.41003	6.40757	4.844	6.50882	6.58312	7.9251
chr17_56609353_56610357	-0.677471	5.6929	2.49368e-07	0.000243986	34.4997	40.7038	55.0444	49.8838	54.0922	54.7428	58.6884	59.9334	53.4789
chr10_84916764_84917933	-0.677334	5.81976	2.53731e-07	0.000246388	41.9075	40.4807	56.4218	55.443	56.4618	61.5936	68.5591	65.2949	57.5839
chr4_156340233_156340954	1.14601	2.40327	2.61854e-07	0.000252379	10.4277	8.50892	4.5728	3.37945	4.90592	3.54265	4.4806	2.59648	3.70333
chr5_67695104_67695655	-0.89042	3.78908	2.64418e-07	0.000252962	8.62347	8.94097	16.2746	13.6787	15.1484	16.2869	12.7047	15.3521	14.7217
chr12_17252261_17252682	1.22593	1.87005	2.6725e-07	0.000253791	6.38136	6.83913	2.34201	2.25673	1.75156	3.23086	2.64492	2.79818	2.90929
chr12_20311921_20313421	0.953183	4.62012	2.7945e-07	0.00026344	40.4447	43.1156	19.2986	17.7276	23.0593	24.0511	12.4888	23.1232	18.5236
chr3_90513663_90515011	-0.683805	6.14298	2.82372e-07	0.000264266	55.2496	47.6231	63.9945	75.4423	77.3273	74.0235	84.6274	77.4909	74.9134
chr1_88385588_88386210	1.07878	2.38428	2.8504e-07	0.000264522	9.63946	8.51272	4.47983	2.99035	3.42446	3.54203	4.99413	4.25851	3.60178
chr3_105374869_105376174	-0.829484	5.14691	2.90672e-07	0.000264522	22.9651	24.0833	32.6274	33.0615	39.4406	37.4991	39.7693	48.0798	37.6561
chr6_108938404_108939016	-1.16135	3.51335	2.92888e-07	0.000264522	6.72825	5.56647	11.4162	11.8564	15.3383	12.1701	15.9836	11.4728	9.69928
chr7_128461065_128462227	-0.629548	6.50763	2.88247e-07	0.000264522	63.4116	72.8763	95.4117	93.9715	97.1925	95.6203	105.475	101.124	87.5248
chr16_22572845_22573107	1.62348	0.820461	2.92806e-07	0.000264522	3.69945	3.25655	1.23763	0.856109	1.16467	1.16379	0.604205	1.44457	0.694907
chr1_180777469_180778682	-0.69313	5.56556	3.00623e-07	0.000269624	37.2096	31.3248	51.4684	45.5701	55.8687	52.891	52.4825	46.8079	48.37
chr2_177464556_177465862	-1.64985	4.60296	3.08259e-07	0.000274565	7.93647	11.3756	31.2284	14.8377	43.6562	19.9291	31.6392	25.3661	28.5456
chr7_59767393_59767854	0.760372	3.62826	3.15114e-07	0.000278749	20.8489	17.4462	11.3828	9.76526	9.81343	9.22256	10.5788	10.1207	11.1226
chr2_98140610_98140910	1.72818	0.887017	3.4561e-07	0.000301594	3.23816	4.32198	1.14067	0.732115	0.805392	1.73331	1.11965	0.628033	1.00045
chr19_27312182_27313472	-0.729944	4.9026	3.43305e-07	0.000301594	20.1619	21.8772	30.8283	36.5277	31.232	31.1886	31.6296	33.6238	28.836
chr10_5068515_5069585	-0.768125	5.09392	3.50047e-07	0.000303415	23.1903	23.8719	38.282	33.1786	39.1639	36.3469	42.5237	35.953	31.1351
chr4_132097981_132098511	1.32515	1.78516	3.56052e-07	0.000306563	6.38337	6.52158	2.07746	2.49283	3.32537	2.3092	2.85376	1.84762	1.59156
chr2_85047606_85048830	-0.68654	5.33456	3.59308e-07	0.000307318	28.6807	29.6552	40.08	48.5046	42.204	41.7624	45.1605	43.8647	39.4532
chr7_128237128_128238844	-0.615204	6.3842	3.6468e-07	0.00030986	59.7158	66.4604	82.372	94.4725	85.1925	92.5254	84.7174	91.2581	89.0359
chr14_78307737_78308354	0.989693	2.30758	3.71451e-07	0.000313551	8.28949	8.20268	3.84326	3.50203	3.41836	4.10124	3.76271	3.89957	3.90744
chr14_29299893_29300534	1.16793	2.67123	3.77744e-07	0.000315414	10.2955	12.7357	4.16732	5.50975	5.57211	6.27888	3.85766	3.44591	3.99866
chr18_78047112_78047631	1.20985	2.26702	3.78542e-07	0.000315414	7.37861	10.1111	3.3083	2.05257	3.40165	4.11563	3.86876	3.77167	3.60727
chr10_7471778_7472098	1.39675	1.47147	3.86357e-07	0.000317825	5.49122	5.04514	1.83237	1.43156	2.19304	2.71588	1.62456	1.24186	1.59867
chr15_69020509_69020806	1.43221	1.09629	3.857e-07	0.000317825	3.80404	4.21059	1.30429	1.01182	1.06905	1.80427	1.42468	1.46009	1.30087
chr2_24048374_24049118	-1.15301	3.22982	3.89899e-07	0.000318708	4.35788	5.68972	9.49931	10.4322	8.1637	10.9467	12.1127	12.0393	8.70325
chr2_156410023_156410264	1.33226	1.4364	4.00753e-07	0.00032552	4.58584	5.36997	1.64648	1.68414	1.8287	1.77603	1.52175	2.53212	1.7007
chr19_28946688_28947531	-1.57855	2.70644	4.04683e-07	0.000326657	2.45931	2.84381	7.33625	4.85403	4.92186	7.37992	8.44925	8.15106	9.73645
chr1_72582706_72583804	-0.666201	5.16136	4.25706e-07	0.000334724	27.2305	25.2324	37.2999	33.1957	40.4718	37.9483	39.2604	41.0503	36.954
chr3_87885193_87886430	-0.712399	6.35251	4.25758e-07	0.000334724	59.8377	56.9872	79.9195	95.9858	89.8677	77.1959	101.106	91.8632	76.8061
chr7_120834920_120836172	-0.735698	5.88451	4.27635e-07	0.000334724	44.6035	38.7918	64.6641	50.4997	64.6575	58.8132	66.4169	74.5348	64.1989
chr8_15058554_15059189	-0.809175	5.02973	4.2373e-07	0.000334724	20.9458	22.9292	42.7968	39.0513	30.2331	31.5236	33.8653	35.7026	33.3465
chr10_22309692_22309876	2.14198	0.935756	4.19048e-07	0.000334724	4.70687	4.30908	1.05617	1.58521	0.431598	1.64799	0.194595	0.506335	1.00276
chr5_147215660_147215941	1.41472	1.14254	4.36234e-07	0.000339398	3.80234	4.42272	1.58249	1.39495	1.6771	1.32865	1.11457	1.69612	1.09614
chr2_18392092_18393043	-0.762726	4.88061	4.5893e-07	0.000346615	18.1379	22.4106	30.1259	32.8272	33.5493	31.8189	27.7577	31.1997	33.7573
chr7_122288638_122290312	0.812666	3.69979	4.50615e-07	0.000346615	21.291	19.8706	10.0266	9.24484	11.7263	9.57768	10.4744	10.2467	13.5398
chr9_87136254_87136552	1.73164	1.4511	4.56215e-07	0.000346615	5.71006	5.99689	0.730599	2.04078	0.589609	2.35382	2.04002	2.05539	1.39849
chr10_22380556_22380760	2.13555	0.571977	4.56344e-07	0.000346615	4.15815	2.61583	0.506908	0.573976	0.294532	1.28559	0.50531	0.380657	1.21316
chr14_31640464_31641490	-0.69362	5.1796	4.51672e-07	0.000346615	27.7938	24.4934	37.8236	41.1636	40.8663	41.5234	36.5085	38.6296	33.8413
chr2_156484804_156485038	1.39284	1.23526	4.61764e-07	0.000346729	4.25338	4.52482	1.66731	1.02562	1.92727	1.79271	1.1132	1.58412	1.50175
chr2_34801768_34803230	-0.68077	5.40819	4.69199e-07	0.000348948	33.399	28.3814	40.6809	49.2234	46.3665	40.4986	46.6849	48.3627	44.968
chr4_154134744_154135136	1.43604	1.40949	4.80172e-07	0.000348948	4.13005	6.00947	1.65266	1.0399	1.82218	1.78099	2.14143	1.47408	2.00795
chr5_106448127_106448325	1.63527	0.624274	4.80931e-07	0.000348948	2.79574	3.15895	0.871287	0.964693	0.671984	0.700297	1.1226	0.738934	1.00399
chr8_14752935_14753158	2.02583	0.247358	4.77169e-07	0.000348948	1.89148	3.06288	0.519363	0.558183	0.763971	0.62663	0.507532	0.491918	0.397217
chr16_90197222_90198065	-0.90962	4.57332	4.79855e-07	0.000348948	17.0432	13.1313	22.4984	25.479	29.5977	24.3375	30.2175	28.255	20.7161
chr17_23598546_23599774	-0.794249	5.06177	4.7402e-07	0.000348948	22.1811	23.1367	33.8796	33.5804	33.988	39.5752	36.717	31.344	42.079
chr11_119885199_119885349	2.10174	0.0266312	4.90089e-07	0.000353606	2.24187	1.99568	0.62647	0.422604	0.516951	0.53935	0.405922	0.135217	0.399368
chr9_49406801_49407339	1.29988	1.93826	5.11293e-07	0.000362824	5.69545	8.53674	2.24546	2.39036	2.98331	2.01712	3.57046	2.68285	2.70482
chr18_21299573_21300929	-0.71482	7.21349	5.09489e-07	0.000362824	98.7099	112.936	147.383	156.465	167.455	176.256	170.056	135.889	159.042
chr4_144892113_144892875	-0.647154	5.17758	5.17677e-07	0.000365347	28.5783	25.1241	38.9715	34.573	40.605	36.6037	39.056	38.5071	40.2656
chr14_64949547_64950417	-0.739679	5.63053	5.29264e-07	0.000371495	32.0353	37.3383	46.9672	56.3379	55.5027	50.3763	60.3207	54.9492	47.4632
chr6_128763667_128764588	-0.706192	5.42005	5.62867e-07	0.000381617	29.8001	31.4439	48.0715	49.0925	37.5646	44.3392	47.2953	49.8205	43.9637
chr7_84779080_84779878	-0.915651	3.78556	5.52171e-07	0.000381617	8.51193	8.73014	14.2245	12.058	16.9341	14.752	15.8698	17.0376	13.4133
chr10_7488986_7489414	1.69065	1.8373	5.5513e-07	0.000381617	7.95572	7.4642	1.90246	1.45738	1.85264	2.59914	1.51783	4.65368	1.28923
chr10_81495870_81496957	-0.610353	6.35541	5.59523e-07	0.000381617	62.8616	61.4048	79.3959	82.5694	90.7737	85.5776	95.9156	92.8335	80.1151
chr11_83869113_83869384	2.18316	0.569644	5.59401e-07	0.000381617	2.21944	4.54506	0.794186	0.818547	1.01278	0.24225	1.02283	0.379825	0.496982
chr15_77319005_77319267	1.67721	0.757147	5.48739e-07	0.000381617	2.90325	3.79485	0.959018	1.34393	1.15847	0.601729	0.708117	0.97587	1.00226
chr18_83023010_83023160	1.94055	0.171456	5.64369e-07	0.000381617	2.35271	2.20719	0.616609	0.43255	0.405523	0.627896	0.404473	0.838637	0.39753
chr1_192092138_192093229	-0.994669	5.37339	5.72328e-07	0.000382988	30.1638	20.0614	42.5275	49.7767	33.1577	54.9795	50.9626	45.6955	41.0543
chr7_125319883_125320384	1.57923	1.48559	5.71324e-07	0.000382988	3.55663	7.70841	1.83861	1.55142	1.58094	1.7799	2.2443	1.82691	1.29474
chr1_83004063_83004280	1.59437	0.752602	5.83422e-07	0.0003884	3.70369	2.83186	0.862292	0.976512	1.28003	1.07198	0.914126	0.625783	1.10394
chr3_135731303_135731649	-1.55687	2.21956	6.05995e-07	0.000389378	2.24707	1.57011	5.88117	5.80125	4.599	6.44404	3.44488	5.12201	4.60156
chr6_83775340_83776309	-0.63922	5.51075	5.94745e-07	0.000389378	33.4996	34.3862	48.932	48.9879	45.0981	51.2952	50.6524	50.4393	43.0563
chr8_91629298_91630415	-0.728547	4.81663	6.01967e-07	0.000389378	19.1542	20.5095	27.9333	30.8858	29.0162	32.3697	32.4491	31.5533	26.4305
chr12_19246766_19248499	0.862278	4.07833	5.97706e-07	0.000389378	25.4248	29.3465	16.9257	16.335	13.0824	12.6018	10.9727	15.6989	11.2039
chr16_89939695_89940001	1.07552	2.02264	5.96351e-07	0.000389378	6.37758	7.47408	3.05707	3.0586	2.63693	2.83735	3.15429	3.40232	2.90295
chr4_53195999_53196870	-0.859192	4.89614	6.16827e-07	0.000389766	18.9312	19.8775	33.2974	35.8487	28.5244	35.7558	31.3233	36.5314	24.418
chr4_63113905_63114254	1.24312	1.45497	6.34577e-07	0.000389766	5.38342	4.41005	1.82816	2.1955	1.95539	1.95946	1.62384	1.71488	1.90312
chr7_6171498_6172772	-0.707891	4.91421	6.15335e-07	0.000389766	22.7501	20.394	31.268	29.4142	29.5562	35.219	34.7886	31.4452	33.0528
chr8_105826625_105827881	-0.631345	6.31676	6.22616e-07	0.000389766	58.1505	61.1995	75.6312	90.0204	87.5132	85.7627	91.6423	82.3759	79.2148
chr10_22273306_22274260	1.34115	3.41408	6.35026e-07	0.000389766	20.2745	21.7715	8.49958	7.52125	4.92996	10.8414	4.25195	5.76505	11.1478
chr15_100870946_100871473	1.28069	2.06738	6.20445e-07	0.000389766	5.91601	9.59244	3.06159	3.30801	3.61365	2.46958	2.23005	2.69159	3.20874
chr16_6985940_6986492	-1.01062	3.26503	6.36778e-07	0.000389766	5.82659	5.46652	12.1876	9.90321	9.9434	8.22383	11.2939	11.3222	10.0128
chr16_35643658_35644097	1.13892	2.45581	6.30734e-07	0.000389766	8.95368	10.5245	3.37267	4.68421	5.4088	4.64483	3.1446	3.78821	3.39763
chr17_45544846_45545671	0.997551	3.09371	6.19602e-07	0.000389766	15.1283	13.9822	7.54161	6.15242	5.78441	4.38617	8.76204	6.70486	7.21618
chr19_5847588_5847797	-0.938216	3.6237	6.34292e-07	0.000389766	6.93716	8.21086	12.9184	12.6878	13.0707	11.6157	14.1405	12.685	16.0399
chr3_88834902_88835733	-5.08663	1.69871	6.50668e-07	0.000395945	0	0.21345	3.56566	3.11577	4.53235	3.63728	8.28623	0.309353	3.09602
chr4_3180179_3181122	0.958662	4.19318	6.71017e-07	0.000395945	32.3855	29.8584	12.1809	12.9962	11.3115	20.2686	12.8077	18.8385	13.8172
chr7_30090078_30091024	-0.628663	5.32074	6.66547e-07	0.000395945	32.0526	27.9625	45.0173	39.9781	41.033	45.5228	41.2907	43.6188	39.6552
chr9_14770642_14771077	1.27021	1.68538	6.61594e-07	0.000395945	5.8236	5.89018	1.62189	3.11097	2.09987	2.22243	1.82589	2.43216	2.30477
chr11_85885848_85886492	1.10042	2.44001	6.60995e-07	0.000395945	10.6535	8.40216	3.46421	4.16719	5.77793	3.90608	3.96559	3.31324	3.80291
chr11_114965168_114966064	-1.00918	3.44364	6.64595e-07	0.000395945	8.31414	4.6046	12.1485	11.9639	11.3782	11.5501	10.5716	14.1057	11.0122
chr13_7047112_7047424	1.66335	0.916695	6.69735e-07	0.000395945	4.94792	2.71625	1.2313	0.736209	0.808674	1.25387	1.32552	0.864665	1.30595
chr17_4611819_4613289	-0.711218	5.07648	6.714e-07	0.000395945	25.102	23.0239	34.1434	36.0496	38.1228	34.9194	39.7738	38.9785	30.233
chr8_20653007_20653267	1.86588	0.932844	7.16669e-07	0.000420464	5.28334	3.03226	1.61919	1.22959	1.04501	0.691746	0.913445	1.44468	0.288863
chr11_89059916_89061098	-0.754453	5.56189	7.19488e-07	0.000420464	29.4552	36.0797	49.18	50.8039	55.741	53.426	53.7044	50.8133	41.3475
chr7_96729204_96729830	1.27337	1.93193	7.56111e-07	0.000439876	7.85047	6.30087	3.82382	2.5192	2.49449	1.46222	3.05554	2.56528	2.70465
chr3_154596502_154597628	-0.678876	5.39034	7.61015e-07	0.000440744	32.0504	29.0161	45.0863	43.7177	45.9728	43.1832	44.6485	52.4829	37.8449
chr8_20513676_20514205	1.18443	3.65191	7.72815e-07	0.00044558	26.7945	20.1736	11.2314	11.4565	8.26806	13.2432	5.36992	9.74678	6.49064
chrX_7898586_7899912	-0.744796	4.74269	7.77598e-07	0.000446345	19.2736	18.0835	30.2463	34.1346	27.5794	26.8244	27.8655	28.0335	25.8315
chr6_73248113_73249164	-0.700777	5.06065	7.87172e-07	0.000449689	23.3011	24.5041	33.4418	36.4542	35.1469	38.5037	31.6231	40.3084	33.6468
chr7_12015180_12015888	0.841189	3.48332	7.90387e-07	0.000449689	18.4892	17.3475	9.44109	6.38201	9.27074	10.3385	8.2331	9.98122	10.022
chr3_47280062_47280801	-1.00167	3.6888	8.0716e-07	0.000457217	9.20341	6.18797	12.9934	11.4955	16.0183	15.0375	16.2823	14.1377	12.1088
chr7_133281197_133281505	1.39373	1.18608	8.12445e-07	0.000458201	3.91449	4.52776	1.38971	1.14818	1.44058	1.60773	1.5262	2.04881	1.09525
chr7_126102158_126102469	1.4252	1.34381	8.16885e-07	0.000458702	4.36077	5.26589	1.75239	1.79398	2.29778	1.69165	1.21485	1.00029	1.70359
chr2_36105083_36105460	1.27403	1.95227	8.24502e-07	0.000460975	6.71522	7.57763	1.78243	2.90539	2.251	3.97153	2.23221	2.92024	2.80571
chr5_3595639_3596828	-0.705097	5.44208	8.37909e-07	0.000466452	31.2605	31.0195	43.6653	47.3141	41.456	48.5361	52.7945	50.5516	40.6515
chr17_17004492_17005525	-1.04472	4.90069	8.51326e-07	0.000471887	20.0711	14.9164	28.173	39.5549	27.4978	42.1123	27.9593	28.421	35.9629
chr15_102721861_102723004	-0.6523	6.26157	8.61223e-07	0.000475332	54.6754	58.7826	79.24	77.1446	86.4572	81.3146	93.0703	83.4621	70.6959
chr1_131259094_131259269	1.56374	0.702969	8.76737e-07	0.000481836	3.25025	2.94209	0.864608	0.848932	1.39612	0.979092	0.811321	0.975732	0.798093
chr3_79531576_79532577	-0.740939	4.57714	8.86406e-07	0.000485085	17.4825	15.8737	26.9255	28.1985	26.8906	21.9182	22.7752	27.0429	24.9363
chr1_189521919_189522293	1.47626	1.3177	9.02794e-07	0.000491969	4.92928	4.7314	1.66271	1.28474	2.1727	2.16643	1.52459	0.762033	1.39887
chr5_150665019_150666095	-0.740307	5.78123	9.06819e-07	0.000492086	34.6096	42.3885	52.1224	52.8126	60.7346	59.6352	67.5425	64.319	55.7802
chr4_11485287_11486539	-0.698134	4.99894	9.11643e-07	0.000492634	23.3058	22.6066	30.8091	33.142	38.6146	33.7697	34.6826	31.6983	35.6583
chr11_53134137_53134537	1.57436	1.28386	9.25585e-07	0.000498084	3.67846	6.01358	1.57598	1.7784	1.92425	1.3242	0.702183	1.46564	1.70636
chr10_22198627_22198942	1.63406	0.948532	9.33024e-07	0.000500004	4.94677	2.82236	1.7036	1.11671	1.05314	0.780169	0.80893	1.33346	1.10094
chr7_59779374_59779634	1.25875	1.73925	9.56919e-07	0.00051069	5.70728	6.42043	2.91767	3.12176	2.3504	1.7521	1.9277	2.43578	1.79502
chr1_118909201_118909435	1.68001	0.73457	9.63408e-07	0.000512037	2.90414	3.6887	0.960531	0.847486	1.51317	0.790821	0.502297	0.975093	1.00262
chr2_122243556_122244265	-0.902045	3.58284	9.83211e-07	0.000520421	6.59788	8.42462	11.8558	13.2113	12.0417	13.9732	14.0404	13.4013	11.7115
chr7_122257866_122258040	2.13087	0.234666	9.91476e-07	0.000522654	2.91878	2.20151	0.238676	0.554775	0.642888	0.249737	1.02621	0.256535	0.704883
chr8_116335690_116336073	1.46212	1.35439	9.96413e-07	0.000523121	5.15507	4.72969	1.37802	2.16858	1.08631	1.69191	2.03958	0.881898	2.11164
chr2_147083791_147084887	0.944843	3.11163	1.0049e-06	0.000525299	13.4367	15.2552	5.45438	6.16101	8.29892	8.03357	5.99487	7.90185	6.00212
chr8_83747660_83748968	-0.74451	5.00335	1.0087e-06	0.000525299	22.1824	22.6096	31.9533	36.7079	33.9706	39.6786	34.8859	34.1227	28.9313
chr5_144475449_144475813	1.56899	1.34484	1.02447e-06	0.000531371	5.2663	4.94082	1.19561	1.53597	0.959918	2.3566	2.24712	1.81997	0.789031
chr2_155853658_155854468	0.945049	3.38386	1.04358e-06	0.000539119	18.1537	16.8211	8.38639	8.74591	5.32572	9.26804	10.6942	7.69157	7.70742
chr1_108546849_108547881	-1.05913	3.55723	1.05881e-06	0.000539328	7.96847	5.55926	10.6074	16.0265	12.9316	14.4266	11.7931	13.7614	10.5034
chr8_19938909_19939288	2.04993	1.57864	1.06002e-06	0.000539328	8.19005	6.08732	2.03769	1.28641	0.589456	3.77774	1.52433	0.999255	0.687267
chr8_20010124_20010783	1.48258	2.6886	1.0615e-06	0.000539328	16.8333	9.85889	6.01676	5.4826	2.19244	6.38831	3.55261	4.03313	2.58546
chr11_9046876_9047573	-0.988432	3.60655	1.06487e-06	0.000539328	8.52813	6.08554	11.4925	14.1633	15.4861	12.3399	11.6896	11.9618	15.4361
chr17_14158596_14158758	2.31919	-0.230971	1.06332e-06	0.000539328	1.56206	2.00362	0.544008	0.160009	0.268238	0.357269	0.511838	0.131143	0.197467
chr2_45238972_45240296	-0.726192	4.62594	1.07706e-06	0.000541039	18.6051	16.2922	24.6152	22.4846	26.9034	28.2811	28.1769	27.4122	26.3403
chr10_39959483_39960709	-0.627527	5.35151	1.085e-06	0.000541039	31.6	29.6492	43.9528	38.7518	46.2175	42.1187	39.9651	46.8974	44.7713
chr15_83171773_83172819	-0.722481	5.57594	1.08327e-06	0.000541039	35.7491	31.9593	44.7805	60.3036	56.1327	51.1906	48.6118	49.4798	46.8644
chr16_5422576_5422991	1.76596	1.16618	1.08204e-06	0.000541039	3.11216	6.33682	1.31008	1.3818	0.9426	1.14783	2.04578	0.635248	1.40428
chr11_48384663_48385044	1.45972	1.42686	1.09529e-06	0.000544068	6.5156	3.97872	2.40363	1.42399	1.82304	1.59274	1.31675	1.12108	2.31372
chr1_89131656_89132328	-0.756304	4.42234	1.13388e-06	0.000544667	15.5777	14.0861	21.4704	25.9579	23.634	20.9541	21.5578	21.9452	24.9453
chr3_133586857_133587851	0.980881	2.91819	1.11486e-06	0.000544667	11.4161	13.9973	7.4851	4.79725	4.8788	6.04916	5.69386	7.28272	4.99928
chr5_24423270_24424408	-0.645252	6.30137	1.12577e-06	0.000544667	60.96	56.4596	76.7745	77.7119	78.5406	89.5102	96.6309	81.1586	86.1334
chr6_67036012_67037770	-0.705834	6.23322	1.11934e-06	0.000544667	47.3816	60.1604	73.102	83.6321	78.0044	87.2041	88.287	77.383	75.4091
chr6_70824192_70825039	-1.0524	3.84846	1.1316e-06	0.000544667	9.53499	7.13849	16.9692	13.1609	18.8702	17.3555	17.9083	11.8657	13.9127
chr12_20278032_20278330	1.21522	2.08446	1.12223e-06	0.000544667	7.61577	7.78354	3.51838	3.69942	2.76124	3.85906	1.61349	2.69441	3.00419
chr13_110638990_110639384	1.32979	1.25254	1.10214e-06	0.000544667	5.16517	3.56338	1.66339	1.53648	1.44826	1.22615	1.73096	1.5861	1.80674
chr15_84686286_84686592	1.25473	1.70565	1.13867e-06	0.000544667	6.04997	5.78271	2.45507	2.6113	2.95444	1.9405	1.92829	2.66878	1.38967
chr17_91087787_91088418	1.04828	2.46074	1.13557e-06	0.000544667	8.50414	10.3157	3.36778	3.78631	4.05686	5.19439	3.55403	5.09526	4.10553
chr18_78011575_78012089	1.37731	2.02452	1.13551e-06	0.000544667	6.9344	8.73964	2.70134	2.65528	2.37756	2.29076	2.95137	1.62136	4.63586
chr1_173995159_173995554	1.35014	1.44114	1.14588e-06	0.000546096	6.17712	3.98078	1.36719	1.68387	1.70705	2.15181	2.14012	2.18108	1.39547
chrX_70385133_70386319	-0.999631	3.4353	1.18413e-06	0.000562249	7.51915	5.34999	9.37849	12.7644	10.6134	13.6353	11.9003	12.6635	11.1134
chr3_79792360_79792705	1.24239	1.45526	1.2036e-06	0.000564872	4.81474	4.94426	1.73476	2.19557	1.95544	2.24103	1.62383	1.94982	1.49604
chr8_20581177_20581875	0.972115	2.95307	1.22558e-06	0.000564872	14.0113	12.086	8.4788	5.85799	4.63343	6.50216	5.07807	6.21497	5.50328
chr8_124410151_124410419	1.69645	1.04057	1.22629e-06	0.000564872	2.89121	5.49169	0.940611	0.997268	1.05759	1.24758	1.53057	0.750544	1.7128
chr11_16951012_16951656	-0.683385	4.54511	1.20971e-06	0.000564872	15.9024	17.7781	25.4305	25.5933	24.4351	25.1557	25.326	24.1354	23.331
chr11_117888992_117889238	1.54743	1.54101	1.21736e-06	0.000564872	4.80213	6.85084	2.01841	1.04814	1.0975	2.14969	2.03651	1.36033	2.92365
chr12_105337195_105337521	1.29344	1.28717	1.22453e-06	0.000564872	4.02584	4.73882	1.75271	1.66799	1.20872	1.41037	1.7301	1.93972	1.70367
chr14_49985077_49985229	1.97065	0.18801	1.22496e-06	0.000564872	1.78019	2.85172	0.520815	0.55638	0.525382	0.437321	0.40446	0.491209	0.807119
chr18_88971385_88972291	-0.874365	3.85268	1.22902e-06	0.000564872	8.73188	9.78601	17.5082	16.2624	13.1184	16.4564	12.9068	17.0461	15.5237
chr19_25831469_25831759	1.89846	0.66289	1.20454e-06	0.000564872	4.04397	2.72288	1.54716	0.459012	0.908128	0.32826	1.12352	0.736875	0.596375
chr1_104770121_104770796	-1.03271	3.11253	1.25093e-06	0.00056887	5.49542	4.51525	8.71505	8.12747	11.5515	9.51412	8.94768	10.1054	8.60796
chr4_98878896_98879517	1.13306	1.88042	1.24959e-06	0.00056887	7.17855	5.66961	2.24468	2.39146	3.35034	2.66674	2.95258	2.68332	2.3998
chr18_81402296_81402996	1.13306	2.38567	1.24704e-06	0.00056887	10.0899	8.51051	4.29861	2.2028	3.66985	4.93102	4.58367	3.19017	3.90646
chr10_22172311_22172505	2.70222	-0.0965832	1.27326e-06	0.000576992	1.78215	2.63909	0.255875	0.158682	0.0142025	0.0752676	0.927985	0.130618	0.505253
chr12_51300715_51301146	1.54698	1.20717	1.28294e-06	0.000579346	3.68248	5.37789	1.20579	1.5209	1.91775	0.859975	1.11448	1.46271	1.91206
chr3_152477557_152479313	-0.6468	5.05103	1.31281e-06	0.000588853	27.9143	21.3309	32.9165	34.9397	35.4003	34.0304	36.4129	37.0349	35.2541
chr19_9128275_9129205	-0.940867	3.70476	1.31311e-06	0.000588853	8.06532	7.99244	11.7443	13.1162	14.2368	15.2168	15.4648	12.0917	16.6391
chr10_84530432_84531182	-0.815485	4.45601	1.33423e-06	0.00059509	14.6761	14.6171	21.9931	27.4716	22.7453	24.899	18.7011	25.3348	24.1387
chr11_21189026_21189338	1.42144	1.1019	1.33624e-06	0.00059509	4.25961	3.78239	1.68076	1.26518	1.06982	1.89817	1.01209	0.99175	1.50469
chr1_72225669_72226665	-1.00505	4.48568	1.37566e-06	0.000605301	16.8322	10.0701	21.9822	23.4073	25.2029	20.2217	30.0177	30.177	20.9204
chr1_73937646_73938462	-0.798287	4.66065	1.3826e-06	0.000605301	15.563	18.5177	26.5507	28.2345	26.4005	26.0299	23.6892	26.2086	33.0688
chr8_15062570_15063392	-0.774949	5.40486	1.36807e-06	0.000605301	30.256	28.0714	50.8904	38.6387	42.6147	47.5582	40.6749	42.9058	55.3033
chr10_93405438_93405733	1.70446	0.764117	1.38045e-06	0.000605301	3.01632	3.7937	1.05373	0.469618	0.798951	1.64558	0.811244	1.09246	0.696021
chr12_24974578_24975686	-0.733153	4.79032	1.37713e-06	0.000605301	20.2834	18.6079	26.2606	29.9192	32.4897	29.954	26.4366	34.4539	27.6369
chr12_88360370_88361254	-0.651213	5.17644	1.40312e-06	0.000612209	27.1158	26.2866	36.4156	40.0622	40.4757	39.1986	39.5654	40.0827	32.8382
chr1_42952857_42953526	1.08512	2.59669	1.41391e-06	0.00061484	8.49503	12.5342	4.35594	5.11021	4.19957	4.44075	3.65364	4.15687	5.92507
chr2_25305582_25305894	1.4103	1.16003	1.42279e-06	0.000616626	3.57397	4.74293	1.76944	1.64739	0.952036	1.60995	1.1143	1.46332	1.40144
chr11_8579539_8580402	-0.696942	5.04421	1.45512e-06	0.000627932	23.1896	24.1881	33.9746	33.7064	40.5654	34.836	37.228	31.825	33.8485
chr15_25621986_25623304	-0.667332	6.35623	1.46046e-06	0.000627932	62.4166	57.9318	77.8149	92.6665	94.1564	100.197	81.4612	81.7744	82.6209
chrX_124119942_124120997	1.78501	3.45508	1.46346e-06	0.000627932	29.1467	22.3825	4.91595	3.90227	13.4067	2.29908	6.3027	10.7583	6.00293
chr4_127168354_127169730	0.79984	3.70945	1.48579e-06	0.000634943	17.6863	23.2555	10.3823	12.4574	10.8426	10.4819	10.6783	11.9286	9.00265
chr10_15841425_15842004	-1.26817	2.25213	1.48963e-06	0.000634943	2.58039	2.0985	6.24561	4.49664	5.22305	4.97211	4.8795	5.8358	4.39908
chr1_87596498_87596895	1.49359	1.18527	1.50027e-06	0.000635499	3.34365	5.38113	1.48728	1.14421	1.67808	1.42208	1.73331	1.46289	0.994184
chr10_62015997_62016180	2.18061	0.290032	1.50078e-06	0.000635499	1.88796	3.48782	0.809044	1.04196	0.405652	0.342758	0.404449	0.37455	0.397498
chr16_55767858_55768008	2.48082	-0.0938179	1.5228e-06	0.000642717	1.21352	2.96557	0.639411	0.40998	0.388587	0.073809	0.407797	0.249307	0.197161
chr8_20013009_20013197	1.62108	0.739377	1.5286e-06	0.000643061	2.79106	3.68988	0.863739	0.974594	0.556433	1.1682	1.32786	1.09271	0.695933
chr3_103663113_103663467	1.17903	1.63032	1.53628e-06	0.000644195	5.94343	4.93603	1.90164	1.71505	2.58464	2.31752	2.23796	2.54842	2.00008
chr4_152317222_152319219	-0.612386	6.39873	1.57199e-06	0.000657036	63.0825	64.7727	86.7548	87.8411	87.5368	97.6931	97.0329	91.9895	76.8045
chr4_81372276_81372951	-0.951528	3.21478	1.59144e-06	0.000663018	5.9402	5.35981	9.32704	9.35278	10.3108	10.1359	11.91	9.51623	9.30976
chr6_87301175_87301426	1.40008	0.885242	1.59717e-06	0.000663265	3.81565	2.93708	1.22562	1.1197	0.934453	1.24952	1.32444	1.10134	1.10039
chr3_152864463_152864662	2.43817	0.209705	1.61053e-06	0.00066667	1.43266	3.91839	0.818804	0.0267023	0.518218	0.538292	0.612745	0.254123	0.296948
chr12_73846670_73847764	-0.845087	3.70863	1.63308e-06	0.000671702	8.73954	8.30594	13.261	14.3257	15.5088	15.2183	13.9332	14.4987	11.4043
chr6_90604494_90605299	-0.633227	5.46542	1.67333e-06	0.000683901	32.3783	33.651	45.5108	43.6049	44.0496	52.288	49.0251	45.7012	47.2729
chr9_43205625_43206041	0.993216	2.15681	1.69628e-06	0.000688921	7.61955	7.14877	3.03632	3.73071	3.76663	3.37734	3.35575	3.53285	2.99955
chr12_28602012_28602938	-0.814658	4.51536	1.69385e-06	0.000688921	16.364	14.2945	27.6466	22.045	25.0753	26.2352	28.3858	21.1106	21.4226
chr12_26598571_26598842	1.04655	2.63296	1.71109e-06	0.000692753	9.73728	11.5768	5.17048	4.47168	4.95338	6.55454	4.16507	3.80379	3.79601
chr5_65561375_65561803	1.27486	1.56506	1.73529e-06	0.000696006	5.94426	4.83007	2.09842	1.82972	2.45099	1.39239	2.54929	2.42461	1.49408
chr6_53197047_53197844	1.01661	2.65406	1.72633e-06	0.000696006	9.0592	12.2142	4.52642	5.64947	5.45552	3.9723	4.16426	5.70807	4.50339
chr15_93372848_93373491	1.04811	2.31138	1.73091e-06	0.000696006	8.28718	8.62567	3.29492	4.91536	3.66336	4.28839	3.76317	3.06849	3.19832
chr3_154816691_154817236	-1.13782	3.72307	1.74946e-06	0.000699519	6.60128	7.78996	13.5185	12.0489	18.9619	10.1569	15.565	18.4763	13.3143
chr10_122096640_122097852	-0.682812	6.42769	1.75761e-06	0.000700609	59.4923	65.5134	77.2739	97.8149	101.071	93.4951	96.9289	83.6076	92.6416
chr7_144878237_144878387	2.36906	-0.149918	1.78101e-06	0.00070775	1.21615	2.64659	0.253076	0.409953	0.269597	0.451982	0.407801	0.131719	0.401755
chr1_106362005_106362420	1.2078	1.84953	1.79854e-06	0.000711737	6.26991	6.6282	2.52905	2.25456	3.70611	2.29984	1.82258	3.03251	2.2998
chr5_110875436_110875753	1.31316	1.31019	1.80206e-06	0.000711737	5.38998	3.66787	1.75125	1.41741	2.05848	1.4094	1.72983	1.70636	1.49957
chr14_69775832_69776147	1.59804	1.08705	1.81704e-06	0.000715467	4.71147	3.77882	1.40476	0.878482	0.449397	1.33654	1.11628	2.03894	1.60861
chr7_79694848_79695997	1.04949	3.36411	1.83609e-06	0.000718326	17.5867	18.4052	8.57809	8.46391	11.3613	6.63537	5.98885	9.5987	5.28844
chr18_84080276_84080608	1.2219	1.6063	1.84099e-06	0.000718326	6.51187	4.40261	1.99865	2.47137	1.72718	2.32102	2.3418	1.95836	2.00106
chrX_151016880_151017824	-0.798328	4.48667	1.84058e-06	0.000718326	14.2215	15.9907	20.9256	24.8965	20.6938	27.4089	23.9002	24.009	26.4485
chr7_19749031_19750466	-0.70644	6.78581	1.86414e-06	0.000722941	70.4665	87.3912	103.763	122.33	124.475	133.428	120.522	108.34	113.369
chr17_12688426_12689443	-0.625735	5.60229	1.86961e-06	0.000722941	36.4145	36.4876	47.2404	55.0796	53.5451	53.6005	54.3144	48.7532	47.566
chr19_55553688_55553873	1.83832	0.420036	1.86422e-06	0.000722941	2.00194	3.38022	0.697604	0.44728	0.537602	0.712155	0.815531	0.846928	0.701097
chr7_124602299_124602463	1.86993	0.141632	1.88473e-06	0.00072661	2.58421	1.77947	0.712716	0.556306	0.525327	0.437362	0.5078	0.49118	0.499717
chr8_15057279_15057723	-1.03969	3.78996	1.89093e-06	0.000726833	9.4251	6.7159	18.3211	12.6038	11.8314	15.5611	12.3978	16.7996	18.0426
chr2_32994545_32995127	1.08299	1.7742	1.91542e-06	0.000734062	5.9379	5.67758	2.99737	2.37827	2.6066	2.20913	2.33718	2.32416	2.60548
chr7_59768449_59769044	0.750951	4.38908	1.93206e-06	0.000738048	33.7297	31.3308	22.8053	13.8804	15.3314	18.6789	16.9826	19.1192	16.42
chr9_89508093_89509195	1.10757	2.98994	1.94297e-06	0.000738048	12.1969	15.9991	5.57154	5.19768	7.00926	8.98243	4.25918	5.14051	5.70594
chr19_7341048_7342147	-0.621364	6.0728	1.93782e-06	0.000738048	51.9936	49.5221	67.3468	73.2002	63.2763	68.6865	82.5959	71.8905	72.3112
chr13_49975474_49976038	1.01342	2.31161	1.95155e-06	0.000739135	9.76094	7.03164	4.21161	3.63066	3.41781	4.10171	3.55744	3.06934	4.31334
chr4_114663947_114664361	-0.959593	3.05065	1.97738e-06	0.000742386	5.26795	4.72885	8.27819	10.2355	8.25309	8.79739	8.95025	8.8995	8.91378
chr14_61327640_61328413	-0.699705	5.073	1.96973e-06	0.000742386	22.1745	25.9826	33.5273	37.9667	38.2505	33.1302	40.0797	35.2217	33.0438
chr9_103479814_103480435	1.09112	2.58648	1.99261e-06	0.000745936	8.72142	12.216	3.81012	4.58813	5.80867	4.44224	4.0642	3.44223	5.4188
chr5_108219258_108219433	2.01085	0.145779	2.0044e-06	0.00074818	1.89537	2.6377	0.42815	0.675164	0.876768	0.534445	0.404896	0.373339	0.296041
chr12_109453595_109453939	1.51111	1.5329	2.0381e-06	0.000758568	5.82508	5.67836	1.17963	2.19134	1.5878	3.09212	1.83035	0.887272	2.00568
chr6_114315244_114315623	1.09548	1.90082	2.05922e-06	0.000764225	6.61101	6.2025	2.4257	2.65281	2.86651	3.31561	2.84886	3.03923	1.99292
chr2_178493868_178494695	-0.68769	5.56645	2.06742e-06	0.00076481	33.2736	35.2293	45.7508	59.3335	50.9458	49.5853	53.3991	46.2011	48.37
chr5_67821884_67822671	-0.84872	3.90742	2.08153e-06	0.00076481	10.5374	9.03694	15.6264	19.9239	16.0703	13.5628	16.4775	16.6916	14.716
chr6_117409255_117409883	-1.21774	3.22482	2.08448e-06	0.00076481	5.61191	4.09045	12.1912	10.1658	10.8267	7.77288	7.81893	9.40057	13.846
chr17_47878398_47878944	0.969897	2.65286	2.07628e-06	0.00076481	9.96519	10.9418	5.07139	4.48147	6.20272	3.78728	5.08684	4.2834	5.31278
chr13_12931646_12932416	0.85043	3.43374	2.10227e-06	0.000769152	17.8165	16.8222	8.10152	7.83856	11.9047	7.61814	7.72343	9.85528	8.61194
chr12_23231838_23232211	1.32534	1.6655	2.12824e-06	0.000776455	5.93642	5.88939	2.64973	1.84032	2.58221	2.88167	1.10709	1.60576	2.30581
chr3_10330962_10331546	-0.817256	3.96977	2.13428e-06	0.000776462	10.4179	10.4113	15.9707	15.352	16.0841	17.3392	19.027	19.471	14.311
chr7_62377471_62379422	0.832442	4.02231	2.14798e-06	0.000777604	23.9675	27.9803	12.025	13.2275	14.3453	14.8688	16.2857	13.4075	9.39411
chr17_83631235_83632331	0.854808	3.39523	2.14946e-06	0.000777604	15.6769	17.9898	6.58009	9.15624	10.7614	8.62394	7.72473	8.53402	8.51286
chr14_52055693_52055889	1.50237	1.66731	2.19723e-06	0.000792667	5.02367	7.58986	1.35439	3.0895	2.33038	2.79559	1.72504	1.71994	1.29087
chr1_85667954_85668561	1.13073	2.21801	2.21865e-06	0.000795946	9.30971	7.1396	3.127	4.62925	3.2755	3.37629	3.35549	2.22972	3.9125
chr7_107665512_107666900	-0.688369	5.15475	2.21608e-06	0.000795946	29.4841	22.1711	34.304	39.2328	38.1446	35.8013	36.204	44.6851	37.456
chr8_118266050_118266292	1.52598	0.718288	2.26178e-06	0.000806939	3.47863	2.72761	1.24227	0.725878	1.04085	0.977466	0.604783	0.976825	1.20627
chr6_4762264_4762618	0.699611	4.28997	2.27498e-06	0.000809411	29.9167	29.2311	17.4859	15.0771	18.8928	17.3416	16.8839	13.1998	17.3298
chr2_101628611_101629238	-0.851597	4.33649	2.29091e-06	0.000811676	16.156	10.389	17.7647	20.6269	23.4854	21.595	24.0089	24.3516	20.7279
chr11_103226573_103226774	1.75459	0.681886	2.29896e-06	0.000811676	3.70369	2.83186	0.775788	0.716933	0.304515	1.36524	0.915658	0.622213	1.31089
chr4_135723587_135723900	1.25483	1.49191	2.32955e-06	0.000811924	5.49456	4.62124	1.82502	2.70201	1.34832	1.86329	2.24142	1.71647	1.80056
chr6_82897241_82897976	-0.873295	4.38338	2.31515e-06	0.000811924	14.4594	12.5067	21.0323	17.9183	27.4792	19.0717	25.5364	24.8421	22.1324
chr7_27688929_27689790	-0.684267	5.37862	2.31609e-06	0.000811924	27.4398	32.7132	40.9511	43.4387	47.2637	46.1354	49.1311	41.6876	41.4577
chr10_11390756_11391193	-0.971563	3.26054	2.33234e-06	0.000811924	5.25735	6.21202	8.60173	10.8354	11.4613	10.31	8.84068	11.2012	11.2231
chr14_53785998_53786150	1.92534	0.0903074	2.32571e-06	0.000811924	2.47096	1.78058	0.619935	0.303922	0.402989	0.630422	0.611856	0.25584	0.602832
chr11_73047403_73048606	-0.632121	5.14729	2.34663e-06	0.000814702	23.6282	29.1403	38.1858	37.7175	36.9767	38.2203	36.9179	38.6237	35.9513
chr11_119081124_119081372	1.34278	1.5138	2.35448e-06	0.000815238	4.24099	6.3262	2.38806	2.32401	1.83584	1.49044	2.24169	1.59819	1.49566
chr8_74482323_74482663	1.80017	0.799954	2.36767e-06	0.000817613	2.55775	4.64726	0.864855	0.468975	0.798321	0.602045	1.32811	1.44047	1.10461
chr4_153481759_153482163	1.12302	2.0798	2.40094e-06	0.00082689	7.27948	7.46823	2.40738	2.80842	4.35872	2.55588	2.94774	3.05099	3.61266
chr4_12113272_12113464	1.4026	0.963632	2.42264e-06	0.000832143	4.15368	3.04046	1.40857	0.874788	0.93946	1.33934	1.22007	1.45475	1.30313
chr3_115880635_115880787	1.97084	0.161121	2.43057e-06	0.000832653	2.81069	1.77732	0.617898	0.677129	0.642908	0.156944	0.404664	0.606691	0.602372
chr1_132929031_132929229	1.65356	0.499035	2.44787e-06	0.000834156	2.34414	3.05757	0.594781	0.707004	0.904525	0.800683	0.917316	0.851563	0.699179
chrX_151802875_151804041	-0.641234	5.01629	2.44281e-06	0.000834156	21.7247	26.1947	33.5417	32.7339	35.5193	34.395	35.7013	34.8492	33.1478
chr5_144497147_144497484	1.38072	1.50767	2.45686e-06	0.000835016	5.48962	5.25705	1.64153	1.9437	1.59041	3.08894	2.13899	1.36166	1.29275
chr17_24982246_24983335	0.941396	3.14798	2.48421e-06	0.000839891	12.1934	17.1598	7.16533	5.10974	6.4256	6.7485	8.65638	7.6674	7.21279
chr2_6344657_6345623	0.984835	2.92771	2.49331e-06	0.000840765	11.6412	13.9963	5.66499	4.13883	5.25608	7.24023	7.53869	5.8546	5.60551
chr12_19573844_19574433	1.05264	2.34879	2.52228e-06	0.000848319	9.64309	7.87828	4.116	2.72562	3.29712	4.93212	3.76218	3.30832	4.51533
chr7_116092820_116093688	-0.681047	5.44913	2.53985e-06	0.000849802	31.7081	31.7561	48.4174	47.728	44.8243	43.3516	54.8315	47.641	39.0461
chr8_19708821_19709352	1.17312	2.92561	2.53492e-06	0.000849802	15.585	12.2915	7.86332	6.35689	3.11045	7.25149	4.15886	5.96706	4.59709
chr18_44925249_44925467	2.01805	0.46411	2.54806e-06	0.000850347	2.11168	3.80361	0.795636	1.06048	0.893131	0.242912	0.712526	0.379303	0.599382
chr7_47604309_47604506	1.29254	1.36958	2.59617e-06	0.000862703	5.15943	4.19964	1.74485	2.4301	1.82366	1.49867	1.31665	1.94411	1.4982
chr18_80806958_80807847	-0.807916	3.96028	2.59844e-06	0.000862703	10.8703	9.98654	18.1084	14.1302	14.93	15.3582	19.1296	17.5412	17.3296
chr3_123679927_123680667	1.0556	2.70451	2.61167e-06	0.00086487	13.8018	8.91796	5.43309	5.39873	4.96502	6.175	5.08618	3.33151	4.19852
chr5_136952669_136953572	-0.773912	4.98716	2.62549e-06	0.00086501	21.2847	22.1903	30.1918	42.042	37.4529	33.6802	33.1541	31.5771	30.3373
chr10_114800653_114802090	0.742882	3.60899	2.61888e-06	0.00086501	17.5831	19.6708	9.14251	8.95975	10.9503	9.85925	10.6815	12.1578	9.71169
chr19_53476698_53477382	1.06001	2.43167	2.63758e-06	0.000866785	10.2031	8.40425	3.73784	3.39	5.53306	3.2604	3.65749	5.32862	3.70137
chr7_19628436_19629691	-0.684508	5.66442	2.66126e-06	0.000867712	38.8867	34.7982	48.7203	55.109	57.3252	63.2337	48.4046	56.7735	48.8662
chr12_87146981_87148102	-0.607001	6.26732	2.65386e-06	0.000867712	57.4792	59.5161	72.0451	84.8838	89.7053	82.8307	85.3339	76.5348	79.2179
chr13_55107513_55108199	-0.920507	4.59132	2.65463e-06	0.000867712	12.9807	17.1564	32.049	23.5749	32.8192	22.5404	24.9146	23.4194	24.1305
chr15_89414707_89416288	-0.601151	5.49394	2.66728e-06	0.000867712	37.5465	31.2189	47.0894	50.7669	47.8121	47.0992	41.9964	50.5572	47.9738
chr9_115207583_115207803	1.60133	0.571128	2.69725e-06	0.000875259	2.68461	2.94767	0.778834	0.961501	0.790279	0.796562	0.916258	1.20296	0.494143
chr4_36951494_36951785	1.3335	1.12947	2.7474e-06	0.000888001	4.60249	3.35533	1.29849	1.27136	1.19574	1.79885	1.62992	1.22898	1.50343
chrX_98936853_98938373	-0.880655	6.30015	2.75027e-06	0.000888001	55.5876	46.5699	78.9607	75.3728	76.5993	83.5301	120.347	93.9247	71.7951
chr9_114234767_114234981	1.68549	0.64713	2.76008e-06	0.000888945	3.7071	2.51326	0.587984	0.840869	1.1509	1.17488	1.12259	0.504422	0.69748
chr5_139129459_139130093	1.08337	2.2967	2.77105e-06	0.000890257	7.04154	9.90184	3.57376	3.36464	2.91698	4.01378	3.96935	3.06673	4.61938
chr8_121578386_121579606	-0.591405	6.73638	2.79344e-06	0.000895225	80.7877	82.8572	115.873	97.3751	125.494	110.369	121.34	113.681	105.254
chr4_147926811_147927066	1.2517	1.26	2.83235e-06	0.000905446	3.91449	4.52776	1.75379	1.54079	1.45143	1.22393	1.7303	1.82214	1.80587
chr15_86489110_86489373	1.38722	1.13814	2.85695e-06	0.000911058	4.82841	3.35365	1.96001	1.39577	1.19481	0.95321	1.73336	1.34569	1.29974
chr2_167721724_167722108	1.07261	1.91339	2.87364e-06	0.000911876	5.81682	6.94891	2.79322	2.78411	2.99166	2.66165	2.95123	2.21429	3.00783
chr16_92345095_92347083	-0.653046	5.91299	2.87181e-06	0.000911876	48.1906	41.1037	63.5181	70.6496	65.9601	68.8058	66.3142	57.1714	55.7738
chr4_149539285_149540024	-0.872172	4.51863	2.89595e-06	0.000915435	13.2082	16.3114	26.3156	25.3209	27.7789	28.2086	23.3886	18.8132	23.4314
chr19_60079878_60080136	1.49749	0.838288	2.9136e-06	0.000917792	2.78932	3.90216	1.13741	0.861666	1.04958	1.06522	0.809519	1.09817	1.5107
chr11_100012250_100012499	1.38961	0.931669	2.94105e-06	0.000924185	3.58539	3.36372	1.22171	0.872558	1.53956	1.15213	1.53029	0.868739	1.20156
chr3_142296182_142296466	1.17527	2.19242	2.98663e-06	0.00092534	9.08309	7.3523	2.6728	3.0815	4.00705	1.90325	3.76775	3.41214	4.42201
chr4_57670365_57671481	-0.607234	5.32206	2.99023e-06	0.00092534	29.8013	30.8118	42.7275	42.588	46.3367	41.4987	43.6337	38.7679	40.157
chr6_119229139_119229316	1.62246	0.629555	2.99488e-06	0.00092534	3.5952	2.40798	1.34771	0.717027	0.55132	0.794171	1.01901	0.739335	0.901543
chr7_29461406_29461988	-0.954734	3.91448	2.97472e-06	0.00092534	8.9587	9.46768	16.779	17.5031	19.5247	18.9693	13.0064	16.2122	12.6027
chr8_20612585_20613212	1.06386	2.56585	2.9723e-06	0.00092534	11.3243	9.24476	6.10035	4.97535	3.07467	4.99629	3.55163	5.10476	3.49467
chr8_87943602_87944196	1.00894	2.45138	2.96835e-06	0.00092534	8.61924	9.78664	4.46516	2.87424	4.80022	3.99332	5.09376	4.50336	3.49755
chr18_45942091_45942673	1.09746	2.2266	2.97474e-06	0.00092534	7.49789	8.73608	3.95292	2.4444	3.40185	3.18902	3.56043	4.95246	2.79587
chr10_18234679_18235675	-0.648998	4.76524	3.01581e-06	0.000929583	19.7164	20.4024	28.2119	29.9048	29.1281	30.8579	25.8265	28.3976	29.1455
chr9_30182691_30182890	1.97795	0.158297	3.05532e-06	0.000939517	3.03986	1.56271	0.618055	0.554621	0.642761	0.43831	0.301512	0.490517	0.602408
chr1_63273133_63273814	1.11168	2.39094	3.1665e-06	0.000959439	7.14885	11.1692	3.56262	3.89768	4.41291	4.83689	3.96704	3.78412	2.79158
chr3_62158610_62159591	0.76311	4.13291	3.15148e-06	0.000959439	27.9012	26.601	15.209	17.1758	15.2711	13.4014	10.2556	15.5904	16.0315
chr4_153266370_153266595	1.73114	0.51347	3.15378e-06	0.000959439	3.48453	2.19647	1.07157	0.326403	0.543989	0.991681	0.710695	0.734797	0.903833
chr6_29461917_29462884	0.686445	3.79811	3.16478e-06	0.000959439	20.2759	21.2443	12.6856	10.4885	13.1561	10.5545	11.389	12.7847	11.6167
chr10_60185205_60185928	0.896679	2.6844	3.13744e-06	0.000959439	10.8708	9.88087	3.97043	5.27706	4.97108	5.70952	5.08508	6.07171	4.60199
chr17_30945545_30945875	1.68363	1.04787	3.17708e-06	0.000959439	4.71147	3.77882	1.41117	0.217533	2.01607	1.24672	1.2205	0.98598	1.20162
chr11_83220627_83220821	2.14854	0.0112315	3.27197e-06	0.00098503	1.78421	2.42639	0.822444	0.296808	0.633408	0.25496	0.406165	0.486039	0.0943201
chr8_111643014_111644068	-0.629729	5.32022	3.28584e-06	0.000986907	28.6781	31.0249	37.2673	43.2755	43.1032	46.0594	42.4112	42.6488	41.2608
chr10_22199891_22200775	1.25633	2.5691	3.33008e-06	0.000997287	13.6904	8.70702	6.29822	4.57113	1.93804	3.71412	3.96365	4.62427	4.61109
chr11_69266336_69266993	-0.940398	3.606	3.33585e-06	0.000997287	7.84496	7.14746	13.0111	15.2349	11.4105	11.347	12.2005	12.3221	16.5447
chr6_48010623_48011138	-0.967021	3.33468	3.37934e-06	0.00100102	7.29697	4.92766	9.21642	13.1285	11.0987	11.0242	11.2912	10.0092	10.5137
chr9_22010996_22011228	1.42101	1.1884	3.37256e-06	0.00100102	3.23139	5.27626	1.767	1.52528	0.95369	1.79695	1.32005	1.46445	1.29903
chr10_22197582_22197852	1.69538	0.642513	3.35924e-06	0.00100102	2.90788	3.26401	1.06196	0.964334	0.303889	0.606279	1.22614	0.621761	1.20876
chr14_72979533_72979934	1.51376	1.30107	3.36852e-06	0.00100102	3.79267	5.80066	2.04216	0.770312	0.959	1.97962	1.93767	1.23326	1.70516
chr1_75388646_75388860	1.09598	1.89005	3.42195e-06	0.00100367	6.95226	5.77686	2.24222	3.28814	2.6201	2.66459	2.54054	2.33068	3.31389
chr6_149336218_149336626	1.46514	1.35208	3.39926e-06	0.00100367	3.45082	6.33346	1.28517	1.91804	1.33023	1.22363	1.83335	1.70532	2.11179
chr7_27609278_27609713	-0.995933	3.43193	3.42583e-06	0.00100367	7.06502	5.77617	12.8675	15.0363	9.34047	9.92297	11.1851	11.3416	12.2219
chr7_34265786_34266861	-0.789249	4.28885	3.41773e-06	0.00100367	14.2353	12.2963	18.395	20.8796	20.5182	23.3138	18.9112	25.5501	19.1225
chr17_25692320_25692550	1.53356	0.648753	3.42713e-06	0.00100367	3.1393	2.7307	0.678475	1.09366	1.03603	1.07616	1.12175	0.623644	0.798669
chr17_33628777_33630019	-0.649672	5.26324	3.45093e-06	0.00100835	27.3339	29.342	35.1645	42.9793	44.1219	38.6461	40.0707	44.7019	39.7585
chr5_146508054_146508818	1.05065	2.5883	3.50135e-06	0.00101319	7.93165	12.6431	5.17839	5.11124	3.95136	3.61284	4.2689	4.75116	5.11404
chr6_119107290_119107583	0.916304	3.22561	3.50673e-06	0.00101319	18.8459	12.1759	9.68221	8.0417	5.9365	6.91964	7.93605	6.48089	7.10803
chr9_54157639_54158500	1.01571	2.73539	3.49671e-06	0.00101319	9.61928	12.9504	5.88183	5.14856	5.96784	3.59799	5.90537	5.35953	4.09593
chr12_52785200_52785494	1.32573	1.40882	3.48519e-06	0.00101319	4.01917	5.69267	2.588	1.55479	1.58354	1.59032	2.03741	1.71109	1.29419
chr16_3240697_3241714	0.674206	4.31012	3.47783e-06	0.00101319	31.6042	27.6472	18.1912	17.927	19.7956	14.0033	15.1477	17.7858	16.1209
chr10_11531055_11531282	2.09944	0.387996	3.55261e-06	0.00102188	2.11334	3.59127	0.142031	0.686763	1.00461	0.814212	0.817149	0.494032	0.294506
chr11_5559356_5559928	1.10854	2.09517	3.54785e-06	0.00102188	8.18575	6.7223	3.41851	2.94083	2.02503	4.03898	2.43356	3.40695	3.61187
chr17_45970938_45971246	1.23394	1.27173	3.58058e-06	0.00102763	4.36981	4.09969	1.37741	1.54289	2.178	1.50363	1.62687	1.70597	1.6016
chr2_15054507_15055739	-0.587934	5.53549	3.65469e-06	0.00102936	34.5061	36.5963	47.2563	52.2965	47.9527	49.7727	48.3091	45.5883	51.0817
chr6_3131854_3132299	1.14997	2.3195	3.61416e-06	0.00102936	8.73557	9.04607	3.39045	2.45482	5.25842	3.64394	3.25046	2.82919	4.72101
chr6_80386593_80386830	2.36058	0.0272242	3.61676e-06	0.00102936	1.32495	3.17653	0.342777	0.166674	0.747059	0.639376	0.406691	0.133772	0.29806
chr6_125459544_125459880	1.71761	0.872548	3.63662e-06	0.00102936	3.01132	4.43032	0.57741	0.981728	1.76009	1.35338	0.604139	0.862219	1.1029
chr9_36915458_36915635	1.59086	0.711447	3.64934e-06	0.00102936	3.82017	2.51233	0.864759	0.848747	0.918748	0.601984	1.43157	0.858961	1.10459
chr9_59891927_59892310	1.30759	1.4631	3.61919e-06	0.00102936	6.06334	4.08748	2.39228	1.56178	2.31683	1.49279	1.41822	1.47879	2.31112
chr12_40197531_40198812	-0.636287	5.27519	3.65831e-06	0.00102936	26.5445	31.0297	43.002	45.4543	38.6923	38.5551	38.4403	40.945	42.1667
chr14_70507900_70508689	0.82529	3.04236	3.62836e-06	0.00102936	12.9953	12.9347	5.639	6.94513	6.16266	6.57455	8.04435	7.30234	6.20524
chr16_87060592_87061276	1.06637	2.25474	3.64572e-06	0.00102936	8.40335	7.99053	3.11939	3.8736	4.14683	4.48172	3.76487	2.35191	3.20023
chr4_148206520_148206794	1.37862	0.977089	3.67426e-06	0.0010316	3.35549	3.79037	1.2179	1.25424	0.940879	1.05524	1.6328	1.45572	1.20068
chr11_51484790_51485049	1.52904	0.885336	3.73102e-06	0.00104526	3.01459	4.00595	0.665466	1.48645	1.4113	1.15812	1.01545	1.21598	0.897286
chr11_52568433_52568583	1.91995	0.338323	3.7538e-06	0.00104937	2.34613	2.84505	0.419041	0.932981	1.124	0.338247	0.506504	0.49476	0.600282
chr9_102015397_102016204	-0.917182	3.77	3.77655e-06	0.00105344	10.3254	6.8175	15.9213	14.4835	17.567	13.4007	15.3599	15.2298	11.3008
chr4_153397811_153397961	2.12207	0.0776828	3.82088e-06	0.00106123	1.55382	2.85462	0.721396	0.66874	0.518467	0.538083	0.302373	0.254224	0.195102
chr13_55523266_55524146	0.813144	3.28385	3.81565e-06	0.00106123	14.446	16.0954	7.31469	9.39081	9.22798	7.45402	7.52332	6.72853	8.21455
chr14_4852473_4852715	1.33364	0.960982	3.85701e-06	0.00106896	3.69945	3.25655	1.2178	1.37915	1.42395	1.52706	1.01347	1.22218	0.996762
chr2_34116295_34116489	1.82598	0.473033	3.88246e-06	0.00107371	2.00023	3.59263	0.599763	0.946472	0.660324	0.995978	0.711555	0.615816	0.4962
chr2_122328593_122328918	1.32676	1.27114	3.91179e-06	0.00107853	3.57097	5.16698	1.3805	1.91488	1.81282	1.60003	1.42134	1.58699	1.5005
chr4_46257574_46257724	1.77551	0.292556	3.92224e-06	0.00107853	2.00756	2.74266	0.70304	0.690243	0.889942	0.431562	0.506321	0.728036	0.497841
chr4_136284468_136286370	-0.596158	6.3592	3.93576e-06	0.00107853	61.5129	64.0376	82.7291	92.9394	75.4335	91.9071	93.9815	84.5689	85.8295
chr6_72473459_72473880	-1.44823	2.16346	3.94163e-06	0.00107853	2.01652	1.89177	5.52753	5.78427	5.45909	4.15385	6.01019	3.56895	3.79446
chr12_33311362_33312181	-0.707576	4.1704	3.93818e-06	0.00107853	13.5613	12.0877	18.0657	17.5773	18.4335	20.369	19.7328	19.0139	20.4367
chr8_22665399_22665785	1.29992	1.53592	3.95558e-06	0.00108003	5.14951	5.47146	2.28947	1.31475	1.47338	1.58093	2.96271	1.83554	2.20714
chr19_6633755_6634514	1.0799	2.43503	3.97222e-06	0.00108003	10.7679	8.08448	4.65557	5.20017	4.42216	4.27499	2.42685	3.43222	4.00551
chr4_108217322_108217720	1.19598	1.62148	4.00361e-06	0.001084	5.94343	4.93603	1.62496	2.34883	2.58272	2.31888	2.65037	1.60596	2.00046
chr10_22163322_22163620	1.57259	1.41373	4.00101e-06	0.001084	4.0134	6.64586	2.88361	1.29108	0.841273	1.78444	1.72975	1.82375	1.09251
chr3_41599330_41600606	-0.616191	5.46244	4.03193e-06	0.00108713	34.1768	32.3835	42.5199	50.4795	48.5805	50.4119	46.479	44.73	43.1594
chr5_31092624_31092840	1.30577	1.23148	4.03198e-06	0.00108713	3.45947	4.95605	1.38304	1.40917	1.80986	1.69627	1.73117	1.46834	1.39924
chr12_89469901_89470590	-1.20813	2.41016	4.04882e-06	0.00108939	2.57248	2.8426	4.94573	5.05329	5.49914	5.8704	6.20745	7.51658	5.20271
chr15_73849269_73850077	-0.757511	4.68547	4.06487e-06	0.00109144	17.0244	18.5126	28.5799	31.1081	32.3289	23.3368	26.6446	26.8161	24.2274
chrY_90738908_90739531	0.721489	5.24149	4.08479e-06	0.00109451	58.1539	57.9364	29.1493	27.9085	38.2009	27.3356	35.5019	40.0419	27.6307
chr2_6079028_6079381	1.22233	1.63204	4.10171e-06	0.00109677	5.94179	5.14793	1.996	2.09556	1.9743	2.03836	3.2689	1.48788	2.20389
chr3_98905396_98905669	1.43711	0.947553	4.12793e-06	0.0011015	4.15368	3.04046	1.50591	0.872371	0.937544	1.05803	1.01414	1.6863	1.30368
chr12_110277796_110278329	1.11902	2.15809	4.15159e-06	0.00110553	9.42797	6.2927	3.87206	1.91241	3.75993	3.56742	3.04858	3.29315	3.40677
chr7_95624795_95625086	1.76384	0.718742	4.17613e-06	0.00110978	4.04397	2.72288	0.679863	0.718883	1.27242	1.26806	0.708841	0.268081	1.31038
chr10_42477822_42478818	-0.59097	5.49087	4.24112e-06	0.00112243	33.8352	35.0176	46.1225	41.5473	50.789	47.9938	49.126	50.4352	46.0677
chr13_64312063_64313235	-0.593154	5.45686	4.2367e-06	0.00112243	32.6013	34.4933	46.8343	48.8257	49.225	48.2684	42.3035	46.3058	42.6583
chr4_49844653_49845611	0.798182	3.05337	4.30089e-06	0.00113592	12.9957	12.8291	5.9071	6.68683	6.16616	6.84602	7.83865	7.78165	6.30547
chr1_118827457_118827607	1.94616	0.141243	4.32776e-06	0.00113889	1.66795	2.74684	0.618137	0.554528	0.404356	0.438362	0.818771	0.49048	0.29582
chr5_31179299_31180594	-0.657258	4.91095	4.32979e-06	0.00113889	20.4946	23.6685	32.1531	27.6302	31.1021	32.0851	33.8719	35.1973	31.246
chr10_59900724_59901402	-0.833534	4.22146	4.36124e-06	0.00114483	11.6451	12.9405	20.6249	20.5863	17.1665	20.0867	23.0966	16.2445	22.3433
chr1_181352328_181353217	0.830694	3.19857	4.38553e-06	0.0011474	12.7587	16.2077	6.42808	7.24939	6.81892	7.83147	6.91227	8.51309	8.52199
chr8_123997022_123997263	1.34789	1.32193	4.3888e-06	0.0011474	4.93272	4.30735	1.84514	0.906493	2.05853	2.25596	1.42063	1.23662	1.70332
chr5_142283628_142283793	1.89578	0.217041	4.46508e-06	0.00116264	2.80936	1.88365	0.613546	0.559794	0.88328	0.817053	0.300919	0.258058	0.499087
chr7_38227100_38228259	-0.625482	5.74597	4.49291e-06	0.00116753	37.3023	43.1208	52.5728	55.1373	62.6633	57.5024	60.7227	58.241	51.2696
chr2_26233933_26234537	-0.898159	3.52907	4.51866e-06	0.00117161	7.05403	7.46964	12.0447	11.0454	15.7142	11.0872	10.9777	13.6349	12.5198
chr5_138186941_138188222	-0.705926	4.91098	4.52674e-06	0.00117161	22.9757	20.0771	28.4445	29.2763	33.0397	31.994	33.6677	39.3146	28.9362
chr5_142137889_142138171	1.89298	0.516994	4.56317e-06	0.00117868	4.1669	1.87263	0.980143	0.451274	0.419491	0.51988	0.608059	0.96517	1.10973
chr17_25391941_25392160	1.34835	0.932163	4.59828e-06	0.00118537	3.24428	3.57918	1.03214	1.00025	1.30108	1.62419	1.22022	1.33761	0.997312
chr6_85961048_85962165	-0.620656	5.27554	4.64176e-06	0.00119183	28.5684	29.6554	41.8572	38.0383	43.6069	40.3441	40.8853	46.5214	35.7439
chr19_44835354_44835823	1.02896	2.06142	4.63465e-06	0.00119183	8.0781	5.98209	3.51177	3.45301	3.01326	2.64697	2.53638	3.17031	3.61207
chr1_167393344_167394520	-0.651274	5.66087	4.66598e-06	0.0011933	35.2873	39.4386	48.5463	48.2178	59.7849	59.2157	52.4783	53.6166	54.1832
chr2_60531199_60531453	1.49443	0.901728	4.66155e-06	0.0011933	3.1285	3.8987	1.22744	1.61321	1.05375	0.779761	1.11825	1.45029	0.794938
chr17_23905022_23905674	0.802775	2.85886	4.67755e-06	0.00119389	11.6537	10.9339	6.66571	5.84913	5.12961	6.4157	5.38644	5.73472	6.0103
chr10_82676923_82677144	1.61316	0.743377	4.70785e-06	0.0011969	2.79106	3.68988	0.863417	0.975021	0.920066	0.507671	1.63827	0.859644	1.00203
chr14_51884419_51885445	-0.698261	4.70237	4.69988e-06	0.0011969	19.7245	17.6603	27.694	23.1895	31.8165	27.1015	27.4598	30.6887	26.0349
chr14_21571659_21571984	1.41985	1.22212	4.73337e-06	0.00120102	4.1396	4.63182	1.85789	1.27757	0.709493	1.41754	2.24835	1.23145	1.60414
chr8_46539544_46540287	-0.805574	4.19218	4.76199e-06	0.00120591	11.3067	13.1532	16.3732	17.5885	19.2116	20.1824	23.5065	20.9496	19.3285
chr7_49604868_49605891	-0.714403	4.40069	4.77197e-06	0.00120608	14.1097	15.7801	22.8939	22.2746	22.0848	20.24	20.5391	23.0292	26.2539
chr7_100285547_100286091	0.981441	1.89644	4.78814e-06	0.0012078	6.27483	5.88708	2.69879	2.65869	2.87123	2.93915	2.74515	3.04181	2.70255
chr7_142969220_142969563	1.18979	1.66255	4.81578e-06	0.0012124	5.71376	5.46731	2.92417	2.86102	1.48758	2.31503	1.92859	1.84416	2.20277
chr7_44943821_44944344	1.17049	1.67435	4.854e-06	0.00121965	4.6918	6.42827	1.98977	2.3583	1.98054	1.94035	2.75194	2.4339	2.40576
chr8_106337657_106338528	-0.724393	5.4687	4.86802e-06	0.0012208	28.1106	34.3972	44.4509	51.1768	55.5788	49.6922	45.765	42.6704	42.2552
chr18_69689500_69690821	-0.737123	3.84909	4.91393e-06	0.00122992	10.7609	9.35298	14.8404	14.3653	14.1361	14.6557	16.3787	16.6817	16.0281
chr8_20154045_20154608	1.24543	3.25409	4.94203e-06	0.00123456	19.5028	16.7116	10.4302	7.7521	3.2676	9.76692	5.4821	6.47273	5.496
chr5_74147328_74148362	-0.682968	5.10769	4.97939e-06	0.00124149	23.0713	26.8234	39.8691	37.1567	33.6078	39.3901	39.9762	33.8928	32.741
chr1_161195414_161196448	-0.843156	4.15358	5.07029e-06	0.00126172	11.3114	11.9917	19.308	18.1211	19.2033	19.3783	18.3042	25.046	14.9063
chr4_140366525_140366762	1.55	0.987286	5.10683e-06	0.00126798	3.57889	4.10657	1.31713	1.62038	0.56993	0.6835	1.63382	1.56951	0.997758
chr17_47360272_47360495	1.68655	0.647754	5.11507e-06	0.00126798	3.82136	2.40613	1.54024	0.463573	0.551115	0.889085	0.812387	0.739208	1.00385
chr11_30025658_30026495	-0.663334	5.71005	5.18741e-06	0.00127855	35.734	41.0174	58.0302	60.2231	51.6325	56.1687	62.5573	54.352	46.8579
chr15_78166508_78166767	1.49482	1.067	5.18296e-06	0.00127855	2.78023	5.17494	1.30871	1.3836	1.30702	1.61884	1.01293	0.989399	1.40395
chr2_179019960_179020145	1.78445	0.315454	5.20067e-06	0.00127937	3.03577	1.88158	1.0866	0.691649	0.534094	0.430859	0.506141	0.728634	0.497612
chr17_33965867_33966410	1.07832	2.39514	5.25021e-06	0.00128911	10.7711	7.55581	3.37731	2.60021	4.78577	3.63316	3.55593	4.61462	5.02118
chr7_27447124_27448424	-0.68022	5.911	5.32635e-06	0.00130532	40.4396	46.9063	61.7606	72.7193	72.0596	66.4848	60.7143	57.6575	57.5788
chr2_61811599_61812461	0.890099	3.25729	5.37524e-06	0.00131481	18.3931	12.9161	7.32367	7.39172	6.82588	8.82946	5.58098	8.27852	9.42921
chr1_189698176_189698937	-0.810722	4.32414	5.43172e-06	0.00132611	16.1539	10.8114	22.6424	19.1245	25.148	22.2275	17.8899	21.5712	21.9351
chr11_17211198_17212349	-0.639325	4.94604	5.47143e-06	0.00133213	24.207	21.6556	31.0867	36.4036	31.3689	35.4834	30.3035	31.9326	31.7462
chr1_173367161_173367699	1.14159	2.0051	5.64314e-06	0.00134717	8.1908	5.98148	4.08302	2.15167	2.50899	2.93407	3.05245	3.51708	2.09227
chr2_178528157_178529258	0.696252	4.00233	5.58247e-06	0.00134717	27.4659	21.0156	15.3231	11.8883	11.6749	14.0509	13.4243	13.1696	15.4337
chr3_121291347_121292302	-0.708127	5.71743	5.61657e-06	0.00134717	36.8604	38.3826	50.0272	60.0914	50.2095	62.4172	64.3896	59.2097	47.2584
chr8_20511277_20511427	1.50824	1.22683	5.60662e-06	0.00134717	5.389	3.77391	1.86126	2.14808	0.70759	1.89128	1.32002	1.3474	0.891923
chr8_79638730_79640376	-0.605262	6.61299	5.61542e-06	0.00134717	69.3509	79.3949	97.8433	100.516	101.645	97.1165	122.365	102.112	103.858
chr12_83520221_83520875	-0.658866	5.41437	5.64243e-06	0.00134717	34.0716	28.8017	39.2723	52.1106	45.2022	48.0066	41.1845	47.3928	44.0648
chr14_15178614_15178891	2.05896	0.358737	5.61395e-06	0.00134717	3.94353	1.6619	0.326602	0.563345	0.768577	0.910322	0.197745	0.726444	0.703063
chr16_33110718_33111156	1.57354	1.21034	5.5993e-06	0.00134717	3.00043	6.12616	1.39365	1.14368	0.828455	1.61101	2.04326	1.69638	1.09605
chr17_11836891_11837130	1.61254	0.805521	5.62449e-06	0.00134717	2.90238	3.90099	0.85923	0.980594	0.43654	1.64015	0.913552	0.978668	1.20533
chr17_29748889_29749089	1.65457	0.49815	5.55458e-06	0.00134717	2.34414	3.05757	0.784293	0.830877	0.904458	0.705872	0.504205	0.618348	1.10848
chr2_179383929_179384202	1.57946	0.71651	5.70589e-06	0.00135463	4.0487	2.29816	1.24393	0.597841	0.919537	0.789499	1.22447	0.742383	1.10438
chr14_31343044_31343976	-0.772375	4.41199	5.68809e-06	0.00135463	17.0467	12.2868	27.4099	20.9198	19.39	22.0334	24.2098	24.24	21.2271
chr17_47111883_47112033	2.06473	-0.14858	5.69973e-06	0.00135463	1.79113	1.78795	0.24916	0.415632	0.273277	0.352635	0.406952	0.251236	0.708666
chr2_129252786_129253058	1.61739	0.862078	5.7752e-06	0.00136857	3.35549	3.79037	0.856198	0.859378	0.927219	1.06678	0.912982	2.14188	0.694361
chr18_20625428_20625848	0.976153	2.60496	5.78787e-06	0.00136906	13.0228	7.44118	5.07957	4.73151	4.58009	4.06763	4.678	4.51728	5.31486
chr14_30206825_30207052	1.57559	0.650428	5.84264e-06	0.00137697	2.68164	3.26634	1.34449	0.593753	0.795541	0.981764	0.708699	0.623338	1.20775
chr2_9780621_9780842	2.1158	-0.00710506	5.87778e-06	0.00138273	1.5567	2.53562	0.531606	0.664408	0.15393	0.540563	0.406175	0.13474	0.502113
chr1_156079054_156079305	1.52836	0.823743	5.89649e-06	0.00138459	2.67542	4.0095	1.32912	0.985066	0.562519	1.44602	0.912926	0.9805	1.10224
chr9_110244940_110245980	0.70057	3.53914	5.90713e-06	0.00138459	18.3796	16.5039	9.15241	9.61214	9.29233	10.2309	9.04766	11.9106	9.4118
chr4_9770315_9771428	-0.888366	4.58959	5.94761e-06	0.00139156	15.5734	15.247	23.2032	25.893	24.7114	27.3862	34.7036	27.2894	19.4099
chr1_42414966_42415193	1.7181	0.23105	5.96829e-06	0.00139207	2.35391	2.10083	0.897071	0.56478	0.769856	0.6223	0.506598	0.494502	0.396144
chr2_146502356_146503438	-0.709332	4.46762	5.99109e-06	0.00139207	17.2634	14.2916	26.5997	26.2454	23.0014	23.5524	22.27	22.7961	20.3204
chr3_153794212_153795036	0.858015	2.79637	5.98738e-06	0.00139207	11.3165	10.8297	5.95238	5.17472	4.11485	5.8764	5.49136	5.48912	6.72217
chr3_116479016_116479290	1.76805	0.795926	6.10954e-06	0.00141661	2.33104	4.75586	1.14863	0.974293	0.919525	1.16841	0.914439	0.269586	1.20665
chr11_96345982_96346404	1.00958	1.95087	6.13225e-06	0.00141933	5.93025	6.84226	2.97077	2.7941	2.99964	2.93479	2.64134	3.39868	2.59975
chr4_46599104_46599254	1.87504	0.197078	6.23411e-06	0.00144033	1.78115	2.74541	0.999481	0.309343	0.527692	0.530484	0.610769	0.3756	0.499146
chr1_165581807_165582415	1.24835	2.18797	6.2506e-06	0.00144156	11.1202	5.86223	3.59737	2.0409	2.77271	3.19824	4.69431	2.5818	3.61041
chr8_94139473_94139827	1.43118	0.910768	6.26654e-06	0.00144266	3.58539	3.36372	1.22451	1.37009	0.568676	1.34329	1.53087	0.867545	1.20221
chr3_64172525_64172696	2.23417	0.173446	6.30262e-06	0.00144838	2.6912	2.31001	0	0.301365	0.519986	0.441391	0.923518	0.254838	0.911537
chr3_28107360_28108061	-0.789548	3.80655	6.36144e-06	0.00145159	10.7673	8.19021	17.79	15.703	13.8729	13.0371	14.5423	15.7138	13.9164
chr4_88721760_88722770	-0.662175	4.90901	6.38854e-06	0.00145159	22.4095	21.6601	28.5345	32.9691	30.9728	36.0279	32.3432	29.2637	32.7523
chr5_99036762_99037731	0.878785	3.03754	6.39197e-06	0.00145159	13.4449	13.0385	5.46164	7.85859	5.53072	7.30942	5.17731	7.89597	6.9136
chr6_7543160_7544124	-0.790137	4.19307	6.40651e-06	0.00145159	12.0965	12.6218	18.2361	20.1671	22.2872	15.9551	20.9556	17.6902	21.8426
chr6_55043316_55043610	1.70901	0.720692	6.40524e-06	0.00145159	1.99344	4.54776	0.962159	1.09349	0.916236	1.07627	0.811797	0.857658	0.696676
chr12_4706858_4707008	1.58915	0.398893	6.35765e-06	0.00145159	2.23501	2.63374	0.788442	0.948467	0.781231	0.708842	0.7113	0.616483	0.597941
chr16_22931113_22931366	1.34205	0.95453	6.38876e-06	0.00145159	3.81352	3.14942	1.502	1.37826	0.818574	1.62239	1.11669	0.987597	1.20081
chr16_74608393_74608590	1.67348	0.652595	6.39867e-06	0.00145159	3.02198	3.15668	1.06056	0.463938	0.428899	0.511701	1.22586	1.08893	1.31083
chr8_10569528_10569770	1.58168	0.8986	6.47922e-06	0.0014655	3.35459	3.89649	1.13528	0.863966	0.930868	1.53764	0.706174	0.630074	1.81712
chr2_6145228_6145738	1.12067	1.94219	6.64911e-06	0.00147983	7.17481	6.19897	3.71991	2.27283	3.848	2.66061	2.5396	2.33321	2.19505
chr2_112160559_112160894	1.36202	1.28333	6.65539e-06	0.00147983	3.68319	5.27191	2.41619	1.41256	1.57113	1.50607	1.21531	1.8212	1.19506
chr3_32616216_32616774	1.05494	2.16694	6.62824e-06	0.00147983	8.40976	6.93269	4.05205	4.11269	3.27246	3.9351	2.63705	2.34733	3.10134
chr4_86747976_86749369	-0.602352	6.28905	6.63388e-06	0.00147983	56.4664	62.5698	79.2354	84.3397	81.6548	95.578	74.3395	80.5483	83.1268
chr5_89623379_89623743	1.51048	1.0781	6.5888e-06	0.00147983	4.37259	3.78147	1.30806	0.624064	1.54822	1.90266	1.83856	0.872095	0.894154
chr7_46124795_46125755	-0.738093	5.03205	6.6572e-06	0.00147983	20.6035	25.1439	41.387	39.3219	35.1405	30.6298	34.0694	35.0958	29.6327
chr7_68308859_68309190	1.4597	1.13589	6.62111e-06	0.00147983	3.00548	5.27856	1.3963	1.64186	1.55449	1.33029	1.52748	1.46123	0.791409
chr9_107165727_107166042	1.40989	1.17854	6.6304e-06	0.00147983	5.16721	3.35124	1.7677	2.14675	1.19709	1.6087	1.32016	0.994594	1.09549
chr11_79859578_79859790	2.01994	0.326161	6.62518e-06	0.00147983	1.54713	3.70455	0.706507	0.312075	0.768248	0.718935	0.713701	0.259023	0.600763
chr11_119676326_119676912	0.914629	2.36318	6.59468e-06	0.00147983	8.2889	8.30843	4.29023	4.29442	4.04916	4.27648	3.76055	3.0749	4.31009
chr11_97907702_97907906	1.47371	0.745128	6.71091e-06	0.00148666	3.82136	2.40613	0.765613	1.22799	1.0439	1.06978	1.12019	0.978403	0.899008
chr14_120798594_120798769	1.79394	0.171358	6.70245e-06	0.00148666	2.58421	1.77947	0.709528	0.682526	0.52788	0.625618	0.507314	0.258035	0.601402
chr9_58767377_58767720	1.36838	1.58067	6.81397e-06	0.00150554	5.48584	5.78671	2.8503	2.45887	1.47495	2.79786	1.82838	1.36506	1.08835
chr12_71863806_71864383	-0.758386	3.59855	6.81949e-06	0.00150554	8.40215	8.20205	13.2857	14.0154	12.4227	11.9842	12.2017	12.7996	13.3231
chr5_141138735_141139424	-0.861572	3.93768	6.85419e-06	0.00151062	8.8392	10.9478	16.8658	13.8552	15.9499	18.6065	19.9471	15.0078	14.9158
chr5_21701096_21702089	-0.610415	6.05314	6.87216e-06	0.00151129	51.4329	49.3122	70.864	79.6786	69.115	76.8091	68.4458	66.2992	60.6805
chr7_118712303_118713139	-0.633503	4.52123	6.88063e-06	0.00151129	16.0139	18.0941	24.3753	23.9466	23.9124	25.5206	23.084	24.7357	24.0361
chr11_120760262_120760946	-1.17657	3.17182	6.95251e-06	0.00152303	4.81637	4.73227	9.0606	14.2712	9.29474	9.68431	9.76297	10.8336	6.48844
chr15_75566059_75566850	1.08917	2.61574	6.95763e-06	0.00152303	10.8672	10.6205	5.08439	4.72509	2.32603	5.7287	3.9608	6.17581	4.20191
chr2_153002133_153002400	1.70492	0.821883	7.00751e-06	0.00153135	2.44474	4.64852	1.14518	1.10238	0.922428	0.78738	0.398867	1.32695	1.30812
chr3_90513068_90513563	-0.887026	3.93785	7.04834e-06	0.00153767	9.97171	9.56813	16.6869	16.2919	14.2878	12.4776	19.4364	20.9131	15.821
chr7_5037920_5038775	-0.835515	4.96916	7.06378e-06	0.00153844	19.3751	21.985	28.1653	40.5321	36.8047	39.0561	27.1427	33.8776	31.2413
chr2_28415542_28416081	-0.835839	3.49705	7.09554e-06	0.00154072	8.75349	6.08438	12.7685	12.9118	13.2909	11.9075	11.0813	10.8655	11.6152
chr4_103313504_103314428	-0.623676	5.45408	7.09809e-06	0.00154072	33.0534	32.807	38.9138	47.0389	46.2477	51.4862	46.6831	46.9126	47.374
chr2_28999703_29000698	0.790446	3.38189	7.13769e-06	0.00154671	16.5828	15.9822	10.901	8.7604	8.11684	9.89756	7.51991	7.6964	7.10006
chr9_92250020_92250898	-0.687386	4.34802	7.17502e-06	0.0015522	15.5789	13.7695	21.2224	23.885	21.8133	19.53	20.5414	20.4847	23.7443
chr12_104267650_104267849	1.84205	0.0307525	7.27714e-06	0.00157165	2.1311	1.78411	0.525184	0.672955	0.401995	0.440358	0.301929	0.489089	0.603127
chr8_87754818_87755030	1.61046	0.723867	7.30553e-06	0.00157253	3.81901	2.61853	0.864598	0.973459	1.63307	1.07394	0.708157	0.507033	0.900166
chr13_14039019_14040004	-0.821984	4.14244	7.33442e-06	0.00157612	10.6331	12.7341	17.5353	17.4383	20.8649	15.0621	22.2844	21.1843	18.5266
chr5_64864755_64865309	1.00068	1.84668	7.36002e-06	0.00157845	5.70935	6.10278	2.70562	2.3936	2.619	2.66542	3.05514	2.44825	2.90746
chr9_9083115_9083342	2.08046	0.401601	7.36971e-06	0.00157845	3.25468	2.51718	1.28287	0.441249	0.770939	1.00424	0.300212	0.259938	0.192729
chr10_100486835_100487903	-0.643043	5.53959	7.54749e-06	0.00161118	33.3851	35.6504	42.5914	51.2012	49.77	50.217	56.9657	46.6821	47.8703
chr12_119734452_119734724	1.85635	0.531196	7.54441e-06	0.00161118	4.3957	1.65882	0.978381	0.827172	0.662637	0.61327	1.0214	0.499972	0.597699
chr6_88784606_88785677	-0.597469	5.14879	7.6147e-06	0.00161983	26.5517	27.4471	34.3081	38.8133	41.1107	38.579	35.4917	36.8053	36.7546
chr7_12478041_12478976	-0.699943	5.13346	7.6256e-06	0.00161983	28.136	22.3846	35.1894	38.2649	44.3404	40.906	32.9446	36.5629	33.7433
chr18_79925844_79926356	1.03795	2.03534	7.61107e-06	0.00161983	6.94515	6.83545	3.33094	3.31943	3.74535	3.20609	2.33157	3.4043	2.19206
chr8_29324121_29324448	1.78327	0.863865	7.66384e-06	0.00162261	2.32839	5.17994	0.954678	0.728568	1.28244	1.45046	1.32705	0.508765	0.695207
chr14_13038770_13039705	-1.16081	3.51193	7.65878e-06	0.00162261	5.02597	7.16656	12.2205	16.4144	8.59207	12.1703	13.429	9.90843	14.9369
chr2_160911832_160912407	0.849069	2.9027	7.68312e-06	0.00162306	12.1005	11.6713	5.75229	5.72469	4.38095	5.77053	6.20528	6.92893	7.32401
chr13_61584234_61584938	1.11018	2.30813	7.69109e-06	0.00162306	8.51137	8.83587	4.30959	3.62349	3.78323	5.40488	3.25034	2.59187	2.59118
chr2_113478139_113479040	-0.752342	5.00921	7.72865e-06	0.00162567	18.9171	25.6759	41.0399	37.9434	33.8433	32.2444	34.0704	30.7312	31.6414
chr13_57506115_57506479	1.82752	0.772686	7.71904e-06	0.00162567	2.44474	4.64852	1.34297	0.20273	0.916822	0.886042	1.43204	0.741075	0.798563
chr15_59054437_59055314	-0.632186	4.78534	7.7442e-06	0.00162629	19.7138	21.3514	31.5659	30.458	28.1016	25.4759	30.6165	28.2789	29.5463
chr4_70410007_70410960	-0.697676	5.17409	7.76189e-06	0.00162736	25.5435	26.2902	33.4187	42.9447	37.6332	34.8137	45.169	41.1742	34.4438
chr17_36981133_36981721	-0.961465	3.54015	7.84457e-06	0.00164203	8.75814	5.44934	9.80924	11.7228	15.3391	13.6173	11.8964	13.7576	12.0152
chr2_158732919_158733117	1.53384	0.624252	7.87275e-06	0.00164374	2.6836	3.0539	0.774067	1.21457	0.430002	1.07743	0.915319	0.856969	1.00335
chr14_122181117_122182068	-0.651169	5.51929	7.8782e-06	0.00164374	32.038	35.653	47.5217	52.8442	55.2039	50.1313	46.2725	42.5538	46.2662
chr4_140774999_140775432	1.20733	1.75468	7.90259e-06	0.00164617	5.02717	6.95488	2.07582	2.36819	3.3277	2.21463	2.64741	1.73025	2.30228
chr6_72145205_72145577	1.34952	1.32233	7.95038e-06	0.00164815	5.84353	3.45283	1.47033	1.66958	1.57491	1.40952	1.72987	1.23652	2.41752
chr15_86646249_86646854	-1.60536	3.20967	7.94992e-06	0.00164815	5.63406	1.96961	9.40528	7.76251	14.6263	15.0303	6.89881	10.2432	9.10535
chr6_35287801_35288920	-0.674709	5.1166	7.99936e-06	0.00165036	25.0961	25.4482	39.8671	36.611	34.6438	39.0305	29.8891	36.5601	41.474
chr11_46063031_46063955	-0.69457	5.32495	7.99645e-06	0.00165036	29.8071	27.9669	47.9205	45.4793	51.257	36.8467	38.8453	39.9828	39.0523
chr17_56074515_56075269	-0.650147	5.04614	7.98758e-06	0.00165036	22.9613	25.7697	37.4161	37.2675	30.7484	36.5382	31.9296	38.7301	32.6442
chr1_138856199_138857006	-0.717589	4.84987	8.02516e-06	0.00165105	19.1511	21.6694	26.0732	29.6665	33.4092	33.708	33.9764	31.4367	27.0314
chr3_120271199_120271495	1.42898	1.0996	8.03915e-06	0.00165105	3.23501	4.74621	1.49238	1.13866	1.91236	1.70928	0.909195	0.991512	1.30079
chr6_49318909_49319689	-0.760057	4.92924	8.04106e-06	0.00165105	21.1754	21.0308	32.9399	27.9146	28.0122	41.5769	33.5645	32.6593	31.5453
chr2_158263919_158264090	1.67494	0.537332	8.06007e-06	0.00165233	2.11419	3.48508	0.499477	0.832914	1.02508	0.799502	0.607086	0.968617	0.90328
chr7_30094643_30095426	-0.701245	4.75038	8.13521e-06	0.00166509	19.7209	18.8205	24.1498	27.9894	27.4508	28.707	32.4527	33.5997	26.3337
chr11_21993114_21993888	0.831102	2.97779	8.15981e-06	0.00166748	12.322	12.5152	6.64558	6.13851	6.02538	6.58358	4.87133	8.24816	6.20794
chr7_35333383_35334398	-0.65536	6.40936	8.20449e-06	0.00167126	61.8497	63.7215	76.4012	93.933	98.333	97.5111	95.7087	77.6478	93.044
chr8_13746981_13747222	1.69156	0.687216	8.22471e-06	0.00167126	2.33623	4.01326	0.963702	0.718873	0.429934	0.887619	0.812052	1.55358	0.901155
chr13_3341454_3341811	1.23912	1.34868	8.23632e-06	0.00167126	5.16223	3.88154	2.30851	1.92974	1.70251	1.49862	1.93483	1.59232	1.19305
chr16_57627334_57628482	0.822855	3.20363	8.24303e-06	0.00167126	12.9843	15.9957	7.14851	6.98667	9.20787	8.37796	7.21909	6.36207	7.2086
chr3_62603974_62604186	1.50309	0.72944	8.29031e-06	0.00167559	2.67977	3.47873	1.14554	1.22556	0.801553	1.35626	0.913945	0.860711	0.593617
chrX_169685101_169685556	-1.20446	2.43464	8.28333e-06	0.00167559	2.91412	2.62662	5.30495	6.76304	4.50098	5.77559	6.61666	7.16259	4.89856
chr8_126183123_126183273	2.13832	-0.0763229	8.30711e-06	0.00167636	1.21615	2.64659	0.534884	0.293728	0.512558	0.351601	0.510258	0.251835	0.298061
chr2_170411179_170411478	1.36812	0.83753	8.3413e-06	0.00167802	2.90597	3.47638	1.13369	0.739066	0.932239	1.15696	1.22165	1.33337	1.30523
chr5_3335144_3335558	1.33639	1.67288	8.33957e-06	0.00167802	6.16277	5.78194	3.96399	2.3489	1.85197	1.94511	1.8265	1.60598	1.49232
chr1_107093527_107093852	1.6485	0.885912	8.3635e-06	0.00167987	2.89829	4.43149	1.42367	1.60444	0.562912	1.25552	0.603682	1.33061	0.694194
chr2_182012630_182013201	0.685981	6.57139	8.48946e-06	0.00170252	132.326	155.205	86.9613	104.506	71.1225	87.6447	69.1489	75.5634	78.1147
chr7_105650604_105651502	-0.900847	4.65007	8.53655e-06	0.00170666	16.3594	15.5609	19.4817	30.965	23.9535	28.5409	33.6801	30.3222	23.8264
chr18_37655495_37656079	-0.880576	3.86899	8.56975e-06	0.00171065	8.61824	9.99802	13.1417	19.64	17.9769	14.2886	16.3769	15.3619	13.6109
chr9_58426468_58426674	1.29928	0.978233	8.59286e-06	0.00171262	3.35734	3.5781	1.40405	1.63106	0.942938	1.2417	1.32249	1.45713	0.996272
chr1_79745833_79746766	-0.649644	4.46587	8.67431e-06	0.00172619	16.9211	15.6645	22.9702	22.7022	23.3843	20.7703	23.8002	23.6408	26.2502
chr7_133324032_133324490	0.980567	1.87153	8.68995e-06	0.00172664	5.70865	6.20867	2.9797	2.7826	2.50009	2.66249	2.95145	2.80428	2.60168
chr1_31551986_31552306	1.59351	0.892714	8.73416e-06	0.00173083	4.83731	2.50479	0.666576	1.11281	1.52895	0.876087	1.0157	0.981691	1.5105
chr2_171731724_171731989	1.38468	0.853455	8.73785e-06	0.00173083	3.70369	2.83186	1.32245	1.48953	1.1739	0.967804	1.11829	1.2171	0.693206
chr7_124600419_124600844	1.2391	1.48511	8.80888e-06	0.00174067	3.90426	6.01149	2.19913	1.94782	2.32227	1.48967	2.13836	1.59875	1.80058
chr13_58495419_58496240	-0.809836	3.96362	8.81449e-06	0.00174067	9.51345	11.2611	15.8831	15.6204	19.5334	16.5291	16.2712	14.045	18.9394
chr4_125600780_125600937	1.77091	0.447861	8.84728e-06	0.00174312	1.77404	3.59543	0.885568	0.575974	0.898756	0.615089	0.608243	0.848549	0.598247
chr9_123850772_123852273	-0.682065	6.33917	8.8539e-06	0.00174312	61.0717	56.8806	84.924	73.9933	80.5024	94.8507	105.179	91.8604	73.4988
chr17_6739530_6739814	1.18682	1.58423	8.89987e-06	0.00174951	4.35515	6.11342	2.09272	1.83658	1.84866	1.85438	2.44502	2.77975	1.89955
chr7_16645403_16645679	1.30328	1.61445	8.9701e-06	0.00176064	5.48584	5.78671	1.44414	1.83459	1.84714	1.66904	3.57981	2.42697	1.79821
chr5_131496596_131497063	1.04806	1.84531	9.04778e-06	0.00176855	6.27558	5.78118	2.42998	2.51886	2.73924	3.22643	2.54113	3.27188	1.89235
chr16_38800110_38800322	1.53765	0.645773	9.05152e-06	0.00176855	2.79674	3.05273	0.678674	0.845472	0.553603	1.2668	1.01842	1.32282	0.696698
chr1_40780255_40780663	1.53	0.863782	9.09334e-06	0.00176978	2.90153	4.00711	1.23112	1.23746	0.929924	1.44356	1.11888	0.39268	1.20373
chr12_20139280_20139677	1.47237	1.66388	9.0922e-06	0.00176978	5.47842	6.9514	2.09561	1.19212	2.33282	3.5466	1.62177	1.0114	2.40917
chr5_112471583_112471873	1.32058	1.22589	9.14693e-06	0.00177644	4.93932	3.56499	1.29063	2.15802	1.68795	1.22766	1.31897	2.05248	1.19587
chr5_141724048_141724284	1.47797	0.889121	9.22512e-06	0.00178507	3.58539	3.36372	0.663955	0.992011	1.29378	1.25118	1.84182	0.983334	0.896878
chr7_35475230_35475522	1.39414	0.868839	9.20713e-06	0.00178507	4.15932	2.50966	1.13217	1.36715	0.933552	1.34505	1.11812	1.10081	0.998613
chr11_59103395_59104040	0.857152	3.6048	9.24051e-06	0.00178507	17.3527	21.7806	11.9343	9.883	8.02769	8.23237	10.7855	7.83462	12.437
chr12_54696394_54697170	-0.935572	4.95306	9.25151e-06	0.00178507	14.9887	23.3704	26.4906	36.835	32.802	35.6528	41.2056	36.2996	27.1255
chr17_31496475_31496687	1.42789	0.99064	9.26047e-06	0.00178507	3.46763	3.89542	1.3126	1.12854	0.940577	1.81201	0.704584	1.68857	1.09878
chr4_118541742_118542451	1.05265	2.61682	9.31052e-06	0.00179205	9.17304	11.8967	3.98669	5.11749	6.31223	3.24355	5.80744	4.15923	4.10028
chr5_139658836_139659162	1.4785	0.984599	9.37511e-06	0.00180179	2.67003	4.75207	1.59912	1.37562	1.18074	0.962976	1.0139	1.10387	1.30332
chr10_77349724_77349926	1.59982	0.72853	9.42876e-06	0.00180941	3.59061	2.83283	0.582217	1.09786	1.15863	0.415094	1.53494	1.09244	0.900075
chr12_20257304_20258072	0.759016	3.0723	9.51361e-06	0.00182233	12.9962	12.7235	7.43947	6.29862	7.05087	6.7504	6.19892	8.50094	6.40522
chr7_34410943_34411206	1.40921	1.0562	9.54838e-06	0.00182424	4.60459	3.14311	1.87429	0.882245	1.1882	0.864244	1.21878	1.34191	1.81195
chr12_83987312_83988770	-0.639494	5.05731	9.60535e-06	0.0018287	26.6747	22.9148	34.2382	39.8743	30.1045	33.761	33.7633	38.0048	37.1613
chr16_91816546_91816767	1.57825	0.694731	9.64374e-06	0.00183162	2.33785	3.80098	1.34108	0.722867	0.555273	0.97961	0.914678	1.20811	0.798235
chr3_8923203_8924100	-0.634311	5.88804	9.67511e-06	0.00183488	44.3709	44.1626	55.6181	64.983	66.3408	73.0073	62.752	56.8035	59.8871
chr10_63168588_63168933	1.09419	1.66508	9.7198e-06	0.00184065	5.37599	5.36382	2.35949	2.2341	3.07857	2.12522	2.33955	1.96404	1.99848
chrX_129056479_129056746	0.964423	3.69964	9.73716e-06	0.00184124	15.4289	28.2169	9.40889	11.9006	11.9661	11.7631	7.51233	10.2409	9.40861
chr5_17982387_17983207	-0.890771	3.9879	9.75517e-06	0.00184194	8.83784	11.2647	15.6983	17.5261	21.9714	16.3431	13.3105	16.823	18.3335
chr7_102728912_102729237	1.33574	1.11261	9.80253e-06	0.00184818	4.94565	2.92846	1.394	1.64509	1.67719	1.51695	1.21762	1.34541	1.09612
chr4_45480042_45480203	1.23308	1.31894	9.82586e-06	0.00184988	5.27808	3.56259	2.02908	1.67469	1.21293	1.5941	2.03849	1.70837	1.60056
chr7_98453465_98453659	1.88694	0.325266	9.89396e-06	0.00185459	2.69003	2.41631	0.419019	0.81128	1.12403	0.152798	0.816813	0.6113	0.498069
chr8_4677266_4679054	-0.683317	5.86966	9.87794e-06	0.00185459	41.1172	43.7463	63.791	59.1857	62.9638	65.3327	72.1201	65.7886	47.4522
chr11_5716386_5716849	0.84006	2.712	9.89254e-06	0.00185459	10.1928	10.4124	5.05494	6.07068	4.97884	4.78506	4.87863	4.76788	6.32089
chr4_152935018_152935445	1.42591	1.31305	9.91262e-06	0.0018554	3.56684	5.80278	1.66126	1.66485	1.32863	1.1314	2.24655	0.999228	2.1123
chr13_57992444_57992594	2.00901	0.0304597	9.95981e-06	0.00186153	2.35768	1.78173	0.624571	0.547261	0.636689	0.159894	0.716346	0.135744	0.399016
chr7_48024015_48024356	1.58792	1.09082	1.0041e-05	0.001874	2.89121	5.49169	0.934232	1.50653	1.18521	2.09456	1.01312	0.871324	1.30218
chr6_7358622_7358782	1.96546	0.0464862	1.01092e-05	0.00188401	2.58694	1.56676	0.33608	0.301307	0.40073	0.346512	0.923532	0.604217	0.39871
chr1_87547220_87547474	1.53465	0.882342	1.01821e-05	0.00188507	4.61136	2.50635	1.6102	0.864136	1.17191	1.06355	0.706152	0.865296	1.40781
chr2_91247134_91247329	1.86672	0.171904	1.02071e-05	0.00188507	2.12506	2.31603	0.904143	0.434132	0.645578	0.248268	0.198271	0.608096	0.80674
chr2_122097754_122098154	0.92496	2.59836	1.0146e-05	0.00188507	9.74442	9.992	5.718	5.38408	4.33302	3.14952	5.19066	4.39931	5.1118
chr4_156356582_156357436	0.714734	3.56739	1.02169e-05	0.00188507	20.5187	15.4427	12.202	9.48529	10.4365	9.77338	8.74018	9.87572	9.2091
chr5_49788658_49788898	1.51848	0.788328	1.02171e-05	0.00188507	3.93207	2.61761	0.858276	1.10629	1.28479	0.504654	1.43001	1.21239	0.898666
chr13_15462957_15464533	0.71519	3.68604	1.0135e-05	0.00188507	18.1422	20.7236	10.2025	9.11537	11.3505	11.2067	9.65611	11.089	13.1353
chr16_31493939_31494562	-0.853165	3.4264	1.02156e-05	0.00188507	6.37758	7.47408	10.3663	14.0917	10.4806	10.7408	11.4926	11.459	11.9209
chr10_103528889_103529054	1.64936	0.399148	1.03073e-05	0.00189363	2.92001	2.09521	0.411428	0.946577	0.540109	0.804976	0.711541	0.615852	1.0075
chr11_5156884_5157068	1.42816	1.11843	1.03075e-05	0.00189363	4.9424	3.24674	1.86867	1.3922	0.57939	1.51875	1.63069	1.57812	0.994773
chrX_162770412_162770634	-2.5099	0.738716	1.02814e-05	0.00189363	0.451125	0.206435	1.83629	1.29983	0.846537	2.24821	1.93441	1.7108	2.31292
chr7_113015730_113016137	1.56541	1.21377	1.03851e-05	0.00190427	3.341	5.80497	0.740068	1.14413	1.31618	1.79962	1.21749	1.22857	2.42304
chr8_102784034_102784651	1.03003	2.29477	1.04198e-05	0.00190427	7.49627	9.05328	3.75527	3.23808	5.50758	3.36473	3.25	3.30505	3.60414
chr10_4601507_4601980	1.36539	1.70409	1.04244e-05	0.00190427	4.68526	7.59261	1.99454	2.85603	0.989381	2.31752	2.23796	3.01758	1.8984
chr14_56157423_56157700	1.72039	0.564473	1.04229e-05	0.00190427	2.1125	3.69745	0.781902	0.709719	0.78737	1.37156	0.503855	0.736272	0.698672
chr5_28261818_28262315	1.10036	2.06215	1.0452e-05	0.00190662	8.86923	5.66048	2.50032	4.08589	2.64044	3.02009	3.56489	3.16846	2.59763
chr7_44304520_44305825	-0.700697	6.72163	1.05693e-05	0.00192258	67.4407	84.0269	105.179	121.194	133.171	121.861	107.194	98.115	103.149
chr18_67202702_67203778	-0.684471	4.44162	1.05644e-05	0.00192258	14.782	16.5162	21.1146	23.9207	22.7367	24.9054	24.9229	23.5174	20.2213
chr1_171530918_171531854	0.625881	4.59511	1.05863e-05	0.00192297	38.892	31.9541	23.2727	19.9281	20.7747	18.3686	20.7473	25.4293	18.2179
chr6_22853747_22854248	0.908477	2.49184	1.0604e-05	0.00192348	9.52626	8.61901	4.36204	5.87575	4.56553	3.98514	4.16755	4.39113	3.69769
chr11_50834376_50834728	1.28093	1.40295	1.06474e-05	0.00192864	3.79334	5.69472	2.30393	1.80903	1.34051	2.15258	1.21317	1.94629	1.70095
chr7_45015858_45016586	-0.660737	5.83174	1.0687e-05	0.00193311	37.9723	45.6468	58.4407	52.6876	64.7675	61.9489	71.1042	58.0111	56.9816
chr1_168476179_168477341	-0.757262	4.91305	1.07631e-05	0.00193598	20.6133	21.1379	36.387	30.9227	34.0746	31.5445	38.3556	30.356	24.3175
chr2_105418683_105418866	2.61113	-0.0752434	1.08553e-05	0.00193598	1.55382	2.85462	0.64143	0.886262	0.147195	0.357149	0	0.131197	0.0958155
chr6_39335602_39335970	1.20572	1.77876	1.08657e-05	0.00193598	5.25281	6.95311	2.62999	1.73213	1.74396	2.77208	1.82375	3.37991	2.81009
chr7_111967743_111968063	0.90706	2.41992	1.08678e-05	0.00193598	9.87089	7.45417	5.01513	3.2671	4.18218	4.36179	3.65641	4.26655	4.51061
chr9_111278241_111278397	1.56044	0.612299	1.08082e-05	0.00193598	3.36898	2.40993	1.06029	0.96629	0.429064	0.699468	1.22581	1.08907	0.697242
chr10_123264456_123265902	0.736398	3.72326	1.078e-05	0.00193598	20.6171	19.7671	12.1678	9.25711	11.3576	10.2051	8.83766	14.4524	11.3189
chr14_34303376_34303671	1.64821	0.72722	1.07533e-05	0.00193598	4.04629	2.51053	0.960305	1.46445	0.91795	0.415827	1.32828	0.975208	0.594435
chr17_27495101_27495390	1.65224	0.86661	1.08597e-05	0.00193598	4.95148	2.39793	1.61625	1.35625	0.8059	1.06714	0.50101	1.21341	0.796312
chr17_35673306_35674020	-0.889077	4.50231	1.07442e-05	0.00193598	16.2574	12.8171	25.2565	24.907	22.8879	21.6572	31.4455	28.4854	17.4045
chr18_78142447_78143022	1.10171	1.8505	1.08168e-05	0.00193598	6.38689	5.99222	2.80239	2.3887	3.10387	1.74019	3.46779	2.21014	2.70514
chr16_35578367_35578648	1.14203	1.53882	1.09386e-05	0.0019459	5.04053	4.94251	1.44523	2.0867	1.60125	2.41805	1.93057	2.42616	2.51108
chr7_139921011_139921310	1.24163	1.24968	1.09709e-05	0.00194898	4.14299	4.20764	1.47305	1.28713	1.81396	1.13096	1.83357	2.28913	1.50025
chr9_104193200_104194225	-0.756602	3.84094	1.10106e-05	0.00195333	10.4232	9.35456	15.376	13.2831	13.2404	14.9272	17.1958	16.4402	16.1291
chr16_17544865_17545105	1.70849	0.424866	1.10656e-05	0.0019604	2.11782	3.06017	0.789831	0.946608	0.660411	0.520509	1.02194	0.732397	0.39432
chr6_85102298_85102569	1.27275	0.950333	1.11525e-05	0.00196502	3.47333	3.25858	1.40553	1.3805	0.819855	1.05447	1.32275	1.45634	1.40452
chr6_130078620_130079046	1.04036	1.95267	1.11149e-05	0.00196502	6.26925	6.73405	3.80665	1.89045	2.87585	3.0286	2.74434	2.69021	3.00623
chr18_64332884_64333519	0.983024	2.40973	1.11388e-05	0.00196502	9.64186	8.08978	4.01169	3.78106	3.0594	3.72025	5.30032	5.32928	3.39727
chr1_15873726_15873916	2.00996	0.354003	1.12176e-05	0.00196712	1.77404	3.59543	1.09045	0.313413	1.00575	0.432694	0.50661	0.377426	0.498207
chr4_125894441_125894712	1.56357	0.786995	1.124e-05	0.00196712	3.01813	3.5814	0.393279	1.47451	0.803203	1.16444	1.43031	0.978501	0.898966
chr5_5944766_5945306	2.84457	0.944375	1.11962e-05	0.00196712	10.4958	0.686606	0.413784	1.06414	0.0296214	1.28673	0.815524	0.730843	0.394856
chr5_116405787_116406430	0.743026	3.61419	1.12558e-05	0.00196712	16.681	20.7284	9.58996	8.69335	9.5582	11.7649	11.4994	9.39977	10.9214
chr7_79358199_79359330	-0.602189	5.1066	1.12403e-05	0.00196712	27.343	25.1268	39.167	31.1163	37.3515	35.5437	37.6333	34.8606	38.564
chr9_35569601_35570606	-0.657956	5.22827	1.12494e-05	0.00196712	25.9869	29.0291	35.1711	43.7887	44.4991	39.1888	38.2385	43.1208	34.8428
chr17_55891617_55892637	-0.631165	5.03388	1.13121e-05	0.00197378	23.6364	25.241	33.8909	38.0831	33.9742	36.0934	32.1341	31.0955	37.1628
chr9_123366386_123367289	-0.706478	4.2491	1.13661e-05	0.00197837	15.5882	11.5524	19.1144	20.8613	23.3254	19.3655	18.0972	20.4726	20.2311
chr3_79689853_79690832	-0.691859	5.10728	1.14639e-05	0.00199271	24.5353	25.1334	34.0493	36.1972	44.3308	39.5689	36.8174	31.7112	34.1462
chr9_122278936_122279330	1.26879	1.75722	1.15078e-05	0.00199707	7.52247	4.9264	3.66419	2.36528	2.35221	1.288	2.64785	2.08343	1.99783
chr11_44621411_44621637	1.47528	0.604545	1.152e-05	0.00199707	2.57146	2.94886	0.679616	0.968332	0.915094	0.792777	1.01863	0.740242	1.20791
chr1_134930664_134930978	0.992237	2.06153	1.16083e-05	0.00200431	6.71834	7.04856	3.23277	4.09452	2.64509	3.57312	2.74154	3.05305	2.79944
chr3_145681338_145682046	-0.766848	3.91945	1.16022e-05	0.00200431	9.62696	11.0492	18.9211	16.0099	16.3258	15.0048	17.09	16.5711	13.0059
chr13_75839668_75840573	-0.737032	4.27939	1.1588e-05	0.00200431	13.894	13.2479	16.0943	21.4169	19.3589	22.0577	21.8701	23.1333	20.9329
chr10_118048965_118050118	-0.663711	4.87451	1.16388e-05	0.0020069	22.0745	20.923	35.4295	31.3142	34.0589	31.2851	31.5294	27.3218	26.8298
chr4_131101816_131102090	1.32245	1.32022	1.16556e-05	0.00200712	4.59221	4.52204	1.93848	1.54465	0.841423	1.12868	1.7297	2.40831	2.00904
chr5_149192295_149192471	1.71408	0.289676	1.17171e-05	0.00201502	1.89436	2.74402	0.606365	0.691798	0.534195	0.430784	0.712842	0.495824	1.0095
chr18_50127933_50128965	-0.632579	4.69212	1.17358e-05	0.00201554	20.2844	18.2915	28.5829	29.7384	23.5675	27.0154	28.2763	28.9921	25.0315
chr14_23682501_23683274	-0.901592	3.81818	1.18031e-05	0.00202441	11.3401	6.60171	17.9615	14.9028	17.5803	14.2058	11.9892	14.2718	15.626
chr4_155831001_155832317	-0.655264	5.44195	1.18583e-05	0.00203119	30.245	33.7606	40.323	43.7354	47.6698	43.2642	55.0359	45.092	47.9765
chr6_34910342_34911258	-0.688092	5.22675	1.19087e-05	0.00203459	26.439	27.6581	37.549	46.3967	34.6715	46.3459	37.5253	38.8784	37.6527
chr15_27618851_27619590	-0.641164	4.80879	1.19254e-05	0.00203459	20.3886	21.1385	28.026	28.0067	34.1661	28.0709	32.1443	30.2189	27.0341
chr18_41501357_41501522	1.6815	0.358154	1.19114e-05	0.00203459	2.23501	2.63374	0.602347	0.820141	0.416645	0.522396	1.22984	0.614497	0.598833
chr6_118045865_118046197	1.38059	1.15988	1.19463e-05	0.00203545	5.51139	2.81866	1.2977	1.64852	1.5594	1.51501	1.01119	1.69759	1.40125
chr7_107592640_107593161	-0.964762	3.6681	1.2089e-05	0.00205706	9.08928	6.40015	14.158	17.9452	15.7568	10.9773	13.5257	13.5329	10.8014
chr6_36728068_36728370	1.33648	1.28083	1.21595e-05	0.00206362	3.34297	5.4871	1.28654	1.28661	1.93405	1.69357	1.93684	1.35261	1.70419
chr13_12902993_12903487	0.872163	2.57868	1.21444e-05	0.00206362	10.0876	8.93338	4.07412	5.2539	5.575	4.80203	5.29331	4.28029	3.99816
chr7_44373422_44374737	-0.727297	5.10225	1.21906e-05	0.00206618	24.9883	23.5512	38.105	30.7092	41.2314	34.825	35.7985	46.1306	30.6332
chr5_146406721_146407026	1.38239	1.01427	1.22299e-05	0.00206917	3.58157	3.78826	1.30944	1.5072	1.78621	1.05337	1.21927	0.635478	1.50622
chr11_43426009_43426875	-0.782511	3.98489	1.22403e-05	0.00206917	9.05879	12.3198	15.1685	17.655	16.3425	16.9768	14.7397	19.352	18.2339
chr14_43277622_43277934	1.15435	1.61802	1.23073e-05	0.00207117	6.17252	4.51069	1.71648	1.84239	2.94786	2.1309	2.13506	2.54818	2.00017
chr14_87423372_87424054	-0.892594	3.26975	1.23163e-05	0.00207117	6.38837	5.78044	9.31867	8.83052	11.5874	10.0381	12.4191	10.4812	9.61007
chr16_26877391_26877724	1.15454	1.43935	1.23162e-05	0.00207117	4.70429	4.62715	2.01324	1.31035	1.46979	2.42743	1.82948	2.06815	2.10637
chr6_84570255_84570482	1.32288	1.00656	1.23785e-05	0.00207893	3.46946	3.68318	1.12004	1.63324	1.54812	1.24059	1.11592	0.872054	1.60803
chr13_103638045_103638445	1.25766	1.58644	1.23958e-05	0.00207913	5.37523	5.46976	1.44484	1.96058	1.84632	3.45194	1.62172	2.19169	1.90011
chr7_99960160_99960527	1.62288	0.900044	1.24387e-05	0.0020823	5.17859	2.2904	1.80294	1.11309	0.686993	0.781973	1.22217	0.981798	0.999538
chr8_114439257_114440422	-0.634795	5.49078	1.24469e-05	0.0020823	34.0631	33.1211	44.0972	43.614	47.8126	50.6737	56.663	43.8848	46.569
chr9_66296899_66297136	1.84273	0.644111	1.25607e-05	0.00209591	2.56318	3.90459	0.875466	0.459228	0.788742	0.235934	1.43413	0.620086	1.31232
chr1_72243609_72244517	-0.622375	5.0178	1.26637e-05	0.00210104	25.4384	23.2339	31.5132	31.363	40.0366	34.3057	33.3576	36.5449	32.6459
chr5_3318627_3318872	1.83641	0.707732	1.26867e-05	0.00210104	2.90238	3.90099	1.34898	0.715913	0.671869	0.889639	0.195105	1.6673	0.595558
chr8_84965656_84966374	-0.694014	4.51015	1.26554e-05	0.00210104	15.4543	17.2522	27.9183	22.583	20.0519	24.0843	24.8177	24.4936	25.3426
chr12_104817008_104817518	-1.01363	2.67235	1.26301e-05	0.00210104	3.12595	4.21702	6.0865	6.42517	7.92351	6.66213	6.91644	6.58907	7.21448
chr12_109067750_109068157	1.18675	2.19383	1.26891e-05	0.00210104	8.28949	8.20268	2.12354	2.95203	4.74142	3.19578	4.48773	2.1084	3.50804
chr11_16948480_16949185	-0.948694	4.16173	1.27299e-05	0.00210404	11.9953	10.0872	21.5231	14.051	22.5402	24.7764	15.753	18.2927	18.9269
chrY_5936760_5937622	0.799842	3.20709	1.27398e-05	0.00210404	13.4363	15.3607	7.32712	7.78329	6.8223	9.47209	8.03766	7.55921	5.89589
chr7_141950109_141951159	0.756642	3.54902	1.2802e-05	0.00211161	18.6013	17.4527	10.4112	12.0057	7.13544	9.68729	8.53675	9.99212	10.4207
chr2_128910154_128910761	0.909809	2.33826	1.28664e-05	0.00211952	7.83762	8.4168	4.11015	3.64257	4.04557	4.46416	3.14537	3.54839	4.61523
chr7_64501480_64502219	0.827669	2.81168	1.28867e-05	0.00212017	11.2039	10.8302	5.22083	4.65481	5.99519	5.78124	5.59306	7.3954	5.10231
chr3_154415841_154416449	1.05176	2.22529	1.30089e-05	0.00213212	7.3863	8.52528	4.13495	3.99735	2.78581	4.57758	2.53318	2.70699	3.70815
chr11_118297005_118298012	0.792605	3.32444	1.30066e-05	0.00213212	15.1207	16.0929	9.47012	8.61118	8.10528	9.17814	7.41946	9.24634	5.69019
chr19_44750073_44750489	1.36089	1.67057	1.29769e-05	0.00213212	5.59447	6.42126	2.37087	1.96592	2.8229	1.57382	0.79959	2.6636	2.81541
chr3_87794725_87795267	0.833205	2.58244	1.30794e-05	0.00214096	9.97557	8.82821	5.16665	4.34598	4.08602	5.62867	4.26701	4.99484	5.00993
chr18_42261805_42262606	-0.70991	4.72451	1.31998e-05	0.00215541	20.3998	17.3419	26.2747	25.7942	27.1867	27.5457	34.7989	31.0552	24.5271
chr19_3423887_3424424	1.04264	2.26099	1.3201e-05	0.00215541	8.74383	7.56561	3.20942	4.13368	3.28564	2.44634	4.27829	5.07574	2.99707
chr15_88363133_88363290	2.0251	0.0822967	1.32451e-05	0.00215987	1.44065	2.85613	0.241924	0.792058	0.520083	0.441317	0.508803	0.254877	0.603464
chr14_43253052_43253522	1.01758	2.49661	1.33258e-05	0.0021703	8.7294	10.3144	3.63592	4.83311	5.30188	2.61105	4.7844	5.09962	4.10394
chr14_27332294_27332877	-1.02099	3.31506	1.33754e-05	0.00217562	7.75609	3.97195	10.9204	8.57758	11.856	10.4823	12.5186	12.2883	8.90199
chr11_83270867_83272004	-0.85774	3.81435	1.34193e-05	0.00218003	11.2241	7.13092	13.241	11.7927	15.9193	16.554	16.3795	15.8365	15.9285
chr2_170424411_170424642	1.26926	0.93015	1.35312e-05	0.00219544	3.36026	3.25962	1.50177	1.37853	0.818729	1.33826	1.11666	1.22194	1.3028
chr2_130248413_130248583	1.55848	0.356302	1.36147e-05	0.00219933	2.69486	1.99105	0.79011	0.450053	0.779679	0.805171	0.608265	0.848475	0.700456
chr4_21678838_21679959	0.686032	3.44617	1.36233e-05	0.00219933	16.6959	15.7708	10.1582	8.6545	8.26217	9.51779	9.86912	10.2223	7.70138
chr4_117111233_117111492	1.26665	1.30136	1.36001e-05	0.00219933	3.4573	5.27405	1.93826	1.54489	1.57591	1.50247	1.72967	2.05801	1.2958
chr13_92610527_92611742	-0.610009	5.25655	1.35781e-05	0.00219933	29.5818	28.2835	34.6386	41.7385	41.9196	44.642	38.747	43.2452	37.7521
chr11_98891928_98892592	1.07511	2.27639	1.36702e-05	0.0022014	7.72217	8.94618	3.30064	4.39155	3.16253	3.18342	4.79212	2.23389	4.21407
chrX_141276471_141276739	1.29517	2.01038	1.36674e-05	0.0022014	8.75129	6.40185	1.13969	3.1684	2.87027	2.19696	3.67141	2.68743	3.9228
chr2_109884149_109884957	-0.91959	3.37681	1.37667e-05	0.00221143	6.04303	6.84146	14.3177	10.7345	11.2335	11.1094	12.0053	9.7725	8.90008
chr5_121258345_121258537	1.56756	0.434616	1.38208e-05	0.00221735	3.14894	1.88059	0.88117	0.580334	0.783677	0.612326	0.917628	0.734348	0.801748
chr8_70711101_70711333	1.11603	1.70679	1.38802e-05	0.00222072	5.60016	5.57405	2.26283	3.25181	2.4749	2.21575	1.51614	2.55475	2.30264
chr13_100522963_100523683	1.12719	2.42274	1.38934e-05	0.00222072	8.61677	10.3151	4.01694	2.60207	3.1793	5.75933	5.40435	3.31166	3.29707
chr14_73798273_73799075	-1.11393	2.46249	1.38701e-05	0.00222072	3.02402	2.94425	6.84637	6.11307	7.00542	5.13262	5.89857	5.97371	4.5948
chr4_105787922_105788255	1.27286	1.42321	1.4004e-05	0.0022303	4.81555	4.83827	2.30149	1.9378	2.67515	1.40124	1.72758	1.00535	1.70048
chr11_69965990_69966968	0.770921	3.44277	1.39902e-05	0.0022303	15.2263	18.3079	8.18539	7.71403	9.2671	8.97677	7.62006	11.5351	9.82108
chr15_81729253_81730512	-0.591235	5.83436	1.40051e-05	0.0022303	43.6982	43.7424	60.4638	63.8546	57.7597	54.9878	70.2901	61.6527	52.87
chr12_80164408_80164558	1.73941	0.3068	1.40695e-05	0.00223504	2.1218	2.63503	0.511263	0.936744	0.773069	0.525096	0.402921	0.378714	1.00944
chr18_65799954_65800879	-0.664066	5.63749	1.41556e-05	0.00224596	32.2549	40.6027	58.2248	52.0671	50.8352	55.5577	55.5344	55.9194	42.6487
chrX_8131835_8133029	-0.712897	4.90156	1.4192e-05	0.00224898	18.5841	23.7797	28.005	29.1365	35.875	32.2644	35.8084	33.139	28.9366
chr7_30373413_30374113	-0.750429	4.16418	1.42647e-05	0.00225557	14.8075	10.1822	21.7957	18.2558	17.0231	18.1189	16.876	21.1859	20.5373
chr11_105164974_105166007	0.880317	2.93468	1.42686e-05	0.00225557	10.8546	13.6833	5.38636	7.69621	5.263	7.05016	5.99964	6.33545	5.09854
chr6_115565551_115565829	1.50819	1.0768	1.43942e-05	0.00226434	3.00686	5.06656	1.0269	1.38341	1.54737	0.58631	1.21917	1.80729	1.60821
chr9_98085647_98086667	0.846806	2.87258	1.43627e-05	0.00226434	9.61736	13.4783	5.21264	5.71783	5.63027	6.04908	5.69384	6.44954	6.51605
chr13_65527303_65527593	0.921781	2.37501	1.43917e-05	0.00226434	9.08053	7.77537	4.83987	2.86723	3.80294	4.27534	4.88983	3.78813	3.70159
chr15_20788780_20788967	2.04977	0.0754674	1.43901e-05	0.00226434	1.32663	2.96398	0.623102	0.172733	0.63805	0.536991	0.302171	0.371898	0.603545
chr2_25228257_25229305	-0.589392	5.14535	1.44179e-05	0.00226531	27.2267	26.9187	35.0142	43.3358	35.9405	36.432	36.307	38.8648	35.2492
chr12_40445283_40446781	-0.665988	6.02133	1.44416e-05	0.00226615	41.891	53.1156	61.8249	74.8377	72.4841	77.4388	66.5125	62.0442	68.6037
chr18_74681495_74681723	1.71607	0.288917	1.44759e-05	0.00226615	2.12286	2.52871	0.51148	0.443142	0.891246	0.620136	0.816345	0.260579	0.906951
chr17_57058859_57060856	-0.60155	6.00935	1.44944e-05	0.0022663	47.1674	50.897	61.9174	70.4119	67.9334	74.945	73.233	70.5444	57.7749
chr8_111976392_111976558	1.89306	0.245105	1.45161e-05	0.00226696	1.66517	3.06573	0.421936	0.310889	0.88487	0.911827	0.610461	0.376295	0.498789
chr8_11133545_11133765	1.86954	0.699061	1.45768e-05	0.00227186	2.33317	4.43768	0.872093	0.332825	0.427682	1.46251	1.32977	0.504077	0.901934
chr17_64703415_64703834	1.14066	1.75497	1.45827e-05	0.00227186	4.6887	6.95762	2.07318	2.37206	2.8453	1.84061	2.85276	2.20385	2.81014
chr18_20895626_20897278	-0.592475	5.35954	1.46087e-05	0.00227317	28.5603	34.0802	48.0036	42.0517	45.3126	41.4924	41.7985	45.5639	39.0513
chr9_101441204_101441422	1.60256	0.616511	1.47025e-05	0.00228501	3.1393	2.7307	0.966088	1.08831	1.15109	0.418768	0.915756	0.386392	1.20862
chr17_32723477_32723813	1.44146	0.946487	1.48517e-05	0.00230542	4.72434	2.50556	1.22201	0.998482	1.05855	1.72059	0.911068	1.22001	1.20163
chr18_31819559_31820804	-0.731853	3.86764	1.4888e-05	0.00230829	9.62837	10.7323	16.0836	14.1006	15.1622	15.1039	15.7653	18.6108	13.7126
chr4_118359671_118360697	-0.666009	4.6434	1.49992e-05	0.00231996	18.5999	17.8746	24.6133	29.1752	28.4505	21.9103	24.812	28.3811	28.3491
chr16_95652234_95652706	1.12318	1.63391	1.49929e-05	0.00231996	6.05881	4.6174	2.55081	1.97363	2.83044	2.40889	1.51731	2.07962	2.20288
chr2_40044755_40045176	1.09626	1.48933	1.50658e-05	0.00232592	4.93097	4.51939	2.28625	1.70156	2.08613	1.67224	2.54947	2.0721	1.69755
chr14_116783802_116784148	-1.95933	1.13766	1.50738e-05	0.00232592	0.213281	1.06479	2.07711	2.11152	1.61707	2.77597	2.95669	2.55482	2.30261
chr5_132766276_132766512	1.55723	0.748032	1.50933e-05	0.00232616	2.22239	4.12069	1.05069	0.60046	0.922014	0.881993	1.43077	0.860653	1.10371
chr3_106588582_106588975	1.48876	1.34274	1.53674e-05	0.00236092	4.92764	4.94338	1.47312	0.643309	1.45076	2.16453	0.803776	2.40573	2.2142
chr11_22918199_22918585	1.37026	1.35682	1.53737e-05	0.00236092	3.45265	6.01573	2.59667	1.54685	1.81976	1.59507	1.11142	1.3554	1.70274
chr1_34368807_34369032	1.52855	0.650596	1.54028e-05	0.00236258	2.56851	3.26755	1.05695	0.970221	1.51153	0.697435	0.81175	0.740919	0.69662
chr4_127971196_127971582	1.16604	1.4956	1.54306e-05	0.00236402	4.24639	5.47879	1.91456	1.57179	2.44777	1.95398	1.7256	1.71835	2.51258
chr3_131564392_131565259	-0.704814	5.74931	1.54996e-05	0.00237179	35.9584	41.017	50.3724	60.5181	63.4463	67.5008	55.936	48.4086	55.6821
chr14_87346834_87347412	1.03713	2.02302	1.55504e-05	0.00237574	7.05925	6.62307	2.87053	2.9329	3.25349	3.57917	3.46244	1.74613	3.30871
chr7_135786018_135786206	1.46455	0.534079	1.57967e-05	0.00240868	2.57461	2.63006	0.967723	0.963002	1.03045	0.890528	0.709462	0.62132	0.79986
chr19_42151762_42152348	-0.731063	4.72553	1.58251e-05	0.00241017	18.3723	18.8246	23.0937	29.4844	25.1255	32.0294	27.5605	27.4258	32.7635
chr11_118093491_118093660	1.68238	0.435757	1.59215e-05	0.00242199	1.88968	3.27538	0.88403	0.577494	1.0188	0.614123	0.504821	0.733034	0.802375
chr1_171546613_171547091	0.638484	3.76509	1.59781e-05	0.00242775	20.8443	18.9228	13.227	11.0199	12.136	12.187	10.6744	12.302	10.0057
chr4_152339069_152339288	1.44944	1.08894	1.60156e-05	0.00243059	2.66661	5.28215	1.02414	1.38756	1.43049	1.14474	1.73472	1.45932	1.19923
chr16_34379111_34379322	1.80596	0.593627	1.60684e-05	0.00243574	3.25025	2.94209	1.26104	1.44432	0.786545	0.42246	0.195751	0.619034	0.903304
chr7_124601425_124601714	1.41436	0.858631	1.61358e-05	0.0024431	3.70259	2.93804	0.851013	0.73928	1.41317	1.25141	1.01515	0.866027	1.71422
chr6_77979356_77979659	1.25394	1.19116	1.63114e-05	0.00246678	4.14569	3.88941	1.19778	1.65818	2.04834	1.60363	1.11308	1.23266	1.90955
chr2_146222406_146222853	1.09464	2.16297	1.64125e-05	0.00247339	6.48251	8.95413	3.96258	2.69448	4.74237	2.91756	2.53478	3.05744	3.30487
chr13_24477607_24478321	-0.938516	3.67436	1.64084e-05	0.00247339	9.42724	6.39851	12.9977	13.9146	10.6578	12.331	14.3427	13.8942	18.3534
chr17_10898947_10899281	1.26311	1.22106	1.64022e-05	0.00247339	4.37165	3.88755	1.38261	1.53572	1.93081	1.22654	1.00982	1.70288	2.21517
chr5_141001765_141002256	1.20838	2.11612	1.6471e-05	0.00247931	6.59471	9.0591	3.23657	5.10457	2.8882	2.46324	2.22861	2.45957	3.40944
chr1_191974922_191975496	1.25947	1.76259	1.66699e-05	0.00249864	8.77238	3.75541	2.07704	2.11161	2.35306	2.12243	2.64768	2.90744	2.30259
chr5_8215152_8215351	1.59228	0.621149	1.67542e-05	0.00249864	2.56851	3.26755	0.775507	0.59139	0.551483	1.2694	0.502914	1.32104	1.10603
chr7_34851096_34851539	1.03276	2.42139	1.67225e-05	0.00249864	8.73343	9.46892	3.00673	2.47515	5.16354	4.73649	4.37608	3.90732	4.71505
chr10_41292905_41293907	-0.719139	4.69875	1.6653e-05	0.00249864	19.2753	17.5561	30.2582	29.6098	25.6342	29.4336	30.0085	28.39	20.5112
chr11_11341678_11341977	1.38314	1.08721	1.67349e-05	0.00249864	3.23655	4.53411	1.20962	1.39035	1.67317	1.89834	0.909141	1.57731	0.893308
chr11_101325166_101325549	0.986324	1.9993	1.67032e-05	0.00249864	7.40327	5.77416	3.14837	3.18821	3.37527	2.65112	2.74287	2.4577	3.61373
chr17_35311429_35312077	1.33407	2.42209	1.67301e-05	0.00249864	10.7582	9.88139	4.94988	2.45981	4.77376	5.7718	1.81393	2.35563	3.90783
chr7_127090846_127091200	1.27057	1.3781	1.68097e-05	0.00250403	3.6811	5.58982	2.40057	1.93219	1.4609	1.49739	1.83139	1.2401	1.90517
chr2_147194646_147195339	0.900754	2.68675	1.6941e-05	0.00250933	10.6441	10.1989	4.51572	3.31102	5.34473	5.8014	5.08505	6.42803	5.10796
chr3_101704650_101705513	-0.764448	3.80875	1.69813e-05	0.00250933	10.5391	8.71982	16.2741	15.298	11.5723	13.9395	16.2782	16.0748	14.9229
chr3_135602858_135603832	-0.700811	3.93466	1.69589e-05	0.00250933	11.2049	10.619	19.0089	15.0654	15.5602	16.7171	15.6606	15.0049	16.1244
chr5_111056326_111056476	2.2107	-0.264919	1.69371e-05	0.00250933	1.79371	1.57503	0.159966	0.528908	0.268411	0.261647	0.719519	0.131216	0.197428
chr8_104187420_104187636	1.63469	0.530964	1.6884e-05	0.00250933	2.11507	3.37887	1.16376	0.709817	0.906967	0.51556	0.916844	0.502197	0.903066
chr8_116789780_116790015	1.53388	0.780801	1.694e-05	0.00250933	4.16052	2.40349	0.858883	0.85602	0.803804	1.06907	1.74059	1.09553	0.694922
chrX_75673610_75674639	-0.890221	5.45829	1.69808e-05	0.00250933	27.5595	28.8147	48.4079	42.2392	40.9479	65.2444	56.6627	43.8853	36.7369
chr8_70538257_70539998	-0.587253	6.86408	1.70154e-05	0.00251149	84.9289	94.1127	112.163	121.247	125.926	145.173	123.877	117.105	115.871
chr11_14444554_14444836	1.62286	0.822395	1.71029e-05	0.00252153	3.12938	3.79257	2.09847	0.856774	1.04542	0.973965	0.501244	0.745081	0.898667
chr7_65506810_65507160	1.4226	1.15392	1.71962e-05	0.00253239	3.11913	5.17141	0.92578	1.89437	1.67757	1.42244	1.21756	0.993407	1.80995
chr5_134079139_134079400	1.23358	1.16537	1.72781e-05	0.00253904	4.37552	3.46318	1.29259	1.53075	1.44405	1.22911	1.83505	1.23196	2.01206
chr12_80253336_80253583	1.3845	0.647383	1.72807e-05	0.00253904	3.0284	2.51927	0.958207	0.974795	0.919898	1.07308	0.604933	1.0928	1.10428
chr3_12357358_12357508	1.74191	0.27833	1.73639e-05	0.00254838	2.23718	2.4211	0.418109	0.690226	0.533125	0.244393	1.0238	0.611843	0.907281
chr4_45920631_45920848	1.55378	0.728445	1.74155e-05	0.00255261	4.0487	2.29816	0.768713	1.34606	0.920471	0.50743	1.01754	1.32567	1.00192
chr12_36150306_36151033	-0.755942	3.57941	1.74323e-05	0.00255261	8.62991	7.77776	11.4137	12.9352	13.8175	11.6254	13.7349	13.8793	11.5111
chr4_148753580_148753743	1.66946	0.415872	1.74958e-05	0.0025569	2.23295	2.84632	1.17272	0.701437	0.419333	0.995212	0.504896	0.499241	0.700223
chr16_45352894_45353215	0.817812	4.34779	1.75553e-05	0.0025619	31.593	33.3365	16.9478	16.7067	21.836	13.0143	18.8225	19.5923	11.3944
chr6_83730105_83730331	1.47775	0.627307	1.75828e-05	0.00256303	2.2282	3.37755	0.867169	0.970074	1.03607	0.791819	0.81177	0.974343	1.00297
chr10_69909822_69911028	-0.689337	4.23806	1.77531e-05	0.00258201	14.7973	12.3999	21.691	20.1776	19.4753	17.5692	21.7704	17.6936	21.5391
chr1_79671605_79672029	1.11891	1.90961	1.7798e-05	0.00258564	5.81557	7.16058	1.96469	1.88132	3.11115	2.66356	2.74599	2.92139	3.82215
chr17_89493729_89494179	1.33168	1.83703	1.78942e-05	0.00259669	6.49348	6.94422	2.81503	2.24616	3.09009	3.98888	1.20745	1.96845	1.69193
chr3_138442492_138443558	-0.670933	5.42351	1.80021e-05	0.00260942	28.2231	34.2917	40.3262	50.3289	49.9951	49.8818	40.5729	42.9063	45.4689
chr1_181256326_181258130	-0.608985	6.62318	1.80873e-05	0.00261297	66.4321	82.8704	97.7532	93.875	114.267	114.401	107.708	100.046	102.554
chr4_128530706_128530861	1.67951	0.304495	1.80668e-05	0.00261297	2.35155	2.31353	0.604963	0.444672	1.01098	0.429879	1.02318	0.379212	0.701704
chr8_84289842_84290203	0.874765	2.55199	1.80702e-05	0.00261297	10.7685	7.97876	3.89562	5.24719	4.57722	5.4504	4.78113	4.51581	4.10029
chr5_113508589_113508808	1.26599	0.933129	1.81386e-05	0.00261745	3.24619	3.36686	1.21794	1.00308	1.18307	0.961345	1.73615	1.33897	1.30273
chr14_119829098_119829281	1.48586	0.470661	1.81976e-05	0.00262303	2.23397	2.74004	1.06797	0.833953	0.5464	0.798876	0.606955	0.852814	0.903077
chr5_43093947_43094943	-0.778811	4.24419	1.82277e-05	0.00262445	11.1892	14.5262	20.7101	21.8134	23.5834	16.5776	19.321	18.0581	21.9401
chr1_72214386_72215457	-0.684259	5.13789	1.82561e-05	0.0026256	24.6449	26.2924	39.9495	43.4761	36.2009	34.999	30.4995	35.3512	41.874
chr13_95222412_95223462	0.904953	3.06991	1.83e-05	0.00262607	12.4254	14.9428	6.5433	5.22945	8.41752	7.7634	5.8933	5.03294	7.82229
chr17_64653615_64653885	1.51485	0.984838	1.82953e-05	0.00262607	3.352	4.2148	1.22197	1.6213	1.41955	0.683157	1.42702	1.68625	0.489207
chr6_129532572_129533877	-0.643473	4.58701	1.84276e-05	0.00263852	17.1371	18.4067	26.3073	24.7882	21.4831	23.8032	26.0381	27.6467	27.75
chr9_31591095_31591450	1.24269	1.42477	1.84181e-05	0.00263852	5.15765	4.41168	1.55117	1.43287	2.67679	1.96188	1.10988	1.94813	2.20956
chr6_135526531_135526732	1.59417	0.396255	1.85466e-05	0.00265102	3.15028	1.77431	0.598627	0.701903	0.541064	0.899352	0.814719	0.73298	0.802401
chr11_46055665_46056772	-0.741944	4.46373	1.8556e-05	0.00265102	14.6709	16.0945	29.081	20.6622	24.287	23.2828	24.7175	24.0049	18.8132
chr2_101964527_101964978	1.29043	1.59521	1.86253e-05	0.00265798	4.12508	6.85658	2.84444	2.59162	1.60139	2.13685	1.62177	1.36694	2.2055
chr4_138581017_138581199	1.68618	0.578871	1.86978e-05	0.00266244	2.1125	3.69745	0.970686	0.95938	1.14633	1.08313	0.606719	0.384867	0.596316
chr11_86836478_86836716	-1.5944	1.5585	1.86929e-05	0.00266244	0.889048	1.37372	2.95562	3.58429	3.01545	2.64549	3.1525	4.70465	2.2923
chr9_65201579_65202343	-0.894681	3.4164	1.87554e-05	0.0026677	5.47314	7.90377	10.2776	12.2184	12.8917	9.92669	10.573	13.9798	10.6111
chr1_127288344_127288522	1.61029	0.744159	1.88216e-05	0.0026683	2.79106	3.68988	0.581507	0.975108	0.92013	0.601094	1.84538	0.742669	1.10422
chr2_163115920_163116079	1.6786	0.277076	1.87851e-05	0.0026683	2.58163	1.99216	0.511374	0.568247	1.00938	0.715255	0.816321	0.378664	0.497574
chr4_129548654_129548953	1.33297	1.0575	1.88178e-05	0.0026683	4.60676	2.93087	1.58711	1.13835	1.43202	1.52044	1.73439	0.991397	0.995179
chr4_62654323_62654500	1.77149	0.375366	1.89535e-05	0.00267531	3.0332	2.09417	1.08175	0.187753	0.537261	0.712471	0.712166	0.380065	1.00846
chr4_127076812_127077636	-0.700736	4.31962	1.89488e-05	0.00267531	13.4374	15.0441	24.954	23.1953	18.9817	21.332	20.5425	21.0854	18.3175
chr5_35248272_35248523	1.28571	1.19007	1.89575e-05	0.00267531	3.68936	4.42375	2.04494	1.78188	1.20171	1.6986	1.73174	1.23221	0.89113
chr7_6231932_6232115	2.06882	-0.0218119	1.89089e-05	0.00267531	1.32932	2.64501	0.725069	0.543352	0.396876	0.349486	0.302816	0.601703	0.0943137
chrY_90737933_90738538	0.927845	5.30412	1.89746e-05	0.00267531	53.199	79.4126	30.9157	27.4955	26.1984	43.5557	28.9798	43.9138	23.4145
chr7_30241549_30241743	1.41543	0.89982	1.90873e-05	0.00268827	4.157	2.722	1.03636	1.49318	1.53586	1.43852	1.11784	0.749755	0.794505
chr1_166121445_166121599	1.98717	0.0672039	1.92053e-05	0.00270194	2.47096	1.78058	0.526526	0.912454	0.638422	0.159071	0.612346	0.136266	0.398668
chr5_38486114_38486606	0.909607	2.65113	1.92998e-05	0.00270324	10.6462	9.77624	5.25072	4.35481	3.96741	4.88676	6.00959	3.68927	6.32487
chr6_121178405_121179383	-0.837122	3.90384	1.93192e-05	0.00270324	10.7632	8.9302	15.3605	19.7867	12.7436	13.8339	18.6217	17.2934	14.9175
chr7_15632877_15633125	1.27508	1.36111	1.92866e-05	0.00270324	3.90907	5.26983	1.46465	1.67757	2.6671	1.96796	1.52263	1.59216	1.29477
chr9_40437733_40438446	-0.800346	4.15716	1.9238e-05	0.00270324	14.2467	9.86722	18.5982	22.0516	19.459	21.8095	18.2023	19.014	14.7054
chr10_5823571_5824690	-0.74359	6.67563	1.92609e-05	0.00270324	65.5389	77.6097	85.9055	123.391	118.325	127.127	113.098	94.0968	105.958
chr9_108533655_108534235	0.884228	2.36559	1.93951e-05	0.00270539	7.83705	8.52255	3.73828	4.29722	3.80343	3.99799	3.24714	4.73656	4.61379
chr10_55224533_55225001	1.09912	1.6361	1.93679e-05	0.00270539	6.05969	4.51142	1.8982	2.73595	2.4673	2.3145	1.72275	2.55066	2.10091
chr17_55944710_55945731	-0.630289	4.89326	1.93974e-05	0.00270539	23.9855	20.4963	28.3621	30.9088	29.29	29.4012	36.8288	32.6516	32.4523
chr7_139875665_139876089	1.13472	1.90107	1.94347e-05	0.00270767	7.85816	5.24224	2.4272	3.28769	1.50933	3.22378	2.95207	2.44866	3.00891
chr3_42708726_42709001	1.35704	0.823666	1.9461e-05	0.00270841	3.82017	2.51233	0.945817	1.23997	1.17255	1.34699	0.809074	1.21637	1.10116
chr3_103424635_103424923	1.47304	0.699444	1.95359e-05	0.00271591	3.5952	2.40798	0.957013	0.726041	1.39878	1.16706	0.810944	0.625711	1.10398
chr10_3232359_3232605	1.55913	0.768359	1.95826e-05	0.00271947	2.22163	4.2268	1.14427	1.10349	0.923203	1.26007	1.1203	0.50877	0.899133
chr7_47584966_47585638	0.977426	3.18899	1.96066e-05	0.00271988	21.1034	10.0592	7.06987	7.10169	6.43065	9.12027	6.91423	7.90927	5.4949
chr2_177471837_177472970	-1.39152	4.578	1.97165e-05	0.00272343	10.637	11.7836	30.6219	15.9262	45.6896	19.3973	30.0104	19.1873	27.7448
chr10_19851459_19851741	1.20861	1.12113	1.9706e-05	0.00272343	4.26457	3.25184	1.67131	1.27535	1.07688	1.41894	1.83567	1.3479	1.60461
chr14_51930438_51931169	-0.80808	3.48276	1.96745e-05	0.00272343	7.73226	7.14811	10.6257	12.3698	9.98166	13.3595	12.8191	13.1467	11.0117
chr17_19635443_19635728	1.62002	0.933594	1.97064e-05	0.00272343	4.26354	3.35796	1.13491	1.85561	1.05186	0.316723	0.706122	1.68154	1.20337
chr6_89292895_89293099	1.4048	0.708166	1.97461e-05	0.0027246	3.1393	2.7307	1.14423	0.728613	1.1631	1.16505	0.604419	0.861282	1.30788
chr16_78427426_78428147	-0.713139	4.12121	1.9838e-05	0.00273436	11.3063	13.2588	18.6974	20.2719	19.7022	19.6575	18.2043	17.0771	15.7128
chr4_56467430_56467717	1.43416	0.969167	1.99487e-05	0.00274155	4.03855	3.25367	1.31468	0.874104	1.78013	1.05687	0.60202	1.22092	1.71198
chr8_126129289_126129472	1.79089	0.286676	1.99125e-05	0.00274155	3.15165	1.66803	0.991891	0.566333	0.652393	0.43179	0.403183	0.377998	0.907376
chr17_45639231_45639397	1.52797	0.60339	1.99539e-05	0.00274155	2.2282	3.37755	1.15554	1.08993	0.913749	0.605218	0.812244	0.739592	0.901413
chr13_35905736_35906577	-0.683183	5.25456	2.00176e-05	0.0027474	29.1371	26.2822	38.6883	43.6641	41.1464	40.4356	47.1004	43.0041	30.6267
chr18_76146133_76146343	1.29624	0.896681	2.00694e-05	0.00275158	3.93207	2.61761	1.22164	0.998904	1.17957	0.963798	1.42696	1.2202	1.40575
chr5_51517553_51518416	-0.869941	3.66398	2.02171e-05	0.00276595	8.51724	7.77837	14.6974	13.101	11.9304	11.16	11.3818	17.74	15.4336
chr16_14476569_14476863	1.25444	1.13677	2.01984e-05	0.00276595	4.49055	3.25008	1.20195	1.40102	1.92272	1.51322	1.83573	1.34778	1.09517
chrX_150593202_150593934	-1.15537	2.28073	2.03068e-05	0.00277528	2.34716	2.73877	5.51241	5.6765	6.71828	4.32802	4.77648	5.24293	4.39849
chr7_144965123_144965423	1.4843	0.905152	2.04238e-05	0.00278438	2.44546	4.54246	1.2267	0.993229	1.53409	1.06138	1.11812	0.749116	1.30485
chr10_53496755_53496955	1.71462	0.56676	2.0438e-05	0.00278438	2.1125	3.69745	0.592604	0.957534	0.787528	1.08435	0.813453	0.265601	1.10777
chr17_24488273_24489227	0.76483	3.31127	2.0407e-05	0.00278438	17.2667	13.4472	9.20032	7.28311	7.34765	8.63208	7.31729	7.21142	10.3329
chr5_121873886_121874184	1.05838	1.61632	2.04648e-05	0.00278509	5.83489	4.40693	2.27043	2.35576	2.83119	2.12813	2.03147	1.96213	2.10103
chr11_69758028_69759613	-0.602558	6.15889	2.0564e-05	0.00279564	51.0866	57.6292	76.6333	77.5155	67.4546	82.0503	86.0525	72.1453	66.992
chr3_148430884_148431692	1.09095	2.5431	2.07017e-05	0.0028114	11.5512	8.92672	3.54227	4.70795	6.78598	4.26316	4.98913	2.96298	3.39452
chr2_32555755_32556109	1.29726	1.38078	2.07905e-05	0.00281249	6.06925	3.45144	2.30699	0.9133	1.46045	1.59134	1.93458	1.94486	2.00723
chr12_75176637_75177520	0.830807	2.75949	2.07672e-05	0.00281249	11.6598	9.66601	4.68387	5.1686	5.36165	6.98294	5.7998	4.89113	5.20544
chr16_91202935_91203307	1.10598	1.60189	2.08189e-05	0.00281254	4.69726	5.58096	2.64743	2.09735	2.94817	2.03735	1.92915	1.72468	1.89843
chr3_96820374_96820887	1.0035	2.05259	2.08737e-05	0.0028132	6.83175	6.942	3.60414	2.03486	2.767	3.29581	2.63908	3.87851	3.61204
chr12_56612740_56613167	1.16114	1.77963	2.08892e-05	0.0028132	5.36752	6.63468	3.00032	2.11951	2.60392	2.30404	3.47033	1.49551	2.09787
chr17_47730477_47730844	1.11925	1.5065	2.08698e-05	0.0028132	4.36077	5.26589	2.66001	2.20974	1.59913	1.76492	2.034	2.30739	1.59569
chr11_60864787_60865460	-0.636515	4.39651	2.0934e-05	0.0028163	14.3312	16.8344	23.1634	21.4527	24.007	21.5003	21.7636	23.631	20.1234
chr2_154645826_154646440	0.844082	2.62692	2.09891e-05	0.00281851	10.4248	9.03747	4.97733	5.26768	6.08235	4.70323	4.98372	3.92748	4.70462
chr3_37419035_37420919	-0.664399	6.41536	2.10603e-05	0.00281851	53.9908	70.9927	85.1703	102.51	97.9455	95.3701	92.9601	80.9311	81.3143
chr5_12695015_12695490	1.13333	1.77108	2.10377e-05	0.00281851	5.02841	6.74317	2.16376	1.99145	2.96962	2.86376	3.05825	2.55849	1.59031
chr12_54178066_54178414	1.35452	1.45192	2.10541e-05	0.00281851	3.78947	6.33025	2.30183	2.31406	2.07169	1.68186	1.72764	0.886661	1.70055
chr2_144599719_144600472	-0.73136	3.98992	2.12216e-05	0.00283433	9.28196	12.8466	17.837	17.9243	14.8061	17.1576	17.5975	17.3026	15.5177
chr8_126376693_126376904	1.75246	0.273731	2.12629e-05	0.00283636	1.55202	3.0672	0.607847	0.566424	0.532895	0.62123	0.609696	0.495144	0.907355
chr13_56999594_56999795	1.83467	0.095901	2.12808e-05	0.00283636	2.58694	1.56676	0.426962	0.554611	0.76078	0.724862	0.611523	0.256486	0.295808
chr3_18054686_18055381	0.866124	2.69598	2.13614e-05	0.00284417	9.85355	10.7311	4.6037	5.67343	5.5974	5.98244	4.5718	5.95514	3.89328
chr8_20944744_20945363	0.80883	2.89237	2.14544e-05	0.00285362	11.3123	11.7804	6.56882	6.77498	6.26146	5.12972	4.77095	7.2865	5.60455
chr8_123515157_123515532	1.04915	1.9178	2.14812e-05	0.00285424	6.72523	5.99003	2.14549	3.55084	2.74817	2.10405	2.95094	2.68768	3.51576
chr4_141559180_141560266	-0.677245	5.2537	2.18191e-05	0.00289616	22.8361	32.4085	42.389	40.0937	40.8872	45.1773	35.9962	41.3066	38.2535
chr2_20202596_20203585	-0.821362	3.85687	2.19233e-05	0.002907	10.6523	8.61359	16.9742	11.8019	15.8011	16.457	17.6031	17.2865	12.6058
chr3_150072658_150073062	1.1971	1.564	2.19966e-05	0.00291075	4.24227	6.11439	2.74991	1.45048	1.60186	1.85601	2.65165	2.07431	2.0018
chr15_41173941_41174626	1.01153	2.13307	2.20963e-05	0.00292094	8.30056	6.40422	2.9481	3.08199	3.63911	4.77419	2.74012	3.0575	2.89902
chr5_23874296_23875057	-0.694752	4.14231	2.21772e-05	0.00292864	11.6427	13.574	21.8922	19.6014	18.298	15.964	18.9178	18.8894	17.5219
chr2_93525204_93525555	1.15057	1.48919	2.23114e-05	0.00294246	4.24712	5.37282	1.63525	1.44392	2.08402	1.95402	2.75618	1.95353	2.00326
chr6_40207183_40207563	1.27739	1.29547	2.23293e-05	0.00294246	3.91209	4.84584	1.93908	1.29072	1.45377	1.97295	2.34889	1.47183	0.990979
chr11_29172018_29173790	-0.612803	6.05211	2.23502e-05	0.00294246	53.3428	47.3095	71.1276	78.2981	63.9201	71.9914	76.4886	74.1952	55.9679
chr16_58727558_58728675	-0.636329	5.41206	2.23822e-05	0.00294367	33.9576	29.6447	38.6575	42.3483	53.4836	48.0078	46.7869	42.904	43.5634
chr7_133889713_133889940	1.29942	0.893767	2.24702e-05	0.00294924	2.90504	3.58255	1.31642	1.12413	0.693566	1.24667	1.22049	1.45343	1.30369
chrX_38455883_38456668	-1.04425	2.7962	2.25088e-05	0.0029513	4.14663	3.78332	7.60101	6.72036	6.56737	7.55749	6.0935	7.55748	10.1387
chr7_123021972_123022642	0.858896	2.78425	2.25825e-05	0.00295497	10.1871	11.6802	6.22774	5.30306	6.61068	4.77766	5.49174	4.05742	6.11544
chr4_132241673_132242052	1.26462	1.1843	2.26537e-05	0.00296128	5.05749	3.03378	1.57328	1.15294	1.80694	1.79273	1.21619	1.34971	1.70569
chr12_106513113_106513877	0.814475	3.55282	2.29488e-05	0.00298475	15.4427	21.471	8.34897	10.8037	9.414	10.5982	11.6054	7.5912	9.00951
chr16_21818100_21818976	-0.751906	3.89993	2.29402e-05	0.00298475	9.28826	11.2623	15.7199	15.4625	17.8527	18.0752	14.0285	16.3274	13.711
chr17_64764921_64765647	1.21761	2.87285	2.28765e-05	0.00298475	11.4104	15.6861	4.14259	3.71859	3.35481	8.27609	3.95565	7.38619	6.52214
chrX_102280353_102280733	-1.36472	1.5454	2.28837e-05	0.00298475	1.57399	1.04515	2.95994	3.3216	3.5021	3.29777	2.94776	2.93272	2.69886
chr3_52600541_52601644	-0.979492	4.36564	2.29956e-05	0.00298483	10.9664	13.8939	20.8558	30.9726	18.3574	16.6483	23.2927	27.861	19.9215
chr18_29291873_29292061	1.75975	0.214832	2.29929e-05	0.00298483	2.69746	1.77838	0.5155	0.438585	0.530351	0.718904	1.02454	0.259036	0.600755
chr7_25680495_25681208	-0.66232	4.6208	2.30423e-05	0.00298789	15.4453	20.4165	23.6455	25.3468	27.0281	27.1172	26.954	25.1122	27.1449
chr3_5884063_5884959	-1.01758	3.90889	2.32516e-05	0.00300013	10.6612	7.13331	17.4016	17.6389	11.9803	15.9927	15.0475	23.9212	13.0049
chr4_19574873_19575708	-0.594232	5.50306	2.31937e-05	0.00300013	35.9709	33.4337	53.0722	51.4579	47.9438	50.4938	45.5607	47.4041	39.1445
chr4_45593807_45594387	1.34518	1.49813	2.32761e-05	0.00300013	3.56081	6.86177	1.92147	1.94386	2.43967	1.39837	1.72679	1.36172	2.41258
chr8_20100091_20100590	1.03743	2.86239	2.32672e-05	0.00300013	15.2585	9.9694	6.13375	6.35321	4.49151	7.98963	4.05677	6.20373	3.7891
chr14_53849331_53849517	1.73972	0.436985	2.3175e-05	0.00300013	3.37394	1.98493	0.981339	0.823881	0.540091	0.332995	0.918418	1.08035	0.394328
chr15_101779654_101780080	1.11973	1.89756	2.32647e-05	0.00300013	5.58938	7.26807	2.15005	3.16089	2.25153	3.5036	2.6434	1.85736	3.31391
chr12_72318350_72318620	1.2475	0.943345	2.34209e-05	0.00301579	3.47435	3.1524	1.02867	1.38074	1.18432	1.24261	1.63252	0.988433	1.40448
chr8_12089437_12089733	1.85951	0.548932	2.35364e-05	0.00302763	3.70829	2.40705	0.977887	0.950673	1.37478	0.238866	0.607741	0.263972	0.904302
chr4_61855885_61856634	0.831326	3.0061	2.362e-05	0.00303424	12.8845	12.5128	8.54656	5.61781	6.5319	5.6658	6.0993	5.14955	7.82425
chr14_69830235_69831397	-0.587318	5.31488	2.36347e-05	0.00303424	29.0131	31.9723	43.3466	44.9187	37.5358	39.7121	44.9586	38.7666	44.2723
chr6_92987277_92988490	-0.688449	4.26615	2.37396e-05	0.00304468	16.15	11.6562	21.1519	19.2365	20.7651	21.072	21.157	22.5267	16.9129
chr3_132949381_132950658	0.633356	3.62439	2.38219e-05	0.00305221	18.9402	16.9242	9.31312	10.0431	11.3421	10.2147	10.7818	11.9246	10.415
chr7_122635174_122635948	1.04351	2.57097	2.38903e-05	0.00305491	9.28917	11.051	3.8099	3.54593	7.16672	4.25793	4.37192	3.56138	4.91201
chr4_124894334_124895097	0.896143	2.96315	2.39471e-05	0.00305915	12.3203	12.9376	5.11154	8.09543	7.26914	4.39507	5.79405	7.4101	5.70408
chrX_38473198_38474311	-0.866533	4.12611	2.40387e-05	0.00306781	10.7495	11.7831	13.8113	21.3656	18.5564	22.0841	16.6728	17.2009	21.9468
chr1_81428586_81428769	1.97239	0.158979	2.41313e-05	0.00307658	1.667	2.85315	0.332336	0.305628	0.878374	0.533414	0.198604	0.490541	0.910191
chr14_27199485_27199747	1.65293	0.7056	2.43919e-05	0.00310675	2.56402	3.79845	1.82291	0.595248	1.27513	0.603059	0.708462	0.7412	0.696497
chr11_10127064_10127493	1.17406	1.56318	2.45215e-05	0.0031171	5.03816	5.26042	2.28103	2.21513	1.60244	1.9489	3.16711	1.48563	1.79821
chr16_22564091_22564935	-0.617433	5.34343	2.45044e-05	0.0031171	28.6755	32.3945	39.376	44.2456	48.8018	46.86	40.5767	40.105	40.4568
chr5_128622605_128622803	1.56779	0.608965	2.46353e-05	0.00312849	2.22731	3.48375	0.870304	0.841973	0.304641	1.17407	1.01898	0.972649	0.901513
chr2_20971711_20972040	-0.869018	3.10436	2.47745e-05	0.0031428	4.6931	6.21649	9.61942	9.45156	9.01977	8.15548	9.97164	10.3414	7.70159
chr6_13636547_13637072	-0.806531	3.25655	2.47967e-05	0.0031428	6.61173	6.09663	11.0281	9.49231	8.66819	9.58821	11.2954	10.1184	10.7204
chr11_102039585_102040502	-0.711146	3.82093	2.48614e-05	0.00314792	9.74341	10.2034	12.6204	14.7603	15.1502	15.6536	14.44	16.1959	15.9293
chr9_99657298_99657518	1.36787	0.773302	2.49272e-05	0.00315007	3.36553	2.72862	0.761439	1.11059	1.16866	1.54055	1.11926	0.980838	0.796013
chr12_7438558_7438733	1.93781	0.0582149	2.49066e-05	0.00315007	2.70161	1.45938	0.912013	0.427542	0.280996	0.251593	0.715767	0.25529	0.500743
chr6_132361566_132362012	0.983516	2.03592	2.50549e-05	0.00315483	6.38007	7.05081	2.49852	4.08951	2.76571	2.83306	2.8448	3.64179	3.20614
chr7_112138544_112139311	-1.05013	3.67924	2.50384e-05	0.00315483	7.84629	6.93584	13.5291	13.6515	13.5966	9.17139	19.5516	11.6088	16.7405
chr15_10981305_10982285	-0.645533	5.31726	2.50626e-05	0.00315483	27.3294	31.66	37.4435	43.4126	43.8793	49.8164	40.6795	39.1319	41.3612
chr17_48166855_48167246	1.50365	0.992508	2.50436e-05	0.00315483	5.40443	2.28902	1.40956	1.12583	1.5409	1.34007	0.807822	0.869259	1.40546
chr7_92560965_92561872	-0.755602	5.40607	2.52777e-05	0.00317325	35.3177	23.9524	41.9113	48.9522	37.9518	41.659	53.3054	55.0342	40.0509
chr12_24911851_24912963	-0.67195	4.11589	2.52826e-05	0.00317325	14.128	11.1351	18.0781	16.0666	17.9062	20.5605	19.0212	18.7649	17.7246
chr15_80350486_80350721	1.36351	0.841742	2.53936e-05	0.00318409	3.81901	2.61853	1.13331	1.11698	1.29367	0.967954	1.63497	0.866102	0.8969
chr9_15487574_15487756	1.68744	0.355512	2.55443e-05	0.00319059	1.66428	3.17199	0.697596	0.57274	0.776939	0.807427	0.712089	0.380227	0.803429
chr12_113293948_113295140	0.857256	3.38266	2.55328e-05	0.00319059	19.512	14.1793	10.9061	7.55907	11.2608	7.80693	7.52058	6.61581	7.50441
chr15_103163032_103163703	-0.759963	3.5502	2.55114e-05	0.00319059	8.17861	7.88603	13.0279	11.9861	9.99287	13.1679	12.3057	14.1157	12.3183
chr16_94780304_94780624	1.10399	1.39132	2.55378e-05	0.00319059	5.16417	3.66943	1.73593	1.94207	1.95419	1.86663	1.83004	1.7143	2.00526
chr13_47408400_47408887	1.1179	1.93242	2.56951e-05	0.00320633	5.02096	8.11885	2.79297	2.78445	2.7469	3.2199	2.33421	3.62959	1.99239
chr16_22161449_22162010	0.883253	2.52064	2.57219e-05	0.00320658	9.29874	9.04305	4.5393	4.59005	4.32325	4.25713	3.96139	3.79985	6.22944
chr10_68136177_68137155	-0.661276	4.61315	2.57481e-05	0.00320674	18.7147	17.1359	23.5586	30.934	24.9667	27.1185	22.6724	27.2882	25.0355
chr4_126853056_126853342	1.23468	1.36716	2.58467e-05	0.00320973	3.79614	5.27086	1.46276	1.8064	2.06759	1.59095	1.21346	1.82796	2.41503
chr7_28614621_28614803	1.39881	0.485018	2.58396e-05	0.00320973	2.46363	2.41865	0.779112	0.587495	0.790015	0.891639	0.916313	1.0868	0.800181
chr9_55112359_55112510	1.67526	0.361114	2.58176e-05	0.00320973	3.03577	1.88158	0.697253	1.06462	0.416777	0.42808	0.918968	0.847123	0.496709
chr3_142700383_142701649	-0.620905	5.24932	2.61679e-05	0.00323838	28.1206	29.0242	38.3392	44.7558	44.1161	41.154	35.1817	35.9701	41.9677
chr3_153679883_153680119	1.3969	0.75804	2.61512e-05	0.00323838	3.13714	2.94316	1.04556	1.23236	0.684172	1.54219	0.913102	0.628181	1.20466
chr7_109417978_109418155	1.97619	-0.0201783	2.61776e-05	0.00323838	1.33027	2.53865	0.626258	0.666782	0.398232	0.254004	0.30258	0.486866	0.399329
chr16_55934067_55935033	-0.809203	5.43001	2.63226e-05	0.0032532	32.3942	25.8543	40.9368	41.4004	43.3996	45.4966	63.3882	53.5843	37.5412
chr7_64373601_64374410	-0.71441	3.98305	2.64325e-05	0.00326365	11.6546	10.7226	15.971	14.4037	17.6182	17.9706	18.7208	18.2657	14.4117
chr5_106467085_106467509	1.07415	1.42465	2.66158e-05	0.00327723	4.25255	4.63085	1.91835	2.32595	1.7153	1.86327	1.72625	2.06891	1.90235
chr14_30097566_30097749	1.45775	0.611967	2.66185e-05	0.00327723	3.25705	2.30468	1.34399	1.09321	0.675121	0.886654	0.708636	0.97415	0.696717
chr15_25940329_25941313	-0.620002	5.04077	2.65889e-05	0.00327723	23.2975	26.0851	38.1244	37.2635	36.5584	32.9586	33.1528	37.0327	28.6293
chr2_28780558_28780730	1.71164	0.423159	2.66636e-05	0.00327965	1.88968	3.27538	0.981423	0.823788	1.01727	0.709921	0.505029	0.498868	0.496203
chr8_48379817_48380572	-0.740305	3.78954	2.67034e-05	0.00328141	10.9919	8.29493	13.5158	12.8629	16.5459	14.6651	15.4623	13.7841	15.8301
chr13_68072776_68074639	0.669393	4.20137	2.69097e-05	0.00330363	26.6629	27.9737	15.7226	15.1881	19.5076	12.2159	16.8874	16.928	13.9128
chr19_3440437_3440668	1.68823	0.790991	2.69432e-05	0.00330459	2.78765	4.1144	0.768118	1.22399	0.921094	0.977282	0.810929	0.270089	1.82065
chr7_126447155_126447388	1.17003	1.12306	2.70521e-05	0.00331096	3.58157	3.78826	1.66983	1.65389	1.07799	1.60613	1.62898	1.34857	1.40036
chr8_121724366_121724557	1.48869	0.549105	2.70512e-05	0.00331096	2.57353	2.73633	0.872328	1.33147	0.67112	0.606761	1.01938	0.855134	0.69771
chr14_122350784_122351355	-1.20949	2.898	2.70823e-05	0.00331096	2.78231	4.85689	9.11222	11.1184	7.59804	8.54254	6.19241	8.76625	5.89234
chr15_8667815_8668482	-0.863302	3.55041	2.70976e-05	0.00331096	7.84431	7.25326	11.327	9.29967	15.4652	11.7179	12.7138	13.8774	13.5263
chr10_79723042_79724221	-0.648175	5.04912	2.72208e-05	0.00332286	24.0867	24.8183	37.68	39.0496	36.0456	30.5397	32.0314	40.9108	29.8333
chr18_23900017_23901470	-0.629494	5.52321	2.72674e-05	0.00332541	29.1133	39.4508	51.2173	53.1195	45.8783	42.8046	48.4112	49.713	50.0787
chr13_59853291_59854015	-0.647231	4.34382	2.73196e-05	0.00332644	13.0944	16.7339	21.934	20.6193	22.9656	22.0484	21.5618	20.3626	20.5281
chrY_90739664_90740511	0.634878	5.48086	2.73274e-05	0.00332644	60.8338	70.5637	36.4123	35.6763	37.8946	34.3648	34.0633	50.6277	42.7741
chr1_93715492_93715812	1.28063	1.17589	2.74109e-05	0.00333007	4.94346	3.14065	1.10627	1.27823	1.32234	2.07722	1.73195	1.23172	1.70601
chr11_20466364_20466744	1.41264	0.979458	2.74345e-05	0.00333007	2.78527	4.43268	1.78691	0.74852	1.06166	1.05567	1.01359	1.45537	1.5071
chr15_103135399_103136052	-0.812157	3.53785	2.7414e-05	0.00333007	9.65626	5.86841	12.4029	11.1788	14.4437	12.4446	12.7146	12.1921	11.3113
chr4_153332777_153332927	1.93569	0.0583806	2.76815e-05	0.00335375	1.67096	2.42781	0.62152	0.173864	0.757272	0.727677	0.301965	0.136597	0.603189
chr7_55567046_55567264	1.41363	0.794858	2.76699e-05	0.00335375	2.33703	3.90713	1.04365	1.11082	1.40797	0.971402	0.912779	0.98093	1.10203
chr6_58856546_58857212	-0.765443	3.31795	2.77552e-05	0.00335638	7.17338	6.41068	10.568	10.8444	10.2012	9.58031	10.4751	10.4847	11.7257
chr11_121535369_121535621	1.44525	0.864239	2.77346e-05	0.00335638	3.35926	3.36579	1.22883	1.11588	1.6509	0.686968	0.500304	1.21652	1.50982
chr9_37402544_37402862	1.17916	1.26392	2.77966e-05	0.00335823	3.80234	4.42272	1.37629	1.54444	1.0878	1.97262	1.72974	1.70664	2.1111
chr10_58205985_58206389	0.967048	1.68014	2.78394e-05	0.00336026	5.26549	5.04679	2.63165	1.98725	2.23368	2.39991	2.64709	2.43879	2.40359
chr10_7102400_7102771	1.42817	1.15227	2.79252e-05	0.00336434	3.2328	5.06427	1.2058	1.39565	1.55736	2.46361	1.11448	0.993454	1.09603
chr11_46244809_46245245	1.19585	1.50875	2.79072e-05	0.00336434	5.72294	4.3017	3.22743	1.31625	1.59708	1.95357	2.03445	2.07131	1.59617
chr1_171516271_171516849	0.869494	2.86622	2.79695e-05	0.0033655	13.5717	9.86967	7.03253	6.36965	7.12552	4.4949	5.0795	5.018	5.80863
chr6_121245121_121246183	-0.61529	4.52895	2.7987e-05	0.0033655	16.0123	18.6215	22.604	22.5854	25.3282	24.7115	23.4917	25.3408	26.1461
chr4_149075663_149076699	-0.619012	4.4823	2.80915e-05	0.00336921	17.4818	16.0847	24.5619	22.57	24.6726	24.9895	21.7601	25.9385	20.4208
chr11_59766466_59766676	1.49722	0.755088	2.80961e-05	0.00336921	4.16299	2.19114	0.765626	1.35127	1.16364	1.16461	0.913646	0.626906	1.10326
chr17_15368735_15369085	1.07351	1.63422	2.80515e-05	0.00336921	5.37836	5.04596	2.54859	2.10354	2.10241	2.40726	2.13414	3.02068	1.49117
chr1_90896184_90897270	-0.82538	4.39287	2.8294e-05	0.00338053	13.6654	14.1988	18.4639	21.8692	23.8854	20.598	25.5363	18.6791	28.9677
chr1_93550981_93551638	-0.947928	2.87882	2.82952e-05	0.00338053	5.27708	3.66864	8.85177	8.85647	8.34352	6.63703	8.34274	7.08604	7.00398
chr18_39835484_39836209	-0.747267	3.50343	2.82737e-05	0.00338053	8.40776	7.25009	12.8593	12.7758	11.002	10.0989	11.7967	13.6287	12.0185
chr2_84362793_84363531	0.961578	2.34328	2.84251e-05	0.00339292	7.26936	9.37186	3.83666	3.51058	4.29071	5.29912	3.96684	3.1914	3.19644
chr2_166740272_166740819	1.2248	1.75677	2.86371e-05	0.00341487	4.23297	7.80805	3.00647	2.49519	1.6181	2.5879	2.54446	1.73021	2.5057
chr17_47335655_47335828	1.95871	0.269212	2.89258e-05	0.00344313	3.03447	1.98788	0.32855	1.16764	1.00135	0.529924	0.403944	0.258237	0.396858
chr12_86823637_86825353	-0.590223	6.0727	2.90045e-05	0.00344931	51.3174	51.9443	65.4163	70.5749	78.9884	78.4116	63.4567	64.479	75.9216
chr7_109636128_109636329	1.51302	0.458676	2.91697e-05	0.00346258	2.11976	2.84762	0.78316	0.708248	0.54537	0.799868	1.22761	0.735654	0.698947
chr1_58445067_58445853	-0.621343	4.86526	2.92937e-05	0.00347093	22.6357	21.1324	28.4564	29.6668	32.12	30.4814	31.3263	37.1258	26.5293
chr1_193172991_193174050	-0.630176	5.16523	2.92811e-05	0.00347093	23.1767	30.3005	38.1817	37.0381	34.6544	41.8864	39.9737	36.0809	37.7571
chr3_137990952_137991761	-0.767482	3.65021	2.94244e-05	0.00347953	10.3247	6.92327	14.9719	13.6301	12.8166	14.0553	13.834	12.0836	11.9106
chr12_75460597_75461259	-1.0492	2.76279	2.94312e-05	0.00347953	3.46502	4.21372	5.80158	7.63774	7.69322	6.55857	8.65396	8.98702	5.99855
chr18_60458260_60459123	-0.743589	4.22702	2.94471e-05	0.00347953	12.0916	13.8887	19.1178	20.1768	24.6014	17.5695	16.4657	20.9533	21.0364
chr2_168316792_168317213	1.0237	1.9316	2.95668e-05	0.00348093	6.1578	6.52312	2.88137	2.79001	3.48575	2.84423	3.05324	3.27898	1.68758
chr4_151082771_151084035	-0.657384	5.36593	2.9529e-05	0.00348093	27.664	32.9234	45.2691	45.9059	44.2822	52.041	38.1309	41.4428	39.3514
chr7_136263948_136264171	1.6087	0.701891	2.95072e-05	0.00348093	2.10934	4.12203	1.15091	0.847316	1.3945	0.885429	0.502316	1.09145	0.696386
chr2_107125835_107126514	0.865551	2.7535	2.9595e-05	0.00348108	9.84986	11.5763	5.59593	5.68765	6.47939	4.23179	4.26284	5.12788	6.42061
chr4_53011648_53012782	-0.716488	5.47903	2.96738e-05	0.00348717	29.7962	33.5509	39.1705	46.0911	54.5462	56.0367	50.3479	48.01	39.4457
chr17_47704950_47705315	1.25706	1.67906	2.99454e-05	0.00351589	6.61948	5.0376	1.62156	1.71782	1.85566	3.53477	2.75252	1.37115	2.50822
chr17_84769955_84770883	-1.02082	3.0864	2.99859e-05	0.00351744	6.17906	3.76878	10.7892	7.45339	10.5352	8.15529	9.66469	10.8205	6.89497
chr12_24642075_24643237	-0.673651	4.79846	3.00454e-05	0.00352123	22.5323	18.0746	28.9105	34.9742	28.7514	26.1002	29.0866	26.1022	32.8596
chr4_128487009_128487328	1.52373	1.20235	3.01299e-05	0.00352793	5.04837	3.9884	1.86472	2.26687	1.07364	1.42191	0.292925	1.46301	1.6056
chr2_24368011_24368173	1.67978	0.188133	3.02038e-05	0.00353338	1.78421	2.42639	0.706292	0.808591	0.41016	0.528211	0.817215	0.493888	0.396398
chr14_67711752_67711989	1.31099	0.930687	3.02686e-05	0.00353776	3.47333	3.25858	1.21939	1.12717	1.42226	1.81311	0.704738	0.987164	1.30308
chr4_124995595_124995745	2.00951	0.0910777	3.03584e-05	0.00354263	1.66893	2.64051	0.334991	0.550723	0.281027	1.11401	0.612132	0.255306	0.194651
chr6_6198946_6199724	-1.01832	3.38908	3.03652e-05	0.00354263	6.16059	6.09962	11.3536	15.5537	8.95155	10.1998	8.32577	13.2581	12.1233
chr17_44213618_44213837	1.29371	1.09629	3.04828e-05	0.00355314	4.26354	3.35796	2.15019	1.52056	0.828364	1.04692	1.6302	1.22832	1.40177
chr7_6362369_6363572	-0.779292	6.69385	3.0643e-05	0.00356217	61.3867	80.3502	85.1127	117.033	135.767	128.903	106.991	103.099	103.852
chr7_39544174_39545226	-0.712281	4.48573	3.06385e-05	0.00356217	15.683	16.0908	20.3087	24.6194	28.0187	24.2675	24.8186	25.9412	19.1139
chr17_6601109_6602289	-0.993472	4.32767	3.06217e-05	0.00356217	13.5681	10.6091	20.1544	30.9538	19.3782	20.1555	14.728	27.0097	21.5315
chr6_99359393_99360939	-0.59662	4.92958	3.07777e-05	0.00357461	23.4171	23.028	33.5635	27.9071	32.395	28.5005	31.7312	37.1359	33.6554
chr14_92920713_92920975	1.17649	1.4445	3.10392e-05	0.00360175	4.02128	5.3748	1.5471	1.81927	1.59174	2.71012	2.03561	2.06796	1.49574
chr3_116563620_116563991	-1.03594	2.54051	3.10763e-05	0.00360281	3.13215	3.47412	4.83976	7.04908	6.14449	5.85614	7.53595	6.21871	6.00717
chr11_120659813_120661169	0.632227	4.36714	3.11317e-05	0.00360314	29.3518	31.0234	15.5102	18.7635	14.8222	18.1355	19.7374	16.9503	20.6441
chr11_54804978_54805689	-0.894137	3.23311	3.11874e-05	0.00360598	5.93642	5.88939	8.42865	10.5569	9.30006	11.4055	8.22863	12.395	10.2167
chr4_119356273_119356462	1.41312	0.632573	3.13212e-05	0.00361055	3.37141	2.19743	0.959832	0.723007	0.798076	1.16944	1.12132	0.858775	0.900291
chr9_35516959_35517171	1.46897	0.811458	3.12857e-05	0.00361055	3.93207	2.61761	0.482317	1.11048	0.928061	1.54062	1.22257	0.74648	1.40872
chr12_40256567_40257533	-1.00518	3.1623	3.13387e-05	0.00361055	6.40089	4.19136	12.2123	8.67287	6.75267	9.50733	9.66188	9.75108	10.9257
chr13_65311280_65312206	0.845388	2.91956	3.12797e-05	0.00361055	9.95354	13.8989	5.84007	5.59739	7.51316	5.31091	5.69238	7.04998	5.80616
chr12_18577673_18577923	1.36513	1.04173	3.13765e-05	0.00361169	3.92253	3.57302	1.58932	1.00977	0.823558	2.18572	1.32185	0.872884	1.3013
chr12_99562233_99562678	-0.955801	2.85194	3.14297e-05	0.00361459	5.62095	3.13613	7.59278	8.45234	8.58939	6.64012	7.42246	8.51853	7.00502
chr12_110502153_110502675	1.30234	2.5184	3.15583e-05	0.00361971	5.67054	15.9298	4.8403	4.94124	4.29766	3.53754	2.73447	4.97276	3.09394
chr19_34105345_34105762	1.36913	1.51242	3.15083e-05	0.00361971	4.35386	6.32523	1.08483	1.94429	2.31924	2.61695	0.903998	2.30177	2.10672
chr2_131395402_131396322	-0.738698	4.4581	3.16432e-05	0.00362303	18.1691	12.7056	24.2975	24.3381	28.011	20.8592	24.3098	19.2892	23.0338
chr9_43878910_43879144	1.39399	0.868215	3.16434e-05	0.00362303	2.44849	4.1181	1.03786	1.11836	1.05437	1.06141	1.63472	0.866597	1.20272
chr8_20589858_20590969	0.690244	4.72237	3.16999e-05	0.00362628	43.0357	36.793	25.9063	24.3171	22.2148	26.979	17.8876	23.634	17.0073
chr9_110994657_110995262	-0.610012	4.41736	3.17525e-05	0.00362909	17.5991	14.7126	22.4508	21.8665	20.7999	21.8569	23.5987	21.8209	24.8465
chr2_166697975_166698390	1.11366	1.6389	3.1939e-05	0.00363112	5.14951	5.47146	2.17704	2.22932	1.73403	1.84828	3.47383	2.0801	2.10095
chr6_121183523_121185350	-0.614302	5.79311	3.1865e-05	0.00363112	39.2083	44.4865	52.1239	52.2585	63.5856	57.4046	69.1722	59.2189	56.9842
chr8_3641721_3642096	1.01095	1.56972	3.184e-05	0.00363112	4.58813	5.05206	2.08748	2.22457	2.34161	2.03719	2.54695	2.07829	2.00006
chr16_59517003_59518186	-0.731313	4.62809	3.19084e-05	0.00363112	20.7482	14.176	22.4044	26.9906	30.379	24.6017	29.8081	27.7756	22.9246
chr17_36119111_36119730	0.83447	2.73675	3.19354e-05	0.00363112	9.513	11.3667	6.14379	5.03236	6.72672	4.87373	4.46793	5.2464	5.10519
chr4_153140163_153140321	1.76957	0.0259642	3.20323e-05	0.00363214	2.24707	1.57011	0.523936	0.303957	0.403019	0.822573	0.301753	0.489693	0.602823
chr8_57400798_57401755	-0.662115	4.45714	3.21821e-05	0.00364585	15.6819	16.4074	26.3383	24.4695	24.796	23.286	21.0471	24.0024	18.9145
chr12_87279205_87280071	0.7336	3.02224	3.22097e-05	0.00364585	13.4531	11.1377	7.44744	6.6842	7.41846	7.21314	5.68827	6.70664	6.00282
chr8_20596893_20597658	0.839914	3.47423	3.25577e-05	0.00367558	22.8882	12.9047	10.9733	10.642	8.00508	9.24829	7.10857	9.38143	8.10563
chr7_90216734_90216899	1.48893	0.52318	3.26374e-05	0.00368136	3.14636	2.09315	0.873877	0.837654	0.909885	0.891513	0.81294	1.08689	0.494166
chr1_42686141_42686426	1.19868	1.10843	3.27095e-05	0.00368149	3.58157	3.78826	1.29609	1.6509	1.31935	1.98569	1.31999	1.1127	1.50282
chr17_4443102_4443496	1.3381	1.24783	3.26814e-05	0.00368149	3.11709	5.48936	1.94646	1.15644	1.44777	1.13301	2.14389	1.35126	1.70489
chr7_131298287_131298571	1.65269	0.919276	3.28109e-05	0.00368804	4.26354	3.35796	0.947849	1.73008	1.52889	1.15929	0.397937	0.392573	1.51051
chrX_151520200_151521446	-0.609761	5.10549	3.2947e-05	0.00370012	24.08	27.8746	32.7301	36.1918	39.1602	38.9451	32.0294	37.1631	38.1624
chr1_103305861_103306152	1.35448	1.00946	3.3259e-05	0.00372545	3.81049	3.46786	0.933518	2.12599	0.821372	1.14711	1.2192	1.45746	1.40403
chr2_147012459_147013878	-0.624047	5.12098	3.32373e-05	0.00372545	26.6682	25.5499	32.0214	41.4084	35.8061	41.6272	35.5946	38.3774	32.7408
chr5_65086516_65087154	-1.00347	3.16159	3.33104e-05	0.00372666	5.94598	4.61814	11.0427	12.533	11.311	8.14585	7.71928	8.79171	8.30354
chr11_35979679_35980713	0.711036	3.44266	3.33276e-05	0.00372666	15.6802	16.9349	7.55355	8.91794	10.2813	8.42867	10.0741	10.8197	8.00432
chr19_38223374_38224681	-0.703552	4.56207	3.3435e-05	0.00373543	17.4811	16.2957	28.8783	28.7347	20.8358	26.768	23.7956	26.0727	20.8184
chr5_52453459_52453736	1.67764	0.487986	3.3547e-05	0.00374148	3.25827	2.19842	0.223659	0.705495	0.543502	0.801674	1.22815	1.08294	0.801678
chr19_29066832_29067665	-0.635517	4.69814	3.35198e-05	0.00374148	17.467	21.0421	25.0452	28.5126	26.0174	29.0774	28.0721	25.3633	29.7525
chr7_119477002_119477337	1.07258	1.32457	3.37399e-05	0.00375975	4.71343	3.56666	1.74122	1.80872	1.70597	1.68333	1.728	1.94616	1.90473
chr19_60924628_60924854	1.12892	1.83464	3.37894e-05	0.00376201	5.47905	6.84555	1.88022	3.27514	2.85619	2.85743	3.26256	1.73555	2.19784
chr11_87850406_87850853	1.05198	1.7816	3.38537e-05	0.00376593	6.05224	5.46497	1.97477	3.397	2.11873	2.39371	2.3368	2.32523	3.21529
chr14_34819902_34820949	0.718982	3.60471	3.39535e-05	0.00377053	18.9371	17.8736	8.4252	10.2967	8.92399	8.8612	11.1926	13.5963	10.4173
chr15_37960437_37961666	-0.600703	6.8796	3.39507e-05	0.00377053	94.579	85.4773	100.506	126.657	135.564	120.674	145.654	122.703	120.58
chr4_22116641_22116880	1.73297	0.580611	3.40754e-05	0.00378082	1.77024	4.1262	0.40527	0.834356	0.667574	0.798634	1.12371	0.736448	1.10771
chr5_146243514_146243725	1.43116	0.624744	3.42333e-05	0.00379508	2.79987	2.73401	1.15114	0.971455	0.917416	0.509254	1.01816	0.624116	1.30961
chr2_144458852_144459692	-0.711721	4.07453	3.45943e-05	0.00383181	14.5863	9.44349	19.9527	16.7338	17.0012	18.2248	18.1043	19.6043	15.5139
chr6_130402469_130402820	1.57218	1.06437	3.47009e-05	0.00383704	5.51139	2.81866	0.842376	1.12946	1.42427	0.587781	1.73605	0.988034	2.1203
chr19_7013821_7014604	0.898174	2.84157	3.46885e-05	0.00383704	10.408	12.7352	6.2199	7.40462	5.99619	3.9502	4.4658	6.08742	5.91122
chr5_88586443_88587924	-0.612493	4.86419	3.47359e-05	0.00383762	25.1132	19.0175	33.5791	29.6658	31.9903	32.0054	27.9631	33.1312	26.8307
chr2_74745844_74746031	1.64819	0.201275	3.48517e-05	0.00384291	2.24187	1.99568	0.993642	0.56474	0.76982	0.622326	0.506603	0.494486	0.294339
chr17_90454754_90455310	1.02449	2.00866	3.48731e-05	0.00384291	6.94719	6.51793	3.05639	3.05952	2.63755	4.51232	2.74295	2.93054	2.09119
chr10_7463055_7463305	1.54784	0.931612	3.49274e-05	0.00384562	4.72199	2.71781	0.570711	1.85948	1.41412	1.44026	0.80879	0.866415	1.10073
chr13_92743171_92743570	1.04072	1.74862	3.49605e-05	0.00384598	5.03234	6.10787	2.71945	3.01206	2.72737	2.48938	1.72048	2.20561	2.5041
chrX_170012191_170012417	1.62814	0.798486	3.50255e-05	0.00384985	1.9921	4.75987	1.2393	1.10358	0.68132	1.26001	0.913729	1.21122	0.593394
chr16_94125467_94125793	1.17965	1.21257	3.51841e-05	0.00386072	3.46336	4.42586	1.19399	1.78953	1.32815	1.41242	1.937	1.70403	1.80635
chr3_142348723_142349646	0.848884	3.69508	3.56278e-05	0.00390033	23.8808	17.9658	12.2721	6.82526	11.7222	7.49712	11.1907	11.4449	13.0365
chr12_80103509_80104389	0.690514	3.74295	3.56357e-05	0.00390033	20.2797	19.8735	14.4018	9.80228	8.69627	12.3748	11.8	10.736	11.3172
chr18_34768257_34768801	0.826083	2.66136	3.55784e-05	0.00390033	9.74442	9.992	4.87989	5.14678	4.59722	4.14819	4.98251	6.90277	5.10797
chr6_116696937_116697103	1.45857	0.45652	3.57865e-05	0.0039036	2.69239	2.2037	0.87711	0.709604	0.667177	1.27584	0.813502	0.619384	0.596643
chr8_111876161_111877043	-0.640673	5.25151	3.57339e-05	0.0039036	24.8591	31.5605	39.4833	45.9931	41.0143	43.9263	38.1357	37.4258	36.5478
chr9_115785279_115785772	1.12082	1.63642	3.56985e-05	0.0039036	5.26313	5.36466	2.27084	2.22835	2.95194	1.29188	1.82575	2.43263	2.71173
chr7_74067807_74068345	1.23535	1.90977	3.59176e-05	0.00391459	5.35875	8.22198	2.80139	3.02776	1.87836	2.76083	2.74702	3.97645	1.38571
chr5_108448637_108449760	-0.630476	5.19541	3.60054e-05	0.00391922	26.3251	28.396	34.4738	38.8334	39.3169	43.9384	42.8249	39.3577	32.6367
chr16_30717459_30719115	0.614548	4.31974	3.60499e-05	0.00391922	29.8066	28.1776	15.1625	18.8835	16.2221	19.4949	19.7394	15.8598	15.6166
chr2_19553592_19554640	-0.643716	4.55296	3.61896e-05	0.00392108	15.7869	18.8333	25.9611	26.139	26.2363	24.4371	26.5495	22.8054	21.5224
chr2_93343682_93343836	1.64093	0.348287	3.61658e-05	0.00392108	2.00756	2.74266	0.602142	0.942842	0.657996	0.33442	1.12613	0.614601	0.598787
chr3_96788338_96789195	-0.805367	3.6194	3.61804e-05	0.00392108	8.7432	7.67138	15.8718	13.7563	13.5748	9.8126	11.8942	14.8471	12.2138
chr1_35060451_35060623	2.0243	-0.00560275	3.62708e-05	0.00392658	1.21525	2.75294	0.338705	0.422691	0.277852	0.348507	0.820458	0.25364	0.60428
chr6_75583731_75584049	-2.69481	1.05889	3.66487e-05	0.00395754	0.564972	0.205034	1.89584	1.85043	4.04469	1.28998	2.03092	4.07598	1.08538
chr7_6439941_6440545	0.873492	2.18631	3.66071e-05	0.00395754	8.30275	6.08672	3.85498	3.74476	3.53068	3.46259	3.76489	3.41974	3.20025
chr11_78944782_78944974	1.81292	0.456284	3.66437e-05	0.00395754	1.88714	3.59401	0.981756	0.700044	0.779551	0.90066	1.02202	0.262874	0.292768
chr3_87919232_87919998	-0.693642	4.02137	3.68077e-05	0.00397139	11.5378	11.6738	16.764	15.633	18.3948	14.9012	16.4737	21.0426	17.3271
chr5_129141297_129141457	2.10126	0.0277861	3.69225e-05	0.00398045	1.21352	2.96557	0.338718	0.298298	0.635002	0.828214	0.0969756	0.3706	0.501743
chr13_12925762_12926218	0.900857	2.62254	3.69988e-05	0.00398535	11.5541	8.39822	5.16378	5.39196	6.57289	3.97136	4.57418	4.16388	4.30064
chr11_79013760_79013994	1.5513	0.662173	3.71293e-05	0.00399607	3.02402	2.94425	0.866989	0.720897	1.51162	0.324003	1.3286	0.740951	1.00292
chr10_43617887_43618470	1.06212	1.88447	3.71652e-05	0.0039966	6.15918	6.31138	2.88898	2.6522	2.25239	1.82925	3.15764	2.33111	3.92407
chr2_13543848_13544840	-0.64527	3.93406	3.73623e-05	0.00400191	11.6542	10.8282	15.0932	16.144	17.6024	16.3578	14.8444	16.6912	15.9236
chr2_157642385_157642544	1.34985	0.713266	3.74004e-05	0.00400191	3.14041	2.62446	0.952982	1.353	1.16486	1.16364	0.913442	0.627382	1.00083
chr6_85511308_85513254	0.637619	4.29271	3.73708e-05	0.00400191	29.5825	27.9674	16.1468	13.458	16.7257	14.8147	16.9851	20.1952	19.9447
chr12_106009963_106010662	-0.604337	5.33023	3.73852e-05	0.00400191	28.1134	32.8171	37.5302	44.6516	47.374	39.6196	43.4296	39.8604	44.8732
chr16_90809907_90810751	-0.595282	5.19071	3.73572e-05	0.00400191	26.4357	29.2387	37.472	37.4572	39.4432	44.4777	34.2674	37.0532	39.1612
chrY_90718577_90718754	1.78406	0.440965	3.72705e-05	0.00400191	2.6867	2.73516	0.886704	0.574855	1.25194	0.149176	0.711743	1.07966	0.394522
chr6_126434831_126435641	0.821195	2.82356	3.74447e-05	0.00400333	12.4471	9.76839	6.03643	7.27685	5.99782	5.68775	5.59262	4.41927	5.1018
chr8_48247124_48247932	1.04873	2.4922	3.75944e-05	0.0040046	9.85964	9.463	2.90859	3.53169	6.16241	4.82068	5.29831	2.96094	4.10446
chr9_103072768_103073169	1.21552	1.512	3.75838e-05	0.0040046	3.67659	6.33131	2.19526	2.07892	1.96214	1.20855	2.03463	2.53984	1.90154
chr9_111392045_111392292	1.30182	0.892763	3.75833e-05	0.0040046	2.6771	3.79723	1.22201	0.872249	1.17922	1.34128	1.53035	0.868613	1.30371
chr9_115628855_115629220	1.08637	1.65405	3.76426e-05	0.0040046	4.58157	6.0056	2.73335	2.73988	2.10404	2.68645	2.03093	1.84567	1.79544
chr14_33367136_33367437	0.978466	1.89874	3.7601e-05	0.0040046	5.48034	6.63383	3.06874	3.17036	2.87165	2.10353	2.95078	2.57002	3.00724
chr8_19912330_19912892	1.00602	3.33547	3.77253e-05	0.00401009	20.4102	14.3879	10.2967	7.13675	5.56973	12.2935	6.70516	6.84713	6.0956
chr6_70220779_70221198	1.41368	1.72357	3.78219e-05	0.00401705	5.24983	7.48228	2.83485	3.2323	1.97539	1.29365	0.799264	2.31327	2.91638
chr4_126735182_126736291	0.710839	3.42073	3.79507e-05	0.00402412	14.3283	17.7839	8.63535	9.31047	8.50862	10.9792	8.13148	8.66138	8.61047
chr18_41950672_41951759	-0.681625	4.50864	3.82284e-05	0.00405023	18.4992	14.4988	19.9515	27.894	24.4255	24.5337	22.2685	27.0316	23.132
chr1_181814789_181815085	1.64799	0.598027	3.84344e-05	0.00406872	3.93946	1.98045	1.25495	0.714207	1.03008	0.795991	0.709521	0.266788	1.10675
chr8_89025644_89026337	0.902747	2.42335	3.8502e-05	0.00406921	7.83273	9.36839	4.00575	2.87565	4.30688	4.26892	3.96412	4.85972	5.11873
chr4_48101950_48102541	0.911875	2.14059	3.88151e-05	0.00407894	8.07735	6.08793	3.1268	3.21829	3.27572	4.21076	3.66373	2.94187	3.40496
chr6_86162876_86163307	1.0395	1.94427	3.87494e-05	0.00407894	6.26991	6.6282	3.06557	3.55698	2.383	2.47217	2.9502	1.86111	3.71805
chr6_136327708_136328690	0.866794	3.02159	3.87164e-05	0.00407894	14.576	11.5559	7.27467	5.75051	8.90838	6.0308	6.71377	6.70223	4.38868
chr13_38658460_38659374	-0.71146	4.77926	3.88044e-05	0.00407894	19.494	19.5594	29.3552	34.9681	31.0679	30.9429	26.1314	30.5793	22.0142
chr14_48673980_48674672	1.15355	2.50602	3.87443e-05	0.00407894	10.8724	9.56384	3.18471	3.78724	5.41751	5.74884	1.81172	4.74038	4.61214
chr18_8308025_8308188	1.96252	-0.112269	3.86588e-05	0.00407894	2.47954	1.14243	0.533209	0.541296	0.27557	0.445922	0.509966	0.252442	0.297765
chr2_16891939_16893023	-0.82124	4.843	3.88923e-05	0.00408373	17.1298	21.0432	40.2034	34.0462	27.2198	29.4945	22.4599	30.227	32.9558
chr1_182026074_182026557	-1.0625	2.71247	3.91592e-05	0.0040847	3.80951	3.57399	7.07344	5.90691	7.05526	8.20916	7.73416	5.03832	8.12186
chr4_40142806_40143987	-0.641165	6.69383	3.9142e-05	0.0040847	70.4693	83.4978	93.6174	123.254	119.497	122.404	109.638	97.1375	104.153
chr7_28824662_28825437	-0.631325	5.30278	3.90699e-05	0.0040847	25.0801	33.6669	43.3478	44.7793	44.3917	43.2902	38.6429	41.6763	36.5452
chr9_79680474_79681218	-0.831318	3.65079	3.90548e-05	0.0040847	9.64899	6.92639	10.6863	12.1532	15.4925	14.2344	15.6723	14.1302	11.7088
chr9_108972788_108972980	1.3896	1.20445	3.91863e-05	0.0040847	3.68617	4.8479	1.20089	1.90282	0.832463	0.856889	2.04198	1.58264	2.01264
chr11_58604827_58605774	-0.787215	3.77845	3.90969e-05	0.0040847	8.39247	10.105	18.5115	13.941	12.7173	12.4999	13.4203	15.7101	15.6291
chr11_62031020_62031501	1.20181	1.65771	3.90027e-05	0.0040847	6.85027	4.40059	2.36452	1.71775	1.73299	3.06505	3.06172	1.96169	1.49158
chr17_64743251_64743472	1.4658	0.833054	3.89944e-05	0.0040847	2.67625	3.90337	0.760259	1.48381	0.563982	1.06493	0.912575	1.21502	1.61291
chr8_106511210_106511687	1.12268	1.82627	3.92427e-05	0.00408728	6.2741	5.99297	1.9729	2.38389	1.99772	3.04461	3.05676	3.85559	1.69051
chr4_65591383_65592136	0.948009	2.68639	3.93481e-05	0.00409167	9.17262	12.0023	4.79129	5.92416	3.72024	5.06792	6.41927	3.57145	5.61484
chr11_19248177_19248466	1.74992	0.680939	3.93225e-05	0.00409167	2.33544	4.11938	0.309201	0.964991	1.15107	1.65314	0.503031	0.855773	0.697448
chr10_8293234_8293724	1.35192	2.35753	3.95198e-05	0.00410291	6.57891	13.074	5.88953	3.48586	3.28287	1.53078	2.73809	3.65604	4.31655
chr18_53354653_53354988	1.18908	1.17017	3.95191e-05	0.00410291	4.37654	3.35707	1.47815	1.78386	1.32456	2.16947	1.31901	1.3503	1.29771
chr10_77166981_77167145	1.72414	0.0762192	3.96801e-05	0.00411625	2.01652	1.89177	0.712859	0.678615	0.160073	0.532509	0.611283	0.374441	0.602104
chr7_59725967_59726202	1.48983	0.495921	3.97816e-05	0.00412016	2.69003	2.41631	0.970804	1.08215	0.547492	0.987897	1.02	0.62007	0.494451
chr7_140844677_140845895	-0.612184	5.04752	3.97636e-05	0.00412016	26.4484	23.5478	37.6818	38.4986	38.4968	32.5996	29.2807	36.7913	31.3394
chr3_108562074_108563174	-0.619765	4.91134	3.99886e-05	0.00413801	20.6049	24.5114	33.0373	33.1043	27.8742	32.982	33.2607	34.7123	27.5312
chr9_117839275_117839425	1.71521	0.0482714	4.00181e-05	0.00413801	1.78869	2.00082	0.618011	0.676987	0.524102	0.438281	0.508033	0.606635	0.295799
chr7_29767910_29769019	-0.66877	5.37421	4.0131e-05	0.00414637	33.626	27.222	36.9916	44.8106	40.9195	42.6499	50.3538	54.1773	39.1502
chr1_163403309_163404211	-0.78207	4.52924	4.04057e-05	0.00416239	15.12	16.3039	24.8111	32.2646	26.1069	26.2333	19.7183	22.0794	22.1254
chr1_192149034_192149273	1.63098	0.532478	4.05744e-05	0.00416239	1.77325	3.70161	1.06779	0.83415	0.90708	0.609576	0.60693	0.619518	1.00536
chr2_9775520_9775995	1.09495	1.93483	4.05535e-05	0.00416239	7.28977	5.8807	3.06919	2.91453	1.88613	3.96486	2.12843	2.09678	3.41396
chr4_155055209_155055605	1.05047	2.18025	4.05761e-05	0.00416239	7.95572	7.4642	2.21135	3.73086	4.50328	3.84077	3.9724	3.41465	2.18879
chr6_72144212_72144445	1.51895	0.55908	4.04748e-05	0.00416239	2.34414	3.05757	0.872443	0.589119	1.38652	0.701078	1.0194	0.855077	0.595753
chr6_108111772_108112003	-1.73177	1.04947	4.05427e-05	0.00416239	0.900735	0.520427	1.71676	2.22351	2.21904	1.94446	2.95937	2.07788	2.10195
chr9_45024047_45024277	1.31416	0.949383	4.05423e-05	0.00416239	2.56075	4.22295	1.40691	1.25402	1.06206	1.14946	1.21979	1.22204	1.40485
chr10_22375466_22375815	1.42414	1.22302	4.04852e-05	0.00416239	6.18975	2.70864	1.85782	1.40374	1.32188	2.17233	1.01052	0.996165	1.60413
chr5_36581385_36582648	-0.601544	6.83292	4.07154e-05	0.00417336	79.5461	94.012	108.664	127.191	137.631	129.145	109.835	108.952	122.888
chr4_15735568_15735785	1.68627	0.484624	4.08116e-05	0.0041799	2.91525	2.52036	1.07259	1.19646	0.298271	0.330885	1.0211	0.500573	0.904047
chr1_107015680_107015830	1.64353	0.141206	4.08673e-05	0.00418229	1.90082	2.10589	0.516759	0.684415	0.287242	0.815816	0.610463	0.609563	0.498791
chr11_84668951_84669138	1.60383	0.251413	4.09048e-05	0.00418281	2.12621	2.20967	0.606142	0.814797	1.00956	0.525072	0.402916	0.495927	0.701995
chr15_73780900_73781235	1.19524	1.68608	4.09594e-05	0.00418509	5.59868	5.78589	2.64144	3.61844	2.3469	1.2907	2.13406	1.72704	2.20231
chr18_49711518_49712342	-0.662968	4.51428	4.10411e-05	0.00418524	15.7906	17.5675	21.3666	26.5336	21.4676	27.7666	24.9196	24.4936	22.7299
chr18_69592305_69593820	-0.621055	4.49349	4.10581e-05	0.00418524	18.6088	15.2371	23.4965	22.5739	23.3903	24.4484	20.74	27.9944	23.6358
chr19_3945806_3947066	-0.634141	4.40777	4.10035e-05	0.00418524	16.6989	14.9266	24.2247	18.5967	23.4963	22.3971	24.313	22.7868	20.8264
chr1_193191367_193192220	-0.719493	4.22516	4.11451e-05	0.0041875	13.897	12.5088	16.2809	23.1588	19.0886	17.3006	22.1789	22.2802	19.1263
chr14_55313166_55314413	-0.769472	4.63598	4.11213e-05	0.0041875	19.3968	14.9183	26.0266	22.0795	25.3626	28.6369	26.6468	22.8171	34.4777
chr5_64145906_64146464	0.965749	2.13136	4.12507e-05	0.00419493	7.05529	7.25803	3.49882	3.08438	4.5002	2.639	2.53448	4.00411	3.3044
chr14_55200167_55200585	1.38435	0.718449	4.12901e-05	0.00419564	3.02508	2.83802	1.61976	1.229	0.80365	0.785956	0.810344	0.744712	1.10307
chr1_167365358_167366399	-0.647204	5.27561	4.1359e-05	0.00419789	29.4702	27.9676	44.3232	34.3296	48.1338	42.1323	43.8395	35.246	39.3564
chr7_66367035_66367254	1.51315	0.458923	4.13773e-05	0.00419789	2.23397	2.74004	1.26152	0.832321	0.666176	0.610541	0.917105	0.852132	0.393199
chr5_51567558_51568756	-0.878242	4.28589	4.17237e-05	0.00420332	14.0155	11.1356	23.2702	19.7954	15.3814	21.0638	17.075	29.1722	21.9368
chr6_71242418_71243054	0.843575	3.31164	4.15966e-05	0.00420332	14.1043	17.4683	7.49205	10.9807	6.45929	8.90948	7.62508	9.00366	6.09457
chr7_24111866_24112865	-0.675189	5.04162	4.17116e-05	0.00420332	26.9038	21.2276	35.6519	29.8649	37.7232	38.0606	41.1007	32.309	30.1346
chr7_128488475_128488713	1.6574	0.594411	4.15642e-05	0.00420332	1.99861	3.80497	1.15943	0.588346	0.42693	0.79617	1.123	0.503643	1.20922
chr8_60557902_60558114	1.48998	0.735879	4.14951e-05	0.00420332	3.1361	3.04937	0.860811	0.727924	1.75662	0.599488	0.913848	0.743874	1.41039
chr8_125883192_125883368	1.39636	0.664989	4.17146e-05	0.00420332	3.02727	2.62553	1.14712	1.10003	0.679196	1.26235	0.604795	0.742986	1.2063
chr10_41473858_41474485	-0.777062	3.24547	4.15381e-05	0.00420332	7.06502	5.77617	10.2231	9.75519	10.4389	10.2257	9.04651	9.27697	11.2254
chr11_32577376_32577799	1.16172	1.63876	4.14978e-05	0.00420332	4.46672	6.32426	2.36513	1.46015	2.46515	2.40958	2.03172	1.60748	3.01761
chr17_50643141_50643944	-0.729701	3.99583	4.16838e-05	0.00420332	12.6721	9.76748	19.6156	14.6789	18.6449	17.2467	17.2911	17.5444	13.6064
chr17_33824214_33824817	-0.92067	3.67781	4.1825e-05	0.00421024	6.82012	9.0576	11.9276	9.46416	13.7198	13.7761	14.3426	17.2624	16.1374
chr2_170336169_170336802	-0.905279	4.37528	4.23283e-05	0.00424472	13.6716	12.6153	22.1847	21.0503	34.1474	21.138	19.8252	18.4366	20.7255
chr7_29171822_29172656	0.779491	3.21988	4.23318e-05	0.00424472	12.6465	16.1027	9.58246	7.524	6.95181	6.18609	7.52513	6.96312	8.92411
chr10_7492227_7492486	1.51506	0.932391	4.2285e-05	0.00424472	3.92451	3.36076	1.69981	1.24514	0.444122	1.91383	0.80848	1.21846	0.692752
chr11_37998077_37998523	1.33445	1.50372	4.22787e-05	0.00424472	3.56081	6.86177	1.6405	1.56502	2.68216	1.67771	1.62364	1.48006	2.61624
chr4_120872801_120873058	1.7746	-0.00948178	4.24569e-05	0.00425349	1.67538	2.0022	0.621586	0.302475	0.280966	0.631674	0.715776	0.255273	0.500752
chr18_68194450_68194829	-0.716577	3.62706	4.24851e-05	0.00425349	9.07749	8.30413	13.6384	14.1574	13.9552	13.1561	13.5288	12.321	10.7038
chr17_77033342_77033856	-1.13932	2.50846	4.26245e-05	0.00426413	3.36553	2.72862	6.02006	5.07241	7.01577	4.67046	8.25441	6.57435	5.40152
chr19_49685720_49686181	0.997342	1.79873	4.27892e-05	0.0042773	6.05302	5.35904	2.43318	2.89675	1.99955	2.85615	3.36519	2.0912	2.50227
chr13_12880994_12881315	1.00089	2.02396	4.2827e-05	0.00427777	8.42254	5.13344	3.2382	2.80667	2.76353	2.64939	2.63969	4.11178	3.30827
chr3_97210306_97210506	1.25645	0.917691	4.30856e-05	0.00430027	3.01906	3.47524	1.12471	1.25295	1.06132	0.868226	1.73636	1.45515	1.20091
chr1_191283020_191283226	1.30961	1.08814	4.35031e-05	0.00433524	2.89677	4.64361	1.11368	1.39351	1.19323	1.04784	1.94031	1.57869	1.50412
chr15_76520655_76520910	1.27581	1.32972	4.37908e-05	0.00435383	5.7317	3.34751	1.84204	2.1753	1.94113	0.84875	1.6262	1.70793	1.80453
chr2_136685968_136686735	-0.932372	2.86507	4.38311e-05	0.00435434	5.04932	3.88235	6.32939	8.05844	6.57696	8.64398	8.34335	8.87814	7.61033
chr9_98753582_98753875	1.28726	1.15486	4.39271e-05	0.00435434	4.4885	3.46229	1.85967	1.40176	1.44153	1.04369	0.907856	1.34807	2.31932
chr15_88946041_88946435	1.1475	1.44685	4.3926e-05	0.00435434	4.24937	5.05489	2.01239	2.07343	1.95813	1.30373	1.93235	2.77127	1.49551
chr6_121090831_121091168	-0.976943	2.83155	4.40868e-05	0.00435906	4.0283	4.42072	9.49409	6.06325	7.70533	6.00514	7.52545	8.8748	7.71256
chr8_13435456_13435713	1.35342	0.845857	4.41386e-05	0.00435906	2.79195	3.58372	1.32187	1.11791	1.05403	1.34538	0.808784	0.631109	1.61164
chr8_123093327_123093721	1.28146	1.30957	4.40276e-05	0.00435906	3.11579	5.70128	1.56271	1.41866	2.18012	1.97216	1.42046	1.70693	1.39753
chr11_121145857_121146044	1.5718	0.458725	4.4114e-05	0.00435906	2.11878	2.9539	0.975312	0.70668	1.02311	0.896011	0.91737	0.383346	0.495197
chr12_34516678_34517472	-0.806745	3.93932	4.41471e-05	0.00435906	10.4195	10.0943	14.1094	13.4475	21.5683	17.0742	15.4557	18.141	15.2178
chr14_53363918_53364570	0.979673	2.28906	4.42514e-05	0.00436602	7.72493	8.41747	4.30547	4.53048	5.14167	2.90246	2.94181	3.42444	3.09695
chr7_14957458_14957671	1.45032	0.941622	4.43963e-05	0.00437696	3.35549	3.79037	0.753377	1.49635	1.17844	1.72136	1.01429	0.514241	1.61046
chr6_145877137_145877442	1.16578	1.27208	4.45253e-05	0.00438372	4.82738	3.45974	1.74946	1.41944	2.06044	2.25438	1.31736	1.4726	1.39739
chr7_104485501_104485823	1.26154	1.13139	4.45656e-05	0.00438372	3.00977	4.64244	1.95564	1.65086	1.07619	1.32557	1.31999	1.69856	1.19709
chr9_115908266_115908606	1.32224	1.38108	4.46006e-05	0.00438372	4.70264	4.83916	1.74505	2.05482	2.90705	1.96794	1.00809	1.00305	1.49825
chrX_94366600_94367604	-0.757967	4.95719	4.4594e-05	0.00438372	17.0066	25.7875	31.8746	34.0884	35.2489	39.5988	28.9776	29.7558	33.2506
chr14_115040287_115041633	0.771528	3.66066	4.47458e-05	0.00439194	15.4379	23.5795	9.22492	8.83658	11.4668	10.9415	10.8843	9.64371	12.432
chr15_77928633_77929499	-0.59352	5.60001	4.47523e-05	0.00439194	34.389	39.6508	52.8713	51.7729	58.5954	51.1899	50.3429	43.5332	49.8737
chr17_8398643_8398975	1.37692	1.21073	4.47931e-05	0.00439262	3.34505	5.16916	1.48107	2.40063	1.32189	1.79421	1.52572	0.878162	1.09474
chr4_116824506_116825207	-0.610285	4.45304	4.49941e-05	0.00440897	17.3708	15.663	22.7086	25.2813	21.3228	21.4916	23.0871	26.538	21.1257
chr4_102712765_102712974	1.33436	0.571166	4.51462e-05	0.00442053	2.46142	2.63125	0.678461	0.845767	1.15533	0.98118	1.01837	0.857727	0.900778
chr5_148026420_148027440	-0.74906	4.30568	4.53957e-05	0.00444159	13.2154	14.2006	23.9796	21.1552	22.9592	21.0635	22.4809	21.5676	14.5995
chr7_47331316_47332030	0.879593	2.37588	4.54585e-05	0.00444437	8.96915	7.56443	3.27957	3.13086	4.30052	5.01288	4.68392	4.02655	4.10643
chr12_45256179_45257139	0.789528	2.72771	4.56386e-05	0.00445643	10.3069	10.0949	5.32291	5.16454	4.60926	6.15822	5.80041	6.43643	4.1948
chr12_108043792_108044070	1.45636	1.26629	4.56854e-05	0.00445643	2.6601	6.44744	1.57289	1.78267	1.80735	1.5099	1.52532	0.760612	1.7056
chr14_110618455_110619017	-1.09659	3.22736	4.56624e-05	0.00445643	6.17432	4.29874	11.6549	9.89542	11.5832	12.7649	7.30834	6.87669	11.1233
chr4_148303402_148303805	1.19228	1.46627	4.60465e-05	0.0044714	3.6791	5.90765	1.8252	2.32564	1.8369	2.52041	1.41751	1.95142	1.59712
chr12_31926541_31927274	-0.630835	4.57453	4.60142e-05	0.0044714	19.054	16.5019	26.5761	26.5554	28.171	22.4594	25.8348	25.952	20.7179
chr14_50772328_50772545	1.59133	0.551385	4.59803e-05	0.0044714	2.2291	3.27133	0.684805	0.587161	0.302221	1.08226	1.22675	0.854108	1.00476
chr15_79184158_79184478	1.02289	1.59219	4.60041e-05	0.0044714	4.47294	5.37091	2.1786	2.73324	1.73269	2.03575	2.34054	2.19699	2.30478
chr11_49624040_49624273	1.36733	0.70484	4.61419e-05	0.00447393	2.79776	2.9465	0.671792	0.855076	1.16374	0.692411	1.12017	1.21155	1.41003
chr12_33449637_33449878	1.28885	1.09889	4.61096e-05	0.00447393	3.46587	4.10763	1.86535	2.01862	0.951165	1.61087	1.11448	0.993477	1.29975
chr8_5739461_5739855	1.21927	1.32768	4.62679e-05	0.00448278	4.25338	4.52482	1.18644	2.42792	1.45807	1.59328	2.24459	1.23874	1.90597
chr4_45278941_45279099	1.51326	0.485886	4.63356e-05	0.00448598	3.26211	1.87962	0.781654	0.957644	0.787605	0.798717	1.02025	0.502264	0.800776
chr11_70014478_70015589	-0.600003	5.60775	4.65947e-05	0.00450431	33.3773	40.7059	44.7779	51.6387	49.269	49.1336	52.583	61.252	52.1806
chrX_101253946_101254985	-0.768041	3.56897	4.65849e-05	0.00450431	7.49843	8.63033	10.9689	12.1266	12.6708	10.7227	15.0636	13.5175	13.2238
chr15_97809949_97810432	-0.850744	3.66782	4.66333e-05	0.00450466	8.96915	7.56443	12.1092	17.1335	14.607	13.7791	11.6881	15.9369	10.3995
chr2_37358312_37359418	-0.668906	5.39672	4.67913e-05	0.0045133	28.8997	32.6047	35.4916	44.6819	50.1158	46.7582	51.7787	44.4795	40.2528
chr9_59185673_59185823	1.5592	0.411432	4.68264e-05	0.0045133	1.89242	2.95661	0.78705	0.57904	1.02037	0.802838	0.60778	0.966157	0.495668
chr13_49169818_49170159	-0.741997	3.45977	4.68275e-05	0.0045133	7.617	7.57197	11.3471	11.5558	13.5316	11.372	9.85707	12.1818	11.7184
chr8_80611601_80611898	1.07749	1.33904	4.7067e-05	0.00452625	3.68773	4.63584	1.64659	1.93635	1.58549	1.77612	1.83082	2.18115	1.70072
chr10_22198232_22198556	1.66721	0.895552	4.70512e-05	0.00452625	2.67003	4.75207	1.99747	1.48157	1.04853	0.502935	1.01602	0.980801	0.490884
chr15_35685470_35686785	1.04845	3.04269	4.70458e-05	0.00452625	14.227	14.4077	5.37893	4.81729	7.40013	9.42695	7.84247	3.59111	5.60196
chr8_121185419_121185732	1.38732	1.35173	4.73022e-05	0.00454549	6.18209	3.45076	2.5976	1.41951	0.592592	1.59557	1.42034	1.94156	2.00875
chr9_87739617_87740123	1.02355	2.1159	4.74794e-05	0.00455912	7.39411	7.15013	2.12503	2.9494	3.267	4.4048	2.53521	3.29255	4.21955
chr7_120933566_120934046	0.973923	2.2433	4.77975e-05	0.00458285	6.36878	9.16637	4.12787	2.84379	3.78078	3.18304	3.25073	3.42141	4.72149
chr11_114467835_114468210	-1.13103	2.03785	4.7921e-05	0.00459128	2.46966	1.88695	5.00586	4.44835	4.06644	3.987	4.57854	4.98276	3.49577
chr18_75988540_75988962	1.25116	1.26118	4.8007e-05	0.0045927	5.85119	2.71056	1.65977	1.91752	1.45153	1.59864	1.62716	1.58793	1.50009
chr2_31504417_31504639	1.92693	0.060776	4.81308e-05	0.00460027	1.3284	2.75135	0.241012	0.302649	0.52123	0.823867	0.405178	0.372577	0.705727
chr5_121643652_121643904	1.17633	0.958159	4.81573e-05	0.00460027	3.47538	3.04622	1.40186	0.881318	1.54875	1.42876	1.32211	1.34144	1.19965
chr18_11763051_11763237	1.98238	0.12759	4.82286e-05	0.00460027	2.58291	1.88582	0.812696	1.03703	0.28225	0.157712	0.611801	0.137132	0.500348
chr19_24571613_24572288	-0.731473	4.48535	4.8205e-05	0.00460027	14.4433	16.9395	24.203	22.3042	25.0638	21.753	22.1672	20.8641	30.6707
chr1_61625630_61625865	1.47468	0.849412	4.85939e-05	0.00461807	2.10644	4.5464	1.04145	1.11368	1.1711	1.34824	1.22208	0.982024	0.795532
chr4_47603410_47604557	-0.629983	5.65229	4.85083e-05	0.00461807	37.9845	37.3275	48.3729	58.13	62.243	54.4839	55.7376	51.6729	42.5479
chr7_43443229_43444328	-0.63746	5.50337	4.85669e-05	0.00461807	31.2513	36.1813	47.1738	52.2862	58.0461	44.6838	47.5973	47.1625	39.9467
chr9_102262056_102262765	-1.15255	3.7052	4.84759e-05	0.00461807	9.21211	5.02381	20.1267	15.0105	15.0081	15.7542	9.23589	15.827	9.69246
chr18_46211567_46212755	0.743148	2.94595	4.85772e-05	0.00461807	10.4076	12.8408	6.73682	6.53236	6.02486	5.76088	5.58816	6.93723	7.01682
chr1_171574857_171575760	0.604408	4.11056	4.86499e-05	0.00461999	24.7601	25.0274	15.3814	12.7356	17.701	15.473	12.9086	15.2326	15.3253
chr5_67024091_67025376	-0.669257	4.47134	4.87006e-05	0.00462099	16.8091	15.5594	23.677	22.2963	18.756	23.1038	28.2873	24.4879	23.7371
chr8_114972903_114973433	-0.681789	3.74619	4.8732e-05	0.00462099	10.0859	9.25049	16.2919	13.5218	12.7073	14.3125	15.0561	14.1392	12.9135
chr14_6837046_6837255	1.48133	0.825665	4.90177e-05	0.00464467	3.70259	2.93804	1.23295	1.72784	0.807417	0.689252	1.53262	1.09781	0.490819
chr2_31332664_31333281	-0.973076	3.04607	4.92148e-05	0.00465993	5.15507	4.72969	6.84144	11.8247	9.38902	9.07061	9.35956	8.53985	7.29994
chr15_36555099_36555430	1.26682	1.31792	4.92528e-05	0.00466011	4.36633	4.52388	2.59687	2.17434	1.69856	0.941747	1.42025	1.82479	1.19381
chr7_47007788_47008912	-0.586106	4.71374	4.94648e-05	0.00467674	22.1953	18.0754	27.3417	29.0617	30.3985	28.5376	26.6445	26.6954	24.4281
chr4_59581084_59582119	-0.660291	5.40204	4.96553e-05	0.00467844	28.3364	33.6594	40.7709	48.3948	53.2226	46.221	42.1017	37.9294	45.671
chr6_128015529_128015749	1.2169	0.91665	4.96057e-05	0.00467844	3.47644	2.94002	1.31214	0.876661	1.54387	1.05518	1.21974	1.57236	1.20066
chr7_81092803_81093012	1.16805	1.53861	4.96639e-05	0.00467844	3.90361	6.11741	2.00373	2.58945	2.69464	1.76405	1.82783	1.60248	1.9005
chr7_132900652_132901719	-0.593668	5.08618	4.96373e-05	0.00467844	25.9937	25.8676	34.5862	37.5542	36.4412	33.8468	42.5256	32.9189	32.6425
chr16_28294580_28294820	1.77305	0.649146	4.95702e-05	0.00467844	1.88114	4.44308	0.968909	0.587831	1.7385	0.607632	0.709644	0.620838	0.697995
chr18_21651833_21652754	0.843381	2.8424	4.97445e-05	0.00468261	10.4101	12.2072	4.58239	5.842	6.62378	7.15425	6.10474	5.73202	4.39388
chr7_140296258_140296706	1.07432	1.79303	4.98334e-05	0.00468757	4.6887	6.95762	2.15931	2.50903	2.85338	2.11451	2.85127	3.38461	1.99529
chr2_57174056_57174347	1.42336	1.06932	4.9975e-05	0.00469405	4.26154	3.57019	1.58892	0.626012	1.67066	2.28044	1.01247	1.22532	0.792043
chr17_27714129_27714354	1.36173	0.799801	4.99618e-05	0.00469405	3.36443	2.83484	1.13653	1.4845	1.17054	0.594936	1.01568	1.56436	0.795642
chr6_57702585_57703532	-0.592003	5.15543	5.03158e-05	0.00472263	25.6506	28.7137	40.3014	43.2034	38.7867	35.3564	35.5933	37.5332	32.3378
chr9_44999844_45000152	1.45607	1.27087	5.04022e-05	0.00472656	5.27419	3.98677	3.08692	0.898873	1.80852	1.32134	0.804404	1.58488	1.19587
chr13_63919038_63919389	1.0111	1.81726	5.04309e-05	0.00472656	6.16506	5.46421	2.33914	2.51653	3.10381	2.66849	3.57079	2.09193	2.09566
chr8_20545615_20545893	0.886601	2.58171	5.06181e-05	0.00472938	9.63389	9.56983	6.26819	4.47278	4.70577	5.63116	3.34483	3.80416	4.80808
chr8_92674517_92674888	0.943663	1.86742	5.06441e-05	0.00472938	5.71006	5.99689	2.97854	2.78408	1.88463	3.12695	3.15702	2.80488	2.60143
chr11_119333459_119333795	1.29615	1.18479	5.05095e-05	0.00472938	2.77956	5.28093	2.046	1.65565	1.32252	1.32309	1.21635	1.58355	1.40007
chr15_95653848_95654634	0.763186	2.99334	5.06049e-05	0.00472938	11.4205	12.836	5.28168	7.59454	7.16013	6.3955	5.89416	7.41854	6.30743
chr4_134072969_134073320	1.27573	1.45094	5.10254e-05	0.00475125	4.24568	5.58474	1.73632	1.68872	2.67867	2.71322	1.41822	1.00637	1.69987
chr1_106171224_106173137	-0.620154	6.66233	5.13925e-05	0.00475926	65.5321	86.7648	98.7085	100.674	108.036	117.332	119.206	96.525	110.871
chr2_34668784_34669970	-0.645785	4.91517	5.13488e-05	0.00475926	21.8448	22.8213	35.0663	28.0419	30.0703	32.891	38.3564	31.6863	27.4304
chr6_48067259_48067482	1.2649	0.934286	5.13158e-05	0.00475926	3.70259	2.93804	0.842654	1.12905	1.42391	1.8116	1.01347	1.33903	1.20067
chr9_95525776_95526462	-0.822107	3.49606	5.14063e-05	0.00475926	7.3922	7.46754	12.769	14.25	13.2903	11.4554	12.001	12.0673	8.59404
chr13_12217592_12217965	1.05085	1.84175	5.12528e-05	0.00475926	5.70796	6.31456	3.17249	2.39048	2.00214	3.78744	2.64405	1.9743	2.39997
chr16_37526404_37527099	-0.81408	3.48931	5.12378e-05	0.00475926	7.84562	7.04165	10.7137	11.1653	15.5719	12.6335	10.2644	12.4269	11.112
chr2_117122787_117123337	-0.837862	3.28611	5.15714e-05	0.00476675	5.93089	6.73641	8.51098	11.1047	10.3234	10.7624	11.2939	12.4013	8.50101
chr6_149362285_149362510	1.52019	0.654167	5.16348e-05	0.00476675	2.1125	3.69745	1.3425	0.721614	1.03692	0.791232	0.605354	0.74125	1.20732
chr8_104627259_104627991	-1.18956	4.92781	5.15676e-05	0.00476675	16.1316	16.4058	25.8726	47.237	47.2552	39.3242	27.9577	30.3647	19.3971
chr11_120560480_120560687	1.41289	0.817707	5.1905e-05	0.00478549	4.04748	2.40435	0.947468	1.23757	0.564458	1.44349	1.42883	0.747406	1.20371
chr18_85697859_85698335	0.932944	6.63088	5.21923e-05	0.00480448	149.579	186.016	109.264	96.7579	85.152	47.4431	52.8643	82.0011	91.6519
chr19_47887174_47887808	-0.745964	3.68498	5.21807e-05	0.00480448	9.52802	8.30182	15.6791	14.3129	11.0379	11.7012	13.5262	13.8923	15.3327
chr7_98404411_98404635	1.63386	0.35256	5.22976e-05	0.00481074	2.35041	2.41986	1.17616	0.44846	0.658717	0.711251	1.02235	0.614978	0.191721
chr6_70956347_70956997	0.875305	2.6955	5.26345e-05	0.00482984	11.097	9.66849	4.69516	3.70925	6.09407	6.90355	4.36688	5.00358	5.20849
chr7_99845633_99846541	-0.724	3.74402	5.26558e-05	0.00482984	10.6547	8.19072	13.2575	13.5233	14.8764	14.9441	11.584	16.1856	15.0274
chr7_140060976_140061402	1.27178	1.77802	5.2767e-05	0.00482984	6.61246	5.99075	1.52178	1.98513	3.44859	3.806	1.92709	2.55548	1.38843
chr8_114973676_114974771	-0.737175	4.50512	5.27656e-05	0.00482984	17.1494	14.7141	22.6936	22.3109	24.1694	26.0596	21.1468	21.4711	31.4732
chr11_87881130_87881364	1.91692	0.50625	5.26061e-05	0.00482984	1.77024	4.1262	0.790137	0.700172	1.01707	0.996152	0.299104	0.142925	1.00758
chr19_48206028_48206764	0.942146	2.52649	5.26509e-05	0.00482984	8.73037	10.1031	3.17353	5.88164	5.18879	3.70704	4.78264	3.79872	5.01369
chr4_3165060_3165420	0.623486	3.92825	5.29108e-05	0.00483958	23.9861	20.2855	12.6547	12.5469	13.0658	11.0766	12.2006	16.4098	14.0266
chr14_39472660_39473646	0.806817	2.8544	5.29692e-05	0.00484149	12.1063	10.4037	5.03203	5.58546	7.00292	4.40259	6.10392	7.16327	6.01051
chr1_85220763_85221532	1.03	2.4475	5.30089e-05	0.00484169	8.16623	10.3177	2.27661	3.13382	4.55084	4.45606	4.88876	5.44962	4.3085
chr18_58013425_58013648	1.495	0.799198	5.31924e-05	0.00485502	3.24717	3.26068	0.762756	0.858771	0.805842	1.92382	0.706856	1.56217	0.694462
chr4_137956695_137956997	1.17467	1.28363	5.36296e-05	0.00489147	3.11913	5.17141	2.03045	1.42042	1.69881	1.87678	1.52322	1.473	1.70272
chr3_95878861_95879023	1.28768	1.04364	5.38902e-05	0.00490139	3.01292	4.21816	1.21022	1.38952	1.79234	0.86277	1.11526	1.69363	1.50489
chr5_124095014_124096289	-0.598032	5.89712	5.37925e-05	0.00490139	39.8738	50.8027	57.7256	57.2594	69.0665	67.115	63.77	68.8265	57.1791
chr14_34752522_34752672	1.78084	-0.190324	5.38677e-05	0.00490139	1.4523	1.68564	0.727196	0.295165	0.275493	0.350626	0.406445	0.369169	0.400033
chr1_37106173_37106323	1.83283	0.0958941	5.39848e-05	0.00490505	1.67096	2.42781	0.426955	0.554622	0.404419	0.820973	0.301512	0.953039	0.194159
chr3_8983520_8984312	-1.05977	2.84737	5.41204e-05	0.00490505	3.23426	4.85224	8.85545	8.98307	7.96232	9.2831	7.21751	5.887	6.09642
chr4_60479317_60479812	1.05858	2.34816	5.40967e-05	0.00490505	9.64309	7.87828	4.30014	3.246	4.40941	5.67437	2.42827	2.5953	4.00821
chr7_13584984_13585262	1.64595	0.618877	5.4052e-05	0.00490505	4.28129	1.7657	0.682885	1.08671	1.14982	0.512808	0.915971	0.621488	1.10655
chr11_68733344_68733889	-0.710815	4.20427	5.40868e-05	0.00490505	13.4462	12.7217	18.5024	20.0312	21.6464	22.343	16.1607	16.9656	21.2392
chr8_76927354_76927686	-1.27535	1.81277	5.43122e-05	0.00491899	1.79371	1.57503	2.56305	3.49911	3.78707	4.65884	3.66043	3.7799	4.21233
chr11_97018598_97019190	0.803107	2.62843	5.4445e-05	0.00492411	9.295	9.78297	4.33732	4.22647	5.34016	4.88522	4.47055	5.95041	5.81778
chr16_90121434_90122202	-0.84594	3.2184	5.44152e-05	0.00492411	6.61625	5.46127	8.34244	11.0831	8.15497	9.86513	11.1945	11.3137	9.51187
chr7_134114857_134115307	0.966318	1.72366	5.45202e-05	0.00492746	5.94511	4.72411	2.44053	2.63162	1.87002	2.67578	2.74903	2.44149	2.50406
chr9_120728292_120728687	0.953631	2.08372	5.47429e-05	0.00494413	6.26482	7.47486	2.76768	2.69004	3.7575	3.47634	3.97416	2.58188	3.40729
chr10_52047975_52048709	-1.02704	3.1515	5.48323e-05	0.00494528	4.01586	6.2223	10.2353	8.40388	10.8038	11.417	9.35538	6.50984	10.3208
chr15_77879966_77880178	1.47126	0.699834	5.48031e-05	0.00494528	2.2256	3.69612	1.1468	0.599448	1.39884	0.977312	0.604754	1.09348	1.00177
chr18_25678984_25679552	0.977688	2.27028	5.49092e-05	0.00494876	7.1598	8.73819	3.29692	2.97773	4.03127	3.08837	5.51085	3.66017	3.30015
chr1_58654554_58654875	1.19302	1.34176	5.51626e-05	0.00494881	5.50593	3.34896	2.11905	1.80537	1.94585	1.96685	1.00792	1.59283	1.80346
chr2_26184123_26184296	1.46644	0.558483	5.50172e-05	0.00494881	2.11688	3.16641	0.871158	0.716213	1.15096	0.794696	0.606081	0.972189	1.00396
chr6_91323533_91323683	1.86668	-0.0435535	5.51563e-05	0.00494881	1.33224	2.32588	0.72161	0.171484	0.278835	0.347629	0.612728	0.487484	0.501427
chr7_4690886_4691203	1.26168	1.3519	5.50317e-05	0.00494881	3.45524	5.59196	1.18581	1.5508	2.30602	2.06232	2.14124	1.35687	1.49832
chr12_100159271_100159980	-0.764982	4.37409	5.5178e-05	0.00494881	13.6631	14.8321	17.9375	17.7753	20.9237	22.8489	27.1699	25.3215	23.1389
chr18_31759032_31760693	-0.60032	6.20768	5.51458e-05	0.00494881	52.6548	59.9429	78.4648	74.7717	69.1561	83.2889	93.4812	80.9009	67.0898
chr18_67469354_67470162	-0.706305	3.99008	5.51764e-05	0.00494881	13.0102	9.6605	17.215	17.6527	15.7012	18.9614	14.1276	15.7348	18.3349
chr3_153709550_153709897	1.03044	1.34522	5.53231e-05	0.00495495	4.14387	4.10157	2.1123	1.6868	1.58754	2.14979	1.72737	1.59576	1.90387
chr3_131271273_131272659	-0.627577	4.94518	5.5524e-05	0.00496605	23.5305	22.606	31.4403	29.1465	34.5943	39.4268	30.5074	33.8698	28.8347
chr8_84223446_84223813	0.987474	1.91732	5.54998e-05	0.00496605	5.81942	6.52549	2.88153	3.04552	2.50512	2.10237	3.77361	3.27888	2.39744
chr8_10153752_10154266	1.14335	1.71607	5.57687e-05	0.0049776	6.62116	4.82573	2.9142	1.34002	1.86354	2.86918	3.16267	1.72982	2.40421
chr15_101123215_101123464	1.15704	1.20527	5.57469e-05	0.0049776	4.71756	3.14228	2.13256	1.6644	1.32833	1.60002	1.6275	1.35233	1.39863
chr3_26997814_26998712	0.923585	3.12933	5.58274e-05	0.00497939	14.9034	13.983	8.3448	3.77593	8.8058	7.38944	8.04218	5.39597	6.70814
chr18_36150826_36151029	1.56918	0.407012	5.58963e-05	0.0049821	1.77832	3.06429	1.07447	0.578716	0.782243	0.708066	0.917928	0.616969	0.495725
chr8_94354163_94355097	-0.809273	4.37928	5.60588e-05	0.00499314	15.4716	12.5031	21.9209	20.5027	18.6126	19.343	19.9275	25.5648	30.5776
chr7_83891478_83892666	-0.693625	6.63525	5.62321e-05	0.00500167	63.2938	79.9272	87.8423	114.233	127.024	115.91	107.503	91.6587	98.9443
chr9_104407679_104407879	1.7095	0.205299	5.62168e-05	0.00500167	1.44065	2.85613	0.51522	0.686539	0.530614	0.433424	0.713635	0.726457	0.600686
chr1_90014163_90015023	-0.619133	5.04885	5.63104e-05	0.00500175	26.3361	23.548	37.5048	29.1786	41.8537	32.2412	36.3113	33.157	34.5517
chr10_8762172_8763117	-0.940768	3.2202	5.62794e-05	0.00500175	6.16663	5.25235	7.35507	12.02	10.3119	8.86488	9.25104	13.2327	9.41036
chr19_57880127_57880641	1.48522	1.46923	5.63999e-05	0.00500626	2.65299	8.03481	2.77703	1.68115	1.5834	1.49687	1.41918	1.35829	2.0069
chr14_121391730_121392634	-0.708881	3.887	5.64476e-05	0.00500705	10.9829	9.98602	17.3273	18.559	15.0382	15.7327	12.9064	16.2045	14.0137
chr12_8364514_8364745	1.47479	0.742943	5.65867e-05	0.00501594	2.45179	3.69354	1.23894	1.59651	0.802885	1.06992	0.501469	0.861451	1.00114
chr1_87125294_87125444	1.62155	0.489287	5.69178e-05	0.00504071	2.00282	3.274	1.26208	0.582716	0.665803	1.08601	0.710467	0.383686	0.699038
chr1_186017429_186018025	0.889497	2.42277	5.70299e-05	0.00504071	7.49371	9.58187	4.55479	3.39913	4.92614	4.45298	3.65618	3.55494	4.91577
chr11_4457891_4458287	1.20767	1.33295	5.70964e-05	0.00504071	3.68465	5.05992	2.40313	1.16948	2.30642	1.49882	1.52263	1.59217	1.60005
chr15_74913182_74913523	1.31361	1.22692	5.7014e-05	0.00504071	3.23209	5.17027	1.57137	2.15869	1.56757	1.32105	1.11292	1.1155	2.01134
chr19_55571760_55571970	1.37363	0.879256	5.69757e-05	0.00504071	2.90414	3.6887	1.6997	1.24525	0.444172	1.4384	0.911521	0.984628	1.30442
chr5_28116760_28116973	1.6506	0.230197	5.71435e-05	0.00504108	1.55475	2.74831	0.703394	0.689819	0.532848	0.812136	0.609706	0.378007	0.600103
chr10_52648798_52649199	1.09394	1.69056	5.71889e-05	0.00504164	6.39728	4.61523	2.44938	1.85487	2.35226	3.43249	2.44191	1.61108	2.09945
chrY_5935254_5935550	0.911239	2.04564	5.75976e-05	0.00507421	7.06279	6.0938	2.67846	3.96957	2.89335	3.01507	3.76916	3.05389	3.00202
chrX_103621924_103622719	-1.01784	3.23049	5.77161e-05	0.00508118	5.26088	5.68247	10.6686	9.75995	6.63565	13.3117	10.6817	8.67845	11.0228
chr5_125190504_125190819	1.19895	1.32129	5.78317e-05	0.00508582	3.45801	5.16806	1.4654	1.67651	1.33637	1.87463	2.45094	1.70911	1.49843
chr7_24400039_24400464	-1.06575	2.34496	5.78475e-05	0.00508582	3.14155	2.51821	4.32204	5.95105	6.72998	5.78945	4.87745	5.60485	4.80117
chr11_105145879_105146082	1.6948	0.354148	5.78904e-05	0.00508613	3.26482	1.66709	1.27455	0.696685	0.657547	0.428353	0.712109	0.380185	0.598892
chr12_23786904_23787236	1.23434	1.16491	5.79299e-05	0.00508614	4.48952	3.35619	1.85672	2.0302	1.20119	1.60489	0.804691	1.70068	1.40002
chr9_106803962_106804136	1.46296	0.371773	5.79963e-05	0.00508851	2.46715	2.09965	0.692022	1.07256	0.542247	0.993575	0.607792	0.617075	0.699808
chr6_57858608_57858806	1.44122	0.438783	5.81281e-05	0.00509315	2.00756	2.74266	0.687985	0.956064	0.905955	0.799604	0.917039	0.735823	0.596807
chr9_37545083_37545509	1.07986	1.57567	5.82071e-05	0.00509662	5.83671	4.19494	1.34816	2.2217	2.33935	1.94542	2.44437	2.7818	2.10227
chr7_39773054_39773232	1.58277	0.318344	5.82606e-05	0.00509784	3.03986	1.56271	0.697415	0.697038	0.537758	0.617026	0.815495	0.962903	0.496741
chr6_7613928_7614539	0.926727	2.1633	5.86554e-05	0.00512891	8.52888	5.9797	3.67667	3.22147	3.0311	4.20854	2.63618	4.12611	3.30293
chr7_44922141_44922376	1.26398	1.21919	5.89558e-05	0.00513779	2.89252	5.27973	1.85219	1.15643	1.81042	1.60176	1.62792	1.11607	1.70489
chr8_20018027_20018754	0.998065	2.97974	5.89425e-05	0.00513779	14.7986	12.0831	7.019	8.61211	4.38446	8.24206	4.05378	4.90409	5.60369
chr8_56079682_56080029	1.5475	1.06196	5.88447e-05	0.00513779	2.43885	5.60257	1.40485	0.491593	1.18474	1.14807	1.21944	1.22301	2.11987
chr14_54625464_54625890	1.15462	1.94551	5.88867e-05	0.00513779	5.24598	8.22285	3.72083	1.62479	2.74733	3.12637	2.02589	2.56919	3.516
chr6_55202885_55204329	-0.630369	5.68186	5.91367e-05	0.00515008	30.9013	45.5547	51.4438	55.2504	51.3644	57.5149	56.9581	56.6535	51.6743
chr5_36449722_36450499	-0.670892	5.16772	5.92285e-05	0.00515054	27.9056	24.704	35.2713	32.0994	36.3374	45.6439	43.0299	33.7787	40.7679
chr9_120914950_120915337	1.12944	1.10548	5.92616e-05	0.00515054	3.58344	3.57601	1.57592	1.27669	1.32114	1.70057	1.52587	1.11357	1.8084
chr5_148294456_148294722	1.1086	1.49841	5.9388e-05	0.00515237	4.58892	4.94607	1.81905	2.33515	2.5716	2.51451	1.82813	1.24741	1.79916
chr10_101630781_101630950	1.48952	0.522691	5.94024e-05	0.00515237	3.14636	2.09315	0.684399	0.961288	0.90985	0.89154	0.709677	0.503366	1.20941
chr8_57130082_57130335	1.27569	0.948658	5.94894e-05	0.00515645	2.78932	3.90216	1.31125	1.38028	0.697119	1.52633	1.11643	1.57287	1.20046
chr4_138800238_138800520	1.24276	1.23112	5.98402e-05	0.00516936	4.82738	3.45974	1.28759	1.6636	1.57051	1.69452	1.21541	1.11678	2.52107
chr5_65325948_65327019	-0.592777	4.09347	5.99817e-05	0.00516936	13.56	12.4045	17.6412	18.224	16.4891	17.8644	18.4104	18.3985	18.1288
chr6_29336747_29336971	1.64743	0.317559	5.99709e-05	0.00516936	1.43804	3.17498	0.508943	0.695299	0.656512	0.808444	0.712316	0.613826	0.701384
chr9_45014662_45014851	1.24419	2.40791	5.97696e-05	0.00516936	10.7626	9.0359	1.74354	5.17656	4.28339	4.74921	3.24931	2.11796	5.22656
chr9_122422311_122422481	1.58595	0.345192	5.9826e-05	0.00516936	3.03846	1.669	0.50653	0.944497	0.538894	0.901602	0.608471	0.498275	0.905442
chr17_15280265_15280441	1.68241	0.246954	5.97797e-05	0.00516936	3.0413	1.45643	0.512739	0.689982	0.412364	0.526222	0.816628	0.495178	0.907334
chr17_26017981_26018718	-0.655926	4.07841	5.99985e-05	0.00516936	11.5318	13.1522	20.8432	18.6283	17.2562	17.2348	15.4513	17.9154	17.425
chr17_84668434_84668936	1.0701	1.89294	5.99176e-05	0.00516936	7.86153	4.81868	2.79578	2.52485	3.11117	1.73659	2.84885	3.74533	2.50043
chr8_20260965_20261896	1.13901	3.51193	6.02031e-05	0.00518007	22.5291	19.1292	10.5385	12.9979	4.69759	12.0841	5.88362	8.41578	5.6882
chr15_68204419_68205425	-0.684458	4.30563	6.01945e-05	0.00518007	12.5347	15.8921	24.3371	19.5209	19.2347	20.4358	19.0132	24.9468	19.3235
chr3_153973385_153973899	0.810043	2.30507	6.02699e-05	0.00518237	8.07036	7.14617	4.75346	3.38303	3.79813	3.5406	3.96649	4.37813	3.80402
chr4_106721088_106721762	0.917038	2.41559	6.04767e-05	0.00518289	7.26689	9.90039	4.19076	5.46773	3.18748	4.08594	4.2724	3.67253	4.30817
chr6_106931803_106932033	1.81513	0.545428	6.04679e-05	0.00518289	1.31584	4.55655	0.596005	0.580542	0.783862	0.612195	1.02107	0.966955	0.801703
chr9_4260181_4260789	1.01632	2.57907	6.03165e-05	0.00518289	6.9164	13.1773	4.53769	5.75942	5.19359	4.53204	4.37142	3.56259	4.10109
chr11_97883569_97884860	-0.627255	5.80621	6.04128e-05	0.00518289	39.4329	44.3808	48.255	65.4988	58.4021	67.6692	59.4977	63.1062	52.6706
chr13_55004879_55005049	1.5182	0.788059	6.06785e-05	0.00519675	2.22163	4.2268	1.14156	0.857221	1.28521	1.35293	0.70706	0.509699	1.30721
chr4_131509305_131510498	0.730922	3.62441	6.07619e-05	0.005197	21.8656	15.8612	9.22887	10.7018	7.78407	10.4915	13.3396	10.7213	10.0132
chr15_89568036_89568513	1.08588	1.83585	6.07508e-05	0.005197	5.02657	7.06072	2.06306	3.27819	2.73607	2.29728	2.23314	3.62255	2.19744
chr2_24706027_24706286	1.2593	1.71347	6.10002e-05	0.00521043	4.80093	7.06254	1.71131	1.33474	2.46942	1.66093	3.47328	2.19895	3.01644
chr3_107207789_107208025	1.55305	0.814922	6.11602e-05	0.00521043	3.70152	3.04422	1.71245	0.476384	1.64348	1.06744	1.11962	0.510078	0.694524
chr6_124571025_124571621	1.01998	2.20728	6.11189e-05	0.00521043	7.27529	8.20871	2.66466	4.76424	2.28811	4.3929	3.14932	3.89065	3.3026
chr7_44790119_44790406	1.23629	1.38192	6.11564e-05	0.00521043	5.27419	3.98677	2.02283	1.93399	2.79168	1.30975	1.11044	1.35853	2.00676
chr12_23747667_23748008	1.21208	1.31438	6.11611e-05	0.00521043	4.25423	4.41879	1.4662	1.03942	1.45754	2.3463	1.93523	1.23848	2.31411
chr2_163347990_163348231	0.877233	2.69359	6.12739e-05	0.00521596	10.1923	10.5181	6.61128	3.84041	5.22296	4.23825	5.18713	4.16984	6.62618
chr12_117987134_117987361	1.41117	0.683256	6.13068e-05	0.00521596	3.59764	2.19553	0.767842	1.34753	0.800861	0.882484	1.32747	0.977109	0.79753
chr3_133672779_133673749	-0.70351	4.0436	6.14701e-05	0.00521848	10.6331	12.7341	16.4036	20.6467	18.785	16.7888	17.5953	17.912	14.409
chr9_39726795_39727089	1.90858	0.771663	6.13998e-05	0.00521848	1.87551	5.3973	0.400513	1.21289	0.429221	1.0784	1.74356	0.739616	0.595253
chr3_31056303_31057611	-0.80219	4.67845	6.17117e-05	0.0052305	21.4258	13.3302	26.5467	25.9199	26.7917	28.0897	32.7617	32.7435	20.0094
chr4_140249331_140249844	-1.028	2.48706	6.18421e-05	0.0052305	3.93324	2.51142	4.7567	5.72283	6.25928	7.05462	5.89811	7.04713	5.20065
chr8_93563023_93563188	1.6079	0.334866	6.17761e-05	0.0052305	2.00859	2.63635	0.507536	1.06468	0.537925	0.522253	1.12613	0.6146	0.496702
chr8_121116343_121116847	0.860146	2.50084	6.17969e-05	0.0052305	8.84821	9.04545	5.54852	4.19736	4.56971	4.16643	4.16686	3.20384	5.5203
chr19_6481755_6482052	1.1381	1.45136	6.18165e-05	0.0052305	3.90835	5.37581	1.54538	2.70249	1.47117	2.05042	1.9322	1.95167	1.90229
chr5_142991450_142991818	1.28024	1.41808	6.20605e-05	0.00524553	3.56555	6.01464	2.39664	2.68783	1.70732	1.49521	1.52174	1.71226	1.19214
chr2_21968019_21968169	1.80843	0.0116404	6.21241e-05	0.00524747	2.70611	1.14045	0.525303	0.427706	0.401898	0.535782	0.508581	0.489032	0.500709
chr1_172349724_172350133	1.08495	1.81075	6.23156e-05	0.00525677	4.23402	7.59644	2.52811	2.25573	2.85533	2.57839	2.13077	2.79771	2.8078
chr17_66885301_66885807	0.950157	2.21143	6.23828e-05	0.00525901	7.84431	7.25326	4.03951	3.48667	4.63803	2.81616	2.43018	4.48389	3.2003
chr11_6065070_6066300	0.628609	3.87209	6.24998e-05	0.00526367	23.8781	18.8095	12.3981	13.737	14.0691	12.7122	12.305	13.1567	9.90048
chr19_44363400_44364340	-0.644166	4.05217	6.25217e-05	0.00526367	13.0016	11.4563	17.6482	20.241	16.9935	17.1492	16.6769	18.6353	15.113
chr1_59139422_59139596	1.2682	0.602495	6.26088e-05	0.00526432	2.91878	2.20151	0.958288	0.850094	0.919822	0.978327	0.914382	0.976246	1.1043
chr11_48816754_48817692	-0.625278	6.15376	6.27271e-05	0.00527083	45.8102	60.7942	77.3359	87.8724	77.4577	73.8448	77.1958	71.2945	63.5831
chr8_122016152_122016527	1.05666	1.57171	6.28375e-05	0.00527667	4.01848	5.79861	2.36861	2.47556	1.97438	2.1317	2.23823	1.60606	2.30564
chr1_124553188_124553562	1.21807	1.32773	6.3117e-05	0.00528982	3.34365	5.38113	1.46565	2.42795	1.45809	1.59327	1.52282	1.70897	1.90597
chr2_131485162_131485387	1.84542	0.364044	6.30383e-05	0.00528982	1.5479	3.59836	0.605972	1.05851	1.00977	0.336662	0.506056	0.496005	0.599663
chr15_30646687_30647427	0.9321	2.78573	6.30931e-05	0.00528982	10.0712	12.5257	5.86739	3.45711	6.97888	6.15667	4.9799	4.05585	6.31889
chr5_145661927_145662451	0.951289	2.60379	6.32362e-05	0.00529143	8.16003	11.7968	6.35978	3.81976	4.58149	5.07832	3.03745	4.99329	5.2132
chr2_25348064_25348464	1.17261	1.8217	6.35864e-05	0.00531537	5.7053	6.73803	2.53053	3.26996	1.12782	3.23385	2.64554	3.03161	1.79242
chr4_93844390_93844565	1.21907	1.04112	6.36588e-05	0.00531796	3.81249	3.25557	1.58485	1.76627	1.43408	1.14228	1.42428	1.57811	0.791403
chr5_117409484_117409659	1.96336	0.13194	6.36998e-05	0.00531796	2.01071	2.42368	0.428078	1.27659	0.158619	0.344464	0.611758	0.489921	0.296027
chr18_32938976_32939772	0.760308	2.97001	6.39095e-05	0.00532858	11.1963	12.6258	5.37523	6.93159	7.40565	5.48458	6.61185	7.53527	6.00517
chr2_33555875_33556445	0.918263	2.4163	6.39571e-05	0.00532911	8.51193	8.73014	3.73311	4.56426	5.66335	3.53313	3.65661	3.19712	4.91647
chr4_130857029_130857221	1.13109	1.18593	6.40114e-05	0.0053302	4.26354	3.35796	1.47502	2.03823	1.57011	1.13224	1.62769	1.70359	1.60263
chr5_115454353_115454623	1.14216	1.28662	6.43323e-05	0.00533739	4.59949	3.67361	1.37341	2.17657	1.94203	1.6879	2.14165	1.23825	1.39696
chr5_117518767_117518956	1.8519	0.232981	6.43457e-05	0.00533739	1.55202	3.0672	0.51663	0.437314	1.11984	0.62438	0.507047	0.13933	0.703432
chr7_104128584_104128863	1.52268	0.785388	6.425e-05	0.00533739	4.61763	1.9757	0.952853	0.98154	0.924904	0.879757	0.707159	1.7927	1.00079
chr7_134859461_134859905	1.16102	1.59951	6.41762e-05	0.00533739	6.96973	3.65824	2.93097	1.84008	2.09555	2.41302	1.62087	1.84156	2.20408
chr8_120504138_120504812	-0.625438	4.3751	6.42291e-05	0.00533739	15.2343	15.7759	23.5237	21.3086	19.2485	23.4819	24.2127	20.0034	21.0292
chr13_57853260_57853822	1.09581	2.06395	6.42901e-05	0.00533739	9.3231	5.23499	2.13267	3.5765	2.14633	3.29827	3.77052	3.87655	2.80047
chr4_154122409_154122763	1.20982	1.29922	6.44092e-05	0.00533923	4.48277	4.09878	2.12435	1.42066	1.45616	1.9707	1.3172	2.52643	0.990523
chr5_122390000_122390359	0.953262	1.86371	6.44794e-05	0.00534161	5.71006	5.99689	2.97947	3.2928	2.86826	3.31413	2.3344	2.33212	2.19552
chrX_160765677_160766523	-0.639409	4.36413	6.45472e-05	0.0053438	16.7029	13.8712	22.9936	21.7137	19.7606	18.6303	21.357	26.6453	21.2307
chrY_90734672_90735116	0.961417	3.40873	6.48406e-05	0.00535779	16.0094	19.6762	10.6379	11.0013	7.35312	8.0814	5.98684	10.9233	4.98382
chr8_20557372_20557752	1.36797	1.29767	6.49109e-05	0.00536017	5.04744	4.09444	2.41467	2.16621	1.45095	1.88136	1.7304	0.999559	0.585923
chr1_34724895_34725121	1.39268	0.642519	6.52978e-05	0.00538523	2.2291	3.27133	1.24394	0.72433	0.919532	1.26355	0.811207	0.976085	0.695978
chr6_49614721_49615167	0.93714	2.11403	6.57568e-05	0.00540928	6.26363	7.68647	4.05377	2.82508	3.51719	4.12218	2.63728	3.29463	2.7974
chr15_25948263_25949158	-0.734226	4.80514	6.57187e-05	0.00540928	18.254	20.9341	39.4237	32.6584	28.4975	25.5602	24.8053	27.678	30.5485
chr7_6825485_6825863	1.27969	1.17693	6.59078e-05	0.00541825	5.28557	2.8201	1.3869	1.65517	1.44339	1.32334	1.42254	2.28383	1.09468
chr7_126966879_126967038	1.57931	0.456286	6.62403e-05	0.00544211	2.57571	2.52376	1.07131	0.326591	1.02292	1.087	0.298458	0.851324	0.699278
chr7_135629231_135629510	1.87732	0.492774	6.63049e-05	0.00544396	1.65723	4.12765	0.136207	0.945268	1.01633	0.521128	0.918605	0.73191	0.802912
chr2_180392839_180393948	-0.606593	7.31748	6.63626e-05	0.00544523	106.884	135.128	163.826	201.02	170.87	149.889	182.16	155.491	159.938
chr3_129714577_129715193	-0.888749	3.60196	6.64573e-05	0.00544608	8.9759	6.50652	14.1748	8.77161	13.3186	14.1512	13.8353	16.0482	11.0059
chr8_125855845_125856012	1.73112	0.391754	6.64558e-05	0.00544608	2.34716	2.73877	0.887527	0.698251	0.7781	1.38177	0.402204	0.262378	0.394652
chr1_76487926_76488076	1.91152	-0.129176	6.65746e-05	0.00544858	1.22002	2.22103	0.436902	0.541393	0.275627	0.541716	0.303044	0.600845	0.195833
chr1_140169699_140169895	1.83446	0.0956149	6.65836e-05	0.00544858	2.0141	2.10457	0.146613	0.676915	0.283277	0.629005	0.611524	0.256484	1.01296
chr5_131230976_131231709	-0.62857	4.60576	6.66565e-05	0.00544858	16.5714	19.6743	29.2239	26.9761	25.8643	24.8772	22.2651	28.1328	22.7255
chr12_87231494_87231680	1.55973	0.327872	6.66155e-05	0.00544858	2.23831	2.31476	0.983353	0.574195	0.417494	0.71115	0.918768	0.963573	0.292981
chr12_35936155_35936305	1.93392	-0.036507	6.70558e-05	0.00546392	2.36178	1.46258	0.151337	0.422862	0.517168	0.253979	0.716659	0.253699	0.809642
chr17_79963479_79963869	1.15884	1.36054	6.70297e-05	0.00546392	3.68465	5.05992	1.92811	2.43658	1.82773	1.4025	1.93406	1.35891	1.70092
chr19_5307207_5307425	1.25125	0.807402	6.69726e-05	0.00546392	3.25242	2.72965	1.22717	0.866862	1.05398	1.63027	0.808791	1.10059	1.20282
chrX_31775319_31775647	1.19457	1.48079	6.69843e-05	0.00546392	5.83858	3.98293	2.47882	1.82313	1.59443	1.48874	1.21162	2.06965	2.9212
chrX_53369573_53370903	-0.715745	4.44341	6.71426e-05	0.00546755	15.6862	15.1411	16.7773	24.7396	24.0235	25.3534	23.4948	21.9471	25.648
chr2_132548274_132548537	1.15507	1.67	6.73778e-05	0.0054729	5.48732	5.57487	3.10829	1.20464	2.22543	1.84695	1.61967	2.66918	3.11836
chr13_12894598_12895106	0.940066	2.60498	6.7352e-05	0.0054729	10.4221	9.56594	3.70985	5.2542	6.31838	3.05801	5.60115	4.04244	5.4157
chr13_51293416_51293875	1.01135	1.85285	6.73661e-05	0.0054729	5.36817	6.52881	3.26214	1.87917	2.25098	2.57211	2.84926	3.62636	2.39934
chr17_47069261_47069428	1.80016	0.228166	6.74409e-05	0.00547458	1.55291	2.96092	0.802603	0.312056	0.886307	0.718952	0.506856	0.13967	0.703146
chr7_44738454_44739250	0.77592	3.81769	6.76454e-05	0.00548568	26.3523	17.8548	15.1964	11.961	11.2491	13.1821	10.7762	7.97439	11.5164
chr7_47584633_47584831	1.39171	1.47592	6.77713e-05	0.00548568	7.08353	3.55167	1.55172	2.19016	2.07273	2.90408	1.93355	1.0056	1.09031
chr4_147420894_147421092	0.996972	1.79781	6.80686e-05	0.00550133	5.25803	6.10613	3.45552	2.00171	2.61335	3.1361	2.02761	2.68122	2.19752
chr11_52620225_52620457	1.79979	0.553889	6.8033e-05	0.00550133	1.5429	4.34135	1.07109	0.706692	0.665009	0.423435	1.33152	0.618257	0.597146
chr8_82967949_82968943	-0.606775	4.76148	6.81309e-05	0.00550292	22.756	18.3904	29.5398	27.0315	34.1488	26.8248	25.2154	29.7274	27.7399
chr14_11161515_11162306	-0.590054	4.58104	6.84377e-05	0.00552425	19.8396	16.8161	27.2844	22.7372	25.0839	26.4087	27.1604	25.4682	21.8229
chr7_24349237_24349803	0.907179	2.3596	6.85763e-05	0.00553198	8.40275	8.09629	3.28271	2.60387	4.7903	4.36898	4.37661	4.972	3.70193
chr9_123254156_123254548	1.09338	1.61089	6.87357e-05	0.00553792	5.49286	4.8332	2.17946	2.98375	2.099	1.5709	1.72317	3.01836	1.99982
chr17_77300873_77301118	1.69037	0.778601	6.87032e-05	0.00553792	4.27117	2.61497	1.05153	0.340878	0.434478	1.64341	1.3275	0.50799	1.30846
chr10_88451215_88451600	-0.971791	3.0283	6.88855e-05	0.00554652	4.24639	5.47879	8.46183	6.77155	11.778	9.34644	8.43953	7.57931	8.91478
chr18_25698380_25698610	1.42873	0.808277	6.89567e-05	0.0055488	2.4501	3.90585	0.854823	1.23543	1.64646	1.16022	0.603594	1.21453	0.897844
chr11_80891889_80892370	1.20686	1.78916	6.90812e-05	0.00555536	4.912	7.37913	1.6109	3.00773	2.11317	2.3983	3.05858	3.49762	1.48916
chr9_120237973_120238471	1.02345	2.46754	6.92681e-05	0.00556387	8.2784	10.4227	5.84127	4.69694	5.29626	3.89998	3.24592	2.48332	4.00365
chr10_58925254_58925848	0.892127	2.11362	6.93727e-05	0.00556392	7.39957	6.30348	3.03738	4.24144	3.88821	3.00794	3.5615	2.94055	2.9998
chr14_31314866_31315080	1.39092	0.93147	6.94462e-05	0.00556392	3.01545	3.89983	1.79099	0.998792	1.89744	1.05792	0.911025	0.751082	0.997582
chr14_124742304_124743102	-0.695802	4.1667	6.93522e-05	0.00556392	11.7541	13.8902	18.0668	16.4897	20.3541	22.8915	19.1208	19.4959	16.7163
chr16_3231546_3232012	0.597178	3.97142	6.94128e-05	0.00556392	25.5605	19.6491	15.5911	12.6965	14.4786	14.3221	13.0158	12.3271	12.6142
chr4_156001329_156001506	1.6591	0.285949	6.96158e-05	0.00557193	2.92526	1.66999	0.796222	0.693238	0.535175	1.09738	0.609229	0.496335	0.293657
chr11_17685668_17686115	-0.82144	3.29589	6.96325e-05	0.00557193	5.81619	7.05475	11.1987	11.6408	11.2118	8.58536	11.9071	10.1231	8.60149
chr10_58354471_58355049	-0.766189	3.69459	6.98099e-05	0.00557922	9.18895	8.51502	12.4632	11.354	15.8838	12.8734	16.3857	15.5781	11.9086
chr6_66470634_66470784	1.74137	0.134778	7.01357e-05	0.00559224	1.78529	2.32002	0.902775	0.179387	0.286022	0.530562	0.921568	0.375555	0.601477
chr9_35175551_35176533	-0.689142	4.7798	7.0146e-05	0.00559224	22.0842	17.6538	26.9707	29.6394	26.0394	24.7585	37.6505	30.8209	28.6421
chr9_65135242_65135679	0.927872	2.02336	7.01379e-05	0.00559224	5.92897	7.05394	2.95804	4.09104	2.64322	3.0178	3.35859	3.05196	2.7999
chr6_86028625_86029463	0.886959	2.5929	7.02076e-05	0.00559369	12.2364	7.23265	4.16407	5.38584	5.82454	4.61705	4.57489	4.87536	4.09908
chr16_87725883_87726973	-0.665864	4.73966	7.03864e-05	0.00560448	20.8463	18.29	24.9478	23.1988	26.2866	28.2616	33.4731	32.8711	29.2473
chr11_87461828_87463030	-0.859923	4.16098	7.04435e-05	0.00560558	11.8768	11.3554	17.7969	22.8692	13.3027	18.5667	24.1201	22.1529	16.2128
chrX_52970960_52971914	-0.723448	4.31281	7.06928e-05	0.00562195	13.4393	14.5164	20.1649	20.0691	28.217	19.1751	21.3586	18.9106	20.2275
chr2_125060287_125061172	1.11747	2.73686	7.07714e-05	0.00562474	14.1347	9.76198	2.97713	8.76621	5.08983	3.96833	4.77843	5.11792	4.4008
chr4_116005223_116005648	0.902199	2.06206	7.13705e-05	0.00566538	6.15453	7.05235	3.41308	3.46162	3.87954	2.73552	3.46016	3.29171	2.49432
chr2_177497821_177498762	-1.26054	4.77072	7.15396e-05	0.00566835	12.5368	15.2589	35.8785	19.2527	50.2798	19.0196	34.7924	23.8063	30.8479
chr11_113691373_113691547	1.28379	0.791928	7.15363e-05	0.00566835	2.68164	3.26634	0.946033	1.11523	0.810141	0.968929	1.4285	0.982616	1.50996
chr13_45946236_45946452	1.48573	0.760419	7.15337e-05	0.00566835	2.79287	3.47754	0.764858	0.981017	0.803777	0.974479	0.913493	0.627264	2.02439
chr5_129273295_129273882	0.772501	2.82728	7.17227e-05	0.00567937	11.7708	9.98253	5.30645	6.36796	6.87488	5.68523	6.20696	4.42071	5.80889
chr11_19519883_19520040	1.64134	0.174256	7.17915e-05	0.00568134	2.70161	1.45938	0.420612	0.563272	0.768512	0.81444	0.610181	0.493912	0.498462
chr16_32679609_32679845	1.0843	1.2984	7.19049e-05	0.00568682	4.03089	4.10254	1.93157	1.42556	1.94548	1.87317	2.03782	1.12163	1.80354
chr16_32768801_32769103	1.19198	1.15113	7.22032e-05	0.00570335	4.49161	3.14396	1.76222	2.15468	1.07936	1.3228	1.31932	1.58377	1.39998
chr18_7626440_7627288	-0.701374	5.58591	7.22463e-05	0.00570335	28.2138	40.4006	47.4173	60.7196	52.1183	57.4433	45.2509	47.2961	48.5694
chr15_77994016_77994386	1.29775	1.37969	7.2387e-05	0.00571097	3.79402	5.58877	2.30743	1.80518	2.30783	1.873	1.00794	0.88502	2.00732
chr2_33833281_33833502	1.46116	0.561667	7.25432e-05	0.00571631	3.14512	2.19942	0.587744	0.841222	1.15122	0.700051	0.606045	0.972316	1.31101
chr10_125635872_125636361	1.39658	2.12237	7.25164e-05	0.00571631	6.70212	10.2211	1.86336	2.92595	2.38736	2.37622	6.45017	2.10034	2.49766
chr1_181121799_181122062	1.82963	0.515228	7.26567e-05	0.00571857	4.05385	1.87343	0.598157	0.948934	0.541485	0.147989	0.607946	1.31261	1.10953
chr12_20262928_20263310	0.956947	2.05042	7.26605e-05	0.00571857	8.19549	5.34633	3.14034	3.45576	3.01512	2.92347	2.33071	3.28948	4.01796
chr7_43797469_43797775	1.38207	1.27088	7.3108e-05	0.00575028	4.3655	4.6299	1.57036	2.65612	1.56856	0.761109	1.93751	1.8197	0.789109
chr8_127448508_127448851	0.971084	1.62029	7.34127e-05	0.00576372	4.81394	5.05024	2.26656	2.23396	1.98238	2.77939	2.6485	1.96399	2.10016
chr11_115266500_115267421	0.59878	3.70998	7.33614e-05	0.00576372	18.259	19.1414	12.0718	13.0141	10.2216	10.2915	11.0847	11.8165	10.7128
chr17_45789801_45790209	1.31482	1.40025	7.33836e-05	0.00576372	2.99816	6.54975	2.58867	1.68069	1.94705	1.12407	1.72825	1.71082	1.59951
chr2_116549038_116549434	0.790827	2.68984	7.34933e-05	0.00576459	10.5358	9.35403	5.14692	5.02517	5.47635	5.52021	3.95643	4.88645	6.62498
chr9_45504731_45506547	-0.637824	5.67019	7.3513e-05	0.00576459	39.22	36.7989	58.8329	50.0114	47.8605	57.1598	41.8878	64.2976	58.2958
chr8_25811852_25812174	1.19114	1.30993	7.36045e-05	0.00576826	5.28013	3.35047	1.55957	1.29538	2.18397	1.40643	2.03837	1.35626	2.11005
chr5_63649392_63650377	0.74315	3.00671	7.36975e-05	0.00577205	12.6631	11.6689	5.64024	7.07447	8.29038	6.30153	6.50801	7.30144	5.59946
chr7_138177467_138177818	1.2579	1.27429	7.40378e-05	0.00579168	5.85004	2.81661	1.65875	1.41587	2.057	1.50404	1.83322	1.23602	1.70364
chr15_82637824_82638237	1.1286	1.53216	7.41015e-05	0.00579315	6.29289	3.6621	2.09593	2.46526	1.96767	2.69979	1.72472	1.95626	1.49361
chr4_61855361_61855857	1.13318	2.08274	7.42046e-05	0.0057977	7.6189	7.25458	4.99898	3.32201	3.62499	3.20468	1.61303	2.69633	2.19173
chr12_112096115_112097023	-0.631372	4.56561	7.433e-05	0.00580218	17.1381	18.0903	24.3656	27.5058	23.1516	19.8591	26.651	26.5553	27.048
chr17_28558934_28559095	1.58804	0.526497	7.43518e-05	0.00580218	2.00194	3.38022	0.498355	1.20333	0.787946	0.798442	0.503766	0.853115	1.10764
chr7_80245968_80246741	-0.702692	4.343	7.4802e-05	0.0058269	11.067	17.6924	22.4643	22.661	22.4544	21.0583	21.7655	19.5178	20.9297
chr11_7055408_7056462	-0.712024	4.25857	7.48039e-05	0.0058269	13.1037	13.99	16.4527	22.6293	22.303	22.4222	21.0551	21.1983	16.4105
chr16_46317778_46318369	0.957466	2.23556	7.47806e-05	0.0058269	6.70951	8.63538	4.03621	3.61978	3.65697	2.35396	3.35349	4.95825	3.50383
chr11_64054856_64055006	1.52117	0.316004	7.49578e-05	0.00583258	2.23946	2.20841	0.696174	0.574319	0.294732	0.52157	0.918744	0.963639	0.905476
chr17_28537281_28537479	1.62601	0.271396	7.49671e-05	0.00583258	2.92666	1.56368	1.08499	0.69319	0.535142	0.80986	0.402788	0.496318	0.497363
chr5_87733886_87734067	1.58906	0.577111	7.51325e-05	0.00584193	3.94214	1.76807	0.967979	0.461624	1.0302	0.98574	1.12292	0.854881	0.493982
chr6_55676688_55677204	0.837296	2.22796	7.54412e-05	0.00585887	6.71402	7.78922	3.84715	3.36764	4.03216	3.91931	4.07162	3.06783	3.60413
chr7_19789833_19790687	-0.673195	3.67456	7.53981e-05	0.00585887	8.84554	9.574	12.8265	12.2879	13.4559	14.2344	14.0378	12.6865	14.4275
chr3_145923787_145924894	-0.654939	6.17518	7.5487e-05	0.0058589	43.3399	62.903	76.5396	80.0121	70.0597	82.0452	85.0331	66.5587	77.4184
chr7_13054033_13055159	-0.598788	4.77584	7.56746e-05	0.00586916	23.2047	18.6002	27.9463	23.4798	30.6751	29.602	31.3308	30.4553	28.3419
chrX_152232640_152233861	-0.679395	4.46656	7.571e-05	0.00586916	15.2311	16.7255	21.1983	26.7874	20.2995	25.9789	19.9249	24.0041	25.8479
chr11_117710579_117711363	-0.703743	3.65783	7.58723e-05	0.00587821	8.3955	9.47081	15.2404	13.8984	11.1591	12.2479	12.7105	13.8881	14.1261
chr17_25662910_25663080	1.70504	0.596548	7.59222e-05	0.00587856	2.79574	3.15895	1.16083	0.837018	0.909375	1.36903	0.0934925	0.385211	1.00477
chr3_82144810_82145485	0.953896	2.45292	7.61573e-05	0.00588969	11.3387	6.81322	3.82104	3.79148	3.56419	5.74549	3.96378	3.55556	5.11819
chr10_59920870_59921994	-0.716479	4.33985	7.61436e-05	0.00588969	15.4686	13.2421	18.7419	23.0683	20.6567	20.4293	17.5839	23.5039	26.8614
chr10_75326527_75326788	1.21092	1.37971	7.63954e-05	0.00590458	4.25093	4.84289	1.55413	2.68598	1.34057	2.34079	1.11033	1.94633	1.59913
chr5_51553581_51554403	-0.766193	4.34271	7.64538e-05	0.00590556	12.9882	14.8349	23.2602	26.8751	16.8037	20.877	19.1133	25.9205	19.2205
chr11_68893193_68893570	1.14842	1.57843	7.66025e-05	0.00590997	6.40278	3.9794	2.18483	1.45404	2.5799	2.97754	1.72402	1.72285	2.10276
chr2_124089894_124090840	0.786727	3.05719	7.66906e-05	0.00591323	14.2386	11.5572	6.08668	7.21579	8.92419	5.38466	7.12132	7.54389	5.69916
chr5_51591449_51592397	-0.723347	4.26624	7.68113e-05	0.00591548	12.0879	14.9443	25.0563	22.6328	16.145	18.3734	19.5245	21.8032	19.8279
chr13_9181769_9182201	-1.09929	2.37146	7.67734e-05	0.00591548	3.02727	2.62553	6.77358	5.43531	4.3647	5.7855	4.46676	7.15389	4.80012
chr12_24707797_24708847	-0.628353	5.11266	7.69692e-05	0.00592411	27.5697	24.2831	34.5792	39.4862	35.5456	38.227	36.512	43.8282	28.3249
chr7_100512730_100512890	2.02003	-0.0361833	7.70777e-05	0.00592892	2.9342	1.03236	0.435296	0.664722	0.633582	0.540383	0.199719	0.369994	0.195566
chr1_163646697_163647014	1.12155	1.15167	7.7387e-05	0.0059421	3.69553	3.68112	1.66552	1.78456	1.20332	1.13396	1.42199	1.93588	1.70526
chr2_33281589_33281858	1.28777	0.902045	7.73742e-05	0.0059421	3.70369	2.83186	1.31558	1.62258	1.65976	1.05748	1.22034	0.868997	0.793774
chr14_7904503_7904760	1.42187	0.792586	7.76668e-05	0.00596004	3.36335	2.94105	1.61391	1.111	0.685748	1.63548	0.706577	0.510878	1.10199
chr1_183395675_183395830	1.79451	0.308639	7.79436e-05	0.00597601	1.55031	3.27972	0.417978	0.566914	1.12559	0.431471	0.506297	0.728114	0.702312
chr17_35768659_35768809	1.6134	0.185178	7.79675e-05	0.00597601	1.67096	2.42781	0.609347	0.440061	0.411134	0.622372	0.71342	0.494459	0.907776
chr1_43299979_43300186	1.27285	0.750154	7.83488e-05	0.00599585	2.91195	2.83913	1.13747	1.23603	0.807935	1.44452	0.706484	0.981309	1.20399
chr15_78378170_78378637	1.20027	1.50559	7.83945e-05	0.00599585	3.79072	6.11844	1.63579	2.07853	3.05045	1.48757	1.72571	1.9532	2.0034
chr19_4864610_4864937	0.966013	1.62542	7.8412e-05	0.00599585	5.15507	4.72969	2.82498	2.48896	2.47169	1.75248	2.13357	2.08225	2.40508
chr1_189687749_189688661	-0.619768	4.93626	7.86522e-05	0.00599712	21.7292	24.192	30.4717	33.5247	38.074	33.8732	28.5716	28.9029	32.8515
chr2_3283557_3284753	-0.631071	6.5737	7.85473e-05	0.00599712	66.4373	76.1355	86.2782	97.0417	110.87	110.757	116.871	85.57	99.7504
chr11_120013121_120013873	-0.722883	4.0058	7.86608e-05	0.00599712	11.5406	11.04	18.3674	20.6322	16.9851	13.4622	18.3113	17.6663	14.2094
chr15_25966165_25966685	-0.831296	3.31409	7.86099e-05	0.00599712	6.38269	6.62744	12.8102	11.3801	7.91685	10.7583	9.14619	11.6851	10.4148
chr1_183039747_183040578	0.811482	2.81542	7.89238e-05	0.00599993	9.50912	12.3174	6.49229	5.96895	6.99414	4.40667	5.79777	5.49224	4.89978
chr3_37020458_37020999	0.967226	1.89124	7.89774e-05	0.00599993	5.82147	6.20786	2.69877	2.40209	2.13343	2.84611	3.98007	2.80594	2.70255
chr5_150149525_150150387	-0.840679	3.63855	7.90132e-05	0.00599993	8.40396	7.88476	16.4917	10.9376	12.0518	11.5251	14.0383	17.3747	11.0046
chr6_82833113_82833682	0.992681	2.23234	7.88827e-05	0.00599993	6.14238	9.3794	3.67006	2.71114	3.53148	3.64703	4.99822	3.65694	2.79465
chr12_4082208_4083364	-0.639682	4.78758	7.87508e-05	0.00599993	18.5876	22.3037	25.2043	26.7685	32.4844	32.2886	29.8009	27.1899	30.5505
chr17_13379744_13379938	1.36301	0.98531	7.89217e-05	0.00599993	3.81148	3.36172	0.655986	0.877785	1.54505	2.00058	1.63255	1.22272	0.894715
chr18_11449308_11449881	0.966224	2.29718	7.90228e-05	0.00599993	7.27196	8.84322	3.11005	5.68756	4.15924	3.27009	3.55743	3.30671	3.50198
chr1_154201136_154201286	1.74414	0.131139	7.91376e-05	0.00600511	2.47229	1.67422	0.424197	1.04454	0.285456	0.531157	0.301083	0.724106	0.601669
chr13_67080930_67081941	-0.69202	4.84285	7.91898e-05	0.00600554	18.3616	22.8316	24.6632	27.1996	34.0504	35.055	32.8558	29.8613	29.8437
chr1_132468895_132469319	1.02153	1.51513	7.96592e-05	0.00603183	4.70429	4.62715	2.46721	1.45196	1.84784	1.76173	2.54826	2.07506	2.40865
chr5_87069214_87069364	1.42454	0.361493	7.96765e-05	0.00603183	2.12506	2.31603	0.691829	0.950517	0.662917	0.51871	0.917841	0.850148	0.699763
chr6_34021512_34021846	1.37838	1.08784	7.97795e-05	0.00603609	3.12278	4.64129	1.30381	2.13498	1.91252	0.769335	1.11519	1.10904	1.30076
chr9_77636021_77636980	-0.604347	5.56803	7.9897e-05	0.00604144	34.617	37.4387	43.8184	42.6744	50.5538	57.6293	49.6315	50.4469	55.795
chr16_94087081_94087521	1.20455	1.88463	8.01683e-05	0.00605487	5.92773	7.2656	3.45377	1.74509	2.98154	2.01812	1.41125	2.5641	4.12971
chr7_25092880_25093252	0.959936	1.79475	8.02244e-05	0.00605556	5.03234	6.10787	2.61746	2.89831	2.00045	2.48273	2.74732	2.32796	3.21374
chr5_37185230_37185449	1.2781	0.926375	8.06087e-05	0.00608102	2.67625	3.90337	1.59701	1.00232	1.06157	1.62254	1.42635	0.98752	0.89508
chr6_92043461_92043821	1.49757	0.957349	8.08002e-05	0.00608578	2.89829	4.43149	1.41228	0.486123	1.65758	1.24751	0.499627	1.68561	1.30395
chr9_87423736_87423959	1.34035	0.895428	8.08132e-05	0.00608578	3.13215	3.47412	1.60217	1.49613	0.569664	1.15307	0.705229	1.68561	1.09982
chr2_29511535_29511688	1.60836	0.306182	8.12097e-05	0.00610787	1.55291	2.96092	0.508819	0.818467	0.656642	0.523232	0.815745	0.613894	0.803702
chr7_28738253_28738449	1.30212	0.936405	8.12485e-05	0.00610787	4.61505	2.18795	1.21884	1.50203	1.30269	1.15002	1.11676	1.22164	1.2009
chr14_9000486_9001163	-0.716876	3.67072	8.15861e-05	0.00612968	8.84821	9.04545	15.058	12.6927	15.3662	10.53	14.1398	14.0104	12.6148
chr9_15233943_15234759	0.66909	3.36894	8.17334e-05	0.00613718	16.929	13.5538	8.01257	10.6252	8.50095	8.89186	8.03046	9.49554	7.80509
chr2_30194098_30194359	1.15392	1.18812	8.17973e-05	0.00613841	3.69278	3.99945	1.56914	1.5369	1.08312	2.26127	1.42157	1.23415	1.80666
chr11_16357993_16358213	1.48892	0.668377	8.22388e-05	0.00616438	2.1125	3.69745	1.14965	1.09698	1.27703	0.979279	0.914602	0.388589	0.798144
chr10_22345719_22345964	1.416	1.43625	8.23534e-05	0.00616939	6.40278	3.9794	2.21213	2.43326	1.3389	2.34265	0.494973	1.35799	2.10902
chr3_153935643_153936484	-0.62199	4.37367	8.25157e-05	0.00617796	17.1522	13.9753	20.2444	20.0836	21.6888	22.3135	25.3348	20.2449	22.7381
chr5_121062718_121062938	1.71045	0.0169501	8.2687e-05	0.00618014	1.56093	2.11005	0.428157	0.675153	0.52285	0.250537	0.508272	0.60591	0.602729
chr7_140970662_140970812	1.68125	0.188143	8.26883e-05	0.00618014	2.70019	1.56571	0.706299	0.312251	1.00423	0.433518	0.610191	0.376905	0.703093
chr10_35221712_35221904	1.35148	0.71139	8.26446e-05	0.00618014	2.22731	3.48375	1.04773	0.981196	1.04489	1.16376	1.0167	1.21208	0.6949
chr15_38566991_38567891	-0.623974	4.07824	8.28945e-05	0.00618839	13.5632	11.6653	18.3544	20.1147	16.999	17.6859	18.0026	17.6736	15.5143
chr19_34953823_34954578	-0.873756	3.62888	8.28579e-05	0.00618839	8.63311	7.24887	13.4547	11.7447	12.1782	12.61	15.4687	18.0949	9.59568
chr1_40073684_40074143	1.12866	1.73568	8.3164e-05	0.00619175	4.23621	7.17314	1.98219	2.75066	2.47767	2.49354	2.85314	2.79145	1.48959
chr1_193388236_193388393	1.54413	0.418703	8.32268e-05	0.00619175	1.66428	3.17199	0.786042	0.704895	0.543095	1.08823	0.814245	0.500462	0.801799
chr9_57439647_57440303	-0.713517	3.92712	8.30603e-05	0.00619175	11.0934	10.4082	14.2919	17.0905	14.5361	15.9063	19.234	18.4988	13.4082
chr9_108174568_108174773	1.1986	0.991198	8.32312e-05	0.00619175	3.81565	2.93708	1.30563	2.00847	1.18913	1.1447	1.32175	1.2254	1.19922
chr12_80124288_80124559	1.00501	1.50863	8.32744e-05	0.00619175	4.47761	4.73499	2.74829	2.0894	1.72548	2.22896	2.13615	1.72187	1.89977
chr17_49224318_49224896	0.901814	2.20801	8.32751e-05	0.00619175	7.16614	7.57473	3.30146	3.1015	3.16169	5.223	3.45638	3.42066	3.40266
chrX_37109850_37110856	-0.725211	4.60863	8.31286e-05	0.00619175	15.3369	18.9404	21.701	31.8901	29.3435	24.605	27.7698	23.7812	23.1265
chr5_138911758_138911961	1.60904	0.24806	8.33411e-05	0.00619309	1.89746	2.42502	0.701707	0.443228	0.65393	0.336871	0.402944	0.960367	1.00949
chr5_140966217_140966398	1.4178	0.555629	8.33953e-05	0.00619355	2.34613	2.84505	1.06031	0.717426	1.27092	0.983512	0.915576	0.50487	0.697245
chr7_99380951_99381970	-0.590132	6.2628	8.36194e-05	0.00620663	49.5062	67.8411	73.8892	85.9862	78.9174	89.1635	82.2805	77.6276	79.7197
chr1_85071813_85072417	0.92387	2.23463	8.37394e-05	0.00621196	6.37082	8.74342	3.75834	3.36369	2.91634	3.55174	4.38054	2.94773	4.51808
chr9_56674694_56675047	1.24349	1.3319	8.38679e-05	0.00621792	5.27708	3.66864	2.02766	1.55	0.968066	2.34561	2.24456	1.00266	1.70213
chr17_25471183_25472008	-0.672418	4.00194	8.39572e-05	0.00622097	12.5549	10.7188	15.1684	15.4906	15.0628	18.7797	16.0664	19.352	18.4352
chr4_140996441_140996784	1.05176	1.85453	8.40095e-05	0.00622128	4.79976	7.27421	1.96763	2.13529	3.10694	2.85261	3.36421	2.44763	2.80613
chr4_135834038_135834597	0.775603	3.01108	8.40871e-05	0.00622346	13.5646	11.3485	8.35969	4.96151	5.78332	6.11966	7.32772	5.86846	7.72196
chr13_36281866_36282389	-0.88434	3.28785	8.42126e-05	0.00622561	7.29529	5.13948	8.15183	11.1072	9.81799	13.3943	10.8846	10.0031	9.7101
chr17_87309092_87309661	-0.701432	3.80606	8.41832e-05	0.00622561	9.40461	10.4164	14.8502	15.5638	16.804	13.6705	12.9092	17.277	12.7093
chr5_3320926_3321167	1.61232	0.609756	8.43988e-05	0.0062358	3.5964	2.30176	0.967147	1.20963	1.26863	0.606582	0.195167	1.20398	0.697651
chr8_72736202_72736377	1.2677	0.823998	8.44629e-05	0.00623697	3.47976	2.6214	0.663007	0.993476	1.0546	1.15563	1.42792	1.33435	1.40697
chr2_65139905_65140883	-0.80807	3.93226	8.46508e-05	0.00624602	9.62837	10.7323	13.2218	15.6105	16.9695	15.5427	14.7415	15.8503	22.3636
chr8_20544168_20544363	1.26673	1.44354	8.46821e-05	0.00624602	6.2939	3.55609	1.92322	1.17846	1.95379	3.09069	1.41821	1.47882	1.80166
chr3_110142308_110143045	0.795971	2.5984	8.47592e-05	0.00624814	9.74978	8.93504	4.97936	3.82812	4.58883	6.36184	4.98411	5.23505	4.19907
chr19_22905039_22905623	-0.710555	3.92414	8.48826e-05	0.00625367	12.6766	8.92214	15.7162	15.1979	14.6632	13.7435	19.4384	17.5345	16.3262
chr12_20294169_20294581	0.937843	2.62018	8.50522e-05	0.00626258	10.6473	9.56488	6.08058	3.16711	5.2066	6.27333	3.85678	3.44824	5.41487
chr4_124885626_124885872	1.30312	1.09146	8.53184e-05	0.00627333	2.78303	4.75085	2.0563	1.51949	1.55628	1.42316	1.01164	1.22793	0.994453
chr13_92426209_92427136	0.844217	3.26283	8.53439e-05	0.00627333	14.8973	15.6716	5.78932	8.19118	9.34579	6.63876	8.03619	11.0278	5.79363
chr11_96365877_96366279	1.12486	1.48917	8.57795e-05	0.00630177	4.02056	5.48076	1.91381	2.58415	1.47478	1.3007	2.13743	2.30614	2.30857
chr2_165701300_165702117	0.900498	2.83886	8.59573e-05	0.00630482	11.7638	11.4615	5.40203	6.8822	3.61586	5.5975	7.33599	4.17967	6.6196
chr15_75856696_75857399	1.02063	2.28214	8.58733e-05	0.00630482	8.29008	8.09692	3.38868	2.71761	2.42085	5.21785	4.38005	2.83002	4.61894
chr7_83140038_83141160	-0.95651	4.14046	8.60418e-05	0.00630669	12.4498	9.24005	24.3718	17.1717	23.1743	18.568	18.6102	21.5485	10.9867
chr6_128701838_128702048	1.40086	0.822402	8.6118e-05	0.00630869	2.4501	3.90585	0.853028	1.23818	0.564773	1.2533	1.01556	1.68094	1.10147
chr3_51626592_51626851	1.21186	0.961874	8.65205e-05	0.00632741	2.79018	3.79603	1.59181	1.38405	1.66779	1.05265	1.21908	1.1069	1.09789
chr14_6985653_6985931	0.986177	1.83354	8.65105e-05	0.00632741	6.05147	5.57089	2.79939	3.79162	2.86279	2.38726	1.92416	2.68369	2.39965
chr16_22188884_22189449	0.824155	2.28761	8.64414e-05	0.00632741	7.73096	7.35972	3.19665	3.50887	3.91859	4.37434	3.5564	3.90249	4.71756
chr9_28403088_28403651	1.05467	2.40936	8.69358e-05	0.00635182	9.18612	9.04364	3.46563	2.86553	2.80732	3.44625	4.47932	4.02447	6.84727
chr5_110109953_110110426	-0.746202	3.33355	8.7191e-05	0.00635291	7.51159	6.40866	10.8345	8.43902	11.3446	10.7572	11.088	10.9661	11.0193
chr7_24997224_24997480	1.16468	1.18493	8.70771e-05	0.00635291	3.92063	3.78524	1.66395	1.78666	2.17125	1.32013	0.906959	1.46861	1.70489
chr10_59701916_59703010	-0.670159	4.4304	8.72135e-05	0.00635291	15.1204	16.1984	19.9661	27.3153	21.7052	25.1775	19.9263	24.8447	21.0259
chr16_63397350_63397529	1.71553	0.232313	8.7189e-05	0.00635291	1.55382	2.85462	0.419446	0.688194	0.164263	0.622234	0.713385	0.842987	0.80519
chr4_135945937_135947173	-0.666301	4.53655	8.72775e-05	0.00635399	18.2701	15.6602	20.9199	28.0408	20.8292	24.5292	22.4714	28.3649	27.0495
chr14_51271060_51271410	1.10689	1.35519	8.73845e-05	0.00635819	3.68617	4.8479	1.92659	1.93715	1.0962	1.68199	1.93378	2.1815	1.90428
chr13_11816247_11816502	-1.00289	2.34218	8.76116e-05	0.00637113	2.9109	2.94536	4.86845	4.90222	4.60898	5.33192	6.51839	6.19848	5.20621
chr5_146492685_146493088	0.88425	2.47821	8.78623e-05	0.00638577	7.60393	10.1097	5.73782	4.1911	4.31657	2.97518	4.68083	4.50938	4.40679
chr4_9606114_9607193	-0.6688	4.57545	8.80041e-05	0.00639247	20.6354	14.2818	22.4161	24.1038	30.7445	22.6379	26.7522	25.832	24.5351
chr7_140224462_140224717	1.41862	0.856306	8.80856e-05	0.0063948	4.61633	2.08182	0.757897	1.36449	1.17294	1.06279	1.32503	1.44958	0.79517
chr8_82863122_82864769	-0.607972	5.25166	8.8175e-05	0.00639769	30.0321	27.7557	39.3083	37.3425	38.5556	39.0071	39.1547	53.0615	35.6448
chr16_14159051_14160063	-0.684379	5.81616	8.83975e-05	0.00641023	35.5028	45.967	53.2592	65.3693	65.6717	71.2365	56.4422	50.1161	57.9852
chr9_91101684_91102412	-0.784817	4.27935	8.9003e-05	0.00645052	14.4617	11.9787	17.7765	20.4686	27.9519	20.5275	19.9316	23.1344	16.0071
chr11_33726491_33726791	1.15919	1.20446	8.91573e-05	0.00645446	4.60353	3.24922	2.03828	1.66428	0.838118	1.41234	1.8338	1.58695	1.70435
chr12_19123324_19123495	2.10409	0.119339	8.91258e-05	0.00645446	2.92526	1.66999	0.430008	0.302399	0.401673	1.30828	0.0965408	0.136554	0.603223
chr2_18497678_18497830	1.79772	0.109978	8.94497e-05	0.006472	1.21437	2.85926	0.331265	0.432564	0.525314	0.819705	0.507802	0.491173	0.602078
chr7_73120216_73120831	-1.01015	2.80582	8.95037e-05	0.00647228	4.82841	3.35365	8.68459	5.79297	7.95232	5.82552	6.60499	8.03609	9.63304
chr1_68503231_68504277	-0.723085	3.88259	8.96321e-05	0.00647686	7.93165	12.6431	15.5463	14.6451	16.6979	16.1842	13.8251	16.686	15.9258
chr5_139571209_139571360	1.61823	0.358147	8.96673e-05	0.00647686	2.1218	2.63503	0.983082	0.698689	1.25147	0.710978	0.608474	0.262499	0.394588
chr15_54571125_54571972	0.792268	2.89071	8.97325e-05	0.00647794	10.7482	12.0999	5.56979	7.69181	6.8868	4.48985	5.89764	6.21486	5.8066
chr8_11857525_11857830	1.29142	1.42889	9.01775e-05	0.00650643	7.20496	2.70343	1.9262	1.6852	1.70808	1.21496	2.03679	2.06459	2.10799
chr7_25703643_25704768	-0.627584	4.807	9.05049e-05	0.00651724	22.1901	19.7628	27.762	24.4481	28.2359	28.968	35.9163	29.7341	31.7547
chr9_102934471_102934726	1.16385	0.829873	9.05634e-05	0.00651724	3.02508	2.83802	1.31761	0.997317	1.17824	1.15311	1.42724	1.10258	1.09983
chr12_58213145_58213858	0.930485	2.38147	9.05796e-05	0.00651724	7.15518	9.68971	3.09848	4.42632	4.91604	3.99807	4.06819	3.07569	4.81666
chr16_20597956_20598359	1.05653	1.73943	9.05502e-05	0.00651724	5.94099	5.25387	2.44245	3.00932	1.99135	2.77075	1.618	3.49833	1.89484
chr17_35074273_35074480	1.40193	0.588584	9.0435e-05	0.00651724	2.45931	2.84381	1.34409	1.09311	0.553475	0.792129	0.605542	0.85752	1.10534
chr2_55723157_55723347	1.74582	0.223951	9.07981e-05	0.00652569	1.78215	2.63909	0.994106	0.182594	0.4109	0.717994	1.02428	0.377295	0.396219
chr5_100369813_100370714	-0.639162	4.63678	9.12124e-05	0.00655182	21.9806	15.1225	24.0851	23.8496	29.2193	23.4365	28.7887	27.1701	27.546
chr13_59710078_59710228	1.91677	0.0633539	9.14898e-05	0.00656444	1.21437	2.85926	0.42965	0.672952	0.157614	0.251445	0.819409	0.489088	0.603128
chr16_15598752_15599103	-0.998213	2.61757	9.14643e-05	0.00656444	3.01374	4.11206	5.46237	7.59459	7.28534	7.40171	5.48458	7.29933	5.49917
chr6_129180359_129181272	-0.665213	4.02992	9.19336e-05	0.0065697	11.0837	12.6263	16.3187	17.9351	18.0123	19.5859	14.3305	18.6327	15.9186
chr8_47751182_47751398	1.19226	0.791897	9.18939e-05	0.0065697	2.79776	2.9465	1.41641	1.24291	1.17473	1.15585	0.911806	0.983788	1.10065
chr10_126759064_126759510	1.12552	1.65986	9.19701e-05	0.0065697	5.82977	5.04276	2.7344	1.97705	3.19747	2.9683	1.61969	1.96319	1.38957
chr17_14328213_14328373	1.49278	0.298972	9.18887e-05	0.0065697	2.69881	1.67204	0.983487	0.44848	0.538601	0.806453	0.608531	0.731447	0.700819
chr19_3261386_3261615	1.19181	1.11382	9.17259e-05	0.0065697	4.15157	3.25275	1.48325	2.27319	1.19849	1.4191	1.42299	1.23047	1.29882
chr4_109981742_109982687	0.666118	3.41152	9.21206e-05	0.00657115	14.782	16.5162	10.5244	8.51377	8.76229	7.52272	9.15415	8.06258	10.5274
chr17_80983087_80983331	1.56982	0.585799	9.21429e-05	0.00657115	2.11419	3.48508	1.15764	0.589899	0.550376	0.512504	1.32968	0.621712	1.20879
chr9_46241247_46241474	1.32602	0.626327	9.23417e-05	0.00658169	2.68779	2.62888	1.05301	1.09883	0.799536	0.601205	1.32781	0.859588	1.00205
chr2_165423484_165423646	1.4503	0.565743	9.27235e-05	0.00659798	2.11688	3.16641	1.06041	0.464059	1.03295	0.888679	0.605932	0.972721	1.10602
chr15_82444702_82444905	1.80549	0.383841	9.26818e-05	0.00659798	2.00372	3.16776	1.08282	0.571331	1.24792	0.61806	0.0948177	0.497057	0.599141
chr4_144906437_144906962	-0.677291	3.70484	9.28265e-05	0.00660104	9.86239	8.93448	14.7837	14.4508	13.973	12.6931	11.2792	14.0138	15.03
chr7_56216933_56217154	1.38197	0.548087	9.29067e-05	0.00660104	3.14764	1.98687	0.680742	0.966666	0.793857	0.888374	0.91552	1.08924	0.901387
chr12_54695325_54696251	-0.591274	5.53804	9.29199e-05	0.00660104	32.9322	38.0738	41.8018	46.3809	46.7876	50.0402	55.5403	56.7509	45.9647
chr1_107916901_107917755	-0.833556	3.6058	9.31629e-05	0.00661467	9.76589	6.29112	11.3178	16.4364	11.4077	11.8008	13.0182	15.6872	11.7108
chr1_35685736_35685979	1.48062	0.672628	9.32258e-05	0.0066155	3.82509	2.08751	0.770141	0.849039	1.63317	0.884354	1.12119	0.624811	0.798073
chr4_149489639_149490476	-0.723454	4.55716	9.34369e-05	0.00661829	18.2724	15.0271	24.7183	32.8185	26.7555	24.7036	19.7176	23.654	23.4305
chr6_124903589_124904797	-0.630508	4.70233	9.34701e-05	0.00661829	22.4248	16.5982	25.84	25.3729	26.5336	32.4863	26.7467	30.808	24.6293
chrX_38564063_38565211	-0.734201	4.25741	9.34517e-05	0.00661829	10.6219	16.0064	22.9274	20.4582	17.6847	22.3319	18.8108	18.3004	21.8392
chr16_13902462_13903798	-0.626775	5.40133	9.36153e-05	0.00662494	31.4834	31.8619	36.1079	44.6812	52.4442	49.7985	42.9168	40.8403	46.1731
chr2_150909457_150910225	-0.676421	4.39023	9.37536e-05	0.00662746	14.1083	16.2022	20.2393	27.0263	23.1082	24.1965	19.9278	19.8853	21.1284
chr10_100929737_100930119	1.12885	1.61656	9.37033e-05	0.00662746	4.4687	6.00655	1.99382	1.9713	1.23864	2.59769	2.23781	2.07865	3.11983
chr9_89159482_89159759	1.48684	0.69267	9.3937e-05	0.00663189	3.5952	2.40798	0.488449	0.724997	1.5163	1.263	1.32777	0.742658	0.695856
chr17_79994965_79995772	0.719565	3.65688	9.39039e-05	0.00663189	19.1584	19.0331	12.8996	10.1782	11.8499	8.40175	9.9638	13.3642	7.79471
chr15_36531215_36531566	1.13099	1.48551	9.41711e-05	0.00663881	5.04387	4.51853	2.56919	2.08002	1.7192	1.86012	1.21122	1.48287	2.92028
chr16_82023599_82023842	1.54847	0.332825	9.43734e-05	0.00664944	1.78115	2.74541	0.79133	0.822075	1.0158	0.615996	0.608458	0.380856	0.70072
chr13_12864286_12865352	0.751682	3.54855	9.4526e-05	0.00665293	18.9398	17.0297	8.88448	7.07101	13.712	8.68863	10.0705	9.63254	10.2189
chr8_32044151_32045284	-0.732121	3.82294	9.45836e-05	0.00665336	10.1969	9.56703	16.0044	15.7059	17.1924	14.3891	10.765	15.1128	16.0296
chr10_77777811_77778135	-1.62747	1.96992	9.47848e-05	0.00666388	2.25773	0.825538	4.82565	6.50939	5.05447	4.35765	2.22056	3.91326	3.39512
chr6_112728571_112729314	-0.752811	3.12621	9.48895e-05	0.00666762	6.38989	5.56863	8.89909	9.0539	9.52623	10.2454	8.94855	8.54487	9.11337
chr13_48668965_48669347	0.991084	1.72295	9.50792e-05	0.00667731	5.83059	4.9368	2.16338	2.50295	2.11492	2.77	2.44045	1.85091	3.31831
chr1_24678050_24679132	-0.599518	4.36989	9.5154e-05	0.00667893	15.346	15.9865	19.7142	20.2174	21.1733	22.4047	25.1312	22.2978	21.0297
chr14_53665881_53666546	0.887683	2.59047	9.52335e-05	0.00668088	9.06775	10.2069	4.80289	6.4222	3.8351	5.90663	3.75462	4.75633	3.89678
chr2_169643685_169644013	0.980328	1.69066	9.55401e-05	0.00669875	5.15103	5.25956	2.35202	2.37116	2.84452	1.84104	2.33816	3.14457	2.09849
chr5_111628765_111629509	1.01488	3.23241	9.57658e-05	0.00671093	11.0591	20.9619	9.96043	8.56126	4.1629	6.46725	7.93705	6.4785	7.51318
chr19_46630066_46630252	1.09938	1.23741	9.58381e-05	0.00671236	4.03363	3.78427	1.84442	2.04698	1.33254	1.69025	1.31752	1.23692	2.11105
chr17_49940826_49941094	1.17413	0.892805	9.62071e-05	0.0067309	3.02198	3.15668	1.78676	1.00257	1.30313	1.1497	1.32306	0.987621	1.09881
chr2_38712085_38712288	1.43211	1.12008	9.67948e-05	0.00676524	2.8932	5.17374	1.67874	1.01471	0.949414	2.37096	1.11484	0.756679	1.6063
chr14_60723580_60723757	1.66359	0.226947	9.68027e-05	0.00676524	2.92809	1.45738	0.895668	0.441368	0.289967	0.621422	0.92028	0.495029	0.600148
chr11_68681493_68682553	0.807073	2.99358	9.69259e-05	0.00677018	14.0165	10.9243	5.91682	7.72144	6.65631	7.6787	7.2263	4.55123	5.60072
chr19_17393814_17394613	-0.60467	5.05798	9.70086e-05	0.0067723	22.2824	28.0901	35.0331	30.5524	40.6943	36.0001	33.3559	34.0061	36.258
chr8_19910568_19910725	1.2214	1.3742	9.70933e-05	0.00677291	5.27514	3.88073	2.11692	2.5597	1.70534	1.87139	0.904944	2.18001	1.19251
chr12_19114422_19114793	1.49888	1.3544	9.71222e-05	0.00677291	6.06428	3.98149	1.56594	1.79237	0.839438	2.92079	0.495993	1.58796	2.00984
chr12_112311481_112311700	1.4684	0.678007	9.73043e-05	0.00677875	3.25354	2.62342	0.958742	1.34434	1.51536	0.508068	0.914462	1.0925	0.492441
chr15_97246992_97247794	0.652483	3.21699	9.73332e-05	0.00677875	12.4265	14.6262	7.67799	6.87059	7.84062	7.63835	8.34265	8.88031	7.91239
chr5_31628210_31628364	1.15113	1.09644	9.75912e-05	0.00678729	3.46946	3.68318	1.67173	1.27489	1.80244	0.85764	1.62933	1.46487	1.60471
chr8_27279679_27280508	-0.745262	3.60668	9.75402e-05	0.00678729	8.62748	8.2008	9.71451	13.212	12.8061	13.1587	13.223	15.8057	12.6177
chr9_66084315_66084537	1.28413	0.720914	9.77208e-05	0.00679265	2.57045	3.0551	1.23487	0.984175	1.04725	0.972572	0.603861	1.09689	1.40909
chr7_46309794_46310204	1.44544	1.22722	9.79252e-05	0.00680319	5.61882	3.34823	1.66989	2.15185	1.3213	2.36246	1.42271	0.640964	0.789962
chr1_170111905_170112171	1.27787	1.24567	9.81248e-05	0.00681339	2.89121	5.49169	1.10121	1.41188	1.69154	2.16594	1.5245	1.70385	1.50061
chr5_124966692_124967458	0.794889	2.95131	9.84026e-05	0.00682901	14.4728	9.65515	7.91965	6.66076	6.52373	6.31102	6.10064	6.10128	4.59198
chr16_94268005_94268337	1.07654	1.63415	9.87824e-05	0.00685169	5.03739	5.36638	2.17633	3.49162	2.22417	1.75477	1.72267	2.43345	2.10079
chr4_43446776_43447349	0.73248	2.90636	9.89705e-05	0.00686105	11.0886	11.4646	7.10674	6.65423	6.26872	5.21681	7.02367	5.02479	6.10847
chr4_150672272_150672468	1.87795	0.221832	9.91138e-05	0.00686361	3.49697	1.24047	0.235537	0.926165	0.647272	0.625365	0.50726	0.258151	0.806272
chr9_23058195_23058349	1.72461	0.0439001	9.93656e-05	0.00687369	1.4455	2.32435	0.7145	0.430884	0.283164	0.533582	0.611555	0.722244	0.295837
chr11_20890034_20890184	1.78972	0.0813977	9.93299e-05	0.00687369	1.44348	2.53712	0.617973	0.798486	0.404481	0.343647	0.715084	0.606654	0.194147
chr4_138443599_138443803	1.04487	1.73389	9.94627e-05	0.00687672	6.05543	5.04123	2.44268	3.38801	2.4811	1.46921	2.33776	2.20462	2.91148
chrY_41247835_41248070	1.11395	1.31762	9.9832e-05	0.00689819	5.16826	3.24517	2.11841	1.55349	1.58254	1.96639	1.31639	1.47556	2.21107
chr11_115879997_115880157	1.44625	0.757551	0.000100292	0.00692291	1.88254	4.23089	1.23662	0.604083	1.04573	1.0683	1.01654	0.979351	1.20498
chr15_49304843_49305323	1.09244	1.63821	0.000100667	0.00694508	4.69583	5.79283	1.34364	2.48366	2.46768	2.22082	1.7227	2.90305	2.71138
chr6_117157689_117157839	1.67686	-0.0394198	0.000100756	0.00694751	1.7924	1.6815	0.52528	0.550881	0.52126	0.72754	0.405172	0.372591	0.296353
chr9_103499658_103499926	1.19791	1.3384	0.000100834	0.00694921	3.4573	5.27405	2.02576	1.55207	2.54791	1.31144	1.52251	1.35734	1.90551
chr13_112651897_112652399	1.00165	1.94308	0.000100904	0.00695031	5.47719	7.16308	2.32513	2.40802	2.5076	2.93523	4.28772	2.80857	2.90452
chr4_149445076_149445746	-0.637816	4.16013	0.000101044	0.00695106	12.0901	14.311	17.5372	19.7402	16.762	21.3635	18.9174	19.6145	17.8232
chr8_26347338_26347524	1.336	0.569565	0.000100988	0.00695106	2.46142	2.63125	0.962149	0.845612	1.03592	0.981282	0.502511	1.09065	1.003
chr8_46650455_46650605	1.65909	0.167173	0.000101076	0.00695106	1.67096	2.42781	0.899118	0.562819	0.163269	0.623581	0.713727	0.376772	0.703174
chr7_44325860_44326367	0.947885	2.1822	0.000101219	0.00695478	7.73291	7.0423	4.04385	2.96486	5.24564	2.81866	2.84126	3.18075	3.40402
chr4_128923743_128923893	-2.2861	0.334045	0.000101465	0.00696294	0.221868	0.316498	1.21705	1.38017	0.69706	1.43179	1.73594	1.1055	1.20048
chr2_150684502_150684756	1.17741	0.939114	0.000101735	0.00696856	3.24818	3.15449	1.0272	1.63172	1.18586	1.14721	1.52888	1.57405	0.99618
chr5_22344104_22345310	0.73014	3.20542	0.000101924	0.00696856	14.6813	13.2449	6.42202	8.05357	7.20402	9.83374	7.52507	8.63714	6.09697
chr6_115586193_115586946	-0.586983	4.16597	0.000101694	0.00696856	14.4577	12.929	17.8927	19.7395	19.9652	18.9326	16.5708	19.373	19.2312
chr11_120726918_120727568	-0.679514	4.45627	0.00010165	0.00696856	13.5402	18.1035	21.8201	23.7896	24.5395	27.6885	21.8628	20.4973	22.5319
chr14_105403988_105404775	-0.948571	3.34162	0.000101888	0.00696856	5.70595	6.63217	9.93164	15.2631	12.8739	11.0234	9.04257	9.40904	9.10277
chr2_145644119_145644290	1.7537	0.187459	0.000102039	0.00697159	1.32663	2.96398	0.900501	0.561498	0.529213	0.434463	0.507061	0.841281	0.294807
chr15_31801356_31801551	1.7253	0.0101769	0.000102076	0.00697159	1.33224	2.32588	0.523881	0.429264	0.282113	0.630347	0.508331	0.489719	0.60281
chr2_118388239_118389228	-0.600056	5.94614	0.000102389	0.00697449	42.5665	51.2196	59.4718	65.5563	74.6625	73.3525	61.3242	57.053	64.3969
chr2_126795743_126796007	-1.7308	1.14314	0.000102351	0.00697449	0.55388	0.952151	2.26389	1.98231	2.22962	2.12335	3.36917	2.90665	1.49025
chr3_105632439_105633573	-0.747917	3.73832	0.00010237	0.00697449	9.86411	8.61733	13.8821	11.7694	12.963	12.3257	16.0773	18.3503	13.9201
chr5_35916024_35916270	1.10275	1.54578	0.000102233	0.00697449	4.58659	5.26401	2.74791	1.70829	2.69897	2.6036	1.51858	1.95755	1.39159
chr15_72776924_72777168	1.4137	0.727893	0.000102327	0.00697449	3.5952	2.40798	0.953855	1.71955	1.16393	0.786259	0.810418	0.62702	1.10319
chr2_166453442_166453707	1.43724	0.868801	0.000102452	0.0069751	4.5008	2.29486	1.22801	1.24137	0.811185	1.3461	0.500209	1.68251	1.10092
chr12_20206182_20206527	0.985219	1.68405	0.000102638	0.00698408	4.92376	5.47321	3.19151	1.98701	1.98841	2.12052	2.54418	2.90911	1.99708
chr18_5979045_5979583	0.905997	2.13528	0.00010275	0.00698801	7.05723	6.94057	3.86421	4.11713	3.76789	3.19134	2.32874	2.82313	3.81104
chr2_156582944_156583576	-0.613066	4.28413	0.000102956	0.00699155	15.6918	13.6635	20.0859	21.2759	18.7136	22.2403	17.8924	20.2337	22.8442
chr5_106799069_106799325	1.41107	0.960534	0.00010301	0.00699155	2.89988	4.21932	1.22022	0.488342	1.89934	1.15104	1.22018	1.68734	0.895396
chr9_7763575_7764583	-0.612536	6.20046	0.000103018	0.00699155	52.9931	58.2583	72.4101	82.7829	91.8908	87.9278	73.02	66.1963	70.4989
chr11_103729232_103729646	0.914213	1.91152	0.000102893	0.00699155	7.18506	4.82238	3.15672	3.04904	2.50742	3.30751	2.43592	2.80847	2.90457
chr8_46236462_46237249	-0.701268	4.2607	0.000103218	0.00699547	12.2	15.0493	19.0235	24.9351	21.1491	20.7128	16.1588	20.2325	20.331
chr9_114730773_114731591	-0.683676	5.05831	0.000103198	0.00699547	20.4861	27.5682	28.7704	32.4766	39.4074	40.7434	33.1516	36.1887	37.2612
chr11_26887899_26888049	1.9492	-0.288559	0.000103239	0.00699547	0.995583	2.01137	0.157763	0.288946	0.270828	0.54703	0.511172	0.249946	0.401393
chr9_33150848_33151753	-0.837084	3.78004	0.000103337	0.00699845	9.64005	8.40699	14.5842	15.5614	12.5914	15.6576	17.1982	17.8777	9.6913
chr5_89609213_89609371	1.51195	0.291042	0.000103604	0.00700729	2.24065	2.10205	0.792858	0.697059	0.89588	0.522375	1.02256	0.497691	0.394826
chr5_117818922_117819180	1.2866	0.719167	0.000103632	0.00700729	2.45633	3.16256	1.14013	1.23257	0.684285	1.35173	0.913077	0.980059	1.00033
chr6_83480870_83481051	1.32866	0.518127	0.000103979	0.00702356	2.3493	2.52618	0.965268	0.842018	0.551444	1.07877	1.22585	0.739411	0.697285
chr12_71563488_71563668	1.43583	0.671826	0.000104601	0.00705814	3.36898	2.40993	1.14747	0.85094	0.557019	1.35788	1.43114	0.507676	0.79773
chr2_158915499_158915704	1.00718	1.3947	0.000104705	0.0070615	4.48369	3.99272	2.48118	2.19928	1.5927	1.67669	2.03541	1.71618	1.69894
chr2_136891882_136892477	-0.75995	4.1283	0.0001055	0.00710093	10.2919	13.686	18.6055	17.1597	20.3462	16.9544	21.4691	22.2663	14.003
chr3_155151894_155152356	0.816167	2.65139	0.000105565	0.00710093	11.6691	7.97491	5.0632	4.88417	4.09677	4.60755	5.49553	6.66466	4.7034
chr4_3255055_3255255	1.19644	0.9048	0.000105514	0.00710093	3.93443	2.40523	1.31245	1.00289	1.30342	1.43269	1.11663	1.33888	1.20073
chr5_21424469_21425512	-0.587372	4.87188	0.000105694	0.00710595	21.0563	23.6669	29.2507	36.7775	28.7668	31.7358	28.0649	31.6791	29.4413
chr3_83997008_83997269	-0.952346	2.44731	0.000106066	0.00711609	3.81787	2.72472	5.8525	5.1862	7.12247	4.77062	5.48976	6.08947	6.01149
chr3_85378005_85379221	-0.638741	4.21247	0.000106056	0.00711609	13.8927	13.5646	19.1243	18.6733	18.0564	19.5533	17.0789	20.3456	23.8543
chr13_29628355_29629001	-0.851152	3.23651	0.000105976	0.00711609	7.29697	4.92766	8.6978	12.1546	10.9455	9.86225	8.63754	11.6757	8.6037
chr17_9756307_9757373	-0.68871	5.39119	0.000105925	0.00711609	38.0139	23.1051	50.5452	44.8184	48.8208	37.1051	49.7415	43.6301	38.6475
chr4_136434173_136434334	1.46574	0.370184	0.00010637	0.00713283	2.23831	2.31476	0.787228	1.07241	0.420601	0.802974	0.917902	0.382349	0.802075
chr2_164754495_164755350	-0.637099	4.27401	0.000106539	0.00713672	17.0491	11.7589	17.5156	21.1379	21.15	19.6329	21.9731	20.3537	21.0346
chrX_140456256_140457100	-0.774133	3.01262	0.000106518	0.00713672	5.26162	5.57654	8.28937	9.68494	9.37532	8.26062	8.13409	8.41379	7.50405
chr16_75766431_75767423	-0.608844	5.15747	0.000106598	0.00713701	27.3394	26.7076	37.8317	36.6225	44.6021	39.5615	40.4837	32.8066	31.7354
chr1_26685884_26686688	0.776803	4.53652	0.000106779	0.0071452	37.6513	35.2215	14.2478	19.0775	26.38	14.4286	21.8745	16.8436	23.1508
chr7_140048534_140049073	0.873594	2.18358	0.000107085	0.00715462	7.62222	6.7255	4.96292	2.83975	3.15972	3.64791	3.55948	3.65632	2.99756
chr8_102786698_102786956	1.67174	0.464868	0.000107138	0.00715462	3.71735	1.66355	0.691753	0.579268	1.49228	0.613	0.607746	0.617204	0.699745
chr13_92259962_92260198	1.83923	0.396761	0.000107088	0.00715462	4.29009	1.12922	0.794453	0.940466	0.536539	0.808481	0.299611	0.613805	0.701394
chr6_34862466_34863446	-0.707779	3.31444	0.000107465	0.00716533	7.05723	6.94057	11.647	10.9742	10.4522	9.12876	10.9868	10.7233	9.40765
chr10_83079780_83080612	-0.747817	3.39003	0.000107427	0.00716533	7.39477	7.04431	12.5261	10.5976	11.8653	10.4767	12.7213	10.4923	8.90048
chr10_77759456_77759646	1.76276	0.43537	0.000107746	0.00718037	2.34513	2.95132	1.55999	0.322672	0.169921	0.709543	0.91833	0.499083	0.700307
chr10_121275650_121275809	1.86652	-0.112421	0.000108278	0.00720836	1.1058	2.32906	0.62816	0.296788	0.396817	0.254972	0.406169	0.486028	0.502104
chr8_11097963_11099055	-0.65759	4.03654	0.000108375	0.0072111	11.8736	12.0947	18.6295	20.5057	14.4294	15.7102	17.698	18.1512	16.1195
chr6_114328344_114328544	1.56609	0.435144	0.000108493	0.00721395	2.0056	2.95524	0.690763	1.19645	0.421622	1.08799	0.814196	0.50057	0.597405
chr8_114977717_114978104	-0.964425	2.85766	0.00010853	0.00721395	4.70958	3.99094	7.68181	10.3017	8.46518	7.73247	6.80822	5.76709	7.61046
chr8_124616345_124616583	1.12832	1.2753	0.00010886	0.00722849	3.46176	4.63797	1.37387	1.54782	1.45659	2.06444	1.5231	2.41002	1.49885
chr1_118781032_118781267	1.39808	0.641166	0.000109116	0.00723801	2.4573	3.05632	0.676034	1.46632	0.67771	0.789851	1.22458	0.975823	0.900129
chr4_138972126_138972521	-0.735975	3.30484	0.00010941	0.00725006	5.69868	7.90209	9.85404	10.8391	10.1975	10.2175	10.6803	11.4425	9.81106
chr8_112501442_112501592	1.81716	-0.0591469	0.000109744	0.0072685	1.21901	2.32745	0.432609	0.299716	0.278901	0.538151	0.405672	0.487529	0.706545
chr2_174646566_174646716	1.74503	0.129982	0.00011003	0.00727621	1.3284	2.75135	0.329925	0.558307	0.526825	0.341826	0.71448	0.72408	0.70413
chr4_153388063_153388260	2.12638	-0.0731976	0.000109996	0.00727621	2.58981	1.35407	0.826436	0.899802	0.394259	0.162973	0.200125	0.133808	0.196081
chr16_92611415_92612290	-0.651491	4.32392	0.000109918	0.00727621	14.3372	15.0405	19.5443	26.0449	22.0622	18.4561	18.8086	21.4474	21.9365
chr14_34014169_34014472	1.44813	0.818783	0.00011009	0.0072765	2.10786	4.33424	0.760927	1.35928	1.16927	0.689085	1.42915	1.33104	0.897825
chr3_117575287_117576147	0.724746	2.95225	0.00011041	0.00729386	12.781	10.5066	6.46264	5.8773	6.40302	5.66804	7.43178	7.89196	5.29818
chr11_119097077_119097536	1.24465	1.22972	0.000110722	0.00730703	3.57475	4.6369	1.38116	1.15805	2.2931	1.78878	1.73077	0.762142	1.90851
chr1_195130904_195131751	-0.734668	4.64659	0.000110976	0.00731256	16.0111	19.0434	28.3248	20.7142	26.3943	27.3796	26.5446	35.5172	22.5219
chr9_55781761_55782004	1.51082	0.53708	0.000111188	0.00732282	1.88881	3.3816	0.590023	0.713389	1.26673	0.701922	1.01965	0.737812	0.902309
chr2_89111095_89111287	1.62797	0.408799	0.000111365	0.00732702	3.14894	1.88059	0.598645	0.948185	0.296499	1.18642	0.814723	0.849237	0.394123
chr4_38863725_38864242	1.30701	1.43403	0.000111325	0.00732702	4.01848	5.79861	1.27354	1.68509	1.34205	2.15096	0.904602	2.53263	2.82206
chr4_148278486_148278749	1.54413	0.574358	0.000111519	0.00733341	3.82906	1.7689	1.34935	0.589859	0.792104	0.700587	0.70932	0.621695	1.2088
chr2_23039257_23040628	-0.606477	5.2954	0.000111588	0.00733423	25.8665	33.4543	40.6198	50.2652	38.8258	39.1784	41.9032	39.4921	40.0582
chr13_3261443_3261744	1.35031	1.25516	0.000111709	0.00733642	3.11644	5.59532	1.19616	1.66072	1.93031	1.13334	1.31876	2.63612	1.19561
chr8_115048481_115048708	1.58761	0.399157	0.000112364	0.00736711	3.26482	1.66709	0.598456	0.948474	0.781236	1.09038	0.711299	0.733075	0.292498
chr12_88286275_88286704	1.07413	1.56191	0.000112374	0.00736711	5.04135	4.83653	2.18372	1.96654	1.23594	2.31999	3.16615	2.31178	1.69576
chr8_20097060_20097600	1.20251	2.23392	0.000112606	0.00737859	8.85279	8.19958	5.43782	3.08836	2.28465	5.42063	2.43139	2.94153	1.9862
chr19_44642801_44642951	2.18603	-0.329621	0.000112671	0.00737908	0.994563	2.11784	0.643531	0.646153	0.146157	0.0752249	0.20142	0.247966	0.197726
chr2_156717176_156717740	-0.640358	4.18189	0.000112962	0.00739064	12.5405	14.2035	18.0653	22.5939	18.0494	17.4887	17.284	21.1862	19.4309
chr14_32735734_32735975	1.5198	0.582698	0.000112943	0.00739064	2.79987	2.73401	1.15692	1.45543	0.428382	0.512145	1.01913	1.0885	0.493672
chr7_107209717_107210285	1.39514	1.82073	0.00011303	0.00739133	5.92535	7.68885	1.61483	2.74678	4.17231	3.05685	2.13303	0.778654	1.99768
chr2_165594837_165595456	1.14799	2.01088	0.000113306	0.00740564	4.67693	9.39057	2.96987	3.30686	3.85698	2.74836	3.25817	2.57301	1.78822
chr2_160249535_160249926	1.48041	1.04006	0.000113408	0.00740856	2.4407	5.28465	1.31019	1.00535	1.78533	1.99974	1.01316	0.63521	1.09827
chr9_40574944_40575926	-0.670701	4.25686	0.000113818	0.00742783	16.0366	11.8677	17.0746	17.7379	20.8902	23.4137	19.4232	22.6457	20.3315
chr8_44431677_44431953	1.20452	1.06668	0.00011413	0.00744446	3.58344	3.57601	1.01881	0.889548	1.31594	1.79985	1.32063	1.46272	2.01422
chr13_55524242_55524397	1.48265	0.525057	0.000114385	0.00745731	1.88968	3.27538	0.968916	0.837846	1.14816	0.513695	0.812912	0.970815	0.697996
chr3_27191822_27192350	-0.941493	3.00271	0.000114544	0.00746388	4.47369	5.26494	10.6303	7.43119	9.50415	6.0782	7.31535	9.49239	9.72367
chr11_4046292_4046474	1.33004	0.649583	0.000114702	0.00746956	2.23003	3.1651	0.862192	0.851912	1.04128	0.88257	1.12071	1.32619	0.797555
chr11_67454919_67455950	0.627436	3.44789	0.000114746	0.00746956	15.4581	16.0916	8.80557	8.12649	10.2886	9.78741	8.84555	8.6668	10.7266
chr8_115553300_115553530	1.39135	0.489618	0.000114819	0.00747052	2.00657	2.84896	0.590022	1.08465	0.669993	0.79652	0.812907	1.087	0.902309
chr10_53180670_53181606	-0.650283	4.11024	0.000115035	0.00747707	14.466	11.0283	19.3242	17.9618	15.9822	21.2831	16.7766	18.8843	17.1217
chr9_62501483_62502264	-0.774329	4.39848	0.000115287	0.00748083	12.5337	16.2087	20.3235	22.1408	27.993	21.1372	19.3151	19.2835	27.7614
chr12_40463882_40465132	-0.632861	4.15015	0.000115291	0.00748083	12.2033	14.0994	18.3386	17.703	16.2467	17.674	19.326	22.3873	19.2317
chr13_67451140_67451985	-0.837438	3.43219	0.000115325	0.00748083	6.37638	7.68569	13.4996	10.0766	10.4812	12.4615	13.8433	11.4593	8.69697
chrX_20961402_20962332	-0.721025	3.99056	0.000115161	0.00748083	11.3155	11.041	13.1255	21.0307	17.1091	17.6984	17.6996	16.0969	15.4171
chr4_109978167_109978597	0.816813	2.28368	0.000115743	0.00750062	8.97883	6.08325	3.47145	4.02624	4.04197	4.00467	3.86445	3.78386	4.00759
chr5_120553017_120553185	1.4467	0.800249	0.000115862	0.00750062	1.88114	4.44308	0.949613	1.11034	0.806979	1.25558	1.42932	0.980743	0.897995
chr15_21035872_21036022	1.72357	0.235803	0.000115844	0.00750062	2.58291	1.88582	1.08921	0.183527	0.164688	0.812582	0.816761	0.377799	0.702554
chr13_49298242_49298533	1.13162	1.16438	0.00011627	0.00751949	3.92253	3.57302	1.85293	1.409	2.05037	1.69638	0.907048	1.46827	1.50116
chr3_105788210_105788403	1.4932	0.619542	0.000116462	0.00752812	3.82771	1.8751	0.492142	1.09226	1.1542	0.792569	1.12196	0.740377	1.00323
chr3_42520445_42520657	1.25545	0.711025	0.000116588	0.00752982	2.34318	3.16382	1.23483	1.1088	0.805988	0.878224	1.11952	1.21347	1.00029
chr7_27374400_27374608	1.32639	0.770787	0.000116757	0.00752982	3.02402	2.94425	1.80424	1.35986	1.04957	0.970806	0.706476	0.981336	0.693982
chr8_42796218_42796499	1.26478	0.891858	0.000116611	0.00752982	3.47644	2.94002	0.75212	0.745909	1.54012	0.963508	1.42687	1.57034	1.50781
chr13_95215734_95216243	0.994454	1.99299	0.00011678	0.00752982	5.24813	7.7997	2.96464	2.67353	3.25148	3.30172	3.35997	1.86432	3.5124
chr15_80333896_80334053	1.46302	0.34243	0.000116668	0.00752982	2.81204	1.671	0.98005	0.577275	0.661358	0.614262	0.608046	0.732933	0.904779
chr8_27316217_27316367	1.63762	0.0112936	0.000116853	0.00753075	1.79113	1.78795	0.811071	0.430916	0.404301	0.438409	0.40471	0.722261	0.39783
chr9_43750853_43751077	1.48608	1.00035	0.000117362	0.00755981	2.78303	4.75085	1.59783	0.875091	1.42235	0.681676	2.25356	0.987203	0.793441
chr15_89425358_89426261	-0.604398	6.26248	0.000117498	0.00756481	50.5175	65.9452	90.0362	76.451	83.7263	85.8636	80.6517	66.3248	85.1338
chr2_31060737_31061019	1.15901	1.25895	0.000117622	0.00756534	5.0564	3.13986	2.40989	1.41828	1.93873	1.12865	1.6266	1.70676	1.39759
chr5_134384907_134385415	-1.0527	2.43447	0.000117844	0.00756821	2.90886	3.1578	6.12537	4.65986	6.37437	5.31986	7.74531	5.01679	5.10138
chr14_47310431_47311164	0.784825	2.94523	0.000117765	0.00756821	13.0045	10.8226	7.28414	6.26583	8.14756	6.58596	4.87178	5.14598	5.80436
chr3_88786044_88786662	-1.50468	2.13046	0.000117988	0.00757286	1.67538	2.0022	4.52771	4.21523	7.55774	3.14835	6.31915	2.85122	5.00996
chr5_4178643_4178869	-6.17313	-0.0734044	0.000118034	0.00757286	4.98212e-18	4.70151e-18	1.91726	0.972688	1.27663	1.07444	0.502213	0.741803	0.0886836
chr1_164306867_164307936	-0.653159	4.48878	0.000118117	0.00757446	15.3409	17.5691	21.8143	26.5229	28.1453	22.6521	19.7204	23.1604	24.3392
chr9_86772941_86773677	-0.893634	2.48559	0.000118445	0.00759168	3.24335	3.68532	5.75667	5.71833	6.00575	6.69057	5.38639	5.49645	6.2125
chr7_24717528_24718415	1.09107	2.44396	0.000119015	0.00761692	7.599	11.272	3.1889	3.26036	4.91735	6.31041	3.65741	2.48083	4.51213
chr16_92411022_92411256	1.33155	0.878628	0.000119012	0.00761692	3.01906	3.47524	1.13001	1.86386	1.65592	0.777988	0.808396	0.984855	1.10014
chr17_8164812_8165919	-0.588905	5.59749	0.000118978	0.00761692	32.4781	41.5501	48.8259	48.3296	49.5248	57.1766	57.8795	48.8731	46.6637
chr5_111558847_111559609	0.752289	2.80303	0.000119085	0.00761762	9.39908	11.6842	4.94622	5.31523	5.12336	6.2377	6.31008	6.80259	5.40507
chr18_64801688_64802222	-1.06005	2.46538	0.000119179	0.00761984	2.79381	3.37136	4.8497	4.4023	6.87989	5.86541	7.53888	6.0925	5.7068
chr9_76444650_76444813	1.81843	0.136258	0.000119394	0.00762983	3.04428	1.24391	0.904505	0.307971	0.526371	0.722661	0.714582	0.257423	0.295358
chr2_174897375_174898031	-0.753237	3.36455	0.000119572	0.00762988	6.94319	7.15293	9.48475	10.9919	13.3793	10.6614	11.7001	10.8499	9.30444
chr6_33193864_33194104	1.35321	0.710479	0.000119529	0.00762988	2.22731	3.48375	0.858849	0.981104	1.04481	1.06904	1.43014	0.627293	1.10302
chr15_92767609_92767820	1.85142	0.314864	0.000119571	0.00762988	1.20814	3.70921	0.799215	0.689865	0.65245	0.812105	0.197443	0.495136	0.702419
chr8_45804441_45805054	1.00617	2.12659	0.000119734	0.00763645	8.30128	6.29839	3.68595	1.91351	4.25202	2.27147	4.17911	3.2938	3.50798
chr5_145203889_145204788	-0.724663	5.92221	0.000120084	0.00765121	32.8016	52.605	64.304	56.3085	71.1572	74.6031	65.0915	55.5947	67.105
chr15_83803383_83803533	1.52143	0.34492	0.000120037	0.00765121	1.89537	2.6377	0.599792	0.575976	0.540021	0.615088	1.22917	0.964524	0.496206
chr3_131266637_131267160	-0.731049	3.53969	0.000120561	0.00767579	7.95146	8.20462	10.9749	14.2614	14.5682	12.1746	10.3653	12.3113	11.6139
chr4_141053708_141054190	0.974654	2.10308	0.000121115	0.00769788	5.92309	8.11201	2.85819	3.84923	2.27904	3.84636	2.74049	3.17464	4.11777
chr8_14896004_14896154	1.37052	0.527386	0.000121111	0.00769788	2.46251	2.52496	0.870871	1.21135	0.792866	0.418676	1.01909	1.08861	0.799481
chr18_31888307_31889267	0.708021	3.0885	0.000121103	0.00769788	14.1271	11.3464	8.4292	6.96704	7.93573	5.56078	7.73377	7.07225	6.10099
chr11_109425319_109426463	-0.67224	6.38628	0.000121242	0.0077022	49.3903	72.3667	75.3528	92.6797	87.5359	98.9419	101.308	80.3197	87.5314
chr5_148679455_148679616	1.4948	0.357101	0.00012131	0.00770273	2.23831	2.31476	0.788622	0.577386	0.541071	0.519763	1.33251	0.849254	0.495958
chr14_43269340_43269638	1.55864	1.75417	0.0001215	0.00771096	9.89504	4.1742	1.53502	2.72245	3.66597	1.94744	2.1359	2.5455	0.48072
chr5_145611733_145611883	1.44096	0.571441	0.000121774	0.00772079	2.68779	2.62888	1.05947	0.718265	0.552159	1.55542	0.70893	0.505164	1.0035
chr17_29947397_29947716	1.17448	1.19667	0.000121744	0.00772079	3.35036	4.42695	1.75719	2.16203	1.32702	1.78939	1.1126	1.82033	1.09364
chr12_6659681_6659915	1.27937	0.81842	0.000121929	0.00772305	2.68069	3.37254	0.756869	1.61331	1.2942	1.15628	0.911896	0.983524	1.30501
chr12_45109520_45110143	1.15777	2.13553	0.000122116	0.0077311	5.68967	9.8055	2.12795	3.07293	4.12152	4.59512	3.56347	2.10601	2.69763
chr4_125430798_125431041	1.37341	0.978126	0.000122301	0.00773664	3.01374	4.11206	0.564602	1.25396	1.78271	1.24375	1.2198	1.92132	0.894981
chr9_118719693_118719894	1.37604	0.723519	0.00012236	0.00773664	3.71074	2.19461	1.33265	1.2296	0.804017	0.691741	1.01668	1.44468	0.694874
chr16_83424060_83424295	1.54371	0.667393	0.000122383	0.00773664	4.05252	1.97961	1.15121	0.595544	0.676253	0.696838	1.12154	1.67115	0.594551
chr2_177839883_177840764	-1.00674	4.56558	0.000122918	0.00776229	15.3574	12.9258	31.9647	18.9255	37.6981	19.1351	31.033	23.2967	19.6111
chr5_103848465_103849121	-0.706956	3.94937	0.000122956	0.00776229	10.1871	11.6802	14.6438	16.5575	16.0754	14.1905	18.7225	14.7656	19.5451
chr11_31838341_31839604	-0.606311	4.82045	0.00012309	0.00776229	21.0613	21.6638	26.8767	31.9736	31.4618	25.6504	27.2515	30.0987	35.2695
chr13_3221666_3221851	1.69969	0.325524	0.000123071	0.00776229	1.32335	3.38902	0.794782	0.570965	0.292779	1.00012	0.609003	0.730003	0.599211
chr19_42421265_42421532	1.44646	0.980448	0.000123055	0.00776229	2.89829	4.43149	0.844379	0.874412	1.89968	1.52893	0.499271	1.57108	1.40532
chr14_123626345_123627097	0.762151	2.69384	0.000123393	0.0077725	9.97118	9.67382	4.14506	5.02815	5.85232	6.52968	4.98093	5.60163	4.90356
chr15_37510564_37510824	1.54458	0.471079	0.000124003	0.00780083	1.54868	3.49216	0.878325	0.708265	0.66618	0.89491	0.813712	0.852135	0.698943
chr2_74746524_74747031	0.983093	2.02253	0.000124425	0.00782355	5.70039	7.58469	2.86829	3.5765	3.37877	3.85625	3.15347	1.86591	2.80047
chr16_93465330_93465575	1.34558	0.616806	0.00012455	0.0078276	2.11688	3.16641	1.05425	1.09727	1.03872	0.789988	0.708163	1.09219	0.900174
chr13_21506138_21506725	-0.594487	4.28311	0.000124619	0.00782815	14.3364	15.2516	19.8207	19.1013	18.4559	22.691	22.1771	20.2332	20.3307
chr8_45731298_45731840	0.767874	2.43653	0.000124738	0.0078318	9.1964	7.24595	5.27953	4.32033	4.44007	4.53878	4.1678	3.91534	4.00175
chr11_81151981_81153727	0.619931	4.50313	0.000124833	0.00783395	35.3024	30.8013	14.6883	21.6607	21.0073	16.314	21.0574	22.6396	20.4344
chr5_35531596_35531973	0.997849	1.81298	0.000125047	0.0078398	6.05224	5.46497	1.69387	3.02618	2.61494	2.20357	3.5708	2.3282	3.01018
chr9_10366148_10366969	0.736098	2.71035	0.000125033	0.0078398	10.8763	8.82399	5.32291	5.94864	4.4842	5.69888	4.57025	6.07977	5.61087
chr5_3365589_3365817	1.87241	0.3046	0.000125138	0.00784011	1.43562	3.49368	0.232666	0.810735	0.289318	0.622148	0.609913	0.611103	1.11296
chr10_9857381_9857561	1.80904	-0.0223753	0.000125174	0.00784011	1.21803	2.43385	0.336133	0.301246	0.638149	0.632743	0.612398	0.254792	0.501043
chr14_32437390_32437599	1.50203	0.566411	0.000125334	0.00784635	3.02956	2.41301	0.588538	1.20986	1.15016	0.606484	0.400248	1.31998	0.901886
chr5_105929463_105929701	1.14418	1.11972	0.000125913	0.00787497	4.03855	3.25367	1.57517	1.77952	1.3218	1.13623	1.21648	1.34882	2.11451
chr13_74807504_74808936	-0.59099	5.65387	0.000125886	0.00787497	39.218	37.9574	47.8463	53.1709	50.8365	52.4304	64.2925	59.8036	43.7518
chr10_22293481_22293829	1.3456	1.91462	0.000126893	0.00791709	8.98349	5.44825	3.92465	3.0211	2.36657	2.20587	0.592452	2.91572	3.01108
chr16_3233826_3234856	0.637814	4.74522	0.000126874	0.00791709	37.5293	41.3302	27.2256	22.5624	24.5379	26.072	23.6987	16.2637	21.6278
chr5_117765666_117766005	1.26606	1.31859	0.000126965	0.00791731	3.68392	5.16592	2.50187	1.42054	1.94083	1.31407	2.3483	1.35549	0.889048
chr11_87616845_87617630	0.810396	2.58217	0.000127019	0.00791731	8.73188	9.78601	6.44633	4.60858	4.83435	3.60549	5.29254	4.16316	4.80711
chr8_47974088_47975412	-0.593894	4.69518	0.000127279	0.00792967	16.5637	22.7322	27.6109	25.915	27.6894	25.6705	29.296	29.1126	25.5339
chr2_37878927_37879168	1.18687	1.01518	0.000127817	0.00794959	2.90238	3.90099	1.9648	1.39088	0.948194	1.33101	1.3213	1.34375	1.19867
chr8_19927172_19927423	1.24314	1.26547	0.000127845	0.00794959	5.50915	3.03079	2.22383	1.5419	1.69471	1.03685	2.24604	1.35355	1.29629
chr11_75421734_75422241	1.02965	1.9035	0.000127732	0.00794959	5.0248	7.37823	2.6076	3.54936	2.99231	3.40605	1.82052	2.45102	2.70286
chr7_29495539_29495767	1.49382	0.733241	0.000128154	0.00796114	1.9963	4.12339	0.673001	0.853377	1.51938	1.35595	0.913885	0.74378	0.899316
chr2_93482844_93483002	1.4659	0.559098	0.000128464	0.00796718	3.37394	1.98493	0.776367	0.840972	1.38812	0.984365	0.709224	0.504455	0.901707
chr7_79323502_79323670	1.65165	0.344389	0.000128509	0.00796718	2.92257	1.8826	0.88872	1.06428	0.168134	0.334563	1.02258	0.614477	0.701067
chr7_122783552_122784039	1.01485	2.01467	0.000128495	0.00796718	4.90665	8.43707	2.77849	3.44484	2.63849	2.373	3.66821	3.40331	3.00408
chr13_101753575_101754098	-0.79299	4.14351	0.00012856	0.00796718	12.891	11.0343	19.4894	18.2511	17.9173	16.5016	15.2443	18.1673	26.7751
chr9_10291670_10292131	-1.45217	1.7258	0.000128642	0.00796844	0.997723	1.79836	4.96351	3.87231	2.29066	2.81651	3.45684	4.48353	2.99766
chr15_3962095_3963096	-0.612157	4.34558	0.000128954	0.00798395	16.1383	14.5063	23.7974	23.3359	18.5991	20.9703	23.1941	21.6909	18.116
chr2_174045698_174045870	1.63477	0.176653	0.000129173	0.00798987	2.35768	1.78173	0.420492	0.563437	0.650015	0.339247	1.12817	0.726488	0.396362
chr11_87448157_87449253	-0.630368	4.61106	0.000129131	0.00798987	16.9093	19.4622	24.0022	21.6564	27.5386	26.7609	29.2999	28.6173	22.7253
chr4_123307021_123307298	1.01202	1.84208	0.000129346	0.00799629	5.59583	6.20949	2.98514	3.66487	2.61783	1.83108	1.82146	2.8015	3.11111
chr18_10599213_10600140	-0.873677	3.87814	0.000129401	0.00799629	10.5409	8.40268	17.1457	12.0798	20.6581	13.0257	14.6411	20.5418	13.007
chr16_32208313_32208494	1.92444	-0.132018	0.00012962	0.00800134	2.48112	1.03612	0.437028	0.419112	0.152994	0.445961	0.717379	0.252422	0.400022
chr18_67740164_67741278	0.66071	3.39677	0.000129668	0.00800134	15.3474	15.5644	9.89672	8.51033	8.88594	8.16021	6.70017	10.337	10.1244
chr5_146504424_146504652	1.40687	1.24286	0.000130041	0.00802052	4.02504	4.84484	2.4239	2.03107	2.28687	0.762696	1.21622	1.23219	0.789608
chr9_79759311_79760269	-0.612951	5.31185	0.000130159	0.00802393	28.5652	31.3412	34.8923	45.1939	49.179	42.2158	44.551	42.2835	35.6418
chr2_37990501_37990651	1.81549	-0.0242202	0.000130344	0.00802771	1.44655	2.21795	0.719713	0.548918	0.156627	0.34661	0.819787	0.371902	0.296641
chrX_100741941_100742330	-1.23057	1.73082	0.000130316	0.00802771	1.33656	1.90011	2.4808	3.61158	3.40409	3.92806	4.17662	4.12767	2.89678
chr16_76561258_76561619	1.01024	2.07156	0.000130425	0.00802887	5.47046	8.43267	2.58766	3.96742	3.87486	3.10875	3.35813	2.22417	3.10383
chr10_42277381_42278550	-0.594805	6.01575	0.000130567	0.00803374	44.2459	54.4806	70.3468	74.9682	63.65	75.9255	60.0995	59.7339	73.4183
chr4_57453847_57454192	1.08048	1.38669	0.000130893	0.00804224	4.48187	4.20483	2.29729	1.30764	2.55924	2.05385	1.41809	1.59692	1.80147
chr4_120746643_120747260	0.63967	3.2426	0.000130954	0.00804224	13.667	13.7766	8.84525	6.87755	8.35037	6.99712	7.93218	9.36192	8.01201
chr13_83603500_83604303	-0.960335	3.54933	0.000130841	0.00804224	8.07661	6.19378	10.7001	9.16743	12.4177	11.7162	18.947	13.9991	11.612
chr1_106712390_106712798	0.902641	2.02459	0.000131404	0.00805932	6.83727	6.09519	3.32584	2.42513	3.50586	4.13183	3.15272	2.46092	2.90107
chr10_80381943_80382093	1.05941	1.16651	0.000131309	0.00805932	3.5825	3.68214	1.47445	1.91431	1.32797	1.60034	1.42141	1.58678	1.80641
chr7_131688666_131688835	1.57255	0.203216	0.000131586	0.0080657	2.0141	2.10457	0.895279	0.812509	0.41236	0.244494	0.920209	0.495176	0.600076
chr1_80207037_80207391	1.30045	1.03606	0.000132122	0.0080909	2.78527	4.43268	1.21099	1.51331	1.55149	1.89972	0.909355	0.873358	1.40304
chr7_57356434_57357338	0.831364	3.21452	0.000132445	0.00810297	15.0142	14.4048	7.59857	8.44275	10.714	7.5556	7.62829	5.04505	5.89601
chr15_96959812_96960121	1.50007	0.23585	0.000132398	0.00810297	2.24311	1.88929	0.604865	0.938717	0.655348	0.524173	0.919564	0.496514	0.497274
chr1_144055188_144056412	-0.605479	5.48064	0.000132552	0.00810506	33.4997	34.2809	50.789	41.1319	55.9649	45.4929	45.3579	53.8303	38.0419
chr3_5575799_5576789	-0.599685	5.88786	0.000132667	0.00810506	38.5264	51.4366	63.0868	62.6361	66.858	67.0276	65.9087	52.1875	59.9877
chr2_74783020_74783310	1.17002	1.25238	0.000133199	0.00813369	3.57555	4.53085	1.47042	1.03494	2.41887	2.16187	1.42068	1.58898	1.39781
chr12_31949124_31951125	-0.612504	6.67412	0.000133369	0.00814024	61.9396	92.0297	103.966	117.429	103.485	111.717	113.71	97.8641	108.966
chr2_28205319_28206263	0.690007	3.29513	0.000133911	0.00816948	13.2096	15.8893	6.85654	6.88612	8.10603	8.26657	9.67069	8.76831	9.22171
chr16_97646707_97646914	1.22435	1.01786	0.000134211	0.0081839	3.58539	3.36372	1.02294	1.13822	1.67234	0.769616	1.83771	1.69357	1.40287
chr4_53488946_53489185	1.18312	1.09925	0.000134396	0.0081913	4.03855	3.25367	1.48428	1.77507	1.56073	0.858114	2.04248	1.34729	1.19718
chr12_4826055_4826247	1.33673	0.671013	0.00013502	0.00822155	2.68565	2.84142	0.861008	1.47204	0.680613	1.07088	1.32723	0.860874	0.695365
chr13_96003431_96004808	0.675007	3.54978	0.000134961	0.00822155	16.8015	17.8804	8.52145	8.6826	8.15526	11.1364	9.35375	11.194	12.3359
chr19_26065729_26066468	0.846509	2.36028	0.000135298	0.00823463	6.81961	9.16333	3.7373	4.81544	3.80449	4.45881	4.06797	3.31395	4.30933
chr3_151850545_151852059	-0.631492	4.76058	0.000135585	0.00824822	17.2373	23.0461	30.2463	25.9387	24.8721	28.2589	27.4577	30.4538	33.164
chr5_86065085_86066113	-0.602156	5.71465	0.000135718	0.00825239	35.0556	44.599	49.0642	58.568	65.5032	57.5985	53.5963	50.8309	53.1773
chr2_143957381_143957613	1.27883	0.771362	0.000135932	0.00825735	2.9109	2.94536	0.853231	1.23787	0.564613	1.44329	1.42878	1.21552	0.897464
chr3_138053629_138054471	-0.603132	4.49315	0.000135899	0.00825735	18.3821	15.7654	24.737	27.4739	23.1324	21.9344	19.6185	23.8852	25.1434
chr11_109347346_109348103	-0.58547	5.0056	0.000135991	0.00825735	24.9865	24.289	35.1344	34.9187	40.1595	33.9508	31.1166	28.5468	32.7473
chr15_28158593_28159536	-0.638519	4.48809	0.000136065	0.00825798	16.6931	16.6149	28.2808	21.3464	24.1609	22.2936	27.4707	21.5883	20.6214
chr1_40532659_40532950	1.22081	1.03864	0.000136464	0.00827825	2.67301	4.32781	1.39651	1.64155	1.31312	1.23638	1.73401	1.227	1.09663
chr1_191981347_191981876	0.956893	2.18661	0.000136631	0.00828184	8.63934	6.29661	3.12298	4.2527	2.66113	3.18801	3.35469	2.82527	5.02841
chr12_106456083_106456233	1.74505	0.0353777	0.000136715	0.00828184	2.36178	1.46258	0.428086	0.553096	0.759425	0.157609	0.301688	0.721624	0.705243
chr4_21441512_21441752	1.15344	0.949059	0.000136904	0.00828549	3.59061	2.83283	1.4019	1.13436	0.822466	1.33443	1.32211	1.80807	1.30164
chr12_110446188_110447167	-0.663799	5.70227	0.00013687	0.00828549	33.7115	42.4955	42.825	56.3627	60.0582	64.7443	56.4477	50.3449	56.4877
chr7_134880397_134880816	-0.663178	3.54717	0.000137331	0.00830356	8.06073	8.83844	11.5115	11.9811	13.8055	12.356	11.8977	13.1522	11.3118
chr10_127721874_127722093	1.2412	0.903008	0.000137272	0.00830356	2.90597	3.47638	0.93748	0.619093	1.30207	1.52851	1.32326	1.22132	1.60953
chr7_141764019_141764195	1.67827	0.127713	0.000137529	0.00831168	2.81783	1.24577	0.518018	0.559861	0.527989	0.435374	0.921468	0.492576	0.499075
chr11_87442634_87443853	-0.765009	4.8631	0.000137762	0.00832184	20.505	19.6619	28.2759	34.0513	25.1571	28.6861	40.3971	37.8553	24.2192
chr4_124310632_124310821	1.70559	0.206835	0.000139154	0.00839807	2.92809	1.45738	0.420479	1.05147	0.410324	0.433378	0.713622	0.376994	0.805512
chr18_52768118_52769030	0.759493	2.92104	0.000139152	0.00839807	10.1825	12.8419	5.83527	4.54823	6.26985	6.03898	7.63842	6.6957	6.51262
chr13_38064877_38065594	-0.919988	2.80285	0.000139223	0.00839832	5.05225	3.56418	8.32569	7.90833	7.69806	6.55566	5.27526	8.98991	7.41119
chr5_24685117_24686244	-0.58844	6.25364	0.000139772	0.00840888	50.5172	66.261	73.5402	84.8767	89.9595	84.7958	83.2989	70.2129	77.1135
chr6_71213474_71213624	1.15192	1.01549	0.000139747	0.00840888	3.81565	2.93708	1.11467	1.2666	1.434	1.51883	1.32113	2.04444	0.994793
chr8_46208379_46208894	-0.616608	4.81058	0.00013963	0.00840888	19.8237	22.3	29.7048	37.4336	27.8497	26.9958	29.8	28.2818	27.3355
chr8_86233927_86234332	2.22976	0.823319	0.000139839	0.00840888	2.2108	6.0289	1.25593	0.0459759	0.175437	0.89142	1.74461	0.266542	1.20937
chr12_64752694_64753140	1.03808	1.81329	0.000139854	0.00840888	4.57527	7.0644	2.06344	3.02373	2.8578	2.85621	2.64464	1.73614	3.01061
chr17_48147933_48148585	0.761757	2.52003	0.000139649	0.00840888	9.30397	8.09148	5.17315	4.9887	3.58156	5.26536	4.67838	4.2785	4.60634
chr5_146384962_146385676	0.987704	2.38971	0.000140001	0.00841133	7.71854	9.6862	4.8412	5.3261	2.43301	4.92347	3.7605	4.02473	2.79041
chr19_44525266_44525624	1.16409	1.52559	0.000140025	0.00841133	4.13139	5.79761	2.00493	2.58757	1.23041	1.3923	2.034	3.12719	1.90078
chr3_102168987_102169763	-0.631301	4.00964	0.000140682	0.00842171	12.665	11.2465	14.9014	16.168	19.9226	15.5347	15.9642	18.2676	17.932
chr5_92560280_92560921	1.09621	1.94626	0.000140761	0.00842171	6.83513	6.41279	2.97509	2.78852	1.88717	4.52431	2.02551	3.63157	1.89044
chr8_119159254_119159588	1.38534	0.808741	0.00014071	0.00842171	1.99556	4.2295	1.04169	0.862957	1.17085	1.53849	1.01562	0.981905	0.99949
chr9_114114934_114115084	1.58517	0.316618	0.000140512	0.00842171	1.55291	2.96092	0.888764	0.447372	1.01406	0.712085	0.402357	0.730872	0.598851
chr13_77982616_77983274	-1.138	2.20471	0.000140468	0.00842171	2.23501	2.63374	4.88692	4.35333	5.33652	5.25551	3.34366	7.01599	4.40119
chr15_41888831_41888981	1.97692	-0.0877682	0.000140707	0.00842171	1.10391	2.54185	0.0625243	0.662691	0.514328	0.541552	0.199904	0.485388	0.502402
chr17_34548580_34548776	1.61864	0.487817	0.000140872	0.00842171	1.77486	3.48923	0.407209	0.831047	0.54458	0.611214	0.813899	0.967783	1.31345
chr17_45989782_45989973	1.54357	0.41925	0.000140916	0.00842171	2.12077	2.74133	1.07288	0.951736	0.421458	0.61245	0.917665	0.264224	1.0065
chr17_86222008_86222263	1.55287	0.544571	0.000141023	0.00842171	3.83045	1.66271	0.874033	0.837466	0.426369	0.607835	0.812967	1.0868	1.20944
chr2_181007801_181007966	1.47835	0.244053	0.000141235	0.00842525	2.35768	1.78173	0.986722	0.571076	0.656282	0.80865	0.608986	0.613706	0.395128
chr4_11385240_11385686	0.997331	1.71939	0.000141739	0.00844716	4.5809	6.11152	2.07142	2.75618	2.1143	2.86399	2.64643	1.85061	2.80961
chr7_75370059_75371637	-0.604197	4.55243	0.00014183	0.00844716	19.956	15.6553	20.8303	25.4553	28.42	25.9646	24.7144	24.2557	23.2308
chr12_75951426_75951576	-1.69033	0.684008	0.000142006	0.00844781	0.559679	0.524994	1.94105	1.66769	1.45217	1.69207	1.62703	1.58829	1.3981
chr13_69732628_69733312	-0.694239	4.00886	0.000141965	0.00844781	14.4779	8.70431	17.656	19.416	17.4964	17.0651	16.4742	17.0633	14.2095
chr6_119137774_119138079	0.637804	3.18578	0.000142215	0.00845636	12.7678	13.5691	8.04386	7.52674	6.7016	7.4598	7.9342	7.44264	8.92357
chr1_54605238_54605541	1.22678	1.03529	0.000142698	0.00847728	2.9007	4.11322	1.68005	1.39137	1.31277	1.70825	0.909024	1.69448	0.893161
chr19_58800366_58800585	1.53255	0.526572	0.000143059	0.00849483	1.77486	3.48923	0.685328	0.836347	1.26527	0.608422	0.916483	0.853812	0.698253
chr1_54377493_54377989	-0.724526	3.62441	0.000143286	0.00849588	8.62515	8.62378	13.6387	11.8721	16.7515	13.0659	12.4052	12.3208	11.3079
chr4_14930277_14930440	1.20907	0.784229	0.000143156	0.00849588	2.91195	2.83913	1.03889	1.24154	1.2937	1.25125	1.4282	0.866115	0.795017
chr4_41194767_41195515	0.8438	3.1631	0.000143276	0.00849588	11.745	16.6343	8.2418	4.58641	8.44421	5.92175	8.96162	7.07528	7.51366
chr9_98338749_98338940	1.84354	0.290119	0.000143406	0.00849588	1.43641	3.38746	0.513962	0.810674	0.289288	0.717544	0.197585	0.958623	0.805172
chr16_86838421_86839417	-0.772877	3.58316	0.000143406	0.00849588	8.97044	7.35288	9.53912	15.0837	13.6919	14.4288	12.8151	11.7156	11.9137
chr8_119876650_119876838	1.58975	0.424103	0.000143969	0.00852143	1.66342	3.27824	0.69195	0.703734	0.901685	0.51879	1.12491	0.500052	0.802032
chr3_126659797_126661300	-0.649702	4.5309	0.000144229	0.00853292	19.1716	15.0245	24.4611	19.177	28.9294	22.7352	27.2644	24.3747	24.1359
chr12_100967445_100967710	1.14521	1.40051	0.000144543	0.00854756	5.84563	3.24076	1.92334	1.9414	1.83229	2.61904	1.41823	1.83152	1.39471
chr6_52158402_52158866	1.05915	1.65696	0.00014522	0.00858367	6.40089	4.19136	1.70965	2.36191	1.61449	2.21808	2.85439	2.31772	3.01585
chr7_80299694_80299909	1.36652	0.81914	0.00014544	0.00859271	4.2773	2.08415	1.22958	0.610182	1.53095	1.1579	1.22188	0.865393	1.10126
chr9_61887897_61888077	1.4502	0.754852	0.000145877	0.00861459	3.7071	2.51326	1.0475	1.5988	0.804086	0.69169	0.707169	0.627411	1.71685
chr10_24727937_24728121	1.52787	0.37061	0.000146211	0.0086304	2.12286	2.52871	1.36519	0.825465	0.781079	0.425764	0.401781	0.849262	0.495955
chr1_58153988_58154641	1.02434	2.42517	0.00014686	0.00864498	7.94142	10.2133	2.27872	4.81526	5.16403	2.61693	4.68409	4.38177	4.81636
chr6_134161669_134161827	1.5622	0.207784	0.000146727	0.00864498	1.67096	2.42781	0.512498	0.690318	1.00792	0.431524	0.609636	0.495298	0.702333
chr7_97563728_97563893	1.64023	0.292015	0.000146809	0.00864498	1.89537	2.6377	0.891765	1.18135	0.414632	0.618976	0.402728	0.845513	0.293595
chr8_118753579_118753773	1.39635	0.373933	0.000146672	0.00864498	1.8964	2.53137	0.595961	0.95232	0.664072	0.706792	0.91758	0.734469	0.801691
chr10_34238127_34238560	1.25009	1.49362	0.0001467	0.00864498	6.86003	3.34093	2.76224	2.32621	2.08027	1.2104	1.21178	2.42068	1.59704
chr16_37010208_37010935	-0.702973	3.80685	0.000146574	0.00864498	11.5541	8.39822	15.8306	14.8902	17.0592	14.3021	13.1134	16.7957	11.8036
chr13_66422225_66422520	1.02596	1.97537	0.000147015	0.00865016	7.28977	5.8807	3.3386	3.81876	1.89215	2.6545	4.08108	2.81011	1.99063
chr4_11914491_11914985	-0.783743	3.27499	0.000147201	0.00865321	6.38269	6.62744	8.69316	8.42647	9.81238	10.4932	11.0902	12.878	10.4171
chr14_66140374_66141172	-0.676108	4.44366	0.000147177	0.00865321	16.5861	15.0325	19.2555	21.7427	19.3938	26.433	23.1891	23.5175	27.6587
chrX_37420296_37420987	-0.945996	2.26883	0.00014736	0.00865863	2.56947	3.16133	4.88061	5.01521	4.72119	5.61807	4.46999	5.5961	5.20937
chr7_138919163_138919968	-0.670574	5.27656	0.000147462	0.00866068	26.0965	30.3986	40.8861	46.8299	39.0822	35.3349	35.6897	38.0358	52.6047
chr7_34961648_34961947	1.16963	1.14305	0.000147569	0.00866304	3.46674	4.00153	2.04523	1.02517	1.44433	1.88746	1.01033	1.93459	1.19624
chr15_78718541_78719027	1.03094	2.16335	0.000147658	0.00866433	8.29775	6.8275	5.25415	2.95764	1.65958	3.934	3.15034	3.17775	3.30396
chr7_4133033_4133420	0.83752	2.153	0.000147867	0.00866873	6.83175	6.942	3.58182	2.83672	3.40425	4.57743	3.35452	3.41819	3.30232
chr7_4936541_4937274	0.98393	2.73317	0.000147862	0.00866873	11.2025	11.1472	4.42289	8.13763	6.21743	4.8806	3.34242	5.59784	3.69132
chr2_93671761_93672067	1.07599	1.32358	0.000148046	0.00867525	3.57475	4.6369	1.36841	1.93424	2.18997	1.77729	1.72805	2.18022	1.39576
chr9_100555260_100555678	1.41508	1.22354	0.00014841	0.00869263	2.09542	6.55967	1.20015	1.52921	1.56381	1.88877	1.52575	1.46601	1.29838
chr2_178506967_178507144	1.496	0.569218	0.000148773	0.00870601	2.00194	3.38022	1.06157	1.08808	0.672046	0.512233	0.606089	0.855695	1.31109
chr7_85207721_85207878	1.63316	0.0483765	0.000148996	0.00871115	2.24846	1.4637	0.616462	0.67893	0.525428	0.34277	0.714794	0.491233	0.397502
[truncated: 4,481 more rows]

## Sheet: 42_vs_0_mm_DAR_significant_only
name	log2FoldChange	logCPM	PValue	FDR	GTAC.s5690.110779.R36	GTAC.s5690.110785.R39	GTAC.s5690.110787.R40	HLV7WDSXY_AGGCAGAAAT.ACTATCCTCT_L003	HLV7WDSXY_GGACTCCTAT.ACGTAAGGAG_L003	F	GTAC.s5690.110780.C31	GTAC.s5690.110782.C32	GTAC.s5690.110784.C34	GTAC.s5690.110786.C35	HLV7WDSXY_TAAGGCGAAT.ACTAGATCGC_L003	I
chr13_32938923_32939976	1.17542	4.53006	2.74868e-17	3.19891e-12	34.083	36.2659	26.4394	28.7464	38.07	19.5909	19.9587	12.8819	13.4538	13.5714	14.7964	12.9498
chr1_167278882_167279623	1.11529	3.86688	2.66179e-16	1.5489e-11	18.083	18.2391	18.7295	23.6145	22.3101	11.8809	9.98509	12.0748	9.06075	8.94467	7.32074	9.61442
chr11_117968509_117970221	0.824753	5.63766	1.83903e-14	7.13421e-10	56.8222	60.1941	62.1415	76.8956	65.4243	41.4531	40.3565	38.8518	39.2595	33.6215	31.7058	42.6155
chr17_5928276_5928795	1.34743	2.79235	2.82232e-13	8.21155e-09	7.91835	11.8706	12.353	8.39465	9.49503	3.78158	3.43325	4.47303	4.59553	3.59786	2.75776	6.18664
chr6_148500162_148501248	1.1987	4.12745	4.04962e-13	9.42589e-09	22.0874	19.4666	23.439	27.5046	31.2887	14.2787	8.55858	15.073	9.49499	12.0308	8.06818	12.2493
chr12_24563428_24564154	0.789854	3.73945	9.32219e-12	1.80819e-07	16.1291	16.7404	16.5692	17.3844	17.2795	9.25012	10.8117	10.9463	8.41563	12.5466	9.99042	10.1207
chr12_113779155_113779625	-2.30356	1.00238	1.20266e-11	1.99951e-07	0.646846	0.346494	0.662071	0.310595	0.668491	1.99189	1.91197	1.7902	4.18361	2.98216	2.95587	3.75159
chr13_64155187_64155549	0.906395	2.97035	2.64984e-11	3.85485e-07	9.4221	9.51846	10.4529	9.71799	11.3616	6.92885	5.23706	5.30656	5.19941	6.376	5.07309	5.56608
chr6_112463204_112463701	0.848795	3.68234	4.28001e-11	5.53453e-07	13.8673	15.6646	16.1925	19.5228	16.991	9.89624	10.1099	10.5397	8.42465	11.2093	7.80208	9.51354
chr7_19816070_19816810	0.973846	3.68683	5.08783e-11	5.92122e-07	15.7003	15.3888	14.0123	23.6014	16.9769	8.45996	9.41789	8.86799	9.62013	10.6951	7.06925	10.1246
chr11_109672541_109673540	0.703266	4.90545	1.50479e-10	1.59206e-06	41.5406	36.869	36.9089	31.1012	39.3366	22.7749	25.3022	27.9488	18.4617	26.1179	24.7615	23.4805
chr1_90288607_90289706	1.09887	3.86265	2.08548e-10	2.02257e-06	14.6352	14.6501	21.1896	21.8808	27.4103	10.6141	12.1327	12.3302	8.60393	8.73881	8.28962	8.49737
chr1_63999340_63999853	1.0393	2.59863	2.38318e-10	2.1335e-06	8.75974	7.74092	6.57639	8.28252	8.73794	3.50689	4.60514	5.71023	3.39355	3.80387	3.83361	4.1498
chr3_98406634_98407050	2.18177	1.23065	2.96006e-10	2.46065e-06	3.89486	6.03275	3.38319	2.06046	3.31975	0.979221	1.5797	1.03762	0.336911	0.101276	1.21245	0.809205
chr1_167269361_167271320	0.597574	5.3786	4.63925e-10	3.59944e-06	49.777	45.0468	50.0925	56.1394	48.8775	32.2222	35.0372	36.8491	38.3773	37.634	32.7884	30.6628
chr3_20645967_20646292	2.42076	1.42958	5.27393e-10	3.81679e-06	6.46482	4.81483	0.714446	5.31078	5.19394	0.412254	1.21888	1.15904	1.18427	1.02866	0.513377	0.604629
chr5_31568266_31568575	0.865745	3.741	6.00317e-10	3.81679e-06	19.3595	17.0062	16.4725	13.0025	20.2314	7.81255	12.5413	9.02193	9.05858	10.2825	10.7101	10.6295
chr6_84053727_84054529	0.76925	3.32007	6.23123e-10	3.81679e-06	14.0576	12.1056	11.1002	12.1717	12.857	7.59094	6.53658	8.04691	7.45197	9.25592	7.64514	7.28566
chr9_94955692_94956314	-2.66865	2.84894	5.86903e-10	3.81679e-06	2.04792	2.06389	2.17677	0.828297	1.12465	11.7582	5.83269	2.07189	17.8977	13.1631	21.1242	5.95726
chr11_109705848_109706751	0.885588	3.22749	7.02954e-10	4.0234e-06	10.5095	10.6676	12.3353	13.4933	13.1661	5.25203	7.16082	6.9998	6.18431	8.02162	6.30289	8.30571
chr15_59759478_59760269	1.06297	3.2525	7.25996e-10	4.0234e-06	10.192	14.4442	11.6661	12.7846	15.2263	8.54033	6.34336	8.99254	4.72415	5.13938	5.09128	6.78244
chr13_90515754_90516444	0.828718	3.34894	7.89354e-10	4.17568e-06	14.2764	13.3616	10.6236	14.414	12.1749	8.31789	7.20325	6.77879	7.26915	10.0796	7.40371	6.57451
chr9_102492983_102493612	0.778198	4.25194	1.13883e-09	5.76248e-06	19.7134	22.6092	30.06	25.7683	22.3944	16.0062	11.2352	15.4461	12.8229	17.3789	14.4252	16.1976
chr14_32072854_32074224	0.754476	5.87472	2.60887e-09	1.26509e-05	62.9934	58.1186	74.952	93.0504	81.4076	52.0665	47.2732	47.832	47.0718	50.6926	36.3972	43.2152
chr3_65888583_65889439	0.966402	3.7017	2.87254e-09	1.33722e-05	14.8398	11.884	19.028	21.3605	19.1198	9.1805	9.5579	10.1451	7.79023	12.5478	7.19212	8.80369
chr11_46065416_46066056	0.933507	3.89432	3.05131e-09	1.36581e-05	18.9418	16.3583	14.5707	21.6753	26.0176	10.7729	10.9701	13.1349	11.4186	11.3109	7.81838	10.2206
chr5_35855710_35856658	0.87743	4.29457	3.75395e-09	1.48256e-05	23.4912	30.1325	23.4365	28.7307	22.3018	15.649	11.2321	13.3835	10.6437	20.1574	13.087	18.4304
chr12_104262840_104263241	1.50141	2.06178	3.94908e-09	1.48256e-05	4.24291	4.05504	6.59533	7.65848	7.77059	3.60489	2.38193	2.61531	1.9651	1.23173	1.27451	2.73633
chr16_24417651_24418453	0.825125	4.0254	3.94902e-09	1.48256e-05	18.1931	18.953	18.0652	24.5342	24.0699	12.6336	12.9255	13.4481	10.0297	16.0435	10.1435	11.5359
chr18_69984614_69985080	1.35791	1.34208	3.71226e-09	1.48256e-05	4.74108	3.01329	3.38723	2.56569	3.64391	1.59881	1.66051	0.843566	1.15632	1.64574	1.5958	1.41682
chr8_70134777_70135224	0.778395	3.53772	4.79562e-09	1.7282e-05	13.4271	12.7136	15.6355	13.9117	16.9632	11.0922	8.60175	9.24023	9.80801	7.2987	7.66975	8.80498
chr18_74545286_74545845	0.961653	3.1887	4.90038e-09	1.7282e-05	13.3022	9.40634	11.0082	15.4267	11.0076	6.44376	5.01398	9.24253	7.01943	6.16891	5.45212	6.07084
chr7_19830687_19831603	0.665167	4.78596	5.43945e-09	1.86189e-05	37.6458	31.6041	29.9306	39.1599	30.7255	19.9334	27.455	23.7655	23.8167	20.0492	23.0375	19.3264
chr8_94172031_94173377	0.720824	4.94523	5.82979e-09	1.93849e-05	28.0543	43.3062	45.2138	40.5985	35.0038	23.0377	28.4764	26.9209	24.7946	20.254	23.3014	25.4058
chr12_8509624_8510591	0.703214	3.94932	6.43984e-09	2.08186e-05	21.0919	17.62	18.735	16.5757	20.9317	10.9248	12.652	12.4207	10.941	15.6319	12.9316	10.8256
chr1_164261522_164262166	1.09946	2.61786	8.34105e-09	2.6236e-05	6.72561	8.18958	6.47952	8.48739	11.2128	3.0506	5.24777	4.34409	3.85733	4.83402	3.23468	3.94653
chr1_155040122_155040713	1.05623	3.67862	9.43556e-09	2.88976e-05	16.2398	15.027	14.5788	18.8134	22.1517	7.38317	13.267	6.94423	6.97548	10.2839	6.09569	10.8373
chr5_31564777_31565608	0.639105	5.76021	1.0654e-08	3.17927e-05	73.1367	68.496	51.5773	60.9598	75.7721	44.4322	54.468	45.5907	43.1993	41.6423	42.5183	41.4944
chr12_35291629_35292241	0.721337	3.5513	1.3133e-08	3.82103e-05	12.0282	15.2358	15.1626	15.8466	13.9228	10.4496	9.15151	10.0145	7.42622	8.84232	8.03733	10.7339
chr9_70834701_70835405	0.889731	3.01488	1.83051e-08	4.95431e-05	9.42411	9.87613	10.5456	11.3472	10.6795	7.19417	6.17461	6.69915	3.45102	6.37565	4.71791	6.78547
chr18_60621828_60622331	0.591716	4.32125	1.99056e-08	5.26504e-05	25.3164	24.9433	20.229	24.8496	23.8699	15.3488	15.5154	16.6533	18.1631	17.9948	14.9344	17.8161
chr2_180428529_180428970	1.32371	2.57993	2.12433e-08	5.43763e-05	6.72756	6.37621	10.088	5.84456	13.235	3.71345	3.13344	5.41699	2.11459	3.70185	3.33905	3.64408
chr3_98407190_98407587	1.76459	1.21429	2.14926e-08	5.43763e-05	3.03798	4.02288	3.00523	3.4769	3.56884	1.6289	2.34149	1.17722	0.609222	0.306748	0.874132	0.501312
chr18_6281218_6282869	0.63983	4.91675	2.54097e-08	6.23564e-05	34.9577	32.0385	34.1721	39.7786	42.199	25.8922	26.8329	24.588	29.0488	24.8831	21.7161	20.7424
chr6_71590045_71590880	0.687971	4.19758	2.75511e-08	6.2527e-05	27.0336	26.7491	19.0045	20.1541	20.0608	16.4564	15.183	13.3852	11.2788	15.8355	17.096	14.1684
chr8_123409712_123410401	0.993033	3.22195	2.75925e-08	6.2527e-05	8.36127	13.3689	11.5745	14.2076	14.1993	8.17344	7.66937	7.11015	3.80794	7.30138	5.45339	6.47722
chr16_34372103_34372835	0.880378	2.74069	2.7251e-08	6.2527e-05	8.65755	10.9943	6.76267	8.89547	7.36862	5.49634	4.26618	5.6384	4.482	5.34751	5.05093	3.84073
chr17_56726899_56728689	0.586961	5.02798	2.79378e-08	6.2527e-05	39.2802	31.7613	41.2467	42.6416	40.1226	29.0784	24.2677	27.3592	27.9411	29.0995	23.3226	30.1657
chr13_35395308_35396083	0.97136	2.89141	3.13442e-08	6.88272e-05	8.13129	8.52971	10.3612	12.5637	9.12895	7.04002	3.89048	6.78356	4.65749	4.72907	3.86223	5.56836
chr17_27452992_27453598	1.02984	2.76235	3.58588e-08	7.72824e-05	11.4494	9.08257	10.558	8.79677	5.63619	4.7712	3.46363	5.87325	3.10514	4.83293	6.23667	4.45218
chr1_182108317_182108772	0.778454	3.04898	4.46755e-08	9.45334e-05	9.53079	9.33546	9.31265	12.0588	11.1311	5.9026	7.12565	6.21744	6.74779	6.27209	4.96723	6.98669
chr8_36155244_36156043	0.750676	3.68797	6.98674e-08	0.000140192	15.5869	13.8698	17.1417	18.4003	15.2969	9.43523	10.1291	11.8294	7.41545	13.3703	8.89773	9.41065
chr19_36110163_36112483	1.14091	7.07238	7.26464e-08	0.000143298	138.099	126.501	250.598	244.31	194.49	113.684	123.749	94.4876	56.0641	120.409	75.4381	55.8542
chr1_82787405_82788130	0.72867	3.58054	7.46244e-08	0.000144746	16.2243	13.5215	12.0351	18.8018	13.4705	10.1737	10.7677	9.76647	9.89073	8.94509	8.04009	8.19412
chr17_27652164_27652673	1.04546	2.68954	9.71808e-08	0.000185408	9.08707	5.65277	9.42197	6.96388	11.6493	3.68126	4.36461	5.48175	5.14314	3.18559	3.96068	4.8609
chr15_96744071_96744551	0.763442	3.20186	1.18181e-07	0.000218316	12.2238	9.50226	12.34	11.2509	11.9167	9.70296	5.97456	6.12308	6.91414	7.81542	5.58436	7.28813
chr2_167263411_167263854	0.859209	2.87206	1.32707e-07	0.000224132	9.41522	8.17431	7.51667	9.20502	11.9187	5.84204	7.05656	4.7907	5.39039	5.03776	5.0659	4.65207
chr7_19831864_19832249	1.00021	2.38248	1.27805e-07	0.000224132	7.46122	7.7645	6.87284	4.3115	7.58303	3.89715	3.39462	2.45088	4.15106	2.56877	4.29077	4.25519
chr11_95356340_95357059	0.941667	3.2596	1.2702e-07	0.000224132	13.3065	12.1044	15.9353	11.663	10.0289	9.43737	4.62986	9.14144	4.62658	5.65371	6.42329	8.30569
chr11_102643743_102644387	0.7718	3.55385	1.31581e-07	0.000224132	13.1051	13.4325	12.509	15.8476	18.2226	9.54846	10.215	11.0239	8.06806	8.22491	7.06737	9.41398
chr4_129009728_129010189	0.8943	2.73252	1.45206e-07	0.000238015	8.12136	8.00501	8.37762	9.30194	8.64501	4.85678	3.86799	7.49865	3.56196	5.14163	4.09219	4.75661
chr5_92773695_92774337	0.930486	2.87554	1.44522e-07	0.000238015	11.3475	8.35205	10.9332	7.57842	9.43539	6.39712	5.99812	6.16097	2.81947	4.31717	5.30155	5.97523
chr4_151180700_151181027	1.11787	1.79847	1.51712e-07	0.000245225	4.01349	4.44744	4.61287	4.80488	4.95923	1.83293	2.12243	3.82088	1.50122	2.46829	2.10333	1.81872
chr4_19472697_19473148	-1.34886	1.4665	1.63524e-07	0.000257174	1.30022	2.26765	0.836323	1.12795	1.06986	3.89838	4.16832	2.44967	2.48387	3.59884	4.64564	3.74598
chr4_33587587_33588237	0.886751	3.1411	1.75099e-07	0.000261008	9.86035	11.2175	9.21097	12.2682	13.9353	8.17688	7.00273	7.98576	4.54158	6.99263	4.8496	5.76599
chr9_57613707_57615269	0.705046	5.02793	1.76792e-07	0.000261008	42.5217	37.0333	32.1818	40.6021	49.6252	23.6472	26.4511	32.7958	21.073	31.2604	22.7035	25.5047
chr15_67898977_67899659	0.735127	3.67094	1.71346e-07	0.000261008	15.9082	15.8511	14.4918	18.1954	14.6355	11.063	7.43139	10.9353	8.4196	13.988	9.01764	9.00469
chr19_34551738_34552329	0.853483	2.7074	1.71032e-07	0.000261008	8.33352	7.1035	8.85508	10.1133	7.00153	6.3256	4.3936	5.26053	3.47009	5.34762	3.97222	4.85841
chr18_16815897_16816501	0.863961	3.53672	1.85398e-07	0.000269708	15.9027	14.2401	11.4664	11.7731	20.89	11.011	8.18589	7.19371	7.61795	9.25469	7.30207	9.82205
chr8_70370381_70370949	0.882007	3.22811	2.02188e-07	0.000288938	9.97218	10.1268	13.5682	13.3915	13.0917	8.07009	7.55883	8.76417	4.35209	7.71274	7.14487	4.84988
chr9_103398227_103399037	0.757182	3.15621	2.03582e-07	0.000288938	12.5423	10.8607	10.351	10.3329	11.1082	6.25067	8.3527	7.25213	5.35923	7.40388	5.21896	8.4074
chr2_12325248_12326090	0.627444	4.33145	2.14072e-07	0.000297543	24.3485	26.6444	20.6056	26.9929	22.9068	18.3096	14.1471	19.4869	13.5324	17.1718	14.2032	19.0337
chr16_3254648_3255111	-0.984289	2.04607	2.14759e-07	0.000297543	2.91401	2.30912	2.35113	2.35348	2.3175	6.40422	3.75092	4.27433	5.9524	4.83225	5.41639	4.85693
chr9_57505669_57506163	0.695904	4.17652	2.24725e-07	0.000307688	19.8147	21.4557	18.4383	25.8647	25.3699	15.5625	15.4455	16.8511	12.0082	15.0125	11.0181	15.4881
chr4_45474594_45475406	0.661854	5.25294	2.29938e-07	0.000311164	51.7129	39.0681	38.8705	46.5344	57.0199	37.5108	34.1402	31.4524	25.9279	34.5497	27.1377	27.424
chr4_124643634_124644504	0.780641	4.04108	2.50072e-07	0.000334522	20.0241	22.0959	20.1459	20.1495	21.4147	12.267	16.1846	12.0483	7.38974	13.3674	11.119	17.0161
chr5_32160484_32161144	0.998497	2.30495	2.66093e-07	0.000351908	6.49395	6.22772	6.40101	4.51305	8.35995	3.81416	3.25012	1.81568	3.60064	3.90824	3.45199	3.74712
chr3_19953492_19954312	0.594571	4.49605	2.88235e-07	0.000376908	30.8261	25.9086	23.9992	27.612	26.4004	18.0968	23.0935	20.9666	15.0557	16.5531	17.8802	20.3469
chr9_119561022_119561335	0.620444	3.05157	2.97053e-07	0.000384122	10.1708	10.2459	9.601	9.91989	9.20161	7.07387	6.75361	6.61395	6.27931	7.30114	7.02052	6.06989
chr6_72124380_72124646	-1.13401	1.36931	3.11736e-07	0.000390105	1.61855	0.962174	1.31601	1.22952	1.70105	3.26897	3.10494	3.29733	2.86439	2.77539	2.85068	4.15632
chr8_70129315_70130029	0.639006	4.47976	3.19822e-07	0.000395967	23.1725	29.7626	26.928	23.4287	31.5448	16.492	13.9135	19.662	17.8722	20.3601	18.3614	21.3624
chr18_53267585_53268003	0.796057	2.53759	3.37452e-07	0.000409981	7.35852	7.66565	6.5836	8.78442	5.6827	5.24367	4.7534	3.98743	4.40388	4.42147	4.07927	3.53791
chr4_33261171_33262179	0.674508	5.37445	3.49537e-07	0.000419373	57.4456	41.7367	41.5052	58.6944	55.8097	35.5252	43.865	31.3562	34.5887	34.6515	28.2542	27.928
chr4_45489102_45490109	0.697731	4.36241	3.56589e-07	0.000423468	29.9568	19.8225	23.4372	24.5475	28.9973	20.016	15.7836	18.7119	12.081	18.3036	14.0808	16.4977
chr4_140747885_140748493	1.68965	2.93331	4.17873e-07	0.000482478	4.48486	20.5113	15.087	17.258	2.94003	3.1476	3.54818	4.33387	4.13996	4.42228	3.34968	4.35482
chr5_91617251_91617903	0.89284	3.01208	4.18717e-07	0.000482478	10.8194	9.78593	12.919	10.4315	8.14169	6.82941	7.88271	5.81909	3.54292	4.21349	5.79815	7.29422
chr6_13024906_13025147	-1.5413	0.635964	4.41977e-07	0.000499391	0.75478	0.528499	0.562571	0.714593	0.576315	1.28907	2.22164	1.36912	2.44703	2.15977	1.6196	2.43312
chr18_42444386_42445004	1.08122	2.2043	4.3774e-07	0.000499391	4.67135	4.32692	8.02477	7.25269	6.25172	3.46207	3.86117	4.02248	2.03464	2.56963	2.48872	2.93439
chr8_11258505_11258932	0.897819	2.6311	4.57876e-07	0.000512381	8.65137	7.7429	5.81741	9.19629	8.14037	4.96236	5.67359	3.86877	3.20097	5.86327	3.72403	4.04609
chr2_29572924_29573939	0.786936	4.31447	4.77402e-07	0.000524152	22.5198	20.3611	27.124	26.0774	29.6625	15.9956	19.6918	20.6077	11.6362	14.6002	14.6762	10.9209
chr4_140153200_140154322	0.827114	3.75356	4.92463e-07	0.000535634	19.6821	16.7367	13.1605	19.0164	17.4935	10.7863	14.2967	8.00597	6.41142	12.2379	9.02141	10.9333
chr1_167220441_167221156	0.729003	2.89754	4.99243e-07	0.000537981	8.34094	9.44352	10.7474	6.86434	9.97464	5.73693	5.50758	5.81442	5.47291	6.27285	6.3949	5.36219
chrY_6044522_6044880	-1.0253	1.77845	5.04671e-07	0.00053884	2.47925	2.04956	1.68834	1.84267	1.80556	5.15736	4.35341	3.60663	4.13002	4.62768	4.9101	2.82633
chr2_60688657_60689559	0.638933	4.84777	5.25236e-07	0.000545776	29.4502	32.4936	33.6101	40.8978	37.969	20.3682	28.3141	24.5673	20.9082	28.9986	20.2419	22.3659
chr6_127040310_127041042	1.42956	3.1634	5.24752e-07	0.000545776	6.96587	9.21501	9.48526	17.2665	22.6658	5.85097	5.20489	7.65054	4.01467	6.06792	2.17412	5.16175
chr6_35426141_35427114	0.788672	4.1762	5.51723e-07	0.000551878	26.8202	15.1738	22.2175	25.0509	25.2106	14.5831	15.8331	13.7519	11.0135	19.232	12.3493	11.1264
chr8_45597839_45598525	0.695323	3.79842	5.47574e-07	0.000551878	19.5736	12.065	17.2306	17.4871	18.9028	12.9324	11.3865	11.6135	9.77242	12.5457	8.67087	10.7274
chr13_56549395_56550013	0.665436	3.41213	5.4823e-07	0.000551878	12.3415	13.3629	10.8137	15.0243	12.6978	8.92817	9.9186	9.22421	6.97951	9.56362	7.42116	7.89215
chr16_24210917_24211359	0.882351	1.9394	5.36942e-07	0.000551878	4.97671	4.62539	4.99203	5.21207	4.10955	2.82907	2.93545	3.26251	2.97396	1.64306	2.71499	2.73271
chr2_30270169_30270557	0.611371	3.75152	5.70615e-07	0.000562781	16.6627	16.9281	14.6799	15.1397	16.852	11.038	13.6749	8.0273	11.2318	11.2078	10.9725	11.4381
chr16_92398479_92399152	0.887024	3.86007	5.86121e-07	0.000573216	21.9523	13.3109	17.6948	14.434	26.6283	10.4136	14.4624	10.8348	8.2275	12.4431	9.3929	9.61169
chr10_80074976_80075657	0.915851	4.41714	6.46172e-07	0.000626679	15.9485	25.274	27.8689	36.8999	34.1728	18.5037	14.6705	16.7591	13.7217	19.4361	10.2993	16.6009
chr11_114843899_114844717	0.858673	4.4376	6.52715e-07	0.000627793	18.2141	26.708	29.8534	39.1441	26.4589	17.7749	18.3687	14.5816	17.9852	20.8761	14.0792	10.6153
chr10_80107635_80107993	1.12639	2.18278	6.67686e-07	0.000636239	5.09933	4.50866	4.97672	6.84658	8.76049	3.83976	3.46671	3.64621	1.94491	3.18801	2.24728	2.22193
chr19_36115046_36115412	1.05269	3.99669	6.77897e-07	0.000636239	16.0416	13.0275	30.7352	28.7182	20.513	14.1075	15.0175	13.3997	7.40445	10.4874	9.03398	8.18981
chr10_127127853_127128240	0.99273	1.42776	7.06361e-07	0.00065765	3.03692	3.658	3.19756	3.37495	3.49622	1.48296	1.82589	2.08771	1.61005	1.85095	1.37685	2.23047
chr10_86099946_86100905	0.772111	4.35198	7.14069e-07	0.00065955	23.1685	21.8818	23.2469	33.9337	26.4897	18.4108	18.0808	21.011	12.2673	16.5549	13.5878	11.6301
chr5_105110157_105110903	0.803861	2.66781	7.20642e-07	0.000660381	10.2575	8.74011	7.43261	7.06203	6.26187	4.03461	3.60152	5.13332	4.85393	4.42081	5.64459	5.67288
chr4_124644907_124645641	0.881931	3.14268	7.49529e-07	0.000681486	7.92609	12.4814	10.6333	11.0469	14.3091	5.53438	6.60665	8.36332	5.45828	6.06598	4.84987	8.51135
chr8_90854640_90855410	1.09777	3.17688	7.68925e-07	0.000691227	9.3289	10.4841	8.44768	21.5343	11.8918	6.9132	6.84587	7.33651	6.75383	6.27242	3.87871	4.54768
chr10_111102063_111102591	1.16102	2.52912	7.72121e-07	0.000691227	7.58003	6.38451	5.15282	10.1106	10.0997	3.89151	4.05208	6.28925	3.68295	3.08356	2.38806	2.62515
chr2_167373099_167373719	0.689384	4.12755	8.07714e-07	0.000712134	26.5969	18.3204	17.5901	24.3325	20.6657	17.1003	14.3426	15.4238	13.923	14.6012	13.443	9.40171
chrX_161487649_161488145	1.06947	1.74352	8.01745e-07	0.000712134	3.47672	4.91054	3.37542	5.81555	4.13021	2.11414	3.00432	2.4859	1.7819	2.4684	1.74684	1.71706
chr7_61935667_61936051	-1.22755	1.07217	8.35988e-07	0.000726062	0.659156	1.2549	0.841864	1.32515	1.09528	2.27889	2.41153	2.76307	2.51271	3.49798	2.23609	2.42781
chr2_27858288_27858966	0.726167	3.5631	8.45039e-07	0.000728486	11.1683	12.1735	15.4458	19.4118	14.6612	10.448	9.55654	8.99873	9.34406	9.6657	7.31268	9.61633
chr10_75704091_75704875	0.65461	4.85464	9.04358e-07	0.000749332	27.1849	28.1963	42.8634	42.838	35.3995	24.5659	22.267	21.4511	25.799	26.8383	19.8754	24.495
chr10_86078067_86078400	1.05669	1.86315	9.07852e-07	0.000749332	4.76276	3.44162	4.61081	4.70485	6.02247	2.94106	3.40844	1.88986	2.14717	2.77706	1.75438	1.8176
chr16_92391368_92391878	1.49016	2.47571	8.88966e-07	0.000749332	12.2959	6.47046	5.53043	3.19644	13.4034	2.72043	3.47932	2.67153	1.48012	4.52729	2.96485	3.64767
chr18_61481632_61482037	0.792331	3.00453	8.82633e-07	0.000749332	13.4975	10.5139	7.32231	8.70001	10.1675	7.36958	6.18644	5.82895	5.92572	4.62508	5.80349	6.88618
chr18_69415483_69415998	0.870709	2.6445	8.96484e-07	0.000749332	11.3282	6.92731	6.67215	7.67209	7.23713	4.68291	3.98465	3.62305	4.21304	6.58411	4.44417	4.35088
chr6_130052702_130053364	-1.22282	1.87537	9.56106e-07	0.000783603	1.63013	2.42279	1.68958	1.84185	1.8893	8.1729	4.12441	3.75464	4.671	3.28817	5.28442	3.53632
chr11_98384732_98386725	-0.604714	7.59867	9.97762e-07	0.000806386	130.506	133.584	171.583	186.627	99.8181	255.709	217.465	232.757	230.573	217.983	216.454	244.838
chr1_165104591_165105250	0.823781	3.61318	1.0376e-06	0.00082611	17.0899	10.0084	15.4399	17.787	17.4563	8.63911	7.40627	12.6827	10.4419	10.4892	7.67523	7.48366
chr3_21077844_21078402	1.44166	1.96567	1.04346e-06	0.00082611	7.44456	6.70133	1.56057	5.42202	6.88521	2.67469	1.86291	3.09174	1.96867	2.46841	1.27165	1.81904
chr8_111658883_111659094	1.0706	1.32182	1.03809e-06	0.00082611	2.82118	3.29655	3.20049	3.87873	2.73522	2.53013	1.17359	1.34475	1.52436	1.85146	1.36907	1.21129
chr19_9111928_9112455	1.01937	2.78425	1.10854e-06	0.000865852	8.44863	6.27902	7.99236	9.91601	12.7521	5.68568	4.91296	6.74833	4.20869	5.14176	3.37106	3.12941
chr1_81740062_81740370	1.23809	0.966696	1.12444e-06	0.000872413	3.23404	2.03058	2.63731	1.94986	2.77947	1.24226	0.491965	1.54303	0.981303	1.33727	0.877822	1.31751
chr4_107747799_107748612	1.53164	3.05402	1.13408e-06	0.000874071	4.27083	13.1856	11.6679	21.7399	11.9599	4.8677	7.75204	6.23715	3.93694	1.94996	2.7664	4.45281
chr5_135826104_135826356	-1.62624	0.533535	1.14813e-06	0.000879074	0.542157	0.814159	0.179445	0.51227	0.666236	1.20218	1.44839	1.60518	2.83054	1.64472	1.84994	2.02593
chr7_44612157_44612774	0.810933	2.83391	1.25877e-06	0.000951267	7.6959	8.36054	8.56395	11.1344	8.78061	5.56925	5.08542	7.2904	4.65473	6.27356	4.94488	3.73714
chr13_32938380_32938647	1.10122	1.6922	1.25858e-06	0.000951267	3.9021	4.6397	3.56769	4.59881	4.36685	3.52703	2.86575	1.62325	1.97261	1.54113	1.50603	1.41196
chr2_75642944_75643739	0.726938	3.79023	1.27627e-06	0.000958274	18.7132	11.6156	17.2303	16.0604	21.7156	10.5005	10.5693	14.1584	10.0487	10.8992	10.122	10.1188
chr14_63088336_63089096	0.668128	3.30338	1.36036e-06	0.00100233	11.7978	11.0299	13.0003	11.1512	12.5741	9.03739	9.87902	5.38726	8.0892	7.40264	8.25216	7.28488
chr19_4477780_4478413	0.667431	3.37449	1.36079e-06	0.00100233	11.8022	12.1045	12.2371	15.4298	11.2181	6.94173	7.09916	8.0722	8.63062	10.0786	7.29603	9.92513
chr2_93018643_93019257	0.650251	3.21049	1.40889e-06	0.00102249	10.7178	11.3112	11.2043	9.6207	12.5247	8.41563	6.25817	7.40354	8.92502	6.06491	8.00051	6.98176
chr9_67170413_67171383	0.633692	4.30518	1.41451e-06	0.00102249	30.9188	19.2925	19.6617	22.2996	27.2559	18.495	14.9571	15.4821	17.805	16.246	14.0779	16.2955
chr7_99360057_99360772	0.626533	3.87618	1.42497e-06	0.00102369	18.1781	16.6431	15.9974	17.8968	19.3342	14.8044	14.1255	9.07643	10.4893	13.3681	10.1387	12.1459
chr17_73068325_73068945	0.679817	3.50129	1.49923e-06	0.00107043	12.1321	13.2619	13.4613	14.4177	15.4246	12.9933	8.87474	7.84387	8.52547	9.66596	7.42978	7.89052
chr9_56299020_56299302	-1.41244	0.84258	1.52913e-06	0.00108512	0.759294	0.521324	1.23554	0.71733	0.72013	2.85744	2.37896	1.38662	2.62055	1.54082	2.81168	2.0225
chr15_62043614_62044291	0.82269	3.26682	1.58597e-06	0.00111864	11.6923	10.3057	12.6189	12.2723	13.9077	9.60509	4.64362	8.40583	5.17007	8.63882	5.70816	8.50716
chrY_10418215_10418797	-0.728743	2.98437	1.65463e-06	0.00115309	6.69437	4.88399	4.88832	6.13071	4.68875	9.81005	8.62477	8.62244	12.1763	8.94502	9.25005	8.70166
chr5_138707362_138707730	0.945571	2.29846	1.69367e-06	0.00116633	5.10139	5.5035	5.35532	8.87791	6.62188	2.42925	4.28661	3.43763	3.50587	3.70208	2.73962	4.05241
chr12_88262682_88263389	-1.04616	2.53685	1.72115e-06	0.00117828	3.67571	4.94466	2.24184	3.47621	2.57124	7.50981	7.31971	7.01968	8.1013	4.00641	7.51679	9.93001
chr18_42214388_42215165	0.596681	3.54612	1.79797e-06	0.00121656	16.5397	11.9106	12.9873	13.1957	14.5314	11.1627	10.5121	10.0302	8.05955	8.84194	9.01148	9.9198
chr9_112023348_112024077	1.12401	2.77521	1.82817e-06	0.00122984	9.73754	6.81841	6.0932	13.6789	10.3401	4.1355	6.71279	5.98582	2.92437	5.1422	3.00562	3.74073
chr4_132354345_132354849	0.667395	2.79583	1.91731e-06	0.00127506	9.19125	6.74089	8.18927	9.50396	7.97563	5.65535	5.62148	5.79968	5.84837	4.83168	5.18853	5.56696
chr17_85712802_85713192	-1.10918	1.57685	1.95896e-06	0.00129536	1.20052	1.78586	2.27353	2.03959	0.891695	3.24682	4.31062	3.9493	3.31238	2.67159	4.65193	3.94873
chr1_159517311_159518268	0.832979	4.64093	2.04916e-06	0.00132204	26.9618	27.3143	28.4238	47.524	30.4487	21.6761	24.8758	17.8681	18.228	22.6231	16.7859	11.2204
chr8_120036024_120036633	0.6256	3.59655	2.05557e-06	0.00132204	16.5445	11.4549	13.7415	13.0962	17.3375	10.6137	10.6583	9.91164	10.5217	9.15048	8.77384	9.51275
chr11_120821134_120821499	0.610832	3.45043	2.03357e-06	0.00132204	12.2348	13.2713	12.8031	13.5995	12.918	6.92856	9.94177	8.98681	7.97837	9.46019	8.395	11.1415
chr13_66593128_66594118	-0.664685	3.88287	2.0561e-06	0.00132204	10.8208	9.87408	12.2529	10.5341	9.33094	20.4443	16.3616	18.8705	12.5261	20.6693	20.786	13.9599
chr8_84191695_84193069	0.614731	4.85196	2.09201e-06	0.00133774	32.1473	34.4636	28.8896	39.6726	38.5571	30.7283	22.8237	21.9755	22.1738	26.6323	17.8013	25.3055
chr15_84218738_84219223	0.685393	2.99946	2.16439e-06	0.00137646	9.63296	9.61549	7.79889	10.4276	10.7039	5.90255	6.59729	6.0915	6.56385	7.50766	4.84688	6.68162
chr3_52897576_52898114	0.724495	2.37704	2.27157e-06	0.00141372	6.91968	6.41297	6.49819	5.42647	6.09373	4.33981	3.81427	2.84462	4.04485	4.73117	4.06763	3.947
chr5_142424741_142425490	0.606321	5.07045	2.25021e-06	0.00141372	35.9379	35.7814	41.1487	43.3588	45.3797	27.0204	37.2357	28.0198	22.1481	27.8648	23.2047	30.5701
chr17_12571092_12571918	0.696142	3.9543	2.2448e-06	0.00141372	23.3525	20.7643	13.627	14.7403	22.6306	13.084	12.2487	9.59869	13.7644	13.5736	12.8115	11.5359
chr5_31630099_31630413	0.970192	2.27853	2.36883e-06	0.00145865	5.95708	5.77687	4.88005	6.84792	7.68619	4.0935	4.02108	4.66261	2.02688	2.98113	2.37911	3.44169
chr10_86313217_86314025	0.798664	3.93518	2.44618e-06	0.00149051	19.6945	16.5393	18.071	23.3056	19.373	13.3681	8.70424	16.1088	10.3106	16.0442	10.0136	7.68101
chr14_48666120_48666302	-1.82886	0.19716	2.48051e-06	0.00150355	0.114722	0.54272	0.473209	0.60915	0.122342	1.50482	1.40989	1.45178	2.19358	0.718089	1.4785	1.11058
chr2_30251437_30252125	0.690722	3.54822	2.50554e-06	0.00150508	14.2857	11.9963	15.8269	16.4569	12.962	11.1716	9.02124	11.1619	9.7093	6.47505	7.19209	10.4288
chr15_84975734_84976119	0.966832	1.92348	2.5089e-06	0.00150508	4.23009	5.81067	4.41882	6.53012	3.27125	2.46412	3.43232	2.76344	2.14011	2.3644	2.71	2.42777
chr19_36119435_36120765	0.823957	5.86347	2.56287e-06	0.00152957	58.8883	55.4389	75.7993	88.8625	95.7635	56.1686	61.4052	47.9457	34.1772	46.7848	33.8166	33.4915
chr3_83445924_83446846	0.611061	4.23354	2.63432e-06	0.00153514	20.5701	24.2356	17.114	27.0894	23.5223	15.993	15.6185	17.7838	13.8144	16.7609	12.489	16.3985
chr4_102574285_102574698	0.58625	3.62124	2.59961e-06	0.00153514	14.7174	16.766	12.2257	15.3377	13.6982	11.1482	10.8078	10.3054	11.7951	9.6648	9.86795	7.78581
chr5_92824230_92825140	0.695382	3.70676	2.59622e-06	0.00153514	18.1682	14.4997	16.8579	14.9357	15.6681	15.4836	10.6827	7.62641	8.77881	11.9289	10.1136	8.19135
chr7_123405618_123406095	0.920239	3.26742	2.65022e-06	0.00153514	15.6694	10.1219	11.9527	11.9685	13.0778	11.1672	8.09443	8.89511	4.89977	4.31545	6.18459	5.45921
chr15_87659575_87660187	0.689725	3.73993	2.65134e-06	0.00153514	16.7718	14.8566	14.7732	17.3825	17.7349	10.3248	13.5188	12.6191	6.77107	12.1344	9.27072	10.3226
chr12_21227035_21228034	0.718807	4.92908	2.8749e-06	0.0016321	27.082	36.0597	36.2459	45.1918	44.6017	26.97	25.7203	25.6176	18.2794	32.7018	20.1246	20.8444
chr10_84447181_84447881	0.753024	4.23928	2.93353e-06	0.00163352	30.0559	23.3295	19.3788	21.891	23.9458	18.7022	14.5055	15.8326	14.4589	8.42725	12.4809	19.2418
chr1_179061581_179062264	0.606411	3.4783	3.02929e-06	0.00165278	14.4933	10.4757	12.4224	15.6371	13.1345	9.275	10.2191	9.50259	8.70657	9.76878	7.79416	8.80426
chr5_15010548_15011954	-0.637551	4.1305	2.98887e-06	0.00165278	13.2002	10.3004	15.3649	15.5326	9.4321	20.3985	17.9456	17.771	24.2869	21.9018	23.1411	20.1402
chr10_54365255_54365669	0.875075	2.02214	3.08395e-06	0.0016555	5.40765	4.98348	4.32085	6.1271	4.47743	2.17322	3.84702	3.64408	3.06028	2.46685	2.60305	2.62958
chr10_122894389_122895383	0.700447	4.68923	3.11526e-06	0.0016555	30.9523	28.6585	27.9523	37.3184	34.486	23.8891	24.3863	29.1585	16.3106	17.1695	16.923	17.3013
chr15_84214204_84214774	0.663088	3.72637	3.10681e-06	0.0016555	16.2322	13.6003	16.0056	13.1012	20.8564	9.33264	12.5788	12.1093	10.0519	10.179	11.3283	9.40882
chr7_112763332_112764303	0.613966	5.26827	3.19751e-06	0.00169148	49.2294	38.89	41.796	44.6958	57.388	38.3036	32.2232	37.8495	25.3814	28.9948	26.2867	35.3276
chr11_103375091_103375622	0.660237	2.71377	3.22775e-06	0.00169975	9.18581	8.46972	6.67306	8.28117	6.63976	5.026	4.8126	4.90675	5.02682	5.55294	5.06054	5.97556
chr2_128980820_128981688	-0.697565	3.21242	3.24853e-06	0.00170299	8.09852	7.40849	5.63918	6.54498	4.8774	13.2945	11.924	10.4615	8.67928	9.66407	12.7872	10.829
chr17_31728879_31729612	0.597817	3.86755	3.27631e-06	0.00170985	18.3918	16.1961	17.1345	14.736	20.1547	11.4689	12.7778	10.7471	12.493	10.5895	10.7459	15.6989
chr3_127027019_127027533	0.985611	1.81902	3.31451e-06	0.00172206	3.58521	6.09557	3.46916	3.89167	5.27119	1.73271	2.64761	2.50255	2.61426	2.67401	1.9914	2.53133
chr4_147127133_147127316	-1.40853	0.950731	3.34171e-06	0.00172848	0.655424	1.35884	1.13627	0.718433	0.475004	2.37964	1.62554	3.2377	2.05254	1.74653	3.64538	2.42896
chr8_32883351_32884361	-0.746996	2.71126	3.39615e-06	0.00174887	4.43844	4.5425	4.23307	5.61399	3.43884	7.04327	6.14094	7.67267	8.73244	8.43215	7.64815	9.01269
chr16_92399865_92400501	0.705651	3.94834	3.47296e-06	0.00176893	17.6469	15.5543	18.0727	18.5129	24.8496	10.1158	14.8125	10.6241	13.4925	13.4708	9.29243	14.0738
chr10_80084734_80085406	0.670274	2.98397	3.68472e-06	0.00186447	9.20268	8.17126	10.0783	9.81653	10.2592	6.81493	4.73807	6.08975	7.30071	6.68399	4.96647	7.19027
chr2_141587234_141587721	0.695622	3.6352	3.81705e-06	0.00191477	14.2912	13.0677	17.1471	19.9243	11.8335	9.52906	11.732	8.63593	8.32974	12.8559	8.89499	9.30962
chr17_51628308_51628647	-1.36703	0.990671	3.85908e-06	0.00192755	0.550581	0.981231	1.13474	0.92059	0.948173	2.28372	4.3035	1.64859	2.05053	1.95247	2.70556	2.63246
chr12_28828104_28828932	-0.664458	3.33512	4.15027e-06	0.00204214	8.32157	7.57533	7.43993	6.2447	6.36077	10.0306	13.9888	9.84623	12.1298	11.9274	15.5893	10.6235
chr17_59384114_59384629	-0.770929	2.28414	4.16625e-06	0.00204214	3.35396	3.47898	2.81712	3.06986	3.35102	5.82751	5.37668	7.69536	5.47243	5.34611	5.43629	5.56548
chr9_64018482_64018802	0.729914	3.13357	4.20321e-06	0.00204673	8.56757	9.41983	10.4478	12.1633	12.9846	7.25223	8.08531	7.25014	6.644	5.7567	5.09764	7.79756
chr14_63381306_63381654	0.696861	3.00171	4.222e-06	0.00204732	8.45301	10.8808	10.1716	8.59678	10.3277	6.72301	5.40398	6.34268	5.6453	8.64038	6.64935	4.75017
chr3_78635490_78635667	-1.59208	0.143646	4.33454e-06	0.00207903	0.537893	0.352448	0.569131	0.308752	0.277199	1.60666	1.27314	1.20134	1.16096	0.821328	1.58996	1.52001
chr13_45569915_45570367	0.773326	3.21733	4.33284e-06	0.00207903	8.89474	8.77966	12.7183	12.8801	14.3751	7.42496	7.30835	6.75817	7.6471	6.37405	5.22357	9.11776
chr13_65579888_65580359	-1.17903	1.77904	4.34099e-06	0.00207903	1.73453	1.68545	1.88352	2.04252	1.73884	4.78363	2.38969	6.47027	3.1114	5.96653	4.19876	3.5379
chr5_136274594_136275571	-0.646597	3.01698	4.64001e-06	0.00217477	5.52364	6.4243	4.59917	5.93056	6.26854	9.35613	11.0434	9.26243	7.78702	9.35665	9.49317	10.6311
chr8_11382045_11383007	0.797046	4.82759	4.65273e-06	0.00217477	31.3956	34.5462	26.621	34.4691	53.0559	16.7228	22.3655	27.1231	21.1932	24.6788	15.5899	25.9177
chr13_82892635_82893306	0.757855	3.91148	4.62762e-06	0.00217477	13.1228	18.5198	17.4112	21.5706	23.0791	9.67485	10.8712	17.0011	12.2249	11.413	9.16423	11.7407
chr17_6062799_6063168	-1.41208	2.25782	4.57904e-06	0.00217477	2.8043	1.76225	1.49155	2.04838	3.19411	6.53789	3.00011	7.47931	5.82715	10.1849	8.92993	2.8199
chr16_12032399_12032818	0.692824	2.89027	4.757e-06	0.0021969	7.91078	8.179	9.51352	10.6265	8.55429	5.37065	6.56499	4.68355	5.74788	6.9936	4.71635	6.68415
chr8_79330994_79331602	0.990195	2.05653	4.98771e-06	0.00228531	4.23599	6.06994	5.1751	7.54949	3.8581	1.99124	3.20248	2.65772	3.52887	2.36394	2.24452	3.85344
chr8_122083233_122084181	0.656113	5.15028	5.02331e-06	0.0022926	44.3642	37.2908	36.6118	41.7299	56.3985	32.5395	38.0911	26.0823	25.1259	24.7785	23.7004	33.1024
chr13_66697950_66698823	-0.870403	3.01419	5.06116e-06	0.00230085	5.62276	3.61588	6.32239	6.63509	3.78946	14.1401	9.58736	10.2973	9.60665	8.94456	10.7098	6.56825
chr14_6483858_6484048	-1.33108	0.59165	5.27765e-06	0.00237164	0.650953	0.712821	0.754556	0.514261	0.732181	1.8547	1.57604	1.11483	1.70221	2.2632	2.55425	1.61766
chr12_116955208_116956130	-0.9286	2.94111	5.34837e-06	0.00239401	5.19011	6.45237	4.13345	3.58932	4.49077	8.72282	7.68702	6.58125	12.8144	9.45954	14.0793	7.68589
chr4_146948281_146948869	-1.10468	1.65721	5.37712e-06	0.00239766	0.989712	1.68883	2.27069	1.53683	2.06268	4.71106	2.76479	4.95411	3.67617	2.77427	3.58904	4.9658
chr19_43614753_43615095	-1.21324	1.25297	5.4204e-06	0.00240773	1.40317	1.33995	1.1271	0.924769	1.23858	3.00224	2.57049	3.89416	1.8514	1.95169	3.43532	4.15828
chr9_64419998_64420157	-1.65906	-0.0453913	5.5467e-06	0.00244517	0.325558	0.356454	0.280454	0.307528	0.366604	1.242	1.25236	0.823175	0.887082	1.02791	1.34617	1.31747
chr9_27437330_27438198	0.623067	3.9679	5.77361e-06	0.00251973	15.5999	21.7557	19.5877	21.1626	15.9143	12.535	10.094	17.4333	13.7572	11.7209	13.4253	11.0273
chr13_32706624_32706930	-1.08808	1.39029	5.77307e-06	0.00251973	0.984692	1.70185	1.89306	1.33113	1.21886	2.71386	2.58879	3.2989	2.30761	4.11471	3.32673	4.15613
chr5_150080496_150080773	-1.20605	0.869107	5.81592e-06	0.00252558	0.973129	0.795349	1.0384	1.02099	0.70935	1.46269	1.60906	2.61019	2.62193	2.36525	2.33901	2.43074
chr2_4326682_4326899	1.6222	0.475155	6.06689e-06	0.0025918	1.09826	2.23884	1.4982	1.84143	2.52439	0.998082	0.448582	0.540262	0.251708	1.33913	0.266607	0.504613
chr2_118659106_118659477	0.685452	2.93708	6.05318e-06	0.0025918	10.0581	7.90395	9.03615	9.71317	9.44475	5.91088	7.5017	6.83259	6.11063	4.31627	4.96151	6.78469
chr5_74051723_74052243	0.898346	2.50834	6.10217e-06	0.0025918	7.03789	4.58354	7.4391	8.17551	8.84802	4.88753	4.4728	4.47001	3.48672	4.21592	2.27667	4.76094
chr17_24007292_24008049	0.983666	3.0118	6.12018e-06	0.0025918	6.41767	7.61693	11.4925	15.2142	12.2408	5.64963	4.97212	7.93595	6.30461	5.6552	3.38932	5.66785
chr18_6275466_6276219	0.688776	3.66159	6.0487e-06	0.0025918	16.8739	16.845	13.5468	11.6726	18.1274	7.99081	12.4138	11.8313	9.69583	7.50363	10.3499	11.1369
chr9_66620546_66621143	0.729271	3.32486	6.25656e-06	0.00262131	15.4527	9.67347	11.0062	11.8657	13.6795	5.77528	6.27537	9.82419	8.18214	8.32919	6.92511	9.52082
chr10_79637515_79638027	-0.999882	1.85406	6.2616e-06	0.00262131	2.69433	1.30788	2.16575	2.55108	1.8735	4.04538	4.76109	4.24233	2.6493	5.55429	5.39474	4.65688
chr11_86586819_86587426	0.846581	2.15575	6.21963e-06	0.00262131	7.54993	5.51902	5.93553	5.21843	3.70096	2.9896	3.23789	2.68211	4.07146	2.6723	2.9712	3.95207
chr10_52027081_52028048	-0.604557	3.3928	6.37741e-06	0.00266022	8.863	8.65381	6.76924	8.68666	5.66806	10.925	11.8397	12.933	12.3074	12.03	14.6274	11.6376
chr11_54936463_54937295	0.621054	4.51525	6.75124e-06	0.00280611	23.6054	27.5181	22.2023	31.4907	32.4189	19.6182	24.5974	20.0634	17.5037	17.5819	14.9564	17.9128
chr11_121221436_121222374	0.757963	3.45187	6.81145e-06	0.00282105	10.9484	13.624	12.799	13.3986	16.991	10.0181	7.77662	9.72859	5.51904	9.97547	6.09077	10.2292
chr17_34802593_34802999	-1.18684	1.5	6.8952e-06	0.00284562	2.25445	1.70001	1.21774	1.73486	0.591378	3.25313	3.00223	4.18552	3.87373	3.18682	5.00081	2.42236
chr10_119063422_119063818	1.06939	2.58779	7.20702e-06	0.00294299	5.22204	10.0975	5.24681	10.315	9.1885	3.41927	6.27384	5.33064	3.1194	3.1861	2.87436	4.04867
chr14_72453052_72453244	-1.36504	0.546726	7.18485e-06	0.00294299	0.54455	0.527743	1.04662	0.412958	0.655349	2.42186	1.31614	1.23458	1.6108	1.54177	2.19971	1.9243
chr4_118394397_118395119	0.650714	3.95823	7.24755e-06	0.00294397	23.0281	14.6578	16.1815	17.3908	22.636	10.2904	14.1526	14.609	14.3984	10.5891	12.2093	12.2457
chr2_179769921_179770271	-0.976713	1.79666	7.75698e-06	0.00310226	2.16324	2.23143	2.26313	1.33815	2.19195	4.69608	5.13514	3.23258	3.02147	4.00965	5.9819	3.8437
chr13_66725940_66726984	-0.763894	3.24173	7.80624e-06	0.00311127	6.49356	5.77422	6.78227	7.5596	5.48341	9.58918	11.5367	14.3095	9.76763	14.0891	13.7632	7.47861
chr3_136725091_136725723	0.636364	3.2556	8.2374e-06	0.00324972	14.2631	12.2999	9.87429	12.2685	8.64029	7.8622	9.33636	6.78097	7.72617	6.99107	8.84988	6.6759
chr3_65927738_65928208	0.691454	2.85508	8.34757e-06	0.00328206	6.9435	8.00146	9.7058	10.6249	8.33682	5.28382	5.63363	5.30711	5.56722	7.50875	5.79299	4.7525
chr10_100356936_100357291	-1.11893	2.61255	8.48296e-06	0.00332407	2.93109	2.10069	5.11216	3.47666	3.41591	11.0387	3.44527	9.06661	9.92425	7.40269	6.80483	6.98025
chr1_42081648_42081819	-1.71902	-0.0686832	8.58353e-06	0.00335219	0.430012	0.357482	0.184374	0.307216	0.287118	1.24303	1.12628	1.18388	0.793785	1.64672	1.11184	0.704749
chr1_156658515_156659163	0.795736	3.78909	8.75733e-06	0.00338597	18.6078	17.3635	15.9981	18.7117	16.8226	11.4088	6.90888	6.34752	12.7003	16.9721	9.99649	9.71353
chr16_95573117_95573488	1.17624	2.33005	9.17798e-06	0.0035136	4.35595	5.04088	5.82566	11.0147	7.95811	3.08426	2.84613	5.62492	2.95735	3.70262	2.01614	2.11875
chr14_64349540_64350539	0.704516	4.2381	9.3576e-06	0.00355894	26.0681	22.4351	17.2063	23.0121	27.5614	16.9894	19.2701	14.681	9.91423	18.8193	12.4838	13.4575
chr2_33205001_33205465	0.648806	3.69581	9.55995e-06	0.00358478	12.8948	16.1229	17.7126	15.4438	15.8984	12.4959	10.2832	12.7397	7.95696	7.70917	9.38915	13.0649
chr13_116980697_116981278	-1.12499	2.39649	9.57351e-06	0.00358478	3.66744	2.47784	3.78013	2.6622	2.20921	3.98676	7.68182	8.12685	3.07505	8.53666	8.58171	7.59471
chr10_63184242_63184685	0.787917	2.52898	9.95285e-06	0.00371254	9.17684	5.30922	7.44046	5.22801	8.4005	4.87609	3.70803	4.11164	4.49664	5.03949	4.55641	3.53796
chr9_52681355_52681599	1.04594	1.21509	1.00298e-05	0.00372927	2.81672	2.20363	4.06865	2.96535	2.51986	1.40676	1.66744	1.93853	0.966868	1.33629	1.83304	1.3142
chr3_87411232_87411683	-0.877901	1.88126	1.02053e-05	0.00377047	2.69841	1.6702	2.16227	1.94736	2.87873	4.32113	3.58251	4.61526	4.86381	5.03931	5.15577	3.43579
chr1_165812117_165812415	-1.33765	0.717837	1.04249e-05	0.00379358	0.547087	1.08407	0.655987	0.515259	0.886007	2.1237	2.35509	1.61912	1.60128	2.98428	2.09434	1.31043
chr4_124652783_124653510	0.648247	3.72229	1.03061e-05	0.00379358	13.4342	13.1516	15.5327	19.826	17.448	10.6851	11.9076	12.3653	8.68366	10.1789	8.42312	12.7595
chr13_66144957_66145694	-0.750465	3.91402	1.0387e-05	0.00379358	11.5702	8.43214	11.875	11.2452	8.73926	14.7016	16.2435	19.2754	15.8758	27.048	22.4995	12.9448
chr15_62468117_62468440	0.971929	1.68016	1.04629e-05	0.00379358	5.17804	3.27354	4.14319	4.59694	3.1513	2.20798	3.25437	2.11954	1.31702	2.5715	2.10114	1.71713
chr4_148646498_148647224	0.629129	3.98399	1.06836e-05	0.0038216	21.7378	14.6565	18.9242	17.2895	22.3356	14.6028	14.0312	16.7981	10.0235	11.8237	12.6995	11.027
chr9_44845163_44846283	0.63564	3.8469	1.07378e-05	0.0038216	16.7773	16.9157	15.6204	18.8129	18.3054	14.0897	16.1323	11.8906	8.30757	10.4868	9.64969	11.8422
chr17_69156475_69157706	-0.679499	3.56012	1.06249e-05	0.0038216	8.54868	8.82258	10.8509	7.77613	5.95041	13.9521	10.6717	11.438	15.2872	13.2635	17.9336	15.9966
chr15_91702862_91703776	0.594301	4.40531	1.08529e-05	0.00384001	22.7356	25.0225	24.3826	29.852	24.4376	18.3818	23.3222	12.7956	20.3308	14.5989	16.2844	17.8138
chr9_115301224_115302044	-0.652935	2.98403	1.10616e-05	0.00390107	6.05627	5.88124	5.93438	5.82796	4.52964	8.45716	10.8976	7.85255	7.42494	9.87152	9.8511	11.0383
chr2_114130139_114131193	0.592682	4.5309	1.13001e-05	0.00396116	27.9183	24.0227	24.8474	28.2258	32.6386	21.9407	24.2025	16.5786	20.8563	20.5652	15.9352	14.87
chr2_71095894_71096603	0.686081	3.07486	1.14985e-05	0.00400658	11.3542	8.88539	9.59815	9.41305	11.5839	5.62021	7.67734	6.48545	4.62986	8.02195	6.17783	8.20515
chr10_41565089_41565469	0.893078	1.68656	1.15681e-05	0.00401879	3.79183	3.54931	3.28458	4.59615	4.53641	2.38979	3.13892	2.12567	1.6863	2.05599	1.86793	2.53244
chr11_117822800_117823011	0.655102	2.62519	1.1639e-05	0.0040314	5.96723	7.30042	6.86778	7.76964	8.46732	4.7621	5.18627	5.26587	4.85026	4.83254	4.45363	4.95967
chr6_52815602_52815878	-1.30968	0.574101	1.17868e-05	0.00405843	0.43969	0.806557	0.754575	0.614929	0.732254	1.76291	1.82653	2.08827	1.04974	2.46948	2.08366	1.31188
chr10_121903915_121904587	0.755007	3.78818	1.20742e-05	0.00413292	16.1313	12.423	16.851	25.0283	15.8657	8.15999	12.4485	14.6619	10.9631	11.0022	9.15098	9.10404
chr16_76958616_76958977	0.776993	2.18356	1.23347e-05	0.00418515	5.09318	6.15697	4.88735	6.33434	5.14044	3.25966	4.02453	3.06308	2.21067	4.01126	3.09539	4.1547
chr15_79847059_79847726	0.625975	3.43235	1.24552e-05	0.00420236	11.0518	12.1909	13.8465	10.5439	16.4196	7.56443	8.19298	8.72615	8.52983	10.5927	8.87456	9.11026
chr9_62816829_62817722	0.585576	4.02477	1.24998e-05	0.00420443	20.5552	20.3127	17.2201	18.7177	19.6703	15.0406	19.1981	11.169	10.7449	13.8813	12.9509	12.1419
chr2_3228543_3229390	-0.632629	3.14421	1.26086e-05	0.00422879	7.88322	5.41166	7.2589	6.84876	4.6548	12.0472	10.8164	9.92878	8.50546	10.1792	11.4434	9.91733
chr4_59329505_59330342	0.727282	3.75293	1.28271e-05	0.00428971	17.9574	18.0011	9.7571	17.9953	19.5043	11.1384	13.5154	12.1066	9.14077	9.14986	8.42182	10.932
chr12_40477556_40477985	-0.848113	1.71463	1.31881e-05	0.00439779	2.16334	2.23124	1.39926	2.14661	2.27023	3.699	4.06799	4.0857	4.14011	3.59824	3.11071	4.55855
chrX_64080834_64081366	1.19622	1.85818	1.33805e-05	0.00444921	2.41212	4.25788	3.84604	5.72011	7.85258	3.04506	2.2512	2.7338	1.87314	2.67439	1.51152	1.51287
chr8_32105962_32106502	-0.950109	1.76093	1.36737e-05	0.00453373	1.84452	1.5863	2.26376	2.2471	2.11573	4.15	5.12327	2.7251	5.24514	3.18594	4.07203	4.25165
chr7_68021765_68022136	0.776978	3.3841	1.4028e-05	0.00460476	9.87009	16.2459	9.10755	15.8398	14.0313	9.03354	7.35423	8.31463	6.7134	8.74073	5.4794	10.4346
chr12_115171807_115172300	-1.39432	1.59548	1.39696e-05	0.00460476	1.83048	1.14608	2.08695	1.02806	0.984695	3.51346	1.70544	3.21765	6.36695	3.49517	6.20519	2.92932
chr13_90359611_90360612	0.662114	3.82018	1.4089e-05	0.00460476	12.4706	16.9172	20.7332	22.0731	13.6508	9.95022	10.5891	13.0303	13.9637	11.722	10.9781	9.60992
chr16_92390543_92391060	0.913284	2.59172	1.44717e-05	0.00469918	8.43514	6.6588	5.05904	8.17892	10.1086	4.50953	4.09872	5.47704	3.66571	6.27566	3.24118	2.92769
chr1_184425418_184426210	0.640492	3.04965	1.48909e-05	0.00480055	12.2092	9.70254	11.2146	8.59761	7.92979	7.71357	5.6877	5.97985	6.46425	5.551	6.53827	8.61198
chr7_82422399_82423166	0.667853	2.78823	1.51251e-05	0.00483588	10.476	7.28458	7.9997	7.47061	8.12775	4.74313	6.40785	4.54269	4.65201	6.78827	6.02628	5.26194
chr9_110951458_110951794	0.718532	3.98098	1.53907e-05	0.00489392	22.2791	24.5339	12.3964	19.84	18.78	12.6312	15.2283	8.18563	11.0296	14.2938	10.9946	15.1897
chr12_18221028_18221287	-1.15937	1.09298	1.55599e-05	0.00492082	1.18926	1.53228	0.552495	1.12482	1.08961	1.63173	2.15514	3.13057	2.69883	2.46743	2.71019	3.44755
chr1_172026971_172027593	-0.64422	2.86387	1.57073e-05	0.00492726	6.26359	5.16257	4.98653	4.40406	5.15601	8.65658	7.10886	7.06302	8.16853	8.946	10.3154	9.51767
chr7_106427701_106427896	-1.81858	0.359894	1.56893e-05	0.00492726	0.852834	0.165826	0.568456	0.409648	0.195843	0.840424	1.30344	1.71079	1.80501	1.85138	3.0086	0.905237
chr17_71248845_71249484	0.647224	3.68782	1.56278e-05	0.00492726	14.1854	21.2565	12.4104	11.8767	17.7542	12.0455	9.47243	11.5903	10.0554	9.66457	11.203	9.20641
chr6_54047090_54047250	-1.79783	-0.159029	1.60251e-05	0.00501344	0.112887	0.172048	0.573963	0.306544	0.210176	1.15387	1.11765	1.17675	0.330558	1.44068	1.10791	1.01171
chr13_65897219_65897475	-1.26637	1.16736	1.61222e-05	0.00503029	1.08373	1.06558	1.32276	1.12486	0.929966	2.17712	2.94303	2.53215	1.94822	4.3219	4.2544	1.61167
chr4_83079249_83079576	-1.14452	1.06582	1.63747e-05	0.00509351	1.18888	0.787738	0.937258	1.42646	1.09108	2.74581	3.04522	3.24738	2.79456	1.33433	2.47111	2.22429
chr9_70069858_70070728	0.614327	4.02499	1.64561e-05	0.00509351	20.8792	15.641	16.6518	21.0632	22.9167	13.4242	17.2983	15.9177	12.2928	12.0292	12.4634	10.7216
chr1_21014446_21015163	0.734674	4.02423	1.652e-05	0.00509973	17.5445	21.7414	13.8124	20.4539	27.1106	13.6157	14.8363	13.7179	9.38853	13.9848	9.05535	15.0872
chr5_38504089_38504431	1.03643	1.54553	1.67601e-05	0.00510614	4.53341	4.56378	1.85687	3.27712	4.32162	1.94301	2.34325	1.73384	1.60518	2.36604	1.854	1.51501
chr12_15849688_15850879	0.607175	4.83275	1.66467e-05	0.00510614	31.0669	33.5713	31.0625	37.7319	37.5375	24.1187	29.6875	15.9917	28.6072	26.6325	21.4628	19.2233
chr18_74311266_74312070	-0.908518	2.31581	1.66706e-05	0.00510614	1.75375	4.31188	4.1606	3.27077	1.97117	4.54398	5.52593	6.08142	6.10927	6.16942	7.84223	6.581
chr18_77054851_77055224	1.03652	1.50664	1.67231e-05	0.00510614	3.36032	4.29211	4.34157	2.66821	3.40342	3.54614	1.45226	1.3637	1.32674	1.64462	1.61621	1.92346
chr1_69848106_69848380	-1.25347	0.671181	1.69095e-05	0.0051248	0.652841	0.802524	0.945984	0.716747	0.643626	2.5991	1.71177	2.099	1.97939	1.02629	2.32472	1.61696
chr16_31035026_31035288	-1.43479	0.523528	1.69071e-05	0.0051248	0.649026	0.716674	0.853667	0.412473	0.417665	1.20523	1.82266	0.98717	1.79888	2.1603	2.78414	1.51615
chr13_12304197_12305311	0.838558	4.80172	1.71066e-05	0.00517108	51.8924	23.7209	47.2051	20.9907	37.0039	26.2075	17.8178	18.8161	14.5863	23.239	22.2933	26.0207
chr3_138041878_138042757	-0.68838	3.08155	1.725e-05	0.0051995	6.27394	5.60168	6.9789	5.32271	5.50219	8.17175	9.32234	7.61792	9.97033	13.5762	11.7992	10.0199
chr3_27209762_27210101	0.884738	2.03468	1.76153e-05	0.00520322	3.37775	6.07648	4.79675	5.31653	5.84619	3.56175	3.97562	2.90875	2.03792	2.87894	2.24681	2.83331
chr3_129213687_129214800	-0.7521	3.28181	1.73578e-05	0.00520322	7.99358	7.22346	7.44625	6.74909	3.97096	12.4664	7.88928	13.4262	11.404	10.281	15.826	11.1316
chr4_63316088_63316559	0.733668	2.12133	1.75638e-05	0.00520322	5.08938	5.34436	4.31912	5.62161	5.61212	3.3563	4.14388	2.68554	3.41799	3.08424	2.73517	3.64587
chr8_122986143_122986293	-1.52473	0.518419	1.75414e-05	0.00520322	0.542747	0.252368	1.14648	0.613161	0.341273	2.23337	1.69804	0.863855	1.70435	1.95407	2.43425	1.41401
chr9_45184032_45184600	-0.880596	2.43766	1.75768e-05	0.00520322	5.27125	3.19786	2.33673	3.17301	3.18418	6.34868	8.33488	7.99499	5.73061	5.34514	8.09844	4.8507
chr9_111648009_111648830	-0.719759	2.64328	1.76124e-05	0.00520322	3.36906	4.82124	4.9996	5.10579	3.14101	6.32763	7.72339	8.91917	7.54901	6.88845	8.48122	6.27053
chr2_4185325_4185670	-0.774391	1.95464	1.79323e-05	0.00523292	2.27877	2.67438	2.63713	2.96087	2.15558	5.14184	4.6395	3.87369	5.04449	3.59725	4.68316	4.96154
chr13_66588902_66589390	-0.872138	2.69383	1.80381e-05	0.00524818	4.00729	3.08935	4.90659	4.19256	4.373	7.94694	10.9445	5.77097	6.62323	10.2851	9.09618	5.15165
chr6_20847942_20848347	-0.963668	1.39383	1.81698e-05	0.00526957	1.51649	1.88321	1.31269	1.73577	1.21106	4.10567	2.4538	2.42855	3.5167	2.98152	3.44257	2.93369
chr19_43896536_43896720	0.903871	1.44875	1.83776e-05	0.00530715	3.78153	3.20011	2.62426	4.0829	3.03466	1.94478	1.96195	2.45871	1.79346	2.05687	1.73485	1.20936
chr1_33751145_33751844	0.608241	4.62552	1.8474e-05	0.00531985	26.9547	26.0727	25.4084	33.3327	35.84	20.134	24.9271	26.1794	19.4841	19.33	17.5309	15.9835
chr5_23116446_23117151	2.34457	2.20541	1.85587e-05	0.00531985	2.85716	1.87614	7.14805	2.9917	22.9857	1.21177	1.04784	0.731166	2.08745	4.53281	0.658298	0.803364
chr6_111584950_111585298	1.0311	1.08631	1.85528e-05	0.00531985	3.6605	2.21141	2.34792	2.86097	2.14993	1.32103	2.02382	1.20449	1.34735	1.02737	1.35795	1.2132
chr16_8666456_8666780	0.951576	1.98617	1.87219e-05	0.00535346	4.44623	4.80156	3.84459	7.03909	5.01127	2.08739	2.16572	3.75248	3.72014	2.8793	1.64582	2.83452
chr9_102759354_102760102	0.762632	2.82306	1.88308e-05	0.00537139	10.0529	5.83199	9.89587	11.6412	6.46436	6.93978	5.22139	4.16261	5.20554	5.34664	5.42602	5.56737
chr13_65933400_65934208	-0.762904	2.83063	1.89367e-05	0.00538839	4.65668	3.98695	5.37366	5.51629	4.41376	9.47172	6.97535	6.68131	9.81607	11.2107	9.35177	6.26708
chr11_82945307_82945854	0.713452	2.76903	1.91581e-05	0.00542486	7.58333	9.27703	6.95447	8.48732	8.95412	5.75389	3.09647	5.41353	5.7615	6.27364	4.34414	6.28019
chr15_24401694_24401952	-1.47242	0.450511	1.91141e-05	0.00542486	0.118078	0.625156	0.66105	0.411869	0.910102	1.67697	1.56099	2.3169	0.960738	1.43894	1.37201	2.33387
chr1_126160742_126161476	0.672223	2.65334	1.95517e-05	0.00546985	8.11143	7.84097	9.244	6.34823	6.12388	5.12606	5.0598	5.26953	4.11116	3.80269	6.24831	5.2646
chr5_92849501_92850025	0.941925	2.25131	1.96099e-05	0.00546985	6.38291	3.51171	6.024	6.13606	8.22788	3.8169	4.53219	2.0643	3.23102	3.49625	2.49787	3.64561
chr8_90832895_90833165	1.45966	1.67482	1.94547e-05	0.00546985	3.05146	2.99008	2.23068	6.12171	7.95941	1.85984	2.07253	1.47732	2.17554	1.23266	0.541113	2.63959
chr14_63132327_63132646	0.80463	1.84028	1.96929e-05	0.00546985	3.79694	4.45359	4.13887	5.00521	4.28362	3.02112	2.28452	2.02662	3.25876	3.29181	1.99925	2.22384
chr18_4737524_4738490	0.736436	5.41164	1.96483e-05	0.00546985	46.976	55.8497	56.7841	53.0801	54.6952	36.3263	40.1357	41.2668	15.3548	42.9832	31.6809	29.4479
chr4_57120611_57121067	-0.636533	2.58314	2.05663e-05	0.00567181	4.11591	3.6337	5.38223	4.19383	3.98188	7.24778	7.56471	6.75163	6.91626	6.78602	7.74827	5.96727
chr18_87464171_87464704	0.689255	2.71391	2.05601e-05	0.00567181	9.4007	7.38094	8.19335	9.1961	5.51289	4.1142	5.46609	5.7799	4.47528	6.17094	5.17879	4.95838
chr19_24615727_24616370	0.595505	2.76549	2.07024e-05	0.00569585	7.36584	7.92395	8.28805	7.36709	8.59163	5.47129	6.15003	5.17431	4.6506	6.37623	5.66895	5.36334
chr17_84769955_84770883	-0.731509	2.95244	2.08495e-05	0.00570932	6.26525	3.61369	6.70206	4.81075	5.15077	10.9012	7.54102	10.6518	8.24762	9.76865	10.9361	6.97596
chr6_84513444_84513751	-1.69246	0.719755	2.12183e-05	0.00579667	0.226152	0.90384	0.950235	0.311756	0.657667	2.8657	2.23996	2.11592	0.67163	1.23197	2.21707	3.55462
chr4_111594833_111595346	0.845194	2.52019	2.18037e-05	0.00593958	8.42892	5.57985	6.77376	9.19064	6.13393	3.87059	5.52057	4.22897	3.39128	5.55479	4.79045	2.31794
chr6_101519330_101519654	-1.26275	0.96851	2.18434e-05	0.00593958	1.39558	0.793494	1.03725	1.12228	0.46899	2.19508	3.41039	1.89088	2.51983	1.43753	3.29107	2.22521
chr13_117710778_117711154	0.7796	2.46481	2.20883e-05	0.00599215	7.24686	6.40277	8.01559	7.96878	4.49221	4.60819	4.21785	5.46566	3.39266	2.77398	4.19262	4.55685
chr13_12310442_12310610	0.835364	2.01004	2.2918e-05	0.00615982	6.25984	4.71225	5.84838	3.89502	4.17745	3.46828	3.08192	2.7863	1.6676	2.46681	3.19671	3.85272
chr3_116954965_116955463	0.700167	2.70837	2.30852e-05	0.00617786	7.90114	7.83416	9.23956	7.06186	7.38946	5.85338	6.90111	3.51991	3.64803	5.55309	5.41684	4.95858
chr19_36113044_36113458	1.00371	4.2074	2.30913e-05	0.00617786	18.4223	14.0013	30.8121	34.4408	26.7964	18.9244	20.1167	13.3415	8.20453	13.2642	9.17979	8.79464
chrX_85731136_85731989	0.622144	3.39813	2.31463e-05	0.00617835	15.9917	8.77097	15.5558	10.9502	11.7382	8.38343	9.25369	7.95579	8.53352	8.53419	9.7143	7.89199
chr14_57980188_57980569	0.856504	2.58118	2.32506e-05	0.00619201	5.21861	7.29613	8.48233	10.7169	6.04754	3.22362	4.75598	4.86108	3.38723	5.34842	3.48238	5.67546
chr3_3352848_3353369	1.25583	1.66539	2.36768e-05	0.00628809	4.54332	8.21149	2.61331	2.46992	3.74961	0.922046	2.0889	1.61013	2.07441	1.74763	2.79223	2.02533
chr13_65420251_65421323	-0.811565	3.29713	2.38545e-05	0.00629521	4.78193	5.49988	7.73328	7.05294	7.36981	10.9296	12.3705	15.2268	7.94087	17.0731	12.0787	8.89808
chr10_69326269_69327071	0.653691	3.57148	2.42374e-05	0.0063483	13.7484	12.0857	13.2685	16.1517	16.3007	13.0651	9.03391	10.029	7.14744	12.0328	7.92251	7.99042
chr15_103202224_103202706	0.854073	1.6183	2.44381e-05	0.00637692	4.3208	3.92157	3.66992	3.07459	3.7041	3.04936	2.37227	1.13437	2.15554	2.46841	2.10143	1.81904
chr7_16695140_16695300	-1.46566	0.341488	2.49733e-05	0.00648749	0.856156	0.347262	0.565671	0.20934	0.589025	1.0306	1.16712	1.58127	1.71582	1.02701	2.3025	1.82448
chr2_128102157_128102492	-0.832859	1.97424	2.50398e-05	0.00648979	2.49058	2.30731	2.54194	1.44337	3.56573	4.86104	4.64889	3.88004	4.02509	5.03883	5.76169	4.75721
chr4_152153654_152154095	0.644109	2.73199	2.50937e-05	0.00648979	7.79392	8.65022	7.71816	7.57005	7.61537	4.29204	4.42338	6.66365	6.03826	6.06767	5.54248	4.144
chr3_83450599_83451021	0.749544	2.31619	2.53996e-05	0.00650123	4.88462	5.23613	6.21524	6.23709	7.3949	3.98045	3.9285	4.20157	3.49546	3.39244	2.74884	4.6613
chr6_87183133_87183629	0.737875	2.61578	2.54862e-05	0.00650123	6.39721	9.02166	7.34178	8.07548	6.50122	6.88249	5.56374	5.00538	3.93274	3.39113	4.08944	4.14665
chr7_130693284_130693528	-0.874467	2.29862	2.53266e-05	0.00650123	3.24536	2.93208	3.0105	2.96736	3.28224	5.2749	5.122	3.67677	6.48023	6.58146	5.56081	9.02314
chr8_68169217_68169782	0.718881	2.76805	2.52484e-05	0.00650123	8.86946	7.64637	6.57453	10.0118	8.27732	4.74876	3.89351	6.66276	5.20875	6.58263	3.98365	5.87327
chr11_109676051_109676398	0.773887	2.90672	2.5529e-05	0.00650123	12.2026	8.08393	8.84573	6.2545	11.0177	6.74435	4.57771	7.06424	3.82055	5.34623	6.51259	6.07444
chr13_56776752_56777021	-1.24791	0.982392	2.54572e-05	0.00650123	1.08035	1.07191	1.03658	0.518003	1.10321	2.6591	3.79129	1.76871	1.86657	2.2617	3.29212	1.51177
chr14_87095438_87095833	-1.03749	1.37546	2.5846e-05	0.0065676	0.878857	1.32945	1.60321	2.03666	1.37529	2.99361	3.87253	2.55298	2.95861	4.424	2.37313	2.83178
chr19_36129142_36130057	0.828181	3.54016	2.61216e-05	0.00662315	12.8907	11.5419	14.213	17.3761	17.7732	9.55637	11.6658	9.36049	5.05972	12.4457	5.85295	7.58669
chr14_6169712_6170389	-0.703707	2.77768	2.67197e-05	0.00671113	3.69487	5.99606	5.18336	4.29928	4.49213	10.2104	7.22577	8.31939	9.36712	7.71119	8.13704	5.96356
chr16_24175930_24176531	0.615264	3.09909	2.68145e-05	0.00671113	8.99293	9.96985	10.7375	10.7355	10.2385	9.343	7.03289	5.6119	5.54103	8.43334	6.06393	6.67876
chr17_20252793_20253321	-1.06141	1.70736	2.67401e-05	0.00671113	1.94679	1.31578	2.8461	1.33602	1.73748	3.23452	3.42707	3.72145	3.21084	6.1733	5.37873	3.23412
chr7_25755956_25756416	0.62596	3.55156	2.76579e-05	0.00685322	14.1765	18.0348	11.9442	13.8077	12.2998	8.09086	7.68666	8.24295	11.808	12.6504	9.73528	8.59979
chr11_62549584_62550153	0.635176	3.12109	2.76643e-05	0.00685322	8.56494	13.6731	10.2611	9.41388	9.85849	7.51933	8.23006	6.24751	6.73183	5.55062	6.42641	8.50831
chr1_178344071_178344431	0.669317	2.01736	2.77564e-05	0.00685837	4.97621	4.07911	4.99254	4.90762	4.72147	3.08672	3.22906	2.79978	2.77337	3.49667	3.32366	3.23942
chr7_12017323_12018063	-0.614054	3.2971	2.81579e-05	0.00690604	6.28728	7.12183	8.48693	9.19029	4.85742	10.7588	10.1876	12.2673	11.8633	10.6928	13.0384	11.9444
chr4_147452691_147453207	-1.01257	2.36687	2.87086e-05	0.00700443	2.0733	2.47511	5.21741	3.27023	2.20392	6.62681	5.41187	9.6166	6.74437	3.90414	6.65346	6.37595
chr17_35269756_35270324	0.743711	3.03412	2.86828e-05	0.00700443	6.62982	13.1357	11.1178	11.3455	8.22334	5.90203	6.06897	5.08239	6.19576	7.81654	5.08797	8.1053
chr7_15805411_15805682	-1.79264	0.164574	2.90291e-05	0.00702371	0.326614	0.5427	0.667732	0.30817	0.0463808	0.851745	1.40503	1.32722	1.15834	0.821206	2.75773	1.41726
chr14_48200230_48200498	-0.895071	1.2475	2.91616e-05	0.00702656	1.72521	1.14562	1.50773	1.23006	1.45793	2.82598	2.68448	3.51193	2.78527	2.5701	2.48014	2.63036
chr17_4815240_4815752	-1.41826	1.30234	2.91416e-05	0.00702656	1.92732	0.509788	0.744069	0.923589	1.48872	5.21871	2.58652	3.78898	1.38571	4.01174	3.08807	2.22057
chr2_28123921_28124825	-0.669517	3.9713	2.96184e-05	0.0070509	10.3963	10.8586	12.7216	13.8954	8.27299	21.8595	21.3155	19.9313	19.3194	15.3186	22.2622	11.6262
chr14_93350937_93351253	0.969302	1.31664	2.95084e-05	0.0070509	2.3936	3.02437	3.2023	3.6752	3.05087	1.77129	1.17886	2.07572	1.14741	2.57303	1.37168	1.41488
chr12_65560928_65561135	-1.37987	0.505953	3.01862e-05	0.00716952	0.438419	0.715899	0.562699	0.412669	0.902262	1.48679	2.06978	1.7186	0.959141	2.77906	1.7275	1.31242
chr8_87692601_87693016	0.879121	2.02247	3.03034e-05	0.00717015	4.3397	5.25672	4.22541	6.53268	4.93364	3.93477	2.95116	4.25439	2.40945	2.0548	2.72154	2.01843
chr16_64324109_64324430	-0.877609	1.46519	3.0319e-05	0.00717015	1.51973	1.87624	1.98296	2.04046	1.04378	2.71194	3.49771	3.30208	2.95497	3.4964	4.04014	2.93295
chrY_5028358_5028532	-1.06474	0.923966	3.03736e-05	0.00717015	0.870276	1.2565	0.842555	1.42513	0.699758	2.11038	2.63348	2.12556	1.87266	2.77743	2.34068	1.92048
chr7_139259415_139259876	0.745388	2.54245	3.05586e-05	0.00718771	7.57145	5.85333	7.34567	7.05702	7.57079	4.77936	6.70877	4.61648	3.29347	4.4213	4.32125	3.23225
chr13_116309574_116310238	-0.659556	2.50574	3.05716e-05	0.00718771	4.00523	4.73863	3.85743	3.27929	3.99722	7.07627	7.01421	7.11486	4.90504	6.16872	6.89846	7.49348
chr11_14599279_14599566	-1.03044	1.1321	3.11882e-05	0.00730318	1.08622	0.968197	0.934534	1.62987	1.39835	2.7417	3.30745	2.27372	3.165	2.05527	1.99948	2.73348
chr5_53371705_53372015	0.905752	1.8327	3.16058e-05	0.00735657	3.79811	5.09093	3.66055	3.78981	5.65884	1.82089	3.41947	2.99879	1.86478	2.87989	2.23211	2.32662
chr6_140193443_140193979	-1.1757	1.55049	3.15667e-05	0.00735657	1.83386	1.23379	2.37275	1.23154	1.05377	3.52406	2.88056	3.07913	4.24049	1.84782	4.41331	5.68115
chr1_131233622_131233863	-1.22342	0.71135	3.19798e-05	0.00736992	1.18039	0.800605	0.654957	0.616635	0.720046	1.75305	1.58884	2.94943	1.23029	1.74745	2.32732	2.22878
chr3_154130910_154131247	-1.39272	0.607125	3.18457e-05	0.00736992	0.966177	0.61998	0.561565	0.815759	0.412416	1.66544	1.70683	3.29796	1.51352	1.43851	2.08714	1.41337
chr10_41839376_41839661	-1.29172	0.744666	3.18596e-05	0.00736992	0.759119	0.89452	0.366524	0.515719	1.2888	2.30911	1.20845	1.98772	2.06759	2.9842	1.7415	1.82001
chr13_66591839_66592352	-0.63942	2.94673	3.19493e-05	0.00736992	5.41368	4.33689	6.88959	5.21824	5.67295	10.3639	9.81275	8.73571	7.33742	10.3865	9.60405	7.28117
chr4_53823763_53824142	0.711105	2.7424	3.23002e-05	0.00738056	7.36742	8.37395	6.29092	8.48623	9.78939	4.56873	6.12574	4.15386	5.02654	5.86187	4.10186	6.58608
chr7_76229536_76229868	-1.12749	1.07081	3.22684e-05	0.00738056	1.5056	1.62584	0.744457	0.620551	1.0098	2.28121	2.15051	2.63699	1.7701	2.67364	3.76915	2.63207
chr12_36092347_36092518	-1.16107	0.822218	3.23431e-05	0.00738056	0.550118	0.982406	0.748985	0.718836	1.35538	2.0243	1.473	2.3592	3.0018	1.95323	1.74455	2.12543
chr14_60528863_60529574	0.596188	3.40073	3.2491e-05	0.00738921	14.2727	9.31182	12.0479	13.0882	13.6752	10.2838	9.3924	7.19526	9.35541	7.71064	7.06125	9.72024
chr9_57612351_57613071	0.752495	4.01553	3.27243e-05	0.0074239	16.7904	13.1243	18.3512	24.0223	28.2193	13.619	12.8001	16.5295	11.4832	13.8821	9.05359	11.1293
chr5_135522277_135522743	0.742831	2.66284	3.2982e-05	0.00746092	6.82821	6.83998	10.4783	7.67081	6.86833	3.75754	5.83678	5.13887	5.22056	3.28799	4.57227	6.28303
chr1_171533471_171533713	-0.84675	1.95866	3.32253e-05	0.00749373	2.06476	2.40089	2.5428	2.05028	3.09886	5.87299	3.06743	5.50055	3.74956	5.0389	4.68595	4.65568
chr2_166115823_166116475	0.771905	2.74345	3.35992e-05	0.0075634	8.54787	6.28929	8.95011	10.3166	7.30153	4.02451	7.291	3.77148	5.67534	4.52332	4.09915	6.2815
chr11_93089268_93089455	-1.70797	0.262819	3.41498e-05	0.00764299	0.00613196	0.258398	0.860452	0.510003	0.437146	0.846888	1.163	1.8179	1.15418	2.47054	1.12835	1.72277
chr8_69848792_69849437	0.677297	3.81168	3.43925e-05	0.00766781	17.422	13.8613	13.9178	21.1559	19.0497	12.1162	16.3736	12.003	9.31446	11.4134	9.40069	8.4938
chr4_40850571_40850877	0.655065	3.54751	3.46211e-05	0.00768932	15.2521	12.9882	13.4593	13.2987	15.4899	11.2587	6.4679	12.945	8.24506	7.40121	8.16173	11.5458
chr4_133614202_133615168	0.657459	4.37261	3.54262e-05	0.0077694	19.1778	24.0366	23.5322	32.6058	26.498	15.9735	21.2473	16.7871	11.8968	21.6988	13.2322	17.207
chr9_68254244_68254520	-0.867664	1.50669	3.5449e-05	0.0077694	1.83886	2.05898	1.40454	1.73884	1.66628	3.16914	2.72857	2.56424	3.69483	3.90832	3.45068	3.84927
chr9_71167107_71167358	1.15861	0.449721	3.52676e-05	0.0077694	1.30701	2.15641	1.69493	1.43484	1.59559	1.1765	0.713722	0.672844	0.432916	0.925839	0.743286	0.70769
chr8_70702770_70703105	0.637098	3.98917	3.5673e-05	0.00777933	13.8779	19.3257	17.7883	21.3678	22.9242	12.8027	14.0313	16.6702	10.0235	13.0585	9.90764	14.3761
chr15_77797938_77798332	0.682508	2.84562	3.56517e-05	0.00777933	6.72838	8.00259	9.3264	10.8276	8.3393	6.10615	4.17743	5.43195	6.85751	6.68494	4.35234	5.87124
chrX_73486947_73487284	0.847867	1.37198	3.56948e-05	0.00777933	2.81991	2.93187	3.58507	3.8777	2.35449	1.76154	1.82891	2.09036	1.89	1.7478	1.84974	1.51569
chr7_58837100_58837480	-1.0215	1.22457	3.60424e-05	0.00779512	0.982324	1.14987	1.89665	1.43011	1.07112	2.36195	2.29963	2.77823	2.22657	3.70354	3.7825	2.52831
chr9_118881473_118882264	0.759369	3.10134	3.60848e-05	0.00779512	10.4994	11.9505	6.65559	10.331	13.4387	5.53105	5.68494	7.23871	6.09818	9.66955	5.8155	6.17202
chr9_58501099_58501340	1.06779	0.934119	3.62195e-05	0.00780597	2.59395	2.77343	2.06502	2.5545	1.85638	1.33276	2.12139	0.827085	0.791112	1.13088	0.997867	1.11257
chr6_87868881_87869197	0.70269	2.61065	3.63417e-05	0.00781782	6.61054	6.39284	6.58206	9.90282	7.25801	4.12636	3.86464	5.38211	4.85417	5.6567	3.97093	5.36757
chr9_5345092_5345576	1.28985	1.3595	3.64206e-05	0.00782036	6.1218	2.64769	2.71825	4.79233	1.34846	1.1251	1.29169	2.29892	1.24705	1.43934	1.59957	1.51829
chr1_186604139_186604500	0.769812	2.14108	3.66984e-05	0.00782227	5.51845	4.88583	4.22244	6.63693	5.45275	4.00399	4.14394	2.68557	2.67567	4.01147	2.85427	2.72903
chr6_29461917_29462884	0.764111	3.93921	3.65118e-05	0.00782227	18.5094	15.5527	25.0742	9.84444	26.8405	12.8233	10.6076	13.3044	10.6727	11.5158	12.9248	11.7401
chr12_114818625_114818828	-2.05479	0.223454	3.66655e-05	0.00782227	0.113982	0.262712	0.474508	0.307516	0.448908	0.386816	1.41737	0.599026	3.2315	1.43936	1.36451	1.82478
chr15_7205956_7206547	-0.613816	3.20316	3.66886e-05	0.00782227	7.03183	7.2219	7.82626	5.93703	5.54853	9.60106	10.8343	10.1973	11.6016	8.12061	11.3304	13.8762
chr17_51831430_51831970	-0.94994	1.95214	3.69544e-05	0.00786245	2.80521	2.03703	2.73762	2.75595	1.39408	4.9516	5.69594	4.132	3.3796	5.24476	6.71631	3.23111
chrY_5263715_5264058	-1.12574	1.43602	3.73415e-05	0.0079303	2.35938	1.70081	1.12197	0.725326	1.37519	2.52458	2.20603	4.04749	3.41633	3.08416	4.99115	3.238
chr16_22118687_22119250	0.970493	2.95344	3.74529e-05	0.00793947	9.95935	7.62156	8.83894	11.9565	12.407	4.65326	9.79815	5.92102	3.00009	6.99432	4.22688	3.73686
chr9_55151222_55151393	-1.0296	1.11143	3.76017e-05	0.00794927	0.768067	1.34079	1.03118	1.62954	1.16054	2.46518	2.53827	2.76184	2.23385	2.36444	1.99813	3.65185
chr1_131068031_131068777	0.764397	3.42266	3.83022e-05	0.00803174	19.973	13.7171	11.7583	8.10001	13.5026	7.30431	9.2366	6.80011	6.06951	9.25512	11.2716	8.29947
chr18_10850877_10851240	1.04092	1.88754	3.86887e-05	0.00809818	3.69555	4.62457	3.75172	6.42853	5.40551	1.73019	1.88497	4.45003	2.05219	2.67387	1.51807	2.83685
chr7_128136947_128137329	0.877607	1.64019	3.88863e-05	0.00812493	4.74816	3.00456	4.05099	4.08836	3.31511	3.42337	2.62735	1.38387	2.06141	1.95307	1.98399	1.81892
chr10_20657383_20658324	0.629101	3.31911	4.10665e-05	0.00851928	14.5897	12.8344	12.9056	11.0493	8.4821	6.13175	8.82671	7.93745	6.25486	8.22592	10.304	9.31631
chr14_66353032_66353862	0.658565	3.0475	4.15243e-05	0.00859893	10.8153	8.70822	8.08185	9.1065	12.643	6.98643	5.15263	6.987	8.11989	7.40426	5.69528	5.76541
chr16_63002964_63003452	-1.02195	1.23876	4.18587e-05	0.00865277	1.40586	0.964179	1.60661	2.0342	0.677697	3.10196	2.43075	2.90293	2.7836	3.49737	2.60046	2.42625
chr9_84194721_84195073	0.842158	2.32966	4.21304e-05	0.00865434	6.49194	6.14028	5.45093	7.15245	6.09375	4.53935	3.79053	6.04075	3.03562	3.08361	3.3426	2.0149
chr11_49617055_49617373	-1.12247	1.1174	4.21637e-05	0.00865434	0.978861	1.25014	1.32177	1.22612	0.926774	3.20604	2.41488	1.53145	2.32503	4.0132	2.71142	2.1218
chr12_101655413_101655665	-1.27309	0.259505	4.20784e-05	0.00865434	0.330631	1.00417	0.371831	0.612465	0.344813	1.22546	1.27986	1.44812	1.44029	1.54276	1.35921	1.31509
chr7_45287432_45288126	-0.805256	2.15212	4.3006e-05	0.00878076	3.13524	2.66294	2.72673	1.85173	3.92137	4.20047	5.21499	6.16491	4.19542	5.14084	6.85823	5.66963
chr12_99793249_99794022	-0.746695	2.734	4.38464e-05	0.00890549	6.46482	3.53724	4.61402	4.29731	3.74079	5.50165	6.95009	8.31193	9.18783	9.66733	8.85579	7.28466
chr18_75455108_75455680	0.619043	3.78229	4.37716e-05	0.00890549	12.3602	13.8664	16.9499	20.1341	18.6948	10.2227	10.8546	10.8524	11.8671	12.5455	8.43076	14.0773
chr1_173365968_173366436	-0.966531	1.43454	4.40082e-05	0.00890726	1.94053	1.60267	1.40796	1.8372	1.12934	3.35892	2.72075	4.285	3.79197	2.7753	3.68381	2.11848
chr9_116872778_116873688	0.602836	3.75555	4.39614e-05	0.00890726	14.2958	12.5212	16.6681	19.0116	17.6668	10.8564	10.1737	12.8926	12.0519	10.796	7.70099	13.3671
chr11_50441485_50442310	1.01761	2.82771	4.4187e-05	0.00892792	7.05569	9.98068	6.47209	8.39203	14.7677	4.48854	4.26607	7.99904	3.37685	4.7296	2.77281	6.48658
chrX_5081385_5081707	-1.53245	0.992377	4.45956e-05	0.00899486	0.65498	0.891383	0.94334	0.919428	0.794918	2.55909	1.76386	6.15259	1.76976	1.43731	2.47167	1.91849
chr10_27988078_27988818	0.964421	2.23025	4.52045e-05	0.0091019	4.0281	5.87214	5.26281	7.7593	7.09029	3.26622	3.10965	3.79405	1.75256	5.24812	2.13729	3.44242
chr3_19683011_19683616	-1.5317	2.48377	4.56082e-05	0.00912754	0.462466	4.52403	4.65579	1.44347	1.46118	8.04601	3.57596	7.28525	5.25587	11.3151	8.84783	9.11517
chr7_6131985_6132220	-1.12186	1.02008	4.54922e-05	0.00912754	0.659456	1.44102	1.22735	0.821943	1.09369	2.7513	1.49634	2.38476	2.61173	2.05559	2.11215	3.5511
chr12_83774621_83774858	-1.19718	0.91026	4.5481e-05	0.00912754	1.39531	0.980225	0.65168	0.618586	1.02641	2.48137	2.50983	1.26438	2.15141	1.64378	2.93129	2.94035
chr16_44331994_44332736	-0.640815	2.47232	4.5724e-05	0.00912754	3.89791	3.82451	4.71859	4.39327	2.92707	6.99175	5.67687	6.85315	5.82602	7.09561	6.53298	6.17269
chr12_113713627_113713877	-1.10946	1.00585	4.60903e-05	0.00917105	1.18803	1.25443	0.841666	1.42587	0.617821	2.10211	1.88243	2.01418	2.8001	3.49849	2.46577	2.02131
chr8_87684508_87684658	-1.87426	-0.00613832	4.6791e-05	0.00927689	0.113587	0.641639	0.0885587	0.00284609	0.618047	1.14276	1.63256	0.828347	0.326101	1.44017	1.58335	1.52121
chr7_145107697_145108052	0.790399	1.84109	4.85383e-05	0.00950991	4.01002	5.82689	3.47118	3.68747	4.51498	2.0922	2.41441	3.01038	3.16459	2.57042	2.71119	2.42757
chr7_29980829_29981095	0.59849	3.11993	4.87616e-05	0.0095376	13.9289	8.61375	9.40789	9.71862	9.71231	8.33555	6.90811	5.87071	7.46413	8.02129	7.27063	5.86519
chr11_54710638_54710828	1.25367	0.502568	4.89274e-05	0.00955398	1.41522	2.0583	1.69248	2.74704	0.961324	0.889691	0.713954	0.911565	0.52668	1.02899	0.626533	0.707671
chr4_136434173_136434334	1.30738	0.512846	4.9256e-05	0.00960203	1.09717	1.50143	1.49953	2.04223	2.69109	0.795881	1.08056	0.429562	0.811015	0.925889	0.390392	0.810102
chr4_47407218_47407884	0.604179	3.11366	5.09457e-05	0.0098001	8.77867	12.5001	8.17481	10.6341	10.8348	8.97452	6.24041	7.26074	6.08907	7.60953	6.06606	7.18655
chr7_19803004_19803248	1.05058	0.851347	5.15087e-05	0.00987576	2.37855	2.9651	1.4927	2.14851	2.02293	0.865844	1.12636	1.18395	1.4542	0.821763	1.46191	0.908879
chr15_59836557_59837074	0.720209	2.13091	5.26163e-05	0.0100391	5.40991	6.62125	4.12851	4.50574	5.38311	3.26204	3.50451	4.16995	2.67452	3.39322	3.45019	3.03433
chr1_58722123_58722572	0.634686	2.38292	5.2786e-05	0.0100544	6.06224	6.41648	6.97653	4.61288	6.40403	4.42477	3.82573	3.97605	4.13252	4.21583	4.90696	3.53893
chr15_12125231_12125446	1.32517	0.37876	5.29584e-05	0.0100588	1.4125	1.32308	1.21485	1.53539	2.47273	0.517862	0.946202	1.01784	0.437317	0.51361	0.504243	0.811073
chr17_84786511_84786714	-0.958168	1.67362	5.30898e-05	0.0100629	2.68861	1.13048	2.17067	1.74063	1.73377	3.97653	3.15409	3.46271	2.93817	5.65862	4.53954	3.33681
chr12_79471774_79472405	0.809431	2.28402	5.34031e-05	0.0101058	6.3818	4.41939	6.02503	6.33838	6.78837	2.60732	3.00634	3.07528	3.96449	5.65929	2.74425	4.05125
chr6_120190910_120191383	0.613503	2.96141	5.35459e-05	0.0101164	9.73592	8.80882	7.0429	8.8993	11.2474	7.3609	7.12568	6.09146	6.65582	5.86026	5.80908	5.35995
chr2_24607603_24608182	-1.19359	1.80404	5.59203e-05	0.0104462	1.3108	1.03932	2.84541	1.63938	2.36695	2.76555	5.28102	5.85795	5.4189	4.31833	5.75169	1.91071
chr17_32091228_32091990	0.622059	2.46703	5.61128e-05	0.0104654	6.60143	7.22656	6.30535	7.35722	5.02803	4.50537	3.4501	3.9909	5.41971	4.73035	4.32011	4.35171
chr12_86672010_86672809	0.826018	2.67295	5.64873e-05	0.0105184	6.5088	6.56446	6.48175	11.3302	8.89036	4.95123	5.56635	4.25766	4.30079	6.89274	3.01093	4.14649
chr2_38591956_38592561	-0.670231	2.42174	5.69967e-05	0.0105625	4.2143	4.01324	3.66995	3.07458	3.70421	7.63682	6.197	5.33216	5.27884	7.40479	6.88822	5.15687
chr3_81465627_81466075	0.75854	1.88346	5.73466e-05	0.0106105	4.54482	4.90862	3.47003	5.20858	3.97386	2.54973	2.93753	2.2817	2.50734	3.80675	2.36011	2.73255
chr15_74382610_74383025	-0.881875	1.94074	5.76595e-05	0.0106515	2.06362	1.48393	2.64013	2.45385	3.18359	4.58864	7.11582	4.25212	3.75017	4.21504	4.32659	4.35053
chr9_63941707_63942286	0.886897	2.90742	5.80724e-05	0.0106631	7.05683	6.63507	7.70425	12.5628	13.7065	6.11405	7.19275	6.04796	5.38875	5.75848	3.38568	4.34673
chrY_9989770_9990451	-0.729722	2.63564	5.81896e-05	0.0106647	4.32882	6.37984	3.28138	4.19359	3.06662	6.23764	7.58876	6.51512	8.92617	7.91796	8.23995	6.37224
chr18_82167753_82168110	-0.619166	2.67564	5.84315e-05	0.0106922	4.97417	4.08218	5.09004	5.10906	3.8127	7.68934	6.92411	6.26224	7.6409	6.37375	7.99989	9.01464
chr11_26962973_26963621	0.773693	2.53175	5.88678e-05	0.0107383	5.42969	7.57663	6.48932	8.98678	6.96624	6.809	3.18481	4.9851	4.4955	4.21543	3.36256	3.43603
chr7_70266950_70267485	0.756533	3.13153	5.92649e-05	0.0107601	9.31997	8.69709	12.345	16.2327	7.83354	6.34482	7.94792	5.85754	4.62844	8.63959	6.54072	7.49292
chr4_147987506_147988541	0.964171	5.27347	6.07208e-05	0.0109139	43.6257	33.9613	59.9008	49.4011	72.0247	29.874	31.3144	37.2524	12.481	44.8382	18.6803	22.0562
chr5_36098872_36099595	-0.743947	2.85928	6.09504e-05	0.0109139	4.97898	3.61992	4.8944	4.80793	6.23936	9.55812	10.0613	12.273	7.98262	7.40183	6.94067	6.87596
chr11_80087343_80087493	1.23996	0.689429	6.06199e-05	0.0109139	2.37494	2.6948	1.49532	0.932972	2.58691	1.06945	0.602165	0.439976	1.2772	1.02856	0.86712	0.910828
chr14_4200955_4201251	-0.895307	1.48117	6.05261e-05	0.0109139	1.73171	1.6906	1.40564	1.73806	1.82923	4.18857	4.14527	3.0582	3.23176	3.59932	2.8547	2.11815
chr17_80760226_80760464	-0.991051	1.0491	6.05953e-05	0.0109139	0.873428	1.34241	1.61107	1.22643	0.767085	2.47238	1.75541	2.87298	2.33198	2.15864	3.05702	2.42892
chr14_19419272_19419429	-0.64008	4.22038	6.10772e-05	0.0109188	14.9253	9.93323	14.316	18.0821	10.53	21.7233	24.5669	30.7534	18.2022	18.6091	21.3273	20.442
chr4_59010328_59010484	-1.05052	0.889448	6.13582e-05	0.0109523	1.18644	1.0707	0.746679	1.12311	0.860333	2.48708	2.879	1.99854	1.78171	1.54092	2.10183	2.533
chr12_8386584_8387017	0.808298	1.7037	6.19918e-05	0.0109979	4.43057	3.64173	3.57159	5.10187	3.00372	2.10473	2.89868	1.76445	2.89607	2.57102	1.99042	2.22558
chr8_110749178_110749363	-1.1364	0.46638	6.21015e-05	0.0110006	0.756341	0.806434	0.754511	0.514284	0.570711	1.77547	1.5538	1.46615	1.24322	1.54219	1.48671	2.0281
chr11_114670515_114670747	0.925916	1.66357	6.25474e-05	0.0110459	6.34643	3.54997	3.76247	3.48166	2.77403	2.67352	1.99231	1.63091	2.90405	1.74698	2.69158	1.61504
chr1_167688439_167689187	-0.690489	2.72271	6.32063e-05	0.0111117	5.72049	4.9952	4.70825	4.39944	3.28034	7.3158	6.80916	7.92518	5.61932	8.63807	10.5358	7.99652
chr19_23892954_23893823	-0.675109	2.90825	6.35843e-05	0.0111613	7.22534	4.70527	4.31843	4.70911	5.45636	9.1914	7.92808	6.69058	8.43703	11.622	9.47944	8.70365
chr2_132384871_132385400	-0.807412	1.76219	6.46776e-05	0.0113021	1.42202	2.3191	2.64494	2.65287	1.79114	4.24685	4.07595	3.71915	3.39666	4.62812	3.3525	4.55786
chr7_108950510_108951303	-0.589961	2.56615	6.52488e-05	0.0113677	4.43645	4.27197	3.85307	4.29554	4.59265	6.43393	6.36112	7.37566	7.83829	5.96261	7.26353	6.57769
chr10_73296299_73297017	0.7492	3.32043	6.55281e-05	0.0113836	11.9085	10.6642	11.2903	15.7342	12.2636	9.22392	9.47057	9.69321	6.26045	9.35879	6.56155	3.83224
chr17_8505786_8506448	0.596529	3.95915	6.66265e-05	0.0115559	23.5641	20.6798	14.3855	14.739	19.2422	14.4243	16.4619	10.5104	13.6654	9.55993	13.0623	12.6509
chr11_60011603_60012138	-1.05399	1.72398	6.74417e-05	0.0116625	1.09832	1.68343	3.23066	1.9424	1.42102	3.04987	5.2499	4.22134	2.84076	3.39196	6.21206	3.9464
chr1_106517605_106518202	0.664416	3.2392	6.80838e-05	0.0117148	9.21586	13.1131	10.9177	12.7772	10.8005	9.50318	7.86364	9.93531	4.52612	7.71186	7.40127	6.16849
chr8_26384318_26384645	-0.995325	1.32746	6.79265e-05	0.0117148	0.984699	1.42304	1.41102	1.83495	1.45643	3.55605	2.31493	3.89818	1.94269	3.90911	3.08181	2.42514
chrX_136929469_136929742	-1.49445	0.025681	6.82244e-05	0.0117148	0.115049	0.541587	0.375682	0.609538	0.279127	1.33347	0.625496	1.30905	0.885265	1.44025	1.11469	1.41926
chr18_3112777_3113758	-0.821271	2.96067	6.90983e-05	0.0117913	4.7675	4.89128	7.27827	4.70779	3.94367	7.73096	5.38672	11.8056	12.0839	8.94498	12.3893	8.19379
chr8_107489741_107490398	0.609365	3.19409	7.10199e-05	0.0120367	8.99762	10.2314	11.3961	11.7566	11.637	6.96152	5.05419	8.16354	8.92435	9.46215	6.67666	6.88004
chr13_65599461_65599762	-0.982442	1.27057	7.10533e-05	0.0120367	1.30157	1.14692	1.31586	1.8341	1.30227	1.98972	3.7174	3.8869	2.68872	2.98204	2.95814	2.12034
chr5_137152163_137152564	1.8125	2.49531	7.21341e-05	0.0121843	3.93712	14.249	6.75983	4.01321	15.0219	3.02057	4.69893	0.644518	0.480615	5.55945	1.52309	2.42762
chr19_24343461_24343932	0.814771	2.03226	7.20732e-05	0.0121843	4.76631	5.53194	3.84493	3.89534	6.77082	3.92887	3.60091	2.91409	2.59218	2.98181	2.60616	2.32342
chr10_34444702_34444906	-1.302	0.434752	7.26649e-05	0.0122384	0.754216	0.622921	0.466491	0.613768	0.578355	0.934005	1.55438	1.46661	2.27741	1.74835	2.19037	1.00731
chr17_89397954_89398155	-1.25335	0.290123	7.29115e-05	0.0122469	0.542242	0.25307	0.564556	0.913838	0.503422	1.69424	1.40855	1.45068	1.4389	1.23339	1.47787	1.11068
chr12_90971206_90971524	0.864416	1.5235	7.50594e-05	0.0125329	3.46479	4.29664	3.76965	2.9711	2.94931	1.5642	2.73305	1.7418	1.22868	2.05652	2.79977	2.12627
chr5_30481629_30481779	1.30938	0.31976	7.53276e-05	0.012544	1.09277	1.04895	1.31251	2.13884	2.00298	0.614164	0.575226	0.661122	1.00835	0.823101	0.267229	0.504463
chr17_13478605_13479351	0.627389	3.25162	7.53413e-05	0.012544	14.1551	10.3152	9.49546	11.2504	11.5469	10.4066	8.53899	7.92209	5.98622	8.02048	8.2482	5.15221
chr8_79575826_79576495	0.914353	2.34223	7.55838e-05	0.0125663	5.85218	4.23143	5.44905	9.6911	6.99376	4.17338	5.07303	3.81871	3.03761	4.31989	2.74407	2.11689
chr2_133136836_133137033	-1.46903	0.51588	7.6208e-05	0.012652	0.648596	0.436864	1.04845	0.713971	0.182979	0.743182	1.31487	2.32575	1.4242	1.95412	2.66713	1.92444
chr8_70820658_70820901	-0.903175	1.34433	7.64064e-05	0.0126669	1.41037	1.04964	2.08366	2.03779	1.0549	2.72323	3.72923	2.91438	2.68493	2.5697	3.08112	3.34234
chr1_167247700_167248031	0.895194	1.67586	7.73068e-05	0.0127798	2.93805	3.45852	3.57138	5.60808	4.07631	2.67077	1.61097	2.36879	2.43359	2.98361	1.39261	2.02254
chr5_77113916_77114132	-0.726624	1.84703	7.76115e-05	0.012812	2.70083	2.03456	3.02411	1.64502	2.55539	4.23898	4.35034	3.60455	4.31624	4.00976	4.43208	4.35303
chr8_110965474_110966023	0.640438	4.05098	7.79305e-05	0.0128282	17.9744	15.6375	17.9738	23.104	24.9733	15.2212	18.2501	13.3541	11.0181	15.6307	10.2784	11.0258
chr17_66858651_66859148	-0.866386	2.07843	7.7828e-05	0.0128282	2.81215	3.4076	2.15592	2.35579	2.53626	6.58725	6.90074	5.27734	4.47634	2.77299	5.41671	4.44998
chr12_82838309_82839009	0.734418	3.10328	7.80758e-05	0.012834	16.1845	7.70801	7.98301	9.51657	11.4962	7.80364	7.14926	5.6017	7.56602	5.34508	5.45623	7.79831
chr7_104244291_104244583	1.08745	1.41401	7.88639e-05	0.0129453	2.07785	5.67892	3.10106	4.18506	2.10931	1.76861	2.06785	1.10724	2.17764	1.74809	1.72673	1.21055
chr6_53067731_53068895	-0.588144	3.04384	7.94096e-05	0.0130165	5.74078	6.41764	7.64443	6.64323	3.98661	9.62637	10.1072	10.1555	8.79082	7.91569	10.9432	9.71685
chr1_83119669_83120611	0.626545	4.47567	8.17528e-05	0.0133817	22.9563	25.909	19.6536	30.5706	34.4901	21.5979	20.0719	21.3412	17.4183	20.1543	14.9514	12.742
chr4_98779474_98779912	-1.08958	1.29798	8.20179e-05	0.0133966	0.982786	1.14893	1.41342	2.135	0.990282	4.1143	2.31398	4.38611	2.59191	2.5697	2.24951	2.73083
chr5_92811215_92811534	0.959895	2.71528	8.20738e-05	0.0133966	8.55065	6.19535	8.66219	13.367	6.1697	7.62281	4.12122	5.74874	4.02634	5.03892	3.9682	2.0117
chr1_165840745_165841204	-0.807402	2.0761	8.26269e-05	0.0134198	3.02589	1.65889	3.20904	3.67047	2.14413	5.03204	5.06433	5.14824	5.86201	5.0383	5.65347	3.43334
chr2_181060042_181060606	-0.663291	2.3363	8.23527e-05	0.0134198	3.99773	3.65294	3.57761	3.17405	3.25473	7.19505	5.11628	6.19597	6.02273	4.72826	6.99667	4.95507
chr9_41169998_41170431	0.834223	2.64323	8.27166e-05	0.0134198	7.47219	5.29993	8.95466	8.38288	8.97193	6.33494	4.25026	7.35847	3.28991	4.11208	3.96733	3.12986
chr14_21820953_21821408	0.835569	2.71337	8.27924e-05	0.0134198	5.2232	8.28075	6.76469	8.89374	11.667	4.398	6.35644	5.7611	3.8376	6.06852	3.97306	3.63745
chr14_20143701_20144492	-0.760061	2.43994	8.40584e-05	0.013606	4.53157	3.92496	4.34141	3.07364	2.406	5.62539	6.34155	6.60251	6.10097	4.41881	8.81288	7.59606
chr4_120141715_120141963	0.73175	2.0264	8.43463e-05	0.0136336	6.25832	4.07637	4.89532	5.11155	4.10534	2.99674	2.05888	3.78106	3.14682	3.8059	3.20298	2.5266
chr7_137122051_137122363	-0.907672	1.10443	8.5104e-05	0.013718	0.981421	0.966295	1.41513	1.22794	1.63341	2.46882	2.27576	2.87849	2.23632	3.08596	2.7061	1.91879
chr12_114826505_114826835	-1.4151	1.02749	8.61884e-05	0.0138544	1.07854	0.609537	0.941745	1.12155	0.789101	0.99079	1.50535	2.27165	4.57123	3.29187	2.23583	3.03967
chr13_56914660_56914995	-1.17185	0.828904	8.67024e-05	0.0138795	0.86727	0.889237	1.03881	1.32222	0.394944	2.11683	1.85904	1.74977	1.50407	3.29319	2.33537	2.02332
chr5_31563512_31563909	0.621514	3.33163	8.70115e-05	0.0139099	13.4093	15.4512	8.82847	8.80933	13.3178	8.847	8.8319	7.56017	8.08327	9.04934	8.62046	6.47121
chr4_98142837_98143433	0.735298	3.095	8.71314e-05	0.0139099	14.4681	11.2296	10.1651	8.4985	8.43697	6.25733	9.39063	3.56785	6.83206	6.06578	8.2188	6.27352
chr10_51744221_51744710	-0.673304	2.827	8.74082e-05	0.013935	4.2319	4.52936	4.32164	7.44376	4.40447	10.0214	8.3067	8.70938	7.89702	8.22563	6.57259	8.80713
chr1_91193677_91193947	-1.02728	0.770789	8.88897e-05	0.0139992	0.867984	1.16818	0.941388	0.719179	0.86781	2.49996	2.35217	2.22661	1.60224	1.43826	2.32845	1.51446
chr4_134624261_134624845	0.597408	3.26606	8.88912e-05	0.0139992	10.1825	9.95452	12.5307	9.82526	13.9361	6.49801	10.2775	6.7872	7.44793	8.84384	7.77025	7.79291
chr6_131013357_131013606	-1.30091	0.578393	8.89808e-05	0.0139992	0.861583	0.525965	0.948249	0.514297	0.570617	1.66926	1.19001	1.48129	1.98484	2.0571	3.02032	1.10799
chr7_144529413_144529598	0.835621	1.41635	8.80814e-05	0.0139992	3.99142	3.20439	3.29603	2.46211	3.04338	2.60116	1.83606	2.21769	1.69959	1.23238	1.97071	1.61717
chr13_24375307_24375816	0.775863	2.19719	8.91655e-05	0.0139992	6.37612	5.33604	3.64925	4.6097	7.72662	3.71985	3.64094	3.18897	3.78511	2.98101	2.97742	3.64497
chr15_54534034_54534558	0.853962	2.89477	8.8532e-05	0.0139992	10.9179	10.2521	6.09273	12.0531	8.01598	4.56017	5.88403	5.42315	3.54914	9.56899	5.66765	3.93993
chr2_104002805_104003250	-0.731667	2.05037	8.97719e-05	0.0140049	2.17617	3.21864	3.87981	2.55932	2.06405	4.67182	5.44523	5.01413	3.83711	4.42067	5.52857	5.26516
chr7_81084595_81085066	0.615512	3.08727	9.16209e-05	0.0142742	11.4602	9.60972	10.0737	7.78419	11.289	9.80131	6.3654	7.37956	5.08397	6.37431	6.18311	7.18725
chr3_138770695_138771436	-0.967415	2.43574	9.1946e-05	0.0142866	4.41781	2.83569	3.67792	3.67737	1.88698	7.07354	6.22324	8.25233	4.81204	7.19817	10.4995	3.42833
chr4_147585736_147586171	-1.05037	1.49881	9.2206e-05	0.0142971	0.774627	1.32412	2.27453	0.827857	2.55618	3.07254	2.86589	3.56208	4.43478	2.67195	3.69213	3.84853
chr12_21144509_21145284	0.714139	3.6203	9.22591e-05	0.0142971	10.8478	12.1689	14.0219	18.7017	19.4721	9.71381	8.76941	12.7044	7.7847	11.9297	6.71324	10.3258
chr4_114584464_114585004	0.670879	3.30003	9.25429e-05	0.014322	9.54137	9.49754	14.1387	16.0366	10.3404	8.03968	9.74429	8.18137	5.98407	6.99091	6.44319	9.82557
chr1_77233114_77233332	-1.03061	0.898077	9.34332e-05	0.0143962	0.870218	1.53748	1.2287	0.821281	0.621035	2.67367	1.9921	1.8765	1.87475	1.95307	3.0442	1.92089
chr15_98672490_98672955	0.789474	3.14261	9.37027e-05	0.0144057	7.3871	9.23613	10.256	14.6066	13.4231	9.35301	7.68051	8.37733	4.62911	6.37454	4.73377	5.96827
chr6_84383784_84384153	0.89485	1.75837	9.41424e-05	0.0144162	3.1545	4.00062	3.56812	4.59847	5.44516	3.50371	2.5188	2.3791	1.58962	3.08632	1.75358	1.71584
chr2_158695674_158696194	-0.915415	1.8317	9.53785e-05	0.01451	2.16574	2.41146	1.97253	2.35007	1.94721	4.69366	5.13991	6.46651	2.46809	4.62754	3.83907	3.13116
chr3_53725006_53725512	0.779528	2.32205	9.52574e-05	0.01451	7.23838	3.96431	7.54817	6.44076	5.49443	5.55223	2.75468	4.44744	3.40346	2.87749	3.10665	4.05024
chr12_87861473_87862917	-0.622984	4.07698	9.53051e-05	0.01451	11.9081	11.3859	9.67949	15.4286	13.0842	18.9771	21.627	27.4578	18.2192	15.5238	15.4535	22.7784
chr15_36457730_36458051	-1.00398	1.37838	9.50578e-05	0.01451	1.83246	0.500203	1.98826	1.73499	1.37301	3.73494	2.97126	3.17021	2.8662	2.56946	4.2711	2.42446
chr17_5012690_5012855	-1.077	1.01936	9.52664e-05	0.01451	1.29436	1.43961	0.552759	1.22525	0.931574	2.19432	2.14052	3.23679	1.588	3.39538	2.46629	2.02122
chr9_102096853_102097246	0.721942	2.29808	9.64288e-05	0.0145935	6.16671	4.78424	6.97926	5.11947	6.41373	3.24446	2.75529	5.06516	2.84826	4.6286	3.82211	4.05018
chr8_45731298_45731840	0.597121	2.45894	9.6829e-05	0.014635	5.102	7.41085	6.59213	6.64577	6.0891	5.33167	4.36859	4.49091	4.58626	4.21534	3.96228	4.04627
chr10_78090165_78090550	0.943818	1.74075	9.70763e-05	0.0146534	5.92626	2.9967	5.28777	2.77372	4.06193	1.82926	2.12945	1.38971	2.80526	2.05589	3.52006	2.32803
chr18_84681925_84682131	0.871405	1.72783	9.7514e-05	0.0147004	3.36655	4.82744	2.711	5.40724	3.99216	2.85093	2.89681	1.7634	1.86946	2.88025	1.75264	2.32769
chr6_145168922_145169197	-0.897288	1.62632	9.88083e-05	0.0148762	2.37122	2.14579	1.01895	1.33648	2.44426	3.70774	4.95383	2.7059	3.96159	3.18658	3.70048	3.64327
chr7_100944422_100944683	0.938834	1.2028	9.92005e-05	0.0148968	2.60216	3.6785	2.15376	2.76187	2.75955	1.12297	1.79876	1.34037	1.24542	1.54233	1.2488	2.43752
chr11_107876734_107877847	-0.780119	2.71589	9.9335e-05	0.0148977	5.29053	3.26641	4.80686	4.19487	4.35831	7.22226	10.2789	6.27939	6.16624	10.7999	9.57692	5.35482
chrY_6876632_6877181	-0.963242	2.27998	0.000100351	0.0150114	3.56071	4.0426	3.20531	2.66194	1.291	5.54735	3.92642	5.19566	6.11143	5.13993	10.1115	6.17466
chr1_168490609_168490789	-1.06421	0.801471	0.000100771	0.0150356	1.39484	0.794511	0.844733	0.82	0.787355	2.12171	2.6109	1.62138	2.16095	1.74728	2.68403	1.41213
chr17_86736034_86736240	-1.46484	0.494181	0.000101353	0.015103	0.543169	0.811793	0.274439	0.713896	0.580469	0.744389	3.06651	1.23144	2.17654	1.2327	1.61005	2.02685
chr2_159290905_159291055	-1.48326	0.0207372	0.00010171	0.0151368	0.432333	0.541527	0.278962	0.509322	0.199206	1.14506	1.13177	1.30834	0.419205	1.54341	1.11432	1.52158
chr1_133685648_133686487	0.659697	3.21793	0.000102052	0.015149	10.3963	10.9488	10.5396	12.7762	11.2528	8.4151	7.59222	4.99244	5.35	11.5214	6.91741	7.38818
chr3_101574546_101575263	0.593064	4.49652	0.000102295	0.0151658	30.6106	26.8944	30.992	19.9588	26.547	21.0521	11.5886	21.4835	14.3304	21.5944	18.8546	22.8826
chr12_16850486_16851281	0.648498	2.88051	0.000102783	0.0151969	8.01646	10.536	7.42553	7.88007	9.83689	4.64039	5.24906	5.56788	5.28668	8.43522	5.31827	6.68384
chr12_115294117_115294372	-1.92291	0.965033	0.000102747	0.0151969	0.649588	0.342558	0.659232	1.01573	0.495721	1.17161	0.979756	1.40707	7.10423	3.39478	1.52376	2.42745
chr15_32232329_32233206	0.59004	3.65533	0.000102897	0.0151969	13.5366	17.1216	10.9932	18.4969	14.3576	10.2397	12.1629	8.77968	10.147	10.0763	8.17696	13.3699
chr2_5679622_5679774	-1.60806	0.262781	0.000103666	0.0152392	0.328826	0.537398	0.277303	0.10723	0.927186	1.50266	1.03361	2.65095	0.503445	1.43946	1.59732	1.51869
chr7_25479438_25479753	-0.936478	1.17833	0.000104448	0.0152709	1.40582	1.4281	1.31735	0.825056	1.54735	2.92513	2.15984	3.25768	3.25644	1.84916	2.94924	2.2235
chr10_14545041_14545612	-0.683089	2.3799	0.000104346	0.0152709	3.36015	4.01728	4.53324	3.98481	2.25417	5.63617	4.99477	6.08076	6.66159	6.37537	7.24283	5.66588
chr4_146915168_146915374	-1.02513	0.791509	0.000105161	0.0153499	0.656918	0.980361	1.13423	0.820174	1.02671	2.12346	1.46507	2.35052	2.44356	1.4382	1.97666	2.22831
chrX_150593202_150593934	-0.812043	2.13948	0.000105516	0.0153499	3.24074	3.76873	1.57978	3.67219	2.06	5.57218	5.73724	6.78621	4.38041	4.83199	5.30208	4.44921
chrY_6796528_6796701	-0.873896	1.7179	0.000105575	0.0153499	2.26882	2.60251	2.26354	1.74236	1.33322	5.54234	2.89588	2.96703	3.76883	3.4952	4.42281	4.25284
chr11_119547280_119547738	-0.685951	2.2083	0.000105959	0.0153759	3.45959	3.20483	4.06272	3.17063	2.12007	5.65929	5.87689	5.41792	4.65385	4.21403	6.38258	5.66925
chr3_90549896_90550112	-1.67288	0.528423	0.000106234	0.0153967	0.330959	0.438891	0.855684	0.209732	0.830334	2.51223	1.95541	2.93327	0.586484	0.717452	2.78806	1.41368
chr11_29626474_29626904	0.741998	2.12522	0.000106636	0.0154197	5.62381	5.70827	4.89058	4.91179	5.07741	3.91149	2.72459	3.42789	2.213	5.04188	3.44858	2.32179
chr13_110929497_110929980	0.739444	3.49093	0.000107394	0.0154877	13.8533	13.9808	9.48264	20.2225	12.1535	10.5531	10.199	10.6299	6.33673	10.9015	6.70005	6.26648
chr6_99491228_99491526	0.932589	1.1125	0.000107537	0.015489	2.49257	2.1201	2.0609	3.56781	2.77328	1.50352	1.41195	1.69428	1.24946	1.43949	0.890539	1.82532
chr2_118049987_118050625	0.625924	2.47291	0.000107918	0.0155247	8.31275	6.49887	5.44861	6.84981	5.55511	4.32117	4.89003	3.61667	5.41915	4.11236	4.79801	3.84277
chr8_3418057_3418465	0.659994	2.41624	0.000108431	0.0155792	5.20838	5.77609	6.87871	6.94976	6.6222	4.8823	5.51958	3.97939	3.76096	3.39179	3.35801	4.55656
chr11_98348479_98349024	-0.588299	2.86076	0.000108768	0.0156085	5.62482	5.79759	5.84315	5.41963	4.0112	7.57291	7.77359	7.94917	8.17082	7.09332	10.1918	10.2295
chr19_25074827_25075195	0.916116	1.542	0.000109321	0.0156684	4.21171	2.27949	3.95923	3.88342	3.6361	1.93763	2.60545	2.83264	1.78856	1.12916	2.21148	1.61633
chr13_66869854_66870043	-1.20037	0.477215	0.000110611	0.0157569	0.861053	0.713606	0.561604	0.715256	0.492219	1.49189	1.68318	2.55242	1.24196	1.33596	1.95781	1.21106
chr1_69456672_69456941	-0.865834	1.64716	0.00011112	0.0157774	0.886029	2.51394	2.74689	1.84228	1.65115	3.79842	4.82843	3.33047	2.94174	3.70155	3.93966	3.64306
chr7_143118430_143118965	0.843736	3.02169	0.000111166	0.0157774	7.70542	7.80082	13.1097	10.1259	12.5526	7.28086	5.6536	9.8348	3.54083	4.83105	4.47983	6.68313
chr8_75035698_75035948	0.606242	2.88518	0.000111713	0.0158165	9.3021	8.09288	7.80616	8.69303	9.3899	6.09469	6.84037	7.95825	5.37607	4.31632	5.2009	6.37811
chr17_5241248_5241652	-1.2109	0.972283	0.000112164	0.0158418	1.60691	0.514476	0.843444	0.820779	1.10262	3.78276	2.52135	3.11263	1.58884	1.84962	2.46508	1.51195
chr12_79748836_79749166	1.24141	1.25377	0.000113209	0.0159314	3.24635	1.46789	1.95804	4.68696	4.28812	1.50578	1.02948	1.9306	1.15704	1.85202	0.532119	1.72347
chr3_65904611_65905207	0.886458	2.83899	0.000113915	0.0159921	5.76535	7.09163	8.27708	10.8312	13.3531	5.02576	6.12542	3.90194	5.39541	8.12771	3.50115	4.2461
chr8_111689534_111689793	-1.09424	0.793776	0.000114092	0.0159976	1.07849	1.54439	0.460209	0.8197	0.629978	2.21523	1.59575	1.86612	2.53603	1.64423	2.44895	1.92197
chr12_101074796_101075101	0.87007	1.12674	0.000115089	0.0160407	2.70464	1.84539	3.30795	2.45618	2.61894	1.50003	1.79358	1.69929	1.34102	1.13012	1.59938	1.41621
chr1_171714852_171715122	-1.01474	0.85671	0.000115433	0.0160695	1.29161	0.884645	0.746823	0.619225	1.34323	1.74502	2.61922	1.99373	1.59758	2.26241	2.68783	2.02341
chr7_80166712_80167091	0.857126	2.26839	0.0001156	0.0160735	4.88452	4.78221	6.31064	8.36772	5.72561	4.36343	2.47728	4.92044	2.67014	3.18689	2.14367	4.66343
chr1_52952603_52953259	-0.684855	2.41367	0.000117038	0.0162124	2.7215	4.38149	3.86194	4.89653	2.63249	5.35856	7.12088	6.0882	6.28975	6.787	6.64785	5.56354
chr2_110362713_110363108	-1.12953	1.34008	0.000118119	0.0163239	1.61764	1.14854	1.89567	1.73273	0.444866	2.81011	1.79913	4.15207	3.51753	3.08458	4.27041	2.22089
chr6_66361296_66361997	-0.708781	2.50996	0.000118383	0.0163239	3.57773	5.01606	4.71904	3.27869	3.00465	6.61844	7.54927	6.61453	5.17845	6.68338	9.54096	5.2568
chr12_88220193_88220915	-0.904882	2.6094	0.000118572	0.0163307	3.89633	4.56022	2.23687	4.4934	3.92937	4.96724	11.4424	8.79798	8.64762	4.41796	7.28021	7.38791
chr1_20743902_20744345	-0.889294	1.73615	0.000119748	0.0164083	2.37503	1.76991	2.648	2.34831	1.17758	3.328	4.07523	2.71979	3.39691	4.62813	5.73289	4.15058
chr2_181080877_181081315	-0.611229	2.79993	0.000120977	0.0164095	5.30064	5.53112	5.46546	5.62003	3.41543	9.30369	7.62501	9.45771	7.44429	6.88775	9.3408	6.77625
chr17_42752169_42752773	0.643358	3.13242	0.000120944	0.0164095	11.0348	12.8572	9.02686	10.3302	9.18367	5.61081	10.875	6.24873	5.72268	6.78593	7.99059	6.47512
chr17_23681141_23681337	0.854448	1.6793	0.000122275	0.0165662	2.61724	4.09983	3.28539	3.98789	5.31222	2.10924	2.38186	2.49347	2.33861	2.05595	1.63149	2.83838
chr12_115064408_115065343	-1.93475	2.02695	0.000123004	0.0165877	2.14674	1.05386	1.027	1.02797	1.69888	2.28568	1.34876	1.75362	13.968	6.68473	3.2709	10.3476
chr18_63750764_63751023	1.04809	0.903624	0.000122925	0.0165877	2.59255	2.22222	2.0662	1.44162	3.03534	1.42892	0.88005	1.54692	0.604976	1.33716	1.2312	1.11275
chr5_74678551_74679036	0.592671	2.98361	0.000123441	0.0166028	8.12782	8.89787	9.03579	12.2552	8.09541	8.26788	6.20882	7.35765	6.0092	6.47781	5.93272	5.05448
chr5_133404015_133404270	-1.4171	0.383625	0.00012352	0.0166028	0.224848	1.09748	0.564621	0.512284	0.34318	1.58959	1.29784	2.78356	0.870989	1.33611	1.60274	1.51772
chr7_83952489_83952958	0.672621	3.15585	0.000124305	0.016643	10.071	9.32981	8.64567	11.0439	14.3321	7.69904	5.44122	10.0345	6.08853	7.91836	5.82569	6.67823
chr7_109648521_109649864	0.698032	4.38302	0.000124851	0.016643	17.2381	21.2545	22.869	32.8116	33.7749	15.9754	19.0629	20.9083	15.0742	18.4064	10.5506	16.903
chr13_103638045_103638445	-1.18631	0.802864	0.000124869	0.016643	0.549558	0.98383	1.32999	0.919764	0.553864	1.46773	1.9833	1.86975	3.47329	1.64413	2.21589	1.92159
chr17_86501298_86501738	0.960623	2.33889	0.000124563	0.016643	7.13695	3.50651	8.11406	4.61519	9.11354	3.90078	4.29253	4.79802	1.83938	3.49592	2.62208	3.74631
chr2_4593243_4593852	0.639657	3.24766	0.000127181	0.0168021	12.223	14.6492	7.88402	11.5558	10.5029	6.5938	9.99643	7.79293	5.52981	8.94709	6.92179	8.0987
chr5_113310100_113310373	-1.16079	0.839563	0.000126992	0.0168021	0.867589	1.35658	0.55624	1.02095	0.70952	3.52108	1.73231	2.1178	1.68986	1.43797	2.10018	2.32926
chr16_57427361_57427918	0.625747	2.97813	0.000128501	0.0169366	10.1663	9.89195	7.51639	9.00183	10.0409	9.18559	5.67269	7.10078	4.6348	6.8898	6.29076	4.85159
chrY_43493233_43493688	-0.774512	2.32575	0.000130035	0.0170614	1.96994	3.38408	3.86835	3.17207	4.04135	5.27499	6.04778	5.06823	7.58556	7.71418	5.56073	4.54804
chr2_130027746_130028533	0.764064	3.6269	0.000131113	0.0171043	10.4185	13.4254	14.683	19.5181	18.795	7.91044	8.3597	15.7411	8.88253	10.0771	6.34777	9.61537
chr5_73638331_73638550	-0.839029	1.53562	0.000131243	0.0171043	1.52219	2.05627	1.98	1.33569	2.05558	3.62816	4.28342	2.31789	2.76511	4.01122	3.57164	3.33946
chr7_60258744_60258969	-1.05235	0.849376	0.000130925	0.0171043	0.974717	0.607205	0.940171	0.517939	1.67098	2.21072	1.60194	1.99387	2.53241	2.36547	2.21706	1.81942
chr6_126406352_126407087	-0.692331	2.40334	0.000132109	0.0171979	3.99985	3.10017	4.05392	3.88403	3.24785	5.08666	5.2665	8.47258	6.10673	5.86039	5.44604	7.29234
chr8_21272250_21272415	-1.41931	0.188687	0.000132626	0.0172458	0.539649	0.443163	0.470344	0.711385	0.192794	0.853992	0.767129	1.56385	1.6314	1.02742	1.47392	1.92874
chr4_147985145_147986231	0.591379	6.09633	0.000133154	0.0172759	63.434	70.5119	72.0195	83.9646	118.531	58.8415	66.1887	63.1318	55.3244	61.283	40.6032	56.6788
chr17_56916945_56917742	0.676021	2.85625	0.000133039	0.0172759	7.0505	7.54972	13.034	7.47287	8.33814	5.73898	5.89944	6.43851	4.09569	5.24325	6.99167	5.87098
chr12_115067693_115068369	-1.68657	2.36795	0.000133345	0.0172814	2.58697	1.21779	1.9749	3.15519	1.40981	3.52777	1.92733	4.85759	19.5216	8.6389	4.01643	6.98271
chr3_151844215_151844681	-0.904781	2.44724	0.000133509	0.0172834	3.67581	3.93309	4.44206	3.27384	1.73	9.62741	3.81831	5.72883	7.56562	4.93329	8.34076	6.78152
chr6_147822203_147822553	-1.18442	0.92426	0.000135626	0.0174604	1.71127	0.423173	0.459258	0.719682	1.42854	2.10777	2.5118	2.37374	2.52443	2.15894	1.51358	2.83812
chr7_58789797_58790184	-0.971766	1.51779	0.000136144	0.0174883	1.62544	1.22902	2.4652	1.33415	1.67264	3.71848	2.08088	4.3019	3.22719	3.70206	4.87806	2.32102
chr18_80973572_80973991	-1.03356	1.4361	0.000136123	0.0174883	1.72772	1.60508	2.37328	1.13036	0.820826	3.44908	1.67632	2.80919	3.23247	3.59937	4.75181	3.44213
chr3_94223877_94224339	-1.14874	1.63311	0.000137923	0.017639	1.30739	0.861121	3.33417	1.13206	1.67284	3.60753	4.58522	3.09006	4.78977	2.36241	5.96528	2.92958
chr11_109030473_109030742	0.917126	1.19898	0.000138444	0.0176862	2.17617	2.94241	2.34555	2.45816	3.77519	1.96711	1.79982	1.58341	1.52651	1.02696	1.24918	1.61996
chr12_104111049_104111325	-0.748677	1.40518	0.000138867	0.0176915	1.73221	1.96776	1.88599	1.53656	1.433	2.99871	3.34915	3.16363	2.5907	2.56963	3.43838	3.24009
chr13_51849025_51849648	0.620511	3.60489	0.000139109	0.0176935	11.8135	15.5951	10.9002	16.0507	17.9301	10.2504	12.0036	7.35896	11.2514	10.3855	7.44342	10.8327
chr14_63962625_63963059	0.748919	1.87546	0.00014025	0.0177417	3.47701	3.63115	4.80693	5.20813	4.66501	2.36482	2.55225	3.50821	2.50754	3.08539	2.00335	3.14042
chr16_93464070_93464772	-0.68689	2.43772	0.000139989	0.0177417	4.10804	3.73808	4.43488	3.7838	2.78266	6.90348	6.59969	6.8489	5.91967	5.13953	8.68927	4.64836
chr17_47775774_47775961	-0.973912	0.87206	0.00014017	0.0177417	0.658685	1.34967	0.938796	0.720558	1.33929	2.49069	1.60243	2.35993	1.78377	1.85016	2.21733	2.53352
chr14_72116832_72117420	0.646701	2.5017	0.000141101	0.0178106	7.88742	6.3139	8.30265	6.14011	4.94634	4.31889	5.15526	4.11977	3.75356	4.62722	5.99193	3.63899
chr18_69704732_69705154	0.633698	3.17511	0.000141442	0.0178342	8.03034	12.3099	9.9735	11.6545	11.6394	7.05681	9.44055	7.90299	5.53545	6.47682	5.70898	9.11689
chr5_30105185_30105451	-1.00409	1.22296	0.000141999	0.0178851	1.4059	1.42795	1.31728	1.02705	1.38745	1.99316	3.06979	2.77735	1.48597	2.98223	3.30943	4.05791
chr8_68126063_68126375	0.993509	1.34924	0.000143379	0.0180005	3.35314	2.10571	2.72217	4.58626	3.12194	1.6757	1.18124	2.07844	1.1464	2.0574	1.01787	2.53801
chr2_179069604_179069861	-1.35307	1.0082	0.000144803	0.0181012	0.656747	0.608681	1.90978	1.22246	0.314999	3.67983	2.66102	3.00184	1.67797	1.23138	3.17895	2.32636
chr12_113262423_113263052	-0.606082	3.22681	0.000147191	0.0183405	6.6053	8.12762	6.01634	6.95369	6.44872	9.95865	7.59595	9.43425	11.964	14.1926	10.8492	12.4539
chr7_125898997_125899542	0.632693	2.94718	0.000149097	0.018479	7.48309	8.80926	8.84688	12.051	8.54817	6.17913	7.64549	4.69818	7.48675	6.78706	4.72433	5.8687
chr10_70031867_70032275	0.819683	1.76139	0.000149254	0.018479	5.4987	2.90729	3.66466	3.17888	5.22003	2.84444	2.65377	2.62953	1.77304	2.36471	2.70352	2.22494
chrX_73007970_73008616	0.614116	4.19761	0.000149765	0.0185225	24.015	18.945	16.0759	21.0708	29.4319	15.102	16.8287	15.4556	17.6377	17.0699	14.3083	9.60285
chr4_62295849_62296060	-1.07643	1.14517	0.000151917	0.018674	0.980006	0.968929	1.99694	0.924541	1.08095	2.46074	1.51032	1.90617	2.41692	3.39472	3.53985	3.34497
chr4_65820934_65821558	0.828353	3.05885	0.0001521	0.018674	6.84706	7.34764	11.5885	13.7894	12.7689	6.17829	4.4696	8.7248	7.02582	8.12563	4.60446	4.44552
chr13_66299545_66300528	-0.643978	3.51229	0.000151922	0.018674	9.2972	6.29009	9.23598	9.80805	6.55339	14.3219	10.7927	16.3055	12.2917	17.586	14.0424	9.30113
chr10_83878772_83879322	0.859724	2.21014	0.000153635	0.0188211	4.45408	5.78682	5.8372	7.24956	5.50874	4.46474	3.50509	4.53905	2.48918	1.8482	2.02019	4.56278
chr16_42215159_42215347	-1.56953	0.0757293	0.000155291	0.0189641	0.327124	0.635975	0.278939	0.709732	0.045145	0.672615	1.6374	1.55457	1.25874	1.13073	1.81848	0.703888
chr8_33709056_33709833	0.598405	3.54779	0.00015603	0.0190044	9.55103	12.5406	13.7451	16.8622	16.2402	10.1676	9.57282	11.3029	10.8919	10.077	7.92304	7.48266
chr1_38653293_38653540	-0.913748	1.17326	0.00015726	0.0191043	1.51169	0.963906	1.02837	1.73249	1.38686	2.7405	3.05522	3.62151	2.51099	2.15825	2.35638	2.12175
chr11_112941588_112942249	-1.04046	2.3137	0.000158051	0.0191773	4.62119	3.67515	1.86581	2.15557	2.21233	6.269	5.53393	7.97355	2.62414	5.0367	7.36758	9.2248
chr12_115603055_115603338	-1.95925	1.57139	0.00015819	0.0191773	1.18593	0.514459	0.650851	1.4244	1.10257	2.40764	0.614573	3.22917	10.9159	6.7911	1.67577	2.82654
chr4_58464406_58464952	0.945357	2.46989	0.000158913	0.0192338	6.28729	4.85608	5.253	10.0025	9.1551	2.4156	4.58484	5.93706	3.77009	5.14345	2.51209	2.9296
chr13_66415498_66416186	-0.665686	2.44711	0.000159152	0.0192338	4.10911	3.00483	3.47768	4.18949	4.23849	6.81192	5.14156	7.60387	7.39033	6.47794	6.411	4.74994
chr5_15595417_15595733	-1.0511	1.68999	0.000159359	0.0192388	1.52262	2.05528	2.7499	1.94178	0.957382	3.32838	4.72295	5.08166	3.02767	3.18613	6.56291	2.31879
chr4_5673876_5674124	-1.46764	0.456419	0.00015988	0.0192816	0.753045	0.344925	0.854954	0.209972	0.663892	1.30258	1.30765	1.71478	1.52116	1.02672	3.59414	1.31275
chr6_45272209_45272480	-1.25793	0.539607	0.000160727	0.0193279	0.333633	0.99449	0.948375	0.413429	0.651497	1.95446	1.31272	0.985595	1.14495	2.26347	2.31469	2.02678
chr5_89139970_89140415	0.903685	2.08236	0.000161624	0.0194116	6.15896	3.79482	3.74655	8.25861	4.76921	2.07744	3.47359	3.65192	2.87071	2.77574	2.01103	4.15799
chr12_85340082_85340251	1.01437	0.640179	0.000162407	0.0194855	1.94702	1.96193	1.88293	1.33613	2.05187	1.35061	1.35372	0.566681	0.612657	1.02839	0.98675	0.808121
chr8_72746899_72747055	1.18311	0.259504	0.000163037	0.0195209	1.30236	0.96072	1.41135	1.93539	1.45775	0.424817	0.575656	1.01562	0.817243	0.719928	0.503342	0.504428
chr18_84054532_84054682	-1.35819	-0.00736512	0.000162997	0.0195209	0.22186	0.540418	0.375152	0.60994	0.277235	1.24307	0.875451	1.4228	0.793811	1.23418	1.1118	1.1132
chr3_138807882_138808757	-0.973542	3.09711	0.000163805	0.0195524	9.46246	2.79882	5.65424	5.92556	2.50556	7.34951	8.26893	14.2814	10.6888	9.8701	14.2321	11.1344
chr13_66589565_66590603	-0.714811	3.89834	0.000163737	0.0195524	12.5362	8.25105	13.0139	9.31226	9.03636	18.9143	9.64999	18.4924	16.2417	24.9904	23.224	14.5677
chr2_24755225_24755603	-0.934113	2.24781	0.000166352	0.019648	2.60382	4.04321	3.39733	2.96525	1.59668	4.55057	3.7858	6.69584	3.5435	7.61145	8.31165	6.58236
chr2_108827489_108827924	0.928869	2.15732	0.0001649	0.019648	5.30879	8.06754	4.50482	6.1328	4.45193	2.25722	6.15948	2.427	2.68119	2.36348	3.20426	2.93387
chr5_45559855_45560084	-1.5376	0.267159	0.000166443	0.019648	0.539606	0.256747	0.761615	0.410239	0.351917	1.31507	1.28689	0.470567	1.2491	2.67692	1.47988	1.51873
chr8_113848328_113848735	-0.930328	1.12639	0.000167731	0.019648	1.299	1.1514	1.51142	1.22805	1.15358	1.4494	2.02261	3.12672	2.98077	2.77666	2.82645	2.73395
chr9_43174330_43174512	-1.3924	0.111305	0.000166216	0.019648	0.43388	0.444272	0.470955	0.409914	0.434916	0.765374	0.887445	1.5551	1.07018	2.05885	1.11803	1.21418
chr14_79823925_79824163	-1.18143	0.66155	0.000167728	0.019648	0.54764	1.36473	0.655372	1.01869	0.325106	1.758	1.19638	1.4871	2.16876	1.9538	2.08784	2.33171
chr15_55224584_55225161	-0.85948	1.5602	0.000167672	0.019648	2.68691	1.96301	1.49913	1.23476	1.73877	3.8094	3.25761	2.82006	3.04087	3.49596	5.11636	2.93164
chr15_103146558_103146943	-0.809936	1.54691	0.000166947	0.019648	1.62906	1.77684	1.97907	1.74019	2.05178	4.73887	3.25216	2.44284	3.22845	3.29006	2.97705	3.84883
chr3_59401524_59402262	0.785089	2.64564	0.0001687	0.0196911	8.5423	6.56814	5.62874	11.2264	6.7929	4.86014	3.99446	6.99562	4.30119	5.86275	4.08989	3.02777
chr7_119080147_119080406	-1.51451	0.1571	0.000168984	0.0196911	0.852834	0.351435	0.568456	0.309064	0.118001	1.51212	0.765894	1.2014	0.973214	1.23363	2.28883	1.21353
chr9_15937869_15938365	-0.758106	1.79016	0.000169028	0.0196911	2.27376	2.59241	2.2586	1.74493	2.40933	4.79763	3.68837	3.97034	3.30316	5.45215	3.95048	3.13235
chr15_93713425_93713606	-1.37388	0.0422873	0.000168728	0.0196911	0.433322	0.539423	0.278118	0.208168	0.601186	1.33384	1.38103	1.30857	0.511782	1.44027	1.46493	0.806388
chr9_61378461_61379131	0.74252	3.30847	0.000170285	0.019798	18.0284	6.97362	9.96413	11.4581	14.8003	5.95917	9.59998	8.67971	6.44437	8.63821	8.00656	6.77761
chr2_174442377_174442938	0.699305	3.07	0.000170793	0.0198372	8.02696	9.78839	7.03687	12.5667	13.231	6.44041	8.33305	8.11934	6.55735	6.27173	5.5748	5.05402
chr7_117636794_117637071	-0.914644	1.47428	0.000171223	0.0198495	2.25993	2.15562	1.21405	1.63686	1.12295	3.44828	4.27307	3.79843	2.49021	2.26018	4.16065	2.93267
chr14_75080641_75080826	-1.20723	0.290771	0.00017124	0.0198495	0.43715	0.71896	0.467486	0.411899	0.745727	1.69487	1.15574	0.964662	1.72214	1.13034	1.47744	1.51919
chr8_128605644_128605917	0.981616	0.760689	0.000171628	0.0198658	2.58619	1.40237	2.16772	2.24704	1.72387	1.05714	0.99643	1.5369	0.889703	1.33744	0.875289	0.807159
chrX_71051757_71052015	-1.2702	0.737712	0.00017294	0.0199868	0.759273	1.26959	0.848166	0.515798	0.56033	0.917084	1.84898	1.86424	1.97482	1.54124	2.56518	3.45367
chr8_11363357_11363715	0.745897	2.62852	0.000173229	0.0200004	7.89773	6.11812	8.29203	5.84014	9.43787	4.40133	3.20399	3.25376	4.94686	6.37771	4.09036	6.6911
chr2_49787403_49788235	-0.618744	2.81405	0.000173422	0.0200029	4.87388	6.35186	5.36966	4.60607	4.17286	7.75901	7.09468	10.728	6.98494	6.88765	10.3066	7.89337
chr2_125701521_125701871	1.1141	1.08523	0.000174169	0.0200691	2.49387	1.65983	2.15549	4.67935	2.45668	1.32417	1.77012	1.68108	1.25545	1.33675	0.648365	1.1115
chr5_114405101_114405449	0.807455	2.17219	0.000174559	0.0200942	5.20017	6.06565	4.03026	5.21839	6.96659	2.43394	4.27339	4.78128	2.21265	3.70235	2.73556	3.23823
chr4_49844653_49845611	-0.585599	2.5753	0.000175547	0.020168	4.54374	3.8143	4.71187	5.20781	3.51923	5.97878	6.76122	6.2407	6.91903	7.9187	7.86497	6.37428
chr5_92841476_92841781	0.990966	1.24622	0.000176556	0.020244	2.17853	2.93696	3.39657	2.25731	3.76091	1.68452	2.42197	1.46244	0.778485	1.74849	1.71932	1.10963
chr1_36528372_36529894	0.862725	6.32853	0.000179073	0.0203936	86.044	76.5457	105.743	78.1535	175.988	48.4428	74.8637	71.4222	34.6803	96.2497	50.922	50.0932
chr10_119100425_119101060	0.648498	3.04553	0.000180062	0.0204644	10.7075	12.8687	7.79759	8.29222	9.64914	6.89501	6.48252	9.1253	4.81387	6.47762	7.85824	4.95234
chr4_93552601_93553094	0.714437	2.03646	0.000182517	0.0206149	5.51169	5.26169	5.27698	4.60455	3.80104	3.36485	3.09933	3.29265	1.75531	3.70277	4.27056	2.52636
chr5_30382965_30383352	-0.84036	1.60091	0.000182231	0.0206149	2.5832	1.49815	1.59373	1.84174	1.96871	3.06765	5.45568	3.4461	2.94559	3.28977	3.81552	3.23659
chr13_11572378_11573128	0.657263	3.76624	0.000182565	0.0206149	13.652	18.9031	16.4765	9.94186	22.9201	9.50725	12.4595	8.15358	11.0507	11.5166	13.0277	11.3369
chr7_19937961_19938180	0.786843	1.49387	0.000186101	0.0208656	3.14297	2.74211	3.10235	3.37465	4.19533	1.93559	2.23125	1.86546	2.63036	2.26262	1.74136	1.51413
chr8_123164063_123164518	-0.902142	0.970968	0.000186068	0.0208656	1.29584	1.15693	1.2252	1.12544	0.926637	1.8311	2.5077	1.88112	2.71341	2.36514	2.6948	1.81846
chrX_23646701_23647012	1.07964	0.984502	0.000189575	0.0211329	2.06485	2.95402	3.59923	2.65681	1.15684	1.04702	1.75947	0.584159	1.16502	1.33697	1.46824	1.21433
chr10_119079065_119079591	0.64663	3.53506	0.000190146	0.0211528	10.6273	12.3596	13.4603	17.4736	15.5686	9.4504	10.097	12.5613	7.15037	11.9301	7.07197	7.48336
chr18_15046339_15046860	-0.641545	2.4586	0.000190245	0.0211528	3.68408	3.64274	5.38923	3.88645	2.92908	5.35486	5.67383	5.58976	6.74613	6.99273	7.49154	6.88467
chr4_147745214_147745520	-1.12549	0.934571	0.000191208	0.0212336	0.552191	1.35077	1.13236	0.518347	1.34166	1.64425	1.87275	3.58727	2.05763	1.64376	2.69637	2.63411
chr8_23387439_23387765	-1.1708	0.617338	0.000191586	0.0212553	0.968932	0.989914	0.655884	0.515315	0.643606	1.29553	1.31964	1.84759	2.64262	1.12949	2.43639	1.92393
chr12_88182435_88182996	-1.02072	2.16762	0.000193086	0.0213606	1.8546	3.3165	1.29603	4.17378	2.46048	5.01279	8.38232	5.93061	6.02985	3.08137	4.11049	6.78716
chr16_10536918_10537281	0.598927	2.79086	0.000193032	0.0213606	7.15302	7.73977	7.71602	9.70569	8.13339	7.20567	6.55026	3.66499	5.56883	5.96418	5.19174	5.15953
chr17_88281814_88281998	-1.15495	0.302765	0.000193809	0.0214202	0.858669	0.530321	0.660364	0.311336	0.580427	1.22418	1.28204	1.45001	1.06354	1.5427	2.06168	1.21281
chr7_3336475_3336725	-1.30065	0.100611	0.00019556	0.0215367	0.749397	0.164587	0.373686	0.309566	0.678276	0.860284	1.26196	1.43264	1.25991	1.33701	1.35074	1.01018
chr9_10366148_10366969	-0.615663	2.24382	0.000195603	0.0215367	3.56941	3.19903	3.29304	3.9822	2.87844	5.38325	6.01178	4.54129	5.7578	4.62583	6.14496	5.66898
chr4_45480042_45480203	0.755924	1.25825	0.000197355	0.0216504	2.70803	2.39084	2.92039	3.06487	2.7614	2.04843	1.69362	1.23192	1.61248	2.05728	1.72804	1.61841
chr13_12938245_12938807	-0.703205	2.38477	0.000198561	0.0217594	4.63707	4.56874	2.90763	2.66793	3.1747	6.54606	4.19876	6.83774	5.09759	6.68419	6.76488	6.8859
chr1_190289712_190290529	-0.600071	3.08075	0.000199389	0.0217886	6.06306	7.14271	6.9756	5.32434	5.41649	10.0716	10.6578	8.25201	6.50615	10.4885	10.587	12.6613
chr6_139721403_139722147	-0.781399	1.97839	0.000200429	0.0218273	2.91662	2.3051	2.15729	2.05144	3.32381	6.24083	3.33193	4.12844	4.67218	5.55388	3.72893	4.75745
chr12_118432664_118432950	-1.20412	0.639168	0.000201449	0.02187	0.86368	0.802536	0.752486	0.61608	0.723995	1.94652	1.32314	2.57643	2.82864	0.923383	1.85141	1.41344
chr2_147728231_147728858	-0.804758	1.84473	0.000203367	0.021943	3.01682	2.12963	2.73795	1.84646	1.85987	4.05282	3.44013	3.73254	3.48269	5.14267	6.33839	3.64016
chr4_3174938_3175175	-1.02418	1.4064	0.000203278	0.021943	1.72724	1.23515	1.31338	1.93673	1.2925	3.45291	2.19787	5.26147	2.58548	3.70256	3.564	1.81334
chr13_54981104_54981299	-1.34107	0.607146	0.000204533	0.021943	1.07168	0.248567	1.04528	0.312467	0.731971	2.60404	1.19424	1.48515	1.60755	1.64466	3.02385	1.3115
chr2_152056913_152057187	-0.950121	0.958631	0.000205301	0.0220008	1.29485	1.06557	1.32275	0.923361	0.929948	1.83106	1.74162	2.24858	2.43258	2.26208	3.40042	1.9204
chr8_70495417_70495650	-1.00425	0.732942	0.000205725	0.0220098	1.18375	0.702452	0.941826	0.718946	0.949822	1.75542	2.21884	2.3419	1.32476	1.54144	2.55987	1.82093
chr16_76957440_76957920	0.629859	2.08526	0.000205763	0.0220098	5.29903	5.16908	4.79919	4.80781	4.55965	4.5579	2.7276	3.05984	2.48937	4.01138	3.45017	3.03433
chr3_127627852_127628068	-0.859017	0.810061	0.000207269	0.0220897	0.976315	0.975846	1.13158	1.12369	0.936802	2.12579	1.97208	1.98293	1.97655	1.95355	2.09276	1.71847
chr18_61614114_61614779	0.60915	3.88213	0.000210102	0.0223712	19.3617	13.2291	15.3352	14.9405	24.6659	12.4583	12.3749	16.3814	11.8541	9.35458	11.8381	10.9275
chr4_117676897_117677216	-0.624172	2.15044	0.000210523	0.022375	3.13969	3.48186	3.10557	2.36031	3.51209	5.57846	5.46325	4.65152	4.84479	5.24414	5.89508	4.14483
chr10_104666191_104666518	-1.09392	0.999892	0.000210479	0.022375	0.977012	0.788798	1.13081	0.821926	1.49616	3.68897	2.39396	2.13605	3.08153	1.23155	1.99183	2.12335
chr9_115223344_115223662	-1.09746	0.721287	0.000211309	0.0224177	1.18221	0.797814	0.6536	1.02006	0.634579	2.035	1.32982	1.61359	2.54166	1.33532	2.20827	2.33115
chr17_44496760_44497137	-0.94228	1.07913	0.000211209	0.0224177	1.50883	1.33969	1.03067	1.22728	0.999539	3.21611	2.40083	3.11941	1.95821	1.54044	2.46826	2.63263
chr5_136619627_136619947	-0.764192	1.45743	0.000212233	0.0224669	2.15687	1.50257	1.88468	1.63822	1.66443	2.99279	3.36063	2.80177	3.60882	2.77543	4.03595	2.62795
chr6_30479464_30479741	-1.5002	0.48716	0.000212135	0.0224669	1.17259	0.252324	0.27474	0.713618	0.501287	1.30004	3.06631	1.96088	0.681034	2.1604	1.84518	1.21042
chr11_56862578_56863143	0.737968	3.08725	0.000212352	0.0224669	8.56558	9.6043	9.21666	13.3821	11.3502	5.71333	6.74552	9.62484	4.72284	9.46365	5.33368	4.64763
chr17_34135235_34135885	0.618599	4.445	0.000213216	0.0225377	27.9129	23.5823	18.6161	22.4066	37.8148	19.8107	20.7436	15.2605	23.0514	16.4507	15.5573	14.872
chr4_146902857_146903372	-1.02787	1.9117	0.000214145	0.0225889	3.22494	2.22703	2.16468	2.34995	1.01738	4.9542	4.25338	6.37083	4.48732	1.94986	6.71357	4.14686
chr13_65379481_65379769	-0.995144	1.10177	0.000214157	0.0225889	1.93004	0.691155	1.51319	1.12634	0.842481	3.21174	2.66272	3.1253	1.77024	2.05541	2.70756	2.32624
chr12_16545597_16545747	0.796197	1.02381	0.000218243	0.0228894	2.06284	2.22046	2.16119	2.65529	2.55972	1.41066	1.41	1.20991	1.53241	1.54264	1.24376	1.51898
chr15_36469366_36469774	-0.985738	1.24069	0.000218096	0.0228894	1.08906	1.98592	1.41306	1.43069	0.832071	1.90001	2.55878	2.28612	3.81003	2.15794	3.31062	3.64966
chr1_183275888_183276184	-1.08981	0.937991	0.000220094	0.0230172	1.6081	0.605497	1.13207	0.619509	1.09877	1.73718	1.61463	1.88282	1.96464	2.98348	2.93153	2.83826
chr9_103601867_103602482	1.39254	3.03895	0.00022064	0.0230297	15.2354	6.70501	13.8527	17.157	7.81122	3.21032	6.35818	2.37254	1.36286	9.26167	2.04881	9.33797
chr13_56653430_56653645	-1.45903	0.260373	0.000220451	0.0230297	0.959573	0.348849	0.27675	0.410549	0.430585	0.942476	1.41012	1.21	2.57242	0.821114	1.82964	1.11056
chr4_40472827_40473456	-0.807762	1.81914	0.000220976	0.0230374	2.06135	2.68503	2.3547	2.35125	1.86281	2.68144	3.95841	3.97781	4.96492	4.62778	5.97857	3.13175
chr12_113777562_113777853	-1.44554	1.07438	0.00022111	0.0230374	0.76262	1.3549	0.748139	0.416417	1.26953	2.0895	0.981895	1.28369	2.60234	4.73453	2.47679	4.36501
chr4_155450071_155450284	-1.10218	0.412422	0.000222673	0.0231382	0.545049	0.90135	0.561634	0.815708	0.492333	1.31109	1.29344	1.58072	1.71614	1.23314	1.36558	2.02891
chr10_94466329_94466693	-0.631197	2.54357	0.000223053	0.0231569	4.00775	4.91644	4.52373	3.9902	3.37535	7.25421	6.09262	5.8581	4.81134	8.43363	7.9828	7.08619
chr1_16973611_16973809	-1.24234	0.193445	0.000223911	0.0231596	0.330178	0.534194	0.759756	0.310334	0.589219	1.04266	1.27143	0.712398	1.34997	1.43988	1.58907	1.62238
chr9_63793562_63794011	0.670312	1.84347	0.000223348	0.0231596	4.22126	4.18398	3.28211	4.49695	4.60047	3.29177	2.68235	3.02045	2.22798	2.87926	2.24179	2.93635
chr17_68509551_68509824	-1.26333	0.813753	0.000224074	0.0231596	0.44307	0.79803	0.750139	1.32134	0.875307	0.821544	2.36852	3.0881	2.2506	2.26236	1.3895	2.83963
chr15_79042768_79043214	-0.669094	2.21829	0.000224505	0.0231835	3.56683	2.92819	2.72138	2.86748	3.97075	6.75693	4.29687	5.79483	5.66645	4.31697	5.30597	5.66914
chr13_47112924_47113161	-0.997281	0.587841	0.000226003	0.0232969	0.654092	0.520715	0.944437	0.818201	1.04145	1.95553	1.56557	1.5969	1.98879	1.33577	1.60967	1.8227
chr6_94303371_94304092	0.729409	2.57011	0.000227137	0.0233724	7.89388	4.94597	7.2493	9.90143	6.13373	4.95777	3.45946	5.74381	4.12042	6.27506	3.36744	4.04554
chr3_94233292_94233603	-0.950249	0.992794	0.000227916	0.0234278	1.19009	1.25042	0.456249	1.22603	1.48714	2.47899	3.14729	2.00808	2.24319	1.9528	1.98899	2.42984
chr4_145586026_145586366	-0.799296	2.09162	0.000228078	0.0234278	3.13293	2.11572	3.78396	1.95203	2.83956	5.48796	3.48538	6.39949	5.30663	3.59663	4.93746	6.28159
chr9_118536395_118537121	0.68588	2.6606	0.000229454	0.0234994	8.86171	7.11424	7.24555	5.02673	9.51189	4.94309	4.92833	5.51892	3.19136	5.45035	4.45521	6.28239
chr12_44952109_44952372	1.13364	0.553577	0.000229511	0.0234994	1.2032	2.42866	1.40387	1.43644	2.29572	1.16956	0.846675	0.799624	1.18572	0.616246	0.864042	0.400767
chrY_5651051_5651610	-0.783602	2.22099	0.000229519	0.0234994	2.71285	3.66832	3.01105	3.16936	2.74241	4.46719	5.49355	5.80275	8.43037	5.44942	5.90907	3.32989
chr6_39989956_39990243	-1.28794	0.228945	0.000230485	0.023571	0.646334	0.534072	0.56565	0.411114	0.426757	0.946397	1.52687	0.838606	1.9141	1.02738	1.82528	1.31537
chr8_92479745_92479944	-1.52684	-0.12115	0.000230952	0.0235981	0.325604	0.356361	0.280409	0.60832	0.125296	1.15423	1.36426	0.694439	1.26931	1.02817	1.22427	0.501378
chr11_58870973_58871260	-0.862656	1.25121	0.000232017	0.0236653	1.62025	1.3298	1.79626	1.63369	0.903491	2.271	2.16774	3.02127	2.78578	2.67316	3.66279	2.83432
chr18_67552252_67552503	0.836027	1.15881	0.00023555	0.0239627	3.13018	2.30317	2.63537	2.65887	2.46015	2.43909	1.80054	0.974919	1.62022	1.54229	1.36725	1.00761
chr1_164218738_164219143	-1.13627	1.42762	0.000236996	0.0240258	0.772329	1.23725	1.31456	1.73439	2.01377	3.17015	2.98657	4.783	5.55887	2.15716	1.90003	2.62703
chr16_85765104_85765634	0.615022	3.1137	0.000236874	0.0240258	8.13458	7.62116	11.4012	11.855	11.9563	6.15573	8.09835	8.77257	6.91509	7.60958	6.06544	5.76383
chr12_36330777_36331029	-0.937887	0.854407	0.000237421	0.0240479	0.976194	0.790172	1.03517	0.922238	1.33881	1.6539	1.72694	1.99097	2.25304	2.67481	1.86138	2.3298
chr3_106239222_106239681	-0.845524	1.45118	0.000239048	0.0240661	1.83763	1.59789	2.27178	1.23337	1.51318	4.28752	2.84759	2.80415	3.14247	2.15734	4.15611	3.03516
chr9_98085647_98086667	-0.679969	2.3475	0.000238596	0.0240661	3.2524	2.09844	5.1096	3.07275	4.02638	5.27581	5.78189	5.69684	6.1129	5.75777	6.51967	6.58177
chr15_57928338_57928665	1.15157	0.754495	0.000239931	0.0241341	1.73981	1.76802	1.49435	3.25688	2.18782	0.779626	1.60292	0.568896	1.17716	1.23456	0.399158	1.11444
chr13_65475149_65475557	-1.08866	1.5376	0.000241257	0.0242041	1.94127	1.32375	2.08137	1.23235	1.44163	3.71252	2.74391	4.92728	1.19579	5.2472	4.4095	3.03292
chr2_76487685_76487988	-0.977516	1.57874	0.000242714	0.024309	1.41485	1.04269	2.55963	2.54523	1.19589	3.71093	4.81797	3.81994	4.14975	2.56872	4.17345	2.21854
chr12_113085749_113085964	-1.22053	0.586969	0.000244535	0.0243656	0.757402	0.898085	0.947055	0.61556	0.407864	1.39	2.20276	1.35809	0.771811	2.46952	2.43479	1.92418
chr14_24615179_24615634	0.729537	2.16982	0.000244364	0.0243656	6.58697	3.70294	6.8914	5.21736	4.6905	4.27488	3.25309	2.19361	2.57958	4.21725	3.33446	4.05254
chr7_35879456_35879696	-1.54337	0.220449	0.000245879	0.0244786	0.643958	0.350671	0.374162	0.309299	0.516466	2.83395	1.28151	0.718313	1.15751	1.02727	1.82806	0.80477
chr2_78193531_78193745	-1.15481	0.662022	0.000246788	0.0245481	0.335725	1.55211	0.558605	1.01898	0.480979	1.66509	2.58913	1.48654	1.51329	2.15998	1.96986	1.71933
chr7_84337754_84338253	0.811166	2.27921	0.00024722	0.02457	10.4397	5.60054	3.6461	5.83072	4.6677	3.89662	3.65471	3.94191	3.03779	3.28974	4.40993	3.03287
chr10_38599970_38600291	-0.763782	1.84759	0.000248297	0.0245721	2.69996	2.03585	1.87338	3.56385	1.70136	4.78963	4.22222	3.60601	4.96348	3.70073	4.43303	3.7421
chr14_17211508_17211952	0.684226	2.16346	0.000247998	0.0245721	7.01218	4.88708	4.22304	4.81068	5.53185	2.79607	3.90229	4.0563	3.59801	2.46594	3.69242	3.84847
chr16_31022305_31022638	-0.681107	2.0645	0.000247766	0.0245721	3.55984	2.84716	1.86595	3.26825	2.8322	5.31355	5.05227	5.51278	4.29798	5.45053	4.57211	3.8408
chr19_57995039_57995347	-1.00192	0.984707	0.000248676	0.0245887	1.18916	1.34557	1.03338	0.620507	1.25015	2.57174	2.00417	1.26688	2.52316	1.84975	2.93377	3.04195
chr16_36693845_36694259	-1.00831	1.48043	0.000248936	0.0245935	1.72951	1.50923	2.7572	1.23223	0.816286	3.16777	2.99063	2.69028	3.41504	2.98108	5.82072	2.72856
chr9_101343002_101343218	1.29596	0.227339	0.00025284	0.0248397	1.19653	1.70236	0.834595	1.23012	2.01609	0.904917	0.187816	1.00934	0.629932	0.5138	0.383598	0.504907
chr11_109377287_109377738	-0.731004	2.08138	0.00025286	0.0248397	3.24055	3.30836	2.91918	3.26784	1.59938	4.11967	4.66639	4.2685	5.4945	6.17127	6.00969	4.04374
chr13_65950322_65950779	-0.753748	2.15954	0.000252425	0.0248397	2.81777	1.83614	3.97129	3.67383	2.5934	4.8404	4.94946	5.53744	4.84048	7.40657	5.18263	4.24578
chr17_42804696_42805041	-1.37725	0.529476	0.000252166	0.0248397	0.544451	0.434837	0.949672	0.108993	1.06394	1.29873	1.44171	1.35557	1.23764	1.6449	3.36694	1.92451
chr3_116563620_116563991	-0.613868	2.44423	0.000253608	0.024859	3.57756	3.18558	4.81493	4.29162	3.61818	4.90291	7.12362	6.21604	5.9212	7.61068	6.28882	6.0717
chr4_105299332_105300226	0.879568	3.71355	0.000254187	0.024859	12.6854	13.8621	13.4451	28.6944	16.2399	9.80424	16.3987	9.14064	5.50589	10.2828	5.98584	11.0368
chr4_147986485_147986642	0.71686	2.03952	0.000254136	0.024859	4.1239	4.71392	3.94148	5.71997	5.78333	3.82809	3.22849	3.41603	2.49527	4.01188	2.25329	2.62818
chr12_104415619_104416356	0.728994	2.8897	0.000254173	0.024859	8.98414	7.27359	7.32848	9.91547	11.5532	6.0126	8.78646	6.31366	4.4628	6.06699	5.31446	3.43096
chrX_31159537_31160243	-1.09039	3.0278	0.000254174	0.024859	4.01496	4.44454	5.47037	4.90734	4.64675	11.4121	5.6823	24.9292	6.49977	6.68012	9.51	9.00325
chr14_67027249_67027459	-1.11564	0.716159	0.000254403	0.0248593	0.443012	1.45433	0.750214	0.718099	0.795225	1.197	1.45832	2.10082	2.63565	2.26288	2.32582	1.51482
chrX_31148880_31149263	-0.960837	1.50709	0.000254819	0.024879	1.30735	2.06261	1.98335	1.3341	1.59405	5.75974	2.86332	4.05303	2.30239	2.98102	3.69075	2.32118
chr4_145535804_145536364	-1.15306	1.35867	0.000256259	0.0249777	1.30064	0.686893	2.37898	0.926333	1.38556	4.38204	1.13758	2.67868	3.60835	3.29052	3.44403	3.44292
chr3_158561002_158561885	-0.700746	2.5962	0.000257042	0.0250301	4.64765	5.00746	4.52345	4.90211	2.00633	6.24378	7.17588	7.13782	6.54599	5.75639	9.67452	7.69444
chr9_43822248_43822398	-1.27607	0.0835623	0.000257875	0.0250513	0.539547	0.631376	0.373698	0.208651	0.514294	1.3322	0.882654	1.07018	1.16672	1.4402	1.69919	0.704211
chr1_21173693_21173976	-1.08774	0.689068	0.000258577	0.0250598	0.865825	0.798627	1.04044	1.12023	0.39899	1.94455	1.32575	1.60992	1.5127	2.6754	2.32315	1.71921
chr5_67746780_67747364	-1.07106	0.985997	0.000258608	0.0250598	1.1883	1.34732	1.03419	0.721104	1.01336	2.84974	2.26291	2.50063	1.40432	2.57101	3.75865	1.30848
chr12_86262314_86262597	-0.759824	1.408	0.000258286	0.0250598	1.83796	2.15365	1.50138	1.33455	1.66964	3.09056	2.83564	3.65623	2.68308	3.08472	3.67582	2.42491
chr6_29463025_29463262	0.766471	2.12819	0.000259321	0.025108	5.09039	4.34097	5.7481	3.69407	7.36366	3.4502	2.72254	3.7955	2.49129	4.42369	2.73422	3.23851
chrX_75673610_75674639	0.676177	5.89096	0.000260522	0.0251197	64.1808	71.1559	52.6072	57.5936	118.097	48.9434	42.709	41.4347	65.9215	57.2745	44.3736	37.1359
chr19_44393848_44394473	0.597716	2.89194	0.000261111	0.0251557	8.33754	7.82103	9.13596	7.98139	10.0652	6.54933	6.05183	5.1971	3.90679	7.09622	5.56233	8.00532
chr19_55072616_55072978	0.807494	1.7005	0.000261517	0.0251648	3.47115	4.46596	3.57181	4.59555	3.46386	2.19809	3.4032	2.98702	2.52225	1.23162	1.75293	2.42961
chr2_159152175_159152503	-1.02855	1.25325	0.000262811	0.0252568	0.664135	1.70686	1.12448	2.33609	0.83315	2.63655	2.69165	3.6413	2.41032	3.90948	2.60186	2.22227
chr17_44215271_44215896	0.632363	3.80242	0.000263982	0.025308	13.3304	12.4263	18.179	15.04	24.2462	11.6628	12.8821	10.215	8.49341	13.1629	9.64472	13.6708
chr4_148859571_148860044	-0.636326	2.58824	0.000265325	0.025379	3.79612	4.18112	4.61731	5.40968	3.44582	9.79756	5.70387	6.87867	6.18206	6.68305	7.02736	6.67863
chr15_51774948_51775440	-0.903084	1.15702	0.000266521	0.0254347	2.03894	1.42808	0.932429	1.53099	0.755757	2.92883	2.2834	2.27237	2.32626	2.57048	2.70995	3.03958
chr3_16577853_16578094	-1.21218	0.303662	0.000267461	0.0254515	0.858082	0.437835	0.467402	0.512607	0.582423	1.31715	1.03021	1.08779	2.19396	1.54266	1.36091	1.21269
chr1_115081616_115081987	-1.0485	1.00988	0.000268135	0.0254948	0.660004	1.25263	1.5165	1.52707	0.537005	2.19585	2.26594	1.51908	3.26902	2.46788	2.81909	2.12337
chr1_151353017_151353554	-0.625837	2.88371	0.000268545	0.0255129	4.87685	4.70466	7.17917	4.60784	5.15042	11.1022	5.90179	8.46544	7.80111	8.12242	8.87095	10.0253
chr9_111468435_111468692	-1.49966	0.645995	0.000269051	0.0255262	1.28019	0.620919	0.658708	0.312058	0.414093	0.919597	1.20203	2.10218	1.79052	1.33529	4.0822	2.33099
chr11_20878656_20878928	0.992389	0.755399	0.000269124	0.0255262	1.63211	2.04788	1.39989	2.54968	2.35246	1.34194	0.995527	0.817946	0.890079	1.13121	0.639387	1.52277
chr10_94746972_94747332	0.659397	2.22251	0.000269807	0.0255702	4.87887	5.24714	4.60205	6.43538	6.13118	4.91039	4.17683	4.06947	3.2213	3.39265	2.98428	2.82896
chr1_155573312_155573810	-0.715373	2.17494	0.000271185	0.0256589	3.45738	2.84133	4.06525	3.27049	1.81912	4.6574	3.89359	5.53804	5.85411	5.55279	6.49887	5.05938
chr2_114087331_114087768	0.715466	2.47486	0.000272198	0.0257038	4.67621	5.76905	7.82622	7.86655	7.21008	4.69443	4.48823	5.22736	2.83643	5.55462	3.00098	4.25064
chr11_72265517_72265775	-0.934115	0.832069	0.00027407	0.0257852	1.29221	0.883738	0.939086	0.720403	1.17946	1.84188	1.59575	2.47425	2.06736	2.26259	2.5665	1.51407
chr3_148907057_148907679	-0.643848	2.68214	0.000274888	0.0257993	6.25281	4.81334	4.70869	4.50055	2.75037	7.77778	8.39243	6.77258	6.53933	6.16779	9.56523	7.48964
chr10_129696587_129696798	-1.25165	0.437093	0.00027478	0.0257993	0.226168	0.715821	0.659373	0.714531	0.738784	1.96395	1.30046	0.977267	2.6559	1.33604	1.25097	1.4154
chr7_26779924_26780109	-1.04625	0.951679	0.000276468	0.0259061	1.18789	0.975008	1.51776	0.720911	0.855426	1.64436	2.5108	2.12847	1.87126	1.43772	3.40211	3.14439
chr4_127324829_127325135	-0.796548	1.80386	0.000277165	0.0259505	2.8035	2.50085	1.97114	2.7549	1.32091	4.0581	3.30077	4.96748	3.67091	4.93692	4.90591	3.03027
chr4_145438870_145439020	-1.56868	0.522889	0.000278519	0.0260094	0.648022	0.437774	0.564028	0.813953	0.421036	1.11102	2.07771	4.12325	1.79753	0.61453	1.84833	1.10804
chr4_145447394_145447749	-0.979444	1.69437	0.000279003	0.0260179	2.47753	0.672838	2.65161	1.84179	1.88966	3.60541	4.71938	6.18845	3.67579	2.98022	3.35076	3.23463
chr6_41614395_41614584	-1.14442	0.334283	0.000280222	0.0261106	0.332231	0.622901	0.853658	0.814661	0.41764	1.69246	1.15889	1.08912	1.24977	1.85194	1.24425	1.62103
chr5_53212812_53213602	-0.711154	2.51976	0.000281976	0.0262112	3.25809	4.1906	5.29267	3.88686	3.07999	6.16241	5.69378	8.75828	6.73699	5.55087	9.66251	5.15502
chr11_12227419_12227806	0.683517	2.18577	0.00028428	0.0263073	5.94601	4.52133	4.50793	5.01425	6.74724	3.90004	4.29397	4.30697	3.31784	2.46586	3.3377	3.13509
chr17_5390560_5390904	-0.80961	1.887	0.000284334	0.0263073	1.95704	3.05014	3.21694	2.04939	1.62307	6.4395	3.71098	4.61257	3.20278	3.70048	4.91576	4.1483
chr3_51348830_51349134	0.969185	1.22546	0.000285734	0.0263464	2.39058	3.123	1.67493	3.87462	3.22071	1.77868	1.29636	1.82454	1.05799	2.26404	0.894343	1.61997
[truncated: 509 more rows]
