# Supplementary material for: Cardiac radiotherapy–induced epigenetic memory underlies electrophysiologic and metabolic reprogramming
Source: J Clin Invest. 2026 Feb 17;136(7):e193087. doi: 10.1172/JCI193087 (PMC13038212; doi:10.1172/JCI193087)
Supplement: Supplemental table 4 [file jci-136-193087-s020.xlsx]

## Sheet: GOBiologicalProcess_mm_C1_
# GREAT version 4.0.4	Species assembly: mm10	Association rule: Basal+extension: 5000 bp upstream, 1000 bp downstream, 1000000 bp max extension, curated regulatory domains included
# Term Name	Binom Rank	Binom Raw P-Value	Binom FDR Q-Val	Binom Fold Enrichment	Binom Observed Region Hits	Binom Region Set Coverage	Hyper Rank	Hyper FDR Q-Val	Hyper Fold Enrichment	Hyper Observed Gene Hits	Hyper Total Genes	Hyper Gene Set Coverage
membrane depolarization	29	2.31824e-12	1.04641e-09	2.61364	70	0.0135135	345	8.17024e-05	2.1154	32	57	0.00563579
positive regulation of neural precursor cell proliferation	34	1.93226e-11	7.43921e-09	2.28389	83	0.0160232	687	0.00786618	1.81674	27	56	0.0047552
membrane depolarization during action potential	48	1.71995e-09	4.69044e-07	2.68723	49	0.00945946	666	0.00682505	2.03679	20	37	0.00352237
positive regulation of neuroblast proliferation	63	2.62686e-08	5.45803e-06	2.36165	53	0.0102317	624	0.00480685	2.35503	15	24	0.00264177
negative regulation of stem cell population maintenance	82	1.55132e-07	2.47643e-05	4.91666	17	0.00328185	669	0.0068229	3.76805	6	6	0.00105671
negative regulation of apoptotic process involved in morphogenesis	85	1.66777e-07	2.56837e-05	4.18761	20	0.003861	539	0.0022457	3.76805	7	7	0.00123283
negative regulation of apoptotic process involved in development	94	3.62855e-07	5.05295e-05	3.9816	20	0.003861	731	0.0101735	3.29705	7	8	0.00123283
regulation of neuroblast proliferation	116	8.85756e-07	9.9953e-05	2.05326	56	0.0108108	1030	0.0370411	1.88403	17	34	0.00299401
regulation of apoptotic process involved in morphogenesis	119	1.27653e-06	0.000140418	3.2928	23	0.00444015	891	0.0230905	2.60865	9	13	0.00158507
regulation of apoptotic process involved in development	125	2.25103e-06	0.000235728	3.18029	23	0.00444015	1045	0.0421499	2.42232	9	14	0.00158507
gamma-aminobutyric acid transport	147	8.58024e-06	0.00076405	3.47329	18	0.0034749	613	0.00443045	3.08295	9	11	0.00158507
regulation of myotube differentiation	150	9.16099e-06	0.000799449	2.00592	48	0.00926641	1002	0.0340887	1.68217	25	56	0.00440296
cerebellar Purkinje cell layer morphogenesis	158	1.22404e-05	0.00101409	2.49744	29	0.00559846	962	0.0286419	2.3027	11	18	0.0019373
renal vesicle morphogenesis	170	1.86601e-05	0.00143682	2.35763	31	0.00598456	891	0.0230905	2.60865	9	13	0.00158507
regulation of glucocorticoid secretion	192	3.18765e-05	0.00217325	3.02472	19	0.00366795	337	6.69284e-05	3.76805	10	10	0.00176118
metanephric tubule formation	202	3.93806e-05	0.00255194	3.08628	18	0.0034749	669	0.0068229	3.76805	6	6	0.00105671
membrane depolarization during cardiac muscle cell action potential	203	3.97577e-05	0.00256368	2.9742	19	0.00366795	1099	0.049699	2.51204	8	12	0.00140895
metanephric tubule morphogenesis	215	6.1469e-05	0.00374246	2.70473	21	0.00405405	613	0.00443045	3.08295	9	11	0.00158507
positive regulation of cell fate commitment	225	7.83771e-05	0.00455981	4.27728	11	0.00212355	930	0.0265474	3.22976	6	7	0.00105671
cerebellar Purkinje cell layer formation	227	8.3642e-05	0.00482323	2.4049	25	0.00482625	1045	0.0421499	2.42232	9	14	0.00158507
chemosensory behavior	232	9.68485e-05	0.00546442	2.48773	23	0.00444015	586	0.00360103	2.57814	13	19	0.00228954
hepatocyte proliferation	235	0.000100327	0.00558845	2.86201	18	0.0034749	669	0.0068229	3.76805	6	6	0.00105671
metanephric distal convoluted tubule development	306	0.000314975	0.0134739	2.90317	15	0.00289575	855	0.0201292	3.76805	5	5	0.000880592
negative regulation of cell fate commitment	329	0.000420204	0.0167188	2.39743	20	0.003861	612	0.00439931	2.76324	11	15	0.0019373
regulation of mesenchymal cell apoptotic process	345	0.000539791	0.0204808	2.01936	28	0.00540541	529	0.00178876	2.96061	11	14	0.0019373
negative regulation of mesenchymal cell apoptotic process	356	0.000570756	0.0209865	2.10862	25	0.00482625	613	0.00443045	3.08295	9	11	0.00158507
Peyer's patch development	370	0.000659447	0.0233302	2.59915	16	0.0030888	1099	0.049699	2.51204	8	12	0.00140895
positive regulation of glucocorticoid secretion	384	0.000742568	0.0253131	2.91298	13	0.00250965	855	0.0201292	3.76805	5	5	0.000880592
dorsal/ventral axis specification	398	0.000857575	0.0282052	2.25971	20	0.003861	864	0.019924	2.51204	10	15	0.00176118
pattern specification involved in kidney development	420	0.00106614	0.0332281	2.04826	24	0.0046332	407	0.000209059	3.76805	9	9	0.00158507
regulation of steroid hormone secretion	427	0.00109034	0.0334252	2.16535	21	0.00405405	905	0.0238186	2.26083	12	20	0.00211342
positive regulation of sprouting angiogenesis	438	0.00125487	0.0375027	2.02282	24	0.0046332	1080	0.04613	2.1815	11	19	0.0019373
retinal cone cell development	487	0.00179671	0.0482934	2.03628	22	0.0042471	756	0.011174	3.01444	8	10	0.00140895

## Sheet: GOBiologicalProcess_mm_C2_
# GREAT version 4.0.4	Species assembly: mm10	Association rule: Basal+extension: 5000 bp upstream, 1000 bp downstream, 1000000 bp max extension, curated regulatory domains included
# Term Name	Binom Rank	Binom Raw P-Value	Binom FDR Q-Val	Binom Fold Enrichment	Binom Observed Region Hits	Binom Region Set Coverage	Hyper Rank	Hyper FDR Q-Val	Hyper Fold Enrichment	Hyper Observed Gene Hits	Hyper Total Genes	Hyper Gene Set Coverage
actin polymerization or depolymerization	64	1.11283e-06	0.000227609	3.31209	23	0.0120167	426	0.0225251	2.63141	13	41	0.00504267
cellular lipid catabolic process	65	1.4011e-06	0.00028216	2.31203	41	0.0214211	344	0.00810106	1.86867	34	151	0.0131885
cardiac conduction	86	5.67354e-06	0.000863566	2.54878	30	0.015674	231	0.000706891	3.06705	17	46	0.00659426
monocarboxylic acid catabolic process	110	3.00352e-05	0.00357418	2.50769	26	0.0135841	384	0.0131451	2.09757	23	91	0.00892165
protein localization to lysosome	116	3.71031e-05	0.00418689	3.53884	15	0.00783699	523	0.0441783	2.98766	9	25	0.00349108
cellular response to mechanical stimulus	117	3.78923e-05	0.0042394	2.26203	31	0.0161965	363	0.0111873	2.31886	19	68	0.00737005
fatty acid catabolic process	121	3.95106e-05	0.00427433	2.70909	22	0.0114942	474	0.0320832	2.10243	19	75	0.00737005
negative regulation of muscle organ development	176	0.000153023	0.0113811	2.03574	33	0.0172414	86	2.57096e-06	3.53479	23	54	0.00892165
ventricular cardiac muscle cell action potential	179	0.000157515	0.0115189	3.66177	12	0.00626959	457	0.0279156	3.8729	7	15	0.00271528
negative regulation of striated muscle tissue development	206	0.000219535	0.0139501	2.01918	32	0.0167189	108	4.84755e-06	3.51114	22	52	0.00853375
negative regulation of cell growth involved in cardiac muscle cell development	245	0.0003655	0.0195281	5.46916	7	0.00365726	454	0.0274087	6.63926	4	5	0.00155159
regulation of potassium ion transmembrane transporter activity	250	0.000393282	0.0205922	2.24521	23	0.0120167	495	0.0387031	2.37116	14	49	0.00543057
positive regulation of striated muscle contraction	252	0.000402347	0.0208997	4.17463	9	0.00470219	411	0.0184711	4.14954	7	14	0.00271528
positive regulation of cardiac muscle contraction	278	0.000507493	0.023896	4.50856	8	0.00417973	442	0.0242522	4.52677	6	11	0.00232739
endothelial cell activation	321	0.000834744	0.0340399	3.02735	12	0.00626959	442	0.0242522	4.52677	6	11	0.00232739
negative regulation of cardiac muscle tissue growth	326	0.000856791	0.034403	2.25609	20	0.0104493	147	4.02665e-05	4.97944	12	20	0.00465477
positive regulation of heart contraction	371	0.00135277	0.04773	2.22143	19	0.00992686	355	0.0103914	3.01784	12	33	0.00465477

## Sheet: GOBiologicalProcess_mm_C3_
# GREAT version 4.0.4	Species assembly: mm10	Association rule: Basal+extension: 5000 bp upstream, 1000 bp downstream, 1000000 bp max extension, curated regulatory domains included
# Term Name	Binom Rank	Binom Raw P-Value	Binom FDR Q-Val	Binom Fold Enrichment	Binom Observed Region Hits	Binom Region Set Coverage	Hyper Rank	Hyper FDR Q-Val	Hyper Fold Enrichment	Hyper Observed Gene Hits	Hyper Total Genes	Hyper Gene Set Coverage
actin filament-based process	33	1.77687e-08	7.04824e-06	2.52763	45	0.112219	26	9.58564e-07	2.81031	42	473	0.0621302
actin cytoskeleton organization	34	2.03397e-08	7.83078e-06	2.66064	41	0.102244	43	5.51849e-06	2.80822	37	417	0.0547337
leukocyte activation	41	6.32884e-08	2.0206e-05	2.55042	41	0.102244	352	0.0159493	1.97383	29	465	0.0428994
protein phosphorylation	47	1.33484e-07	3.71767e-05	2.02669	61	0.15212	58	2.60757e-05	2.14977	54	795	0.0798817
muscle cell differentiation	49	1.45395e-07	3.88411e-05	2.62415	37	0.0922693	24	8.97519e-07	3.49157	31	281	0.045858
negative regulation of phosphorylation	51	1.56029e-07	4.00473e-05	2.36983	44	0.109726	70	6.22676e-05	2.54326	36	448	0.0532544
muscle structure development	58	2.52696e-07	5.70309e-05	2.16023	51	0.127182	17	4.02231e-08	3.01104	45	473	0.0665681
cell activation	67	4.71194e-07	9.20586e-05	2.27457	44	0.109726	431	0.0345482	1.79253	32	565	0.0473373
muscle cell development	74	8.6835e-07	0.000153604	3.55438	21	0.0523691	119	0.000506312	3.6354	17	148	0.0251479
regulation of catabolic process	76	9.27757e-07	0.000159794	2.32741	40	0.0997506	390	0.0231058	1.91614	29	479	0.0428994
striated muscle cell differentiation	77	1.0259e-06	0.000174404	3.00206	26	0.0648379	46	7.10858e-06	3.77903	24	201	0.035503
cellular response to drug	83	1.97166e-06	0.000310952	4.83514	14	0.0349127	173	0.00219453	4.52134	11	77	0.0162722
cellular response to oxygen levels	88	3.03431e-06	0.000451354	3.5413	19	0.0473816	168	0.00192213	3.5166	15	135	0.0221894
negative regulation of phosphate metabolic process	89	3.15543e-06	0.000464096	2.03196	48	0.119701	113	0.000314843	2.20938	40	573	0.0591716
response to oxygen levels	93	5.15237e-06	0.00072521	2.62042	28	0.0698254	287	0.00991777	2.33653	22	298	0.0325444
regulation of cell shape	106	1.04643e-05	0.00129224	3.37466	18	0.0448878	258	0.00787592	3.14249	14	141	0.0207101
striated muscle tissue development	109	1.10061e-05	0.00132174	2.20244	36	0.0897756	32	2.07192e-06	3.25653	32	311	0.0473373
positive regulation of transforming growth factor beta3 production	113	1.29045e-05	0.00149487	29.2384	4	0.00997506	414	0.0315199	31.6494	2	2	0.00295858
regulation of lymphocyte activation	114	1.30734e-05	0.00150115	2.28023	33	0.0822943	193	0.00336907	2.27811	28	389	0.0414201
negative regulation of Ras protein signal transduction	116	1.3994e-05	0.00157915	5.14385	11	0.0274314	166	0.00184381	5.69689	9	50	0.0133136
striated muscle cell development	118	1.44315e-05	0.00160092	3.43995	17	0.042394	152	0.00148138	3.62398	15	131	0.0221894
regulation of leukocyte activation	119	1.44651e-05	0.00159116	2.17409	36	0.0897756	172	0.00219112	2.2017	32	460	0.0473373
muscle tissue development	125	1.64588e-05	0.00172356	2.10712	38	0.0947631	23	8.50899e-07	3.27076	34	329	0.0502959
myofibril assembly	128	1.80254e-05	0.00184338	5.55341	10	0.0249377	354	0.0167464	4.36544	8	58	0.0118343
regulation of transforming growth factor beta production	130	1.86618e-05	0.0018791	7.29675	8	0.0199501	247	0.0069137	7.30371	6	26	0.00887574
formation of primary germ layer	133	2.17137e-05	0.00213709	3.19124	18	0.0448878	136	0.000836584	4.06506	14	109	0.0207101
negative regulation of cytokine production involved in immune response	138	2.34124e-05	0.00222079	8.52816	7	0.0174564	221	0.00476734	7.91235	6	24	0.00887574
cardiac muscle tissue development	144	2.85836e-05	0.00259833	2.47825	26	0.0648379	69	6.29925e-05	3.65185	21	182	0.0310651
supramolecular fiber organization	146	2.91568e-05	0.00261413	2.29412	30	0.074813	177	0.00292621	2.30777	28	384	0.0414201
regulation of protein catabolic process	147	2.93618e-05	0.0026146	2.29324	30	0.074813	455	0.039558	2.03593	22	342	0.0325444
actomyosin structure organization	148	3.1257e-05	0.00276456	4.01621	13	0.032419	300	0.0106575	3.58911	11	97	0.0162722
response to drug	151	3.53754e-05	0.00306665	2.167	33	0.0822943	139	0.00105723	2.38563	30	398	0.0443787
vitamin metabolic process	153	3.6074e-05	0.00308633	5.75055	9	0.0224439	392	0.0242811	4.61554	7	48	0.010355
negative regulation of protein phosphorylation	156	3.85199e-05	0.00323221	2.07331	36	0.0897756	117	0.000328113	2.46419	32	411	0.0473373
regulation of cell activation	159	3.88807e-05	0.00320093	2.04746	37	0.0922693	191	0.00331018	2.11423	33	494	0.0488166
cellular response to decreased oxygen levels	162	4.01912e-05	0.00324755	3.31102	16	0.0399002	235	0.00611812	3.42869	13	120	0.0192308
response to decreased oxygen levels	166	4.3514e-05	0.00343131	2.46775	25	0.0623441	379	0.0198431	2.27694	20	278	0.0295858
mesoderm development	171	4.95357e-05	0.00379195	3.11256	17	0.042394	192	0.00332707	3.70669	13	111	0.0192308
negative regulation of cell cycle phase transition	175	5.32167e-05	0.00398061	3.58196	14	0.0349127	363	0.0176827	3.11306	12	122	0.0177515
negative regulation of kinase activity	180	6.32165e-05	0.00459724	2.40982	25	0.0623441	164	0.00184639	2.71987	22	256	0.0325444
positive regulation of supramolecular fiber organization	186	7.22832e-05	0.00508703	3.1471	16	0.0399002	484	0.0472667	2.57151	13	160	0.0192308
negative regulation of transferase activity	188	7.29888e-05	0.00508204	2.33908	26	0.0648379	180	0.00298519	2.55416	23	285	0.0340237
protein palmitoylation	189	7.57093e-05	0.00524357	8.80213	6	0.0149626	261	0.00818891	7.0332	6	27	0.00887574
regulation of water loss via skin	190	7.59038e-05	0.00522937	8.79797	6	0.0149626	408	0.0312709	6.32988	5	25	0.00739645
negative regulation of mast cell cytokine production	193	7.72616e-05	0.00524017	37.9159	3	0.0074813	414	0.0315199	31.6494	2	2	0.00295858
negative regulation of small GTPase mediated signal transduction	195	7.85932e-05	0.00527582	4.2392	11	0.0274314	204	0.00383243	5.08651	9	56	0.0133136
regulation of protein localization to membrane	197	8.0752e-05	0.0053657	3.11673	16	0.0399002	148	0.00138695	3.65185	15	130	0.0221894
cellular response to transforming growth factor beta stimulus	198	8.11945e-05	0.00536786	2.61309	21	0.0523691	138	0.000835647	3.82856	15	124	0.0221894
response to hypoxia	203	8.2744e-05	0.00533556	2.42043	24	0.0598504	419	0.0317134	2.22718	19	270	0.0281065
mesoderm formation	212	9.86915e-05	0.00609374	3.82402	12	0.0299252	279	0.0091858	4.38223	9	65	0.0133136
cellular response to hypoxia	214	0.000100884	0.00617091	3.19973	15	0.0374065	296	0.010674	3.361	12	113	0.0177515
cobalamin metabolic process	222	0.000119897	0.0070696	16.3976	4	0.00997506	381	0.0200918	15.8247	3	6	0.00443787
response to transforming growth factor beta	225	0.000124669	0.00725296	2.53219	21	0.0523691	141	0.0010963	3.73812	15	127	0.0221894
regulation of actin filament-based process	233	0.000134362	0.0075485	2.17138	28	0.0698254	159	0.00156614	2.50117	26	329	0.0384615
regulation of transforming growth factor beta2 production	236	0.000137059	0.00760213	10.4615	5	0.0124688	461	0.044338	11.8685	3	8	0.00443787
negative regulation of cell cycle process	237	0.000137087	0.00757158	2.85706	17	0.042394	407	0.0310642	2.52522	15	188	0.0221894
negative regulation of mitotic cell cycle phase transition	240	0.000145011	0.00790914	3.43905	13	0.032419	409	0.031231	3.05389	11	114	0.0162722
negative regulation of cell cycle	244	0.000154385	0.00828237	2.05654	31	0.0773067	306	0.0107731	2.13736	26	385	0.0384615
negative regulation of production of molecular mediator of immune response	246	0.000156297	0.0083168	6.27376	7	0.0174564	367	0.0185484	5.75444	6	33	0.00887574
positive regulation of catabolic process	250	0.000161433	0.00845262	2.31377	24	0.0598504	428	0.033864	2.2108	19	272	0.0281065
signal transduction involved in regulation of gene expression	254	0.000173601	0.00894659	6.16575	7	0.0174564	369	0.0185346	7.19305	5	22	0.00739645
gastrulation	262	0.000187655	0.00937557	2.52369	20	0.0498753	200	0.00375919	3.12587	16	162	0.0236686
response to corticosteroid	264	0.000190306	0.009436	2.68108	18	0.0448878	268	0.00849964	2.96713	15	160	0.0221894
negative regulation of vascular smooth muscle cell proliferation	265	0.000192072	0.00948765	14.4832	4	0.00997506	461	0.044338	11.8685	3	8	0.00443787
regulation of leukocyte differentiation	266	0.00019282	0.00948876	2.24002	25	0.0623441	447	0.0384518	2.17876	19	276	0.0281065
mesoderm morphogenesis	272	0.000212068	0.0102058	3.51604	12	0.0299252	334	0.013572	4.06921	9	70	0.0133136
positive regulation of catenin import into nucleus	276	0.000225613	0.0107002	7.18251	6	0.0149626	346	0.0151064	10.5498	4	12	0.00591716
cell-cell junction organization	278	0.00022765	0.0107192	2.9644	15	0.0374065	413	0.0314294	2.87722	12	132	0.0177515
adherens junction organization	289	0.000272417	0.0123389	4.9326	8	0.0199501	337	0.0141669	5.15223	7	43	0.010355
positive regulation of potassium ion transport	295	0.000310298	0.0137688	4.8362	8	0.0199501	399	0.0276881	5.2749	6	36	0.00887574
negative regulation of sequence-specific DNA binding transcription factor activity	298	0.000317804	0.0139599	2.87096	15	0.0374065	358	0.0172985	2.96002	13	139	0.0192308
actin filament organization	299	0.000318386	0.0139387	2.56707	18	0.0448878	255	0.00775564	2.7734	17	194	0.0251479
response to steroid hormone	300	0.000320721	0.0139941	2.08954	27	0.0673317	133	0.000774464	2.69128	25	294	0.0369823
negative regulation of protein kinase activity	320	0.000379345	0.0155176	2.27356	22	0.0548628	211	0.00455719	2.65961	20	238	0.0295858
positive regulation of cell cycle	323	0.000402983	0.0163314	2.1301	25	0.0623441	333	0.0136024	2.21257	23	329	0.0340237
regulation of Ras protein signal transduction	326	0.000420126	0.0168695	2.30907	21	0.0523691	140	0.00106422	3.02865	20	209	0.0295858
regulation of cardiac muscle hypertrophy	327	0.00042712	0.0170979	3.75224	10	0.0249377	290	0.0103385	5.53865	7	40	0.010355
neural tube formation	338	0.000479575	0.0185729	2.65145	16	0.0399002	278	0.00918425	3.2397	13	127	0.0192308
regulation of muscle system process	339	0.000488416	0.0188595	2.23042	22	0.0548628	127	0.000606758	3.16494	20	200	0.0295858
regulation of muscle hypertrophy	345	0.000511228	0.019397	3.66513	10	0.0249377	327	0.0125618	5.2749	7	42	0.010355
response to glucocorticoid	372	0.000638807	0.0224785	2.58031	16	0.0399002	276	0.00919748	3.07703	14	144	0.0207101
oligosaccharide metabolic process	376	0.000659	0.0229423	3.54449	10	0.0249377	348	0.0150972	4.44202	8	57	0.0118343
negative regulation of Rho protein signal transduction	382	0.000684042	0.0234401	5.80912	6	0.0149626	369	0.0185346	7.19305	5	22	0.00739645
cellular response to BMP stimulus	389	0.000720247	0.0242366	2.89733	13	0.032419	491	0.0481471	3.01423	10	105	0.0147929
neural tube development	414	0.000873219	0.0276097	2.22966	20	0.0498753	328	0.0129976	2.69357	16	188	0.0236686
protein ubiquitination involved in ubiquitin-dependent protein catabolic process	417	0.000893174	0.0280375	2.82881	13	0.032419	373	0.018533	3.08775	12	123	0.0177515
regulation of muscle adaptation	420	0.000909068	0.0283326	2.97607	12	0.0299252	342	0.0147602	4.0119	9	71	0.0133136
negative regulation of MAPK cascade	421	0.000919382	0.028586	2.58427	15	0.0374065	458	0.0421285	2.62065	13	157	0.0192308
skeletal muscle tissue development	422	0.000926505	0.0287392	2.48944	16	0.0399002	248	0.00703664	3.18771	14	139	0.0207101
regulation of catenin import into nucleus	430	0.000996065	0.0303221	4.58162	7	0.0174564	435	0.0353786	6.08643	5	26	0.00739645
peptidyl-serine phosphorylation	436	0.00103068	0.030944	2.46368	16	0.0399002	281	0.00925982	2.81328	16	180	0.0236686
regeneration	447	0.00111131	0.0325438	2.44554	16	0.0399002	223	0.00494701	3.16494	15	150	0.0221894
regulation of supramolecular fiber organization	448	0.00112552	0.0328862	2.08979	22	0.0548628	437	0.035784	2.14572	20	295	0.0295858
cardiocyte differentiation	456	0.00120938	0.0347166	2.349	17	0.042394	185	0.00323057	3.5166	14	126	0.0207101
negative regulation of cellular protein localization	473	0.00134203	0.03714	2.58504	14	0.0349127	386	0.0210363	2.87722	13	143	0.0192308
determination of heart left/right asymmetry	474	0.0013615	0.0375993	3.21453	10	0.0249377	438	0.035927	3.77903	8	67	0.0118343
regulation of small GTPase mediated signal transduction	487	0.00165369	0.0444494	2.02582	22	0.0548628	162	0.00169759	2.81626	21	236	0.0310651
skeletal muscle organ development	488	0.00165465	0.0443839	2.35065	16	0.0399002	309	0.0109404	2.99386	14	148	0.0207101
regulation of blood circulation	491	0.0016661	0.0444181	2.02458	22	0.0548628	183	0.0031187	2.84995	19	211	0.0281065
positive regulation of skeletal muscle acetylcholine-gated channel clustering	494	0.00170612	0.0452088	13.0204	3	0.0074813	241	0.00666265	23.7371	3	4	0.00443787
regulation of actin cytoskeleton organization	503	0.00181433	0.0472158	2.01048	22	0.0548628	427	0.0337282	2.16037	20	293	0.0295858
positive regulation of neuromuscular junction development	512	0.00194083	0.0496201	12.44	3	0.0074813	322	0.0121729	18.9896	3	5	0.00443787
