# Supplementary material for: Cardiac radiotherapy–induced epigenetic memory underlies electrophysiologic and metabolic reprogramming
Source: J Clin Invest. 2026 Feb 17;136(7):e193087. doi: 10.1172/JCI193087 (PMC13038212; doi:10.1172/JCI193087)
Supplement: Supplemental table 5 [file jci-136-193087-s021.xlsx]

## Sheet: 1_vs_0_DEG_sigonly_iCell
	baseMean	log2FoldChange	lfcSE	stat	pvalue	padj	lib170	lib171	lib172	lib196	lib198	lib201	lib210	lib212	lib214	lib216	lib218	lib170	lib200	lib201	lib202	lib204	lib205	lib206	lib207	lib208	lib210
PER3	164.385	-1.00362	0.201231	-4.98739	6.1201e-07	1.77374e-05	7.95795	11.646	13.5944	9.69336	7.8756	3.80623	14.0908	13.2933	11.8098	12.6101	14.4827	7.95795	9.79685	3.80623	7.8913	10.0877	4.51593	7.55822	7.46563	10.2026	14.0908
LINC01759	56.5288	1.46989	0.19398	7.57753	3.52201e-14	2.55695e-12	2.61704	2.24644	3.31233	1.9093	2.39185	8.82835	3.47696	2.67138	1.76595	3.49519	2.69147	2.61704	2.05613	8.82835	2.51087	3.27453	5.19857	2.59461	7.18284	2.44211	3.47696
EPHA2	268.257	1.08339	0.162025	6.68655	2.28488e-11	1.29373e-09	11.3227	13.0648	12.6283	14.9072	16.2762	27.8595	13.4198	14.947	14.0724	8.56664	11.7912	11.3227	17.4166	27.8595	15.7228	13.2566	28.986	11.5629	27.2043	13.8386	13.4198
MFAP2	825.628	-1.12301	0.22728	-4.94107	7.76955e-07	2.18277e-05	49.0295	51.1361	58.7939	47.659	61.7214	20.4056	59.7793	59.6609	63.5743	86.4888	84.0763	49.0295	54.6083	20.4056	37.2445	53.6601	26.1504	25.1001	26.6953	32.2901	59.7793
E2F2	40.4666	-3.35847	0.496415	-6.76545	1.32895e-11	7.70316e-10	1.97613	3.36966	4.27843	1.76243	2.56686	0.211457	2.43997	2.16255	1.43484	2.19306	2.24289	1.97613	3.62846	0.211457	4.36413	3.80268	0	4.56877	0.622136	2.00796	2.43997
SLC30A2	38.291	1.20997	0.338146	3.57826	0.000345889	0.00462394	1.33523	1.4188	3.24332	1.98273	1.28343	6.13226	2.92797	2.8622	1.9867	2.12453	1.92248	1.33523	2.23755	6.13226	2.27174	0.686595	3.36069	1.35371	3.16724	0.814037	2.92797
RPS6KA1	36.6829	2.00212	0.300695	6.65832	2.76975e-11	1.55032e-09	1.175	1.35969	0.552055	0.881214	1.10842	6.0794	1.64698	1.59011	1.43484	0.89093	1.60206	1.175	1.02806	6.0794	2.69021	2.00697	4.93602	1.46652	6.22136	2.44211	1.64698
SESN2	274.003	1.30473	0.154569	8.44112	3.14301e-17	2.84507e-15	12.3375	9.51781	17.2517	12.1167	13.9427	29.4454	16.4088	13.9294	12.5272	13.7752	18.648	12.3375	12.8206	29.4454	14.6467	11.144	37.1251	10.4349	28.7879	9.6599	16.4088
CLSPN	190.32	-3.44826	0.341725	-10.0907	6.07132e-24	8.64427e-22	13.0852	15.0157	15.0435	9.47305	10.5591	1.05729	16.1648	10.6219	8.2779	7.74424	9.22789	13.0852	8.70831	1.05729	20.2065	15.7389	1.41779	26.5102	1.13116	14.2185	16.1648
CDCA8	538.158	-4.12227	0.315025	-13.0855	3.98284e-39	1.94694e-36	40.0568	54.5057	49.6159	42.3717	26.9521	0.581508	23.9727	35.7457	32.5597	27.8244	35.5658	40.0568	29.2091	0.581508	47.5271	26.7244	2.52052	56.9123	3.39347	42.547	23.9727
EDN2	22.987	1.14905	0.308546	3.72409	0.000196024	0.00286896	0.587499	1.4188	0.690069	1.10152	1.40011	2.59035	0.85399	1.3993	1.43484	1.30213	0.897156	0.587499	0.483795	2.59035	1.19565	1.42601	2.20545	0.902474	2.65822	2.06223	0.85399
CDC20	455.164	-3.90877	0.305686	-12.7869	1.94173e-37	7.90987e-35	54.3704	29.6767	31.7432	37.9656	25.0853	2.06171	21.7767	37.9082	34.9879	21.6565	22.8775	54.3704	20.4403	2.06171	40.4728	26.0378	1.05022	35.3093	3.22379	40.4848	21.7767
KIF2C	534.206	-2.76136	0.234202	-11.7905	4.36948e-32	1.23228e-29	38.4545	54.0328	59.4149	44.3544	29.3439	4.01769	28.6697	37.5902	29.9108	24.8775	39.9875	38.4545	27.5158	4.01769	38.2608	27.0413	4.98853	36.8886	7.18284	44.6092	28.6697
PLK3	14.3643	2.0645	0.417188	4.94861	7.47436e-07	2.11197e-05	0.267045	0.236467	0.483048	0.514042	0.52504	2.80181	0.914989	0.890461	0.55186	0.89093	0.0640826	0.267045	0.483795	2.80181	0.896738	0.897855	1.31277	0.338428	2.77133	0.488422	0.914989
AL358075.2	11.757	1.9346	0.419056	4.61656	3.90146e-06	9.3949e-05	0.854545	0.236467	0.414041	0.440607	0.641716	2.06171	0.243997	0.254418	0.331116	0.274132	0.25633	0.854545	0.907115	2.06171	0.597825	0.31689	2.15294	0.507642	1.13116	0.814037	0.243997
TSPAN1	26.9344	1.12862	0.246212	4.58394	4.56299e-06	0.000108279	1.175	1.59615	1.24212	0.660911	1.10842	3.06613	0.975988	2.09894	1.37965	1.2336	1.34573	1.175	1.26996	3.06613	1.85326	1.16193	2.36299	1.41012	3.22379	1.68234	0.975988
RAD54L	100.702	-1.72516	0.290413	-5.94037	2.84382e-09	1.20533e-07	3.73863	6.73932	8.28082	4.40607	4.7837	2.27317	8.2349	5.40637	6.12565	5.89385	5.31885	3.73863	6.41028	2.27317	9.80434	8.23914	1.57532	11.845	2.20575	7.00072	8.2349
STIL	83.5075	-2.41133	0.299196	-8.05936	7.66924e-16	6.14587e-14	4.7	9.22223	9.31593	3.74516	6.4755	1.05729	4.39195	4.83393	7.06381	3.01546	5.95968	4.7	5.62412	1.05729	5.73912	5.54558	0.787662	5.92249	1.35739	5.58972	4.39195
CDKN2C	17.098	-6.91823	1.20903	-5.72215	1.05184e-08	4.10247e-07	1.7625	1.24145	0.966096	1.17495	0.816729	0	0.975988	1.71732	1.49002	0.89093	1.60206	1.7625	0.907115	0	1.43478	0.73941	0	1.57933	0	1.08538	0.975988
AC104170.1	9.81299	1.92467	0.410427	4.68942	2.73977e-06	6.80995e-05	0.373863	0.354701	0.414041	0.293738	0.233351	1.42734	0.975988	0.0636044	0.331116	0.411199	0.833073	0.373863	0.362846	1.42734	0.179348	0.42252	1.57532	0.564046	1.4705	0.271346	0.975988
ORC1	74.796	-2.41586	0.463512	-5.21207	1.86746e-07	6.01896e-06	5.02045	6.02992	10.489	3.30455	6.00879	0.264322	4.20895	3.62545	3.09042	4.72878	3.78087	5.02045	2.96324	0.264322	7.35325	3.80268	0.315065	10.2092	2.31887	3.14761	4.20895
ITGB3BP	150.935	-1.09778	0.198505	-5.53023	3.19806e-08	1.1495e-06	9.4534	10.641	11.0411	8.0778	7.8756	4.01769	11.5289	10.3039	9.16088	10.28	8.01032	9.4534	8.04309	4.01769	14.3478	9.98204	3.57074	12.409	6.05168	7.76048	11.5289
DIRAS3	116.549	-1.38318	0.307461	-4.49871	6.83677e-06	0.000154248	7.63749	8.63106	6.55565	4.0389	8.34231	1.85025	9.45489	7.75974	7.28455	13.7752	14.2904	7.63749	9.73637	1.85025	3.94565	4.9118	3.25567	4.45597	3.67626	7.48914	9.45489
DEPDC1	549.23	-2.91774	0.248061	-11.7622	6.11354e-32	1.69161e-29	50.8454	56.1019	42.6462	32.8252	36.2278	4.01769	31.0486	42.6149	40.1754	21.7935	32.1054	50.8454	32.4747	4.01769	40.2934	27.0413	3.51822	38.2423	7.46563	51.5014	31.0486
TNNI3K	330.351	-1.07095	0.255896	-4.18509	2.85059e-05	0.000542907	27.292	23.9423	19.598	19.3133	27.0104	8.56402	18.9708	32.311	27.2067	26.865	26.2738	27.292	25.4597	8.56402	10.0435	16.9008	9.92454	12.0706	11.8206	13.5673	18.9708
WDR63	250.9	2.06006	0.223508	9.21693	3.05717e-20	3.44873e-18	8.2784	7.33049	10.5581	7.93093	7.75893	45.8334	10.2479	8.26857	7.33974	14.1864	12.1116	8.2784	5.50317	45.8334	17.2772	11.0912	35.4973	10.4913	38.6855	9.87698	10.2479
CDC7	144.828	-2.70741	0.293446	-9.22623	2.80316e-20	3.18669e-18	10.0409	12.5919	14.3534	9.03245	12.4843	0.687237	10.5529	4.70672	9.49199	6.09945	8.90748	10.0409	11.1273	0.687237	9.02716	9.45389	1.83788	13.7063	2.03608	9.93125	10.5529
TGFBR3	160.771	-1.05824	0.214532	-4.93277	8.10707e-07	2.2689e-05	14.5807	10.2863	8.48784	7.85749	11.4342	3.75337	11.1019	13.6113	12.8583	8.4981	15.9566	14.5807	8.88973	3.75337	8.84782	11.0383	5.04104	7.72743	6.10824	7.76048	11.1019
F3	91.3145	-1.38346	0.305057	-4.53507	5.75841e-06	0.000131985	10.6818	6.3255	6.21062	6.53567	4.7837	2.90754	8.3569	5.27916	3.64228	9.38903	8.77931	10.6818	4.53558	2.90754	5.26086	6.23217	1.99541	3.38428	1.92296	2.9848	8.3569
FAM102B	79.6162	-1.11151	0.291522	-3.81279	0.000137409	0.00213917	2.88409	7.92166	4.62346	6.68254	6.18381	1.58593	5.00194	6.74207	5.84972	3.83785	5.95968	2.88409	5.50317	1.58593	2.57065	5.12306	3.15065	3.04585	2.37543	6.94645	5.00194
GPSM2	85.2941	-2.18883	0.244437	-8.95457	3.41072e-19	3.57273e-17	7.74431	4.61111	5.17552	7.12315	6.00879	1.37447	5.18494	7.3145	5.18748	4.38612	6.08784	7.74431	5.68459	1.37447	5.20108	5.38713	1.31277	5.58406	1.0746	7.16352	5.18494
PSRC1	87.2716	-3.03305	0.390879	-7.75957	8.52209e-15	6.34398e-13	7.21022	7.62607	7.79778	6.09507	3.96697	0.158593	5.06294	5.15196	6.23602	2.74132	7.04908	7.21022	5.68459	0.158593	9.44564	3.90831	1.57532	5.24563	0.452462	8.62879	5.06294
DDX20	179.281	-1.07928	0.311651	-3.46311	0.000533966	0.0064238	12.5511	10.5228	11.7312	7.49032	20.3016	4.38774	10.3699	7.75974	8.38827	23.3013	22.1726	12.5511	12.2763	4.38774	8.30977	6.70751	6.19628	6.93777	5.76889	10.2569	10.3699
PHGDH	1832.28	-1.69423	0.269752	-6.28069	3.37082e-10	1.65883e-08	165.141	173.153	99.5079	192.472	124.493	29.5512	91.0109	155.386	156.839	94.5071	153.414	165.141	129.355	29.5512	102.886	84.2928	41.4835	85.5094	41.5134	53.3465	91.0109
FAM72B	12.9632	-2.28202	0.609407	-3.74466	0.000180641	0.00269217	0.694317	1.71439	0.138014	0.954649	1.45844	0.158593	0.365996	1.01767	1.21409	0.685331	0.640826	0.694317	0.725692	0.158593	1.31522	0.63378	0.157532	0.620451	0.226231	1.19392	0.365996
FAM72D	11.1787	-3.09234	0.716668	-4.31488	1.59687e-05	0.000328906	0.747726	0.650285	0.690069	0.514042	0.641716	0.0528644	0.609993	1.33569	0.882976	0.479732	1.15349	0.747726	0.665218	0.0528644	1.07609	0.475335	0.105022	1.1845	0.113116	0.651229	0.609993
ITGA10	102.04	-1.27427	0.323671	-3.93695	8.25252e-05	0.00139428	4.7	7.21226	8.83288	4.11233	8.40064	2.43176	7.31991	9.73147	11.0372	7.26451	9.42014	4.7	4.83795	2.43176	2.33152	9.03137	2.52052	3.21506	3.28035	5.31837	7.31991
CA14	407.242	-1.49701	0.240573	-6.22267	4.88751e-10	2.34233e-08	32.0988	30.9772	43.0603	22.7647	16.918	8.03538	36.0506	23.8516	23.73	37.6247	21.5958	32.0988	13.9696	8.03538	22.4782	32.2172	8.71679	32.207	11.7075	22.793	36.0506
ECM1	38.3089	1.5137	0.424102	3.56919	0.00035808	0.00475226	0.907954	1.35969	1.44914	0.587476	0.583378	4.44061	3.04996	1.33569	1.32446	1.50773	1.28165	0.907954	0.846641	4.44061	3.94565	3.06327	5.72368	2.65102	4.52462	2.38784	3.04996
AL592424.1	18.2329	-1.68035	0.484783	-3.4662	0.000527873	0.00635571	1.81591	1.24145	0.897089	1.46869	1.10842	0.740101	1.58598	1.84453	1.76595	0.753864	1.34573	1.81591	0.604744	0.740101	1.43478	1.37319	0.315065	0.338428	0.0565578	0.976844	1.58598
S100A6	134.552	1.01767	0.237649	4.28223	1.85027e-05	0.000376342	5.23409	5.14317	5.72757	5.43415	5.65877	14.0619	10.0039	6.10602	5.68416	6.78478	4.35761	5.23409	7.49882	14.0619	12.375	7.44692	13.8103	7.10698	12.9517	8.52025	10.0039
CKS1B	940.129	-1.29517	0.133722	-9.6856	3.4715e-22	4.62813e-20	63.2363	67.275	68.7998	64.3286	59.3295	24.3176	54.7164	65.2581	67.9892	47.8361	56.8412	63.2363	57.6925	24.3176	74.4891	61.2126	21.0043	60.0145	29.41	67.5108	54.7164
IQGAP3	96.4623	-3.16533	0.299944	-10.5531	4.91491e-26	8.00857e-24	5.44772	10.1681	8.0048	7.56376	7.93394	0.792965	4.14795	6.93288	7.39493	5.96238	7.68991	5.44772	5.98696	0.792965	5.44021	4.48928	0.577619	7.10698	0.848367	7.65195	4.14795
CD1D	61.2383	-1.26848	0.373941	-3.39219	0.00069336	0.00785183	5.9284	8.27636	2.69127	5.28729	4.60869	1.85025	3.04996	5.46998	6.01527	3.42665	4.10128	5.9284	3.14467	1.85025	1.55435	2.90483	1.9429	2.4818	1.13116	2.17076	3.04996
IFI16	228.655	-1.11036	0.247093	-4.49368	7.00016e-06	0.000156729	15.9159	17.5577	17.8728	18.9461	14.5261	6.02654	11.7119	15.0106	15.3969	15.4885	19.2248	15.9159	18.2633	6.02654	6.99456	13.7319	7.71909	6.54294	6.67382	19.5369	11.7119
F11R	358.066	1.23211	0.236025	5.22026	1.78676e-07	5.7971e-06	10.8954	11.2913	21.8062	15.7884	16.0429	38.8024	21.4107	14.629	12.4169	19.5319	14.9953	10.8954	11.1273	38.8024	28.1576	19.6472	41.5361	22.449	40.2126	22.6845	21.4107
HSPA6	22.7738	1.80565	0.428414	4.21473	2.50078e-05	0.000489507	0.640908	1.24145	0.621062	1.24839	1.16676	2.80181	0.792991	0.508835	0.717418	0.411199	0.833073	0.640908	0.362846	2.80181	1.55435	1.58445	5.56615	1.91776	1.4705	0.759768	0.792991
NUF2	219.229	-3.66088	0.325133	-11.2597	2.07577e-29	4.54346e-27	20.7227	20.9274	19.667	14.6135	14.2928	0.581508	10.8579	16.4099	13.4654	11.3765	19.8656	20.7227	11.6111	0.581508	21.4022	9.03137	0.525108	13.8191	2.5451	15.3039	10.8579
AL157714.2	231.897	-1.20154	0.253182	-4.74577	2.07715e-06	5.34411e-05	12.1773	20.0406	15.0435	15.9353	15.4012	6.92523	12.5659	20.3534	22.7918	19.1893	14.2263	12.1773	17.0538	6.92523	6.63586	13.9432	5.93372	8.17867	6.67382	17.2576	12.5659
C1orf112	87.4173	-1.05398	0.230797	-4.56669	4.95494e-06	0.000115892	5.12727	5.79345	6.21062	7.27002	6.35882	3.75337	5.30694	4.64312	3.58709	3.97492	5.5111	5.12727	6.89408	3.75337	6.75543	6.44343	2.36299	6.71215	1.92296	5.2641	5.30694
ASPM	290.629	-4.04238	0.294258	-13.7375	6.05077e-43	4.03339e-40	21.8977	25.0064	22.2202	25.9224	18.4931	0.634372	13.9078	22.9612	20.1981	11.7877	18.0072	21.8977	17.9004	0.634372	18.0543	16.7952	1.41779	21.6594	1.64018	33.484	13.9078
KIF14	166.984	-4.75068	0.397656	-11.9467	6.75606e-33	2.06412e-30	9.56022	18.3853	13.2493	9.61992	8.92568	0.581508	11.8339	11.7668	8.82976	6.37358	17.879	9.56022	10.2806	0.581508	12.7935	8.82011	0.210043	9.30676	0.50902	22.1418	11.8339
PHLDA3	233.677	1.18394	0.13145	9.00672	2.12315e-19	2.25623e-17	8.97272	11.7051	12.2142	12.4104	9.45072	24.7934	10.9799	12.8481	10.7613	11.8562	18.0713	8.97272	11.853	24.7934	11	10.0877	27.2531	10.3785	24.7723	11.6679	10.9799
UBE2T	1105.87	-2.26973	0.14575	-15.5728	1.11482e-54	2.33555e-51	79.259	87.5521	79.6339	76.1516	86.3983	16.3879	62.9513	73.5267	79.2471	54.2782	72.4774	79.259	73.053	16.3879	80.3477	68.7652	14.808	89.0065	15.1575	80.264	62.9513
AC104463.2	38.2001	-1.16492	0.319634	-3.64455	0.000267858	0.00373624	2.08295	2.48291	1.93219	2.42334	2.68354	0.951558	3.78196	2.67138	2.70411	5.13998	2.17881	2.08295	1.45138	0.951558	2.75	2.7992	1.10273	1.74854	1.24427	1.30246	3.78196
BTG2	1973.72	1.20649	0.155364	7.76561	8.12562e-15	6.07971e-13	102.973	96.3605	62.8653	98.0351	112.067	197.237	114.191	100.622	101.653	102.32	144.442	102.973	98.5127	197.237	85.8477	92.5847	240.71	78.5152	218.879	72.2322	114.191
MFSD4A	33.5084	1.01544	0.305699	3.32169	0.000894755	0.00958479	1.38863	1.35969	2.62226	2.64364	1.80847	2.9604	2.07398	2.28976	1.87632	1.43919	2.43514	1.38863	0.786167	2.9604	0.956521	2.27105	3.62325	1.35371	3.56314	0.651229	2.07398
RAB7B	72.3398	1.52918	0.297368	5.14239	2.71263e-07	8.51834e-06	3.20454	3.72436	4.41644	2.27647	2.04182	8.51116	2.98896	2.48057	4.58044	5.75678	2.69147	3.20454	5.01937	8.51116	1.85326	2.05979	8.55926	1.74854	10.8591	4.82995	2.98896
PLXNA2	532.77	1.01076	0.18328	5.51486	3.4906e-08	1.23946e-06	23.3932	28.9673	26.2916	33.1924	26.8354	50.8026	28.7307	28.2403	25.7167	19.8746	22.2366	23.3932	21.3474	50.8026	21.2228	27.9391	53.351	34.3504	57.1234	39.7793	28.7307
G0S2	147.486	-1.05557	0.315282	-3.34802	0.000813918	0.00892086	23.5	8.51283	7.10771	10.0605	7.17555	3.48905	9.33289	10.8764	11.6442	6.71624	10.7018	23.5	9.31305	3.48905	5.44021	7.49973	5.14606	5.92249	5.03364	10.7996	9.33289
SERTAD4	19.8096	-1.51897	0.441534	-3.44021	0.000581266	0.00685201	0.854545	1.30057	1.58716	0.587476	2.1585	0.105729	1.34198	1.59011	1.32446	1.64479	1.28165	0.854545	1.63281	0.105729	1.0163	0.897855	0.157532	1.35371	1.13116	1.46527	1.34198
NEK2	381.327	-4.76332	0.346837	-13.7336	6.38724e-43	4.07256e-40	33.4341	45.4017	27.1887	29.2269	24.0935	0.264322	20.6788	23.788	23.8404	18.4354	33.8356	33.4341	19.7751	0.264322	24.0326	18.5909	0.63013	23.1823	2.09264	43.5238	20.6788
DTL	540.906	-3.47977	0.312702	-11.1281	9.15969e-29	1.94677e-26	27.4522	49.8355	48.6498	33.5596	38.853	1.05729	44.2245	28.0495	30.0764	29.6063	25.9534	27.4522	32.1119	1.05729	37.9619	47.5335	3.25567	67.9676	5.82545	30.3907	44.2245
NENF	36.4742	-1.04792	0.288584	-3.63124	0.000282068	0.0038987	2.67045	1.83262	3.24332	1.98273	2.04182	1.32161	1.70798	2.41697	3.69746	2.19306	3.90904	2.67045	1.75376	1.32161	2.15217	2.16542	1.20775	1.69214	0.848367	2.60492	1.70798
CENPF	1045.19	-3.32176	0.300509	-11.0538	2.10199e-28	4.28135e-26	105.536	112.913	97.7827	69.4691	60.9047	4.12342	48.1284	70.2829	68.817	46.3284	62.0319	105.536	64.0423	4.12342	53.7445	50.4383	5.09355	70.6186	12.5558	122.268	48.1284
EXO1	143.838	-3.09601	0.347344	-8.91338	4.94991e-19	5.14825e-17	8.2784	10.9366	9.86798	5.72789	10.1508	0.687237	11.2849	8.52299	7.67086	5.27705	10.83	8.2784	9.49447	0.687237	14.5869	11.3552	1.05022	20.6441	1.75329	6.51229	11.2849
AL390728.4	24.411	-1.11961	0.336536	-3.32688	0.000878231	0.00943535	1.81591	1.59615	1.58716	1.54212	1.40011	0.687237	1.40298	1.78092	1.37965	1.64479	2.69147	1.81591	1.87471	0.687237	0.717391	1.95416	0.367576	1.80495	1.13116	1.03111	1.40298
RRM2	265.088	-2.29996	0.323945	-7.09983	1.24906e-12	8.14109e-11	18.2659	16.4936	15.3195	11.4558	19.8349	1.21588	20.8618	13.6749	13.4102	11.7877	19.5452	18.2659	14.0905	1.21588	31.8043	19.9113	3.57074	30.3457	6.22136	17.2576	20.8618
GEN1	125.946	-1.0787	0.192455	-5.60496	2.08308e-08	7.75341e-07	5.9284	8.03989	10.075	8.81214	8.92568	2.80181	7.62491	9.09543	9.38162	5.61971	10.061	5.9284	7.92214	2.80181	7.8913	9.34826	3.36069	8.74272	5.37299	6.83791	7.62491
SDC1	24.0999	1.58973	0.341142	4.66004	3.16146e-06	7.75297e-05	1.38863	1.24145	0.897089	0.80778	1.10842	1.90312	0.609993	0.699648	0.772604	1.028	1.34573	1.38863	0.786167	1.90312	2.27174	1.00349	3.83329	1.69214	3.84593	0.542691	0.609993
CENPO	160.527	-1.25056	0.200509	-6.2369	4.46339e-10	2.16025e-08	6.30227	13.8925	15.1815	11.2355	11.5509	4.49347	10.6139	9.03182	8.05716	9.1149	11.0863	6.30227	10.0992	4.49347	11.4185	11.0383	2.99312	11.1681	5.65578	10.5825	10.6139
ADCY3	59.7572	-1.92827	0.284051	-6.78845	1.13341e-11	6.64857e-10	3.79204	5.32052	6.48665	4.55294	2.6252	0.792965	3.17196	3.75266	4.30451	4.72878	3.14005	3.79204	4.41463	0.792965	3.82608	2.74638	0.892684	3.72271	1.4705	4.72141	3.17196
CENPA	14.1154	-2.93815	0.647396	-4.53841	5.66807e-06	0.000130286	0.747726	1.0641	1.93219	0.440607	0.875067	0.0528644	1.28098	0.890461	1.10372	0.411199	0.704908	0.747726	0.544269	0.0528644	1.67391	0.95067	0.0525108	1.01528	0.282789	1.24819	1.28098
GALNT14	66.4125	-1.49624	0.380488	-3.93243	8.40905e-05	0.00141583	2.13636	5.9708	5.10651	3.08425	5.48375	0.687237	4.87994	6.36044	5.40823	4.04345	4.61394	2.13636	7.92214	0.687237	2.51087	4.59491	0.892684	2.98945	3.11068	2.17076	4.87994
ADD2	1400.49	-1.02553	0.187501	-5.46946	4.51414e-08	1.57619e-06	53.8363	110.785	102.958	73.3611	97.6575	33.5689	111.446	107.046	87.9113	134.393	83.1151	53.8363	83.3337	33.5689	65.9999	88.0426	44.0041	75.0746	54.8045	108.972	111.446
RETSAT	454.068	1.25032	0.149786	8.34735	6.98113e-17	6.02225e-15	16.8773	22.2871	27.1197	25.3349	17.793	53.9216	23.5457	20.6078	26.3237	20.2858	23.1979	16.8773	21.5893	53.9216	19.1304	19.4359	51.1455	28.992	48.9225	19.3198	23.5457
NCAPH	203.928	-2.61077	0.267434	-9.76228	1.63443e-22	2.21935e-20	13.4591	17.3804	15.5265	15.4947	11.7259	1.95598	12.1999	10.6855	13.5758	13.2954	10.3173	13.4591	9.97827	1.95598	15.7826	11.5137	2.10043	26.8486	2.77133	13.9472	12.1999
BUB1	1515.63	-2.6287	0.204403	-12.8604	7.51918e-38	3.4459e-35	79.259	143.595	131.734	121.901	106.817	11.1544	74.2971	120.53	103.97	90.6007	105.993	79.259	100.025	11.1544	94.3966	82.0745	13.7578	102.374	25.3944	127.315	74.2971
CKAP2L	324.615	-3.80755	0.32891	-11.5763	5.43608e-31	1.37448e-28	37.7068	37.5392	39.817	24.3803	19.3681	1.00442	15.0058	17.682	20.0877	10.9653	17.7509	37.7068	18.868	1.00442	20.1467	18.2212	1.52281	23.2387	2.31887	24.2583	15.0058
AL078621.3	30.4859	1.0263	0.297153	3.45378	0.000552786	0.00660147	0.694317	2.77849	1.0351	2.1296	2.85855	3.43618	1.70798	1.4629	1.15891	1.30213	1.66615	0.694317	1.57233	3.43618	1.31522	1.26756	2.73056	1.07169	3.11068	1.46527	1.70798
RPL23AP7	187.346	1.0767	0.128295	8.39231	4.7669e-17	4.18602e-15	7.85113	8.98576	10.075	10.8683	10.9092	19.7184	7.56391	8.14136	9.49199	11.5821	10.3814	7.85113	10.1597	19.7184	8.19021	8.82011	20.0066	8.5171	18.7206	10.8538	7.56391
STEAP3	48.8571	1.46183	0.287133	5.09113	3.55939e-07	1.10123e-05	1.70909	2.71938	0.897089	1.68899	2.27517	5.18071	2.01298	2.48057	2.81449	3.08399	1.85839	1.70909	1.08854	5.18071	3.22826	3.59142	4.88351	2.08697	8.31399	2.44211	2.01298
MCM6	579.941	-1.87189	0.192478	-9.7252	2.35432e-22	3.16753e-20	47.9613	36.2977	42.0942	30.255	40.1364	9.62131	52.0934	33.5831	29.083	28.0986	35.3095	47.9613	36.1637	9.62131	50.8152	42.5161	9.87203	52.0051	12.2165	36.1432	52.0934
XIRP2	1792.82	-1.2284	0.265819	-4.6212	3.81528e-06	9.20249e-05	104.094	172.326	123.384	106.994	143.978	49.7454	104.736	153.605	170.58	136.586	109.966	104.094	128.81	49.7454	40.2337	102.989	50.4104	58.0404	48.3003	133.231	104.736
SPC25	265.092	-3.14528	0.277517	-11.3337	8.9387e-30	2.01671e-27	21.5238	23.5285	25.0495	13.4385	12.8343	1.37447	19.2758	12.5937	16.5558	11.5136	23.262	21.5238	14.2719	1.37447	29.8913	17.0064	1.73286	22.5054	3.11068	17.149	19.2758
CDCA7	113.188	-1.73797	0.328358	-5.2929	1.20391e-07	4.00348e-06	15.9159	4.84758	4.62346	5.80133	6.76718	2.85467	9.69889	5.59719	5.29786	4.72878	9.22789	15.9159	6.89408	2.85467	9.68477	9.98204	1.73286	9.81441	2.1492	5.91533	9.69889
FKBP7	310.887	-1.50106	0.189208	-7.93337	2.1328e-15	1.66369e-13	29.642	22.9965	22.4962	20.9288	16.2762	6.97809	17.0798	20.0354	20.8603	30.086	25.3126	29.642	19.1704	6.97809	22.1195	16.5311	6.56385	16.6958	8.08776	14.2185	17.0798
CCDC150	67.6714	-1.76601	0.351455	-5.02487	5.03773e-07	1.48053e-05	5.60795	4.31553	3.31233	4.0389	4.55035	1.32161	2.01298	5.46998	4.85637	2.46719	2.5633	5.60795	5.62412	1.32161	6.33695	4.54209	0.735151	6.1481	1.92296	6.29522	2.01298
SGO2	268.54	-2.84215	0.242723	-11.7094	1.14028e-31	3.04041e-29	25.7432	22.3462	17.8038	16.8165	18.7848	2.00885	12.3829	19.7174	17.0525	13.7066	21.8522	25.7432	13.6672	2.00885	21.4022	13.2566	2.36299	24.9308	3.33691	21.5991	12.3829
FN1	1012.95	1.11402	0.304399	3.65973	0.000252483	0.00355684	34.8761	66.6247	66.8677	34.7345	34.0693	100.601	56.4243	32.7563	32.7253	39.6807	34.7327	34.8761	31.2048	100.601	56.1358	57.4627	105.967	72.0851	116.057	111.252	56.4243
AC021016.2	11.1362	-1.90352	0.560049	-3.39884	0.000676729	0.00769917	0.267045	1.59615	0.897089	0.514042	0.991743	0.264322	0.670992	0.636044	0.882976	1.028	0.576743	0.267045	0.483795	0.264322	1.0163	0.42252	0.0525108	0.73326	0.282789	0.759768	0.670992
INPP5D	14.0121	1.94974	0.404495	4.82018	1.43425e-06	3.8382e-05	0.213636	0.413818	0.552055	0.367173	0.233351	2.53749	1.34198	0.254418	0.607046	0.822397	1.21757	0.213636	0.423321	2.53749	0.418478	0.686595	1.36528	0.564046	2.5451	0.542691	1.34198
HJURP	418.616	-4.8069	0.276483	-17.3859	1.05556e-67	1.54798e-63	32.8466	34.2878	31.3291	35.322	28.5855	0.37005	18.7878	30.0849	27.9793	30.9084	32.2976	32.8466	23.4036	0.37005	33.7174	20.8091	1.41779	39.6525	1.35739	27.4059	18.7878
PASK	50.2893	-1.43038	0.286062	-5.00026	5.72541e-07	1.66264e-05	3.84545	2.71938	2.62226	2.64364	2.50853	1.58593	5.97793	3.30743	2.92486	4.18052	2.11472	3.84545	3.80988	1.58593	3.34782	3.80268	1.20775	3.49709	0.848367	3.20188	5.97793
CAV3	80.6691	-2.33612	0.423014	-5.52256	3.341e-08	1.19211e-06	4.7534	6.44374	6.62466	5.43415	7.11721	0.687237	3.11096	7.82334	10.9268	7.05891	6.21601	4.7534	7.01503	0.687237	1.13587	3.8555	1.26026	1.97416	1.30083	4.55861	3.11096
FANCD2	510.07	-1.86205	0.205357	-9.0674	1.21892e-19	1.31437e-17	29.5352	34.5242	43.1983	23.3522	41.4782	6.60804	37.4536	31.5478	29.966	28.7839	29.478	29.5352	28.9672	6.60804	42.1467	41.5126	7.71909	46.2518	13.8567	33.5383	37.4536
TMEM40	599.466	1.07274	0.158006	6.78924	1.12728e-11	6.63916e-10	19.9216	28.7308	40.369	22.6913	25.727	63.6487	29.5846	34.3464	34.105	37.7617	27.171	19.9216	29.9953	63.6487	33.7174	30.8968	50.2003	29.838	73.2989	31.5846	29.5846
XPC	408.678	1.42853	0.149854	9.53284	1.53034e-21	1.9019e-19	13.1386	22.9373	14.1464	18.4321	18.6098	43.4545	25.6197	15.8375	17.8251	20.697	20.3783	13.1386	18.0818	43.4545	22.8369	23.2914	54.7163	17.5982	52.6553	18.1802	25.6197
SLC6A6	74.0584	1.73589	0.299414	5.79763	6.72573e-09	2.68024e-07	1.86932	4.01995	2.20822	2.49677	2.50853	9.9385	3.29396	3.49824	3.25597	1.98746	1.53798	1.86932	3.32609	9.9385	3.04891	3.27453	10.9748	5.52765	10.2935	5.64399	3.29396
SGO1	108.65	-3.26759	0.321608	-10.1602	2.98608e-24	4.29322e-22	9.56022	9.04488	6.90069	8.59184	8.57566	0.264322	4.63595	6.23323	6.78788	8.22397	6.985	9.56022	6.89408	0.264322	9.50542	4.85898	0.735151	10.2656	1.35739	7.27206	4.63595
RBMS3-AS2	21.7801	-1.39232	0.356264	-3.90811	9.30224e-05	0.00152717	1.44204	1.24145	1.24212	1.68899	2.39185	0.740101	0.914989	1.20848	0.938162	2.05599	1.60206	1.44204	1.69328	0.740101	1.375	1.47882	0.315065	1.12809	0.565578	1.46527	0.914989
ULK4	369.724	-1.13217	0.258197	-4.3849	1.16039e-05	0.000245912	24.0875	30.0905	24.6355	24.0865	17.618	12.6874	17.0188	20.0354	25.0544	28.3042	25.1204	24.0875	14.5138	12.6874	19.1902	23.978	11.0798	20.2493	8.7099	51.7185	17.0188
KIF15	145.642	-2.40803	0.234056	-10.2883	7.95984e-25	1.19113e-22	8.22499	10.4046	8.83288	9.69336	10.2675	1.85025	9.39389	10.4947	7.8916	7.12744	10.7659	8.22499	11.1878	1.85025	8.96738	13.7319	1.31277	14.5524	2.43198	9.55136	9.39389
TRAIP	133.245	-1.69735	0.19159	-8.85926	8.0545e-19	8.20273e-17	8.75908	12.0007	12.8353	8.2981	9.62574	3.06613	8.7229	7.88694	7.33974	8.15544	8.39482	8.75908	7.61977	3.06613	8.07064	9.71796	2.25796	10.9425	2.82789	7.3806	8.7229
RASSF1	472.904	-1.00981	0.208993	-4.83179	1.35309e-06	3.64389e-05	33.167	27.9032	32.3642	44.4279	40.6614	14.2734	22.4477	36.7633	30.7938	31.6623	33.4511	33.167	32.0514	14.2734	20.4456	24.2949	19.534	21.9978	11.0853	31.5304	22.4477
ZMYND10	17.2596	-3.03272	0.671903	-4.51363	6.37281e-06	0.000144447	1.44204	1.71439	0.483048	2.57021	1.10842	0.0528644	0.548993	0.57244	1.37965	2.46719	1.92248	1.44204	0.604744	0.0528644	0.597825	0.73941	0.157532	0.73326	0.226231	1.35673	0.548993
POC1A	226.941	-2.72765	0.228714	-11.926	8.65884e-33	2.59147e-30	15.4886	18.9765	13.9394	15.6416	15.3428	1.53307	14.3958	13.1661	16.9973	9.04637	19.6733	15.4886	14.0905	1.53307	18.2935	13.8375	2.83558	21.3774	2.65822	16.932	14.3958
FAM107A	7.00248	-4.65697	1.39806	-3.33102	0.000865274	0.00933032	0.053409	1.65527	0.483048	0.146869	0.291689	0	0.182998	1.20848	0.496674	1.43919	0.25633	0.053409	0.362846	0	0	0.21126	0	0.338428	0.0565578	0.488422	0.182998
LMOD3	507.871	-1.00268	0.263429	-3.80627	0.000141081	0.00218243	35.9443	40.9089	34.6414	31.8706	29.7523	13.3218	33.3056	54.0001	40.2858	44.7521	37.3601	35.9443	20.5008	13.3218	11.8369	34.6467	20.5842	28.6536	14.6485	22.4131	33.3056
EPHA3	37.8031	1.16769	0.306832	3.80564	0.000141437	0.00218333	1.44204	1.77351	1.51815	2.42334	2.68354	3.17186	0.85399	1.84453	0.82779	1.028	3.07596	1.44204	1.81423	3.17186	2.21195	2.00697	4.93602	2.70742	4.24183	1.89942	0.85399
KIAA1524	238.411	-1.54241	0.23434	-6.58195	4.64321e-11	2.48513e-09	16.1295	23.3512	19.1149	12.4104	15.9262	5.12784	15.9818	16.728	14.7347	7.12744	13.6496	16.1295	14.8767	5.12784	20.0869	15.7389	3.93831	14.496	7.12628	20.4052	15.9818
POLQ	127.116	-2.58442	0.283655	-9.11113	8.15252e-20	8.92214e-18	6.62272	8.86753	8.62586	8.59184	8.28397	1.58593	6.46592	6.23323	8.00197	10.4856	6.92092	6.62272	11.7925	1.58593	5.67934	9.66515	1.20775	13.9319	1.52706	11.8849	6.46592
SLC15A2	25.078	-2.13856	0.546709	-3.9117	9.16503e-05	0.00151391	1.60227	2.24644	1.65616	2.42334	1.40011	0.211457	1.46398	1.14488	1.43484	1.57626	4.10128	1.60227	2.47945	0.211457	1.43478	2.05979	0.0525108	0.958879	0.904925	0.217076	1.46398
SEMA5B	66.0688	-1.10323	0.333306	-3.30996	0.000933086	0.00985596	4.7	4.72935	3.58836	6.82941	4.20032	1.63879	2.62297	8.6502	5.9049	4.04345	3.33229	4.7	4.717	1.63879	2.33152	3.11609	2.52052	2.53821	1.75329	3.63603	2.62297
MCM2	287.865	-2.38522	0.246451	-9.67827	3.72977e-22	4.92767e-20	15.9693	22.8782	28.7759	11.5292	25.2603	3.33045	18.8488	15.7739	15.121	25.1516	36.6552	15.9693	18.0214	3.33045	20.9837	13.0453	3.51822	20.08	4.35495	14.5984	18.8488
PXYLP1	606.367	-1.07194	0.320575	-3.34382	0.000826337	0.00900314	39.2556	54.9787	41.8182	54.7822	44.8034	16.4937	31.4756	61.5691	54.579	44.4094	40.372	39.2556	46.9886	16.4937	13.75	29.9989	18.7464	11.9014	20.3042	28.8712	31.4756
ARHGEF26	33.6586	-1.30178	0.368683	-3.5309	0.00041415	0.00528591	1.60227	1.89174	2.07021	3.45142	3.32525	1.16302	1.95198	2.79859	1.10372	1.85039	3.20413	1.60227	2.23755	1.16302	2.15217	0.95067	0.525108	3.21506	0.961482	1.73661	1.95198
LINC00886	21.2736	1.51266	0.309516	4.88716	1.02303e-06	2.79381e-05	0.961363	1.4188	0.621062	0.587476	0.933405	2.80181	0.914989	0.890461	0.882976	0.685331	1.4739	0.961363	0.96759	2.80181	0.538043	0.686595	2.31048	1.97416	3.05412	1.03111	0.914989
SMC4	446.036	-1.48775	0.141629	-10.5045	8.23492e-26	1.32709e-23	32.4727	34.5834	28.1548	22.9116	29.4023	9.62131	30.1336	34.0283	28.4208	25.0146	30.5674	32.4727	24.1293	9.62131	34.6739	27.411	10.6072	32.7711	11.0853	34.5152	30.1336
TRIM59	957.795	-1.57628	0.172217	-9.15284	5.54584e-20	6.20838e-18	65.6931	73.364	74.6654	66.4582	75.6058	23.0489	48.6774	83.2581	68.2099	79.2243	56.1363	65.6931	65.9171	23.0489	59.3641	47.0054	20.5317	40.9498	19.7387	65.5571	48.6774
ZBBX	23.1224	2.64243	0.279314	9.46042	3.06707e-21	3.71723e-19	0.427272	0.94587	0.897089	0.514042	0.991743	3.64764	0.731991	0.381626	0.386302	0.959463	1.0894	0.427272	0.483795	3.64764	1.31522	0.580965	5.04104	0.676856	4.86397	0.814037	0.731991
ECT2	633.957	-1.69432	0.182765	-9.2705	1.85277e-20	2.15642e-18	33.9147	55.9837	48.7879	50.5229	42.3532	9.0398	30.9266	45.0319	43.5969	46.3969	44.986	33.9147	38.2198	9.0398	30.25	36.7593	13.2327	49.354	16.7411	47.3769	30.9266
AC109779.1	43.131	-2.5452	0.769027	-3.30963	0.000934182	0.00985596	3.15113	2.83761	2.62226	3.15768	2.45019	1.00442	0.85399	5.53358	7.83641	7.19597	3.20413	3.15113	2.47945	1.00442	1.07609	0.897855	0.367576	0.169214	0.113116	1.73661	0.85399
ZMAT3	1281.2	1.04107	0.100523	10.3565	3.90853e-25	5.97069e-23	51.6465	66.6247	71.4221	56.618	64.4049	108.848	78.1401	66.5302	72.2385	70.7262	76.8991	51.6465	57.753	108.848	55.5978	67.5504	139.679	61.199	145.636	66.0998	78.1401
RFC4	653.832	-1.52588	0.191991	-7.94763	1.90112e-15	1.4909e-13	47.4272	47.7664	45.6825	31.0628	41.2448	14.5906	51.0564	35.6821	31.8975	42.0108	42.1663	47.4272	39.9131	14.5906	60.7989	46.3716	13.4428	64.1321	16.7411	32.3987	51.0564
MELTF	24.0277	1.82638	0.402257	4.54032	5.61687e-06	0.000129311	1.06818	1.00499	0.276027	0.367173	0.583378	3.38332	1.58598	1.01767	0.938162	0.822397	0.51266	1.06818	1.02806	3.38332	1.85326	1.42601	5.3561	1.01528	1.75329	1.5738	1.58598
MYL5	138.956	1.08197	0.23449	4.61413	3.94745e-06	9.49005e-05	7.21022	7.27137	4.55445	5.28729	4.84204	15.0135	8.1739	5.59719	4.58044	6.78478	7.56174	7.21022	7.13597	15.0135	12.0761	10.0877	14.4405	8.5735	14.0829	5.58972	8.1739
TACC3	127.039	-1.12661	0.223428	-5.04238	4.59782e-07	1.36492e-05	7.85113	8.39459	7.59076	6.46224	11.6092	4.5992	7.56391	8.20497	8.11234	6.37358	13.3292	7.85113	8.22451	4.5992	8.48912	4.96461	2.88809	8.23508	3.73281	10.5282	7.56391
HGNC:18790	50.5957	1.65461	0.318875	5.18891	2.11533e-07	6.74377e-06	1.7625	1.30057	2.27723	2.3499	0.991743	5.70935	1.82998	1.71732	1.21409	2.53572	4.54986	1.7625	1.51186	5.70935	4.00543	2.48231	8.82182	2.25619	6.05168	2.93053	1.82998
NCAPG	416.267	-3.77861	0.317271	-11.9097	1.05322e-32	3.0891e-30	41.7659	63.7871	25.4635	24.7474	24.7352	1.21588	22.2647	28.1131	25.3856	19.0522	25.3767	41.7659	23.5245	1.21588	25.7065	22.7633	1.52281	38.8628	3.6197	30.5535	22.2647
LIMCH1	72.629	-1.23685	0.327639	-3.77505	0.000159978	0.00242364	2.51022	5.9708	4.83048	5.80133	2.56686	1.58593	3.78196	8.77741	6.40158	3.35812	5.06252	2.51022	7.3174	1.58593	2.98913	3.53861	2.4155	3.94832	1.97952	5.2641	3.78196
SPATA18	215.639	2.1373	0.201042	10.6311	2.13502e-26	3.64071e-24	4.53977	8.92664	7.45274	8.44497	6.88386	33.2517	11.5289	5.59719	8.05716	13.0898	12.3039	4.53977	6.95455	33.2517	8.84782	7.0244	39.9082	7.67103	33.0863	7.54341	11.5289
SULT1E1	493.988	-4.50168	0.951584	-4.73073	2.23719e-06	5.69591e-05	13.7261	23.5285	30.9151	35.836	41.4782	1.42734	7.38091	88.7917	127.369	17.0647	33.6433	13.7261	86.8412	1.42734	3.28804	9.45389	1.10273	0.958879	2.03608	4.3958	7.38091
DCK	176.973	-1.5846	0.200918	-7.88678	3.10087e-15	2.39338e-13	10.6818	15.7251	11.9382	10.134	13.7677	3.75337	10.3089	10.5583	11.865	6.78478	16.277	10.6818	13.3648	3.75337	14.8859	11.989	3.67576	12.0142	4.24183	9.17148	10.3089
ART3	440.445	-1.5168	0.322531	-4.70282	2.56597e-06	6.42148e-05	44.7568	31.1546	35.1935	45.0154	31.6191	12.476	15.1888	30.8481	35.1535	27.893	43.1276	44.7568	28.423	12.476	12.6141	21.1788	8.97935	9.87081	8.76646	33.3212	15.1888
KPNA2P1	37.1676	-1.70037	0.341442	-4.97997	6.35947e-07	1.82913e-05	1.60227	3.07408	2.48425	3.01082	1.45844	0.84583	2.68397	2.09894	2.15225	1.57626	3.78087	1.60227	2.6004	0.84583	3.7663	1.42601	0.682641	3.15866	0.735251	2.93053	2.68397
AC097478.1	190.42	2.02149	0.21365	9.46173	3.02876e-21	3.71243e-19	5.66136	5.79345	7.38373	5.80133	6.18381	36.1064	10.4919	9.98589	7.78123	8.0869	8.58706	5.66136	4.17273	36.1064	9.62499	10.9855	23.3673	7.21979	30.315	6.13241	10.4919
H2AFZ	3441.21	-1.27724	0.117341	-10.8849	1.36103e-27	2.59214e-25	231.368	247.227	286.24	220.45	219.642	93.3584	233.505	209.449	200.16	201.419	220.508	231.368	201.259	93.3584	265.016	218.337	93.1542	273.055	89.6441	203.401	233.505
CENPE	284.729	-3.71593	0.290421	-12.795	1.74865e-37	7.32685e-35	22.3784	26.2479	25.3945	16.4493	18.7848	1.11015	18.2998	19.2085	21.0811	10.2114	19.2889	22.3784	19.4727	1.11015	21.163	12.5172	1.10273	18.2187	2.31887	33.5383	18.2998
TIFA	175.649	-1.05941	0.174029	-6.08756	1.14645e-09	5.15728e-08	10.4682	14.3063	14.2844	8.37154	16.7429	4.49347	10.9189	12.3393	12.0305	11.1709	14.1622	10.4682	9.55495	4.49347	10.8206	10.9327	6.40632	8.74272	5.31643	9.22575	10.9189
LINC02502	17.6088	-2.7466	0.762227	-3.60339	0.000314093	0.00427289	1.44204	1.53704	1.24212	1.68899	1.40011	0.317186	0.85399	2.73499	3.1456	1.57626	0.576743	1.44204	0.786167	0.317186	0.179348	0.84504	0.210043	0.112809	0	0.325615	0.85399
MAD2L1	564.038	-2.9165	0.201395	-14.4815	1.58648e-47	1.93881e-44	44.5431	45.7564	44.0264	37.1579	43.1116	4.86352	32.6346	42.9966	39.7891	26.2482	32.9384	44.5431	34.8937	4.86352	50.9347	38.9775	3.57074	45.6877	6.95661	31.6932	32.6346
CCNA2	145.54	-3.42178	0.40861	-8.3742	5.56011e-17	4.85351e-15	8.06476	10.4637	8.90189	6.46224	18.1431	0.792965	4.33095	8.77741	8.11234	17.7501	25.8894	8.06476	8.52689	0.792965	8.60869	4.43646	0.892684	6.76856	1.13116	11.2337	4.33095
HSPA4L	638.312	1.1557	0.171255	6.74843	1.4945e-11	8.52795e-10	22.325	35.943	31.0531	35.1017	27.4771	68.3007	37.0266	23.4064	28.7519	39.2009	41.4614	22.325	23.4641	68.3007	37.125	29.3652	60.8075	41.119	78.276	25.3437	37.0266
PLK4	105.621	-2.81584	0.246761	-11.4112	3.67721e-30	8.69779e-28	7.15681	7.27137	8.34983	4.69981	7.99228	0.581508	9.39389	7.56892	7.28455	5.48265	8.01032	7.15681	8.58736	0.581508	7.59238	6.3378	1.15524	8.34788	1.35739	6.89218	9.39389
MND1	112.174	-2.73118	0.348315	-7.84113	4.46515e-15	3.37533e-13	12.0704	11.7051	11.3171	4.69981	7.29222	1.4802	6.83192	5.46998	5.29786	3.97492	5.38293	12.0704	8.04309	1.4802	11.8369	8.34477	0.840173	9.98362	1.13116	5.1013	6.83192
C4orf46	632.765	-1.10136	0.110205	-9.99371	1.6238e-23	2.28971e-21	40.5909	46.9388	42.6462	38.7734	41.9449	18.8726	39.1005	45.0319	41.2239	49.0012	45.7549	40.5909	41.9692	18.8726	41.5489	37.4987	19.5865	43.9392	18.3247	29.9023	39.1005
HMGB2	4135.44	-1.08078	0.145869	-7.40929	1.26979e-13	8.66112e-12	326.009	267.918	294.935	331.19	263.453	118.258	230.211	264.276	224.221	245.554	369.756	326.009	240.869	118.258	268.483	220.45	117.204	305.882	141.225	226.302	230.211
AC079789.1	35.2608	-1.3209	0.339482	-3.89094	9.9855e-05	0.00162785	2.45682	2.36467	1.86319	1.98273	2.45019	1.32161	2.80597	3.49824	2.98004	2.80986	1.85839	2.45682	3.56799	1.32161	1.43478	2.53512	0.63013	0.902474	0.791809	1.79088	2.80597
LINC02268	23.721	-1.43314	0.417764	-3.4305	0.000602475	0.00702098	1.97613	1.30057	1.38014	1.54212	2.97523	0.687237	1.89098	1.59011	2.373	1.43919	1.73023	1.97613	2.17708	0.687237	0.597825	1.47882	0.577619	0.789665	0.452462	0.651229	1.89098
NEIL3	27.8257	-2.46293	0.511179	-4.81813	1.44913e-06	3.87094e-05	1.81591	2.12821	1.72517	1.39526	3.55861	0.581508	0.426995	1.71732	0.993348	2.67279	4.0372	1.81591	2.29803	0.581508	0.896738	1.58445	0.157532	1.80495	0.282789	2.17076	0.426995
CENPU	334.944	-2.54879	0.297099	-8.57892	9.57668e-18	9.11961e-16	39.7897	22.1097	16.6997	17.6243	17.793	2.74895	24.2777	21.4983	19.7566	14.7346	20.3142	39.7897	20.4403	2.74895	40.8315	25.985	2.99312	29.838	5.99512	15.9551	24.2777
CEP72	46.208	-1.30131	0.288535	-4.51005	6.48109e-06	0.000146675	1.65568	3.01496	3.24332	2.1296	2.68354	0.84583	2.43997	3.37103	2.81449	4.31758	4.93436	1.65568	2.47945	0.84583	4.06521	3.43298	1.83788	3.44068	0.961482	2.44211	2.43997
ZDHHC11	46.6767	-1.05282	0.303134	-3.47312	0.000514455	0.00622482	2.08295	2.95584	2.76027	1.9093	4.14198	2.06171	4.87994	3.62545	3.36635	4.24905	2.30697	2.08295	1.93518	2.06171	3.22826	3.53861	0.735151	1.91776	1.52706	3.31042	4.87994
TRIP13	49.5843	-2.64623	0.360731	-7.33576	2.20463e-13	1.4899e-11	3.73863	4.49288	2.76027	2.42334	3.90863	0.687237	2.50097	2.8622	2.64893	2.74132	6.34417	3.73863	2.8423	0.687237	3.28804	2.48231	0.367576	3.6663	0.565578	5.37264	2.50097
LPCAT1	23.4086	-1.56423	0.399007	-3.92031	8.84341e-05	0.00147878	2.13636	0.709402	1.38014	1.17495	1.34177	0.264322	2.50097	1.52651	1.87632	1.50773	1.98656	2.13636	1.20949	0.264322	2.15217	2.37668	0.577619	1.01528	0.735251	0.868306	2.50097
UBE2QL1	77.762	-1.54799	0.304851	-5.07785	3.81728e-07	1.16384e-05	7.6909	5.6161	4.89949	8.88558	5.89212	1.37447	5.55093	5.97881	5.68416	5.89385	6.15193	7.6909	4.17273	1.37447	2.75	3.64424	1.83788	2.59461	2.03608	3.31042	5.55093
CMBL	118.409	1.24781	0.200459	6.22478	4.82235e-10	2.32631e-08	5.23409	6.6802	4.69247	6.31537	4.25866	14.0619	5.30694	5.27916	5.40823	9.25197	9.48422	5.23409	3.80988	14.0619	5.91847	6.17936	13.7053	5.58406	12.3296	3.90738	5.30694
AC012640.2	23.1866	1.13481	0.308874	3.67403	0.000238751	0.00339601	2.02954	0.768519	1.17312	1.24839	1.16676	2.59035	1.64698	1.14488	0.993348	1.028	1.40982	2.02954	0.665218	2.59035	1.375	1.53164	3.20316	0.676856	1.64018	0.59696	1.64698
AC016650.1	216.724	-1.64616	0.260035	-6.33053	2.44326e-10	1.23129e-08	18.3193	15.1339	16.6307	18.5055	14.8761	5.76221	9.94288	19.6538	19.4807	20.1487	17.046	18.3193	12.5787	5.76221	8.48912	12.2003	3.83329	8.00946	4.07216	9.55136	9.94288
LINC01021	957.615	1.55212	0.144622	10.7322	7.18327e-27	1.25408e-24	39.1488	38.0121	34.9865	33.119	38.3863	133.747	66.0622	43.6962	40.4513	52.7705	42.1663	39.1488	44.0858	133.747	45.6739	47.1638	112.688	42.8111	126.294	44.2836	66.0622
SLC45A2	72.1995	1.48286	0.391896	3.78381	0.000154445	0.00235196	3.04431	2.54202	3.10531	1.10152	2.39185	8.24684	5.61193	1.3993	1.9867	4.79732	3.46046	3.04431	1.26996	8.24684	4.66304	4.96461	9.45195	7.21979	9.61482	2.49638	5.61193
AC114947.2	17.7858	-1.79205	0.491871	-3.64333	0.000269131	0.00374242	0.640908	0.886753	0.897089	1.02808	1.92515	0.158593	2.37897	0.445231	0.882976	1.57626	1.02532	0.640908	0.846641	0.158593	0.717391	1.58445	0.420086	1.46652	0.452462	1.89942	2.37897
C5orf34	81.5044	-2.05387	0.343756	-5.9748	2.30378e-09	9.87865e-08	8.81249	7.50784	10.5581	5.43415	4.7837	1.95598	4.14795	4.13429	4.08376	2.39866	4.67803	8.81249	5.26127	1.95598	6.87499	4.59491	0.787662	6.1481	1.18771	4.45007	4.14795
PLK2	808.771	1.3858	0.166997	8.29833	1.05583e-16	9.00215e-15	45.3977	34.8789	36.4356	33.119	30.3357	92.7769	46.6034	36.4453	42.1069	35.3631	34.6046	45.3977	32.3538	92.7769	52.1304	47.1638	94.8345	40.6113	105.028	25.3979	46.6034
DEPDC1B	67.8263	-3.31332	0.402322	-8.23548	1.78844e-16	1.48178e-14	5.82158	6.79844	5.10651	4.33264	4.66702	0.317186	4.08695	2.73499	4.47007	1.71333	5.19069	5.82158	4.05178	0.317186	7.83151	5.38713	0.210043	4.17394	0.904925	5.37264	4.08695
CKS1BP3	30.0006	-1.0606	0.305699	-3.46941	0.000521595	0.00629563	1.97613	2.71938	2.27723	2.79051	1.80847	1.16302	1.70798	1.52651	1.9867	1.2336	2.30697	1.97613	2.05613	1.16302	2.09239	2.00697	0.525108	2.08697	1.0746	0.976844	1.70798
CENPK	336.653	-3.05699	0.215669	-14.1744	1.31885e-45	1.28939e-42	25.2091	27.4893	28.7069	17.0368	22.4017	2.69608	21.4107	21.9435	20.3085	19.3263	20.2501	25.2091	21.2265	2.69608	29.9511	23.9252	2.31048	35.0837	3.33691	19.8082	21.4107
CCNB1	1861.08	-3.18708	0.234251	-13.6054	3.71824e-42	2.18112e-39	154.032	170.434	171.137	170.735	107.633	13.3218	75.6391	137.767	124.831	108.762	131.497	154.032	85.3293	13.3218	147.065	79.5394	12.1825	122.172	16.6845	175.615	75.6391
CENPH	45.5473	-2.01707	0.365803	-5.51411	3.50558e-08	1.24177e-06	3.63181	2.36467	3.51935	2.1296	2.74188	0.264322	3.72096	1.71732	1.71077	2.26159	4.35761	3.63181	2.41897	0.264322	5.02173	3.53861	1.10273	4.45597	0.904925	3.31042	3.72096
DHFR	565.187	-1.81723	0.173239	-10.4897	9.63095e-26	1.53519e-23	37.4397	44.3376	44.6474	23.1319	41.0698	8.03538	34.7086	35.364	30.7386	35.2945	36.463	37.4397	39.1874	8.03538	48.7228	40.1922	13.1277	43.5444	10.8591	42.8183	34.7086
XRCC4	1141.69	1.34461	0.205738	6.53554	6.33789e-11	3.36758e-09	46.5193	58.3483	47.5457	35.3954	53.6124	168.479	45.8715	59.4701	49.2811	47.9732	46.0113	46.5193	66.8846	168.479	81.9619	46.9526	132.432	53.4152	102.765	75.7597	45.8715
PRR16	42.8203	-1.71729	0.356882	-4.81193	1.49479e-06	3.97432e-05	3.68522	3.48789	3.58836	2.64364	3.32525	0.898694	2.62297	4.19789	3.64228	2.12453	4.87027	3.68522	3.32609	0.898694	2.03261	1.7429	0.945195	1.41012	0.735251	1.19392	2.62297
AC104109.2	24.2366	1.29331	0.389903	3.317	0.000909905	0.00969033	2.35	0.768519	1.17312	0.660911	0.991743	1.42734	2.19597	0.57244	0.772604	0.959463	1.53798	2.35	0.725692	1.42734	1.67391	1.21475	4.51593	1.35371	2.48854	0.651229	2.19597
KIF20A	1424.13	-5.01655	0.391827	-12.803	1.578e-37	6.80628e-35	104.201	199.224	197.705	119.772	67.7302	1.85025	50.8734	99.8589	92.6573	74.4955	88.498	104.201	62.8329	1.85025	75.6249	61.6879	2.78307	84.5505	4.63774	152.713	50.8734
CDC25C	150.869	-3.71915	0.345263	-10.7719	4.67024e-27	8.25169e-25	14.1534	18.6218	19.0459	10.0605	8.16729	0.528644	8.96689	7.2509	8.60902	8.42957	8.39482	14.1534	6.77313	0.528644	10.4022	8.23914	0.787662	13.8755	1.0746	9.6599	8.96689
APBB3	137.474	1.235	0.223339	5.52971	3.20758e-08	1.1501e-06	6.14204	7.50784	4.20942	4.62637	6.59217	19.9827	9.08889	7.2509	4.746	6.57918	5.06252	6.14204	8.52689	19.9827	9.98369	6.07373	13.3377	6.93777	12.8952	7.3806	9.08889
CD14	27.7883	1.38875	0.386615	3.59207	0.000328056	0.00442589	2.24318	1.24145	0.414041	1.24839	1.05008	2.74895	0.975988	0.826857	0.717418	1.43919	0.897156	2.24318	0.786167	2.74895	2.03261	1.0563	2.94061	2.59461	4.41151	1.89942	0.975988
STK32A	25.7926	1.28608	0.385084	3.33975	0.000838544	0.00912936	0.373863	0.768519	1.65616	1.02808	0.933405	3.01327	1.89098	0.890461	1.93151	1.57626	0.897156	0.373863	1.69328	3.01327	1.91304	0.792225	1.99541	1.86135	3.90249	0.488422	1.89098
FABP6	21.8904	-1.26024	0.376886	-3.34383	0.0008263	0.00900314	1.81591	1.47792	1.44914	1.76243	1.05008	0.581508	1.76898	0.699648	1.60039	2.94692	1.34573	1.81591	0.786167	0.581508	1.49456	1.58445	0.787662	0.958879	0.395904	1.19392	1.76898
PTTG1	1780.26	-3.08402	0.231834	-13.3027	2.23372e-40	1.2599e-37	140.946	189.233	160.096	120.065	88.7318	12.9518	103.272	113.279	111.034	92.8623	163.026	140.946	97.787	12.9518	142.641	86.0357	12.7076	80.3202	17.646	195.477	103.272
HMMR	357.674	-2.53948	0.219734	-11.5571	6.7993e-31	1.66186e-28	32.5261	26.0114	28.4998	18.3586	26.252	4.28201	21.8987	25.5054	26.0478	15.0773	22.3007	32.5261	19.9565	4.28201	33.2989	18.6437	3.62325	29.4432	4.63774	28.1114	21.8987
SPDL1	567.256	-1.02842	0.134455	-7.64883	2.02812e-14	1.48712e-12	34.2352	39.6083	43.6813	38.1125	45.2118	18.8726	31.7196	36.2545	32.0631	33.8553	37.4242	34.2352	35.6799	18.8726	38.5	28.4673	17.171	41.683	17.2501	40.7018	31.7196
MXD3	14.549	-2.18228	0.513184	-4.25243	2.1146e-05	0.000423064	1.54886	1.24145	0.690069	0.367173	1.22509	0.264322	0.792991	0.826857	0.882976	1.64479	1.15349	1.54886	1.14901	0.264322	1.0163	0.580965	0.105022	1.1845	0.282789	0.759768	0.792991
HIST1H4C	2806.53	-1.53046	0.18598	-8.22916	1.88535e-16	1.55329e-14	174.434	184.74	206.607	180.061	194.148	71.8427	189.159	119.64	149.389	171.264	239.092	174.434	167.272	71.8427	267.766	197	49.7803	252.524	69.7357	142.782	189.159
HIST1H2BC	198.22	1.39239	0.199722	6.97161	3.1334e-12	1.95538e-10	11.1091	7.33049	8.28082	8.88558	8.75067	27.0137	8.1129	9.15903	9.76792	11.8562	7.56174	11.1091	8.88973	27.0137	8.48912	9.5067	24.3125	6.48653	20.4174	15.7923	8.1129
HIST1H3D	19.2556	1.33857	0.318775	4.1991	2.67977e-05	0.000516447	1.49545	0.650285	0.276027	0.881214	0.875067	1.85025	1.34198	0.826857	0.882976	0.548265	0.961238	1.49545	1.02806	1.85025	1.0163	0.792225	1.83788	1.2409	3.16724	0.868306	1.34198
HIST1H2BG	77.4882	1.23527	0.182928	6.75279	1.45031e-11	8.34071e-10	3.79204	3.13319	4.20942	4.84668	3.32525	9.72704	3.72096	4.00708	3.75265	3.08399	3.52454	3.79204	5.38222	9.72704	4.48369	2.95764	7.71909	2.70742	8.59678	3.85311	3.72096
HIST1H4H	298.199	1.4949	0.237096	6.30504	2.88119e-10	1.43717e-08	17.8386	9.69516	12.9733	14.0994	10.6175	41.8157	13.6638	11.7032	10.6509	8.97784	12.7524	17.8386	10.8854	41.8157	21.4022	12.5172	40.0132	15.3421	31.1633	21.5448	13.6638
HIST1H2BJ	45.9273	1.15817	0.323504	3.58009	0.000343474	0.00459584	2.88409	1.71439	2.20822	2.79051	2.45019	5.86794	1.82998	1.84453	1.60039	3.90639	1.92248	2.88409	0.907115	5.86794	2.27174	1.53164	6.03874	2.08697	2.941	4.28726	1.82998
HIST1H2BK	205.664	1.01725	0.152234	6.68215	2.35466e-11	1.32812e-09	10.2545	9.51781	9.45394	10.648	12.6593	21.5158	10.4919	7.06009	8.94013	9.66317	13.1369	10.2545	9.37353	21.5158	12.4348	9.61233	20.7943	12.691	20.078	11.9935	10.4919
HIST1H1B	20.4227	-1.90921	0.528535	-3.61227	0.000303533	0.0041601	0.747726	1.00499	1.31113	1.54212	2.56686	0.264322	1.21999	1.97174	1.32446	0.342665	1.92248	0.747726	1.33044	0.264322	0.538043	1.42601	0.157532	2.70742	0.678693	0.868306	1.21999
NRM	136.091	-1.40469	0.208048	-6.75176	1.46061e-11	8.36712e-10	7.58408	9.87251	10.006	9.39962	7.93394	2.80181	9.69889	10.3039	7.119	6.71624	8.77931	7.58408	8.40594	2.80181	7.8913	9.34826	2.78307	13.7627	4.52462	9.38856	9.69889
TCF19	190.498	-3.09187	0.297486	-10.3933	2.6594e-25	4.19355e-23	22.1647	13.4786	12.1452	9.84023	13.1843	0.84583	18.2388	10.4311	13.0791	7.74424	10.9581	22.1647	13.3044	0.84583	16.2011	10.563	1.41779	17.5418	2.37543	11.1252	18.2388
KIFC1	338.803	-3.02621	0.244825	-12.3607	4.26376e-35	1.52507e-32	22.9659	27.9623	32.5712	24.2334	22.6934	2.74895	21.5937	24.1697	20.8051	10.4856	24.095	22.9659	18.1423	2.74895	29.413	21.126	2.15294	30.0637	3.67626	25.9949	21.5937
IP6K3	135.249	1.77597	0.251566	7.05967	1.66901e-12	1.06418e-10	7.42386	2.95584	3.79538	5.28729	3.15024	19.6127	7.31991	4.13429	6.56714	6.23651	9.5483	7.42386	5.14032	19.6127	6.93478	7.34129	18.7989	6.43013	19.5124	4.50434	7.31991
CDKN1A	22271.3	2.75383	0.199637	13.7942	2.76209e-43	1.92886e-40	989.349	411.512	465.382	746.242	589.678	4479.78	839.106	728.207	783.586	678.066	813.528	989.349	650.281	4479.78	725.641	717.122	5084.25	591.854	3892.93	491.515	839.106
CYP39A1	74.0055	-1.08113	0.241658	-4.47381	7.6838e-06	0.000169703	3.89886	7.03491	6.34863	4.11233	6.76718	2.59035	4.08695	3.56185	4.96674	6.23651	5.76743	3.89886	5.32174	2.59035	5.08152	3.90831	2.36299	3.6099	1.75329	2.82199	4.08695
PTCHD4	333.49	1.01283	0.177081	5.71958	1.06788e-08	4.15398e-07	15.4352	20.1588	15.5265	20.5617	15.8679	37.0579	15.6158	17.8092	23.8404	21.725	22.1085	15.4352	17.4166	37.0579	11.7174	14.8938	32.7667	12.3526	30.9937	12.3734	15.6158
CENPQ	104.662	-1.55965	0.230627	-6.76265	1.35488e-11	7.82254e-10	7.15681	8.33548	7.79778	4.33264	7.64225	2.2203	6.40492	5.788	6.62232	5.75678	7.68991	7.15681	8.16404	2.2203	11.0598	6.81314	2.4155	7.89665	2.37543	4.45007	6.40492
MCM3	4694.88	-1.05681	0.141304	-7.479	7.48884e-14	5.3055e-12	270.677	354.346	384.437	306.663	268.529	126.346	333.3	266.757	256.394	354.042	296.702	270.677	264.515	126.346	304.174	333.527	157.427	402.955	150.331	233.303	333.3
PRIM2	96.2712	-1.42555	0.217662	-6.54938	5.77755e-11	3.08101e-09	5.82158	5.6161	8.21182	7.85749	6.76718	1.95598	5.67293	6.74207	4.19414	5.00292	8.58706	5.82158	4.89842	1.95598	6.39673	5.86247	2.36299	8.12227	2.71477	7.00072	5.67293
TTK	320.443	-2.734	0.199507	-13.7038	9.63808e-43	5.88927e-40	18.2659	30.6225	32.0882	22.2507	20.0099	2.32603	20.6788	17.8728	22.847	18.5725	21.9803	18.2659	23.2222	2.32603	24.9293	17.1649	4.3584	23.5207	3.16724	22.2503	20.6788
MMS22L	333.138	-1.27373	0.160775	-7.92243	2.32917e-15	1.80726e-13	22.0579	23.8832	25.2565	15.4947	21.9934	8.35257	26.4127	21.3711	15.6728	31.1826	22.1085	22.0579	20.4403	8.35257	21.4022	21.0204	7.82411	25.9461	10.6894	19.1027	26.4127
ASCC3	904.67	1.10963	0.17496	6.3422	2.26509e-10	1.15741e-08	32.6863	45.1653	46.5796	51.6245	49.0038	83.4199	53.3744	48.721	46.7977	27.893	54.2138	32.6863	55.3945	83.4199	32.7608	48.0089	93.8893	36.6066	110.457	53.9978	53.3744
MICAL1	32.8055	2.05642	0.404358	5.08564	3.66383e-07	1.12688e-05	2.9375	0.94587	0.552055	0.80778	1.57512	8.03538	1.15899	0.699648	1.04853	1.2336	0.897156	2.9375	1.08854	8.03538	2.21195	0.897855	5.40861	1.2409	2.1492	1.84515	1.15899
CENPW	183.987	-2.07114	0.215865	-9.59459	8.4248e-22	1.08377e-19	15.7023	13.5378	12.0762	17.5509	12.1343	2.80181	8.7839	11.1944	13.355	8.84077	13.1369	15.7023	10.704	2.80181	15.1848	10.1933	2.78307	12.9731	3.22379	13.3502	8.7839
EPB41L2	71.5422	-1.96173	0.287082	-6.83335	8.29525e-12	4.9251e-10	3.63181	4.84758	6.0036	5.72789	4.72536	0.898694	3.47696	3.56185	5.1323	2.74132	7.75399	3.63181	6.59171	0.898694	3.82608	4.96461	1.05022	5.47125	1.75329	5.04703	3.47696
MTFR2	28.4128	-3.30411	0.512332	-6.44915	1.12483e-10	5.93366e-09	1.60227	2.71938	2.69127	2.42334	2.33351	0.0528644	1.64698	3.24382	1.37965	1.37066	2.17881	1.60227	1.02806	0.0528644	1.31522	1.95416	0.315065	2.53821	0.226231	1.68234	1.64698
FBXO5	72.5206	-1.16934	0.231712	-5.04651	4.49961e-07	1.33847e-05	7.31704	3.90171	5.0375	3.96546	5.01705	2.59035	4.94094	3.62545	4.30451	4.72878	6.92092	7.31704	5.44269	2.59035	4.7826	4.17239	2.20545	4.34316	1.41394	3.58176	4.94094
NUDT1	205.548	-1.13355	0.171291	-6.6177	3.6484e-11	1.99641e-09	12.2841	12.1781	16.8377	13.8791	13.2427	6.18513	12.8708	10.5583	10.4302	12.8157	15.1235	12.2841	12.1553	6.18513	18.7717	11.1968	5.67117	15.6241	6.22136	15.3582	12.8708
ITGB8	77.6075	-1.35044	0.38513	-3.50644	0.000454145	0.00567295	4.32613	7.21226	4.41644	7.34345	5.19206	1.21588	4.57495	8.26857	5.18748	10.9653	6.72867	4.32613	4.4751	1.21588	2.21195	3.1689	2.25796	2.53821	2.48854	1.79088	4.57495
DNAH11	34.2241	-1.81112	0.377529	-4.79731	1.60813e-06	4.2479e-05	2.18977	2.36467	1.93219	2.20304	3.55861	0.528644	1.82998	1.84453	1.43484	3.01546	4.48578	2.18977	2.53992	0.528644	1.0163	1.37319	0.63013	2.08697	0.791809	3.31042	1.82998
PDE1C	510.599	-1.16322	0.236859	-4.91104	9.0595e-07	2.49559e-05	43.9022	41.6183	31.3291	48.7605	31.9691	15.2249	26.5347	44.0778	39.2924	30.1546	44.9219	43.9022	29.5115	15.2249	22.9565	30.7912	11.8149	24.254	17.0804	16.7149	26.5347
ANLN	2647.57	-2.58892	0.222168	-11.653	2.21544e-31	5.6999e-29	124.229	308.472	253.462	206.351	180.614	26.4322	124.561	168.234	185.259	154.611	171.421	124.229	194.848	26.4322	144.494	136.58	25.6778	164.927	37.8372	251.429	124.561
INHBA	501.862	1.07557	0.284856	3.77584	0.000159467	0.0024184	17.9988	24.4744	19.736	21.5897	18.6681	53.2344	28.9137	22.834	19.7014	15.8997	20.955	17.9988	22.9198	53.2344	26.3043	27.7807	65.0609	31.8686	38.1199	59.2619	28.9137
ZNF273	45.1116	-1.89525	0.300481	-6.30741	2.83746e-10	1.42018e-08	3.36477	3.07408	2.89829	2.3499	3.61694	0.422915	2.01298	4.51591	3.20079	4.18052	2.17881	3.36477	3.32609	0.422915	2.80978	3.01046	1.15524	2.98945	0.848367	2.60492	2.01298
CALN1	40.1322	-3.27397	0.620368	-5.27747	1.30981e-07	4.33596e-06	1.49545	2.71938	3.72637	2.79051	4.43367	0.211457	3.04996	3.68905	4.24932	2.19306	5.19069	1.49545	4.11226	0.211457	0.896738	3.53861	0.525108	0.676856	0.113116	0.217076	3.04996
RFC2	638.889	-1.35031	0.2241	-6.02546	1.6863e-09	7.40408e-08	59.5511	50.2493	21.5992	35.322	42.0616	15.2778	49.6534	36.1909	34.3257	35.9799	39.8594	59.5511	35.9822	15.2778	55.5978	50.3327	19.1664	54.9945	14.4788	35.8176	49.6534
CD36	342.51	-1.00462	0.248181	-4.04796	5.1667e-05	0.000922895	26.8647	22.9373	21.2541	37.525	21.9934	13.7976	20.5568	24.8057	26.4893	27.4818	29.7343	26.8647	13.6067	13.7976	13.5109	18.4324	8.19169	13.0859	10.6329	18.8314	20.5568
AC005076.1	18.9494	-1.39234	0.406545	-3.42482	0.000615209	0.007149	1.33523	1.18234	1.10411	2.49677	1.57512	0.422915	1.21999	0.636044	1.60039	0.89093	1.15349	1.33523	1.02806	0.422915	1.31522	1.63727	0.262554	0.789665	0.735251	0.976844	1.21999
DBF4	182.606	-1.1039	0.17956	-6.14782	7.85566e-10	3.65725e-08	12.8716	12.119	12.0762	10.7214	12.2509	3.91196	8.6009	12.212	9.82311	11.7877	13.3933	12.8716	12.7601	3.91196	17.7554	11.144	6.77389	10.6605	5.71234	12.1563	8.6009
FZD1	382.686	-1.17188	0.270408	-4.33376	1.46587e-05	0.000302774	27.5057	26.9573	24.9115	26.877	30.8024	6.44945	23.6677	41.2792	33.4427	25.0831	34.156	27.5057	24.6735	6.44945	14.9456	20.8091	13.9679	12.691	12.5558	13.4045	23.6677
COL1A2	280.463	1.35834	0.300743	4.51663	6.28304e-06	0.000142854	5.55454	14.7201	17.8038	7.34345	11.5509	30.4499	20.2518	9.73147	6.45676	15.2829	11.8553	5.55454	9.85732	30.4499	18.2935	12.57	38.963	21.3209	30.7109	18.1259	20.2518
MCM7	2469.71	-2.06827	0.199024	-10.392	2.69559e-25	4.20541e-23	148.424	180.129	187.561	148.264	159.496	39.0139	197.821	134.523	128.307	117.123	162.321	148.424	143.264	39.0139	222.032	196.578	37.8078	271.588	41.6265	141.859	197.821
GAL3ST4	36.1965	2.73932	0.327949	8.35287	6.6623e-17	5.78122e-15	1.86932	0.886753	0.483048	1.61556	0.583378	5.65649	1.15899	1.01767	0.662232	2.26159	1.02532	1.86932	0.725692	5.65649	1.0163	0.73941	9.60948	1.41012	6.50414	1.24819	1.15899
NRCAM	45.0053	1.0456	0.218379	4.78799	1.68459e-06	4.41942e-05	2.51022	2.42379	1.86319	2.79051	2.33351	4.49347	3.04996	1.27209	2.7593	1.57626	2.62738	2.51022	2.41897	4.49347	2.03261	2.58794	3.46571	2.31259	5.93857	1.79088	3.04996
AC018638.7	14.8919	-2.21562	0.563194	-3.93402	8.35371e-05	0.00140813	1.33523	0.709402	0.966096	0.587476	1.10842	0.37005	0.914989	0.826857	0.772604	2.60426	2.11472	1.33523	0.544269	0.37005	0.47826	0.792225	0.105022	0.846069	0.169673	1.03111	0.914989
EZH2	125.28	-1.78289	0.291803	-6.10991	9.96864e-10	4.58276e-08	7.04999	8.21724	8.76387	5.50759	10.3841	3.54191	10.4309	10.3039	7.39493	5.00292	9.42014	7.04999	4.35415	3.54191	13.75	10.6686	1.20775	9.02474	2.48854	7.81475	10.4309
XRCC2	81.3234	-3.05622	0.404092	-7.56317	3.93363e-14	2.84171e-12	7.26363	5.9708	7.38373	3.52486	6.24214	0.158593	7.07592	5.02475	2.86967	2.46719	5.76743	7.26363	5.92649	0.158593	6.57608	5.49276	0.420086	9.30676	1.4705	4.66714	7.07592
NCAPG2	515.924	-1.66526	0.200173	-8.31912	8.86184e-17	7.59993e-15	18.4795	48.7714	48.9259	31.8706	37.9196	10.0971	29.6456	30.4029	32.1183	30.7714	32.5539	18.4795	34.9542	10.0971	30.9076	36.6008	9.13688	43.9392	13.0648	36.7945	29.6456
RPL23AP53	165.522	1.02752	0.116513	8.81895	1.15539e-18	1.16053e-16	8.49204	7.80342	8.0048	8.95901	9.5674	15.9122	8.5399	7.69613	7.45011	10.417	9.80463	8.49204	8.28499	15.9122	6.21738	8.60885	17.4336	8.29148	17.137	9.00867	8.5399
CSGALNACT1	21.8227	1.78925	0.399905	4.47419	7.67012e-06	0.000169657	0.694317	0.827636	0.966096	1.17495	0.816729	2.64322	1.21999	0.508835	1.60039	1.43919	1.53798	0.694317	0.362846	2.64322	0.0597825	1.53164	3.04563	0.676856	3.73281	0.651229	1.21999
RHOBTB2	364.948	1.14765	0.165631	6.92895	4.23987e-12	2.59074e-10	12.8716	20.6318	20.426	14.2463	20.9433	31.8772	24.3387	15.3287	13.5758	17.0647	22.0444	12.8716	14.151	31.8772	23.4348	21.126	43.8465	18.952	42.5315	15.3582	24.3387
TNFRSF10B	1524.01	1.03185	0.166826	6.18518	6.20335e-10	2.93112e-08	73.3306	62.0727	89.7779	74.3892	80.7979	162.875	96.3789	87.2652	86.035	60.5833	55.9441	73.3306	66.6427	162.875	83.8151	98.9225	135.11	86.3555	167.977	63.0064	96.3789
TNFRSF10C	208.259	2.39102	0.234353	10.2026	1.92958e-24	2.80171e-22	4.80681	4.9067	7.52175	5.36072	6.9422	40.7056	11.0409	5.08835	6.23602	9.3205	9.42014	4.80681	4.53558	40.7056	11.9565	9.24263	38.8055	7.78384	32.6338	6.18668	11.0409
TNFRSF10D	272.067	1.56743	0.214524	7.30654	2.74114e-13	1.84398e-11	5.23409	13.1831	13.2493	15.2009	13.476	38.8024	9.45489	13.0389	11.6994	12.0618	9.03564	5.23409	15.8443	38.8024	11.6576	12.8869	34.3421	14.778	33.3125	12.9703	9.45489
TNFRSF10A	14.6525	2.44843	0.402099	6.08911	1.13538e-09	5.13898e-08	0.160227	0.354701	0.345034	0.80778	0.408365	4.49347	0.548993	0.57244	0.331116	0.342665	0.897156	0.160227	0.241897	4.49347	0.597825	0.63378	1.73286	0.846069	1.75329	0.488422	0.548993
NEFL	386.327	1.73561	0.249538	6.95529	3.51848e-12	2.18637e-10	12.925	14.0107	14.0774	17.8446	13.2427	55.6662	15.1278	10.6219	10.1542	22.1362	25.5049	12.925	12.5182	55.6662	25.1087	13.415	46.157	26.4538	60.9127	17.3118	15.1278
CDCA2	141.933	-2.8458	0.274405	-10.3708	3.36725e-25	5.19797e-23	12.2841	11.646	13.2493	12.5573	7.46724	1.42734	6.89292	9.66787	9.71274	6.09945	8.4589	12.2841	11.1273	1.42734	9.86412	6.97158	1.36528	12.5782	1.24427	9.6599	6.89292
ESCO2	136.7	-2.8045	0.308879	-9.07962	1.0895e-19	1.18352e-17	7.37045	10.8184	10.7651	5.9482	9.97576	1.4802	9.57689	9.47705	7.45011	5.13998	9.99688	7.37045	10.3411	1.4802	12.0163	14.1544	0.735151	14.6088	1.80985	5.75253	9.57689
PBK	831.396	-3.24836	0.253232	-12.8276	1.1483e-37	5.10296e-35	72.6897	78.6845	74.3204	50.9636	47.9537	3.59478	39.1005	49.039	54.579	34.4036	58.6355	72.6897	44.5696	3.59478	86.1467	48.6955	6.40632	70.9006	8.14432	66.2626	39.1005
ANK1	103.252	2.22984	0.208241	10.708	9.33724e-27	1.61095e-24	3.09772	3.48789	4.69247	3.15768	2.56686	13.4804	4.94094	3.37103	4.85637	4.59172	5.25477	3.09772	2.53992	13.4804	3.10869	4.06676	13.7053	3.83551	25.7338	4.23299	4.94094
MCM4	1286.6	-1.11425	0.160693	-6.93403	4.09018e-12	2.52028e-10	72.7965	91.9267	107.72	80.1905	92.057	43.5074	73.7481	78.8058	86.1454	76.2773	86.96	72.7965	74.5649	43.5074	80.4075	100.982	23.3673	97.4672	47.8479	72.5035	73.7481
GGH	166.178	-1.89477	0.286574	-6.61178	3.79737e-11	2.0702e-09	17.8386	10.4637	7.10771	8.37154	9.74241	3.64764	13.9688	11.7032	11.3131	5.82531	8.33073	17.8386	11.5506	3.64764	15.4239	13.415	1.68035	10.9989	3.6197	13.1874	13.9688
PTTG3P	12.4265	-4.58986	1.08977	-4.21176	2.53393e-05	0.000493494	0.694317	1.18234	0.759076	1.02808	0.700054	0.0528644	0.487994	0.636044	0.938162	0.616798	1.02532	0.694317	0.544269	0.0528644	1.73369	0.31689	0.0525108	0.902474	0	1.68234	0.487994
SLCO5A1	34.6625	-2.21114	0.382143	-5.78616	7.20134e-09	2.86199e-07	1.97613	1.95086	2.9673	3.67173	2.50853	0.37005	2.56197	2.28976	3.25597	2.46719	1.60206	1.97613	2.66087	0.37005	1.25543	1.90134	0.682641	1.29731	0.452462	3.41895	2.56197
AC079089.1	28.9332	-2.29712	0.455169	-5.04675	4.49384e-07	1.33847e-05	2.24318	2.54202	1.79418	2.05617	1.22509	0.422915	2.43997	2.67138	2.15225	3.01546	2.75555	2.24318	2.47945	0.422915	0.418478	2.1126	0.210043	0.73326	0.565578	1.62807	2.43997
CKS1BP7	13.2573	-1.81315	0.518732	-3.49535	0.000473445	0.00585067	0.694317	0.650285	0.828082	0.440607	1.34177	0.317186	0.670992	1.71732	0.496674	0.822397	0.961238	0.694317	0.725692	0.317186	1.07609	0.63378	0.367576	1.46652	0.0565578	0.976844	0.670992
LRRCC1	173.983	-1.19047	0.200467	-5.93846	2.87705e-09	1.21241e-07	16.717	11.8234	10.282	10.5746	11.8426	5.02211	12.0779	11.7668	7.45011	11.1024	13.0728	16.717	8.34546	5.02211	14.3478	10.0349	5.09355	14.1012	4.63774	9.06294	12.0779
CA2	79.2722	-1.43188	0.337573	-4.24168	2.21853e-05	0.000439659	4.05909	5.20228	2.76027	4.33264	5.83378	1.4802	5.85593	4.26149	4.35969	2.87839	3.58862	4.05909	5.32174	1.4802	7.65217	6.86595	2.25796	10.9989	2.03608	4.88422	5.85593
RAD54B	23.1022	-1.3853	0.370542	-3.73858	0.000185065	0.00274139	1.49545	1.83262	1.24212	1.61556	0.933405	0.211457	1.40298	1.65371	1.04853	1.98746	2.30697	1.49545	1.20949	0.211457	0.956521	1.79571	0.63013	2.4254	0.904925	1.30246	1.40298
CCNE2	101.033	-4.02012	0.379479	-10.5938	3.18418e-26	5.30636e-24	8.75908	6.44374	6.76267	6.53567	7.35056	0.422915	7.50291	4.77033	4.41488	6.92184	5.83151	8.75908	8.04309	0.422915	8.84782	7.55255	0.367576	12.4654	0.50902	4.93849	7.50291
ABRA	418.484	1.0472	0.269495	3.88579	0.000101998	0.00165831	14.8477	20.8091	27.9478	15.4947	18.4347	59.8953	14.8838	18.8905	19.591	22.3418	15.0594	14.8477	19.5332	59.8953	19.0706	21.0204	40.9584	28.1459	27.374	42.3299	14.8838
DSCC1	13.1392	-2.46779	0.58814	-4.19592	2.71768e-05	0.000523029	0.694317	0.591168	1.10411	0.440607	1.34177	0.0528644	1.46398	0.699648	0.882976	0.89093	0.640826	0.694317	0.665218	0.0528644	1.31522	1.00349	0.315065	1.46652	0.113116	0.488422	1.46398
ATAD2	941.23	-1.25292	0.151265	-8.28296	1.20153e-16	1.01853e-14	75.2533	70.4082	60.519	58.821	70.297	31.4543	67.5262	48.7846	59.6561	50.3033	57.4821	75.2533	57.8135	31.4543	54.9999	69.9799	20.8468	72.7056	24.3198	61.3784	67.5262
LYNX1	66.8407	1.15611	0.247002	4.68057	2.86077e-06	7.06282e-05	1.70909	4.13818	4.20942	1.98273	3.44193	6.39659	5.36794	2.98941	3.1456	2.94692	4.93436	1.70909	2.8423	6.39659	3.70652	2.37668	8.03415	4.39956	7.29595	2.1165	5.36794
ACER2	11.5524	2.09413	0.542429	3.86065	0.000113084	0.00181243	0.106818	0.354701	0.552055	0.0734345	0.758391	1.69166	0.548993	0.445231	0.55186	0.137066	1.4739	0.106818	0.544269	1.69166	0.0597825	0.264075	1.78537	0.73326	2.1492	0.217076	0.548993
AL158206.1	353.708	2.22995	0.167955	13.277	3.14576e-40	1.70861e-37	9.29317	10.7001	13.8014	10.7214	11.2592	61.9042	15.6158	16.728	13.0791	21.5879	13.9059	9.29317	11.1878	61.9042	13.8696	10.563	59.1797	12.9731	59.1029	12.5362	15.6158
ELAVL2	48.998	-1.31778	0.288032	-4.5751	4.75983e-06	0.000112404	3.09772	3.72436	2.9673	3.08425	4.20032	0.84583	3.47696	2.67138	2.04188	4.52318	5.1266	3.09772	4.23321	0.84583	3.82608	2.53512	1.4703	2.03057	1.52706	1.84515	3.47696
ANKRD18B	50.4963	1.13194	0.339612	3.33302	0.000859073	0.00929433	2.18977	2.00997	2.27723	1.61556	0.875067	3.75337	3.04996	1.71732	2.31781	3.08399	4.4217	2.18977	1.14901	3.75337	3.64674	3.27453	6.45883	4.45597	6.05168	1.95369	3.04996
KIF24	56.2495	-1.71636	0.327567	-5.23974	1.60804e-07	5.27559e-06	2.08295	5.14317	4.34743	3.67173	2.97523	1.42734	3.72096	5.788	4.13895	1.98746	4.67803	2.08295	3.62846	1.42734	1.91304	6.07373	0.892684	4.06113	1.0746	3.20188	3.72096
FANCG	158.849	-1.89435	0.22892	-8.27517	1.28273e-16	1.07493e-14	8.81249	13.7151	8.0048	8.95901	8.57566	2.3789	11.2239	8.20497	10.1542	9.66317	12.3039	8.81249	10.704	2.3789	15.1848	13.2566	2.4155	15.06	3.78937	8.7916	11.2239
ARHGEF39	51.5491	-2.80205	0.36495	-7.6779	1.61716e-14	1.19174e-12	3.20454	5.02493	3.86438	2.93738	3.38359	0.37005	2.25697	3.75266	2.7593	1.98746	3.65271	3.20454	3.26562	0.37005	5.49999	3.22172	0.367576	4.62518	0.791809	4.50434	2.25697
MELK	228.835	-2.58596	0.262944	-9.83463	7.98602e-23	1.09453e-20	15.0079	18.208	21.8752	19.093	14.9928	1.90312	13.2368	15.0742	13.2446	9.1149	12.8806	15.0079	15.8443	1.90312	16.7989	15.0523	1.57532	22.7875	4.35495	14.7612	13.2368
ANKRD18A	122.567	1.43665	0.217957	6.59146	4.35522e-11	2.33953e-09	6.88977	5.67522	3.72637	4.18577	4.08365	14.6963	9.63789	4.13429	4.35969	5.89385	5.06252	6.88977	5.32174	14.6963	7.77173	6.65469	14.598	6.37372	16.119	6.02387	9.63789
AL591543.1	32.8496	-3.0633	0.84172	-3.63934	0.000273341	0.00379597	1.81591	4.37465	2.41524	2.57021	4.20032	0.528644	0.426995	4.70672	3.20079	1.85039	1.53798	1.81591	5.2008	0.528644	0.23913	0.42252	0.157532	0.338428	0.113116	1.30246	0.426995
CEP78	163.737	-1.04354	0.174676	-5.97415	2.31292e-09	9.88891e-08	9.72044	13.7151	10.6961	9.47305	10.9675	4.12342	11.7729	12.5301	8.44346	7.67571	10.5095	9.72044	8.88973	4.12342	12.2554	9.71796	5.67117	12.691	5.4861	11.9935	11.7729
CKS2	848.774	-1.90753	0.222232	-8.58352	9.20152e-18	8.81962e-16	53.9965	58.5257	68.4548	58.6742	68.0802	19.6127	52.4594	70.4101	65.1195	34.6092	36.5271	53.9965	49.4076	19.6127	83.9945	57.1987	11.6574	61.1426	13.8567	47.6483	52.4594
ZNF367	66.4179	-2.12204	0.320366	-6.6238	3.5008e-11	1.92282e-09	6.35568	5.85257	3.31233	3.74516	2.56686	0.898694	5.79493	4.3251	2.31781	3.70079	4.54986	6.35568	4.17273	0.898694	7.47282	4.75335	1.05022	5.58406	1.13116	3.96165	5.79493
ZNF782	13.1367	-2.28804	0.664572	-3.44288	0.000575555	0.0067959	0.694317	0.472935	0.759076	0.367173	1.22509	0	0.548993	2.09894	0.496674	1.028	0.768991	0.694317	1.57233	0	1.375	0.369705	0.105022	0.451237	0.452462	1.35673	0.548993
AL445487.1	23.5313	-2.28788	0.43004	-5.32016	1.03676e-07	3.46335e-06	1.81591	1.35969	1.72517	2.42334	0.933405	0.37005	1.28098	1.65371	1.65558	0.959463	1.92248	1.81591	1.33044	0.37005	1.85326	1.00349	0.262554	2.25619	0.339347	2.06223	1.28098
WHRN	19.5275	1.65835	0.3777	4.39064	1.13015e-05	0.000240547	0.640908	1.00499	0.966096	1.02808	0.641716	1.4802	0.0609993	1.08127	0.607046	0.753864	0.640826	0.640908	0.786167	1.4802	1.19565	1.0563	3.93831	1.1845	2.5451	1.19392	0.0609993
ASTN2	187.213	1.93095	0.178802	10.7994	3.4641e-27	6.24618e-25	5.3409	6.91667	9.38493	7.56376	6.00879	22.996	7.74691	7.2509	7.61567	8.97784	10.6377	5.3409	4.9589	22.996	11.1793	6.65469	32.9768	7.44541	29.41	7.54341	7.74691
BRINP1	51.9568	1.3509	0.400528	3.37281	0.000744057	0.00829148	1.54886	2.66026	1.86319	1.24839	1.40011	8.82835	2.80597	1.4629	1.37965	1.98746	1.53798	1.54886	2.17708	8.82835	6.63586	2.74638	5.77619	3.72271	3.78937	3.74457	2.80597
PHF19	187.612	-1.30752	0.182001	-7.18413	6.76375e-13	4.50866e-11	12.4977	11.5278	12.4902	16.0087	13.8261	4.65206	9.21089	12.2756	11.9754	9.59463	16.9178	12.4977	11.5506	4.65206	10.4022	10.9327	5.3561	12.3526	4.75085	15.6295	9.21089
TRAF1	31.1136	1.48611	0.313971	4.73326	2.20938e-06	5.63487e-05	1.12159	1.47792	2.0012	1.98273	1.6918	3.27759	1.89098	2.35336	0.607046	1.30213	0.833073	1.12159	1.51186	3.27759	1.97282	1.42601	3.72827	0.846069	4.75085	0.59696	1.89098
CNTRL	294.705	-1.41248	0.154479	-9.14351	6.04575e-20	6.71673e-18	16.717	25.5385	20.288	23.4256	21.1766	4.96925	17.8118	18.6361	19.9773	17.2703	19.0966	16.717	18.8075	4.96925	16.8587	19.4359	8.2442	19.0084	8.54022	21.7619	17.8118
ZNF79	175.542	1.0168	0.173518	5.85992	4.6308e-09	1.88641e-07	6.5159	11.2322	7.38373	7.56376	7.8756	11.8416	12.4439	8.52299	8.99532	7.74424	11.1504	6.5159	10.0387	11.8416	10.2228	8.60885	21.6345	8.5735	19.9649	8.46598	12.4439
ENG	12.864	-2.27636	0.687788	-3.30968	0.000934024	0.00985596	0.747726	0.591168	0.483048	0.734345	0.52504	0.211457	1.64698	1.52651	0.55186	1.028	0.448578	0.747726	0.907115	0.211457	0.23913	0.95067	0.210043	0.225619	0.113116	2.71346	1.64698
SLC27A4	147.042	1.10937	0.186002	5.9643	2.45684e-09	1.04737e-07	6.35568	6.62109	9.31593	6.09507	5.77544	18.714	10.0039	5.91521	7.8916	6.57918	7.43358	6.35568	5.86601	18.714	10.8206	8.87292	11.6574	6.99417	16.2886	6.62083	10.0039
PKN3	16.5545	-2.51084	0.52039	-4.82492	1.40058e-06	3.75493e-05	1.12159	1.24145	0.552055	1.10152	1.10842	0.105729	1.52498	1.78092	1.10372	1.2336	1.60206	1.12159	0.604744	0.105729	0.777173	0.792225	0.367576	1.1845	0.113116	1.5738	1.52498
LINC01503	42.005	1.03049	0.215092	4.79092	1.66022e-06	4.37112e-05	1.7625	1.35969	3.31233	1.68899	2.21684	3.43618	2.98896	1.71732	2.04188	1.78186	2.81963	1.7625	1.69328	3.43618	2.45108	2.00697	4.72597	2.4818	4.6943	2.00796	2.98896
CEL	14.4063	1.28689	0.337938	3.80805	0.000140066	0.00216902	0.427272	0.413818	1.44914	0.440607	1.16676	1.58593	0.792991	0.699648	0.717418	0.959463	0.640826	0.427272	0.846641	1.58593	0.538043	0.686595	1.57532	0.451237	1.80985	0.325615	0.792991
LCN9	6.22003	3.52957	0.604093	5.84276	5.13431e-09	2.06854e-07	0.106818	0.0591168	0.0690069	0.0734345	0.0583378	2.16744	0.182998	0.0636044	0.055186	0.137066	0	0.106818	0.0604744	2.16744	0.47826	0.31689	1.26026	0.282023	1.13116	0.0542691	0.182998
AL138781.1	13.8264	1.93055	0.469243	4.11419	3.88544e-05	0.000719444	1.06818	0.295584	0.138014	0.293738	0.291689	1.90312	1.03699	0.57244	0.496674	0.616798	0.897156	1.06818	0.120949	1.90312	1.25543	0.73941	1.99541	0.451237	2.43198	0.217076	1.03699
NALT1	17.0653	2.2135	0.391843	5.64896	1.61423e-08	6.11883e-07	0.907954	1.00499	0.207021	0.367173	0.583378	3.22473	1.64698	0.190813	0.496674	0.411199	1.02532	0.907954	0.362846	3.22473	0.777173	0.580965	2.57303	0.564046	2.88445	0.488422	1.64698
MCM10	218.996	-3.96454	0.359783	-11.0193	3.08572e-28	6.19891e-26	14.6875	16.2571	15.0435	9.03245	12.951	0.158593	21.5937	12.212	12.4169	13.7066	11.4708	14.6875	11.3692	0.158593	18.0543	16.6367	1.20775	30.7405	1.58362	16.2265	21.5937
ACBD7	26.6841	-4.09589	0.700025	-5.85107	4.88432e-09	1.97869e-07	1.65568	2.24644	2.13921	2.93738	1.63346	0	0.731991	1.14488	2.59374	1.64479	1.98656	1.65568	0.725692	0	2.33152	0.84504	0.105022	2.31259	0.226231	3.36469	0.731991
PRTFDC1	206.452	-1.30028	0.197047	-6.59882	4.14429e-11	2.23441e-09	17.4113	19.6859	20.081	12.9979	12.5426	4.86352	12.8098	10.1767	12.6928	12.6786	13.0728	17.4113	12.6391	4.86352	15.9022	13.6263	4.62095	10.9989	6.90005	9.55136	12.8098
MASTL	221.341	-1.33577	0.222468	-6.00435	1.921e-09	8.35235e-08	13.192	14.0698	15.2505	12.4104	13.0677	3.91196	17.7508	10.94	10.2646	12.6101	15.3798	13.192	12.8206	3.91196	22.3587	16.4783	6.09125	21.8286	7.18284	12.7532	17.7508
ZNF37BP	152.349	-1.02928	0.171432	-6.00401	1.92506e-09	8.35235e-08	8.75908	9.69516	11.0411	9.03245	8.10895	4.38774	12.3219	10.2403	8.77458	13.9122	8.90748	8.75908	7.80119	4.38774	12.9728	10.4574	5.77619	8.91193	4.12872	9.33429	12.3219
TMEM72	66.8158	-1.3259	0.357326	-3.71062	0.00020675	0.00299764	3.63181	3.54701	5.58956	5.14042	2.50853	0.898694	7.25891	2.54418	4.02858	8.84077	3.78087	3.63181	2.1166	0.898694	3.04891	4.85898	1.73286	6.31732	2.60166	3.85311	7.25891
GDF2	106.57	1.19928	0.349627	3.43016	0.000603235	0.00702098	2.18977	4.13818	8.28082	3.89203	2.80021	10.3085	5.67293	3.68905	4.52525	4.72878	2.69147	2.18977	5.26127	10.3085	5.32065	5.65121	14.4405	7.61462	10.5763	11.9935	5.67293
FRMPD2	21.4519	2.38758	0.314965	7.58046	3.4434e-14	2.51232e-12	0.854545	0.236467	0.828082	0.734345	0.816729	3.01327	0.548993	0.190813	1.21409	0.685331	1.28165	0.854545	0.96759	3.01327	0.717391	0.792225	3.78078	0.676856	4.80741	0.759768	0.548993
VSTM4	40.0702	-1.32735	0.344618	-3.85166	0.000117321	0.00187625	2.99091	2.60114	2.69127	3.52486	3.90863	0.84583	2.43997	2.9258	3.42153	3.70079	1.98656	2.99091	2.78182	0.84583	0.836956	2.42949	1.62784	1.97416	0.622136	1.84515	2.43997
AC051618.1	24.2991	-1.84463	0.408587	-4.51466	6.3417e-06	0.000143965	1.65568	1.77351	1.51815	2.3499	1.80847	0.740101	0.609993	2.16255	1.93151	1.028	2.43514	1.65568	1.45138	0.740101	1.79348	1.58445	0.315065	0.846069	0.282789	1.89942	0.609993
ZWINT	805.266	-2.43638	0.198766	-12.2575	1.53125e-34	5.3466e-32	51.1124	61.8362	65.3495	48.7605	54.7209	7.18955	55.6923	45.0955	43.0451	42.8332	65.3001	51.1124	43.602	7.18955	63.5488	54.3995	8.71679	82.8584	14.4788	59.8046	55.6923
CDK1	1132.25	-3.28903	0.223423	-14.7211	4.71802e-49	6.28998e-46	98.6465	111.672	117.726	64.1083	82.0229	5.76221	66.3672	80.0779	74.3907	50.7145	75.1048	98.6465	71.0574	5.76221	92.6032	64.4871	6.3013	86.0735	11.9902	63.5491	66.3672
RTKN2	66.0888	-2.5361	0.296973	-8.53982	1.3443e-17	1.26372e-15	4.91363	6.6802	5.38254	4.77324	3.67528	1.00442	3.90395	4.07068	3.5319	2.60426	4.99844	4.91363	5.68459	1.00442	5.32065	4.43646	0.577619	3.55349	0.735251	5.48118	3.90395
DNA2	156.467	-1.83022	0.289999	-6.31113	2.77012e-10	1.39122e-08	7.26363	9.39958	9.79898	8.37154	10.6175	2.53749	14.6398	8.01415	7.22937	6.99038	8.33073	7.26363	9.1921	2.53749	17.875	11.6721	3.4132	18.6699	2.82789	11.0709	14.6398
CFL1P1	80.6546	1.07577	0.161854	6.64653	3.00085e-11	1.66695e-09	4.86022	3.25143	3.93339	2.93738	3.50027	6.66091	4.75794	4.13429	3.75265	5.27705	4.48578	4.86022	4.05178	6.66091	4.48369	3.53861	10.0296	4.17394	8.54022	4.17872	4.75794
KLLN	121.863	1.56285	0.257551	6.06811	1.29425e-09	5.80436e-08	7.37045	3.13319	5.45154	3.59829	4.43367	15.595	7.01492	5.27916	5.02193	9.59463	8.01032	7.37045	4.17273	15.595	7.65217	5.49276	17.9587	4.17394	14.0829	2.93053	7.01492
FAS	299.164	2.33151	0.210151	11.0944	1.33489e-28	2.7572e-26	8.33181	8.15813	11.7312	11.6761	9.15903	63.1729	11.7119	8.7138	10.375	11.445	15.1876	8.33181	9.01068	63.1729	17.2772	11.8306	48.7825	11.2809	45.6987	5.64399	11.7119
AL157394.1	13.3901	2.82273	0.484013	5.83193	5.47884e-09	2.20129e-07	0.213636	0.236467	0.207021	0.220304	0.408365	3.75337	0.243997	0.254418	0.82779	0.205599	0.320413	0.213636	0.302372	3.75337	1.31522	0.264075	2.88809	0.564046	1.58362	0.325615	0.243997
KIF20B	463.446	-1.86544	0.207229	-9.00183	2.21977e-19	2.34194e-17	35.6238	32.5734	30.7771	30.9159	31.3857	7.82392	22.6917	40.516	31.0697	17.4074	29.0935	35.6238	33.14	7.82392	35.8695	24.7174	8.82182	36.2118	8.76646	39.5622	22.6917
KIF11	156.956	-2.84362	0.237527	-11.9718	4.99579e-33	1.59268e-30	10.6284	10.641	11.6622	9.76679	13.476	1.21588	8.1129	15.0742	11.7546	8.42957	12.6883	10.6284	7.86167	1.21588	13.4511	8.76729	1.4703	11.9578	1.80985	10.4197	8.1129
CEP55	63.5492	-4.94563	0.574303	-8.61153	7.20894e-18	6.9552e-16	4.59318	5.14317	4.48545	4.47951	3.26692	0.264322	3.96495	4.70672	4.58044	2.12453	4.93436	4.59318	2.66087	0.264322	7.8913	3.90831	0.0525108	4.96361	0.113116	6.24095	3.96495
HELLS	282.648	-2.61491	0.231644	-11.2885	1.49627e-29	3.32466e-27	18.5863	22.8782	25.8086	11.8964	20.7099	2.59035	24.5827	12.6573	12.6376	16.5165	22.1726	18.5863	18.2028	2.59035	21.5815	21.2845	3.93831	27.5255	2.88445	19.3198	24.5827
TLL2	38.9158	-1.85225	0.405012	-4.57333	4.8004e-06	0.00011318	3.89886	3.25143	2.34623	3.01082	1.6918	0.740101	1.46398	3.81626	3.42153	1.71333	4.67803	3.89886	1.69328	0.740101	1.31522	2.00697	0.840173	1.41012	0.565578	4.17872	1.46398
MKI67	417.671	-3.18822	0.268179	-11.8884	1.35958e-32	3.90946e-30	22.4852	31.3319	40.576	31.0628	35.4694	2.80181	23.0577	32.4382	29.966	16.9277	28.1963	22.4852	27.6973	2.80181	18.3532	23.4499	1.89039	37.4527	4.80741	41.4073	23.0577
PIDD1	36.8627	1.40772	0.284395	4.94986	7.42669e-07	2.10256e-05	1.70909	2.18732	1.24212	1.10152	2.10016	5.76221	2.74497	1.4629	1.65558	1.43919	2.5633	1.70909	2.72135	5.76221	1.91304	1.16193	2.78307	1.01528	4.92053	1.13965	2.74497
OR51E1	13.451	-4.69626	1.16571	-4.02866	5.60962e-05	0.000995946	1.06818	1.12322	1.17312	0.514042	0.816729	0	0.487994	0.826857	1.37965	2.94692	1.53798	1.06818	0.96759	0	0.0597825	1.26756	0	0.282023	0.113116	0.217076	0.487994
TRIM22	65.919	1.93548	0.267456	7.23662	4.60004e-13	3.08034e-11	2.45682	2.36467	1.86319	2.57021	1.92515	12.2645	3.90395	3.30743	2.31781	3.01546	5.63927	2.45682	2.3585	12.2645	3.40761	2.42949	6.72138	1.46652	11.0853	1.73661	3.90395
GAS2	58.2976	-1.05083	0.247417	-4.24722	2.16443e-05	0.000430683	4.64659	3.90171	4.0024	3.89203	4.90038	1.21588	2.50097	4.3887	3.75265	3.83785	5.1266	4.64659	2.66087	1.21588	3.52717	4.70054	1.68035	3.38428	2.5451	2.33357	2.50097
KIF18A	303.844	-2.91512	0.176557	-16.5109	3.06045e-61	1.49605e-57	20.0284	25.6567	27.6027	22.8381	20.8849	2.53749	21.4107	17.9364	20.8051	16.8591	23.9028	20.0284	17.9609	2.53749	17.4565	19.7	2.36299	23.0695	3.39347	23.8241	21.4107
DDB2	1283.04	1.39608	0.173578	8.04292	8.77232e-16	6.99164e-14	42.834	48.2985	64.5214	48.9808	58.8628	144.055	88.9979	68.1203	64.678	86.5573	60.4299	42.834	55.0921	144.055	52.3695	69.2933	156.01	61.8759	166.336	40.5933	88.9979
FAM111B	184.498	-4.04349	0.374444	-10.7987	3.49258e-27	6.24618e-25	15.9159	18.6218	18.4938	6.90284	10.9675	0.528644	15.6158	9.54066	6.34639	8.56664	10.125	15.9159	9.9178	0.528644	20.9837	14.4713	0.577619	19.8544	1.24427	10.5282	15.6158
FAM111A	115.501	-1.90765	0.219162	-8.70428	3.19601e-18	3.1456e-16	7.90454	7.98077	11.0411	9.98709	6.65051	2.27317	7.68591	9.85868	7.8916	7.81277	8.13848	7.90454	6.53123	2.27317	5.79891	7.28847	2.04792	8.85553	1.80985	5.04703	7.68591
VWCE	20.7533	1.71197	0.446707	3.83242	0.000126888	0.00200227	0.854545	0.94587	0.207021	1.10152	0.758391	3.64764	0.975988	0.254418	0.441488	0.548265	0.576743	0.854545	1.14901	3.64764	2.57065	1.21475	1.9429	0.846069	3.05412	0.976844	0.975988
RPLP0P2	65.8332	1.77152	0.210903	8.39967	4.47728e-17	3.95538e-15	2.77727	2.18732	2.55325	2.3499	1.51678	8.40543	3.96495	3.05301	2.42818	3.22106	3.65271	2.77727	1.93518	8.40543	2.92934	4.54209	9.34692	2.36899	10.4632	2.93053	3.96495
FEN1	1007.32	-1.45787	0.195065	-7.47376	7.79367e-14	5.49491e-12	69.4317	65.0285	74.3204	60.0694	56.7627	22.8903	72.3451	51.774	49.1155	63.5987	68.2479	69.4317	53.2174	22.8903	88.239	69.9799	24.3125	111.85	24.8289	57.2539	72.3451
AP003774.3	12.6234	-3.59978	0.808866	-4.45041	8.57084e-06	0.000187319	1.01477	1.59615	0.759076	0.80778	0.991743	0.158593	0.243997	1.27209	0.882976	1.028	1.21757	1.01477	0.665218	0.158593	0.418478	0.580965	0	0.564046	0.0565578	1.411	0.243997
RASGRP2	61.8814	-1.17013	0.281195	-4.16127	3.16483e-05	0.000595793	5.9284	3.90171	3.93339	3.59829	4.25866	1.58593	3.72096	2.79859	3.91821	3.76932	8.97156	5.9284	3.62846	1.58593	3.94565	2.74638	2.25796	3.55349	1.4705	3.14761	3.72096
CDCA5	195.026	-2.18864	0.259826	-8.42347	3.65491e-17	3.26825e-15	12.2841	9.4587	14.6985	11.823	16.0429	2.11457	14.7008	11.576	9.05051	9.3205	11.2785	12.2841	13.3044	2.11457	18.413	15.9501	3.15065	22.167	3.39347	10.6367	14.7008
POLA2	242.173	-1.21713	0.1919	-6.34253	2.26026e-10	1.15741e-08	12.6045	17.3804	20.288	11.2355	17.793	5.65649	17.8728	14.1202	14.0172	14.1178	13.0728	12.6045	15.7838	5.65649	18.5924	19.9113	6.3013	21.603	8.31399	12.3734	17.8728
TESMIN	29.9977	-1.52199	0.361563	-4.20947	2.55966e-05	0.000497184	1.22841	2.77849	1.51815	2.42334	1.57512	0.581508	1.76898	2.79859	2.64893	2.46719	2.17881	1.22841	1.33044	0.581508	2.15217	1.95416	0.525108	0.73326	0.961482	2.82199	1.76898
CLPB	156.715	1.04659	0.180437	5.80032	6.61903e-09	2.64491e-07	5.55454	6.20727	9.0399	7.12315	6.18381	14.5377	12.6269	6.55125	7.94679	8.15544	8.65115	5.55454	7.86167	14.5377	10.3424	7.55255	19.324	8.00946	14.3657	8.24891	12.6269
DDIAS	109.027	-2.62863	0.311434	-8.44041	3.16226e-17	2.84507e-15	7.37045	10.2863	14.4224	5.28729	6.88386	0.634372	5.61193	6.04242	6.62232	5.20852	6.985	7.37045	7.43835	0.634372	8.66847	7.13003	1.9429	10.322	1.01804	5.91533	5.61193
PGR	47.3717	-2.61658	0.776229	-3.37089	0.000749258	0.0083428	6.56931	2.89673	2.55325	6.53567	3.26692	0.37005	1.28098	7.69613	6.18083	1.43919	3.97312	6.56931	3.80988	0.37005	0.657608	1.00349	0.367576	1.07169	0.848367	0.217076	1.28098
AP002004.1	47.8986	-1.19112	0.307679	-3.87131	0.00010825	0.00174641	2.9375	3.72436	2.82928	2.42334	3.67528	1.42734	3.90395	2.98941	3.09042	6.30504	3.84495	2.9375	3.20514	1.42734	1.85326	2.90483	0.787662	1.35371	1.86641	2.9848	3.90395
KDELC2	89.9912	-1.44226	0.236157	-6.10718	1.01405e-09	4.6472e-08	4.91363	6.85755	9.24692	5.58102	6.65051	1.05729	5.97793	5.46998	6.18083	5.27705	5.31885	4.91363	6.34981	1.05729	4.90217	5.86247	1.99541	4.62518	3.50658	7.48914	5.97793
EXPH5	48.3839	-1.22973	0.283145	-4.3431	1.40486e-05	0.000291818	3.41818	3.72436	3.65736	2.79051	4.02531	1.00442	3.35496	3.94347	3.69746	3.42665	2.24289	3.41818	4.41463	1.00442	2.45108	2.00697	1.15524	1.63573	1.86641	3.36469	3.35496
SCN4B	61.3297	1.09567	0.262682	4.17109	3.03146e-05	0.000574372	3.47159	3.66524	2.07021	4.18577	1.86681	4.54633	3.41596	4.13429	2.64893	3.35812	4.93436	3.47159	1.93518	4.54633	3.82608	3.06327	8.19169	2.4254	6.61726	1.62807	3.41596
H2AFX	34.3303	-1.27965	0.280967	-4.55445	5.25221e-06	0.000122454	2.61704	2.00997	3.10531	2.57021	1.98349	0.475779	1.58598	2.60778	2.31781	1.71333	2.05064	2.61704	1.93518	0.475779	2.63043	2.32386	1.26026	2.25619	1.01804	2.44211	1.58598
CHEK1	217.816	-1.5553	0.216547	-7.18227	6.85616e-13	4.52908e-11	13.5125	14.7792	14.1464	10.3543	13.5927	4.38774	16.3478	13.6113	9.54718	15.4885	15.3798	13.5125	11.853	4.38774	19.7282	14.0488	4.98853	24.3668	5.25987	13.1331	16.3478
ADAMTS8	40.6182	-2.68147	0.565576	-4.74113	2.12527e-06	5.43928e-05	1.65568	1.89174	3.31233	4.0389	7.4089	0.264322	1.82998	3.24382	3.5319	0.959463	2.88372	1.65568	6.28933	0.264322	1.19565	1.00349	0.577619	1.07169	0.452462	2.06223	1.82998
SLC6A13	31.3462	-1.2331	0.315282	-3.9111	9.18772e-05	0.00151391	1.28182	2.71938	3.0363	1.32182	2.1585	0.898694	1.34198	2.09894	1.9867	1.43919	2.11472	1.28182	1.51186	0.898694	2.45108	2.64075	0.63013	2.31259	1.0746	2.82199	1.34198
DCP1B	119.532	1.53588	0.258591	5.9394	2.86071e-09	1.209e-07	5.3409	7.15314	5.10651	2.20304	4.72536	13.4275	8.5399	3.75266	3.86302	8.22397	5.8956	5.3409	6.10791	13.4275	5.67934	3.01046	13.8103	6.20451	19.1165	6.29522	8.5399
FOXM1	82.6604	-2.31819	0.312653	-7.41461	1.21988e-13	8.35958e-12	3.89886	5.43875	7.31473	7.85749	7.17555	0.687237	3.65996	4.70672	2.92486	5.34558	6.28009	3.89886	3.80988	0.687237	6.39673	6.23217	1.05022	7.2762	1.64018	7.3806	3.65996
TIGAR	1113.75	1.37622	0.125657	10.9522	6.48607e-28	1.25156e-25	60.9931	49.3626	42.7843	49.2746	47.0786	127.35	55.3263	42.3605	48.3981	61.2001	70.2986	60.9931	50.1937	127.35	62.5325	53.9241	149.341	50.1437	124.088	49.1678	55.3263
RAD51AP1	211.487	-3.14358	0.271808	-11.5655	6.1667e-31	1.53279e-28	17.4648	16.8483	18.9079	10.2808	13.9427	2.06171	14.9448	9.47705	12.0857	10.28	17.4945	17.4648	15.421	2.06171	22.6576	15.3692	0.735151	16.9214	2.1492	11.5051	14.9448
NCAPD2	711.397	-1.65891	0.175969	-9.42733	4.2068e-21	5.05678e-19	38.1875	53.9146	50.7891	57.793	43.0533	10.8372	43.3095	54.1273	51.4885	38.9268	48.4464	38.1875	45.0534	10.8372	35.75	42.7802	15.2806	56.179	18.6641	60.6186	43.3095
CDCA3	439.182	-2.59063	0.186802	-13.8684	9.85036e-44	7.60292e-41	29.8557	28.5534	37.4707	36.497	29.9273	3.80623	24.0337	33.2015	31.0145	27.9615	27.171	29.8557	23.1617	3.80623	33.9565	24.1365	4.83099	36.8886	6.27791	33.4298	24.0337
DDX12P	41.509	-1.51261	0.304855	-4.96173	6.98663e-07	2.00467e-05	2.51022	2.18732	2.55325	2.05617	2.97523	1.05729	3.17196	2.35336	2.373	3.22106	1.85839	2.51022	3.20514	1.05729	4.30434	2.85201	0.735151	4.17394	1.0746	1.89942	3.17196
APOLD1	80.6784	-2.60612	0.368702	-7.06835	1.56786e-12	1.00405e-10	5.44772	10.2863	6.76267	4.11233	4.7837	0.37005	3.65996	9.15903	6.95344	5.00292	7.49766	5.44772	5.14032	0.37005	5.32065	2.21823	0.997705	3.44068	1.35739	5.04703	3.65996
LINC01489	11.0089	-2.37394	0.59671	-3.97838	6.93877e-05	0.00119293	1.12159	0.827636	1.17312	0.734345	0.816729	0.105729	0.365996	0.763253	0.662232	0.685331	0.833073	1.12159	0.483795	0.105729	0.538043	0.580965	0.262554	1.1845	0.0565578	0.651229	0.365996
AC069208.1	13.2996	-1.60836	0.459043	-3.50372	0.00045881	0.00572147	0.907954	1.00499	1.0351	0.734345	0.758391	0.211457	0.426995	1.33569	0.993348	0.959463	1.40982	0.907954	1.08854	0.211457	0.777173	0.475335	0.472597	0.902474	0.169673	0.705498	0.426995
TSPAN11	112.242	1.75236	0.183788	9.53466	1.50381e-21	1.90045e-19	3.89886	4.72935	6.34863	4.2592	4.14198	14.2734	5.36794	5.40637	3.36635	5.68825	6.40826	3.89886	2.72135	14.2734	3.88587	6.81314	14.703	4.79439	18.7206	5.04703	5.36794
DDX11	133.465	-1.88589	0.263119	-7.16744	7.64117e-13	5.02501e-11	9.07954	9.93163	5.31353	8.66527	8.69233	2.2203	9.21089	9.98589	8.22272	7.74424	7.36949	9.07954	7.3174	2.2203	13.5109	10.1405	2.73056	14.6088	2.26231	6.07814	9.21089
TROAP	252.319	-3.9852	0.333212	-11.9599	5.76083e-33	1.7975e-30	23.6068	26.8982	27.6027	16.6696	14.0594	0.634372	10.3089	20.417	19.8118	11.1709	13.2651	23.6068	13.5463	0.634372	19.3695	14.4713	0.63013	15.4549	2.09264	21.9247	10.3089
RACGAP1	1194.28	-2.8137	0.234804	-11.9832	4.35253e-33	1.41844e-30	58.4295	102.331	95.5055	105.599	90.7153	7.24242	61.9753	88.9189	85.2624	55.2377	72.7978	58.4295	63.8005	7.24242	66.4782	75.5783	13.6528	107.846	14.0263	117.818	61.9753
METTL7A	74.4758	-1.19036	0.295605	-4.02685	5.65297e-05	0.00100012	4.86022	4.43376	3.31233	6.68254	5.83378	1.42734	4.69694	3.30743	2.81449	6.78478	6.53642	4.86022	2.8423	1.42734	6.63586	4.01394	2.36299	7.16339	2.5451	3.96165	4.69694
TNS2	49.8885	-1.25184	0.353135	-3.54493	0.000392718	0.0050858	2.83068	2.18732	3.45034	2.93738	2.50853	0.634372	6.16093	4.00708	4.746	3.90639	2.49922	2.83068	1.99565	0.634372	2.15217	5.01743	0.997705	2.31259	2.48854	3.14761	6.16093
ESPL1	60.5213	-2.46903	0.352375	-7.00684	2.4376e-12	1.53423e-10	4.32613	4.43376	4.34743	5.28729	5.83378	0.634372	3.65996	4.57952	4.13895	1.57626	3.20413	4.32613	4.59605	0.634372	3.34782	4.17239	0.472597	6.26091	1.13116	2.82199	3.65996
ZNF385A	18.4587	1.47522	0.328989	4.48409	7.32268e-06	0.000162708	0.640908	0.94587	1.0351	0.587476	0.466702	1.53307	0.731991	0.763253	0.331116	1.16506	0.961238	0.640908	0.544269	1.53307	1.19565	0.84504	2.94061	1.46652	2.48854	1.13965	0.731991
PPP1R1A	167.351	-1.048	0.209362	-5.0057	5.56608e-07	1.62279e-05	14.2068	10.641	13.1113	8.66527	9.5674	6.13226	15.1888	9.15903	7.45011	10.28	15.8284	14.2068	7.25692	6.13226	9.02716	14.1016	5.25108	9.758	4.12872	11.6136	15.1888
TIMELESS	381.659	-1.57167	0.197479	-7.9587	1.73856e-15	1.37075e-13	19.9216	32.4552	27.3957	18.1383	24.7936	10.52	30.5606	19.5902	23.6748	21.1767	22.1726	19.9216	22.7384	10.52	29.5924	30.844	7.24649	36.4938	7.52218	26.3205	30.5606
PRIM1	152.073	-1.62161	0.240833	-6.73335	1.65803e-11	9.42444e-10	10.7886	12.0007	11.3171	7.12315	10.0924	3.119	9.94288	7.50532	8.00197	6.71624	10.7659	10.7886	9.13163	3.119	14.0489	11.5137	2.83558	16.583	3.84593	8.30317	9.94288
NEMP1	184.511	-1.28377	0.187193	-6.85803	6.98161e-12	4.21339e-10	8.97272	14.5427	15.2505	15.9353	13.0093	3.33045	11.1019	11.4488	11.5339	13.4325	12.1116	8.97272	11.4297	3.33045	12.1359	10.0349	4.14835	12.1834	7.35251	11.1252	11.1019
MDM2	3019.03	1.81104	0.161842	11.1902	4.55598e-29	9.82551e-27	98.8067	126.155	131.251	113.824	115.917	410.227	139.383	120.976	114.18	233.492	158.54	98.8067	132.802	410.227	110.06	122.003	445.134	108.635	456.648	102.352	139.383
KITLG	90.3443	2.08266	0.331468	6.28314	3.318e-10	1.63833e-08	3.25795	2.06909	2.62226	3.45142	2.85855	11.313	2.92797	2.35336	2.20744	2.94692	3.84495	3.25795	3.08419	11.313	9.14673	2.37668	16.1733	5.58406	16.2321	3.6903	2.92797
DUSP6	52.8646	1.08094	0.310223	3.48439	0.000493257	0.006023	1.44204	2.30556	4.14041	3.01082	2.1585	5.86794	1.58598	1.97174	2.42818	1.43919	2.24289	1.44204	2.96324	5.86794	3.10869	2.32386	5.56615	3.27147	5.0902	5.48118	1.58598
TMPO-AS1	20.1934	-1.51398	0.453382	-3.3393	0.000839903	0.00913737	1.60227	1.12322	1.58716	0.587476	1.10842	0.687237	1.58598	0.954066	1.21409	0.822397	2.30697	1.60227	0.483795	0.687237	2.80978	1.42601	0.525108	1.41012	0.169673	1.46527	1.58598
TMPO	417.413	-1.13028	0.143993	-7.84956	4.17484e-15	3.17223e-13	31.5113	34.1695	30.156	19.6805	28.9939	8.72262	29.5236	26.9683	25.4407	24.946	29.0294	31.5113	22.9198	8.72262	30.9674	26.7772	15.3857	25.1565	12.7821	27.7315	29.5236
DEPDC4	31.0187	-1.36181	0.36088	-3.77359	0.000160917	0.00243535	2.13636	2.12821	1.65616	1.54212	2.68354	1.26874	1.95198	1.14488	1.87632	1.37066	1.60206	2.13636	1.45138	1.26874	2.51087	3.01046	0.735151	2.76383	0.339347	3.09334	1.95198
GAS2L3	149.895	-2.4512	0.289215	-8.47534	2.34397e-17	2.16191e-15	8.33181	13.1239	11.1101	12.0433	12.601	2.90754	8.8449	11.0036	11.865	7.26451	8.52298	8.33181	9.61542	2.90754	6.21738	7.28847	0.945195	11.845	1.69673	15.7923	8.8449
DRAM1	14.1076	1.29949	0.335392	3.87454	0.000106826	0.00172664	0.53409	0.650285	0.897089	0.367173	0.641716	1.05729	0.975988	0.636044	0.55186	0.753864	0.833073	0.53409	0.846641	1.05729	1.0163	0.31689	1.99541	0.282023	1.86641	0.976844	0.975988
PARPBP	106.142	-2.52772	0.273653	-9.23697	2.53585e-20	2.90533e-18	7.21022	8.15813	7.59076	7.63719	9.1007	0.792965	6.40492	8.77741	6.56714	4.66025	6.47234	7.21022	7.01503	0.792965	7.17391	6.17936	0.63013	8.5171	2.37543	8.84587	6.40492
RFC5	357.619	-1.00465	0.173906	-5.77697	7.60568e-09	3.01452e-07	20.8295	28.2579	25.1875	16.4493	19.7182	10.0442	31.2926	20.9258	18.8184	21.6565	26.2098	20.8295	21.166	10.0442	26.3043	24.0308	9.34692	30.9661	14.8747	20.1338	31.2926
CCDC60	85.5668	1.6027	0.306348	5.23162	1.68031e-07	5.48814e-06	2.72386	2.83761	3.93339	2.57021	2.33351	8.93408	5.67293	2.54418	3.69746	5.20852	3.97312	2.72386	1.57233	8.93408	3.70652	4.59491	10.6597	7.44541	14.5919	4.61287	5.67293
CIT	98.9444	-3.66107	0.345097	-10.6088	2.71125e-26	4.57018e-24	8.22499	9.4587	9.24692	8.5184	5.42542	0.687237	7.38091	5.53358	6.89825	3.42665	8.33073	8.22499	5.26127	0.687237	6.39673	6.02091	0.262554	5.97889	0.678693	9.17148	7.38091
TRIAP1	1561.91	1.07038	0.104349	10.2578	1.09212e-24	1.60159e-22	76.3215	70.1126	81.9112	77.914	76.4225	164.514	83.142	74.2899	77.5363	92.0399	111.504	76.3215	72.1459	164.514	90.6901	73.1488	165.672	69.8289	156.099	65.2857	83.142
KNTC1	116.897	-1.93209	0.38342	-5.03909	4.67748e-07	1.38297e-05	7.47726	5.9708	5.86558	7.49032	13.5344	0.740101	6.83192	7.2509	7.22937	2.60426	4.93436	7.47726	7.37787	0.740101	8.24999	10.2989	1.83788	14.2704	3.6197	9.17148	6.83192
POLE	89.1649	-1.11295	0.19739	-5.63836	1.71682e-08	6.42273e-07	5.66136	6.85755	5.93459	7.19658	8.86735	2.32603	6.58792	5.34277	4.96674	5.00292	5.1266	5.66136	5.07985	2.32603	5.32065	5.54558	2.36299	5.41484	3.28035	5.20984	6.58792
SKA3	192.634	-4.0443	0.291944	-13.853	1.22007e-43	8.94616e-41	14.9011	12.8284	10.5581	13.6588	15.4012	0.687237	11.3459	12.4665	11.9754	10.417	13.3292	14.9011	12.4577	0.687237	17.7554	12.3059	0.735151	21.5466	1.01804	13.1874	11.3459
SGCG	509.571	-2.13847	0.571342	-3.74289	0.000181915	0.00270567	39.6295	35.6475	30.9151	69.1753	37.4529	9.1984	15.9208	66.8482	69.8103	37.3505	32.2335	39.6295	40.4573	9.1984	10.5815	22.9745	5.56615	6.82496	8.54022	8.62879	15.9208
CENPJ	246.166	-1.44407	0.174438	-8.27839	1.24853e-16	1.05228e-14	16.0227	22.8782	16.4926	18.7992	15.5179	4.75779	15.7988	17.4912	17.494	10.28	15.4439	16.0227	17.9004	4.75779	14.9456	15.3164	6.3013	16.1881	6.73038	16.5521	15.7988
EEF1DP3	19.4693	-1.77928	0.492262	-3.61449	0.000300942	0.00412846	2.08295	1.35969	0.828082	1.46869	1.28343	0.422915	0.609993	0.954066	2.373	1.37066	2.49922	2.08295	0.907115	0.422915	0.298913	0.95067	0.420086	1.35371	0.282789	1.51954	0.609993
BRCA2	127.712	-3.28001	0.388069	-8.45212	2.86054e-17	2.60558e-15	10.2545	10.1681	7.72877	4.47951	11.0258	0.105729	11.8339	6.29683	6.62232	5.89385	7.24133	10.2545	7.43835	0.105729	9.98369	8.76729	0.787662	15.3421	1.86641	11.4508	11.8339
RFC3	469.18	-1.26846	0.148225	-8.55768	1.15164e-17	1.0896e-15	31.1375	32.396	33.4683	25.849	28.7605	12.1588	30.7436	29.3852	26.3237	30.977	35.3736	31.1375	24.3712	12.1588	40.5923	34.7523	10.9748	38.6936	14.8181	25.3437	30.7436
CCNA1	28.2157	-3.15226	0.601949	-5.23676	1.6342e-07	5.34945e-06	1.22841	4.37465	2.82928	3.8186	1.57512	0.264322	1.15899	3.05301	3.20079	1.37066	1.34573	1.22841	1.08854	0.264322	1.31522	1.42601	0	0.958879	0.395904	1.08538	1.15899
LACC1	211.294	1.58719	0.220983	7.18242	6.84897e-13	4.52908e-11	10.8954	8.69018	9.86798	7.56376	5.48375	30.2913	8.1739	8.90461	9.05051	7.19597	8.65115	10.8954	8.04309	30.2913	14.6467	9.40107	25.8878	10.2656	27.3174	15.0325	8.1739
FAM124A	95.2067	-1.32077	0.287364	-4.59616	4.30352e-06	0.00010262	6.5159	6.85755	7.10771	9.69336	4.90038	2.48462	5.36794	7.63253	5.29786	8.42957	10.3173	6.5159	4.11226	2.48462	5.08152	8.02788	2.88809	3.83551	2.03608	2.76772	5.36794
BORA	67.641	-3.5582	0.390174	-9.11952	7.54555e-20	8.31996e-18	4.91363	6.20727	5.31353	5.28729	5.07539	0.317186	2.62297	5.08835	4.85637	3.70079	5.5111	4.91363	3.62846	0.317186	7.05434	2.58794	0.315065	3.72271	0.565578	6.18668	2.62297
GPR180	77.6721	-1.24446	0.285696	-4.35589	1.32525e-05	0.000278436	3.73863	3.96083	6.41764	4.47951	6.82552	2.00885	5.42894	6.74207	3.80783	9.1149	5.19069	3.73863	6.65218	2.00885	3.7663	5.49276	2.20545	2.03057	2.1492	4.28726	5.42894
GPR183	94.1916	-1.3446	0.330121	-4.07304	4.64035e-05	0.000842628	2.83068	5.43875	4.89949	5.06698	4.43367	2.3789	8.4789	4.83393	4.24932	6.23651	10.1891	2.83068	5.86601	2.3789	5.32065	4.96461	1.99541	7.84024	2.88445	13.8386	8.4789
GAS6-AS1	62.5106	3.60423	0.315963	11.4071	3.85301e-30	8.96895e-28	0.694317	0.768519	1.86319	0.954649	1.05008	18.5025	2.43997	1.01767	0.938162	0.822397	1.53798	0.694317	0.786167	18.5025	2.51087	0.897855	16.9085	1.74854	11.0853	1.68234	2.43997
ZFHX2	46.8987	1.00097	0.275909	3.6279	0.000285738	0.00393829	2.9375	1.47792	1.86319	2.27647	1.75013	4.5992	3.17196	2.28976	2.15225	1.30213	3.78087	2.9375	2.96324	4.5992	1.79348	1.79571	5.88121	2.93304	3.6197	3.58176	3.17196
STXBP6	24.9786	-1.60217	0.433873	-3.69272	0.000221872	0.0031744	1.81591	1.59615	1.24212	2.64364	3.20858	0.581508	1.64698	2.22615	1.43484	0.753864	2.17881	1.81591	0.907115	0.581508	0.538043	1.58445	0.315065	1.57933	0.735251	1.89942	1.64698
MIS18BP1	174.722	-1.16628	0.163494	-7.13351	9.7844e-13	6.40572e-11	13.6727	14.9566	11.5241	9.84023	10.7925	5.65649	10.3699	12.5301	9.10569	9.38903	12.3679	13.6727	11.6716	5.65649	13.5109	11.3552	4.20086	12.3526	5.20332	9.76844	10.3699
POLE2	60.0554	-2.61542	0.346094	-7.55698	4.12545e-14	2.96567e-12	4.1125	3.36966	3.24332	4.33264	4.49201	1.16302	5.36794	2.98941	2.92486	2.74132	4.99844	4.1125	3.87036	1.16302	5.61956	3.22172	0.262554	5.64046	0.565578	5.64399	5.36794
TXNDC16	88.2595	-1.20755	0.22304	-5.41405	6.16155e-08	2.10138e-06	5.82158	5.43875	7.31473	6.60911	6.24214	3.38332	4.94094	5.59719	5.73934	7.81277	4.54986	5.82158	7.01503	3.38332	4.42391	7.28847	1.68035	4.68158	2.31887	4.28726	4.94094
CDKN3	321.033	-3.59515	0.240704	-14.9359	1.92337e-50	2.82063e-47	27.6659	30.5634	26.7747	21.296	21.1766	1.85025	14.2738	24.4241	26.986	17.3389	19.0325	27.6659	18.3237	1.85025	24.9891	18.1684	1.68035	20.0236	1.97952	29.0882	14.2738
WDHD1	211.583	-2.01094	0.203762	-9.86908	5.66804e-23	7.84168e-21	9.61363	17.7351	16.4926	12.1167	17.5597	3.59478	16.0428	12.0848	12.8583	12.0618	11.663	9.61363	13.7277	3.59478	16.9185	16.3727	2.88809	19.2904	4.07216	12.9703	16.0428
DLGAP5	746.985	-3.9276	0.393096	-9.99147	1.66107e-23	2.31996e-21	60.7795	103.75	81.2211	42.2983	35.9361	0.792965	38.3685	49.6114	48.1774	35.0204	62.8009	60.7795	37.6151	0.792965	59.4836	36.6008	3.30818	44.1648	6.22136	64.2546	38.3685
AL137918.1	17.0231	-1.63681	0.450096	-3.63658	0.000276281	0.00383318	1.28182	1.4188	0.759076	0.80778	1.98349	0	0.914989	1.27209	1.04853	1.64479	1.21757	1.28182	1.08854	0	0.717391	1.10912	0.262554	0.958879	0.848367	1.08538	0.914989
TMEM229B	9.48649	1.96634	0.484724	4.05662	4.97874e-05	0.00089477	0.267045	0.0591168	0.414041	0.440607	0.641716	1.79739	0.243997	0.57244	0.607046	0.0685331	0.897156	0.267045	0.483795	1.79739	0.179348	0.21126	1.15524	0.507642	1.41394	0.162807	0.243997
ARG2	399.302	-1.2069	0.270272	-4.46549	7.9886e-06	0.000175641	19.067	30.2678	30.156	39.7281	32.6692	8.4583	18.2388	35.3004	24.9993	16.0367	32.7462	19.067	40.5783	8.4583	19.3098	15.4748	10.8697	21.9414	14.3091	19.6997	18.2388
RGS6	58.5004	-2.15789	0.496155	-4.34923	1.36615e-05	0.000284988	4.21931	3.90171	5.0375	6.97628	1.63346	1.05729	2.37897	5.27916	6.84307	4.18052	9.29197	4.21931	4.4751	1.05729	0.956521	2.90483	0.840173	1.01528	0.735251	1.89942	2.37897
LINC01220	12.1586	1.66209	0.446187	3.7251	0.000195235	0.00286027	0.106818	0.827636	0.414041	0.0734345	0.758391	1.32161	0.487994	0.508835	0.496674	0.342665	0.704908	0.106818	0.423321	1.32161	0.836956	1.21475	1.10273	0.394832	2.60166	0.488422	0.487994
JDP2	18.6176	-1.8478	0.454474	-4.06579	4.787e-05	0.000865615	0.694317	1.65527	1.65616	1.98273	1.75013	0.264322	0.792991	1.01767	1.04853	1.71333	2.05064	0.694317	1.02806	0.264322	0.657608	1.58445	0.210043	0.676856	0.565578	0.922575	0.792991
CEP128	76.3254	-1.96782	0.296627	-6.63401	3.26694e-11	1.80791e-09	3.73863	6.3255	5.65856	3.30455	3.79196	0.687237	4.94094	4.64312	6.07046	5.68825	5.44702	3.73863	4.4751	0.687237	5.91847	4.48928	0.735151	6.93777	2.5451	6.94645	4.94094
STON2	13.1474	1.76515	0.500952	3.52358	0.000425752	0.00540576	0.480681	0.591168	0.897089	0.220304	0.350027	1.4802	0.914989	0.318022	0.220744	0.342665	0.384495	0.480681	0.786167	1.4802	1.55435	0.10563	1.10273	0.73326	3.05412	0.542691	0.914989
SYNE3	15.4135	-1.82683	0.546276	-3.34416	0.000825328	0.00900314	0.747726	1.89174	0.759076	0.734345	0.758391	0	0.487994	0.954066	2.26263	1.43919	0.704908	0.747726	0.846641	0	0.836956	1.16193	0.262554	1.41012	0.622136	0.705498	0.487994
SNHG10	17.3941	-1.75611	0.520994	-3.37069	0.0007498	0.0083428	0.907954	0.709402	1.10411	0.514042	2.04182	0.581508	1.15899	1.08127	0.772604	3.01546	2.05064	0.907954	1.14901	0.581508	0.418478	1.37319	0.210043	0.676856	0.226231	1.03111	1.15899
VRK1	530.263	-1.2737	0.124023	-10.2698	9.63778e-25	1.42766e-22	39.2556	32.6916	37.1947	29.3004	31.094	14.1148	36.7216	32.6291	29.2486	34.6777	44.1529	39.2556	33.8656	14.1148	40.2934	32.27	13.8103	41.119	14.7616	34.678	36.7216
EML1	581.944	-1.00202	0.27005	-3.71049	0.000206861	0.00299764	28.8409	45.2244	40.576	47.145	39.7864	13.9033	34.2206	44.3959	57.0623	50.8516	51.4583	28.8409	34.168	13.9033	13.75	40.2979	17.8537	20.7005	24.0936	26.4291	34.2206
RD3L	20.464	-2.07624	0.533704	-3.89024	0.000100143	0.00162997	1.33523	1.4188	1.10411	2.42334	2.1585	0.264322	1.21999	1.90813	2.86967	1.2336	0.768991	1.33523	1.08854	0.264322	0.717391	1.37319	0.262554	1.12809	0.452462	0.217076	1.21999
ARHGAP11B	52.7703	-2.45979	0.404042	-6.08795	1.14364e-09	5.15728e-08	2.56363	4.61111	5.86558	3.45142	3.90863	0.792965	2.37897	2.28976	3.25597	1.028	3.20413	2.56363	5.32174	0.792965	4.18478	3.32735	0.315065	3.6663	0.848367	5.75253	2.37897
ARHGAP11A	345.632	-3.20097	0.25884	-12.3666	3.9639e-35	1.49053e-32	25.6363	32.2778	34.1584	24.9677	28.7605	2.2203	11.4069	24.4877	26.2134	19.1893	22.1726	25.6363	20.6218	2.2203	18.2935	20.5979	1.83788	25.2693	3.73281	30.5535	11.4069
BUB1B	329.352	-2.54555	0.211772	-12.0203	2.78025e-33	9.38727e-31	16.8238	26.9573	26.9817	28.1254	27.1854	3.01327	16.2868	22.834	17.6043	19.0522	23.4542	16.8238	21.9522	3.01327	21.5217	20.7035	2.94061	28.0331	5.59922	25.6693	16.2868
PLCB2	31.0421	-1.18203	0.32936	-3.58886	0.000332128	0.0044726	1.81591	1.95086	2.41524	1.54212	1.6918	0.951558	2.62297	2.09894	2.09707	1.85039	3.46046	1.81591	0.786167	0.951558	1.49456	2.85201	0.420086	1.97416	1.30083	2.38784	2.62297
KNSTRN	1364.4	-1.15167	0.141539	-8.13673	4.06093e-16	3.29025e-14	96.4567	95.1781	100.819	111.914	79.3394	37.1636	68.9292	96.3607	87.0283	91.2175	90.6768	96.4567	74.6858	37.1636	92.0053	70.0855	42.4812	93.5753	39.0249	100.398	68.9292
RPUSD2	103.71	-1.34222	0.37848	-3.54633	0.000390637	0.00506964	5.02045	4.78846	7.31473	4.92011	10.7342	3.119	3.72096	5.08835	9.10569	13.2269	13.7137	5.02045	7.13597	3.119	5.08152	4.54209	1.15524	2.65102	3.73281	7.92329	3.72096
KNL1	127.983	-2.87742	0.308726	-9.32031	1.16002e-20	1.38307e-18	9.82726	10.9957	10.6961	7.12315	7.64225	1.90312	9.33289	6.99648	10.4302	5.07145	9.48422	9.82726	7.68024	1.90312	6.57608	9.29544	0.367576	8.46069	1.30083	14.8697	9.33289
RAD51	98.298	-1.99962	0.315848	-6.33096	2.43635e-10	1.23129e-08	3.36477	6.14815	4.76147	5.43415	7.75893	1.4802	4.87994	4.45231	5.46341	5.55118	10.061	3.36477	7.19645	1.4802	10.1033	9.77078	1.05022	9.64519	2.43198	6.45802	4.87994
OIP5	33.006	-3.27394	0.653845	-5.00721	5.52253e-07	1.6133e-05	1.22841	1.30057	1.0351	1.24839	3.38359	0.264322	0.609993	2.41697	3.20079	4.04345	5.95968	1.22841	3.02372	0.264322	0.298913	1.69008	0.105022	1.80495	0.339347	3.96165	0.609993
NUSAP1	1686.08	-3.78516	0.222455	-17.0154	6.3088e-65	4.62593e-61	137.528	154.059	158.854	113.53	99.9326	4.86352	82.776	124.665	110.317	102.937	137.649	137.528	102.081	4.86352	140.25	82.2858	6.98394	125.895	13.7435	122.54	82.776
WDR76	272.743	-3.80508	0.236218	-16.1083	2.22984e-58	8.17513e-55	19.0136	25.7158	21.0471	15.8619	20.6516	0.528644	23.9727	16.3463	14.7347	20.0117	18.648	19.0136	16.3281	0.528644	20.4456	19.7528	1.41779	23.4079	2.1492	15.0868	23.9727
CEP152	198.198	-1.50378	0.255768	-5.87949	4.11539e-09	1.70969e-07	11.75	15.5477	18.3558	9.47305	13.476	2.32603	13.1758	14.7562	13.8517	8.9093	8.4589	11.75	13.3648	2.32603	12.8532	11.0912	4.46342	16.0189	7.06972	18.1802	13.1758
CCNB2	853.401	-3.723	0.268271	-13.8778	8.63917e-44	7.03852e-41	77.4965	85.4238	73.2163	75.2704	43.4617	3.17186	34.0376	60.297	60.7598	42.1479	70.4267	77.4965	44.2672	3.17186	60.4999	41.7239	3.15065	60.353	7.18284	76.628	34.0376
AC103740.1	150.517	-1.83895	0.3411	-5.39122	6.99795e-08	2.37558e-06	9.23976	13.3013	13.2493	13.8057	11.2592	3.43618	6.64892	15.7103	12.1409	10.417	9.16381	9.23976	13.0625	3.43618	3.70652	5.01743	2.99312	4.62518	1.92296	12.5904	6.64892
DAPK2	15.3881	-1.81932	0.516167	-3.52468	0.000423993	0.00539276	0.854545	0.768519	1.31113	1.54212	0.991743	0.211457	0.85399	2.16255	0.993348	0.411199	0.640826	0.854545	0.665218	0.211457	0.956521	1.53164	0.157532	0.507642	0.50902	1.46527	0.85399
PCLAF	187.422	-2.99567	0.364366	-8.22161	2.00794e-16	1.64506e-14	13.8863	13.7151	15.1125	5.80133	12.7176	0.951558	18.2388	8.52299	7.119	6.78478	14.2904	13.8863	11.4297	0.951558	25.7663	13.3094	1.20775	20.2493	2.71477	10.4739	18.2388
PIF1	36.8022	-6.15896	1.09167	-5.64176	1.68317e-08	6.31295e-07	3.04431	3.13319	1.38014	2.3499	3.79196	0	2.31797	5.08835	2.70411	0.753864	0.961238	3.04431	2.53992	0	3.40761	1.58445	0	3.38428	0.113116	2.71346	2.31797
KIF23	926.508	-2.27849	0.183609	-12.4095	2.32117e-35	8.95788e-33	54.9045	79.5713	82.8082	73.0673	52.854	12.0531	47.5184	61.5054	70.2518	52.2907	59.5327	54.9045	60.5953	12.0531	60.9184	47.5335	11.7624	69.8289	14.8747	85.2568	47.5184
AEN	1393.21	1.80062	0.144907	12.426	1.88766e-35	7.48177e-33	36.3181	56.5748	61.0711	65.577	58.6878	199.933	69.0512	53.2369	59.2698	62.9819	72.6696	36.3181	75.2906	199.933	63.6086	57.5684	222.173	48.5644	179.854	48.8422	69.0512
FANCI	502.361	-1.78807	0.224604	-7.96097	1.7069e-15	1.35307e-13	24.7818	48.6532	49.3399	25.4818	33.2525	7.61247	40.1985	25.5054	31.9527	21.6565	34.3483	24.7818	37.4941	7.61247	27.6195	38.0796	7.08896	39.8217	14.4222	35.9804	40.1985
TICRR	20.692	-1.47602	0.422229	-3.49579	0.000472665	0.00584948	0.747726	1.47792	1.51815	1.32182	0.700054	0.37005	2.25697	1.08127	0.993348	1.43919	0.576743	0.747726	2.1166	0.37005	1.55435	1.21475	0.420086	1.80495	0.678693	1.95369	2.25697
BLM	101.037	-2.39798	0.271484	-8.83287	1.02023e-18	1.03184e-16	5.98181	6.73932	5.86558	5.9482	7.05887	1.00442	6.28293	6.36044	5.84972	6.37358	8.0744	5.98181	5.2008	1.00442	9.56521	8.29196	1.15524	11.7886	1.75329	5.42691	6.28293
RCCD1	54.7502	-1.31091	0.298425	-4.39277	1.11915e-05	0.00023919	3.20454	5.20228	3.79538	2.71708	4.55035	1.58593	3.78196	2.67138	2.70411	3.70079	2.81963	3.20454	1.93518	1.58593	5.1413	2.7992	1.62784	5.75327	1.0746	3.85311	3.78196
PRC1	998.658	-3.02841	0.215601	-14.0464	8.10928e-45	6.99545e-42	68.6306	96.7152	87.0867	84.156	54.8375	5.07498	47.5794	78.1062	70.8588	55.1006	66.6459	68.6306	59.4463	5.07498	67.2554	56.0367	8.19169	74.5105	12.0468	83.3574	47.5794
SNHG19	32.4746	-1.35554	0.349466	-3.87891	0.000104926	0.00170027	2.40341	2.18732	1.51815	2.64364	2.1585	1.11015	1.89098	2.9258	2.92486	1.85039	1.15349	2.40341	2.96324	1.11015	2.33152	2.90483	0.787662	1.41012	0.565578	1.08538	1.89098
CCNF	172.093	-1.13933	0.205019	-5.55719	2.74145e-08	1.00258e-06	7.47726	15.193	14.3534	10.8683	14.6428	4.01769	8.6009	12.4665	11.3683	9.86877	14.739	7.47726	10.0992	4.01769	10.5217	7.34129	5.93372	10.4913	5.14676	12.916	8.6009
C16orf59	18.4378	-1.62765	0.445421	-3.6542	0.000257989	0.00362396	1.7625	1.89174	0.552055	0.734345	1.92515	0.158593	0.670992	1.01767	1.21409	1.50773	2.17881	1.7625	1.33044	0.158593	0.896738	0.95067	0.577619	1.07169	0.452462	1.08538	0.670992
SRRM2-AS1	25.9209	1.45978	0.372984	3.91378	9.08606e-05	0.00150733	1.06818	1.47792	0.828082	0.587476	0.758391	3.48905	1.34198	0.381626	0.662232	0.822397	1.4739	1.06818	0.96759	3.48905	2.51087	1.26756	2.99312	2.19978	3.22379	1.62807	1.34198
IL32	10.9085	2.45602	0.6148	3.99483	6.4742e-05	0.00112626	0.373863	0.0591168	0.0690069	0.146869	0.291689	2.00885	0.365996	0.190813	0.220744	1.43919	0.448578	0.373863	0.362846	2.00885	1.0163	0.475335	2.62554	0.169214	1.35739	0.0542691	0.365996
RMI2	44.6396	-1.26559	0.315606	-4.01002	6.07126e-05	0.00106501	4.05909	2.95584	2.34623	1.46869	3.44193	1.26874	3.04996	1.71732	1.76595	3.83785	2.75555	4.05909	2.17708	1.26874	4.66304	3.64424	0.997705	3.83551	1.35739	2.76772	3.04996
AC026401.3	74.9184	-1.16243	0.203502	-5.71212	1.1158e-08	4.31747e-07	5.71477	6.20727	6.14161	4.92011	3.73362	2.3789	4.02595	5.40637	4.47007	4.72878	6.08784	5.71477	3.38656	2.3789	4.60326	4.59491	1.99541	4.39956	2.09264	6.02387	4.02595
AF001548.2	66.1702	-1.42047	0.323355	-4.3929	1.11849e-05	0.00023919	4.96704	3.48789	5.79658	5.28729	4.08365	2.00885	3.29396	7.63253	5.5186	7.12744	3.26821	4.96704	3.26562	2.00885	3.40761	2.48231	1.83788	2.59461	0.961482	4.28726	3.29396
TMEM159	1270.97	-1.29578	0.279032	-4.64383	3.42012e-06	8.34543e-05	94.8544	93.3455	87.8457	110.519	96.7824	28.3882	60.5723	115.633	108.275	119.933	111.824	94.8544	83.3337	28.3882	43.1032	70.2968	32.2941	43.77	40.3823	34.895	60.5723
CRYM	55.0638	-1.18413	0.350437	-3.37902	0.000727454	0.00814982	3.525	3.42878	3.65736	3.01082	3.73362	1.05729	4.39195	3.05301	3.31116	6.16798	5.95968	3.525	4.83795	1.05729	3.46739	2.85201	1.89039	3.15866	1.75329	0.59696	4.39195
PLK1	504.295	-4.75769	0.337233	-14.108	3.39047e-45	3.10758e-42	43.8488	19.3903	19.2529	49.862	33.8359	1.42734	23.3017	42.0425	36.5331	25.9055	38.2573	43.8488	32.7771	1.42734	45.4945	25.1928	0.840173	37.4527	1.64018	61.9211	23.3017
KIF22	802.605	-1.09262	0.134062	-8.15008	3.63685e-16	2.96302e-14	53.142	55.156	37.0567	52.6526	50.2288	20.8286	49.7144	59.0885	54.0823	54.2097	59.2764	53.142	51.2823	20.8286	51.6521	52.3397	29.1435	60.5222	22.51	50.5245	49.7144
SHCBP1	316.82	-2.95311	0.279354	-10.5712	4.05159e-26	6.67602e-24	24.0875	18.208	21.1161	24.5271	20.9433	1.11015	18.4218	20.3534	20.6396	12.8157	25.1844	24.0875	19.6542	1.11015	33.2989	17.2705	2.67805	25.6641	4.6943	29.5767	18.4218
ORC6	507.539	-1.88631	0.171379	-11.0067	3.54859e-28	7.03244e-26	40.6977	36.416	25.4635	31.3565	38.0362	8.4583	39.3445	38.4807	33.4979	26.865	27.94	40.6977	34.2285	8.4583	39.7554	37.5515	8.45424	39.8781	10.5763	28.437	39.3445
NKD1	17.2158	-1.97931	0.576723	-3.43199	0.000599174	0.00699593	1.22841	1.4188	1.24212	2.20304	1.92515	0	0.85399	0.763253	0.882976	0.616798	2.24289	1.22841	0.665218	0	0.717391	0.897855	0.105022	1.52292	0.791809	0.542691	0.85399
CES1	25.1318	1.89847	0.555817	3.41564	0.000636329	0.00732693	0.320454	2.24644	1.65616	0.440607	0.641716	6.18513	0.731991	0.254418	0.386302	0.959463	0.320413	0.320454	0.665218	6.18513	1.91304	1.0563	3.72827	1.80495	1.30083	2.1165	0.731991
MT2A	150.523	-1.26841	0.295647	-4.29029	1.78439e-05	0.000364458	11.6966	13.7742	10.6271	17.3305	5.83378	4.54633	4.69694	9.92228	10.2646	6.92184	14.9953	11.6966	6.10791	4.54633	9.86412	7.71099	3.57074	11.1681	4.0156	8.90013	4.69694
CDH11	259.618	1.10637	0.216414	5.11226	3.18327e-07	9.89038e-06	11.3227	13.4786	12.7663	11.0152	14.0594	28.6525	13.6028	9.22264	13.6861	8.22397	11.4708	11.3227	13.4253	28.6525	13.4511	11.6193	25.7828	13.1423	27.883	24.6924	13.6028
SLC12A4	1278.17	1.01105	0.143242	7.05832	1.68528e-12	1.0699e-10	62.3283	62.9594	51.2031	59.4085	82.6063	131.949	80.702	72.4454	71.3555	56.0601	81.8975	62.3283	76.1977	131.949	58.3478	62.6386	125.606	45.0673	129.121	62.6266	80.702
HPR	28.4592	-4.45678	0.783889	-5.68548	1.30449e-08	5.02109e-07	1.97613	1.59615	1.51815	4.0389	1.45844	0	0.731991	2.48057	2.04188	0.548265	4.22945	1.97613	1.51186	0	1.07609	1.47882	0.105022	1.63573	0.169673	4.01591	0.731991
VAT1L	156.56	1.25654	0.307221	4.09	4.31368e-05	0.000793729	5.23409	10.9366	8.0048	5.65446	3.50027	27.4895	4.69694	7.88694	9.27125	8.01837	6.53642	5.23409	6.34981	27.4895	9.26629	7.18284	11.7099	6.59934	13.8567	15.0868	4.69694
CENPN	292.652	-1.99051	0.183803	-10.8295	2.49422e-27	4.57221e-25	19.2807	26.5435	26.1536	15.3478	18.4347	4.33488	20.5568	17.4912	15.728	15.557	18.3276	19.2807	19.0494	4.33488	22.6576	17.429	5.25108	23.0695	5.20332	25.2894	20.5568
AC092718.4	53.1088	-1.33918	0.292903	-4.57209	4.82882e-06	0.000113667	2.88409	4.96582	3.31233	2.79051	2.56686	1.05729	2.98896	4.26149	2.81449	3.08399	3.07596	2.88409	2.8423	1.05729	3.82608	2.64075	1.4703	4.51237	1.58362	6.40376	2.98896
CDH13	629.613	-1.13611	0.325634	-3.48891	0.000484993	0.00595182	32.1522	64.6738	49.3399	56.9118	39.3197	16.1236	24.4607	55.8447	68.8721	42.3535	38.5777	32.1522	43.0577	16.1236	11.1196	45.7906	20.0066	20.4185	19.2296	31.4761	24.4607
GINS2	756.082	-2.73731	0.232822	-11.7571	6.49384e-32	1.76356e-29	69.2715	59.6489	71.9052	34.1471	49.5871	6.55518	52.2764	42.0425	43.8729	38.3785	40.8847	69.2715	42.3321	6.55518	76.4619	64.2759	7.08896	67.742	9.61482	38.8567	52.2764
CDT1	31.6256	-3.34088	0.481591	-6.93717	4.00019e-12	2.47522e-10	2.02954	1.95086	2.55325	1.61556	2.27517	0.264322	1.95198	1.20848	1.87632	1.64479	2.5633	2.02954	2.29803	0.264322	2.33152	3.22172	0.262554	3.6663	0.113116	2.22503	1.95198
FANCA	99.3656	-1.91787	0.271323	-7.06861	1.56497e-12	1.00405e-10	4.27272	8.98576	7.86678	5.14042	5.83378	1.63879	7.50291	5.7244	5.96009	6.30504	5.57518	4.27272	7.68024	1.63879	10.5815	5.9681	0.997705	8.91193	2.65822	5.53545	7.50291
PIMREG	307.161	-3.77205	0.289126	-13.0464	6.66132e-39	3.15123e-36	27.5591	25.1838	30.7081	28.4926	17.5013	1.90312	15.4938	20.735	22.3503	13.8437	25.7612	27.5591	16.2071	1.90312	23.1956	13.996	0.577619	22.0542	2.20575	23.2815	15.4938
AURKB	378.003	-4.23597	0.273318	-15.4983	3.56088e-54	6.52753e-51	27.3454	26.8982	35.0555	27.6114	23.2768	1.05729	20.9228	27.0955	23.3989	19.8746	26.5302	27.3454	22.1941	1.05729	32.6413	21.6013	0.682641	40.3293	2.48854	27.4059	20.9228
LINC00324	55.505	1.14683	0.285193	4.02124	5.78915e-05	0.00102041	3.31136	2.24644	3.17432	5.06698	2.1585	6.87237	1.64698	2.48057	1.9867	3.42665	3.20413	3.31136	2.05613	6.87237	4.125	2.7992	4.72597	2.59461	6.27791	1.24819	1.64698
RASD1	17.0307	-1.43396	0.420416	-3.41082	0.000647688	0.00743379	1.06818	1.30057	1.10411	0.954649	0.991743	0.211457	0.914989	1.78092	1.32446	1.43919	1.98656	1.06818	0.665218	0.211457	0.956521	1.58445	0.63013	0.73326	0.395904	0.488422	0.914989
SHMT1	159.447	-1.68713	0.207579	-8.12764	4.37729e-16	3.52709e-14	7.85113	13.7742	10.7651	7.49032	11.0258	3.119	12.8098	7.69613	8.33309	13.8437	11.2144	7.85113	9.79685	3.119	9.74456	11.4609	3.04563	15.2292	3.67626	11.4508	12.8098
MFAP4	5575.19	-1.35785	0.260846	-5.20557	1.93406e-07	6.21996e-06	308.544	374.151	610.642	398.235	506.955	132.108	412.477	342.637	376.258	402.769	577.897	308.544	442.128	132.108	257.902	284.198	113.371	186.699	180.532	160.528	412.477
KCNJ12	32.2767	1.09155	0.247978	4.40181	1.0735e-05	0.000230159	1.92273	2.06909	0.759076	1.54212	1.10842	2.59035	2.56197	1.59011	1.21409	1.43919	1.85839	1.92273	1.33044	2.59035	1.91304	1.53164	4.14835	1.69214	3.45002	1.89942	2.56197
ALDOC	3705.75	-1.59993	0.249874	-6.40296	1.52395e-10	7.95328e-09	188.854	282.224	288.242	424.672	209.083	59.3667	207.215	346.962	245.523	304.218	316.952	188.854	202.71	59.3667	111.793	261.804	92.6291	165.548	90.1531	210.89	207.215
SPAG5	700.263	-2.93648	0.269871	-10.881	1.41949e-27	2.63504e-25	41.125	72.8911	70.9391	61.4647	44.9201	3.64764	34.4646	46.304	44.3144	36.3911	41.5896	41.125	39.9131	3.64764	46.6304	37.2346	3.99082	59.2813	11.3116	57.9594	34.4646
ATAD5	95.2185	-1.60534	0.255868	-6.27409	3.51684e-10	1.71915e-08	6.30227	6.6802	3.58836	5.50759	8.92568	1.95598	6.77092	3.62545	4.80118	5.89385	6.6005	6.30227	7.74072	1.95598	7.35325	8.4504	2.36299	7.84024	1.86641	6.18668	6.77092
SLFN13	172.708	-1.12473	0.20132	-5.58676	2.3134e-08	8.48149e-07	10.6284	16.0207	13.6634	8.88558	13.7677	5.81508	16.4698	10.7491	9.16088	9.9373	7.94624	10.6284	12.881	5.81508	11.0598	9.82359	5.40861	10.7733	4.0156	9.44283	16.4698
RDM1	32.2702	-2.21795	0.416764	-5.32184	1.02722e-07	3.43933e-06	2.51022	3.07408	1.86319	2.42334	2.04182	0.317186	1.89098	0.826857	2.48337	2.19306	1.21757	2.51022	1.39091	0.317186	3.88587	2.16542	0.577619	3.21506	0.50902	2.00796	1.89098
CDC6	763.265	-3.79424	0.287341	-13.2046	8.24841e-40	4.3201e-37	52.5011	61.8362	82.8772	41.0499	47.837	2.06171	65.5742	33.7103	33.9394	44.2724	39.7953	52.5011	43.4206	2.06171	74.0706	57.8324	3.67576	88.7809	5.76889	44.0665	65.5742
TOP2A	2317.28	-3.86852	0.242164	-15.9748	1.91431e-57	5.61467e-54	145.273	262.124	230.069	187.185	153.312	5.23357	123.28	158.566	167.324	112.394	166.679	145.273	144.957	5.23357	149.935	118.253	11.3423	163.912	16.628	186.469	123.28
PSMC3IP	90.6672	-2.47933	0.301031	-8.23612	1.77885e-16	1.48178e-14	4.53977	6.73932	5.52055	5.21385	6.59217	1.32161	8.2959	4.70672	3.42153	7.26451	6.34417	4.53977	7.5593	1.32161	8.84782	6.28499	0.472597	8.5735	1.52706	4.66714	8.2959
BRCA1	209.035	-1.27432	0.190996	-6.67196	2.52407e-11	1.41822e-09	11.5364	15.4886	15.2505	11.9698	17.3263	3.96483	13.2368	14.2474	10.9268	10.1429	12.3039	11.5364	13.1834	3.96483	13.8696	16.0558	7.82411	15.9625	5.03364	16.7149	13.2368
KIF18B	90.1552	-3.56958	0.369596	-9.65804	4.54463e-22	5.95063e-20	5.18068	6.38462	7.0387	5.50759	7.93394	0.264322	4.69694	5.8516	6.51195	3.70079	5.83151	5.18068	6.04744	0.264322	7.11412	5.49276	0.262554	11.1681	1.0746	6.62083	4.69694
EME1	137.849	-2.09502	0.26675	-7.85387	4.034e-15	3.09731e-13	7.1034	11.3504	11.1101	7.49032	8.45898	2.11457	11.4679	9.03182	6.12565	8.0869	6.47234	7.1034	7.92214	2.11457	13.5706	10.4046	1.62784	15.1728	2.77133	8.0861	11.4679
PRR11	332.65	-2.75317	0.25125	-10.9579	6.0903e-28	1.19086e-25	19.7079	26.6026	25.3255	21.6632	21.935	2.90754	16.3478	25.9506	21.0259	20.3543	25.633	19.7079	19.6542	2.90754	22.9565	14.2601	2.10043	27.7511	5.14676	38.8024	16.3478
AC099850.3	10.3326	-5.22549	1.25592	-4.16067	3.17318e-05	0.000596598	0.53409	1.12322	0.621062	0.734345	0.991743	0	0.304996	0.890461	0.441488	0.205599	0.448578	0.53409	0.483795	0	0.777173	0.686595	0	1.01528	0.0565578	1.73661	0.304996
BRIP1	58.6554	-1.9569	0.330783	-5.91596	3.29938e-09	1.37459e-07	3.36477	4.49288	4.55445	2.1296	3.90863	1.16302	4.69694	3.30743	3.36635	1.64479	3.65271	3.36477	4.41463	1.16302	4.48369	5.07024	0.577619	6.59934	1.30083	4.34153	4.69694
CEP112	131.217	-1.17485	0.208027	-5.64761	1.62698e-08	6.14941e-07	9.56022	9.87251	9.31593	7.49032	8.05062	2.48462	5.61193	10.4947	8.99532	8.22397	9.16381	9.56022	10.6435	2.48462	5.97825	7.86944	3.62325	8.74272	5.20332	9.93125	5.61193
KPNA2	13818	-1.60524	0.177619	-9.03754	1.60234e-19	1.71521e-17	864.212	1074.57	1093.97	1085.22	792.286	283.459	655.925	849.5	861.398	787.856	1020.77	864.212	783.808	283.459	1035.02	673.18	301.622	1056.52	313.104	1332.2	655.925
FDXR	268.705	2.6833	0.223251	12.0192	2.8165e-33	9.38727e-31	11.1625	6.97579	6.90069	7.19658	5.42542	58.8909	9.33289	7.69613	8.33309	8.4981	12.4961	11.1625	7.80119	58.8909	14.9456	9.18981	50.3054	5.58406	49.7708	5.86106	9.33289
TK1	1310.04	-2.81948	0.244313	-11.5404	8.25068e-31	1.98355e-28	108.901	140.048	109.238	56.5446	76.3058	9.9385	104.431	63.6044	66.1128	62.5022	87.7931	108.901	73.4763	9.9385	120.402	96.5459	9.66199	122.06	18.6075	88.8928	104.431
BIRC5	1314.83	-3.82403	0.245519	-15.5753	1.07171e-54	2.33555e-51	99.1272	111.908	114.758	99.7975	84.9398	5.65649	55.2653	82.4949	78.1986	81.897	86.4474	99.1272	66.4613	5.65649	121.538	72.0397	3.83329	114.896	9.89761	125.362	55.2653
C1QTNF1-AS1	98.3024	1.28704	0.354306	3.63255	0.000280629	0.00388248	3.31136	3.54701	4.89949	4.84668	2.1585	10.15	6.89292	2.35336	3.36635	4.18052	4.10128	3.31136	1.75376	10.15	9.20651	6.44343	11.0798	7.78384	12.7821	6.24095	6.89292
GAA	294.196	1.20001	0.169124	7.09544	1.28937e-12	8.36667e-11	15.3284	11.646	10.282	9.76679	14.4678	31.2428	20.4348	16.4735	15.9488	11.7192	19.2248	15.3284	13.0625	31.2428	17.038	14.3129	32.8193	13.4807	33.5953	14.7612	20.4348
NDC80	602.045	-3.73108	0.26076	-14.3085	1.93687e-46	2.18493e-43	53.2488	54.3284	53.6183	40.5359	41.3615	1.69166	25.1317	43.1238	38.4095	35.6372	42.4227	53.2488	37.7965	1.69166	47.288	31.689	1.99541	49.8053	5.82545	44.6092	25.1317
ZNF519	134.783	-1.36628	0.206202	-6.62593	3.45058e-11	1.90236e-09	6.88977	9.8134	10.9721	7.56376	11.2009	2.53749	9.02789	7.06009	9.10569	9.1149	8.39482	6.88977	8.46641	2.53749	12.2554	8.39759	4.56844	10.7169	3.11068	6.18668	9.02789
CABYR	25.9378	1.32974	0.359123	3.70273	0.00021329	0.00308167	1.01477	1.4188	1.31113	1.76243	0.233351	2.85467	0.487994	1.4629	1.32446	1.64479	1.66615	1.01477	1.45138	2.85467	0.597825	1.32038	2.94061	0.846069	3.33691	2.1165	0.487994
DSC3	19.2885	1.5534	0.418428	3.71247	0.000205243	0.00298008	0.961363	1.24145	0.759076	1.39526	0.291689	3.33045	2.01298	1.08127	0.662232	0.753864	0.961238	0.961363	0.725692	3.33045	0.119565	0.52815	1.9429	0.564046	2.20575	1.13965	2.01298
AC016205.1	21.8666	-3.07125	0.533377	-5.75811	8.50604e-09	3.36229e-07	1.65568	2.18732	2.0012	0.881214	2.27517	0.105729	1.09799	1.01767	1.49002	1.37066	0.961238	1.65568	1.75376	0.105729	2.09239	1.58445	0.420086	1.29731	0	1.411	1.09799
HAUS1	340.474	-1.04306	0.164028	-6.359	2.03071e-10	1.04861e-08	30.9772	22.76	21.7372	17.1837	21.1183	9.83277	24.2167	17.4912	19.9221	21.5879	28.5167	30.9772	18.868	9.83277	29.9511	21.3373	10.1871	21.7158	11.764	18.3972	24.2167
RNF165	63.261	-1.35993	0.328855	-4.13534	3.54422e-05	0.000662114	4.7	3.60613	4.07141	5.28729	4.20032	0.528644	4.69694	7.06009	4.24932	4.31758	4.93436	4.7	5.2008	0.528644	1.73369	3.53861	1.89039	3.27147	2.43198	2.55065	4.69694
LIPG	16.2681	1.87341	0.389533	4.80937	1.51405e-06	4.0151e-05	0.373863	1.30057	0.483048	0.440607	0.583378	2.06171	0.609993	0.890461	0.27593	0.548265	0.640826	0.373863	0.604744	2.06171	0.538043	0.31689	3.20316	1.29731	1.97952	1.19392	0.609993
SKA1	313.021	-3.19933	0.258794	-12.3625	4.172e-35	1.52507e-32	30.6034	27.2529	31.4671	19.5336	20.0682	2.74895	18.0558	18.0636	17.8803	14.8031	20.7627	30.6034	15.2395	2.74895	31.9239	18.7493	1.73286	27.9767	2.5451	17.9088	18.0558
C18orf54	58.6958	-1.59506	0.239967	-6.647	2.99135e-11	1.66695e-09	4.21931	3.90171	5.86558	4.40607	3.85029	1.42734	4.20895	2.8622	2.92486	3.01546	4.35761	4.21931	4.65653	1.42734	4.125	3.22172	1.10273	4.17394	1.30083	3.6903	4.20895
RAB27B	14.7816	1.84881	0.484793	3.81361	0.000136952	0.0021366	0.427272	0.591168	0.621062	0.293738	0.466702	2.27317	0.85399	0.508835	0	0.411199	0.704908	0.427272	0.423321	2.27317	0.777173	0.31689	2.10043	1.46652	2.1492	1.35673	0.85399
PARD6G	33.9899	1.03905	0.242464	4.28535	1.82449e-05	0.00037213	1.38863	1.65527	2.0012	1.98273	1.92515	3.17186	1.64698	2.22615	1.04853	1.37066	3.39638	1.38863	1.75376	3.17186	1.97282	1.32038	3.72827	1.35371	3.50658	1.19392	1.64698
ATP8B3	60.8823	-1.83183	0.335034	-5.46758	4.56225e-08	1.5892e-06	5.60795	5.14317	6.55565	4.62637	2.50853	0.687237	2.19597	5.27916	3.91821	4.66025	3.39638	5.60795	3.20514	0.687237	2.69021	2.48231	1.10273	4.56877	1.64018	5.2641	2.19597
LMNB2	63.7501	-1.00967	0.228472	-4.41921	9.90645e-06	0.00021333	5.3409	4.25641	4.55445	3.67173	5.13373	1.63879	3.96495	4.00708	4.24932	2.12453	5.31885	5.3409	3.62846	1.63879	4.06521	3.80268	2.73056	3.83551	1.69673	4.66714	3.96495
CHAF1A	94.7286	-2.43257	0.325873	-7.46477	8.3446e-14	5.82732e-12	5.60795	6.02992	7.59076	4.0389	7.11721	0.898694	11.2239	5.66079	3.31116	4.66025	5.70335	5.60795	5.2008	0.898694	8.9076	10.2989	1.10273	8.79912	1.58362	4.72141	11.2239
TNFAIP8L1	27.4954	-2.29718	0.410349	-5.59812	2.16695e-08	8.02482e-07	1.70909	2.66026	1.93219	2.20304	1.6918	0.634372	1.03699	2.98941	1.82114	2.12453	1.73023	1.70909	1.02806	0.634372	1.49456	1.63727	0.367576	2.19978	0.113116	2.22503	1.03699
UHRF1	60.5798	-2.18395	0.315092	-6.93117	4.17389e-12	2.56109e-10	5.3409	4.9067	3.0363	3.45142	3.26692	0.634372	5.61193	3.94347	3.09042	3.15252	5.06252	5.3409	2.66087	0.634372	5.26086	4.27802	1.15524	6.54294	0.904925	2.9848	5.61193
RFX2	120.832	-1.70251	0.278991	-6.1024	1.04487e-09	4.77353e-08	6.46249	7.33049	8.83288	6.60911	10.5591	1.32161	10.7359	12.9117	8.05716	10.0058	7.81807	6.46249	9.31305	1.32161	4.60326	9.08418	2.25796	6.59934	3.84593	4.50434	10.7359
PDE4A	12.8719	1.79847	0.49258	3.65112	0.000261096	0.00366058	0.427272	1.47792	0.276027	0.734345	0.350027	1.85025	0.304996	0.254418	0.662232	0.137066	0.961238	0.427272	0.302372	1.85025	0.298913	1.21475	2.4155	0.564046	1.30083	0.271346	0.304996
CDKN2D	35.2768	-1.51858	0.372717	-4.07436	4.61419e-05	0.000839542	2.13636	1.71439	2.62226	1.98273	3.15024	0.211457	1.95198	2.16255	2.04188	2.60426	4.80619	2.13636	3.50751	0.211457	1.55435	1.26756	1.20775	1.74854	1.01804	2.60492	1.95198
SPC24	808.338	-2.74203	0.191987	-14.2824	2.81821e-46	2.95208e-43	44.5965	73.7778	73.9064	42.6655	54.6625	7.18955	52.9474	52.092	39.4028	73.3989	67.2226	44.5965	40.4573	7.18955	57.0325	55.5086	6.03874	66.1062	11.5943	58.2308	52.9474
RNASEH2A	342.064	-1.3519	0.269815	-5.01048	5.42958e-07	1.58932e-05	43.742	15.6068	11.8002	17.1102	20.7099	6.71377	27.8157	20.3534	20.2533	17.4074	22.3007	43.742	18.8075	6.71377	26.3641	28.1504	10.1346	27.5819	9.38859	22.576	27.8157
C19orf57	13.5135	-1.93621	0.56204	-3.44496	0.000571134	0.00675458	0.747726	1.18234	1.38014	0.514042	0.875067	0.264322	1.40298	1.20848	0.27593	0.616798	0.51266	0.747726	1.02806	0.264322	1.61413	0.792225	0	1.1845	0.452462	0.542691	1.40298
ASF1B	114.31	-3.63644	0.391918	-9.27859	1.71733e-20	2.01477e-18	6.94317	7.80342	6.41764	5.9482	11.3175	0.37005	3.29396	6.74207	7.61567	6.57918	10.894	6.94317	11.2482	0.37005	7.17391	8.55603	0.157532	11.9014	1.41394	8.57452	3.29396
GDF15	7.45787	2.38941	0.630961	3.78694	0.000152517	0.00233034	0.160227	0.354701	0.138014	0.0734345	0.0583378	0.898694	0.548993	0.0636044	0.165558	0.274132	0.384495	0.160227	0.302372	0.898694	1.07609	0.264075	1.89039	0.0564046	1.24427	0.0542691	0.548993
AC011447.3	24.7015	-1.81453	0.395014	-4.59358	4.35701e-06	0.000103727	1.22841	1.4188	2.34623	0.881214	1.92515	0.264322	2.37897	1.4629	2.59374	1.98746	1.02532	1.22841	0.907115	0.264322	1.67391	1.53164	0.577619	2.19978	0.565578	1.68234	2.37897
AC011447.7	29.2681	-1.80173	0.342505	-5.26045	1.43701e-07	4.73569e-06	1.92273	2.83761	1.51815	1.24839	1.16676	0.264322	1.82998	2.41697	1.87632	2.33013	1.66615	1.92273	2.47945	0.264322	2.21195	2.21823	0.525108	1.97416	0.904925	2.17076	1.82998
LINC01224	44.3542	-2.4266	0.389951	-6.22283	4.88272e-10	2.34233e-08	2.29659	3.54701	5.52055	3.15768	3.55861	0.317186	2.80597	3.05301	1.32446	2.46719	3.07596	2.29659	1.63281	0.317186	3.10869	2.42949	0.63013	5.18923	0.735251	3.03907	2.80597
APLP1	165.338	1.41442	0.190643	7.41922	1.17813e-13	8.11138e-12	9.39999	4.9067	6.76267	4.92011	6.82552	18.2382	10.9189	9.09543	7.17418	7.05891	9.74055	9.39999	7.92214	18.2382	8.48912	7.60536	22.3171	5.86608	20.078	9.93125	10.9189
LYPD3	10.54	-2.72298	0.699846	-3.89083	9.99024e-05	0.00162785	0.320454	0.532052	1.0351	1.02808	0.991743	0.158593	0.670992	1.08127	1.04853	0.548265	0.897156	0.320454	1.20949	0.158593	0.418478	0.264075	0.0525108	0.564046	0.113116	0.434153	0.670992
BCL3	45.2587	1.62389	0.320198	5.07151	3.94677e-07	1.19833e-05	1.28182	2.18732	1.65616	2.86395	1.98349	6.13226	1.52498	2.16255	1.10372	2.87839	4.4217	1.28182	3.26562	6.13226	1.61413	0.95067	5.72368	1.29731	6.27791	1.35673	1.52498
BBC3	23.2539	1.56425	0.332581	4.70336	2.55913e-06	6.41532e-05	1.175	1.18234	0.414041	1.24839	1.05008	2.9604	1.64698	1.01767	1.04853	0.753864	1.02532	1.175	0.786167	2.9604	2.03261	1.26756	3.09814	0.225619	3.05412	0.922575	1.64698
BAX	448.126	1.23036	0.15716	7.82871	4.92909e-15	3.70693e-13	27.5057	16.198	16.8377	22.1038	22.5184	47.2079	23.3017	16.9824	20.6948	23.8495	30.0547	27.5057	23.9478	47.2079	26.7826	20.7035	54.3487	18.7827	49.2053	19.3198	23.3017
LIN7B	63.5242	-1.06163	0.30058	-3.53194	0.000412519	0.00526968	4.05909	5.32052	3.58836	3.30455	4.90038	2.59035	3.53796	4.70672	5.1323	5.13998	8.13848	4.05909	4.11226	2.59035	2.45108	3.59142	0.892684	2.36899	2.37543	2.87626	3.53796
ALDH16A1	43.6394	-1.05281	0.263925	-3.98905	6.63385e-05	0.00114995	2.56363	2.77849	3.58836	1.76243	2.39185	1.32161	2.43997	2.8622	2.59374	4.72878	3.14005	2.56363	2.8423	1.32161	3.34782	3.8555	1.31277	1.46652	1.41394	2.93053	2.43997
BCL2L12	38.5508	-1.03039	0.298846	-3.44789	0.000564985	0.00670607	2.45682	2.48291	2.69127	3.45142	1.22509	1.37447	2.07398	1.97174	2.09707	2.19306	4.22945	2.45682	2.23755	1.37447	4.00543	2.69357	1.05022	1.74854	1.18771	2.49638	2.07398
POLD1	35.0823	-1.28128	0.37577	-3.40975	0.000650218	0.0074553	2.40341	3.66524	2.76027	1.24839	4.37533	0.317186	1.15899	1.97174	1.87632	2.53572	3.07596	2.40341	2.53992	0.317186	1.97282	1.63727	0.997705	1.41012	1.52706	2.60492	1.15899
FAM71E1	35.2506	1.04155	0.247098	4.21511	2.49659e-05	0.000489471	1.92273	1.12322	1.65616	1.02808	2.27517	3.22473	2.01298	1.52651	1.15891	2.39866	1.85839	1.92273	1.45138	3.22473	2.86956	2.53512	3.51822	1.52292	4.12872	1.68234	2.01298
UBE2S	21.1933	-1.64382	0.429339	-3.82873	0.000128806	0.00202465	1.49545	1.12322	1.65616	0.881214	2.1585	0.422915	1.52498	1.08127	2.09707	1.85039	3.01188	1.49545	1.02806	0.422915	1.07609	0.63378	0.577619	0.73326	0.339347	1.411	1.52498
AL109976.1	27.5158	3.09457	0.327072	9.46142	3.03779e-21	3.71243e-19	0.320454	1.0641	0.276027	0.80778	0.816729	6.44945	0.85399	0.254418	0.496674	0.959463	0.768991	0.320454	0.483795	6.44945	1.61413	1.00349	5.77619	0.73326	6.05168	0.542691	0.85399
MCM8	190.127	-1.31868	0.210311	-6.27016	3.60671e-10	1.75722e-08	11.3761	13.8333	12.4902	9.10588	17.6764	4.86352	13.7248	16.9824	10.7613	7.47011	12.8165	11.3761	10.4621	4.86352	13.1522	11.7777	5.30359	16.583	4.6943	11.6136	13.7248
GINS1	339.832	-1.7363	0.195026	-8.90292	5.43986e-19	5.618e-17	17.8386	24.1197	25.3255	18.5789	29.5189	6.71377	25.1317	22.7704	15.121	16.0367	21.5317	17.8386	23.3431	6.71377	29.1141	24.7702	6.87892	30.5713	6.67382	21.979	25.1317
BCL2L1	1377.07	1.22621	0.0929437	13.193	9.62272e-40	4.86611e-37	55.5988	67.7479	66.6606	73.0673	64.6966	155.95	61.6703	72.0002	74.777	70.2464	76.1942	55.5988	68.7593	155.95	66.0597	61.2654	154.434	60.8042	151.688	73.6432	61.6703
ABALON	15.8168	1.14627	0.331431	3.45856	0.000543075	0.00651022	1.38863	0.827636	0.966096	0.587476	0.816729	1.42734	0.975988	0.636044	0.882976	1.028	1.21757	1.38863	0.241897	1.42734	0.538043	0.580965	1.89039	0.846069	1.80985	0.379884	0.975988
TPX2	1588.82	-3.34933	0.216579	-15.4647	6.00508e-54	9.78494e-51	140.679	99.8484	117.45	127.262	104.075	7.40101	79.4211	137.322	124.941	89.9154	95.0985	140.679	93.7353	7.40101	109.88	87.937	8.82182	122.793	16.1755	141.968	79.4211
E2F1	35.5797	-2.43122	0.405403	-5.99703	2.00953e-09	8.66759e-08	2.56363	1.83262	2.9673	1.32182	3.79196	0.475779	3.41596	3.18022	1.82114	1.09653	2.62738	2.56363	1.75376	0.475779	2.92934	2.42949	0.682641	3.21506	0.169673	2.1165	3.41596
DSN1	478.608	-1.54077	0.18313	-8.41355	3.97773e-17	3.53536e-15	32.3659	32.396	35.1935	19.9008	29.1689	10.0442	35.9896	27.3499	27.3723	29.1951	31.08	32.3659	26.7297	10.0442	43.6413	36.9705	10.6597	45.0673	11.764	30.7706	35.9896
RBL1	81.5979	-1.6432	0.266988	-6.15457	7.52808e-10	3.52714e-08	5.18068	4.96582	6.55565	4.11233	6.06713	2.9604	6.09993	3.75266	4.24932	5.82531	5.70335	5.18068	5.38222	2.9604	3.94565	7.13003	1.10273	7.21979	1.0746	6.6751	6.09993
FAM83D	49.7851	-5.59651	0.795208	-7.0378	1.95294e-12	1.23448e-10	6.35568	4.43376	5.72757	3.74516	2.74188	0	1.76898	4.83393	4.52525	1.71333	3.14005	6.35568	2.29803	0	4.125	1.84853	0.105022	3.10225	0.113116	2.9848	1.76898
MYBL2	97.0326	-3.727	0.426266	-8.74335	2.26305e-18	2.2424e-16	7.6909	8.21724	15.3885	3.74516	7.75893	0.264322	4.51395	5.40637	5.5186	5.48265	4.4217	7.6909	4.53558	0.264322	8.48912	6.3378	0.262554	10.3785	1.01804	5.37264	4.51395
PKIG	7528.48	-1.03241	0.246613	-4.18637	2.83456e-05	0.000540556	353.301	536.012	557.506	410.499	693.228	262.789	483.419	575.747	668.358	553.884	520.927	353.301	748.975	262.789	331.853	491.866	216.765	207.174	225.892	308.086	483.419
UBE2C	542.965	-3.87776	0.406737	-9.53381	1.51621e-21	1.90045e-19	88.659	32.1596	36.2976	40.7562	31.3857	1.05729	25.9247	40.3252	37.3609	21.9991	31.5927	88.659	33.2004	1.05729	49.6195	24.7174	1.78537	38.9756	4.92053	40.0506	25.9247
PLTP	165.568	1.26771	0.226368	5.60022	2.14078e-08	7.94797e-07	10.4682	4.9067	11.3171	5.06698	6.18381	19.3484	8.7229	6.42404	6.07046	8.4981	8.01032	10.4682	5.38222	19.3484	8.66847	10.7743	18.9039	10.4913	18.4378	9.6599	8.7229
SULF2	83.7079	2.59509	0.238453	10.883	1.38928e-27	2.61202e-25	2.67045	3.72436	1.72517	2.49677	3.61694	14.0091	4.39195	1.20848	2.373	3.01546	3.20413	2.67045	1.75376	14.0091	3.82608	2.42949	16.5934	1.86135	17.7591	2.82199	4.39195
AURKA	1255.41	-1.01141	0.14905	-6.7857	1.15522e-11	6.74953e-10	77.2829	100.735	95.1605	74.9032	76.1892	35.5777	66.6112	81.5408	75.8256	81.4858	75.8737	77.2829	71.2388	35.5777	81.0054	66.1244	39.6457	102.036	44.2847	105.011	66.6112
HMGB1P1	326.501	-1.07757	0.144704	-7.44671	9.56948e-14	6.65101e-12	23.5534	22.6418	20.15	27.7582	19.5432	9.0398	18.7268	19.0813	21.6881	22.8901	26.402	23.5534	17.0538	9.0398	24.8695	18.1684	10.8697	19.798	9.84105	19.754	18.7268
PHACTR3	56.4131	-1.46563	0.339478	-4.3173	1.57949e-05	0.000325784	3.25795	5.91168	4.76147	4.84668	2.80021	0.687237	3.04996	3.56185	5.40823	3.01546	3.07596	3.25795	2.78182	0.687237	1.67391	4.80617	1.10273	2.65102	2.26231	5.20984	3.04996
MIS18A	140.788	-1.27434	0.211456	-6.02652	1.67525e-09	7.37764e-08	8.06476	7.56696	11.5932	9.17931	11.6092	5.12784	6.89292	10.1131	9.8783	9.80023	12.1757	8.06476	9.25258	5.12784	7.23369	9.87641	1.83788	8.5735	4.35495	8.90013	6.89292
CHAF1B	146.105	-2.89001	0.310172	-9.31746	1.19164e-20	1.4093e-18	10.6818	7.98077	13.0423	6.82941	8.92568	1.00442	11.8339	7.88694	8.00197	6.71624	7.94624	10.6818	7.25692	1.00442	14.7065	12.6228	1.52281	18.3315	1.52706	10.0941	11.8339
C21orf58	79.4412	-2.26561	0.257227	-8.80783	1.27595e-18	1.27291e-16	5.76818	5.32052	3.72637	3.8186	6.35882	1.63879	4.51395	6.55125	5.02193	5.00292	5.63927	5.76818	6.04744	1.63879	6.45652	6.86595	0.735151	5.97889	0.961482	5.1013	4.51395
PRODH	21.1874	1.58326	0.416378	3.80245	0.000143272	0.00220934	0.961363	0.886753	0.345034	0.954649	0.52504	2.9604	1.21999	0.381626	0.662232	1.09653	0.897156	0.961363	0.362846	2.9604	1.43478	1.37319	2.52052	2.4254	2.88445	0.651229	1.21999
CDC45	264.873	-4.03	0.541649	-7.44023	1.00512e-13	6.95288e-12	21.6841	21.6368	28.2238	12.1901	16.2179	0.0528644	16.4698	12.212	12.748	12.8157	13.3292	21.6841	11.732	0.0528644	29.2934	19.8584	0.997705	41.2882	2.37543	11.2337	16.4698
P2RX6	18.637	1.7244	0.502416	3.43222	0.000598651	0.00699593	0.427272	0.413818	0.966096	0.146869	0.583378	2.2203	0.548993	0.826857	0.496674	1.98746	0.25633	0.427272	0.483795	2.2203	2.27174	1.16193	2.99312	1.07169	2.60166	0.488422	0.548993
YPEL1	56.1353	-1.38593	0.297351	-4.6609	3.14823e-06	7.73346e-05	4.1125	4.78846	5.0375	5.80133	4.84204	1.11015	3.04996	3.18022	3.64228	2.46719	5.19069	4.1125	3.74941	1.11015	1.85326	2.7992	1.83788	2.53821	1.24427	3.41895	3.04996
DERL3	171.385	-1.8937	0.198569	-9.5367	1.47455e-21	1.88037e-19	11.2693	12.8875	8.69487	9.03245	13.301	2.53749	14.7618	9.73147	10.7613	9.80023	15.1876	11.2693	16.7514	2.53749	11.9565	10.2989	3.20316	9.7016	3.50658	11.8307	14.7618
GGT1	50.1454	1.83194	0.430461	4.25577	2.08329e-05	0.000417369	1.70909	0.886753	0.966096	0.734345	1.22509	7.24242	2.13497	0.954066	1.21409	2.26159	2.5633	1.70909	1.93518	7.24242	2.63043	5.38713	5.14606	3.32787	9.67138	3.58176	2.13497
SGSM1	23.0148	-2.01405	0.569004	-3.5396	0.000400737	0.0051638	1.33523	1.18234	2.27723	2.27647	1.63346	0.211457	1.70798	2.16255	1.65558	2.67279	3.52454	1.33523	0.302372	0.211457	0.23913	1.47882	0.210043	0.902474	0.735251	0.705498	1.70798
LRP5L	16.2551	1.0335	0.303422	3.40615	0.000658852	0.00752498	0.801136	0.886753	0.828082	1.10152	0.466702	1.69166	1.28098	0.636044	1.10372	1.16506	1.0894	0.801136	0.423321	1.69166	0.657608	1.0563	1.4703	0.564046	1.80985	0.488422	1.28098
LIF	15.9495	2.90487	0.416183	6.97978	2.95636e-12	1.85278e-10	0.267045	0.413818	0.276027	0.440607	0.350027	4.38774	0.182998	1.20848	0.27593	0.479732	0.320413	0.267045	0.725692	4.38774	0.657608	0.264075	3.72827	0.676856	1.86641	0.325615	0.182998
MCM5	1294.14	-2.37865	0.204017	-11.659	2.06379e-31	5.40455e-29	92.9851	109.603	83.0153	77.1062	77.7059	14.0091	108.335	62.3323	77.5363	67.5051	79.0138	92.9851	75.1696	14.0091	122.255	106	19.1664	130.633	17.3632	73.209	108.335
APOL4	11.9035	-2.90809	0.834312	-3.48562	0.000490999	0.00600542	0.480681	0.827636	0.552055	1.24839	0.991743	0.264322	0.304996	1.97174	1.21409	0.411199	0.576743	0.480681	2.1166	0.264322	0.23913	0.31689	0	0.169214	0.0565578	0.976844	0.304996
DMC1	72.2099	-1.19767	0.258536	-4.63251	3.61254e-06	8.75668e-05	4.05909	5.79345	5.31353	4.2592	3.15024	1.74452	5.42894	4.00708	5.68416	4.72878	7.68991	4.05909	3.08419	1.74452	3.58695	7.0244	1.83788	5.41484	2.5451	2.9848	5.42894
FAM227A	42.5831	-1.08974	0.262568	-4.15031	3.32023e-05	0.000621061	2.35	2.54202	2.48425	3.67173	2.04182	1.4802	3.47696	2.8622	2.64893	3.28959	2.5633	2.35	2.29803	1.4802	2.57065	3.8555	0.577619	2.65102	1.80985	2.71346	3.47696
TNFRSF13C	18.178	-1.46613	0.439952	-3.33248	0.000860747	0.00930203	1.54886	1.35969	2.07021	0.954649	1.05008	0	0.975988	1.27209	1.15891	1.71333	0.833073	1.54886	1.63281	0	1.07609	1.21475	0.787662	0.958879	0.50902	0.542691	0.975988
CENPM	381.731	-2.69338	0.31217	-8.62792	6.2477e-18	6.10817e-16	26.2238	30.9181	34.8485	19.1664	19.1931	2.32603	29.1577	16.3463	18.1562	17.8186	22.8134	26.2238	18.6261	2.32603	47.9456	29.0483	2.99312	41.7958	6.84349	26.8632	29.1577
GTSE1	125.49	-2.69617	0.303493	-8.88378	6.46279e-19	6.62774e-17	11.0557	10.5228	9.38493	8.2981	9.33405	0.37005	5.00194	7.95055	9.05051	7.33304	9.80463	11.0557	7.61977	0.37005	8.42934	5.86247	1.20775	9.13755	2.43198	12.3191	5.00194
PRKX	182.445	1.93588	0.187943	10.3004	7.02033e-25	1.06137e-22	6.78295	6.97579	8.34983	7.85749	5.60043	26.8022	6.89292	6.42404	7.56048	9.04637	11.663	6.78295	4.53558	26.8022	8.84782	6.60188	22.8947	9.25036	33.7084	5.64399	6.89292
PRPS2	90.3174	-1.17981	0.239128	-4.9338	8.0643e-07	2.26124e-05	8.43863	5.49787	5.10651	5.28729	5.30874	3.06613	6.83192	5.66079	4.47007	8.36104	6.34417	8.43863	3.80988	3.06613	8.36956	7.28847	2.10043	5.07642	2.5451	4.01591	6.83192
GPM6B	58.3301	-1.02468	0.238546	-4.29551	1.74291e-05	0.000356822	4.27272	4.37465	3.79538	3.37799	3.15024	1.16302	2.25697	4.45231	4.41488	3.76932	3.78087	4.27272	4.29368	1.16302	4.00543	3.06327	2.20545	3.15866	2.1492	5.04703	2.25697
FANCB	21.4713	-4.37629	0.788829	-5.54784	2.89228e-08	1.05249e-06	1.38863	1.83262	1.58716	1.9093	1.6918	0	1.95198	1.01767	1.37965	0.411199	1.40982	1.38863	1.20949	0	2.69021	2.05979	0.105022	1.57933	0.113116	0.814037	1.95198
MAOB	24.4879	-2.35569	0.558649	-4.21676	2.47841e-05	0.000487211	0.961363	2.12821	1.10411	2.20304	1.51678	0	1.34198	3.24382	1.54521	1.64479	3.58862	0.961363	2.72135	0	1.19565	1.0563	0.577619	1.01528	0.395904	0.379884	1.34198
EDA2R	1487.96	1.2232	0.144123	8.48716	2.1174e-17	1.96529e-15	46.4659	77.2657	77.0117	88.3417	73.0973	189.307	74.4801	81.7952	85.3176	86.2146	79.5905	46.4659	76.3791	189.307	61.9347	68.9764	146.085	60.0709	162.773	60.7271	74.4801
KIF4A	305.3	-3.72824	0.326969	-11.4024	4.06709e-30	9.31935e-28	19.4409	36.3569	22.8413	24.7474	18.0847	0.317186	15.1278	20.5442	19.9773	14.6661	23.5183	19.4409	22.1336	0.317186	18.2935	16.7952	1.36528	19.8544	3.16724	32.1816	15.1278
ERCC6L	57.2105	-3.4539	0.499785	-6.91078	4.81998e-12	2.93299e-10	2.77727	3.72436	4.14041	3.74516	2.80021	0.0528644	3.29396	4.26149	4.02858	1.78186	5.63927	2.77727	3.56799	0.0528644	2.3913	2.21823	0.472597	10.0964	0.565578	5.64399	3.29396
TNMD	29.733	-2.13905	0.617116	-3.4662	0.000527862	0.00635571	1.70909	2.00997	1.79418	2.1296	2.04182	0.158593	1.58598	4.13429	4.69081	0.89093	3.26821	1.70909	3.56799	0.158593	0.298913	1.58445	0.315065	0.620451	0.904925	0.434153	1.58598
CENPI	66.3705	-2.01691	0.320096	-6.30097	2.9578e-10	1.47038e-08	2.45682	5.79345	3.72637	4.40607	4.37533	0.687237	3.23296	6.23323	5.07711	3.76932	4.87027	2.45682	2.3585	0.687237	6.93478	4.80617	1.26026	6.26091	1.35739	3.85311	3.23296
TMSB15A	154.277	-1.82668	0.27636	-6.6098	3.84848e-11	2.08986e-09	15.4352	15.3113	16.0096	10.7949	10.5591	3.54191	8.2349	9.98589	9.93348	7.12744	7.88215	15.4352	6.71265	3.54191	13.4511	8.60885	1.52281	8.5171	3.6197	9.11721	8.2349
SMIM10	22.6716	-2.00346	0.490123	-4.08767	4.35726e-05	0.000798741	1.175	0.94587	0.828082	1.32182	2.45019	0.475779	1.34198	1.97174	1.15891	3.63225	2.30697	1.175	1.69328	0.475779	1.85326	1.10912	0.315065	0.338428	0.339347	1.411	1.34198
AFF2	15.2389	1.14023	0.311243	3.66348	0.000248815	0.0035119	0.640908	0.886753	0.690069	0.587476	0.700054	1.90312	0.609993	0.636044	0.882976	0.411199	0.704908	0.640908	0.604744	1.90312	1.0163	0.63378	1.15524	1.1845	1.86641	1.13965	0.609993

## Sheet: 7_vs_0_DEG_sigonly_iCell
	baseMean	log2FoldChange	lfcSE	stat	pvalue	padj	lib170	lib171	lib172	lib197	lib217	lib170	lib200	lib202	lib203	lib204	lib206	lib208	lib209	lib210
LINC01759	57.5505	1.05534	0.135865	7.76758	7.99969e-15	4.25433e-13	2.61704	2.24644	3.31233	4.92239	5.17204	2.61704	2.05613	2.51087	6.543	3.27453	2.59461	2.44211	4.45203	3.47696
CLCNKB	183.722	-1.30505	0.157318	-8.29562	1.08021e-16	6.21364e-15	9.39999	16.0207	8.14281	3.83947	5.93264	9.39999	11.6716	12.6141	6.543	15.7389	17.0906	16.6606	6.27046	14.9448
E2F2	34.3735	-7.15183	0.865782	-8.26054	1.45011e-16	8.30746e-15	1.97613	3.36966	4.27843	0	0.0507063	1.97613	3.62846	4.36413	0	3.80268	4.56877	2.00796	0.0627046	2.43997
AUNIP	42.1754	-1.4305	0.200207	-7.14511	8.99231e-13	4.21025e-11	1.86932	2.18732	3.17432	1.2306	0.659182	1.86932	3.32609	4.36413	1.28523	2.74638	3.49709	2.87626	1.19139	2.80597
STMN1	8279.25	-1.26021	0.0952122	-13.2358	5.44935e-40	6.5639e-38	737.525	624.333	626.651	233.863	229.243	737.525	485.488	682.776	241.857	511.408	604.319	671.363	226.803	475.855
SESN2	290.713	1.06251	0.109185	9.73124	2.21864e-22	1.63703e-20	12.3375	9.51781	17.2517	29.682	27.8378	12.3375	12.8206	14.6467	24.9452	11.144	10.4349	9.6599	26.2732	16.4088
CLSPN	163.175	-5.27603	0.327364	-16.1167	1.94667e-58	3.864e-56	13.0852	15.0157	15.0435	0.196896	0.253532	13.0852	8.70831	20.2065	0.525777	15.7389	26.5102	14.2185	0.376228	16.1648
CDCA8	462.809	-5.87414	0.276303	-21.2597	2.67954e-100	1.30216e-97	40.0568	54.5057	49.6159	1.08293	0.912714	40.0568	29.2091	47.5271	0.408938	26.7244	56.9123	42.547	0.438932	23.9727
CDC20	392.432	-5.20227	0.27375	-19.0037	1.58811e-80	4.47625e-78	54.3704	29.6767	31.7432	0.492239	0.709888	54.3704	20.4403	40.4728	1.05155	26.0378	35.3093	40.4848	2.00655	21.7767
KIF2C	459.655	-3.97298	0.192426	-20.6468	1.04411e-94	3.97692e-92	38.4545	54.0328	59.4149	2.2643	3.70156	38.4545	27.5158	38.2608	1.57733	27.0413	36.8886	44.6092	2.50819	28.6697
CCDC163	15.3653	-1.80282	0.385409	-4.67769	2.90131e-06	6.71399e-05	0.640908	1.30057	0.966096	0.639911	0.0507063	0.640908	0.786167	1.19565	0.817875	0.84504	1.12809	1.73661	0.0627046	1.03699
RAD54L	87.2045	-2.66877	0.264699	-10.0823	6.61704e-24	5.12384e-22	3.73863	6.73932	8.28082	0.886031	0.811301	3.73863	6.41028	9.80434	0.934715	8.23914	11.845	7.00072	1.19139	8.2349
STIL	73.5521	-2.77993	0.233678	-11.8964	1.23557e-32	1.28036e-30	4.7	9.22223	9.31593	0.492239	1.06483	4.7	5.62412	5.73912	0.701036	5.54558	5.92249	5.58972	0.689751	4.39195
CDKN2C	14.7746	-6.89817	0.862034	-8.0022	1.2222e-15	6.86236e-14	1.7625	1.24145	0.966096	0	0	1.7625	0.907115	1.43478	0	0.73941	1.57933	1.08538	0	0.975988
ORC1	63.311	-4.62836	0.411677	-11.2427	2.51636e-29	2.39615e-27	5.02045	6.02992	10.489	0.147672	0.0507063	5.02045	2.96324	7.35325	0.292098	3.80268	10.2092	3.14761	0.564342	4.20895
ITGB3BP	137.176	-1.41589	0.145623	-9.72299	2.40618e-22	1.76616e-20	9.4534	10.641	11.0411	3.00266	3.1945	9.4534	8.04309	14.3478	3.62202	9.98204	12.409	7.76048	4.38932	11.5289
DEPDC1	467.627	-5.13045	0.229775	-22.3282	1.96896e-110	1.32136e-107	50.8454	56.1019	42.6462	0.738359	0.405651	50.8454	32.4747	40.2934	1.75259	27.0413	38.2423	51.5014	1.19139	31.0486
WDR63	218.274	1.08197	0.164874	6.56241	5.29434e-11	2.15645e-09	8.2784	7.33049	10.5581	17.9175	20.6882	8.2784	5.50317	17.2772	21.6737	11.0912	10.4913	9.87698	20.9433	10.2479
CDC7	132.42	-2.13989	0.202535	-10.5655	4.30547e-26	3.61172e-24	10.0409	12.5919	14.3534	1.62439	2.53532	10.0409	11.1273	9.02716	1.81101	9.45389	13.7063	9.93125	2.88441	10.5529
CCDC18	122.995	-2.49245	0.200254	-12.4465	1.46151e-35	1.60915e-33	9.82726	10.2863	7.59076	1.91973	0.912714	9.82726	6.89408	13.3315	1.92785	7.81662	12.8603	12.5362	1.69302	8.4789
SASS6	114.787	-1.18931	0.169295	-7.02508	2.13938e-12	9.85302e-11	7.90454	7.38961	7.86678	3.10111	3.34662	7.90454	7.37787	13.2119	4.1478	8.13351	11.0553	8.68306	4.0131	8.2349
COL11A1	76.884	-1.20013	0.19928	-6.02235	1.71898e-09	6.19702e-08	4.1125	8.09901	9.38493	2.55965	2.94097	4.1125	5.86601	4.84239	2.62888	7.28847	3.72271	5.04703	1.25409	3.72096
GPSM2	77.2609	-2.07599	0.190543	-10.8952	1.21565e-27	1.08431e-25	7.74431	4.61111	5.17552	1.08293	2.4339	7.74431	5.68459	5.20108	1.10997	5.38713	5.58406	7.16352	1.50491	5.18494
PSRC1	75.2403	-4.16301	0.317826	-13.0984	3.36312e-39	3.9497e-37	7.21022	7.62607	7.79778	0.492239	0.304238	7.21022	5.68459	9.44564	0.0584197	3.90831	5.24563	8.62879	0.250819	5.06294
DCLRE1B	127.749	-1.14468	0.166374	-6.88018	5.97764e-12	2.60814e-10	7.37045	11.1731	9.17791	3.34723	5.27346	7.37045	10.8854	6.99456	4.38147	8.39759	13.5371	7.76048	3.88769	11.4679
TTF2	212.611	-1.15552	0.138392	-8.34964	6.84737e-17	3.98761e-15	10.5216	17.6168	19.598	3.88869	7.50453	10.5216	12.7601	13.75	7.24404	13.9432	19.9108	14.4356	7.90078	14.3958
FAM72B	11.1321	-3.57607	0.616476	-5.80084	6.59847e-09	2.26259e-07	0.694317	1.71439	0.138014	0	0	0.694317	0.725692	1.31522	0.233679	0.63378	0.620451	1.19392	0	0.365996
CA14	375.24	-1.48858	0.229136	-6.49649	8.2214e-11	3.3104e-09	32.0988	30.9772	43.0603	4.18404	15.0091	32.0988	13.9696	22.4782	10.5155	32.2172	32.207	22.793	12.8544	36.0506
CKS1B	864.012	-1.4115	0.0993518	-14.207	8.28442e-46	1.20363e-43	63.2363	67.275	68.7998	25.7933	21.753	63.2363	57.6925	74.4891	25.7046	61.2126	60.0145	67.5108	22.3856	54.7164
IQGAP3	81.5642	-8.8809	0.847864	-10.4744	1.13204e-25	9.38461e-24	5.44772	10.1681	8.0048	0	0	5.44772	5.98696	5.44021	0	4.48928	7.10698	7.65195	0	4.14795
NUF2	187.187	-6.62118	0.38949	-16.9996	8.26574e-65	1.84903e-62	20.7227	20.9274	19.667	0.0984479	0.304238	20.7227	11.6111	21.4022	0.116839	9.03137	13.8191	15.3039	0.188114	10.8579
CENPL	202.097	-1.35662	0.145083	-9.35069	8.70796e-21	5.95734e-19	13.7261	15.4886	18.5628	4.67628	5.32416	13.7261	12.3368	17.2174	6.13406	13.9432	18.6135	10.9624	6.58399	10.7359
NMNAT2	129.985	-1.09059	0.252193	-4.32443	1.52926e-05	0.000298503	11.1091	12.0007	11.7312	2.60887	4.41145	11.1091	5.14032	3.52717	4.67357	10.6158	6.54294	5.9696	3.13523	7.62491
ASPM	249.57	-6.08218	0.317766	-19.1404	1.16321e-81	3.34555e-79	21.8977	25.0064	22.2202	0.0984479	0.507063	21.8977	17.9004	18.0543	0.292098	16.7952	21.6594	33.484	0.188114	13.9078
KIF14	143.78	-6.62386	0.452943	-14.6241	1.97275e-48	3.05516e-46	9.56022	18.3853	13.2493	0.0492239	0.0507063	9.56022	10.2806	12.7935	0.0584197	8.82011	9.30676	22.1418	0	11.8339
UBE2T	996.229	-2.2204	0.10594	-20.959	1.55329e-97	6.43839e-95	79.259	87.5521	79.6339	13.9304	16.1753	79.259	73.053	80.3477	17.0585	68.7652	89.0065	80.264	16.3659	62.9513
AC098934.2	18.1331	-1.78934	0.380764	-4.69936	2.60983e-06	6.09957e-05	1.06818	1.89174	1.24212	0.344568	0.152119	1.06818	1.99565	0.657608	0.467357	1.00349	1.63573	1.13965	0.752456	1.21999
MFSD4A	37.4777	1.03114	0.265618	3.88203	0.000103588	0.00163661	1.38863	1.35969	2.62226	1.77206	4.8171	1.38863	0.786167	0.956521	2.51205	2.27105	1.35371	0.651229	5.89424	2.07398
RAB7B	73.9236	1.11614	0.229817	4.85667	1.19376e-06	2.99353e-05	3.20454	3.72436	4.41644	8.26962	6.03405	3.20454	5.01937	1.85326	5.43303	2.05979	1.74854	4.82995	4.89096	2.98896
FCMR	16.9068	-1.10548	0.319528	-3.45972	0.000540735	0.00662659	1.175	1.00499	0.897089	0.196896	0.405651	1.175	0.907115	0.717391	0.817875	1.21475	0.676856	1.84515	0.752456	1.15899
SERTAD4	18.8565	-1.13677	0.288957	-3.93404	8.35303e-05	0.00135465	0.854545	1.30057	1.58716	0.984479	0.862007	0.854545	1.63281	1.0163	0.292098	0.897855	1.35371	1.46527	0.501637	1.34198
NEK2	327.306	-8.93103	0.619244	-14.4225	3.73751e-47	5.66373e-45	33.4341	45.4017	27.1887	0	0	33.4341	19.7751	24.0326	0	18.5909	23.1823	43.5238	0	20.6788
DTL	461.462	-6.26475	0.287525	-21.7885	2.98243e-105	1.91052e-102	27.4522	49.8355	48.6498	0.787583	0.152119	27.4522	32.1119	37.9619	0.993134	47.5335	67.9676	30.3907	0.376228	44.2245
CENPF	887.683	-7.1921	0.283285	-25.3882	3.40422e-142	4.79756e-139	105.536	112.913	97.7827	0.0984479	0.659182	105.536	64.0423	53.7445	0.642616	50.4383	70.6186	122.268	0.564342	48.1284
EXO1	123.807	-4.35763	0.304276	-14.3213	1.61029e-46	2.36394e-44	8.2784	10.9366	9.86798	0.689135	0.253532	8.2784	9.49447	14.5869	0.350518	11.3552	20.6441	6.51229	0.313523	11.2849
RRM2	220.194	-9.83454	0.85715	-11.4735	1.79187e-30	1.77837e-28	18.2659	16.4936	15.3195	0.0984479	0	18.2659	14.0905	31.8043	0	19.9113	30.3457	17.2576	0	20.8618
GEN1	116.745	-1.19171	0.150116	-7.93859	2.04495e-15	1.12138e-13	5.9284	8.03989	10.075	2.55965	5.57769	5.9284	7.92214	7.8913	4.26463	9.34826	8.74272	6.83791	3.19794	7.62491
CENPO	140.05	-2.06653	0.16104	-12.8324	1.079e-37	1.23629e-35	6.30227	13.8925	15.1815	2.01818	4.05651	6.30227	10.0992	11.4185	1.92785	11.0383	11.1681	10.5825	2.25737	10.6139
ADCY3	55.5644	-1.58457	0.20254	-7.8235	5.13761e-15	2.77411e-13	3.79204	5.32052	6.48665	1.82129	1.16625	3.79204	4.41463	3.82608	1.10997	2.74638	3.72271	4.72141	1.3168	3.17196
CENPA	12.0423	-4.74628	0.774829	-6.12559	9.03484e-10	3.29865e-08	0.747726	1.0641	1.93219	0.0492239	0.101413	0.747726	0.544269	1.67391	0	0.95067	1.01528	1.24819	0	1.28098
KHK	44.1298	-1.14961	0.283834	-4.05028	5.11554e-05	0.000878116	6.08863	5.08405	2.20822	1.08293	1.5719	6.08863	1.75376	1.73369	0.817875	3.22172	3.55349	2.55065	2.00655	3.84295
FAM161A	134.386	-1.04387	0.133987	-7.79083	6.65712e-15	3.58087e-13	10.3079	7.74431	10.6961	3.79024	5.47628	10.3079	7.49882	9.38586	5.49145	10.3517	11.3937	9.98552	4.13851	9.63789
NCAPH	171.592	-6.11683	0.359685	-17.0061	7.40338e-65	1.68284e-62	13.4591	17.3804	15.5265	0.196896	0.253532	13.4591	9.97827	15.7826	0.350518	11.5137	26.8486	13.9472	0.188114	12.1999
AC092683.1	13.4075	-1.37263	0.354167	-3.87566	0.000106335	0.00167253	1.44204	0.827636	0.759076	0.393792	0.304238	1.44204	0.483795	1.07609	0.292098	0.42252	0.564046	1.35673	0.438932	1.46398
ANKRD36B	101.166	-1.07649	0.16266	-6.61805	3.63956e-11	1.50417e-09	8.17158	6.26639	6.0036	3.4949	4.0058	8.17158	4.59605	8.9076	3.03782	7.92225	7.38901	8.52025	3.76228	9.45489
CCDC138	114.314	-1.05732	0.153913	-6.86959	6.43857e-12	2.79196e-10	5.60795	8.86753	10.075	4.38093	3.14379	5.60795	5.56364	11.1793	3.38834	7.97507	9.64519	7.21779	3.69957	8.1739
BUB1	1307.74	-3.69052	0.141912	-26.0057	4.26355e-149	7.51077e-146	79.259	143.595	131.734	5.46386	9.58349	79.259	100.025	94.3966	8.12033	82.0745	102.374	127.315	8.59053	74.2971
CKAP2L	276.784	-8.45945	0.589062	-14.3609	9.10619e-47	1.35088e-44	37.7068	37.5392	39.817	0	0	37.7068	18.868	20.1467	0.116839	18.2212	23.2387	24.2583	0.0627046	15.0058
MCM6	529.261	-1.80996	0.138805	-13.0396	7.28537e-39	8.48535e-37	47.9613	36.2977	42.0942	10.0909	12.8794	47.9613	36.1637	50.8152	10.2819	42.5161	52.0051	36.1432	12.1647	52.0934
LYPD6	18.8829	-1.42615	0.338577	-4.2122	2.52896e-05	0.000468625	1.175	3.07408	0.897089	0.541463	0.709888	1.175	0.665218	2.3913	0.350518	1.16193	1.12809	1.89942	0.627046	1.15899
NOSTRIN	39.4668	-1.63705	0.240725	-6.80052	1.04243e-11	4.46535e-10	2.51022	4.13818	3.58836	0.738359	0.96342	2.51022	3.02372	3.28804	1.51891	2.48231	3.32787	3.63603	0.313523	1.89098
SPC25	224.191	-8.39014	0.617468	-13.588	4.71936e-42	6.10183e-40	21.5238	23.5285	25.0495	0.0984479	0.101413	21.5238	14.2719	29.8913	0	17.0064	22.5054	17.149	0	19.2758
CDCA7	102.98	-1.78468	0.24893	-7.16941	7.53211e-13	3.55017e-11	15.9159	4.84758	4.62346	2.11663	2.94097	15.9159	6.89408	9.68477	2.86256	9.98204	9.81441	5.91533	2.44548	9.69889
COL3A1	772.272	1.17531	0.242798	4.84071	1.29379e-06	3.20446e-05	16.2363	36.5933	73.2853	59.2656	107.852	16.2363	31.5071	22.2391	51.0588	30.4215	38.6936	44.5549	55.8698	40.6255
ANKAR	25.133	-1.01818	0.220472	-4.61821	3.87073e-06	8.67253e-05	2.29659	1.53704	1.17312	0.738359	0.709888	2.29659	1.39091	1.61413	1.16839	2.21823	1.35371	1.79088	1.19139	1.95198
CCDC150	61.0733	-1.91975	0.28548	-6.72464	1.7603e-11	7.40533e-10	5.60795	4.31553	3.31233	1.67361	1.6226	5.60795	5.62412	6.33695	0.759456	4.54209	6.1481	6.29522	1.88114	2.01298
SGO2	234.038	-3.44266	0.192209	-17.911	9.67254e-72	2.35026e-69	25.7432	22.3462	17.8038	1.2306	2.23108	25.7432	13.6672	21.4022	2.10311	13.2566	24.9308	21.5991	1.75573	12.3829
MYL1	30.7335	-1.2357	0.301704	-4.09572	4.20851e-05	0.000742309	1.86932	2.30556	1.79418	0.787583	0.912714	1.86932	2.1166	2.45108	1.51891	2.69357	1.57933	1.95369	0.752456	1.03699
INPP5D	13.1793	1.22163	0.316827	3.85581	0.000115346	0.0017962	0.213636	0.413818	0.552055	0.787583	2.12967	0.213636	0.423321	0.418478	1.63575	0.686595	0.564046	0.542691	1.06598	1.34198
HJURP	359.428	-8.8458	0.565102	-15.6534	3.14693e-55	5.91329e-53	32.8466	34.2878	31.3291	0	0.202825	32.8466	23.4036	33.7174	0.175259	20.8091	39.6525	27.4059	0	18.7878
PASK	47.1115	-1.2759	0.223413	-5.71095	1.1235e-08	3.77888e-07	3.84545	2.71938	2.62226	1.87051	1.31836	3.84545	3.80988	3.34782	0.467357	3.80268	3.49709	3.20188	1.56762	5.97793
FANCD2	433.342	-3.41607	0.172712	-19.779	4.51386e-87	1.51461e-84	29.5352	34.5242	43.1983	1.91973	3.49874	29.5352	28.9672	42.1467	3.5636	41.5126	46.2518	33.5383	3.57416	37.4536
SGO1	92.4994	-6.09889	0.449454	-13.5695	6.07092e-42	7.77795e-40	9.56022	9.04488	6.90069	0.0492239	0.202825	9.56022	6.89408	9.50542	0.233679	4.85898	10.2656	7.27206	0.125409	4.63595
ULK4	344.947	-1.16524	0.209635	-5.55843	2.7221e-08	8.71877e-07	24.0875	30.0905	24.6355	6.00532	10.9019	24.0875	14.5138	19.1902	14.2544	23.978	20.2493	51.7185	9.78192	17.0188
ACKR2	22.183	1.14092	0.243487	4.68576	2.78928e-06	6.49741e-05	0.801136	0.94587	0.690069	1.0337	2.18037	0.801136	2.05613	1.07609	3.2715	0.792225	1.12809	0.814037	2.63359	0.670992
KIF15	127.657	-2.9243	0.19045	-15.3547	3.29609e-53	5.80647e-51	8.22499	10.4046	8.83288	0.836807	1.5719	8.22499	11.1878	8.96738	1.63575	13.7319	14.5524	9.55136	1.06598	9.39389
CDC25A	61.1503	-1.03481	0.194513	-5.32	1.03769e-07	3.07232e-06	4.48636	4.07906	2.89829	1.91973	1.52119	4.48636	3.20514	5.20108	2.10311	5.17587	5.97889	4.34153	1.69302	4.81894
TRAIP	117.031	-2.33388	0.166233	-14.0398	8.89427e-45	1.27905e-42	8.75908	12.0007	12.8353	2.51042	1.5719	8.75908	7.61977	8.07064	1.40207	9.71796	10.9425	7.3806	2.25737	8.7229
ZMYND10	15.6314	-2.46348	0.477642	-5.15758	2.50157e-07	7.00886e-06	1.44204	1.71439	0.483048	0.0984479	0.0507063	1.44204	0.604744	0.597825	0.116839	0.73941	0.73326	1.35673	0.501637	0.548993
POC1A	194.483	-4.19934	0.209723	-20.0232	3.45531e-89	1.21739e-86	15.4886	18.9765	13.9394	0.443016	1.36907	15.4886	14.0905	18.2935	0.934715	13.8375	21.3774	16.932	0.940569	14.3958
KIAA1524	210.335	-2.12979	0.169271	-12.5822	2.64698e-36	2.96062e-34	16.1295	23.3512	19.1149	3.54412	4.10721	16.1295	14.8767	20.0869	3.50518	15.7389	14.496	20.4052	3.13523	15.9818
POLQ	107.724	-4.85728	0.31619	-15.3619	2.94829e-53	5.25953e-51	6.62272	8.86753	8.62586	0.393792	0.507063	6.62272	11.7925	5.67934	0.467357	9.66515	13.9319	11.8849	0.188114	6.46592
MCM2	264.139	-1.95586	0.182742	-10.7028	9.86991e-27	8.4815e-25	15.9693	22.8782	28.7759	2.95344	6.4397	15.9693	18.0214	20.9837	5.37461	13.0453	20.08	14.5984	5.3926	18.8488
ARHGEF26	32.1785	-1.03279	0.287285	-3.59499	0.000324407	0.00426879	1.60227	1.89174	2.07021	0.443016	1.41978	1.60227	2.23755	2.15217	1.05155	0.95067	3.21506	1.73661	1.94384	1.95198
SMC4	396.751	-1.95817	0.115553	-16.9461	2.05634e-64	4.45846e-62	32.4727	34.5834	28.1548	8.17118	6.89606	32.4727	24.1293	34.6739	5.60829	27.411	32.7711	34.5152	8.02619	30.1336
TRIM59	864.941	-1.79142	0.134392	-13.3298	1.55367e-40	1.90399e-38	65.6931	73.364	74.6654	19.3942	21.3981	65.6931	65.9171	59.3641	15.1891	47.0054	40.9498	65.5571	16.9302	48.6774
ZBBX	19.0657	1.51885	0.277456	5.47422	4.39452e-08	1.37321e-06	0.427272	0.94587	0.897089	0.886031	3.44803	0.427272	0.483795	1.31522	1.92785	0.580965	0.676856	0.814037	2.88441	0.731991
ECT2	560.689	-2.202	0.137104	-16.0608	4.8042e-58	9.40356e-56	33.9147	55.9837	48.7879	6.44834	10.8004	33.9147	38.2198	30.25	11.3334	36.7593	49.354	47.3769	9.84463	30.9266
RFC4	607.274	-1.41713	0.137755	-10.2873	8.03869e-25	6.43689e-23	47.4272	47.7664	45.6825	15.7517	16.9866	47.4272	39.9131	60.7989	15.5396	46.3716	64.1321	32.3987	17.0557	51.0564
TACC3	112.55	-1.74021	0.180032	-9.66612	4.20006e-22	2.98947e-20	7.85113	8.39459	7.59076	2.70732	2.48461	7.85113	8.22451	8.48912	1.46049	4.96461	8.23508	10.5282	2.13196	7.56391
NCAPG	355.57	-7.03508	0.3616	-19.4554	2.62184e-84	8.39764e-82	41.7659	63.7871	25.4635	0.0492239	0.101413	41.7659	23.5245	25.7065	0.467357	22.7633	38.8628	30.5535	0.188114	22.2647
SPATA18	194.09	1.26129	0.148832	8.47457	2.35946e-17	1.39714e-15	4.53977	8.92664	7.45274	19.2958	20.3332	4.53977	6.95455	8.84782	23.0173	7.0244	7.67103	7.54341	19.5638	11.5289
CEP135	71.9506	-1.08894	0.218894	-4.97475	6.53328e-07	1.71779e-05	5.71477	4.67023	3.93339	2.70732	3.29591	5.71477	5.56364	6.27717	1.34365	3.69705	6.88136	7.10925	2.06925	5.36794
DCK	162.702	-1.5674	0.173417	-9.03833	1.59081e-19	1.02841e-17	10.6818	15.7251	11.9382	4.67628	3.2452	10.6818	13.3648	14.8859	5.54987	11.989	12.0142	9.17148	3.19794	10.3089
KPNA2P1	33.2219	-2.03112	0.272831	-7.44459	9.72476e-14	4.89468e-12	1.60227	3.07408	2.48425	0.443016	0.659182	1.60227	2.6004	3.7663	0.292098	1.42601	3.15866	2.93053	0.877865	2.68397
AC097478.1	214.758	1.77118	0.159454	11.1078	1.14945e-28	1.05189e-26	5.66136	5.79345	7.38373	25.7441	29.4097	5.66136	4.17273	9.62499	31.9556	10.9855	7.21979	6.13241	24.7056	10.4919
RPL5P12	15.1019	-1.06513	0.270415	-3.93888	8.18632e-05	0.00133344	0.854545	0.768519	1.38014	0.590687	0.405651	0.854545	0.96759	0.777173	0.701036	0.897855	0.902474	0.922575	0.438932	1.58598
H2AFZ	3222.39	-1.20604	0.0863716	-13.9634	2.60646e-44	3.67328e-42	231.368	247.227	286.24	102.533	101.463	231.368	201.259	265.016	95.9835	218.337	273.055	203.401	99.5122	233.505
CENPE	243.905	-5.885	0.304147	-19.3492	2.072e-83	6.34798e-81	22.3784	26.2479	25.3945	0.443016	0.456357	22.3784	19.4727	21.163	0.467357	12.5172	18.2187	33.5383	0.0627046	18.2998
ZGRF1	70.6974	-1.52195	0.201251	-7.56248	3.95444e-14	2.0489e-12	4.7534	5.37963	4.27843	2.01818	1.31836	4.7534	5.44269	3.88587	1.98627	7.34129	6.93777	6.02387	1.75573	5.91693
MAD2L1	490.197	-3.62009	0.17173	-21.0802	1.20948e-98	5.32664e-96	44.5431	45.7564	44.0264	2.55965	4.25933	44.5431	34.8937	50.9347	5.25777	38.9775	45.6877	31.6932	2.63359	32.6346
CCNA2	124.892	-5.04003	0.424142	-11.8829	1.45257e-32	1.49424e-30	8.06476	10.4637	8.90189	0.541463	0.456357	8.06476	8.52689	8.60869	0.116839	4.43646	6.76856	11.2337	0.376228	4.33095
PLK4	93.3042	-2.94121	0.204019	-14.4164	4.0827e-47	6.12102e-45	7.15681	7.27137	8.34983	0.344568	1.21695	7.15681	8.58736	7.59238	0.701036	6.3378	8.34788	6.89218	0.627046	9.39389
PABPC4L	25.7823	-1.08924	0.238761	-4.56204	5.06601e-06	0.000110519	1.54886	1.30057	1.38014	0.836807	1.01413	1.54886	2.23755	1.0163	0.993134	2.16542	1.01528	2.22503	1.00327	1.82998
MND1	94.3864	-6.90629	0.595306	-11.6013	4.06087e-31	4.08785e-29	12.0704	11.7051	11.3171	0	0	12.0704	8.04309	11.8369	0.0584197	8.34477	9.98362	5.1013	0.0627046	6.83192
HMGB2	3826.46	-1.21566	0.107183	-11.3419	8.13651e-30	7.90813e-28	326.009	267.918	294.935	103.764	125.346	326.009	240.869	268.483	104.513	220.45	305.882	226.302	133.937	230.211
NEIL3	23.2333	-7.06936	0.886676	-7.97288	1.55018e-15	8.60105e-14	1.81591	2.12821	1.72517	0	0.0507063	1.81591	2.29803	0.896738	0	1.58445	1.80495	2.17076	0	0.426995
CENPU	294.049	-2.98238	0.216085	-13.8019	2.48313e-43	3.3014e-41	39.7897	22.1097	16.6997	2.75654	2.63673	39.7897	20.4403	40.8315	2.21995	25.985	29.838	15.9551	4.26391	24.2777
CEP72	42.5345	-1.40029	0.207801	-6.73862	1.59902e-11	6.74702e-10	1.65568	3.01496	3.24332	0.836807	1.11554	1.65568	2.47945	4.06521	1.16839	3.43298	3.44068	2.44211	1.12868	2.43997
TRIP13	42.6459	-3.81055	0.354459	-10.7503	5.90501e-27	5.1689e-25	3.73863	4.49288	2.76027	0.196896	0.709888	3.73863	2.8423	3.28804	0.175259	2.48231	3.6663	5.37264	0.125409	2.50097
ADAMTS12	182.934	-1.30577	0.201687	-6.47422	9.53049e-11	3.82659e-09	17.5716	12.8284	8.90189	4.87317	5.07063	17.5716	9.31305	19.1902	5.19935	10.8271	15.4549	19.6997	4.57744	8.2349
C5orf34	72.212	-2.42486	0.271813	-8.92106	4.61835e-19	2.94509e-17	8.81249	7.50784	10.5581	0.492239	0.507063	8.81249	5.26127	6.87499	1.05155	4.59491	6.1481	4.45007	1.3795	4.14795
DEPDC1B	57.9261	-5.55061	0.485547	-11.4317	2.90522e-30	2.84328e-28	5.82158	6.79844	5.10651	0	0.152119	5.82158	4.05178	7.83151	0.175259	5.38713	4.17394	5.37264	0	4.08695
CKS1BP3	27.252	-1.40648	0.236066	-5.95799	2.55356e-09	9.0648e-08	1.97613	2.71938	2.27723	0.541463	0.507063	1.97613	2.05613	2.09239	0.817875	2.00697	2.08697	0.976844	0.940569	1.70798
CENPK	287.353	-5.08562	0.226207	-22.4821	6.21181e-112	4.37715e-109	25.2091	27.4893	28.7069	0.639911	0.96342	25.2091	21.2265	29.9511	0.934715	23.9252	35.0837	19.8082	0.752456	21.4107
CCNB1	1611.9	-4.03379	0.186422	-21.638	7.88778e-104	4.63177e-101	154.032	170.434	171.137	5.90687	9.58349	154.032	85.3293	147.065	9.46398	79.5394	122.172	175.615	8.90406	75.6391
CENPH	39.4451	-2.92035	0.310636	-9.4012	5.3943e-21	3.70839e-19	3.63181	2.36467	3.51935	0.492239	0.811301	3.63181	2.41897	5.02173	0.467357	3.53861	4.45597	3.31042	0.250819	3.72096
ACTBP2	24.911	1.20483	0.308621	3.90392	9.46471e-05	0.00151551	0.427272	0.768519	1.10411	1.32905	1.6226	0.427272	1.20949	1.13587	3.62202	1.32038	1.86135	1.13965	4.70285	0.548993
DHFR	499.858	-2.28878	0.124431	-18.3939	1.46918e-75	3.6325e-73	37.4397	44.3376	44.6474	8.0235	8.41725	37.4397	39.1874	48.7228	6.77668	40.1922	43.5444	42.8183	7.64996	34.7086
LINC01170	16.69	-1.43708	0.376241	-3.81957	0.000133685	0.00203458	0.640908	1.0641	1.24212	0.541463	0.354944	0.640908	1.63281	0.597825	0.701036	1.84853	0.451237	0.542691	0.250819	1.52498
KIF20A	1225.56	-7.36671	0.359413	-20.4965	2.31134e-93	8.57204e-91	104.201	199.224	197.705	0.147672	0.760595	104.201	62.8329	75.6249	0.233679	61.6879	84.5505	152.713	0.877865	50.8734
CDC25C	128.48	-8.58158	0.844632	-10.1601	2.98628e-24	2.33809e-22	14.1534	18.6218	19.0459	0	0.101413	14.1534	6.77313	10.4022	0	8.23914	13.8755	9.6599	0	8.96689
CD14	28.8043	1.05293	0.307425	3.425	0.000614807	0.0073929	2.24318	1.24145	0.414041	3.79024	3.54944	2.24318	0.786167	2.03261	1.28523	1.0563	2.59461	1.89942	1.88114	0.975988
LINC01844	444.437	-1.02009	0.135729	-7.51561	5.66468e-14	2.90299e-12	41.2318	33.8148	33.1233	11.3215	15.4147	41.2318	22.436	37.663	17.2338	35.0692	24.536	33.3755	15.8643	23.6677
STK32A	30.6397	1.38921	0.275678	5.03926	4.67344e-07	1.26659e-05	0.373863	0.768519	1.65616	3.34723	3.2452	0.373863	1.69328	1.91304	2.92098	0.792225	1.86135	0.488422	3.57416	1.89098
FABP6	20.0408	-1.41777	0.306366	-4.62771	3.69731e-06	8.35035e-05	1.81591	1.47792	1.44914	0.295344	1.06483	1.81591	0.786167	1.49456	0.759456	1.58445	0.958879	1.19392	0.376228	1.76898
PTTG1	1511.11	-6.12563	0.206374	-29.6821	1.30586e-193	4.60087e-190	140.946	189.233	160.096	1.87051	1.67331	140.946	97.787	142.641	1.63575	86.0357	80.3202	195.477	1.25409	103.272
HMMR	305.112	-4.23742	0.198743	-21.3211	7.23619e-101	3.64213e-98	32.5261	26.0114	28.4998	0.836807	1.31836	32.5261	19.9565	33.2989	1.98627	18.6437	29.4432	28.1114	1.25409	21.8987
MXD3	12.5346	-3.28867	0.506029	-6.49898	8.08673e-11	3.26551e-09	1.54886	1.24145	0.690069	0	0.0507063	1.54886	1.14901	1.0163	0.233679	0.580965	1.1845	0.759768	0.0627046	0.792991
GMNN	461.607	-1.23059	0.158409	-7.76841	7.94765e-15	4.24266e-13	34.2886	31.0955	31.7432	10.2386	14.0456	34.2886	25.1573	47.7663	13.6702	37.9212	48.9592	30.2279	14.2967	42.5165
HIST1H4C	2483.79	-2.06968	0.136578	-15.1538	7.15272e-52	1.20004e-49	174.434	184.74	206.607	38.4439	51.0106	174.434	167.272	267.766	50.7667	197	252.524	142.782	48.2199	189.159
HIST1H3D	22.1923	1.32964	0.250189	5.31453	1.06931e-07	3.15929e-06	1.49545	0.650285	0.276027	2.4612	1.47048	1.49545	1.02806	1.0163	1.40207	0.792225	1.2409	0.868306	3.19794	1.34198
HIST1H1D	14.6488	-2.79234	0.520394	-5.36583	8.05789e-08	2.43691e-06	0.747726	0.709402	1.17312	0.24612	0.253532	0.747726	0.483795	1.49456	0.233679	1.47882	3.94832	1.62807	0.188114	0.609993
HIST1H3G	14.2874	-1.76403	0.40569	-4.34822	1.37245e-05	0.000272039	1.97613	1.95086	0.414041	0.492239	0.354944	1.97613	1.26996	0.597825	0.350518	1.00349	0.338428	2.00796	0.250819	1.40298
HIST1H1B	16.9384	-5.22256	0.790206	-6.60911	3.86632e-11	1.58857e-09	0.747726	1.00499	1.31113	0.0492239	0.0507063	0.747726	1.33044	0.538043	0	1.42601	2.70742	0.868306	0.125409	1.21999
NRM	129.881	-1.08929	0.162275	-6.71259	1.91205e-11	8.01981e-10	7.58408	9.87251	10.006	5.85765	3.14379	7.58408	8.40594	7.8913	3.62202	9.34826	13.7627	9.38856	4.45203	9.69889
TCF19	167.884	-3.17447	0.215604	-14.7236	4.54858e-49	7.2026e-47	22.1647	13.4786	12.1452	1.08293	2.18037	22.1647	13.3044	16.2011	1.28523	10.563	17.5418	11.1252	1.06598	18.2388
PSMB8	38.6793	-1.22237	0.336954	-3.62771	0.000285951	0.00385638	1.49545	2.95584	3.10531	1.13215	1.31836	1.49545	1.63281	1.97282	1.05155	3.22172	1.1845	0.922575	1.3168	2.68397
KIFC1	286.482	-7.22995	0.38965	-18.555	7.43305e-77	1.87061e-74	22.9659	27.9623	32.5712	0.295344	0	22.9659	18.1423	29.413	0.0584197	21.126	30.0637	25.9949	0.188114	21.5937
IP6K3	132.043	1.17488	0.236373	4.97045	6.67965e-07	1.74975e-05	7.42386	2.95584	3.79538	6.54679	9.12714	7.42386	5.14032	6.93478	21.6153	7.34129	6.43013	4.50434	18.6233	7.31991
CDKN1A	18593.6	1.66664	0.145118	11.4847	1.57467e-30	1.57389e-28	989.349	411.512	465.382	2278.63	2075.66	989.349	650.281	725.641	2369.09	717.122	591.854	491.515	1847.28	839.106
TRERF1	27.1536	-1.23162	0.303872	-4.05308	5.05485e-05	0.000869816	3.15113	1.59615	2.48425	0.443016	1.41978	3.15113	1.63281	1.07609	0.817875	2.27105	1.07169	1.89942	1.50491	1.21999
PTCHD4	408.428	1.30749	0.13449	9.72187	2.43274e-22	1.7764e-20	15.4352	20.1588	15.5265	33.7184	41.4271	15.4352	17.4166	11.7174	34.7013	14.8938	12.3526	12.3734	42.3883	15.6158
CENPQ	99.8577	-1.15569	0.163067	-7.0872	1.36855e-12	6.36535e-11	7.15681	8.33548	7.79778	3.298	3.80297	7.15681	8.16404	11.0598	2.74572	6.81314	7.89665	4.45007	3.00982	6.40492
PRIM2	90.9506	-1.19216	0.162156	-7.35196	1.95326e-13	9.52503e-12	5.82158	5.6161	8.21182	2.36275	3.1945	5.82158	4.89842	6.39673	2.74572	5.86247	8.12227	7.00072	2.94712	5.67293
TTK	272.056	-4.99555	0.213035	-23.4495	1.33846e-121	1.25753e-118	18.2659	30.6225	32.0882	0.443016	1.21695	18.2659	23.2222	24.9293	0.467357	17.1649	23.5207	22.2503	0.501637	20.6788
MMS22L	309.789	-1.2697	0.12653	-10.0348	1.07179e-23	8.1647e-22	22.0579	23.8832	25.2565	7.97428	11.2568	22.0579	20.4403	21.4022	6.89352	21.0204	25.9461	19.1027	8.90406	26.4127
MARCKS	147.845	-1.02898	0.16264	-6.32672	2.50422e-10	9.69559e-09	8.97272	11.5278	13.7324	3.59335	6.79465	8.97272	8.95021	14.4076	6.2509	11.6193	8.96834	10.2569	5.58071	14.2738
SSXP10	56.6235	1.29888	0.251926	5.15579	2.52562e-07	7.06222e-06	1.33523	1.35969	2.89829	5.9561	5.72981	1.33523	1.63281	1.67391	8.52927	2.7992	2.03057	2.55065	4.70285	2.19597
CENPW	159.964	-2.87858	0.177986	-16.1731	7.80367e-59	1.61731e-56	15.7023	13.5378	12.0762	1.77206	2.23108	15.7023	10.704	15.1848	1.46049	10.1933	12.9731	13.3502	1.3168	8.7839
EPB41L2	63.3677	-2.34531	0.247427	-9.47877	2.5731e-21	1.78634e-19	3.63181	4.84758	6.0036	0.787583	1.47048	3.63181	6.59171	3.82608	0.993134	4.96461	5.47125	5.04703	0.438932	3.47696
MTFR2	24.4059	-4.7551	0.556263	-8.5483	1.24915e-17	7.58803e-16	1.60227	2.71938	2.69127	0.0492239	0.202825	1.60227	1.02806	1.31522	0.175259	1.95416	2.53821	1.68234	0	1.64698
FBXO5	68.7506	-1.03284	0.166728	-6.19477	5.83695e-10	2.17045e-08	7.31704	3.90171	5.0375	2.2643	2.4339	7.31704	5.44269	4.7826	2.04469	4.17239	4.34316	3.58176	1.56762	4.94094
GPER1	10.8442	-2.39879	0.483625	-4.96001	7.04879e-07	1.8396e-05	0.694317	1.4188	0.483048	0.196896	0.101413	0.694317	0.786167	0.358695	0.175259	1.00349	0.73326	0.325615	0.125409	0.670992
NUDT1	190.076	-1.25019	0.136729	-9.14357	6.04251e-20	4.01684e-18	12.2841	12.1781	16.8377	6.49756	5.98335	12.2841	12.1553	18.7717	4.73199	11.1968	15.6241	15.3582	5.64342	12.8708
ITGB8	74.3719	-1.02257	0.301552	-3.39103	0.000696309	0.00816259	4.32613	7.21226	4.41644	1.08293	4.8171	4.32613	4.4751	2.21195	2.51205	3.1689	2.53821	1.79088	3.00982	4.57495
DNAH11	31.5408	-1.63871	0.27645	-5.92769	3.07219e-09	1.08241e-07	2.18977	2.36467	1.93219	0.738359	0.96342	2.18977	2.53992	1.0163	0.467357	1.37319	2.08697	3.31042	0.689751	1.82998
ANLN	2273.38	-3.88993	0.170533	-22.8105	3.60969e-115	2.99243e-112	124.229	308.472	253.462	7.08825	13.2851	124.229	194.848	144.494	13.1444	136.58	164.927	251.429	12.5409	124.561
GLI3	32.2613	-1.23032	0.279514	-4.40164	1.07435e-05	0.000217541	1.38863	2.54202	2.55325	1.13215	1.26766	1.38863	2.1166	2.15217	0.759456	2.00697	2.76383	4.77568	0.81516	1.34198
FIGNL1	96.58	-1.22319	0.136437	-8.96523	3.09631e-19	1.98347e-17	6.88977	7.92166	7.31473	2.41197	2.83955	6.88977	7.0755	7.35325	4.03096	6.76032	7.67103	6.6751	2.50819	6.03893
ZNF273	43.265	-1.2314	0.248625	-4.95286	7.31305e-07	1.90153e-05	3.36477	3.07408	2.89829	2.51042	1.16625	3.36477	3.32609	2.80978	1.46049	3.01046	2.98945	2.60492	0.940569	2.01298
RFC2	611.588	-1.03773	0.165722	-6.2619	3.80322e-10	1.44471e-08	59.5511	50.2493	21.5992	24.169	24.694	59.5511	35.9822	55.5978	20.739	50.3327	54.9945	35.8176	18.247	49.6534
DBF4	166.27	-1.40046	0.130813	-10.7058	9.55628e-27	8.26237e-25	12.8716	12.119	12.0762	4.5286	3.95509	12.8716	12.7601	17.7554	4.32305	11.144	10.6605	12.1563	5.26719	8.6009
COL1A2	322.475	1.34169	0.248421	5.40088	6.63153e-08	2.02729e-06	5.55454	14.7201	17.8038	23.9721	42.5933	5.55454	9.85732	18.2935	30.0277	12.57	21.3209	18.1259	24.8937	20.2518
ASB4	12.5332	-1.45484	0.403891	-3.60207	0.000315696	0.00418149	0.694317	0.94587	0.828082	0.393792	0.557769	0.694317	0.665218	0.358695	0.292098	1.7429	0.507642	0.271346	0.438932	1.21999
MCM7	2236.84	-2.02505	0.145761	-13.8929	6.98962e-44	9.56356e-42	148.424	180.129	187.561	43.957	42.7454	148.424	143.264	222.032	40.3096	196.578	271.588	141.859	41.0088	197.821
EZH2	116.939	-1.48226	0.205919	-7.19826	6.09853e-13	2.88411e-11	7.04999	8.21724	8.76387	3.6918	3.65085	7.04999	4.35415	13.75	2.39521	10.6686	9.02474	7.81475	3.69957	10.4309
XRCC2	71.1661	-3.43585	0.30311	-11.3353	8.76965e-30	8.46512e-28	7.26363	5.9708	7.38373	0.196896	0.304238	7.26363	5.92649	6.57608	0.350518	5.49276	9.30676	4.66714	0.752456	7.07592
NCAPG2	449.105	-2.48978	0.149115	-16.6971	1.37668e-62	2.89575e-60	18.4795	48.7714	48.9259	5.66075	6.94677	18.4795	34.9542	30.9076	6.01722	36.6008	43.9392	36.7945	6.33317	29.6456
XKR5	17.1474	-3.22028	0.511037	-6.30147	2.9484e-10	1.1322e-08	1.49545	1.0641	1.24212	0	0.354944	1.49545	1.69328	2.33152	0.116839	2.00697	1.69214	0.542691	0.188114	2.31797
TNFRSF10C	191.797	1.56565	0.177125	8.83925	9.63654e-19	6.09004e-17	4.80681	4.9067	7.52175	17.5237	20.8403	4.80681	4.53558	11.9565	27.983	9.24263	7.78384	6.18668	23.4515	11.0409
TNFRSF10D	270.058	1.05277	0.160672	6.55227	5.66697e-11	2.30157e-09	5.23409	13.1831	13.2493	25.7933	23.8827	5.23409	15.8443	11.6576	27.3404	12.8869	14.778	12.9703	26.2732	9.45489
CDCA2	121.513	-4.44471	0.277056	-16.0427	6.43489e-58	1.24229e-55	12.2841	11.646	13.2493	0.196896	0.760595	12.2841	11.1273	9.86412	0.817875	6.97158	12.5782	9.6599	0.501637	6.89292
ESCO2	115.327	-6.42997	0.46231	-13.9084	5.63548e-44	7.78635e-42	7.37045	10.8184	10.7651	0.147672	0.253532	7.37045	10.3411	12.0163	0.116839	14.1544	14.6088	5.75253	0.0627046	9.57689
PBK	704.193	-8.71715	0.41366	-21.0732	1.40006e-98	5.97911e-96	72.6897	78.6845	74.3204	0	0.304238	72.6897	44.5696	86.1467	0.116839	48.6955	70.9006	66.2626	0.188114	39.1005
GINS4	100.677	-2.0361	0.262447	-7.75811	8.62068e-15	4.53326e-13	2.83068	6.50285	14.1464	2.2643	2.89026	2.83068	8.10356	10.7609	1.34365	7.71099	12.3526	9.06294	1.88114	8.1129
ANK1	85.5335	1.10332	0.146911	7.51013	5.90681e-14	3.00522e-12	3.09772	3.48789	4.69247	5.90687	11.0033	3.09772	2.53992	3.10869	7.01036	4.06676	3.83551	4.23299	8.84135	4.94094
GGH	143.105	-2.99644	0.23157	-12.9397	2.68841e-38	3.10555e-36	17.8386	10.4637	7.10771	2.11663	1.01413	17.8386	11.5506	15.4239	1.51891	13.415	10.9989	13.1874	1.69302	13.9688
LRRCC1	163.154	-1.14548	0.153592	-7.45795	8.7881e-14	4.45506e-12	16.717	11.8234	10.282	5.26696	7.04818	16.717	8.34546	14.3478	4.20622	10.0349	14.1012	9.06294	5.4553	12.0779
CA2	71.3577	-1.75056	0.303788	-5.76243	8.29103e-09	2.81555e-07	4.05909	5.20228	2.76027	1.0337	2.63673	4.05909	5.32174	7.65217	1.34365	6.86595	10.9989	4.88422	2.06925	5.85593
RIPK2	51.9175	-1.15608	0.304476	-3.79696	0.000146483	0.0021985	3.63181	2.00997	4.48545	1.57517	1.52119	3.63181	3.80988	2.63043	1.92785	1.58445	1.41012	2.71346	2.06925	2.86697
RAD54B	21.6191	-1.2854	0.282022	-4.55782	5.16875e-06	0.000112412	1.49545	1.83262	1.24212	0.295344	0.202825	1.49545	1.20949	0.956521	0.817875	1.79571	2.4254	1.30246	0.689751	1.40298
CCNE2	88.3449	-4.03069	0.302312	-13.3329	1.48972e-40	1.84163e-38	8.75908	6.44374	6.76267	0.639911	0.152119	8.75908	8.04309	8.84782	0.467357	7.55255	12.4654	4.93849	0.438932	7.50291
DSCC1	11.4654	-3.14835	0.510402	-6.16837	6.89997e-10	2.55226e-08	0.694317	0.591168	1.10411	0.0984479	0	0.694317	0.665218	1.31522	0.0584197	1.00349	1.46652	0.488422	0.188114	1.46398
ATAD2	849.87	-1.59075	0.103259	-15.4055	1.50434e-53	2.71804e-51	75.2533	70.4082	60.519	20.1326	20.9417	75.2533	57.8135	54.9999	21.2648	69.9799	72.7056	61.3784	22.6364	67.5262
KCNQ3	30.0585	-1.04009	0.278725	-3.7316	0.000190267	0.00274455	1.28182	2.83761	2.0012	1.72284	1.26766	1.28182	3.56799	0.836956	0.701036	2.1126	1.35371	2.22503	0.752456	1.28098
ADAMTSL1	56.477	-1.00925	0.294838	-3.42306	0.000619212	0.00742685	4.7	4.78846	3.17432	1.08293	0.862007	4.7	2.47945	6.03804	1.81101	4.38365	4.39956	6.24095	1.69302	3.59896
AL158206.1	305.989	1.23408	0.141069	8.74801	2.17144e-18	1.36009e-16	9.29317	10.7001	13.8014	29.4851	37.0156	9.29317	11.1878	13.8696	30.0861	10.563	12.9731	12.5362	39.0023	15.6158
KIF24	49.1111	-2.48973	0.283123	-8.79381	1.44575e-18	9.09597e-17	2.08295	5.14317	4.34743	0.196896	0.557769	2.08295	3.62846	1.91304	1.10997	6.07373	4.06113	3.20188	0.81516	3.72096
FANCG	143.758	-1.95137	0.177864	-10.9711	5.26149e-28	4.75321e-26	8.81249	13.7151	8.0048	1.87051	3.04238	8.81249	10.704	15.1848	3.91412	13.2566	15.06	8.7916	3.44875	11.2239
ARHGEF39	45.0672	-3.30539	0.309112	-10.6932	1.09578e-26	9.35932e-25	3.20454	5.02493	3.86438	0.689135	0.152119	3.20454	3.26562	5.49999	0.584197	3.22172	4.62518	4.50434	0.376228	2.25697
MELK	193.099	-5.42556	0.288347	-18.8161	5.57221e-79	1.45424e-76	15.0079	18.208	21.8752	0.0984479	0.659182	15.0079	15.8443	16.7989	0.408938	15.0523	22.7875	14.7612	0.376228	13.2368
CKS2	749.535	-2.38838	0.161237	-14.8128	1.21027e-49	1.98329e-47	53.9965	58.5257	68.4548	9.89401	8.21442	53.9965	49.4076	83.9945	12.5018	57.1987	61.1426	47.6483	12.1647	52.4594
ZNF367	57.1978	-3.22105	0.294414	-10.9405	7.37695e-28	6.62187e-26	6.35568	5.85257	3.31233	0.590687	0.456357	6.35568	4.17273	7.47282	0.584197	4.75335	5.58406	3.96165	0.188114	5.79493
ZNF782	12.2927	-1.62881	0.440545	-3.69727	0.00021793	0.00306515	0.694317	0.472935	0.759076	0.590687	0.354944	0.694317	1.57233	1.375	0.292098	0.369705	0.451237	1.35673	0.125409	0.548993
AL445487.1	22.0306	-1.65457	0.283316	-5.84003	5.21925e-09	1.80725e-07	1.81591	1.35969	1.72517	0.393792	0.456357	1.81591	1.33044	1.85326	0.584197	1.00349	2.25619	2.06223	0.689751	1.28098
WHRN	19.192	1.09025	0.293203	3.71841	0.000200482	0.0028626	0.640908	1.00499	0.966096	1.62439	0.811301	0.640908	0.786167	1.19565	2.86256	1.0563	1.1845	1.19392	1.88114	0.0609993
ASTN2	185.279	1.34861	0.147877	9.11982	7.5246e-20	4.95534e-18	5.3409	6.91667	9.38493	12.0106	22.3108	5.3409	4.9589	11.1793	22.9005	6.65469	7.44541	7.54341	22.3856	7.74691
PHF19	173.037	-1.38518	0.144409	-9.59207	8.63335e-22	6.11406e-20	12.4977	11.5278	12.4902	4.08559	4.61427	12.4977	11.5506	10.4022	4.32305	10.9327	12.3526	15.6295	6.7721	9.21089
C5	18.0087	-1.80919	0.342547	-5.28157	1.28082e-07	3.73718e-06	1.86932	1.12322	1.24212	0.196896	0.96342	1.86932	1.26996	1.43478	0.233679	1.63727	1.97416	1.24819	0.501637	1.09799
PKN3	16.2258	-1.1982	0.3021	-3.96623	7.3018e-05	0.00120497	1.12159	1.24145	0.552055	0.787583	0.304238	1.12159	0.604744	0.777173	0.701036	0.792225	1.1845	1.5738	0.188114	1.52498
CEL	15.6066	1.10925	0.260444	4.25907	2.05278e-05	0.000386762	0.427272	0.413818	1.44914	1.18137	1.11554	0.427272	0.846641	0.538043	1.69417	0.686595	0.451237	0.325615	2.00655	0.792991
CCDC3	18.1513	1.40532	0.256941	5.46942	4.51517e-08	1.40469e-06	0.747726	0.94587	0.483048	2.21508	1.97755	0.747726	0.725692	0.896738	2.57046	0.52815	0.564046	1.19392	1.44221	0.731991
MCM10	187.122	-7.89529	0.580999	-13.5892	4.64416e-42	6.0602e-40	14.6875	16.2571	15.0435	0.0984479	0	14.6875	11.3692	18.0543	0.175259	16.6367	30.7405	16.2265	0.0627046	21.5937
ACBD7	22.8818	-6.55991	0.883239	-7.42711	1.10998e-13	5.54714e-12	1.65568	2.24644	2.13921	0	0.0507063	1.65568	0.725692	2.33152	0	0.84504	2.31259	3.36469	0.0627046	0.731991
PRTFDC1	183.169	-1.8556	0.161907	-11.4609	2.07262e-30	2.04261e-28	17.4113	19.6859	20.081	2.51042	4.86781	17.4113	12.6391	15.9022	4.96567	13.6263	10.9989	9.55136	4.20121	12.8098
MASTL	196.637	-1.86191	0.165623	-11.2418	2.54155e-29	2.4039e-27	13.192	14.0698	15.2505	4.7255	4.51286	13.192	12.8206	22.3587	2.9794	16.4783	21.8286	12.7532	3.19794	17.7508
ZWINT	698.111	-3.30709	0.155742	-21.2344	4.59401e-100	2.15812e-97	51.1124	61.8362	65.3495	3.6918	5.57769	51.1124	43.602	63.5488	5.84197	54.3995	82.8584	59.8046	7.96349	55.6923
CDK1	961.019	-7.2226	0.262477	-27.5171	1.09682e-166	2.57625e-163	98.6465	111.672	117.726	0.0492239	1.31836	98.6465	71.0574	92.6032	0.584197	64.4871	86.0735	63.5491	0.564342	66.3672
RTKN2	56.5611	-3.99852	0.304053	-13.1508	1.68461e-39	1.99506e-37	4.91363	6.6802	5.38254	0.24612	0.456357	4.91363	5.68459	5.32065	0.408938	4.43646	3.55349	5.48118	0.188114	3.90395
DNA2	137.291	-2.46351	0.234844	-10.49	9.60309e-26	8.00807e-24	7.26363	9.39958	9.79898	1.47672	1.41978	7.26363	9.1921	17.875	2.45363	11.6721	18.6699	11.0709	1.3168	14.6398
FAS	283.319	1.58412	0.153479	10.3214	5.63823e-25	4.56664e-23	8.33181	8.15813	11.7312	25.3503	28.0913	8.33181	9.01068	17.2772	36.6291	11.8306	11.2809	5.64399	36.3687	11.7119
AL157394.1	12.1267	1.93454	0.350022	5.52693	3.25892e-08	1.02977e-06	0.213636	0.236467	0.207021	1.0337	1.82543	0.213636	0.302372	1.31522	1.92785	0.264075	0.564046	0.325615	1.44221	0.243997
KIF20B	407.666	-2.43848	0.176675	-13.8021	2.47445e-43	3.3014e-41	35.6238	32.5734	30.7771	6.64523	4.96922	35.6238	33.14	35.8695	4.84883	24.7174	36.2118	39.5622	6.20776	22.6917
KIF11	135.096	-4.04718	0.233054	-17.3659	1.49589e-67	3.51359e-65	10.6284	10.641	11.6622	0.492239	1.31836	10.6284	7.86167	13.4511	0.934715	8.76729	11.9578	10.4197	0.564342	8.1129
CEP55	54.5627	-8.78407	0.858232	-10.2351	1.38102e-24	1.09341e-22	4.59318	5.14317	4.48545	0	0	4.59318	2.66087	7.8913	0	3.90831	4.96361	6.24095	0	3.96495
HELLS	247.339	-3.11444	0.193088	-16.1296	1.58047e-58	3.18193e-56	18.5863	22.8782	25.8086	2.21508	2.4339	18.5863	18.2028	21.5815	1.92785	21.2845	27.5255	19.3198	1.88114	24.5827
TLL2	36.7091	-1.39722	0.286808	-4.8716	1.10696e-06	2.80079e-05	3.89886	3.25143	2.34623	0.886031	0.811301	3.89886	1.69328	1.31522	0.642616	2.00697	1.41012	4.17872	1.06598	1.46398
C10orf82	14.4572	-1.79871	0.45668	-3.93866	8.19386e-05	0.00133344	0.640908	0.295584	1.72517	0	0.0507063	0.640908	0.302372	0.836956	0.350518	1.63727	1.86135	0.922575	0.689751	2.01298
MKI67	353.346	-9.29891	0.668525	-13.9096	5.5384e-44	7.72799e-42	22.4852	31.3319	40.576	0.0492239	0	22.4852	27.6973	18.3532	0.175259	23.4499	37.4527	41.4073	0.0627046	23.0577
TRIM22	73.9894	1.69229	0.202265	8.36668	5.92621e-17	3.46548e-15	2.45682	2.36467	1.86319	6.64523	8.8229	2.45682	2.3585	3.40761	10.5155	2.42949	1.46652	1.73661	9.09217	3.90395
KIF18A	269.389	-2.89933	0.128402	-22.5801	6.79336e-113	5.03888e-110	20.0284	25.6567	27.6027	2.85499	3.2452	20.0284	17.9609	17.4565	3.09624	19.7	23.0695	23.8241	2.6963	21.4107
DEPDC7	27.1318	-1.11682	0.280426	-3.98258	6.81709e-05	0.00113966	1.81591	2.24644	3.24332	0.787583	0.304238	1.81591	1.33044	2.69021	0.525777	0.897855	2.14338	1.5738	1.00327	1.95198
DDB2	1308.63	1.00444	0.129054	7.78312	7.07574e-15	3.79158e-13	42.834	48.2985	64.5214	113.117	137.87	42.834	55.0921	52.3695	129.283	69.2933	61.8759	40.5933	128.795	88.9979
FAM111B	157.801	-7.4711	0.563838	-13.2504	4.48588e-40	5.44995e-38	15.9159	18.6218	18.4938	0	0.253532	15.9159	9.9178	20.9837	0.116839	14.4713	19.8544	10.5282	0.0627046	15.6158
FAM111A	112.481	-1.08823	0.155299	-7.00737	2.4284e-12	1.11115e-10	7.90454	7.98077	11.0411	2.80577	5.57769	7.90454	6.53123	5.79891	3.2715	7.28847	8.85553	5.04703	3.63687	7.68591
RPLP0P2	62.6335	1.09248	0.212663	5.13715	2.78936e-07	7.75355e-06	2.77727	2.18732	2.55325	2.80577	8.77219	2.77727	1.93518	2.92934	5.95881	4.54209	2.36899	2.93053	9.28029	3.96495
FEN1	931.552	-1.43136	0.142086	-10.0739	7.20415e-24	5.54798e-22	69.4317	65.0285	74.3204	21.1171	24.2376	69.4317	53.2174	88.239	25.0036	69.9799	111.85	57.2539	26.3359	72.3451
INCENP	18.3818	-1.54224	0.341637	-4.51426	6.35397e-06	0.000134253	0.747726	2.48291	0.966096	0.147672	0.709888	0.747726	1.75376	1.0163	0.292098	1.42601	1.63573	1.68234	0.438932	1.89098
CDCA5	165.88	-3.85009	0.245019	-15.7135	1.22315e-55	2.32944e-53	12.2841	9.4587	14.6985	1.27982	1.26766	12.2841	13.3044	18.413	1.05155	15.9501	22.167	10.6367	0.81516	14.7008
POLA2	227.34	-1.15048	0.135475	-8.49225	2.02678e-17	1.22066e-15	12.6045	17.3804	20.288	6.69446	7.35242	12.6045	15.7838	18.5924	6.8351	19.9113	21.603	12.3734	6.7094	17.8728
TESMIN	26.9341	-1.82197	0.286269	-6.36453	1.95895e-10	7.64748e-09	1.22841	2.77849	1.51815	0.738359	0.912714	1.22841	1.33044	2.15217	0.350518	1.95416	0.73326	2.82199	0.501637	1.76898
DDIAS	94.679	-3.39523	0.244893	-13.8641	1.0446e-43	1.41554e-41	7.37045	10.2863	14.4224	0.639911	0.862007	7.37045	7.43835	8.66847	0.350518	7.13003	10.322	5.91533	0.627046	5.61193
DLG2	132.642	-1.13152	0.244977	-4.61887	3.85828e-06	8.65839e-05	10.4682	11.3504	8.69487	2.51042	3.65085	10.4682	8.22451	3.7663	5.49145	11.1968	6.59934	6.83791	4.13851	5.06294
TUBAP2	265.354	-1.21209	0.169231	-7.16231	7.93263e-13	3.72648e-11	15.1148	18.7992	19.2529	7.33437	7.09888	15.1148	15.0581	22.3587	9.23031	14.4185	25.7769	22.4131	8.1516	14.8838
KDELC2	85.0619	-1.184	0.160329	-7.38483	1.52643e-13	7.54808e-12	4.91363	6.85755	9.24692	3.59335	3.44803	4.91363	6.34981	4.90217	2.27837	5.86247	4.62518	7.48914	2.00655	5.97793
H2AFX	31.9792	-1.2626	0.221908	-5.68975	1.27225e-08	4.24879e-07	2.61704	2.00997	3.10531	0.541463	1.11554	2.61704	1.93518	2.63043	0.584197	2.32386	2.25619	2.44211	1.06598	1.58598
SPA17	17.928	-1.65927	0.309985	-5.35274	8.66335e-08	2.6144e-06	1.22841	1.4188	1.38014	0.344568	0.507063	1.22841	0.665218	1.73369	0.642616	0.897855	1.57933	2.06223	0.438932	0.914989
CCDC15	15.6246	-2.38974	0.437418	-5.46329	4.67391e-08	1.45087e-06	1.01477	1.18234	1.10411	0.0492239	0	1.01477	0.544269	0.777173	0.408938	0.95067	2.70742	1.13965	0.438932	1.15899
CHEK1	195.535	-1.8677	0.187852	-9.94242	2.72123e-23	2.05081e-21	13.5125	14.7792	14.1464	3.98714	3.54944	13.5125	11.853	19.7282	3.91412	14.0488	24.3668	13.1331	5.20448	16.3478
FOXM1	68.7606	-8.15176	0.855534	-9.52828	1.59918e-21	1.12125e-19	3.89886	5.43875	7.31473	0	0	3.89886	3.80988	6.39673	0.0584197	6.23217	7.2762	7.3806	0	3.65996
RAD51AP1	181.306	-4.75576	0.252623	-18.8255	4.66515e-79	1.24049e-76	17.4648	16.8483	18.9079	0.541463	0.456357	17.4648	15.421	22.6576	0.408938	15.3692	16.9214	11.5051	0.627046	14.9448
NCAPD2	657.407	-1.54165	0.123214	-12.512	6.42121e-36	7.12552e-34	38.1875	53.9146	50.7891	17.2776	18.4571	38.1875	45.0534	35.75	12.6771	42.7802	56.179	60.6186	15.3626	43.3095
CDCA3	386.456	-2.934	0.173797	-16.8818	6.12829e-64	1.30858e-61	29.8557	28.5534	37.4707	6.20222	4.15792	29.8557	23.1617	33.9565	4.61515	24.1365	36.8886	33.4298	3.57416	24.0337
DDX12P	36.7181	-2.06075	0.261128	-7.89169	2.98115e-15	1.62214e-13	2.51022	2.18732	2.55325	1.0337	0.760595	2.51022	3.20514	4.30434	0.525777	2.85201	4.17394	1.89942	0.877865	3.17196
APOLD1	71.3191	-2.81243	0.269785	-10.4247	1.9119e-25	1.5757e-23	5.44772	10.2863	6.76267	0.393792	1.01413	5.44772	5.14032	5.32065	0.642616	2.21823	3.44068	5.04703	0.877865	3.65996
LMO3	23.3285	-1.31739	0.356068	-3.69982	0.000215749	0.00304055	2.02954	1.89174	2.0012	0.0492239	0.456357	2.02954	0.786167	2.51087	1.46049	1.69008	2.14338	1.30246	0.940569	1.15899
ARNTL2	25.342	-1.63392	0.311549	-5.2445	1.56703e-07	4.45246e-06	1.28182	1.4188	2.0012	1.2306	0.811301	1.28182	1.69328	1.19565	0.525777	2.1126	2.03057	1.5738	0.313523	4.33095
TSPAN11	114.376	1.28666	0.151747	8.47899	2.27163e-17	1.36229e-15	3.89886	4.72935	6.34863	8.71264	17.5444	3.89886	2.72135	3.88587	12.3265	6.81314	4.79439	5.04703	9.34299	5.36794
DDX11	123.121	-1.67705	0.208297	-8.05121	8.19819e-16	4.64004e-14	9.07954	9.93163	5.31353	3.19956	2.94097	9.07954	7.3174	13.5109	3.8557	10.1405	14.6088	6.07814	3.13523	9.21089
TUBA1B	5439.1	-1.1078	0.147463	-7.51239	5.80573e-14	2.9645e-12	306.675	419.316	416.318	174.696	189.895	306.675	338.415	358.994	197.283	342.505	491.905	534.931	145.663	270.349
TROAP	215.808	-7.31892	0.468171	-15.633	4.33787e-55	8.0439e-53	23.6068	26.8982	27.6027	0	0	23.6068	13.5463	19.3695	0.0584197	14.4713	15.4549	21.9247	0.0627046	10.3089
DNAJC22	22.9643	-1.61254	0.333527	-4.83479	1.33284e-06	3.28963e-05	1.60227	1.71439	2.20822	0.492239	0.557769	1.60227	1.99565	0.896738	0.993134	1.58445	1.07169	1.35673	0.376228	0.609993
RACGAP1	1028.5	-4.00271	0.187073	-21.3965	1.43987e-101	7.51558e-99	58.4295	102.331	95.5055	3.24878	6.79465	58.4295	63.8005	66.4782	6.07564	75.5783	107.846	117.818	6.7094	61.9753
METTL7A	65.6462	-1.86892	0.274128	-6.81769	9.25147e-12	3.98718e-10	4.86022	4.43376	3.31233	1.37827	2.12967	4.86022	2.8423	6.63586	1.46049	4.01394	7.16339	3.96165	1.94384	4.69694
NR4A1	33.2482	1.12067	0.333779	3.35753	0.000786434	0.00899612	1.44204	0.532052	3.72637	5.11929	2.68743	1.44204	2.53992	0.896738	2.74572	0.84504	0.676856	1.19392	3.07253	0.731991
ESPL1	50.6106	-7.22835	0.844617	-8.55815	1.14696e-17	6.99744e-16	4.32613	4.43376	4.34743	0	0	4.32613	4.59605	3.34782	0	4.17239	6.26091	2.82199	0.0627046	3.65996
PMEL	118.819	-1.10746	0.304075	-3.64205	0.000270477	0.00369673	7.21022	10.5228	6.62466	2.41197	4.10721	7.21022	6.89408	14.6467	3.79728	11.4609	11.9578	18.9399	3.19794	8.2349
CDK2	244.608	-1.03771	0.14808	-7.00776	2.42171e-12	1.11115e-10	21.7909	19.213	12.5593	10.3863	7.45383	21.7909	14.4534	19.1304	8.00349	22.4464	17.6546	17.3661	7.08562	17.5678
TIMELESS	344.903	-1.78055	0.158827	-11.2106	3.61607e-29	3.35272e-27	19.9216	32.4552	27.3957	5.31619	10.4455	19.9216	22.7384	29.5924	9.11347	30.844	36.4938	26.3205	7.90078	30.5606
PRIM1	137.526	-1.80046	0.178431	-10.0905	6.08638e-24	4.73897e-22	10.7886	12.0007	11.3171	2.75654	3.54944	10.7886	9.13163	14.0489	2.33679	11.5137	16.583	8.30317	3.19794	9.94288
NEMP1	167.337	-1.54811	0.145576	-10.6344	2.06172e-26	1.75035e-24	8.97272	14.5427	15.2505	3.74102	6.59182	8.97272	11.4297	12.1359	4.73199	10.0349	12.1834	11.1252	3.44875	11.1019
E2F7	20.6988	-2.51105	0.369745	-6.7913	1.11126e-11	4.74577e-10	0.854545	1.71439	1.51815	0.443016	0.0507063	0.854545	2.17708	1.07609	0.175259	2.32386	2.87664	1.95369	0.501637	1.09799
TMPO-AS1	18.9238	-1.30615	0.322342	-4.05208	5.07637e-05	0.000872455	1.60227	1.12322	1.58716	0.738359	0.709888	1.60227	0.483795	2.80978	0.292098	1.42601	1.41012	1.46527	0.313523	1.58598
GOLGA2P5	32.8111	-1.34064	0.31772	-4.21956	2.44774e-05	0.000455093	1.49545	1.83262	1.86319	0.787583	1.31836	1.49545	2.3585	2.15217	0.759456	4.01394	3.15866	1.30246	1.44221	4.45295
DEPDC4	29.5924	-1.08198	0.257053	-4.20915	2.56331e-05	0.000472837	2.13636	2.12821	1.65616	0.443016	0.760595	2.13636	1.45138	2.51087	0.993134	3.01046	2.76383	3.09334	0.81516	1.95198
GAS2L3	130.848	-3.06947	0.276067	-11.1186	1.0186e-28	9.38244e-27	8.33181	13.1239	11.1101	1.47672	2.07896	8.33181	9.61542	6.21738	0.934715	7.28847	11.845	15.7923	0.940569	8.8449
PARPBP	92.183	-3.31205	0.223615	-14.8114	1.23603e-49	2.00222e-47	7.21022	8.15813	7.59076	0.689135	0.862007	7.21022	7.01503	7.17391	0.759456	6.17936	8.5171	8.84587	0.752456	6.40492
CIT	84.6914	-5.86717	0.439666	-13.3446	1.27339e-40	1.58814e-38	8.22499	9.4587	9.24692	0.0492239	0.354944	8.22499	5.26127	6.39673	0	6.02091	5.97889	9.17148	0.0627046	7.38091
KNTC1	104.034	-2.25069	0.301983	-7.45305	9.12077e-14	4.60713e-12	7.47726	5.9708	5.86558	2.16585	3.04238	7.47726	7.37787	8.24999	1.92785	10.2989	14.2704	9.17148	1.3795	6.83192
SKA3	165.396	-6.19253	0.360785	-17.1641	4.9326e-66	1.13959e-63	14.9011	12.8284	10.5581	0	0.101413	14.9011	12.4577	17.7554	0.525777	12.3059	21.5466	13.1874	0.188114	11.3459
CENPJ	228.785	-1.36687	0.132657	-10.3038	6.77404e-25	5.45523e-23	16.0227	22.8782	16.4926	7.13747	7.04818	16.0227	17.9004	14.9456	6.19248	15.3164	16.1881	16.5521	4.89096	15.7988
BRCA2	109.14	-5.39238	0.366802	-14.7011	6.34399e-49	9.93398e-47	10.2545	10.1681	7.72877	0.295344	0.152119	10.2545	7.43835	9.98369	0.175259	8.76729	15.3421	11.4508	0.313523	11.8339
RFC3	443.877	-1.1046	0.102748	-10.7505	5.89489e-27	5.1689e-25	31.1375	32.396	33.4683	14.4226	14.7555	31.1375	24.3712	40.5923	13.7286	34.7523	38.6936	25.3437	14.234	30.7436
CCNA1	24.3196	-4.28397	0.552041	-7.76024	8.47711e-15	4.47445e-13	1.22841	4.37465	2.82928	0	0.202825	1.22841	1.08854	1.31522	0.175259	1.42601	0.958879	1.08538	0	1.15899
DLEU2	25.5556	-1.5165	0.242222	-6.26078	3.83055e-10	1.45118e-08	1.7625	1.59615	1.86319	0.689135	0.608476	1.7625	0.907115	1.79348	0.584197	2.69357	1.57933	1.79088	0.752456	1.46398
DIAPH3	88.9338	-2.40369	0.247743	-9.70237	2.94589e-22	2.14002e-20	9.72044	6.08904	5.79658	0.984479	1.06483	9.72044	7.68024	10.163	2.16153	5.43995	6.26091	10.0941	1.00327	4.45295
BORA	58.6964	-4.20522	0.332568	-12.6447	1.19687e-36	1.3494e-34	4.91363	6.20727	5.31353	0.295344	0.405651	4.91363	3.62846	7.05434	0.233679	2.58794	3.72271	6.18668	0.188114	2.62297
GPR183	85.3101	-1.61418	0.252192	-6.40059	1.54775e-10	6.12709e-09	2.83068	5.43875	4.89949	1.87051	1.92684	2.83068	5.86601	5.32065	2.21995	4.96461	7.84024	13.8386	2.32007	8.4789
GAS6-AS1	39.9619	1.94352	0.247538	7.85139	4.11465e-15	2.2303e-13	0.694317	0.768519	1.86319	4.38093	4.76639	0.694317	0.786167	2.51087	4.20622	0.897855	1.74854	1.68234	6.52128	2.43997
STXBP6	23.5263	-1.30581	0.385608	-3.38637	0.000708246	0.00826268	1.81591	1.59615	1.24212	0.590687	0.608476	1.81591	0.907115	0.538043	0.408938	1.58445	1.57933	1.89942	0.627046	1.64698
MIS18BP1	157.453	-1.55691	0.141695	-10.9877	4.37822e-28	3.98079e-26	13.6727	14.9566	11.5241	4.87317	3.29591	13.6727	11.6716	13.5109	4.08938	11.3552	12.3526	9.76844	3.95039	10.3699
POLE2	52.4426	-3.19856	0.274751	-11.6417	2.53057e-31	2.56571e-29	4.1125	3.36966	3.24332	0.24612	0.709888	4.1125	3.87036	5.61956	0.350518	3.22172	5.64046	5.64399	0.689751	5.36794
ATL1	25.8891	-1.14868	0.289594	-3.96651	7.29338e-05	0.00120497	2.24318	1.4188	1.44914	1.18137	0.709888	2.24318	1.20949	3.04891	1.28523	1.10912	1.57933	1.46527	0.81516	1.40298
CDKN3	280.856	-3.77621	0.186428	-20.2557	3.16715e-91	1.14448e-88	27.6659	30.5634	26.7747	1.77206	1.16625	27.6659	18.3237	24.9891	1.40207	18.1684	20.0236	29.0882	2.00655	14.2738
WDHD1	192.97	-1.88875	0.156366	-12.0791	1.36268e-33	1.43315e-31	9.61363	17.7351	16.4926	2.75654	4.05651	9.61363	13.7277	16.9185	4.61515	16.3727	19.2904	12.9703	3.76228	16.0428
DLGAP5	637.669	-8.25394	0.397434	-20.7681	8.41891e-96	3.29577e-93	60.7795	103.75	81.2211	0.0492239	0.507063	60.7795	37.6151	59.4836	0.0584197	36.6008	44.1648	64.2546	0	38.3685
LINC01220	11.9913	1.10649	0.314945	3.51327	0.000442634	0.00555975	0.106818	0.827636	0.414041	0.787583	1.31836	0.106818	0.423321	0.836956	1.34365	1.21475	0.394832	0.488422	1.00327	0.487994
CEP128	64.5418	-3.77756	0.282393	-13.3769	8.2476e-41	1.0378e-38	3.73863	6.3255	5.65856	0.196896	0.557769	3.73863	4.4751	5.91847	0.350518	4.48928	6.93777	6.94645	0.376228	4.94094
VRK1	496.847	-1.19759	0.0937372	-12.776	2.23299e-37	2.53786e-35	39.2556	32.6916	37.1947	15.4563	15.0598	39.2556	33.8656	40.2934	13.3197	32.27	41.119	34.678	13.6069	36.7216
ARHGAP11B	48.2267	-2.05257	0.294876	-6.96078	3.38392e-12	1.5044e-10	2.56363	4.61111	5.86558	1.27982	0.456357	2.56363	5.32174	4.18478	0.525777	3.32735	3.6663	5.75253	0.689751	2.37897
ARHGAP11A	294.458	-5.71411	0.273978	-20.8561	1.34216e-96	5.40431e-94	25.6363	32.2778	34.1584	0.147672	0.811301	25.6363	20.6218	18.2935	0.467357	20.5979	25.2693	30.5535	0.564342	11.4069
BUB1B	287.343	-3.17225	0.168182	-18.862	2.34285e-79	6.34958e-77	16.8238	26.9573	26.9817	2.51042	2.94097	16.8238	21.9522	21.5217	2.9794	20.7035	28.0331	25.6693	2.44548	16.2868
KNSTRN	1295.86	-1.01247	0.100837	-10.0407	1.00985e-23	7.73466e-22	96.4567	95.1781	100.819	41.102	47.8161	96.4567	74.6858	92.0053	41.1274	70.0855	93.5753	100.398	43.2035	68.9292
KNL1	108.473	-5.666	0.370962	-15.2738	1.14324e-52	1.96484e-50	9.82726	10.9957	10.6961	0.196896	0.202825	9.82726	7.68024	6.57608	0.175259	9.29544	8.46069	14.8697	0.188114	9.33289
RAD51	83.6476	-3.53858	0.289479	-12.224	2.31515e-34	2.49064e-32	3.36477	6.14815	4.76147	0.984479	0.811301	3.36477	7.19645	10.1033	0.701036	9.77078	9.64519	6.45802	0.376228	4.87994
OIP5	29.1379	-3.23697	0.501536	-6.45411	1.08857e-10	4.34595e-09	1.22841	1.30057	1.0351	0.0984479	0.304238	1.22841	3.02372	0.298913	0.116839	1.69008	1.80495	3.96165	0.689751	0.609993
NUSAP1	1438.93	-7.50496	0.218136	-34.405	2.12612e-259	2.99634e-255	137.528	154.059	158.854	0.689135	0.912714	137.528	102.081	140.25	0.759456	82.2858	125.895	122.54	0.564342	82.776
WDR76	237.739	-4.08163	0.171915	-23.7422	1.32333e-124	1.43459e-121	19.0136	25.7158	21.0471	1.42749	1.31836	19.0136	16.3281	20.4456	1.10997	19.7528	23.4079	15.0868	1.19139	23.9727
CEP152	174.513	-2.13175	0.177063	-12.0395	2.20286e-33	2.29962e-31	11.75	15.5477	18.3558	2.65809	3.2452	11.75	13.3648	12.8532	2.80414	11.0912	16.0189	18.1802	2.50819	13.1758
MYO5C	29.0848	-1.08839	0.285034	-3.81846	0.000134286	0.0020402	1.49545	1.18234	1.79418	0.689135	1.47048	1.49545	1.20949	3.64674	1.10997	2.53512	3.21506	2.33357	1.25409	2.19597
CCNB2	728.974	-6.80167	0.258864	-26.2751	3.69173e-152	7.43251e-149	77.4965	85.4238	73.2163	0.393792	0.405651	77.4965	44.2672	60.4999	0.817875	41.7239	60.353	76.628	0.438932	34.0376
PCLAF	158.717	-6.37547	0.432133	-14.7535	2.92226e-49	4.67994e-47	13.8863	13.7151	15.1125	0.344568	0.0507063	13.8863	11.4297	25.7663	0	13.3094	20.2493	10.4739	0.250819	18.2388
PIF1	31.7708	-7.52001	0.887092	-8.47715	2.30785e-17	1.37234e-15	3.04431	3.13319	1.38014	0	0	3.04431	2.53992	3.40761	0	1.58445	3.38428	2.71346	0.0627046	2.31797
ZWILCH	415.424	-1.09343	0.134638	-8.12125	4.61396e-16	2.62196e-14	26.117	35.0563	36.6426	9.50022	15.719	26.117	24.3712	32.6413	12.0344	24.9815	36.7194	34.678	12.1647	25.9247
KIF23	799.882	-3.30589	0.144023	-22.9539	1.34847e-116	1.18775e-113	54.9045	79.5713	82.8082	4.82395	6.69323	54.9045	60.5953	60.9184	6.36774	47.5335	69.8289	85.2568	6.27046	47.5184
AEN	1366.27	1.21145	0.114598	10.5712	4.05115e-26	3.41873e-24	36.3181	56.5748	61.0711	140.731	156.378	36.3181	75.2906	63.6086	124.434	57.5684	48.5644	48.8422	94.7467	69.0512
FANCI	420.689	-3.95755	0.18458	-21.4409	5.55373e-102	3.01033e-99	24.7818	48.6532	49.3399	1.82129	3.29591	24.7818	37.4941	27.6195	2.39521	38.0796	39.8217	35.9804	1.88114	40.1985
TICRR	17.6477	-2.7644	0.399593	-6.91803	4.57971e-12	2.00441e-10	0.747726	1.47792	1.51815	0.196896	0.253532	0.747726	2.1166	1.55435	0.350518	1.21475	1.80495	1.95369	0.0627046	2.25697
BLM	85.7147	-4.38697	0.294865	-14.8779	4.5888e-50	7.60823e-48	5.98181	6.73932	5.86558	0.295344	0.456357	5.98181	5.2008	9.56521	0.467357	8.29196	11.7886	5.42691	0.313523	6.28293
PRC1	861.632	-4.11729	0.160103	-25.7165	7.64267e-146	1.19676e-142	68.6306	96.7152	87.0867	3.54412	4.76639	68.6306	59.4463	67.2554	3.44676	56.0367	74.5105	83.3574	5.20448	47.5794
CCNF	153.823	-1.63657	0.165916	-9.86381	5.97372e-23	4.45437e-21	7.47726	15.193	14.3534	2.11663	4.20862	7.47726	10.0992	10.5217	2.92098	7.34129	10.4913	12.916	3.38605	8.6009
RMI2	39.2499	-1.95593	0.276669	-7.06956	1.55421e-12	7.2051e-11	4.05909	2.95584	2.34623	0.492239	1.36907	4.05909	2.17708	4.66304	0.701036	3.64424	3.83551	2.76772	0.877865	3.04996
AC026401.3	70.784	-1.05569	0.169695	-6.2211	4.93676e-10	1.8553e-08	5.71477	6.20727	6.14161	2.80577	2.73814	5.71477	3.38656	4.60326	2.10311	4.59491	4.39956	6.02387	1.69302	4.02595
ARL6IP1	1419.59	-1.01418	0.103337	-9.81436	9.76591e-23	7.24373e-21	103.346	108.775	116.346	50.11	45.0779	103.346	91.8606	119.027	52.9866	74.1523	87.4272	108.484	49.2858	70.3932
REXO5	578.755	-1.35568	0.136651	-9.92072	3.38315e-23	2.5361e-21	33.8613	45.7564	46.4416	11.4692	20.2318	33.8613	31.4467	50.2173	18.519	38.4493	46.421	49.7105	19.8147	41.5405
PLK1	437.435	-5.18761	0.269274	-19.2651	1.05393e-82	3.09439e-80	43.8488	19.3903	19.2529	1.18137	1.11554	43.8488	32.7771	45.4945	1.40207	25.1928	37.4527	61.9211	1.12868	23.3017
ATP2A1	24.126	-1.48984	0.339077	-4.39382	1.11376e-05	0.000224232	1.97613	1.89174	1.58716	0.639911	0.152119	1.97613	1.26996	2.27174	0.467357	1.00349	3.49709	1.62807	0.940569	0.914989
KIF22	751.276	-1.11249	0.0916038	-12.1445	6.13254e-34	6.49819e-32	53.142	55.156	37.0567	23.1353	28.1927	53.142	51.2823	51.6521	23.6015	52.3397	60.5222	50.5245	23.6396	49.7144
SHCBP1	267.965	-6.63456	0.339264	-19.5557	3.68806e-85	1.20874e-82	24.0875	18.208	21.1161	0.344568	0.101413	24.0875	19.6542	33.2989	0.0584197	17.2705	25.6641	29.5767	0.313523	18.4218
ORC6	459.647	-1.93192	0.146015	-13.2309	5.818e-40	6.94857e-38	40.6977	36.416	25.4635	8.46652	8.36654	40.6977	34.2285	39.7554	11.5671	37.5515	39.8781	28.437	8.21431	39.3445
NKD1	16.1458	-1.48564	0.385242	-3.85638	0.00011508	0.00179405	1.22841	1.4188	1.24212	0.295344	1.06483	1.22841	0.665218	0.717391	0.292098	0.897855	1.52292	0.542691	0.501637	0.85399
MMP2	105.562	1.09654	0.222052	4.93823	7.88339e-07	2.03109e-05	2.88409	3.8426	5.24452	8.4173	12.1188	2.88409	4.35415	6.21738	7.01036	4.54209	5.69687	7.43487	8.33972	5.48993
MT3	47.7674	-1.18435	0.264901	-4.47094	7.78781e-06	0.000162357	3.20454	4.01995	3.65736	0.787583	2.28178	3.20454	2.96324	2.63043	1.46049	5.01743	3.27147	0.759768	1.94384	3.29396
MT2A	134.533	-1.73965	0.234449	-7.4202	1.16947e-13	5.82381e-12	11.6966	13.7742	10.6271	2.41197	1.82543	11.6966	6.10791	9.86412	3.73886	7.71099	11.1681	8.90013	3.51146	4.69694
HPR	25.3984	-3.24857	0.463925	-7.00236	2.51678e-12	1.14786e-10	1.97613	1.59615	1.51815	0.24612	0.202825	1.97613	1.51186	1.07609	0.408938	1.47882	1.63573	4.01591	0.0627046	0.731991
CENPN	254.947	-2.75264	0.14733	-18.6835	6.7482e-78	1.72914e-75	19.2807	26.5435	26.1536	3.00266	3.04238	19.2807	19.0494	22.6576	2.51205	17.429	23.0695	25.2894	2.32007	20.5568
AC092718.4	48.448	-1.52411	0.230392	-6.61528	3.7086e-11	1.52823e-09	2.88409	4.96582	3.31233	1.18137	0.760595	2.88409	2.8423	3.82608	1.28523	2.64075	4.51237	6.40376	0.81516	2.98896
GINS2	666.082	-2.98972	0.176176	-16.9701	1.36639e-64	3.00883e-62	69.2715	59.6489	71.9052	5.11929	7.80877	69.2715	42.3321	76.4619	8.29559	64.2759	67.742	38.8567	6.58399	52.2764
CDT1	28.5415	-2.62387	0.302852	-8.66386	4.56047e-18	2.84383e-16	2.02954	1.95086	2.55325	0.24612	0.507063	2.02954	2.29803	2.33152	0.116839	3.22172	3.6663	2.22503	0.564342	1.95198
FANCA	87.1784	-2.53514	0.204098	-12.4212	2.0045e-35	2.18987e-33	4.27272	8.98576	7.86678	0.886031	0.96342	4.27272	7.68024	10.5815	1.40207	5.9681	8.91193	5.53545	1.3168	7.50291
PIMREG	261.976	-7.8748	0.487235	-16.1622	9.3123e-59	1.902e-56	27.5591	25.1838	30.7081	0.147672	0.152119	27.5591	16.2071	23.1956	0.0584197	13.996	22.0542	23.2815	0.0627046	15.4938
AURKB	324.462	-6.63786	0.308583	-21.5107	1.23539e-102	6.96413e-100	27.3454	26.8982	35.0555	0.24612	0.202825	27.3454	22.1941	32.6413	0.467357	21.6013	40.3293	27.4059	0.188114	20.9228
SHMT1	147.165	-1.57179	0.188679	-8.33053	8.04798e-17	4.64837e-15	7.85113	13.7742	10.7651	2.21508	4.20862	7.85113	9.79685	9.74456	3.15466	11.4609	15.2292	11.4508	5.20448	12.8098
TMEM97	753.773	-1.02944	0.147515	-6.97854	2.9827e-12	1.34298e-10	44.1159	55.8654	54.5844	19.8373	27.9392	44.1159	48.44	79.8097	26.2888	56.8818	77.9512	52.5325	27.5273	58.0713
SPAG5	597.207	-4.96627	0.202022	-24.5829	1.92634e-133	2.26232e-130	41.125	72.8911	70.9391	1.08293	1.01413	41.125	39.9131	46.6304	1.57733	37.2346	59.2813	57.9594	2.44548	34.4646
ATAD5	85.636	-1.86718	0.203259	-9.1862	4.06946e-20	2.71805e-18	6.30227	6.6802	3.58836	2.01818	2.3832	6.30227	7.74072	7.35325	1.86943	8.4504	7.84024	6.18668	1.56762	6.77092
SLFN13	155.071	-1.56476	0.169296	-9.24272	2.40315e-20	1.61274e-18	10.6284	16.0207	13.6634	4.47938	3.80297	10.6284	12.881	11.0598	4.20622	9.82359	10.7733	9.44283	1.94384	16.4698
RDM1	26.9244	-5.89607	0.761246	-7.74529	9.53614e-15	4.99602e-13	2.51022	3.07408	1.86319	0.0492239	0	2.51022	1.39091	3.88587	0.116839	2.16542	3.21506	2.00796	0.0627046	1.89098
CDC6	656.228	-5.37991	0.226658	-23.7358	1.54054e-124	1.55077e-121	52.5011	61.8362	82.8772	0.935255	1.11554	52.5011	43.4206	74.0706	1.10997	57.8324	88.7809	44.0665	2.06925	65.5742
TOP2A	1976.91	-8.61887	0.261482	-32.9616	2.88874e-238	2.03555e-234	145.273	262.124	230.069	0.393792	0.456357	145.273	144.957	149.935	0.467357	118.253	163.912	186.469	0.313523	123.28
PSMC3IP	81.7778	-2.29318	0.213424	-10.7447	6.27786e-27	5.46135e-25	4.53977	6.73932	5.52055	1.52594	1.36907	4.53977	7.5593	8.84782	1.16839	6.28499	8.5735	4.66714	1.56762	8.2959
BRCA1	196.743	-1.15435	0.139789	-8.25779	1.48392e-16	8.46678e-15	11.5364	15.4886	15.2505	7.08825	6.33829	11.5364	13.1834	13.8696	4.26463	16.0558	15.9625	16.7149	4.95367	13.2368
C17orf53	144.605	-1.15196	0.168212	-6.84823	7.47684e-12	3.23224e-10	11.2693	8.98576	7.86678	4.82395	5.12134	11.2693	11.5506	11	6.07564	10.5102	14.214	9.38856	3.82498	10.7359
KIF18B	76.7507	-7.83145	0.838079	-9.34453	9.22959e-21	6.2837e-19	5.18068	6.38462	7.0387	0	0	5.18068	6.04744	7.11412	0.116839	5.49276	11.1681	6.62083	0.0627046	4.69694
EME1	118.212	-3.34342	0.283149	-11.808	3.54968e-32	3.62505e-30	7.1034	11.3504	11.1101	0.24612	2.02825	7.1034	7.92214	13.5706	1.40207	10.4046	15.1728	8.0861	0.627046	11.4679
PPM1E	13.751	-2.0512	0.473927	-4.32809	1.50411e-05	0.000294408	0.694317	0.827636	1.10411	0.590687	0.101413	0.694317	1.08854	0.538043	0.175259	0.73941	0.282023	0.868306	0.250819	0.182998
PRR11	283.683	-4.61463	0.213232	-21.6413	7.34135e-104	4.49833e-101	19.7079	26.6026	25.3255	1.18137	0.96342	19.7079	19.6542	22.9565	0.759456	14.2601	27.7511	38.8024	1.06598	16.3478
BRIP1	48.4101	-6.43282	0.678615	-9.47933	2.55921e-21	1.78549e-19	3.36477	4.49288	4.55445	0	0.101413	3.36477	4.41463	4.48369	0.116839	5.07024	6.59934	4.34153	0.0627046	4.69694
ARHGAP27P1-BPTFP1-KPNA2P3	12.3003	-1.81791	0.379897	-4.78526	1.70767e-06	4.12093e-05	1.60227	0.827636	0.552055	0.443016	0.202825	1.60227	0.544269	1.43478	0.233679	1.00349	0.73326	1.24819	0.313523	0.792991
KPNA2	12425.3	-1.87394	0.128708	-14.5596	5.07797e-48	7.77867e-46	864.212	1074.57	1093.97	253.454	247.599	864.212	783.808	1035.02	250.328	673.18	1056.52	1332.2	262.419	655.925
MAP2K6	16.5378	-1.55088	0.425868	-3.64168	0.000270861	0.00369673	1.60227	1.65527	1.79418	0.0492239	0.456357	1.60227	0.483795	2.09239	0.642616	1.53164	1.57933	1.30246	0.376228	0.487994
FDXR	231.388	1.67542	0.173181	9.67436	3.87517e-22	2.77222e-20	11.1625	6.97579	6.90069	26.8763	31.3365	11.1625	7.80119	14.9456	30.2614	9.18981	5.58406	5.86106	17.2438	9.33289
TK1	1109.73	-5.57896	0.198749	-28.0704	2.25402e-173	6.35317e-170	108.901	140.048	109.238	1.47672	2.02825	108.901	73.4763	120.402	2.6873	96.5459	122.06	88.8928	1.94384	104.431
BIRC5	1121.26	-8.76757	0.346402	-25.3104	2.45566e-141	3.14615e-138	99.1272	111.908	114.758	0.0984479	0.456357	99.1272	66.4613	121.538	0.175259	72.0397	114.896	125.362	0.501637	55.2653
NDC80	513.146	-8.08205	0.381373	-21.192	1.13275e-99	5.14961e-97	53.2488	54.3284	53.6183	0.0492239	0.456357	53.2488	37.7965	47.288	0.175259	31.689	49.8053	44.6092	0.188114	25.1317
ZNF519	125.342	-1.32338	0.14599	-9.06484	1.2479e-19	8.10444e-18	6.88977	9.8134	10.9721	3.54412	3.80297	6.88977	8.46641	12.2554	3.97254	8.39759	10.7169	6.18668	3.51146	9.02789
AC016205.1	18.8447	-4.20699	0.524816	-8.01613	1.09129e-15	6.15181e-14	1.65568	2.18732	2.0012	0.147672	0.101413	1.65568	1.75376	2.09239	0	1.58445	1.29731	1.411	0.0627046	1.09799
SKA1	266.24	-6.02028	0.303821	-19.8152	2.20163e-87	7.56771e-85	30.6034	27.2529	31.4671	0.443016	0.760595	30.6034	15.2395	31.9239	0.408938	18.7493	27.9767	17.9088	0.125409	18.0558
C18orf54	54.6687	-1.40296	0.196524	-7.13888	9.40959e-13	4.39104e-11	4.21931	3.90171	5.86558	1.91973	2.3832	4.21931	4.65653	4.125	0.701036	3.22172	4.17394	3.6903	1.3795	4.20895
ATP8B3	51.1061	-3.93447	0.350379	-11.2292	2.93201e-29	2.75473e-27	5.60795	5.14317	6.55565	0.196896	0.253532	5.60795	3.20514	2.69021	0.350518	2.48231	4.56877	5.2641	0.250819	2.19597
CHAF1A	85.2249	-2.31558	0.239326	-9.67541	3.83538e-22	2.75775e-20	5.60795	6.02992	7.59076	1.08293	1.72401	5.60795	5.2008	8.9076	0.876295	10.2989	8.79912	4.72141	1.12868	11.2239
TNFAIP8L1	25.1817	-1.96554	0.302129	-6.50563	7.7368e-11	3.13318e-09	1.70909	2.66026	1.93219	0.787583	0.405651	1.70909	1.02806	1.49456	0.408938	1.63727	2.19978	2.22503	0.689751	1.03699
UHRF1	54.8531	-2.09293	0.245623	-8.5209	1.58325e-17	9.57626e-16	5.3409	4.9067	3.0363	0.886031	1.21695	5.3409	2.66087	5.26086	0.584197	4.27802	6.54294	2.9848	1.63032	5.61193
CDKN2D	31.7966	-1.76624	0.279329	-6.32316	2.56272e-10	9.8949e-09	2.13636	1.71439	2.62226	0.344568	1.31836	2.13636	3.50751	1.55435	0.350518	1.26756	1.74854	2.60492	0.564342	1.95198
SPC24	686.47	-4.98456	0.22052	-22.6036	3.99027e-113	3.12416e-110	44.5965	73.7778	73.9064	0.443016	3.49874	44.5965	40.4573	57.0325	2.74572	55.5086	66.1062	58.2308	1.69302	52.9474
RNASEH2A	325.651	-1.08858	0.194293	-5.60277	2.10952e-08	6.88181e-07	43.742	15.6068	11.8002	9.10643	12.3723	43.742	18.8075	26.3641	11.5671	28.1504	27.5819	22.576	11.7885	27.8157
NFIX	17.0319	-1.11067	0.326859	-3.398	0.0006788	0.00802544	1.12159	1.59615	0.897089	0.344568	0.557769	1.12159	0.786167	1.97282	0.350518	1.63727	0.564046	1.08538	0.940569	1.09799
C19orf57	12.2166	-1.92131	0.529153	-3.63091	0.000282424	0.00382711	0.747726	1.18234	1.38014	0	1.16625	0.747726	1.02806	1.61413	0.116839	0.792225	1.1845	0.542691	0.0627046	1.40298
ASF1B	98.4221	-5.03954	0.369991	-13.6207	3.01598e-42	3.97236e-40	6.94317	7.80342	6.41764	0.0492239	0	6.94317	11.2482	7.17391	0.350518	8.55603	11.9014	8.57452	0.438932	3.29396
ZNF90	28.9101	-1.30038	0.286756	-4.5348	5.76578e-06	0.000123491	1.12159	1.59615	2.13921	0.738359	0.912714	1.12159	2.17708	1.73369	0.817875	2.00697	3.21506	1.62807	1.56762	2.80597
AC011447.3	23.1283	-1.45656	0.277177	-5.25497	1.48051e-07	4.24945e-06	1.22841	1.4188	2.34623	0.787583	0.557769	1.22841	0.907115	1.67391	0.642616	1.53164	2.19978	1.68234	0.564342	2.37897
AC011447.7	26.3736	-1.94376	0.263962	-7.36378	1.7878e-13	8.77891e-12	1.92273	2.83761	1.51815	0.541463	0.659182	1.92273	2.47945	2.21195	0.759456	2.21823	1.97416	2.17076	0.250819	1.82998
ZNF826P	49.4546	-1.20509	0.203464	-5.92288	3.16348e-09	1.11179e-07	3.95227	4.9067	5.10651	1.67361	1.36907	3.95227	3.14467	4.48369	1.75259	3.22172	3.44068	2.06223	1.69302	4.87994
AC010615.2	18.5912	-1.23288	0.313758	-3.9294	8.5157e-05	0.00137786	1.33523	1.00499	0.966096	0.590687	0.253532	1.33523	2.3585	0.956521	0.701036	1.32038	1.52292	1.411	0.438932	0.609993
ZNF724	18.9796	-1.36609	0.314779	-4.33983	1.42593e-05	0.000280273	1.70909	1.30057	1.79418	0.689135	0.862007	1.70909	1.14901	1.375	0.292098	1.7429	1.91776	1.68234	0.627046	1.40298
LINC01224	39.0588	-2.79073	0.305245	-9.14258	6.0979e-20	4.03464e-18	2.29659	3.54701	5.52055	0.590687	0.608476	2.29659	1.63281	3.10869	0.467357	2.42949	5.18923	3.03907	0.376228	2.80597
APLP1	171.809	1.07838	0.152982	7.04906	1.80135e-12	8.32342e-11	9.39999	4.9067	6.76267	17.7206	18.1022	9.39999	7.92214	8.48912	15.6565	7.60536	5.86608	9.93125	10.0327	10.9189
PLAUR	64.2118	-1.15289	0.288424	-3.99721	6.4094e-05	0.00108048	4.80681	7.03491	8.14281	1.32905	4.36074	4.80681	2.53992	5.1413	2.74572	6.17936	6.48653	4.99276	0.940569	3.23296
BBC3	24.2571	1.20588	0.2498	4.82737	1.3835e-06	3.40274e-05	1.175	1.18234	0.414041	2.65809	2.53532	1.175	0.786167	2.03261	2.10311	1.26756	0.225619	0.922575	1.63032	1.64698
HSD17B14	120.513	1.20394	0.232185	5.18526	2.15718e-07	6.056e-06	8.43863	3.66524	1.65616	12.8967	11.6117	8.43863	3.99131	6.45652	12.2681	7.60536	4.23035	3.47322	11.5377	10.5529
POLD1	32.4907	-1.33305	0.266886	-4.99482	5.88903e-07	1.57239e-05	2.40341	3.66524	2.76027	0.639911	0.507063	2.40341	2.53992	1.97282	1.10997	1.63727	1.41012	2.60492	1.3168	1.15899
UBE2S	19.1801	-1.78814	0.32933	-5.42962	5.64738e-08	1.74536e-06	1.49545	1.12322	1.65616	0.541463	0.456357	1.49545	1.02806	1.07609	0.350518	0.63378	0.73326	1.411	0.250819	1.52498
AL109976.1	17.5754	1.3294	0.338792	3.92392	8.7118e-05	0.00140798	0.320454	1.0641	0.276027	1.52594	3.80297	0.320454	0.483795	1.61413	2.10311	1.00349	0.73326	0.542691	1.88114	0.85399
MCM8	180.939	-1.07364	0.196284	-5.46986	4.50398e-08	1.40431e-06	11.3761	13.8333	12.4902	9.2541	6.49041	11.3761	10.4621	13.1522	4.08938	11.7777	16.583	11.6136	5.14178	13.7248
GINS1	301.113	-2.19884	0.156738	-14.0287	1.03976e-44	1.48014e-42	17.8386	24.1197	25.3255	5.61153	5.98335	17.8386	23.3431	29.1141	4.38147	24.7702	30.5713	21.979	5.70612	25.1317
TPX2	1353.47	-6.25965	0.197491	-31.6958	1.77674e-220	8.34655e-217	140.679	99.8484	117.45	1.82129	1.72401	140.679	93.7353	109.88	1.86943	87.937	122.793	141.968	1.81843	79.4211
E2F1	32.8329	-1.88301	0.285533	-6.5947	4.26128e-11	1.7407e-09	2.56363	1.83262	2.9673	0.393792	1.31836	2.56363	1.75376	2.92934	0.233679	2.42949	3.21506	2.1165	0.752456	3.41596
DSN1	430.241	-1.83635	0.136188	-13.4839	1.94511e-41	2.46958e-39	32.3659	32.396	35.1935	8.36807	8.87361	32.3659	26.7297	43.6413	9.46398	36.9705	45.0673	30.7706	9.02947	35.9896
RBL1	76.9798	-1.30758	0.180517	-7.24355	4.37102e-13	2.08816e-11	5.18068	4.96582	6.55565	1.18137	2.53532	5.18068	5.38222	3.94565	1.57733	7.13003	7.21979	6.6751	2.759	6.09993
FAM83D	43.2004	-5.57696	0.575131	-9.69685	3.10959e-22	2.24735e-20	6.35568	4.43376	5.72757	0	0.0507063	6.35568	2.29803	4.125	0.0584197	1.84853	3.10225	2.9848	0.0627046	1.76898
MYBL2	82.6026	-8.90025	0.867098	-10.2644	1.01939e-24	8.1165e-23	7.6909	8.21724	15.3885	0	0	7.6909	4.53558	8.48912	0	6.3378	10.3785	5.37264	0.0627046	4.51395
UBE2C	463.61	-7.93582	0.418705	-18.9532	4.15273e-80	1.14754e-77	88.659	32.1596	36.2976	0.24612	0.253532	88.659	33.2004	49.6195	0.116839	24.7174	38.9756	40.0506	0.188114	25.9247
SULF2	83.6193	1.9586	0.188061	10.4147	2.12393e-25	1.74027e-23	2.67045	3.72436	1.72517	9.94324	10.699	2.67045	1.75376	3.82608	8.29559	2.42949	1.86135	2.82199	7.52456	4.39195
AURKA	1157.88	-1.2051	0.107425	-11.218	3.32583e-29	3.10403e-27	77.2829	100.735	95.1605	30.6173	36.7114	77.2829	71.2388	81.0054	33.6497	66.1244	102.036	105.011	34.613	66.6112
LINC01670	13.9587	-1.20486	0.332497	-3.62368	0.000290438	0.00390568	0.961363	1.30057	1.24212	0.295344	0.811301	0.961363	1.14901	0.956521	0.408938	1.37319	0.846069	0.434153	0.125409	1.34198
CU633906.2	48.1075	-1.0367	0.183391	-5.65295	1.57714e-08	5.21753e-07	3.09772	3.48789	3.72637	1.87051	1.5719	3.09772	3.87036	3.94565	1.69417	2.58794	3.77911	2.2793	1.19139	3.84295
CHAF1B	129.642	-2.87451	0.234371	-12.2648	1.40034e-34	1.51808e-32	10.6818	7.98077	13.0423	0.836807	1.21695	10.6818	7.25692	14.7065	1.63575	12.6228	18.3315	10.0941	1.3168	11.8339
C21orf58	70.9144	-2.41215	0.197477	-12.2149	2.58902e-34	2.76417e-32	5.76818	5.32052	3.72637	0.836807	0.659182	5.76818	6.04744	6.45652	1.22681	6.86595	5.97889	5.1013	1.25409	4.51395
CDC45	226.687	-7.17794	0.464772	-15.444	8.28151e-54	1.51573e-51	21.6841	21.6368	28.2238	0.0492239	0.253532	21.6841	11.732	29.2934	0.0584197	19.8584	41.2882	11.2337	0.250819	16.4698
DERL3	164.447	-1.2281	0.144849	-8.47849	2.28127e-17	1.36229e-15	11.2693	12.8875	8.69487	5.36541	4.8171	11.2693	16.7514	11.9565	3.68044	10.2989	9.7016	11.8307	3.76228	14.7618
DDT	142.182	1.09616	0.238562	4.59485	4.33067e-06	9.61136e-05	5.55454	7.03491	4.62346	18.6559	9.58349	5.55454	5.50317	8.72825	18.6359	10.8799	6.65575	6.45802	16.7421	8.7229
CHEK2	307.39	-1.16806	0.159491	-7.32372	2.41197e-13	1.1681e-11	19.3875	23.4103	21.3231	5.61153	12.8794	19.3875	17.7795	24.3315	10.165	26.4075	33.4479	21.4906	9.78192	19.3368
LIF	14.0215	1.94527	0.308549	6.3046	2.88948e-10	1.11261e-08	0.267045	0.413818	0.276027	1.52594	1.16625	0.267045	0.725692	0.657608	2.16153	0.264075	0.676856	0.325615	1.3795	0.182998
MCM5	1145.97	-2.63562	0.151108	-17.442	3.96107e-68	9.46158e-66	92.9851	109.603	83.0153	15.604	17.2909	92.9851	75.1696	122.255	13.4949	106	130.633	73.209	13.6696	108.335
PDGFB	34.0335	-1.23905	0.342712	-3.61544	0.000299841	0.00400537	3.09772	3.13319	1.10411	0.541463	1.06483	3.09772	2.90277	0.597825	1.46049	3.06327	1.2409	1.24819	0.81516	1.52498
TNFRSF13C	17.2296	-1.18896	0.282846	-4.20358	2.62729e-05	0.000482742	1.54886	1.35969	2.07021	0.24612	0.507063	1.54886	1.63281	1.07609	0.642616	1.21475	0.958879	0.542691	0.627046	0.975988
CENPM	324.019	-4.97213	0.256703	-19.3691	1.40584e-83	4.40277e-81	26.2238	30.9181	34.8485	0.492239	0.557769	26.2238	18.6261	47.9456	0.993134	29.0483	41.7958	26.8632	1.12868	29.1577
FBLN1	29.0513	-2.79524	0.380166	-7.35267	1.94292e-13	9.50749e-12	1.06818	2.60114	2.34623	0.24612	0.456357	1.06818	1.14901	2.51087	0.116839	3.01046	2.87664	3.79884	0.188114	3.78196
GTSE1	106.002	-5.6345	0.367594	-15.3281	4.96539e-53	8.63916e-51	11.0557	10.5228	9.38493	0.0984479	0.304238	11.0557	7.61977	8.42934	0.233679	5.86247	9.13755	12.3191	0.125409	5.00194
PRKX	174.757	1.26059	0.140363	8.98095	2.68448e-19	1.72751e-17	6.78295	6.97579	8.34983	17.573	21.2967	6.78295	4.53558	8.84782	15.5396	6.60188	9.25036	5.64399	13.1053	6.89292
PRPS2	83.3705	-1.29845	0.18609	-6.97755	3.00374e-12	1.34814e-10	8.43863	5.49787	5.10651	1.52594	2.83955	8.43863	3.80988	8.36956	2.39521	7.28847	5.07642	4.01591	2.82171	6.83192
FANCB	18.539	-5.3721	0.768022	-6.99472	2.6579e-12	1.20832e-10	1.38863	1.83262	1.58716	0.0984479	0.101413	1.38863	1.20949	2.69021	0	2.05979	1.57933	0.814037	0	1.95198
MAP7D2	9.67741	-2.05947	0.559263	-3.68247	0.000230981	0.0032198	0.427272	0.709402	0.276027	0.393792	0.101413	0.427272	1.14901	0.23913	0.116839	1.79571	1.35371	0.434153	0.188114	0.182998
MAOB	23.1096	-1.54977	0.393889	-3.93454	8.33555e-05	0.00135337	0.961363	2.12821	1.10411	0.935255	1.06483	0.961363	2.72135	1.19565	0.701036	1.0563	1.01528	0.379884	0.0627046	1.34198
LINC01186	30.0604	-1.26643	0.282678	-4.4801	7.46071e-06	0.000156231	2.9375	2.60114	1.65616	0.639911	0.304238	2.9375	2.41897	1.43478	1.22681	1.53164	1.2409	3.36469	0.501637	1.89098
FAAH2	43.8795	-1.69572	0.243474	-6.96467	3.2917e-12	1.46804e-10	2.88409	3.90171	4.27843	1.32905	0.862007	2.88409	2.1166	3.28804	0.759456	3.32735	2.98945	2.06223	1.63032	4.69694
KIF4A	260.941	-6.54767	0.3387	-19.3318	2.90135e-83	8.69972e-81	19.4409	36.3569	22.8413	0.24612	0.304238	19.4409	22.1336	18.2935	0	16.7952	19.8544	32.1816	0.188114	15.1278
ERCC6L	49.295	-4.68662	0.452098	-10.3664	3.52652e-25	2.87279e-23	2.77727	3.72436	4.14041	0.147672	0.253532	2.77727	3.56799	2.3913	0.233679	2.21823	10.0964	5.64399	0.0627046	3.29396
CENPI	58.1787	-2.63203	0.264643	-9.94561	2.63555e-23	1.99692e-21	2.45682	5.79345	3.72637	0.886031	0.811301	2.45682	2.3585	6.93478	0.467357	4.80617	6.26091	3.85311	0.81516	3.23296
TMSB15A	126.896	-6.13251	0.403891	-15.1836	4.54173e-52	7.71164e-50	15.4352	15.3113	16.0096	0.147672	0.0507063	15.4352	6.71265	13.4511	0.175259	8.60885	8.5171	9.11721	0.250819	8.2349
TMSB15B	32.1585	-1.06081	0.260232	-4.07641	4.57359e-05	0.000795533	2.45682	2.00997	2.82928	1.27982	0.912714	2.45682	1.81423	3.94565	0.467357	2.05979	1.69214	2.65919	1.12868	2.19597
PLAC1	18.1848	-2.12954	0.460731	-4.62209	3.79893e-06	8.5388e-05	0.747726	1.18234	1.24212	0.0492239	0.202825	0.747726	0.725692	1.19565	0.759456	1.7429	0.676856	2.65919	0.438932	0.182998

## Sheet: 14_vs_0_DEG_sigonly_iCell
	baseMean	log2FoldChange	lfcSE	stat	pvalue	padj	lib214	lib170	lib200	lib202	lib204	lib206	lib208	lib210
FAM213B	46.2194	-1.23567	0.340986	-3.62382	0.000290288	0.00235248	3.58709	3.25795	2.96324	1.13587	2.05979	1.41012	3.58176	1.15899
LINC00982	27.869	-1.07072	0.274976	-3.89386	9.8662e-05	0.000952135	1.26928	1.86932	1.26996	3.7663	2.53512	1.46652	1.411	3.23296
SMIM1	40.6548	-1.08044	0.228878	-4.72062	2.35124e-06	3.72727e-05	2.70411	3.20454	3.68894	4.125	4.59491	3.15866	2.60492	2.62297
SPSB1	19.6661	1.28408	0.310463	4.13602	3.53379e-05	0.000396645	0.717418	0.854545	1.93518	1.25543	0.686595	0.451237	0.488422	0.426995
AL139424.2	16.0884	1.05626	0.284962	3.70666	0.000210013	0.00178976	0.882976	0.53409	0.725692	0.179348	0.580965	0.507642	1.411	0.85399
FBXO2	22.9801	1.11544	0.278941	3.99883	6.36557e-05	0.000653652	0.993348	0.213636	0.907115	1.85326	0.792225	1.29731	1.73661	1.58598
NPPA	296100	1.08319	0.119217	9.08586	1.02884e-19	6.87961e-18	14524.8	12506.3	14976.4	20279.7	11644.5	13319.9	14027.9	9989.61
NPPB	10590.3	1.51103	0.45523	3.31927	0.000902543	0.0059616	435.749	251.824	1232.65	392.771	160.03	243.499	752.658	168.297
CLCNKB	171.856	-1.52343	0.19893	-7.65811	1.88696e-14	9.05548e-13	9.65755	9.39999	11.6716	12.6141	15.7389	17.0906	16.6606	14.9448
E2F2	33.9476	-3.40085	0.369733	-9.19812	3.64274e-20	2.49492e-18	1.43484	1.97613	3.62846	4.36413	3.80268	4.56877	2.00796	2.43997
AUNIP	41.7539	-1.04729	0.213003	-4.91678	8.79781e-07	1.51192e-05	3.36635	1.86932	3.32609	4.36413	2.74638	3.49709	2.87626	2.80597
SYTL1	19.1681	-1.09402	0.337604	-3.24054	0.00119305	0.00754832	0.496674	2.02954	0.483795	2.27174	1.95416	2.4818	1.46527	1.52498
BX293535.1	27.7197	-1.05194	0.300554	-3.50001	0.000465249	0.00347312	0.938162	1.70909	1.02806	2.21195	2.37668	2.14338	3.41895	3.84295
TINAGL1	94.0972	1.07075	0.220535	4.85525	1.20232e-06	2.02913e-05	5.1323	1.7625	5.50317	4.125	3.69705	2.93304	2.44211	5.67293
CLSPN	158.278	-3.90064	0.274647	-14.2023	8.86026e-46	1.4046e-43	8.2779	13.0852	8.70831	20.2065	15.7389	26.5102	14.2185	16.1648
CDCA8	445.62	-4.68007	0.23586	-19.8426	1.27718e-87	5.29991e-85	32.5597	40.0568	29.2091	47.5271	26.7244	56.9123	42.547	23.9727
EDN2	24.8581	1.16072	0.247051	4.6983	2.62341e-06	4.08539e-05	1.43484	0.587499	0.483795	1.19565	1.42601	0.902474	2.06223	0.85399
CDC20	375.972	-4.73051	0.231833	-20.4049	1.51376e-92	7.91022e-90	34.9879	54.3704	20.4403	40.4728	26.0378	35.3093	40.4848	21.7767
KIF2C	441.767	-3.63428	0.195086	-18.6291	1.86536e-77	5.84853e-75	29.9108	38.4545	27.5158	38.2608	27.0413	36.8886	44.6092	28.6697
RAD54L	86.2538	-1.97776	0.221042	-8.94743	3.63846e-19	2.38767e-17	6.12565	3.73863	6.41028	9.80434	8.23914	11.845	7.00072	8.2349
STIL	71.5851	-2.36613	0.245827	-9.62516	6.26077e-22	4.55326e-20	7.06381	4.7	5.62412	5.73912	5.54558	5.92249	5.58972	4.39195
BEND5	48.918	-1.63714	0.463465	-3.5324	0.000411807	0.00314915	1.43484	2.67045	8.70831	1.07609	1.37319	1.07169	2.65919	1.03699
CDKN2C	14.2873	-4.81921	0.755268	-6.38078	1.76183e-10	5.79431e-09	1.49002	1.7625	0.907115	1.43478	0.73941	1.57933	1.08538	0.975988
ORC1	62.1206	-3.18176	0.34253	-9.28901	1.55724e-20	1.08768e-18	3.09042	5.02045	2.96324	7.35325	3.80268	10.2092	3.14761	4.20895
SGIP1	14.2513	-1.43185	0.38486	-3.72043	0.000198882	0.00172044	1.32446	0.320454	0.846641	0.896738	0.84504	0.73326	0.814037	0.243997
DEPDC1	447.869	-4.73399	0.205116	-23.0796	7.42266e-118	8.72719e-115	40.1754	50.8454	32.4747	40.2934	27.0413	38.2423	51.5014	31.0486
GBP2	37.9099	-1.91486	0.351017	-5.45517	4.89262e-08	1.12062e-06	1.10372	2.9375	1.51186	3.52717	3.01046	6.26091	3.96165	3.11096
CDC7	123.501	-2.61035	0.216643	-12.0491	1.96136e-33	2.19626e-31	9.49199	10.0409	11.1273	9.02716	9.45389	13.7063	9.93125	10.5529
CCDC18	125.219	-1.486	0.18289	-8.12509	4.47039e-16	2.42587e-14	7.8916	9.82726	6.89408	13.3315	7.81662	12.8603	12.5362	8.4789
F3	83.3193	-1.06487	0.224948	-4.73385	2.20304e-06	3.52411e-05	3.64228	10.6818	4.53558	5.26086	6.23217	3.38428	2.9848	8.3569
PALMD	16.2297	-1.32599	0.406138	-3.26488	0.00109511	0.00701039	1.21409	1.38863	0.423321	1.79348	1.47882	1.12809	0.271346	0.914989
COL11A1	66.8574	-2.52506	0.238894	-10.5698	4.11428e-26	3.56125e-24	5.46341	4.1125	5.86601	4.84239	7.28847	3.72271	5.04703	3.72096
GPSM2	74.5035	-1.92364	0.183148	-10.5032	8.35062e-26	7.09752e-24	5.18748	7.74431	5.68459	5.20108	5.38713	5.58406	7.16352	5.18494
PSRC1	72.1107	-3.92622	0.311912	-12.5876	2.47135e-36	3.00589e-34	6.23602	7.21022	5.68459	9.44564	3.90831	5.24563	8.62879	5.06294
KCND3	169.414	1.07046	0.212685	5.0331	4.82609e-07	8.85452e-06	13.0239	6.83636	11.2482	3.94565	7.92225	3.83551	3.79884	5.91693
OLFML3	77.5712	-1.4917	0.300484	-4.96431	6.89444e-07	1.21744e-05	3.80783	6.46249	3.32609	4.00543	4.80617	7.50182	11.9392	4.51395
CASQ2	5373.93	1.58554	0.288241	5.50073	3.78219e-08	8.83493e-07	460.969	227.843	197.993	99.7173	150.84	96.3955	128.726	130.782
FAM72B	11.1307	-2.25872	0.505997	-4.4639	8.0483e-06	0.000109396	1.21409	0.694317	0.725692	1.31522	0.63378	0.620451	1.19392	0.365996
HFE2	21.8778	1.26019	0.294169	4.2839	1.83643e-05	0.00022629	1.71077	1.54886	0.544269	0.657608	0.369705	1.12809	1.79088	0.609993
CA14	344.334	-2.02889	0.180881	-11.2167	3.37559e-29	3.30738e-27	23.73	32.0988	13.9696	22.4782	32.2172	32.207	22.793	36.0506
SELENBP1	230.982	-1.1744	0.163719	-7.17322	7.32518e-13	3.11298e-11	13.1895	21.3102	12.0949	10.1033	19.5416	21.0389	19.2655	15.9208
IQGAP3	78.826	-4.8891	0.353617	-13.826	1.7771e-43	2.61178e-41	7.39493	5.44772	5.98696	5.44021	4.48928	7.10698	7.65195	4.14795
HSPA6	12.5166	-1.60244	0.426641	-3.75595	0.000172685	0.00152753	0.717418	0.640908	0.362846	1.55435	1.58445	1.91776	0.759768	0.792991
CCDC190	14.5681	1.03182	0.301839	3.41843	0.000629832	0.00445652	1.54521	0.53409	0.302372	0.597825	0.63378	1.07169	0.705498	0.548993
NUF2	181.278	-4.43417	0.246219	-18.009	1.65596e-72	4.49307e-70	13.4654	20.7227	11.6111	21.4022	9.03137	13.8191	15.3039	10.8579
C1orf112	78.9144	-1.00154	0.164633	-6.08349	1.17592e-09	3.43501e-08	3.58709	5.12727	6.89408	6.75543	6.44343	6.71215	5.2641	5.30694
ANKRD45	256.639	2.10455	0.251597	8.36478	6.02297e-17	3.44041e-15	4.746	6.88977	11.4901	4.18478	5.70402	5.47125	17.746	7.44191
ASPM	239.108	-5.27913	0.271033	-19.4778	1.6928e-84	5.97093e-82	20.1981	21.8977	17.9004	18.0543	16.7952	21.6594	33.484	13.9078
MIR181A1HG	114.198	1.15042	0.249589	4.60924	4.04139e-06	5.97068e-05	5.84972	6.99658	9.9178	5.55978	4.59491	4.56877	4.66714	6.89292
KIF14	138.405	-4.9304	0.325228	-15.1598	6.52791e-52	1.13707e-49	8.82976	9.56022	10.2806	12.7935	8.82011	9.30676	22.1418	11.8339
CACNA1S	22.4549	1.33876	0.408888	3.27414	0.00105983	0.00682483	1.82114	0.320454	1.39091	1.375	0.792225	0.902474	2.06223	0.121999
UBE2T	1005.73	-1.42798	0.104834	-13.6214	2.98817e-42	4.17426e-40	79.2471	79.259	73.053	80.3477	68.7652	89.0065	80.264	62.9513
SYT14	39.4255	1.07328	0.306176	3.50545	0.000455837	0.00341189	1.60039	1.54886	1.69328	3.70652	1.79571	1.46652	1.5738	2.74497
SERTAD4	16.517	-2.2411	0.350965	-6.38553	1.70801e-10	5.65688e-09	1.32446	0.854545	1.63281	1.0163	0.897855	1.35371	1.46527	1.34198
TRAF5	14.0403	-1.48866	0.332594	-4.47592	7.60838e-06	0.00010422	0.82779	0.587499	1.93518	1.375	0.95067	0.789665	1.19392	1.46398
NEK2	314.819	-5.54622	0.267771	-20.7125	2.67113e-95	1.63856e-92	23.8404	33.4341	19.7751	24.0326	18.5909	23.1823	43.5238	20.6788
DTL	446.286	-4.45293	0.232966	-19.1141	1.92879e-81	6.32867e-79	30.0764	27.4522	32.1119	37.9619	47.5335	67.9676	30.3907	44.2245
CENPF	856.259	-4.93758	0.247498	-19.95	1.49918e-88	6.40966e-86	68.817	105.536	64.0423	53.7445	50.4383	70.6186	122.268	48.1284
AL732292.2	14.2259	-1.27803	0.395322	-3.23287	0.00122552	0.00773295	1.76595	1.01477	1.75376	0.418478	1.0563	0.338428	1.411	0.365996
EXO1	120.007	-3.53101	0.306676	-11.5138	1.12356e-30	1.16561e-28	7.67086	8.2784	9.49447	14.5869	11.3552	20.6441	6.51229	11.2849
RNF144A	171.755	-1.32673	0.156744	-8.46429	2.57718e-17	1.5214e-15	12.0305	12.9784	6.89408	10.0435	18.6437	13.4807	11.288	13.1148
RRM2	213.082	-4.82266	0.281549	-17.129	9.01516e-66	2.01897e-63	13.4102	18.2659	14.0905	31.8043	19.9113	30.3457	17.2576	20.8618
LINC01954	291.02	1.0165	0.125453	8.10266	5.37718e-16	2.87374e-14	15.2865	17.0375	11.0668	9.50542	15.1579	11.0553	14.924	12.9318
OSR1	16.1521	-1.98211	0.49264	-4.02345	5.73511e-05	0.00059888	1.26928	0.427272	1.63281	0.358695	1.26756	0.338428	1.51954	1.03699
CENPO	135.45	-1.87271	0.161526	-11.5938	4.42787e-31	4.62761e-29	8.05716	6.30227	10.0992	11.4185	11.0383	11.1681	10.5825	10.6139
ADCY3	52.9803	-1.57444	0.232776	-6.76378	1.3444e-11	4.97852e-10	4.30451	3.79204	4.41463	3.82608	2.74638	3.72271	4.72141	3.17196
CENPA	11.5461	-4.5037	0.771666	-5.83633	5.33632e-09	1.4341e-07	1.10372	0.747726	0.544269	1.67391	0.95067	1.01528	1.24819	1.28098
KHK	40.0653	-1.69704	0.287297	-5.90692	3.48555e-09	9.49376e-08	1.65558	6.08863	1.75376	1.73369	3.22172	3.55349	2.55065	3.84295
AL133243.3	17.6581	1.1756	0.296172	3.96931	7.20824e-05	0.000725917	0.993348	0.747726	1.08854	0.597825	0.686595	1.1845	1.89942	0.365996
LDHAP3	17.26	-1.41286	0.424166	-3.33092	0.000865595	0.00575798	0.717418	0.907954	2.41897	0.418478	0.897855	0.846069	0.814037	0.85399
SLC3A1	29.4298	1.16055	0.241798	4.79966	1.58939e-06	2.61056e-05	1.21409	1.38863	1.63281	0.956521	1.63727	1.2409	2.49638	1.15899
EPCAM	52.9239	-1.11419	0.291232	-3.82579	0.000130352	0.00120441	3.03523	9.07954	1.75376	5.1413	6.54906	4.68158	2.33357	4.39195
RPL23AP32	11.9295	1.16271	0.341934	3.40038	0.000672926	0.00468623	0.27593	0.640908	0.362846	0.47826	0.31689	0.394832	0.271346	1.40298
LDHAP7	43.5989	-1.28557	0.27775	-4.62851	3.68305e-06	5.51636e-05	2.09707	1.54886	4.9589	2.45108	1.42601	2.03057	2.76772	2.80597
CAPG	26.7739	-1.31595	0.266382	-4.94006	7.80976e-07	1.3553e-05	1.93151	1.70909	2.3585	2.57065	2.74638	1.52292	1.411	1.76898
NCAPH	166.728	-4.08754	0.262784	-15.5548	1.4767e-54	2.63731e-52	13.5758	13.4591	9.97827	15.7826	11.5137	26.8486	13.9472	12.1999
TMEM182	169.002	1.07136	0.144359	7.42145	1.15841e-13	5.28932e-12	10.7061	5.82158	6.59171	6.33695	5.49276	5.58406	9.93125	7.56391
BUB1	1263.4	-3.18745	0.131683	-24.2054	1.95335e-129	3.93711e-126	103.97	79.259	100.025	94.3966	82.0745	102.374	127.315	74.2971
MIR4435-2HG	367.406	1.11312	0.196893	5.65341	1.57292e-08	3.96696e-07	17.4388	14.2068	23.9478	24.5706	14.9467	13.3115	19.1027	10.6749
CKAP2L	267.096	-5.17753	0.303513	-17.0586	3.01459e-65	6.64576e-63	20.0877	37.7068	18.868	20.1467	18.2212	23.2387	24.2583	15.0058
MCM6	501.787	-1.90717	0.142566	-13.3775	8.18652e-41	1.12139e-38	29.083	47.9613	36.1637	50.8152	42.5161	52.0051	36.1432	52.0934
NXPH2	39.6004	-1.39067	0.232465	-5.9823	2.20004e-09	6.24554e-08	3.86302	4.43295	2.8423	2.33152	3.06327	2.03057	2.9848	2.13497
NEB	92.0798	1.1984	0.309132	3.87665	0.000105904	0.00100755	6.07046	2.77727	6.34981	1.0163	2.7992	5.02001	11.0166	2.37897
IFIH1	11.0052	-1.78567	0.444896	-4.01367	5.97814e-05	0.000617464	0.607046	1.01477	0.181423	0.597825	1.32038	0.73326	0.434153	1.09799
KCNH7	74.6534	-1.28445	0.29663	-4.33015	1.4901e-05	0.000189574	3.5319	4.05909	3.38656	9.20651	5.59839	11.4501	8.73733	5.91693
NOSTRIN	39.9078	-1.03068	0.214625	-4.80224	1.56899e-06	2.5891e-05	2.86967	2.51022	3.02372	3.28804	2.48231	3.32787	3.63603	1.89098
SPC25	216.294	-5.16328	0.27788	-18.5809	4.58366e-77	1.40589e-74	16.5558	21.5238	14.2719	29.8913	17.0064	22.5054	17.149	19.2758
CDCA7	95.2644	-2.28827	0.277664	-8.24114	1.7057e-16	9.54991e-15	5.29786	15.9159	6.89408	9.68477	9.98204	9.81441	5.91533	9.69889
TFPI	43.8759	-1.28942	0.254806	-5.06041	4.18353e-07	7.77673e-06	2.20744	1.97613	3.08419	2.75	2.85201	4.23035	6.07814	2.98896
STK17B	462.722	-1.07756	0.124795	-8.63468	5.88938e-18	3.58161e-16	29.8556	29.375	34.7123	30.0706	32.4284	29.4996	30.5535	27.5717
CCDC150	62.9074	-1.04138	0.236886	-4.39612	1.10202e-05	0.000145177	4.85637	5.60795	5.62412	6.33695	4.54209	6.1481	6.29522	2.01298
SGO2	225.197	-3.14208	0.184234	-17.0548	3.22007e-65	6.88364e-63	17.0525	25.7432	13.6672	21.4022	13.2566	24.9308	21.5991	12.3829
BARD1	1336.1	-1.278	0.0951014	-13.4383	3.60822e-41	4.99102e-39	96.9618	91.8101	92.8886	91.2282	110.014	93.3497	98.2271	102.296
IGFBP2	65.0716	1.32687	0.162415	8.1696	3.09426e-16	1.69213e-14	3.42153	3.09772	1.69328	3.64674	2.74638	2.14338	2.9848	3.90395
TUBA4A	2831.07	1.69321	0.207547	8.15823	3.3998e-16	1.85204e-14	172.787	114.028	122.34	79.2119	85.4019	79.7561	87.9702	65.5742
TUBA4B	33.6441	1.59683	0.239643	6.6634	2.67563e-11	9.58135e-10	2.04188	1.38863	1.75376	1.19565	1.16193	1.12809	0.814037	0.548993
DES	7677.09	1.06678	0.136604	7.80928	5.75178e-15	2.86756e-13	473.606	268.914	426.344	380.097	322.647	346.55	485.437	355.687
EPHA4	1236.48	1.00462	0.110284	9.10932	8.28965e-20	5.56946e-18	72.7352	52.7681	52.3103	50.9347	59.3641	52.1743	56.1143	61.5483
TMEM256P2	13.5621	2.03343	0.48559	4.18756	2.81975e-05	0.000325032	0.331116	0.267045	0.604744	0.0597825	0.84504	0.394832	1.89942	0.0609993
EFHD1	113.567	1.17914	0.231767	5.08762	3.62582e-07	6.82999e-06	5.9049	7.53067	5.86601	8.48912	2.7992	4.68158	2.60492	1.70798
HJURP	347.132	-4.97424	0.249203	-19.9606	1.21212e-88	5.34433e-86	27.9793	32.8466	23.4036	33.7174	20.8091	39.6525	27.4059	18.7878
PASK	45.8348	-1.10922	0.253732	-4.37163	1.2332e-05	0.000160807	2.92486	3.84545	3.80988	3.34782	3.80268	3.49709	3.20188	5.97793
DTYMK	254.573	-1.25836	0.139853	-8.99776	2.30362e-19	1.51877e-17	23.8955	14.5273	18.2633	17.875	16.7424	16.9214	21.979	13.1758
BHLHE40	330.931	-1.18257	0.349618	-3.38246	0.000718392	0.00493947	10.7061	7.04999	49.8309	19.0706	17.5874	12.2962	14.0557	25.3757
FANCD2	423.035	-2.70707	0.166541	-16.2547	2.06783e-59	4.16787e-57	29.966	29.5352	28.9672	42.1467	41.5126	46.2518	33.5383	37.4536
TMEM40	662.969	1.17984	0.112301	10.506	8.10315e-26	6.92893e-24	34.105	19.9216	29.9953	33.7174	30.8968	29.838	31.5846	29.5846
SGO1	89.6958	-4.19967	0.285165	-14.7271	4.31621e-49	7.33704e-47	6.78788	9.56022	6.89408	9.50542	4.85898	10.2656	7.27206	4.63595
RBMS3-AS2	31.2479	1.13114	0.197486	5.72767	1.01817e-08	2.64554e-07	0.938162	1.44204	1.69328	1.375	1.47882	1.12809	1.46527	0.914989
KIF15	125.356	-2.27177	0.19017	-11.946	6.81245e-33	7.45092e-31	7.8916	8.22499	11.1878	8.96738	13.7319	14.5524	9.55136	9.39389
ALS2CL	64.2214	1.13274	0.20358	5.5641	2.63516e-08	6.3338e-07	4.746	1.81591	5.01937	2.86956	2.32386	2.19978	2.44211	2.86697
PRSS50	161.286	1.12241	0.223238	5.02786	4.95992e-07	9.07647e-06	8.49865	9.56022	9.49447	6.5163	6.12654	5.58406	5.53545	6.77092
PRSS46	298.328	1.27395	0.231333	5.507	3.64999e-08	8.56867e-07	15.8936	10.3614	16.1467	6.09782	12.8341	10.7169	18.1802	9.57689
CDC25A	55.6066	-1.52904	0.220356	-6.93895	3.95026e-12	1.57441e-10	2.98004	4.48636	3.20514	5.20108	5.17587	5.97889	4.34153	4.81894
PFKFB4	109.142	-1.35873	0.406674	-3.34107	0.000834571	0.00558584	2.92486	2.35	17.4771	3.82608	4.38365	5.69687	5.58972	4.75794
TRAIP	115.546	-1.77045	0.156455	-11.316	1.09296e-29	1.08595e-27	7.33974	8.75908	7.61977	8.07064	9.71796	10.9425	7.3806	8.7229
ZMYND10	14.4524	-3.40738	0.580546	-5.86926	4.37733e-09	1.18314e-07	1.37965	1.44204	0.604744	0.597825	0.73941	0.73326	1.35673	0.548993
POC1A	189.265	-3.25742	0.186064	-17.507	1.26705e-68	3.13627e-66	16.9973	15.4886	14.0905	18.2935	13.8375	21.3774	16.932	14.3958
CADPS	854.238	1.01267	0.0951308	10.6451	1.83831e-26	1.64442e-24	47.2944	37.9738	36.2241	49.3804	46.266	37.6783	40.8104	48.4944
SYNPR	126.202	1.56484	0.355626	4.40025	1.08124e-05	0.000142839	9.49199	1.7625	8.64783	1.55435	3.90831	1.74854	5.58972	4.20895
AC106827.1	27.9456	1.4983	0.344376	4.35077	1.35659e-05	0.000174318	0.662232	0.587499	1.08854	0.717391	0.84504	1.46652	2.82199	0.182998
FRMD4B	312.296	-1.36538	0.152638	-8.94525	3.71112e-19	2.42408e-17	17.9355	19.7079	22.0127	25.8261	21.126	22.8439	36.6859	19.3368
KIAA1524	199.265	-2.26246	0.188571	-11.998	3.64138e-33	4.01377e-31	14.7347	16.1295	14.8767	20.0869	15.7389	14.496	20.4052	15.9818
ZDHHC23	47.9756	-1.11636	0.331099	-3.37167	0.000747141	0.00509986	2.7593	2.02954	2.23755	12.0163	3.38016	4.28675	2.82199	3.96495
POLQ	105.49	-3.30469	0.247347	-13.3606	1.0279e-40	1.3812e-38	8.00197	6.62272	11.7925	5.67934	9.66515	13.9319	11.8849	6.46592
SLC15A2	23.4029	-1.12741	0.327053	-3.44718	0.00056647	0.00409024	1.43484	1.60227	2.47945	1.43478	2.05979	0.958879	0.217076	1.46398
MCM2	253.655	-1.86591	0.183417	-10.1731	2.61503e-24	2.0612e-22	15.121	15.9693	18.0214	20.9837	13.0453	20.08	14.5984	18.8488
TRH	127.175	-2.87625	0.282199	-10.1923	2.147e-24	1.7018e-22	2.70411	7.63749	9.85732	19.788	14.3129	12.2962	8.24891	14.7618
PLSCR1	124.742	-1.13206	0.165111	-6.85636	7.06348e-12	2.73037e-10	6.18083	10.0943	8.28499	8.72825	9.03137	12.0706	10.2569	12.6269
TM4SF1	62.5927	-1.15339	0.270887	-4.25784	2.06416e-05	0.000248916	1.82114	5.07386	4.41463	3.04891	3.48579	7.61462	9.28002	3.47696
AC084036.1	63.5783	1.12908	0.262157	4.30689	1.65566e-05	0.000207273	3.36635	1.65568	2.53992	2.27174	2.48231	2.53821	4.34153	3.53796
VEPH1	63.7802	-1.80903	0.228921	-7.90243	2.73513e-15	1.38315e-13	2.48337	4.37954	4.35415	4.54347	7.81662	5.52765	4.3958	7.80791
SMC4	380.945	-1.86143	0.11581	-16.0731	3.94041e-58	7.72157e-56	28.4208	32.4727	24.1293	34.6739	27.411	32.7711	34.5152	30.1336
TRIM59	840.379	-1.55779	0.129237	-12.0538	1.85287e-33	2.09137e-31	68.2099	65.6931	65.9171	59.3641	47.0054	40.9498	65.5571	48.6774
ZBBX	16.4589	1.24778	0.277304	4.49967	6.80584e-06	9.4885e-05	0.386302	0.427272	0.483795	1.31522	0.580965	0.676856	0.814037	0.731991
ECT2	531.473	-2.32461	0.129916	-17.8932	1.33227e-71	3.5466e-69	43.5969	33.9147	38.2198	30.25	36.7593	49.354	47.3769	30.9266
AC109779.1	76.3919	1.61407	0.47643	3.38785	0.000704429	0.0048648	7.83641	3.15113	2.47945	1.07609	0.897855	0.169214	1.73661	0.85399
AC107294.2	777.178	1.17345	0.294871	3.97953	6.90518e-05	0.000701405	36.7539	14.9545	87.204	38.9184	16.7952	17.6546	44.9891	20.3128
RFC4	585.063	-1.31899	0.141577	-9.31641	1.20339e-20	8.44711e-19	31.8975	47.4272	39.9131	60.7989	46.3716	64.1321	32.3987	51.0564
TACC3	112.006	-1.25535	0.173094	-7.25243	4.09353e-13	1.77164e-11	8.11234	7.85113	8.22451	8.48912	4.96461	8.23508	10.5282	7.56391
RNPS1P1	59.1258	-1.70199	0.276075	-6.16495	7.05042e-10	2.12552e-08	4.63562	5.44772	4.35415	4.54347	5.43995	3.10225	3.6903	3.29396
PROM1	21.5063	-1.78038	0.337243	-5.27922	1.29738e-07	2.68005e-06	0.938162	1.33523	1.51186	1.67391	1.53164	0.902474	2.00796	2.43997
NCAPG	341.773	-5.35893	0.271705	-19.7233	1.35926e-86	5.47937e-84	25.3856	41.7659	23.5245	25.7065	22.7633	38.8628	30.5535	22.2647
HOPX	729.473	1.02423	0.186024	5.50591	3.67264e-08	8.60752e-07	48.1222	19.975	45.1139	49.1413	34.6995	23.1823	22.1961	38.0635
IGFBP7-AS1	12.9487	1.1872	0.298349	3.97923	6.91387e-05	0.000701783	0.993348	1.12159	0.846641	0.418478	0.42252	0.169214	0.542691	0.426995
DCK	157.878	-1.37292	0.156569	-8.76878	1.80617e-18	1.12261e-16	11.865	10.6818	13.3648	14.8859	11.989	12.0142	9.17148	10.3089
KPNA2P1	31.4146	-2.19242	0.288137	-7.60892	2.76386e-14	1.30419e-12	2.15225	1.60227	2.6004	3.7663	1.42601	3.15866	2.93053	2.68397
AC097478.1	184.774	1.50222	0.16936	8.86997	7.31627e-19	4.71348e-17	7.78123	5.66136	4.17273	9.62499	10.9855	7.21979	6.13241	10.4919
SLC39A8	96.1756	-1.04148	0.188594	-5.52232	3.34548e-08	7.90643e-07	5.18748	4.32613	5.68459	9.32608	6.17936	6.37372	7.70621	9.14989
CENPE	234.186	-4.95587	0.259798	-19.0759	4.00755e-81	1.28506e-78	21.0811	22.3784	19.4727	21.163	12.5172	18.2187	33.5383	18.2998
MAD2L1	477.394	-2.89941	0.15152	-19.1355	1.27822e-81	4.2939e-79	39.7891	44.5431	34.8937	50.9347	38.9775	45.6877	31.6932	32.6346
CCNA2	119.629	-4.64317	0.407011	-11.408	3.81529e-30	3.90072e-28	8.11234	8.06476	8.52689	8.60869	4.43646	6.76856	11.2337	4.33095
PLK4	90.0689	-2.63408	0.1916	-13.7478	5.24886e-43	7.48042e-41	7.28455	7.15681	8.58736	7.59238	6.3378	8.34788	6.89218	9.39389
MND1	91.8613	-4.19434	0.342134	-12.2594	1.49689e-34	1.74543e-32	5.29786	12.0704	8.04309	11.8369	8.34477	9.98362	5.1013	6.83192
LRAT	16.8225	-1.92668	0.409588	-4.70393	2.55201e-06	3.983e-05	0.993348	0.854545	1.99565	0.47826	0.475335	0.564046	1.13965	1.21999
FSTL5	24.6593	2.18556	0.558043	3.91647	8.98549e-05	0.000882006	2.04188	0.373863	1.81423	1.19565	1.21475	0.0564046	0.651229	0.365996
HMGB2	3678.31	-1.14572	0.105799	-10.8292	2.50262e-27	2.30781e-25	224.221	326.009	240.869	268.483	220.45	305.882	226.302	230.211
NEIL3	22.3012	-5.87132	0.865729	-6.78194	1.18573e-11	4.44395e-10	0.993348	1.81591	2.29803	0.896738	1.58445	1.80495	2.17076	0.426995
CENPU	283.074	-2.7476	0.223184	-12.3109	7.9138e-35	9.30465e-33	19.7566	39.7897	20.4403	40.8315	25.985	29.838	15.9551	24.2777
TRIP13	40.6857	-3.85497	0.36408	-10.5882	3.37861e-26	2.9608e-24	2.64893	3.73863	2.8423	3.28804	2.48231	3.6663	5.37264	2.50097
LINC01021	1009.99	1.3647	0.133668	10.2096	1.79517e-24	1.44732e-22	40.4513	39.1488	44.0858	45.6739	47.1638	42.8111	44.2836	66.0622
C5orf34	69.4256	-2.29355	0.290383	-7.89836	2.8259e-15	1.42395e-13	4.08376	8.81249	5.26127	6.87499	4.59491	6.1481	4.45007	4.14795
PLPP1	226.964	1.08092	0.147225	7.34194	2.10513e-13	9.31073e-12	15.8384	12.017	9.55495	6.1576	8.71448	6.93777	9.60563	8.7229
DEPDC1B	55.7942	-4.58953	0.404035	-11.3592	6.67152e-30	6.72346e-28	4.47007	5.82158	4.05178	7.83151	5.38713	4.17394	5.37264	4.08695
CKS1BP3	25.8538	-1.46692	0.250034	-5.86688	4.44077e-09	1.19799e-07	1.9867	1.97613	2.05613	2.09239	2.00697	2.08697	0.976844	1.70798
CENPK	282.068	-3.31471	0.170204	-19.4749	1.79323e-84	6.17089e-82	20.3085	25.2091	21.2265	29.9511	23.9252	35.0837	19.8082	21.4107
CCNB1	1553.45	-3.53377	0.173334	-20.3871	2.1781e-92	1.09753e-89	124.831	154.032	85.3293	147.065	79.5394	122.172	175.615	75.6391
CENPH	39.4646	-1.97912	0.265111	-7.46526	8.31368e-14	3.82077e-12	1.71077	3.63181	2.41897	5.02173	3.53861	4.45597	3.31042	3.72096
DHFR	478.693	-2.22966	0.12555	-17.7592	1.46422e-70	3.82567e-68	30.7386	37.4397	39.1874	48.7228	40.1922	43.5444	42.8183	34.7086
XRCC4	1155.38	1.08975	0.142818	7.63038	2.34057e-14	1.10816e-12	49.2811	46.5193	66.8846	81.9619	46.9526	53.4152	75.7597	45.8715
LUCAT1	19.8039	1.2487	0.309212	4.03833	5.3832e-05	0.000568499	0.882976	0.53409	2.41897	0.717391	0.686595	0.338428	0.868306	0.548993
PTMAP2	38.4672	-1.13328	0.286089	-3.9613	7.45442e-05	0.00074804	2.20744	6.72954	2.3585	3.04891	2.85201	2.93304	2.17076	2.80597
LINC01170	25.0052	1.01087	0.307812	3.28406	0.00102321	0.00663748	2.59374	0.640908	1.63281	0.597825	1.84853	0.451237	0.542691	1.52498
LMNB1	68.6336	-1.09032	0.204604	-5.32891	9.88063e-08	2.11541e-06	3.75265	4.7534	3.26562	8.01086	5.65121	5.86608	6.07814	5.00194
KIF20A	1176.81	-5.67128	0.290812	-19.5015	1.06508e-84	3.85312e-82	92.6573	104.201	62.8329	75.6249	61.6879	84.5505	152.713	50.8734
CDC25C	124.407	-4.73188	0.327405	-14.4527	2.41208e-47	4.00377e-45	8.60902	14.1534	6.77313	10.4022	8.23914	13.8755	9.6599	8.96689
PCDHA9	54.7713	1.124	0.263445	4.26654	1.9853e-05	0.000242096	3.09042	2.83068	2.47945	0.418478	2.21823	1.57933	3.74457	1.89098
ARHGAP26-IT1	17.8701	1.66257	0.405956	4.09544	4.2137e-05	0.000460504	0.607046	0.53409	0.241897	0.298913	0.897855	0.338428	2.65919	0.792991
JAKMIP2	19.4631	-1.77221	0.386768	-4.58211	4.60303e-06	6.70911e-05	0.772604	1.44204	0.725692	1.43478	1.26756	1.97416	1.24819	0.426995
AC008676.1	15.5721	1.01189	0.268511	3.76851	0.000164224	0.0014637	0.662232	0.961363	1.20949	0.836956	0.73941	0.789665	0.976844	0.426995
PTTG1	1450.65	-5.11852	0.18419	-27.7893	5.83995e-170	2.74653e-166	111.034	140.946	97.787	142.641	86.0357	80.3202	195.477	103.272
HMMR	297.741	-3.18951	0.183662	-17.3662	1.48691e-67	3.55574e-65	26.0478	32.5261	19.9565	33.2989	18.6437	29.4432	28.1114	21.8987
DRD1	302.786	-1.57846	0.160711	-9.82174	9.07609e-23	6.84784e-21	18.6529	18.0523	20.138	16.9782	33.0094	25.0437	24.6382	38.0635
THOC3	98.9722	-1.36561	0.4018	-3.39874	0.000676973	0.00470761	9.98867	3.36477	10.2806	1.55435	6.60188	4.68158	10.0941	1.95198
MXD3	11.8512	-3.71318	0.597093	-6.21875	5.01115e-10	1.52048e-08	0.882976	1.54886	1.14901	1.0163	0.580965	1.1845	0.759768	0.792991
GMNN	438.84	-1.27087	0.159461	-7.96977	1.5897e-15	8.12647e-14	22.6814	34.2886	25.1573	47.7663	37.9212	48.9592	30.2279	42.5165
RIPOR2	151.366	1.10015	0.216726	5.07625	3.84954e-07	7.23211e-06	8.55383	5.18068	6.47076	3.16847	4.96461	3.94832	16.2807	6.09993
HIST1H4C	2441.65	-1.64251	0.130124	-12.6226	1.58448e-36	1.961e-34	149.389	174.434	167.272	267.766	197	252.524	142.782	189.159
HIST1H2BC	208.013	1.23486	0.140665	8.77868	1.65404e-18	1.03261e-16	9.76792	11.1091	8.88973	8.48912	9.5067	6.48653	15.7923	8.1129
HIST1H2AC	892.853	1.06375	0.167544	6.34908	2.16603e-10	7.02541e-09	45.0318	59.3374	35.1356	44.7173	47.9032	29.556	51.3386	44.4685
HIST1H3D	22.3184	1.48037	0.345057	4.29023	1.78486e-05	0.000221094	0.882976	1.49545	1.02806	1.0163	0.792225	1.2409	0.868306	1.34198
HIST1H4E	58.7104	1.09341	0.147562	7.40988	1.26417e-13	5.71673e-12	2.373	2.29659	2.8423	2.98913	2.42949	3.10225	3.09334	3.53796
HIST1H2BG	87.3989	1.33962	0.152135	8.80547	1.3031e-18	8.20778e-17	3.75265	3.79204	5.38222	4.48369	2.95764	2.70742	3.85311	3.72096
HIST1H2AE	31.2435	1.12962	0.233264	4.84266	1.28113e-06	2.15955e-05	1.54521	1.65568	1.33044	2.51087	1.00349	2.31259	1.68234	0.975988
HIST1H1D	14.1305	-2.50129	0.520708	-4.80363	1.55813e-06	2.57721e-05	0.938162	0.747726	0.483795	1.49456	1.47882	3.94832	1.62807	0.609993
HIST1H3G	13.6168	-1.77356	0.441147	-4.02033	5.81157e-05	0.000603627	1.21409	1.97613	1.26996	0.597825	1.00349	0.338428	2.00796	1.40298
HIST1H4H	284.604	1.01799	0.168059	6.05732	1.38409e-09	4.00166e-08	10.6509	17.8386	10.8854	21.4022	12.5172	15.3421	21.5448	13.6638
HIST1H2AG	52.3542	-1.35792	0.292712	-4.6391	3.49927e-06	5.2747e-05	5.1323	8.33181	3.62846	2.27174	4.17239	2.4818	6.89218	2.19597
HIST1H1B	16.2467	-4.65677	0.717388	-6.49128	8.5108e-11	2.91453e-09	1.32446	0.747726	1.33044	0.538043	1.42601	2.70742	0.868306	1.21999
NRM	123.558	-1.11094	0.149902	-7.4111	1.25258e-13	5.68252e-12	7.119	7.58408	8.40594	7.8913	9.34826	13.7627	9.38856	9.69889
TCF19	161.989	-2.8453	0.227118	-12.5279	5.25666e-36	6.23245e-34	13.0791	22.1647	13.3044	16.2011	10.563	17.5418	11.1252	18.2388
PSMB8	34.6858	-1.98004	0.374255	-5.29062	1.21904e-07	2.53305e-06	1.43484	1.49545	1.63281	1.97282	3.22172	1.1845	0.922575	2.68397
KIFC1	275.374	-5.35902	0.259182	-20.6767	5.61494e-95	3.30088e-92	20.8051	22.9659	18.1423	29.413	21.126	30.0637	25.9949	21.5937
FKBP5	159.015	-1.33347	0.156427	-8.52456	1.53392e-17	9.17037e-16	9.54718	7.37045	15.6024	9.20651	12.4643	14.5524	16.0637	9.02789
CDKN1A	16006.1	1.38948	0.166842	8.3281	8.21522e-17	4.65496e-15	783.586	989.349	650.281	725.641	717.122	591.854	491.515	839.106
ANKRD18EP	21.2011	-1.35599	0.267487	-5.06939	3.99098e-07	7.46801e-06	1.87632	1.12159	1.63281	1.0163	1.21475	1.63573	0.868306	1.15899
TRERF1	25.8021	-1.27601	0.261466	-4.88022	1.0597e-06	1.79919e-05	1.60039	3.15113	1.63281	1.07609	2.27105	1.07169	1.89942	1.21999
CRIP3	35.0154	-1.4671	0.277988	-5.27754	1.30929e-07	2.69675e-06	2.42818	1.28182	1.14901	2.3913	4.2252	3.44068	2.2793	5.18494
PTCHD4	419.163	1.51177	0.124522	12.1406	6.4314e-34	7.3178e-32	23.8404	15.4352	17.4166	11.7174	14.8938	12.3526	12.3734	15.6158
MCM3	4154.74	-1.1808	0.100694	-11.7266	9.31563e-32	9.95713e-30	256.394	270.677	264.515	304.174	333.527	402.955	233.303	333.3
PRIM2	86.2377	-1.25718	0.164163	-7.65812	1.88669e-14	9.05548e-13	4.19414	5.82158	4.89842	6.39673	5.86247	8.12227	7.00072	5.67293
AL583856.1	42.0844	-1.08938	0.262876	-4.14409	3.41159e-05	0.000384457	2.15225	7.21022	3.56799	3.28804	2.48231	2.4818	3.31042	2.01298
AL136164.3	170.788	1.3495	0.197322	6.83909	7.96953e-12	3.04721e-10	6.67751	5.66136	11.0668	3.40761	9.5067	5.92249	10.9081	9.69889
KCNQ5	119.352	-1.13605	0.17607	-6.45223	1.10219e-10	3.72921e-09	5.84972	7.6909	6.47076	7.47282	9.82359	10.4913	12.4276	8.6009
CD109	36.386	-1.01861	0.214921	-4.73949	2.1426e-06	3.43523e-05	2.373	2.35	2.1166	1.67391	2.58794	2.53821	2.49638	1.95198
TTK	262.106	-4.20689	0.193074	-21.7891	2.94696e-105	2.30992e-102	22.847	18.2659	23.2222	24.9293	17.1649	23.5207	22.2503	20.6788
WASF1	117.345	-1.09475	0.207789	-5.26853	1.37519e-07	2.80383e-06	4.746	5.3409	7.01503	11.1793	9.87641	12.691	11.0709	11.8339
MARCKS	129.524	-2.0276	0.185385	-10.9372	7.65023e-28	7.19581e-26	6.73269	8.97272	8.95021	14.4076	11.6193	8.96834	10.2569	14.2738
SSXP10	60.8857	1.62684	0.220561	7.37593	1.63198e-13	7.30971e-12	4.85637	1.33523	1.63281	1.67391	2.7992	2.03057	2.55065	2.19597
FAM184A	27.3914	-1.15534	0.275121	-4.19939	2.67631e-05	0.000310551	1.37965	2.02954	0.725692	2.86956	3.38016	1.80495	2.55065	1.82998
CENPW	155.98	-2.37197	0.172249	-13.7705	3.8333e-43	5.51877e-41	13.355	15.7023	10.704	15.1848	10.1933	12.9731	13.3502	8.7839
EPB41L2	61.6185	-2.01668	0.22749	-8.8649	7.65716e-19	4.88845e-17	5.1323	3.63181	6.59171	3.82608	4.96461	5.47125	5.04703	3.47696
MTFR2	23.7678	-3.5145	0.425421	-8.26123	1.44181e-16	8.10458e-15	1.37965	1.60227	1.02806	1.31522	1.95416	2.53821	1.68234	1.64698
FBXO5	64.5116	-1.18511	0.187536	-6.31938	2.62609e-10	8.43997e-09	4.30451	7.31704	5.44269	4.7826	4.17239	4.34316	3.58176	4.94094
AL162578.1	14.4153	1.46058	0.362927	4.02446	5.71065e-05	0.000597269	0.496674	0.480681	1.57233	0.717391	0.95067	0.282023	1.35673	0.304996
GPER1	10.4259	-2.2514	0.495495	-4.54374	5.52659e-06	7.90017e-05	1.26928	0.694317	0.786167	0.358695	1.00349	0.73326	0.325615	0.670992
ANLN	2175.87	-3.74097	0.167263	-22.3658	8.47582e-111	7.97236e-108	185.259	124.229	194.848	144.494	136.58	164.927	251.429	124.561
AMPH	146.858	-1.13522	0.161569	-7.02623	2.12186e-12	8.67749e-11	8.55383	10.7352	7.01503	7.35325	15.6861	11.1681	8.35744	14.8228
LINC01449	55.6136	1.0347	0.209317	4.94321	7.68462e-07	1.33774e-05	3.25597	1.92273	3.74941	1.67391	2.1126	0.958879	2.71346	2.92797
GLI3	29.0263	-1.92532	0.301603	-6.38361	1.7296e-10	5.71497e-09	2.31781	1.38863	2.1166	2.15217	2.00697	2.76383	4.77568	1.34198
RASA4CP	17.9279	-1.28586	0.305022	-4.21563	2.49081e-05	0.000292857	1.87632	1.28182	0.604744	0.597825	1.00349	1.2409	1.24819	1.40298
FIGNL1	92.9696	-1.13363	0.135772	-8.34955	6.85218e-17	3.89828e-15	4.08376	6.88977	7.0755	7.35325	6.76032	7.67103	6.6751	6.03893
SPDYE21P	14.2491	1.00481	0.301453	3.33323	0.000858441	0.00572389	0.772604	0.801136	0.846641	0.418478	0.52815	0.676856	0.488422	0.609993
GALNT17	140.244	1.07029	0.199522	5.36428	8.12734e-08	1.78612e-06	9.76792	6.19545	6.8336	6.57608	4.75335	3.89192	5.91533	4.26995
RFC2	584.11	-1.03133	0.16078	-6.41455	1.41237e-10	4.72206e-09	34.3257	59.5511	35.9822	55.5978	50.3327	54.9945	35.8176	49.6534
AC211433.1	18.5927	1.12778	0.29297	3.84947	0.000118374	0.00110973	0.607046	0.907954	1.69328	0.47826	0.897855	1.01528	0.488422	0.914989
SPDYE5	20.7913	1.08511	0.329619	3.292	0.000994788	0.0064829	1.10372	0.694317	1.51186	0.597825	1.10912	0.676856	0.542691	0.792991
DBF4	159.935	-1.31098	0.135578	-9.66956	4.06105e-22	2.99986e-20	9.82311	12.8716	12.7601	17.7554	11.144	10.6605	12.1563	8.6009
PEG10	493.166	-1.90461	0.206067	-9.24267	2.40429e-20	1.66285e-18	26.103	37.4931	34.0471	19.3695	51.0721	44.8981	41.7329	54.2894
MCM7	2182.63	-1.70302	0.14282	-11.9242	8.84905e-33	9.60394e-31	128.307	148.424	143.264	222.032	196.578	271.588	141.859	197.821
AC005072.1	48.7144	1.06981	0.254725	4.19986	2.67085e-05	0.000310404	2.26263	1.97613	2.41897	2.21195	2.53512	0.958879	4.93849	1.76898
MEST	119.481	-1.0816	0.135549	-7.97939	1.47054e-15	7.54465e-14	7.33974	6.99658	6.65218	11.0598	9.40107	8.17867	10.9081	8.2349
AC016831.5	21.0106	1.78218	0.322754	5.52179	3.35563e-08	7.91714e-07	0.938162	0.587499	0.907115	0.597825	0.686595	0.507642	1.03111	2.01298
AC058791.1	14.554	1.83894	0.355847	5.16777	2.36898e-07	4.59751e-06	0.110372	0.427272	0.181423	0.717391	0.475335	1.01528	0.325615	0.365996
KRT8P51	17.3186	1.02583	0.285501	3.5931	0.00032677	0.0025872	0.993348	1.175	0.846641	0.597825	0.31689	1.07169	0.759768	1.46398
EZH2	112.025	-1.43227	0.194713	-7.3558	1.89792e-13	8.44726e-12	7.39493	7.04999	4.35415	13.75	10.6686	9.02474	7.81475	10.4309
XRCC2	68.7865	-3.036	0.29712	-10.2181	1.64568e-24	1.33442e-22	2.86967	7.26363	5.92649	6.57608	5.49276	9.30676	4.66714	7.07592
NCAPG2	429.829	-2.43457	0.167842	-14.5051	1.12424e-47	1.88833e-45	32.1183	18.4795	34.9542	30.9076	36.6008	43.9392	36.7945	29.6456
XKR5	16.7733	-2.53645	0.466209	-5.44059	5.31056e-08	1.20655e-06	0.82779	1.49545	1.69328	2.33152	2.00697	1.69214	0.542691	2.31797
SH2D4A	16.398	-1.01561	0.305563	-3.32373	0.000888225	0.00587803	0.882976	1.175	0.241897	0.956521	1.69008	1.2409	0.922575	1.76898
CSGALNACT1	21.492	1.34857	0.299894	4.49683	6.89741e-06	9.56889e-05	1.60039	0.694317	0.362846	0.0597825	1.53164	0.676856	0.651229	1.21999
PDLIM2	25.7855	-1.0708	0.26367	-4.06113	4.88351e-05	0.000521191	1.54521	1.28182	0.907115	2.33152	1.84853	1.74854	3.31042	2.62297
TNFRSF10C	164.286	1.26431	0.177925	7.10588	1.1956e-12	5.00554e-11	6.23602	4.80681	4.53558	11.9565	9.24263	7.78384	6.18668	11.0409
STC1	86.198	-2.12919	0.563113	-3.7811	0.000156137	0.00140225	2.81449	1.01477	24.0688	3.58695	2.64075	1.97416	8.41171	4.45295
CDCA2	116.44	-4.17855	0.268221	-15.5787	1.01525e-54	1.83644e-52	9.71274	12.2841	11.1273	9.86412	6.97158	12.5782	9.6599	6.89292
PNMA2	43.0246	-1.11303	0.259197	-4.29416	1.75355e-05	0.000218366	3.69746	2.83068	2.8423	2.27174	1.90134	2.31259	2.44211	2.07398
ESCO2	111.799	-4.31401	0.289253	-14.9143	2.65981e-50	4.5765e-48	7.45011	7.37045	10.3411	12.0163	14.1544	14.6088	5.75253	9.57689
PBK	680.518	-4.92538	0.206606	-23.8395	1.30004e-125	2.29279e-122	54.579	72.6897	44.5696	86.1467	48.6955	70.9006	66.2626	39.1005
NRG1	13.9846	1.39198	0.267764	5.19856	2.00843e-07	3.94664e-06	0.662232	0.480681	0.241897	0.597825	0.264075	0.564046	0.651229	0.731991
GINS4	103.472	-1.14451	0.242753	-4.71468	2.42086e-06	3.81205e-05	3.97339	2.83068	8.10356	10.7609	7.71099	12.3526	9.06294	8.1129
MCM4	1110.77	-1.47577	0.110645	-13.3378	1.39472e-40	1.85642e-38	86.1454	72.7965	74.5649	80.4075	100.982	97.4672	72.5035	73.7481
AC103769.1	31.0757	1.18678	0.26378	4.49915	6.82273e-06	9.49936e-05	1.04853	2.02954	2.05613	1.43478	1.32038	0.73326	0.59696	2.13497
GGH	136.915	-2.91292	0.225527	-12.9161	3.65402e-38	4.68678e-36	11.3131	17.8386	11.5506	15.4239	13.415	10.9989	13.1874	13.9688
SULF1	86.7506	-1.1749	0.373735	-3.14367	0.00166845	0.00990748	3.69746	2.29659	3.44704	4.66304	6.17936	11.845	10.1483	4.51395
LRRCC1	152.919	-1.32537	0.159428	-8.31326	9.3109e-17	5.2547e-15	7.45011	16.717	8.34546	14.3478	10.0349	14.1012	9.06294	12.0779
CA2	70.7914	-1.28842	0.244512	-5.26933	1.36926e-07	2.79652e-06	4.35969	4.05909	5.32174	7.65217	6.86595	10.9989	4.88422	5.85593
C8orf88	42.6327	-1.14971	0.256767	-4.47766	7.54646e-06	0.000103573	2.64893	4.7534	4.83795	2.69021	3.69705	2.53821	4.93849	2.68397
RAD54B	20.2537	-1.46694	0.286806	-5.11474	3.14167e-07	5.97383e-06	1.04853	1.49545	1.20949	0.956521	1.79571	2.4254	1.30246	1.40298
CCNE2	85.6114	-3.29242	0.254543	-12.9347	2.86896e-38	3.7136e-36	4.41488	8.75908	8.04309	8.84782	7.55255	12.4654	4.93849	7.50291
DSCC1	11.4517	-2.12088	0.42776	-4.95811	7.11825e-07	1.25226e-05	0.882976	0.694317	0.665218	1.31522	1.00349	1.46652	0.488422	1.46398
COL14A1	12.7073	-1.85211	0.504267	-3.67288	0.000239836	0.00200228	0.386302	0.480681	1.51186	0.47826	1.21475	0.507642	2.65919	0.975988
ATAD2	798.343	-1.79852	0.105447	-17.0561	3.15097e-65	6.83954e-63	59.6561	75.2533	57.8135	54.9999	69.9799	72.7056	61.3784	67.5262
PVT1	19.127	1.22249	0.375389	3.2566	0.00112755	0.00719519	0.496674	0.480681	0.483795	1.13587	0.264075	0.73326	1.03111	0.914989
CD274	19.4236	-1.6628	0.383433	-4.33662	1.44688e-05	0.000184909	1.82114	1.54886	1.02806	0.896738	1.10912	3.49709	1.35673	1.40298
LDHAP4	298.14	-1.19182	0.221345	-5.38444	7.26686e-08	1.61208e-06	12.6928	13.6193	30.4186	15.9619	9.98204	16.6958	17.2033	16.5308
ELAVL2	44.3246	-1.1069	0.208355	-5.31254	1.08106e-07	2.29019e-06	2.04188	3.09772	4.23321	3.82608	2.53512	2.03057	1.84515	3.47696
KIF24	48.5788	-1.84033	0.261183	-7.04613	1.83969e-12	7.58951e-11	4.13895	2.08295	3.62846	1.91304	6.07373	4.06113	3.20188	3.72096
AL353795.3	13.027	1.22897	0.340867	3.60543	0.000311631	0.00249393	0.882976	0.480681	0.665218	0.538043	0.73941	0.112809	0.922575	0.121999
FANCG	136.099	-2.0739	0.177557	-11.6802	1.60886e-31	1.69399e-29	10.1542	8.81249	10.704	15.1848	13.2566	15.06	8.7916	11.2239
ARHGEF39	42.4881	-3.83891	0.3612	-10.6282	2.20282e-26	1.94248e-24	2.7593	3.20454	3.26562	5.49999	3.22172	4.62518	4.50434	2.25697
MELK	185.535	-4.62114	0.252321	-18.3145	6.34067e-75	1.82573e-72	13.2446	15.0079	15.8443	16.7989	15.0523	22.7875	14.7612	13.2368
C9orf40	19.0189	-1.1356	0.317549	-3.57613	0.000348718	0.0027258	0.882976	2.08295	1.57233	2.45108	2.05979	1.80495	1.51954	1.46398
SLC28A3	24.68	-1.33153	0.323529	-4.11566	3.86081e-05	0.000427568	1.26928	0.427272	2.53992	1.31522	1.63727	1.2409	3.79884	2.80597
CKS2	746.813	-1.68955	0.151598	-11.1449	7.58369e-29	7.37919e-27	65.1195	53.9965	49.4076	83.9945	57.1987	61.1426	47.6483	52.4594
ROR2	185.836	-1.17589	0.145424	-8.08595	6.16792e-16	3.27155e-14	10.8716	12.3375	9.55495	19.5489	15.7917	15.2857	12.0477	15.7378
ZNF367	56.1402	-2.49802	0.271777	-9.19143	3.87636e-20	2.6421e-18	2.31781	6.35568	4.17273	7.47282	4.75335	5.58406	3.96165	5.79493
CTSV	494.465	-1.43917	0.201279	-7.15013	8.6698e-13	3.66234e-11	22.7918	27.0784	31.5676	64.7445	35.2804	48.0567	51.8813	45.9935
AL445487.1	20.0839	-2.3593	0.352687	-6.68951	2.23924e-11	8.10087e-10	1.65558	1.81591	1.33044	1.85326	1.00349	2.25619	2.06223	1.28098
WHRN	18.5438	1.14004	0.284909	4.00141	6.29669e-05	0.000647522	0.607046	0.640908	0.786167	1.19565	1.0563	1.1845	1.19392	0.0609993
ASTN2	164.134	1.13039	0.134115	8.42854	3.50019e-17	2.02394e-15	7.61567	5.3409	4.9589	11.1793	6.65469	7.44541	7.54341	7.74691
PHF19	164.288	-1.42782	0.138465	-10.3118	6.23278e-25	5.17284e-23	11.9754	12.4977	11.5506	10.4022	10.9327	12.3526	15.6295	9.21089
C5	17.2646	-1.75181	0.333453	-5.25355	1.49197e-07	3.02446e-06	1.43484	1.86932	1.26996	1.43478	1.63727	1.97416	1.24819	1.09799
PKN3	14.0637	-2.55449	0.406932	-6.27743	3.44214e-10	1.08163e-08	1.10372	1.12159	0.604744	0.777173	0.792225	1.1845	1.5738	1.52498
CACNA1B	46.6532	1.15192	0.215008	5.35759	8.43385e-08	1.83915e-06	2.42818	1.33523	1.20949	1.49456	2.16542	0.73326	3.41895	3.04996
KLF6	362.067	-1.28594	0.174916	-7.3518	1.95556e-13	8.6764e-12	26.986	22.2182	23.2826	18.2337	21.3901	18.1059	35.9804	18.9708
AL137186.2	56.8012	1.17147	0.221914	5.27894	1.29933e-07	2.68016e-06	2.53856	3.68522	2.72135	2.80978	3.96113	2.31259	1.95369	2.13497
CCDC3	16.8775	1.32625	0.300468	4.41394	1.01504e-05	0.000134979	0.386302	0.747726	0.725692	0.896738	0.52815	0.564046	1.19392	0.731991
MCM10	182.085	-4.24538	0.265802	-15.972	2.00359e-57	3.87242e-55	12.4169	14.6875	11.3692	18.0543	16.6367	30.7405	16.2265	21.5937
ACBD7	22.1748	-4.27497	0.565847	-7.55499	4.18892e-14	1.957e-12	2.59374	1.65568	0.725692	2.33152	0.84504	2.31259	3.36469	0.731991
VIM	555.51	-1.12041	0.146787	-7.63287	2.29588e-14	1.09066e-12	28.8623	40.0568	35.1961	50.038	31.108	35.9862	62.518	34.8916
PLXDC2	123.352	-1.15381	0.202056	-5.71033	1.12758e-08	2.90312e-07	8.49865	12.7114	5.26127	9.14673	12.9925	11.845	9.55136	12.8708
PRTFDC1	168.665	-2.48241	0.197877	-12.5452	4.2224e-36	5.09178e-34	12.6928	17.4113	12.6391	15.9022	13.6263	10.9989	9.55136	12.8098
MASTL	186.932	-1.92619	0.169318	-11.3762	5.49684e-30	5.57949e-28	10.2646	13.192	12.8206	22.3587	16.4783	21.8286	12.7532	17.7508
AC051618.1	35.111	1.09177	0.20151	5.41794	6.02888e-08	1.34804e-06	1.93151	1.65568	1.45138	1.79348	1.58445	0.846069	1.89942	0.609993
ZWINT	677.767	-2.77244	0.137966	-20.095	8.15707e-90	3.83627e-87	43.0451	51.1124	43.602	63.5488	54.3995	82.8584	59.8046	55.6923
CDK1	927.577	-4.90551	0.194876	-25.1724	8.0264e-140	1.88741e-136	74.3907	98.6465	71.0574	92.6032	64.4871	86.0735	63.5491	66.3672
RTKN2	54.6781	-3.4512	0.294726	-11.7099	1.13473e-31	1.20375e-29	3.5319	4.91363	5.68459	5.32065	4.43646	3.55349	5.48118	3.90395
DNA2	133.591	-2.09945	0.23254	-9.02833	1.74314e-19	1.15465e-17	7.22937	7.26363	9.1921	17.875	11.6721	18.6699	11.0709	14.6398
DDIT4	87.9014	-1.85182	0.428117	-4.32549	1.52192e-05	0.000192927	5.40823	1.44204	12.2158	2.92934	4.96461	2.36899	3.47322	3.53796
MAT1A	15.1356	-3.23764	0.530152	-6.10701	1.01518e-09	2.99648e-08	0.938162	0.640908	1.26996	0.657608	1.63727	0.73326	1.46527	2.74497
AC067750.1	214.194	1.6363	0.253705	6.44961	1.12137e-10	3.776e-09	11.3131	7.15681	16.1467	4.125	5.17587	2.36899	11.5051	5.00194
CFL1P1	85.1699	1.03603	0.119206	8.69108	3.58997e-18	2.19268e-16	3.75265	4.86022	4.05178	4.48369	3.53861	4.17394	4.17872	4.75794
FAS	257.219	1.45025	0.156238	9.28228	1.65885e-20	1.15294e-18	10.375	8.33181	9.01068	17.2772	11.8306	11.2809	5.64399	11.7119
AL157394.1	11.7157	1.96137	0.375341	5.22556	1.73631e-07	3.46011e-06	0.82779	0.213636	0.302372	1.31522	0.264075	0.564046	0.325615	0.243997
KIF20B	394.866	-2.14848	0.154665	-13.8912	7.1674e-44	1.0758e-41	31.0697	35.6238	33.14	35.8695	24.7174	36.2118	39.5622	22.6917
ANKRD1	29566.7	1.04067	0.267749	3.88673	0.000101602	0.00097451	1137.77	1392.32	2293.31	1594.64	955.952	1211.46	3042.92	855.027
KIF11	130.581	-3.39292	0.207378	-16.361	3.63095e-60	7.42451e-58	11.7546	10.6284	7.86167	13.4511	8.76729	11.9578	10.4197	8.1129
MYOF	126.402	1.23406	0.211986	5.82143	5.83473e-09	1.56209e-07	6.07046	2.99091	9.13163	4.84239	5.9681	5.58406	9.71417	3.78196
CEP55	52.4856	-5.69055	0.548131	-10.3817	3.00267e-25	2.52171e-23	4.58044	4.59318	2.66087	7.8913	3.90831	4.96361	6.24095	3.96495
HELLS	236.575	-3.06273	0.193676	-15.8137	2.50315e-56	4.77257e-54	12.6376	18.5863	18.2028	21.5815	21.2845	27.5255	19.3198	24.5827
ATRNL1	50.0696	1.28245	0.329712	3.8896	0.000100409	0.000967676	2.04188	0.801136	3.14467	2.21195	2.1126	1.2409	5.86106	2.19597
C10orf82	13.8818	-1.71988	0.444676	-3.86772	0.000109856	0.00103954	0.882976	0.640908	0.302372	0.836956	1.63727	1.86135	0.922575	2.01298
LDHAP5	60.7071	-1.37456	0.266304	-5.16162	2.44828e-07	4.73188e-06	3.20079	2.51022	5.44269	2.75	1.79571	2.76383	4.3958	3.84295
ADAM12	17.1616	1.48343	0.426448	3.47857	0.000504102	0.0037121	0.386302	0.373863	0.362846	0.47826	0.42252	1.07169	1.411	0.182998
MKI67	340.264	-5.34949	0.252629	-21.1753	1.61348e-99	1.08403e-96	29.966	22.4852	27.6973	18.3532	23.4499	37.4527	41.4073	23.0577
BNIP3	2087.94	-1.50323	0.304117	-4.94293	7.69583e-07	1.33774e-05	111.145	73.384	277.577	84.2934	94.1164	86.7503	136.324	92.3529
MIR210HG	140.315	-1.08737	0.258117	-4.21272	2.52313e-05	0.000295865	5.29786	5.55454	15.421	5.26086	6.76032	6.65575	8.7916	8.6009
TRIM22	63.6541	1.41742	0.205293	6.90439	5.04201e-12	1.97605e-10	2.31781	2.45682	2.3585	3.40761	2.42949	1.46652	1.73661	3.90395
PDE3B	40.6691	-1.01685	0.238588	-4.26194	2.02658e-05	0.000245604	1.87632	3.525	2.17708	1.97282	2.69357	3.27147	4.45007	2.98896
USH1C	81.5072	-1.42921	0.256175	-5.57905	2.41831e-08	5.83247e-07	5.24267	5.87499	3.99131	4.60326	11.408	8.79912	2.17076	8.7229
LDHA	14728.8	-1.15358	0.215755	-5.34672	8.95622e-08	1.93216e-06	729.449	537.829	1606.92	732.456	580.807	714.365	938.964	795.065
SLC5A12	28.7971	1.74177	0.279642	6.22858	4.70691e-10	1.43434e-08	2.20744	0.427272	1.08854	1.55435	0.95067	0.902474	1.24819	0.609993
BBOX1	13.7018	1.47075	0.458748	3.20601	0.00134588	0.00831814	0.882976	0.267045	1.20949	0.717391	0	0.225619	0.976844	0.426995
BBOX1-AS1	70.9299	1.7176	0.284074	6.04629	1.48219e-09	4.2678e-08	3.25597	1.12159	5.62412	4.72282	1.10912	1.74854	2.87626	1.95198
KIF18A	256.01	-3.02597	0.137993	-21.9284	1.39163e-106	1.15497e-103	20.8051	20.0284	17.9609	17.4565	19.7	23.0695	23.8241	21.4107
DEPDC7	25.7212	-1.15623	0.255891	-4.51843	6.22995e-06	8.78105e-05	1.43484	1.81591	1.33044	2.69021	0.897855	2.14338	1.5738	1.95198
MDK	1030.24	-1.60884	0.20546	-7.83043	4.86212e-15	2.43261e-13	63.1328	105.162	83.5756	116.456	124.221	58.4352	43.9037	107.725
FAM111B	153.418	-4.32361	0.303068	-14.2661	3.55902e-46	5.77174e-44	6.34639	15.9159	9.9178	20.9837	14.4713	19.8544	10.5282	15.6158
FAM111A	107.832	-1.04494	0.165716	-6.30563	2.87031e-10	9.18303e-09	7.8916	7.90454	6.53123	5.79891	7.28847	8.85553	5.04703	7.68591
FEN1	889.422	-1.42705	0.141717	-10.0697	7.52259e-24	5.79979e-22	49.1155	69.4317	53.2174	88.239	69.9799	111.85	57.2539	72.3451
INCENP	17.9557	-1.26717	0.330102	-3.83873	0.000123671	0.00115325	1.15891	0.747726	1.75376	1.0163	1.42601	1.63573	1.68234	1.89098
ASRGL1	48.6766	-1.25848	0.229568	-5.48193	4.20703e-08	9.76267e-07	3.1456	2.72386	3.62846	2.80978	3.38016	2.65102	3.85311	2.07398
PYGM	738.411	-1.21199	0.177197	-6.83982	7.92955e-12	3.04016e-10	45.4733	91.3294	44.1463	62.1738	74.8389	72.0287	53.8892	71.4912
CDCA5	158.466	-3.80375	0.235965	-16.12	1.84685e-58	3.67003e-56	9.05051	12.2841	13.3044	18.413	15.9501	22.167	10.6367	14.7008
POLA2	207.568	-1.63597	0.154549	-10.5855	3.48062e-26	3.03137e-24	14.0172	12.6045	15.7838	18.5924	19.9113	21.603	12.3734	17.8728
ACTN3	19.3132	-1.22454	0.380869	-3.21512	0.00130389	0.00811852	0.993348	1.60227	1.63281	0.179348	2.37668	0.958879	0.705498	1.70798
TESMIN	26.1203	-1.61833	0.287116	-5.63651	1.73534e-08	4.31054e-07	2.64893	1.22841	1.33044	2.15217	1.95416	0.73326	2.82199	1.76898
DDIAS	93.8548	-2.36917	0.224898	-10.5344	5.99587e-26	5.15828e-24	6.62232	7.37045	7.43835	8.66847	7.13003	10.322	5.91533	5.61193
RAB38	16.3698	-1.93867	0.39041	-4.96573	6.84414e-07	1.21021e-05	0.882976	1.65568	1.57233	1.31522	0.95067	1.86135	0.922575	1.76898
FAT3	58.6474	1.05885	0.256682	4.12515	3.70489e-05	0.000412894	4.69081	2.02954	2.05613	1.43478	2.74638	1.86135	4.50434	1.46398
PDGFD	196.57	-1.31301	0.215126	-6.10344	1.03812e-09	3.0578e-08	8.6642	11.6432	7.3174	22.4782	19.7528	22.3362	12.5904	22.0817
KDELC2	76.3263	-1.91155	0.179574	-10.6449	1.84151e-26	1.64442e-24	6.18083	4.91363	6.34981	4.90217	5.86247	4.62518	7.48914	5.97793
EXPH5	43.6525	-1.08206	0.221215	-4.89144	1.00099e-06	1.70361e-05	3.69746	3.41818	4.41463	2.45108	2.00697	1.63573	3.36469	3.35496
AP002884.3	193.673	1.14428	0.252525	4.53134	5.86108e-06	8.31931e-05	12.472	8.06476	16.2071	4.60326	5.65121	3.77911	9.55136	5.00194
TAGLN	8361.21	1.24829	0.366783	3.40334	0.000665662	0.00464942	487.127	264.108	698.539	349.788	158.551	186.699	627.297	126.33
H2AFX	30.3982	-1.29869	0.22293	-5.82553	5.69305e-09	1.52706e-07	2.31781	2.61704	1.93518	2.63043	2.32386	2.25619	2.44211	1.58598
SPA17	17.9061	-1.15964	0.305278	-3.79863	0.000145497	0.00132099	1.9867	1.22841	0.665218	1.73369	0.897855	1.57933	2.06223	0.914989
CCDC15	15.4903	-1.68792	0.39045	-4.32301	1.53918e-05	0.000194765	1.71077	1.01477	0.544269	0.777173	0.95067	2.70742	1.13965	1.15899
CHEK1	185.796	-1.93061	0.167783	-11.5066	1.22174e-30	1.25822e-28	9.54718	13.5125	11.853	19.7282	14.0488	24.3668	13.1331	16.3478
FOXM1	66.8085	-4.33044	0.341757	-12.6711	8.54964e-37	1.06749e-34	2.92486	3.89886	3.80988	6.39673	6.23217	7.2762	7.3806	3.65996
RAD51AP1	176.367	-3.54156	0.214314	-16.5251	2.4212e-61	5.09862e-59	12.0857	17.4648	15.421	22.6576	15.3692	16.9214	11.5051	14.9448
NCAPD2	622.001	-1.6426	0.122851	-13.3707	8.97186e-41	1.21715e-38	51.4885	38.1875	45.0534	35.75	42.7802	56.179	60.6186	43.3095
CDCA3	373.989	-2.57609	0.139253	-18.4993	2.09173e-76	6.27919e-74	31.0145	29.8557	23.1617	33.9565	24.1365	36.8886	33.4298	24.0337
ENO2	1633.6	-1.21623	0.295928	-4.10989	3.95843e-05	0.000436665	101.322	52.234	183.056	43.6413	78.219	71.6339	76.8993	93.7559
PTPN6	19.4852	-1.4794	0.331162	-4.46732	7.92059e-06	0.000107764	0.55186	1.28182	1.26996	1.79348	1.84853	1.63573	1.51954	1.21999
DDX12P	36.48	-1.53191	0.240425	-6.3717	1.86944e-10	6.1109e-09	2.373	2.51022	3.20514	4.30434	2.85201	4.17394	1.89942	3.17196
KLRF2	42.6969	1.64486	0.264559	6.21737	5.05561e-10	1.5274e-08	2.26263	1.12159	3.20514	0.47826	1.58445	0.73326	1.24819	2.01298
CLEC2A	32.4247	1.14828	0.193162	5.94464	2.77074e-09	7.71051e-08	0.993348	0.694317	2.1166	2.57065	1.53164	1.12809	1.95369	1.58598
APOLD1	68.2848	-2.71371	0.291143	-9.32089	1.15364e-20	8.13834e-19	6.95344	5.44772	5.14032	5.32065	2.21823	3.44068	5.04703	3.65996
LMO3	22.9799	-1.01125	0.321307	-3.1473	0.00164786	0.00980999	0.441488	2.02954	0.786167	2.51087	1.69008	2.14338	1.30246	1.15899
BCAT1	53.029	-1.20448	0.222961	-5.4022	6.58274e-08	1.46492e-06	3.58709	2.08295	5.68459	2.57065	3.64424	3.10225	3.03907	2.98896
ARNTL2	25.4858	-1.08194	0.301074	-3.5936	0.000326146	0.00258371	2.26263	1.28182	1.69328	1.19565	2.1126	2.03057	1.5738	4.33095
DDX11	118.999	-1.5253	0.209083	-7.29522	2.98175e-13	1.29844e-11	8.22272	9.07954	7.3174	13.5109	10.1405	14.6088	6.07814	9.21089
AC022080.2	12.9955	1.62349	0.44551	3.64411	0.000268316	0.00220868	0.27593	0.267045	1.39091	0.23913	0.158445	0.169214	0.325615	0.304996
COL2A1	102.629	-1.77736	0.374522	-4.74567	2.07814e-06	3.33567e-05	3.1456	2.13636	6.41028	15.663	10.9327	11.4501	12.6447	10.4919
TROAP	207.191	-5.64005	0.324494	-17.3811	1.14768e-67	2.79183e-65	19.8118	23.6068	13.5463	19.3695	14.4713	15.4549	21.9247	10.3089
RACGAP1	995.056	-3.3358	0.162447	-20.5347	1.05381e-93	5.94731e-91	85.2624	58.4295	63.8005	66.4782	75.5783	107.846	117.818	61.9753
METTL7A	65.3122	-1.3536	0.233202	-5.80442	6.45893e-09	1.71618e-07	2.81449	4.86022	2.8423	6.63586	4.01394	7.16339	3.96165	4.69694
ESPL1	49.0401	-4.49341	0.412385	-10.8962	1.20233e-27	1.12342e-25	4.13895	4.32613	4.59605	3.34782	4.17239	6.26091	2.82199	3.65996
PMEL	109.157	-1.49615	0.356616	-4.1954	2.72392e-05	0.000315532	2.98004	7.21022	6.89408	14.6467	11.4609	11.9578	18.9399	8.2349
TIMELESS	318.972	-2.28851	0.162023	-14.1246	2.67885e-45	4.19955e-43	23.6748	19.9216	22.7384	29.5924	30.844	36.4938	26.3205	30.5606
PRIM1	132.475	-1.67376	0.184503	-9.07172	1.17152e-19	7.79672e-18	8.00197	10.7886	9.13163	14.0489	11.5137	16.583	8.30317	9.94288
NEMP1	160.219	-1.52472	0.14125	-10.7945	3.65551e-27	3.34906e-25	11.5339	8.97272	11.4297	12.1359	10.0349	12.1834	11.1252	11.1019
ATP23	37.6228	-1.18407	0.205689	-5.7566	8.58265e-09	2.25498e-07	2.04188	2.51022	2.23755	2.3913	2.95764	2.82023	2.33357	2.50097
AC025419.1	32.1726	1.53603	0.289482	5.30614	1.11969e-07	2.3614e-06	2.26263	0.587499	1.20949	0.358695	1.10912	0.676856	1.89942	0.487994
CPM	11.959	1.58916	0.417723	3.80433	0.000142186	0.00129677	0.938162	0.267045	1.08854	0.47826	0.42252	0.169214	0.488422	0.121999
E2F7	20.7836	-1.68572	0.38052	-4.43005	9.42112e-06	0.000126593	1.54521	0.854545	2.17708	1.07609	2.32386	2.87664	1.95369	1.09799
TMPO-AS1	18.0206	-1.33388	0.327486	-4.07308	4.63957e-05	0.000500457	1.21409	1.60227	0.483795	2.80978	1.42601	1.41012	1.46527	1.58598
TMPO	370.262	-1.19563	0.112251	-10.6514	1.71752e-26	1.55337e-24	25.4407	31.5113	22.9198	30.9674	26.7772	25.1565	27.7315	29.5236
GOLGA2P5	31.3656	-1.3271	0.325379	-4.07862	4.53034e-05	0.000490549	2.20744	1.49545	2.3585	2.15217	4.01394	3.15866	1.30246	4.45295
GAS2L3	124.943	-3.04236	0.21647	-14.0544	7.24031e-45	1.12257e-42	11.865	8.33181	9.61542	6.21738	7.28847	11.845	15.7923	8.8449
PARPBP	89.9368	-2.67274	0.195965	-13.6388	2.35271e-42	3.31943e-40	6.56714	7.21022	7.01503	7.17391	6.17936	8.5171	8.84587	6.40492
C12orf75	138.655	-1.00355	0.169577	-5.91794	3.26006e-09	8.91398e-08	9.43681	11.1091	9.13163	11.6576	9.137	11.6194	14.7069	12.0779
RAD9B	26.9216	-1.22148	0.254395	-4.80153	1.57459e-06	2.59235e-05	1.71077	1.7625	2.23755	2.98913	1.26756	1.41012	2.82199	1.95198
CCDC63	33.9182	1.15663	0.268511	4.30757	1.65054e-05	0.00020682	1.93151	0.694317	2.6004	0.896738	1.47882	1.01528	2.9848	0.670992
DDX54	93.3597	-1.3386	0.386138	-3.46663	0.00052702	0.00385482	7.28455	4.21931	8.82926	2.33152	4.17239	3.10225	7.81475	1.95198
RNFT2	172.71	-1.11839	0.181437	-6.16405	7.09056e-10	2.13306e-08	10.7061	5.76818	9.1921	13.8696	14.5769	15.5677	18.0716	11.8949
CIT	81.9359	-4.28994	0.309691	-13.8523	1.23184e-43	1.82948e-41	6.89825	8.22499	5.26127	6.39673	6.02091	5.97889	9.17148	7.38091
KNTC1	101.804	-1.84027	0.253542	-7.25822	3.92207e-13	1.70266e-11	7.22937	7.47726	7.37787	8.24999	10.2989	14.2704	9.17148	6.83192
POLE	80.0413	-1.08078	0.158649	-6.81243	9.5965e-12	3.62995e-10	4.96674	5.66136	5.07985	5.32065	5.54558	5.41484	5.20984	6.58792
AC127070.5	16.4788	1.09598	0.292946	3.74123	0.000183125	0.00160779	0.441488	0.427272	0.96759	1.0163	0.897855	0.451237	1.24819	1.89098
SKA3	161.761	-3.7185	0.215647	-17.2435	1.25276e-66	2.85085e-64	11.9754	14.9011	12.4577	17.7554	12.3059	21.5466	13.1874	11.3459
CENPJ	224.27	-1.10222	0.131488	-8.38267	5.17413e-17	2.96755e-15	17.494	16.0227	17.9004	14.9456	15.3164	16.1881	16.5521	15.7988
EEF1DP3	27.6807	1.04016	0.312734	3.32603	0.000880913	0.00584576	2.373	2.08295	0.907115	0.298913	0.95067	1.35371	1.51954	0.609993
BRCA2	106.623	-3.59009	0.286458	-12.5327	4.94509e-36	5.91273e-34	6.62232	10.2545	7.43835	9.98369	8.76729	15.3421	11.4508	11.8339
CCNA1	23.6176	-3.35385	0.467009	-7.18157	6.89149e-13	2.94643e-11	3.20079	1.22841	1.08854	1.31522	1.42601	0.958879	1.08538	1.15899
DIAPH3	84.7717	-2.41972	0.237194	-10.2014	1.95424e-24	1.56661e-22	4.41488	9.72044	7.68024	10.163	5.43995	6.26091	10.0941	4.45295
MZT1	309.03	-1.04459	0.199888	-5.22588	1.7333e-07	3.45899e-06	22.6814	44.8102	26.3668	22.7772	19.9113	19.1776	21.382	18.9098
BORA	58.4047	-2.6212	0.257067	-10.1966	2.05388e-24	1.63718e-22	4.85637	4.91363	3.62846	7.05434	2.58794	3.72271	6.18668	2.62297
PTMAP5	39.9232	-1.26182	0.249734	-5.05265	4.35726e-07	8.07839e-06	2.15225	6.24886	2.72135	3.16847	3.06327	3.04585	1.62807	2.56197
GPR183	78.8957	-2.05064	0.313356	-6.54411	5.98494e-11	2.09532e-09	4.24932	2.83068	5.86601	5.32065	4.96461	7.84024	13.8386	8.4789
GRTP1	24.8069	-1.15842	0.270982	-4.27491	1.91218e-05	0.0002346	2.26263	1.7625	1.45138	2.15217	1.63727	1.86135	1.08538	1.95198
FITM1	2656.25	-1.32244	0.287743	-4.59589	4.30908e-06	6.333e-05	162.247	468.718	127.843	252.342	297.824	202.887	181.747	295.602
NFATC4	54.2166	-1.19214	0.257863	-4.62317	3.77913e-06	5.6423e-05	3.5319	1.86932	4.65653	2.63043	4.96461	2.08697	3.85311	5.12394
BNIP3P1	88.1323	-1.47066	0.293315	-5.01392	5.33311e-07	9.6965e-06	4.80118	2.61704	10.9459	4.18478	3.90831	4.17394	5.53545	3.11096
MIS18BP1	147.801	-1.76287	0.139785	-12.6113	1.82958e-36	2.24466e-34	9.10569	13.6727	11.6716	13.5109	11.3552	12.3526	9.76844	10.3699
POLE2	55.0679	-1.43252	0.218479	-6.55679	5.4977e-11	1.93434e-09	2.92486	4.1125	3.87036	5.61956	3.22172	5.64046	5.64399	5.36794
CDKN3	270.733	-3.32894	0.184522	-18.0409	9.30443e-73	2.57404e-70	26.986	27.6659	18.3237	24.9891	18.1684	20.0236	29.0882	14.2738
WDHD1	189.924	-1.4875	0.143347	-10.377	3.15676e-25	2.63543e-23	12.8583	9.61363	13.7277	16.9185	16.3727	19.2904	12.9703	16.0428
DLGAP5	613.275	-5.62232	0.259196	-21.6914	2.47225e-104	1.74405e-101	48.1774	60.7795	37.6151	59.4836	36.6008	44.1648	64.2546	38.3685
CEP128	64.1151	-2.5197	0.229035	-11.0014	3.76313e-28	3.56336e-26	6.07046	3.73863	4.4751	5.91847	4.48928	6.93777	6.94645	4.94094
CDCA4	80.8351	-1.74352	0.206677	-8.43598	3.2845e-17	1.9159e-15	5.73934	6.5159	8.76878	5.85869	3.59142	6.20451	5.04703	6.40492
ARHGAP11B	45.9755	-2.05981	0.298977	-6.88952	5.59825e-12	2.18193e-10	3.25597	2.56363	5.32174	4.18478	3.32735	3.6663	5.75253	2.37897
ARHGAP11A	284.415	-4.36352	0.236607	-18.442	6.04528e-76	1.77693e-73	26.2134	25.6363	20.6218	18.2935	20.5979	25.2693	30.5535	11.4069
SCG5	13.1978	-1.48501	0.460376	-3.22564	0.00125693	0.00790234	1.32446	0.747726	0.483795	1.07609	0.897855	1.01528	1.03111	0.365996
BUB1B	277.968	-2.76238	0.155772	-17.7335	2.31246e-70	5.82617e-68	17.6043	16.8238	21.9522	21.5217	20.7035	28.0331	25.6693	16.2868
PAK6	13.6128	-1.50964	0.390543	-3.86549	0.000110867	0.0010477	0.662232	1.22841	0.725692	0.717391	0.792225	1.63573	0.325615	1.64698
KNL1	105.517	-3.89231	0.254612	-15.2872	9.30663e-53	1.64134e-50	10.4302	9.82726	7.68024	6.57608	9.29544	8.46069	14.8697	9.33289
RAD51	81.8458	-2.73065	0.291007	-9.38346	6.38431e-21	4.52644e-19	5.46341	3.36477	7.19645	10.1033	9.77078	9.64519	6.45802	4.87994
GCHFR	14.4974	-1.07489	0.297812	-3.60928	0.000307049	0.00246285	0.55186	1.28182	1.14901	1.73369	1.32038	1.1845	1.13965	1.09799
OIP5	29.9374	-1.68899	0.523796	-3.22452	0.00126184	0.0079196	3.20079	1.22841	3.02372	0.298913	1.69008	1.80495	3.96165	0.609993
NUSAP1	1388.13	-4.97043	0.155095	-32.0476	2.36724e-225	3.33994e-221	110.317	137.528	102.081	140.25	82.2858	125.895	122.54	82.776
WDR76	229.507	-3.54007	0.173238	-20.4347	8.21184e-93	4.45619e-90	14.7347	19.0136	16.3281	20.4456	19.7528	23.4079	15.0868	23.9727
CEP152	171.246	-1.71219	0.177728	-9.6338	5.7559e-22	4.20777e-20	13.8517	11.75	13.3648	12.8532	11.0912	16.0189	18.1802	13.1758
AC090651.1	16.6793	1.29109	0.232931	5.54277	2.9772e-08	7.08353e-07	0.331116	1.06818	0.362846	0.717391	0.897855	0.620451	0.976844	0.609993
CCNB2	702.309	-4.93694	0.209643	-23.5493	1.27717e-122	1.63814e-119	60.7598	77.4965	44.2672	60.4999	41.7239	60.353	76.628	34.0376
FAM81A	29.3101	-1.21163	0.34357	-3.5266	0.00042094	0.00320509	1.60039	1.54886	1.75376	2.51087	3.27453	4.39956	3.20188	2.98896
RPS27L	4380.08	1.03692	0.11593	8.94434	3.74178e-19	2.43285e-17	209.1	220.579	193.699	330.717	234.657	201.703	144.139	226.002
SNX22	47.6517	-1.17067	0.270025	-4.33543	1.45477e-05	0.00018575	5.24267	4.21931	1.87471	3.70652	4.64772	3.55349	1.51954	4.39195
PCLAF	153.617	-4.46355	0.323735	-13.7877	3.02435e-43	4.39903e-41	7.119	13.8863	11.4297	25.7663	13.3094	20.2493	10.4739	18.2388
PIF1	30.25	-7.76631	0.886986	-8.75584	2.02595e-18	1.25369e-16	2.70411	3.04431	2.53992	3.40761	1.58445	3.38428	2.71346	2.31797
ZWILCH	398.998	-1.03712	0.116989	-8.86509	7.64398e-19	4.88845e-17	27.3171	26.117	24.3712	32.6413	24.9815	36.7194	34.678	25.9247
AC110048.2	16.712	1.24018	0.328222	3.77848	0.00015779	0.0014135	0.772604	0.373863	0.907115	0.179348	0.475335	0.225619	1.46527	0.548993
KIF23	773.25	-2.88424	0.137585	-20.9633	1.41911e-97	9.101e-95	70.2518	54.9045	60.5953	60.9184	47.5335	69.8289	85.2568	47.5184
RPP25	20.2967	-1.40903	0.289402	-4.86877	1.12293e-06	1.8997e-05	1.04853	1.22841	1.14901	2.09239	2.21823	1.69214	2.06223	1.28098
CEMIP	16.4	1.29002	0.310234	4.1582	3.2077e-05	0.000364979	0.55186	0.480681	1.02806	0.657608	0.580965	2.14338	0.379884	0.365996
SLC28A1	17.7585	1.20727	0.328686	3.67302	0.000239705	0.00200228	0.441488	0.480681	0.725692	0.119565	0.475335	0.789665	0.325615	1.09799
FANCI	405.582	-3.49021	0.177181	-19.6985	2.2203e-86	8.70172e-84	31.9527	24.7818	37.4941	27.6195	38.0796	39.8217	35.9804	40.1985
TICRR	17.5216	-2.01296	0.364698	-5.51953	3.39903e-08	8.00616e-07	0.993348	0.747726	2.1166	1.55435	1.21475	1.80495	1.95369	2.25697
BLM	83.7839	-3.19011	0.245298	-13.005	1.14541e-38	1.51034e-36	5.84972	5.98181	5.2008	9.56521	8.29196	11.7886	5.42691	6.28293
PRC1	825.549	-3.8785	0.151081	-25.6717	2.41848e-145	6.82447e-142	70.8588	68.6306	59.4463	67.2554	56.0367	74.5105	83.3574	47.5794
CCNF	146.419	-1.66861	0.162012	-10.2993	7.09624e-25	5.85502e-23	11.3683	7.47726	10.0992	10.5217	7.34129	10.4913	12.916	8.6009
CLDN6	594.379	-1.48823	0.302439	-4.92077	8.62063e-07	1.48508e-05	22.7918	31.725	53.7012	80.7662	57.4627	61.199	83.5744	39.4665
AC131649.2	16.4927	1.26624	0.315046	4.01923	5.83889e-05	0.000604817	1.04853	0.480681	1.51186	0.657608	0.264075	0.564046	1.24819	0.85399
RMI2	38.6437	-1.54112	0.258287	-5.96669	2.42111e-09	6.80467e-08	1.76595	4.05909	2.17708	4.66304	3.64424	3.83551	2.76772	3.04996
ARL6IP1	1314.02	-1.30291	0.107156	-12.159	5.13824e-34	5.89394e-32	93.2644	103.346	91.8606	119.027	74.1523	87.4272	108.484	70.3932
REXO5	540.539	-1.60032	0.112495	-14.2258	6.34024e-46	1.01653e-43	38.7958	33.8613	31.4467	50.2173	38.4493	46.421	49.7105	41.5405
PLK1	422.441	-4.05195	0.259413	-15.6197	5.34639e-55	1.00576e-52	36.5331	43.8488	32.7771	45.4945	25.1928	37.4527	61.9211	23.3017
AC138904.1	17.2021	1.1482	0.326151	3.52046	0.000430797	0.0032643	0.662232	0.907954	0.544269	1.07609	0.31689	0.507642	1.89942	1.03699
NUPR1	100.472	1.09954	0.215541	5.10128	3.37355e-07	6.38036e-06	6.51195	5.55454	5.01937	5.32065	2.42949	2.25619	1.68234	4.81894
ATP2A1	23.3315	-1.32718	0.304271	-4.36183	1.28979e-05	0.00016695	1.76595	1.97613	1.26996	2.27174	1.00349	3.49709	1.62807	0.914989
ATP2A1-AS1	15.3665	-1.29768	0.304697	-4.25891	2.05431e-05	0.000248152	1.26928	1.12159	1.08854	1.25543	1.42601	1.63573	1.03111	1.76898
SPN	14.9331	-1.40405	0.334348	-4.19938	2.67652e-05	0.000310551	0.717418	0.587499	0.907115	0.896738	1.32038	1.07169	1.46527	1.28098
KIF22	720.37	-1.06793	0.105256	-10.146	3.45278e-24	2.7064e-22	54.0823	53.142	51.2823	51.6521	52.3397	60.5222	50.5245	49.7144
SHCBP1	262.036	-3.78488	0.207118	-18.2741	1.33176e-74	3.75797e-72	20.6396	24.0875	19.6542	33.2989	17.2705	25.6641	29.5767	18.4218
ORC6	466.628	-1.18981	0.122464	-9.71558	2.5877e-22	1.93174e-20	33.4979	40.6977	34.2285	39.7554	37.5515	39.8781	28.437	39.3445
NKD1	15.4061	-1.50192	0.369282	-4.06713	4.75958e-05	0.00051028	0.882976	1.22841	0.665218	0.717391	0.897855	1.52292	0.542691	0.85399
MT3	44.4835	-1.43727	0.262875	-5.46749	4.56441e-08	1.05056e-06	2.09707	3.20454	2.96324	2.63043	5.01743	3.27147	0.759768	3.29396
MT2A	135.201	-1.14964	0.220777	-5.20726	1.9165e-07	3.77125e-06	10.2646	11.6966	6.10791	9.86412	7.71099	11.1681	8.90013	4.69694
CDH8	452.195	1.08368	0.292791	3.70122	0.000214566	0.00182258	36.6435	22.0579	26.7901	9.98369	14.5241	7.55822	20.5137	15.2498
HPR	26.2502	-1.62069	0.375937	-4.31109	1.62454e-05	0.000204466	2.04188	1.97613	1.51186	1.07609	1.47882	1.63573	4.01591	0.731991
AC009120.1	21.0924	1.04877	0.26433	3.96765	7.25844e-05	0.000730452	0.82779	1.22841	0.544269	0.418478	1.10912	0.620451	1.73661	0.792991
VAT1L	189.072	1.54254	0.201535	7.65397	1.94866e-14	9.31986e-13	9.27125	5.23409	6.34981	9.26629	7.18284	6.59934	15.0868	4.69694
CENPN	245.587	-2.5411	0.147098	-17.2748	7.28112e-67	1.68409e-64	15.728	19.2807	19.0494	22.6576	17.429	23.0695	25.2894	20.5568
AC092718.4	46.8138	-1.3758	0.233543	-5.89096	3.83957e-09	1.04178e-07	2.81449	2.88409	2.8423	3.82608	2.64075	4.51237	6.40376	2.98896
GINS2	649.484	-2.46607	0.170972	-14.4238	3.66505e-47	6.01281e-45	43.8729	69.2715	42.3321	76.4619	64.2759	67.742	38.8567	52.2764
CDT1	28.6819	-1.7104	0.258833	-6.60812	3.89229e-11	1.37635e-09	1.87632	2.02954	2.29803	2.33152	3.22172	3.6663	2.22503	1.95198
FANCA	84.7425	-2.17782	0.209385	-10.401	2.45248e-25	2.07198e-23	5.96009	4.27272	7.68024	10.5815	5.9681	8.91193	5.53545	7.50291
SLC43A2	42.1133	1.27916	0.239012	5.35186	8.70563e-08	1.88966e-06	1.15891	2.99091	1.20949	2.69021	1.32038	1.35371	1.08538	2.07398
PIMREG	252.814	-4.9993	0.248868	-20.0881	9.37513e-90	4.2669e-87	22.3503	27.5591	16.2071	23.1956	13.996	22.0542	23.2815	15.4938
C17orf100	12.736	-1.46753	0.41214	-3.56076	0.000369785	0.0028698	1.10372	0.587499	0.907115	0.47826	0.42252	0.282023	0.814037	0.975988
TMEM88	47.2854	-2.38482	0.392311	-6.0789	1.21013e-09	3.52764e-08	2.70411	1.33523	2.29803	12.1956	4.9118	5.35844	6.72937	1.82998
AURKB	313.237	-4.70572	0.216637	-21.7217	1.27913e-104	9.49853e-102	23.3989	27.3454	22.1941	32.6413	21.6013	40.3293	27.4059	20.9228
MPRIP-AS1	20.9527	1.18532	0.282417	4.19705	2.70413e-05	0.000313497	1.10372	1.01477	1.69328	0.538043	1.16193	0.282023	0.922575	0.670992
SHMT1	138.542	-1.75643	0.173255	-10.1378	3.75399e-24	2.92625e-22	8.33309	7.85113	9.79685	9.74456	11.4609	15.2292	11.4508	12.8098
TMEM97	721.753	-1.00046	0.144505	-6.92341	4.4091e-12	1.74742e-10	37.8576	44.1159	48.44	79.8097	56.8818	77.9512	52.5325	58.0713
SPAG5	575.723	-4.12206	0.184294	-22.3667	8.30007e-111	7.97236e-108	44.3144	41.125	39.9131	46.6304	37.2346	59.2813	57.9594	34.4646
ATAD5	87.7086	-1.07174	0.208774	-5.1335	2.84404e-07	5.4372e-06	4.80118	6.30227	7.74072	7.35325	8.4504	7.84024	6.18668	6.77092
SLFN13	142.139	-2.15196	0.168187	-12.7951	1.74737e-37	2.20122e-35	9.16088	10.6284	12.881	11.0598	9.82359	10.7733	9.44283	16.4698
RDM1	25.6688	-6.08062	0.848515	-7.16619	7.7116e-13	3.26735e-11	2.48337	2.51022	1.39091	3.88587	2.16542	3.21506	2.00796	1.89098
CDC6	638.605	-3.79507	0.213826	-17.7484	1.77392e-70	4.55058e-68	33.9394	52.5011	43.4206	74.0706	57.8324	88.7809	44.0665	65.5742
TOP2A	1910.91	-4.87641	0.206745	-23.5867	5.28301e-123	7.4538e-120	167.324	145.273	144.957	149.935	118.253	163.912	186.469	123.28
KRT19	15.1647	-2.19418	0.498678	-4.4	1.08253e-05	0.000142875	0.220744	0.53409	1.39091	1.31522	0.42252	1.35371	4.34153	1.21999
PSMC3IP	81.0284	-1.70523	0.195371	-8.72817	2.58835e-18	1.58778e-16	3.42153	4.53977	7.5593	8.84782	6.28499	8.5735	4.66714	8.2959
C17orf53	140.189	-1.00681	0.169227	-5.94947	2.69005e-09	7.50076e-08	8.99532	11.2693	11.5506	11	10.5102	14.214	9.38856	10.7359
KIF18B	74.5512	-4.29352	0.334964	-12.8178	1.30265e-37	1.65577e-35	6.51195	5.18068	6.04744	7.11412	5.49276	11.1681	6.62083	4.69694
EME1	114.995	-2.75026	0.212276	-12.9561	2.17119e-38	2.83642e-36	6.12565	7.1034	7.92214	13.5706	10.4046	15.1728	8.0861	11.4679
PRR11	276.163	-3.41904	0.197295	-17.3296	2.81425e-67	6.61771e-65	21.0259	19.7079	19.6542	22.9565	14.2601	27.7511	38.8024	16.3478
BRIP1	46.9579	-4.3329	0.398054	-10.8852	1.35601e-27	1.25868e-25	3.36635	3.36477	4.41463	4.48369	5.07024	6.59934	4.34153	4.69694
ARHGAP27P1-BPTFP1-KPNA2P3	12.0542	-1.48415	0.36794	-4.03368	5.49112e-05	0.000576836	0.772604	1.60227	0.544269	1.43478	1.00349	0.73326	1.24819	0.792991
KPNA2	11931	-1.78244	0.12721	-14.0117	1.32126e-44	2.02627e-42	861.398	864.212	783.808	1035.02	673.18	1056.52	1332.2	655.925
MAP2K6	14.3408	-3.62021	0.60507	-5.98312	2.18903e-09	6.22683e-08	0.27593	1.60227	0.483795	2.09239	1.53164	1.57933	1.30246	0.487994
CDC42EP4	55.8056	-1.11172	0.241974	-4.59439	4.34018e-06	6.36545e-05	4.30451	2.67045	4.89842	2.03261	4.48928	4.68158	2.00796	3.29396
GALK1	40.6019	-1.54297	0.33006	-4.6748	2.94237e-06	4.51729e-05	2.92486	3.95227	4.11226	1.07609	2.58794	1.74854	2.1165	1.46398
UNC13D	26.0964	-1.00352	0.266266	-3.76886	0.000163994	0.00146257	1.93151	1.38863	2.3585	2.33152	2.1126	1.80495	2.33357	1.46398
TK1	1074.22	-4.17308	0.188468	-22.1421	1.24406e-108	1.09702e-105	66.1128	108.901	73.4763	120.402	96.5459	122.06	88.8928	104.431
BIRC5	1084.11	-4.83087	0.211399	-22.852	1.39749e-115	1.51671e-112	78.1986	99.1272	66.4613	121.538	72.0397	114.896	125.362	55.2653
TYMS	140.85	-1.70371	0.198792	-8.57034	1.03176e-17	6.24768e-16	8.16753	13.4057	8.70831	18.7717	9.45389	14.4396	11.2337	11.9559
NDC80	493.06	-5.65892	0.218184	-25.9364	2.58734e-148	9.12621e-145	38.4095	53.2488	37.7965	47.288	31.689	49.8053	44.6092	25.1317
RBBP8	378.335	-1.27137	0.117968	-10.7772	4.4113e-27	4.01542e-25	25.8271	27.6659	23.0407	37.1847	32.7981	31.1918	27.4059	33.9156
AC016205.1	18.3547	-3.17023	0.432559	-7.32903	2.31827e-13	1.02214e-11	1.49002	1.65568	1.75376	2.09239	1.58445	1.29731	1.411	1.09799
SKA1	256.229	-4.84669	0.246868	-19.6327	8.13078e-86	3.10046e-83	17.8803	30.6034	15.2395	31.9239	18.7493	27.9767	17.9088	18.0558
C18orf54	51.0485	-1.67388	0.191684	-8.7325	2.49105e-18	1.53477e-16	2.92486	4.21931	4.65653	4.125	3.22172	4.17394	3.6903	4.20895
AC090409.1	88.8831	1.06724	0.257279	4.14818	3.35135e-05	0.000379793	4.30451	2.61704	4.65653	4.72282	3.96113	2.53821	10.9081	2.19597
ABCA7	68.2851	-1.35198	0.239638	-5.64176	1.68319e-08	4.20321e-07	2.64893	1.86932	6.59171	4.60326	4.38365	3.15866	7.32633	6.03893
REEP6	34.664	-1.52293	0.33634	-4.52795	5.95599e-06	8.42859e-05	1.82114	2.29659	1.45138	2.69021	3.53861	3.49709	2.60492	1.03699
ATP8B3	48.9406	-3.75814	0.353304	-10.6371	2.00168e-26	1.77621e-24	3.91821	5.60795	3.20514	2.69021	2.48231	4.56877	5.2641	2.19597
LMNB2	56.7412	-1.08454	0.190603	-5.69004	1.27006e-08	3.25214e-07	4.24932	5.3409	3.62846	4.06521	3.80268	3.83551	4.66714	3.96495
THOP1	43.9376	-1.11232	0.351874	-3.16113	0.0015716	0.00947773	2.53856	2.35	4.29368	1.0163	1.63727	1.01528	3.74457	1.58598
CHAF1A	85.4407	-1.57802	0.221675	-7.11862	1.0901e-12	4.57745e-11	3.31116	5.60795	5.2008	8.9076	10.2989	8.79912	4.72141	11.2239
TNFAIP8L1	23.884	-2.0253	0.297287	-6.8126	9.58502e-12	3.62995e-10	1.82114	1.70909	1.02806	1.49456	1.63727	2.19978	2.22503	1.03699
UHRF1	51.22	-2.52499	0.25364	-9.95503	2.39761e-23	1.82853e-21	3.09042	5.3409	2.66087	5.26086	4.27802	6.54294	2.9848	5.61193
STXBP2	54.7944	-1.10674	0.282516	-3.91744	8.94951e-05	0.000879374	3.09042	7.79772	3.38656	3.64674	6.23217	3.55349	3.25615	5.79493
CDKN2D	32.3232	-1.08482	0.251816	-4.30798	1.64751e-05	0.000206803	2.04188	2.13636	3.50751	1.55435	1.26756	1.74854	2.60492	1.95198
SPC24	666.32	-3.76138	0.158596	-23.7167	2.42519e-124	3.80189e-121	39.4028	44.5965	40.4573	57.0325	55.5086	66.1062	58.2308	52.9474
C19orf57	11.2051	-2.72498	0.506426	-5.3808	7.41552e-08	1.63733e-06	0.27593	0.747726	1.02806	1.61413	0.792225	1.1845	0.542691	1.40298
ASF1B	94.9699	-4.115	0.336025	-12.2461	1.76207e-34	2.03779e-32	7.61567	6.94317	11.2482	7.17391	8.55603	11.9014	8.57452	3.29396
ZNF90	27.7589	-1.22998	0.279607	-4.39896	1.08772e-05	0.000143427	0.882976	1.12159	2.17708	1.73369	2.00697	3.21506	1.62807	2.80597
AC011447.3	22.5891	-1.22042	0.273071	-4.46922	7.85042e-06	0.000106913	2.59374	1.22841	0.907115	1.67391	1.53164	2.19978	1.68234	2.37897
AC011447.7	25.8702	-1.58199	0.247866	-6.38245	1.7428e-10	5.74513e-09	1.87632	1.92273	2.47945	2.21195	2.21823	1.97416	2.17076	1.82998
ZNF826P	45.0432	-1.73097	0.233528	-7.41224	1.24181e-13	5.65185e-12	2.09707	3.95227	3.14467	4.48369	3.22172	3.44068	2.06223	4.87994
ZNF724	18.5531	-1.14601	0.283444	-4.04317	5.27329e-05	0.000557728	1.15891	1.70909	1.14901	1.375	1.7429	1.91776	1.68234	1.40298
AC010300.1	26.985	1.12127	0.305466	3.6707	0.000241889	0.00201702	1.15891	1.175	2.41897	0.717391	1.00349	0.958879	1.79088	0.121999
LINC01224	37.7808	-2.50602	0.309731	-8.09096	5.91976e-16	3.15177e-14	1.32446	2.29659	1.63281	3.10869	2.42949	5.18923	3.03907	2.80597
AC092279.2	13.0826	1.44724	0.377046	3.83838	0.000123849	0.00115415	0.27593	0.587499	0.725692	0	0.792225	1.01528	0.271346	0.792991
SHKBP1	134.652	-1.24733	0.274349	-4.5465	5.45455e-06	7.8085e-05	12.1409	5.71477	11.5506	4.72282	11.9362	6.99417	9.38856	5.85593
PLAUR	57.8223	-1.85979	0.269201	-6.90857	4.89579e-12	1.92946e-10	2.42818	4.80681	2.53992	5.1413	6.17936	6.48653	4.99276	3.23296
LIG1	187.391	-1.24368	0.18038	-6.89475	5.3958e-12	2.10885e-10	9.60237	12.8182	13.3648	19.788	15.7917	17.9931	11.3965	20.9228
POLD1	28.6396	-2.51089	0.338944	-7.40797	1.28251e-13	5.78113e-12	1.87632	2.40341	2.53992	1.97282	1.63727	1.41012	2.60492	1.15899
UBE2S	19.1028	-1.27555	0.310832	-4.10367	4.06645e-05	0.000447182	2.09707	1.49545	1.02806	1.07609	0.63378	0.73326	1.411	1.52498
ZNF581	88.2558	-1.00174	0.189607	-5.28324	1.26922e-07	2.62573e-06	5.57379	6.72954	6.16838	5.1413	8.13351	6.1481	6.40376	4.94094
AC004076.2	41.2355	1.11828	0.170712	6.55066	5.7283e-11	2.01046e-09	1.71077	2.35	1.87471	1.97282	2.58794	1.46652	1.411	2.37897
AC020915.3	16.387	1.04268	0.303813	3.43197	0.000599208	0.00427629	1.21409	1.01477	0.96759	0.538043	1.47882	0.958879	0.108538	0.426995
SLC24A3	46.4005	1.10604	0.218558	5.06063	4.17877e-07	7.77673e-06	2.70411	1.22841	2.23755	2.75	1.42601	0.676856	2.65919	1.95198
GINS1	292.213	-1.92806	0.173329	-11.1237	9.62132e-29	9.29776e-27	15.121	17.8386	23.3431	29.1141	24.7702	30.5713	21.979	25.1317
TPX2	1300.47	-5.00754	0.160802	-31.141	6.72484e-213	4.74404e-209	124.941	140.679	93.7353	109.88	87.937	122.793	141.968	79.4211
E2F1	31.8862	-1.67718	0.26866	-6.24276	4.29913e-10	1.32149e-08	1.82114	2.56363	1.75376	2.92934	2.42949	3.21506	2.1165	3.41596
DSN1	425.734	-1.39002	0.137783	-10.0885	6.21155e-24	4.81531e-22	27.3723	32.3659	26.7297	43.6413	36.9705	45.0673	30.7706	35.9896
RBL1	73.1414	-1.36555	0.175291	-7.79018	6.69138e-15	3.31258e-13	4.24932	5.18068	5.38222	3.94565	7.13003	7.21979	6.6751	6.09993
FAM83D	41.2616	-5.5474	0.604307	-9.17977	4.32029e-20	2.93053e-18	4.52525	6.35568	2.29803	4.125	1.84853	3.10225	2.9848	1.76898
MYBL2	79.5616	-5.50531	0.457232	-12.0405	2.17551e-33	2.41687e-31	5.5186	7.6909	4.53558	8.48912	6.3378	10.3785	5.37264	4.51395
UBE2C	445.587	-5.61253	0.286222	-19.609	1.29546e-85	4.80991e-83	37.3609	88.659	33.2004	49.6195	24.7174	38.9756	40.0506	25.9247
PLTP	109.027	-1.11974	0.214298	-5.22516	1.74009e-07	3.46276e-06	6.07046	10.4682	5.38222	8.66847	10.7743	10.4913	9.6599	8.7229
SULF2	67.8553	1.55018	0.17657	8.77936	1.644e-18	1.0309e-16	2.373	2.67045	1.75376	3.82608	2.42949	1.86135	2.82199	4.39195
DOK5	93.1922	1.02986	0.180513	5.70517	1.16229e-08	2.98703e-07	4.63562	4.27272	4.9589	5.1413	4.11957	2.08697	2.71346	3.11096
AURKA	1104.09	-1.21198	0.107641	-11.2595	2.08033e-29	2.05255e-27	75.8256	77.2829	71.2388	81.0054	66.1244	102.036	105.011	66.6112
OPRL1	16.6923	-1.95037	0.408864	-4.77021	1.8403e-06	2.98803e-05	0.938162	1.06818	1.02806	1.61413	1.32038	1.74854	0.922575	2.98896
MAP3K7CL	36.4315	1.76264	0.352095	5.00614	5.55312e-07	1.00447e-05	1.60039	0.801136	2.66087	1.25543	0.580965	0.112809	1.35673	1.28098
TIAM1	14.3035	-1.20157	0.352681	-3.40697	0.000656892	0.00460869	0.496674	1.01477	1.26996	1.375	1.10912	1.57933	1.30246	1.58598
HUNK	133.877	-1.19643	0.194504	-6.15119	7.6906e-10	2.29887e-08	8.16753	8.59885	10.704	8.36956	9.66515	10.8297	11.9935	8.96689
MIS18A	124.493	-1.30714	0.159967	-8.17131	3.05069e-16	1.67479e-14	9.8783	8.06476	9.25258	7.23369	9.87641	8.5735	8.90013	6.89292
CHAF1B	124.721	-2.66886	0.22593	-11.8128	3.35271e-32	3.61094e-30	8.00197	10.6818	7.25692	14.7065	12.6228	18.3315	10.0941	11.8339
C21orf58	70.5754	-1.718	0.17888	-9.60425	7.67109e-22	5.55033e-20	5.02193	5.76818	6.04744	6.45652	6.86595	5.97889	5.1013	4.51395
CDC45	221.099	-4.06604	0.358375	-11.3458	7.78436e-30	7.78933e-28	12.748	21.6841	11.732	29.2934	19.8584	41.2882	11.2337	16.4698
CHEK2	294.428	-1.13672	0.147995	-7.68083	1.58062e-14	7.68998e-13	18.3769	19.3875	17.7795	24.3315	26.4075	33.4479	21.4906	19.3368
MCM5	1119.61	-2.16233	0.154519	-13.994	1.69632e-44	2.57348e-42	77.5363	92.9851	75.1696	122.255	106	130.633	73.209	108.335
H1F0	364.195	-1.18464	0.219789	-5.38987	7.05072e-08	1.56659e-06	28.3104	42.0329	21.3474	22.6576	31.0024	11.3937	21.7619	34.0986
TNFRSF13C	15.6958	-1.71125	0.337725	-5.06698	4.04172e-07	7.54293e-06	1.15891	1.54886	1.63281	1.07609	1.21475	0.958879	0.542691	0.975988
CENPM	314.272	-3.78406	0.229548	-16.4848	4.71627e-61	9.78556e-59	18.1562	26.2238	18.6261	47.9456	29.0483	41.7958	26.8632	29.1577
FBLN1	27.0307	-3.64926	0.460253	-7.92882	2.21244e-15	1.12285e-13	1.37965	1.06818	1.14901	2.51087	3.01046	2.87664	3.79884	3.78196
GTSE1	102.701	-4.07378	0.261253	-15.5932	8.09396e-55	1.48309e-52	9.05051	11.0557	7.61977	8.42934	5.86247	9.13755	12.3191	5.00194
PRKX	159.641	1.12685	0.139621	8.07076	6.98631e-16	3.67798e-14	7.56048	6.78295	4.53558	8.84782	6.60188	9.25036	5.64399	6.89292
FANCB	18.5077	-2.82319	0.418241	-6.75013	1.47709e-11	5.44132e-10	1.37965	1.38863	1.20949	2.69021	2.05979	1.57933	0.814037	1.95198
RAI2	72.2024	1.1144	0.300634	3.70682	0.000209879	0.00178976	5.29786	1.54886	8.16404	2.3913	2.27105	1.07169	3.03907	2.25697
LINC01456	53.1436	1.05293	0.249113	4.22672	2.37123e-05	0.00028113	3.09042	2.08295	5.74506	1.31522	1.63727	1.86135	1.13965	2.07398
FAM3C2	14.0572	1.05474	0.246044	4.28679	1.81271e-05	0.000223758	0.772604	0.267045	0.483795	0.597825	0.686595	0.507642	0.271346	0.85399
MAOB	22.2893	-1.43606	0.380678	-3.77237	0.000161705	0.00144399	1.54521	0.961363	2.72135	1.19565	1.0563	1.01528	0.379884	1.34198
KDM6A	786.215	-1.08297	0.147911	-7.32178	2.4471e-13	1.07558e-11	51.9852	32.5795	51.887	45.7336	57.093	57.0815	102.894	60.0233
FAAH2	41.7788	-1.72405	0.224501	-7.67949	1.59725e-14	7.74419e-13	2.31781	2.88409	2.1166	3.28804	3.32735	2.98945	2.06223	4.69694
MTHFD1P1	17.0125	-1.1506	0.295055	-3.89961	9.63473e-05	0.000934914	1.15891	1.06818	1.14901	1.375	0.897855	1.97416	0.759768	1.52498
SPIN4	127.347	-1.55562	0.195634	-7.95165	1.84048e-15	9.37447e-14	8.77458	9.72044	13.7882	6.45652	8.4504	8.5735	12.6447	9.94288
MTMR8	32.2746	-1.0047	0.275302	-3.64945	0.000262805	0.00217219	0.993348	2.35	1.51186	3.16847	3.80268	2.87664	1.5738	4.02595
KIF4A	250.661	-5.21536	0.257918	-20.221	6.4022e-91	3.11478e-88	19.9773	19.4409	22.1336	18.2935	16.7952	19.8544	32.1816	15.1278
ERCC6L	49.879	-2.39027	0.337761	-7.07679	1.47533e-12	6.14024e-11	4.02858	2.77727	3.56799	2.3913	2.21823	10.0964	5.64399	3.29396
ITM2A	155.042	1.04112	0.128797	8.0834	6.29842e-16	3.32826e-14	7.28455	8.81249	7.0755	8.60869	7.3941	4.56877	5.48118	7.25891
SYTL4	28.0389	-1.25835	0.332497	-3.78455	0.000153986	0.00138647	1.32446	1.01477	1.33044	1.85326	2.58794	4.39956	2.49638	1.52498
CENPI	57.1459	-2.06195	0.254393	-8.10537	5.25858e-16	2.82104e-14	5.07711	2.45682	2.3585	6.93478	4.80617	6.26091	3.85311	3.23296
TMSB15A	122.987	-4.25188	0.272583	-15.5985	7.4562e-55	1.3842e-52	9.93348	15.4352	6.71265	13.4511	8.60885	8.5171	9.11721	8.2349
STK26	187.224	-1.26126	0.201252	-6.26705	3.6796e-10	1.14857e-08	7.72604	16.3432	10.5225	26.2445	14.2601	20.2493	17.746	15.4328
CCDC160	58.3268	-1.1451	0.240052	-4.77021	1.84039e-06	2.98803e-05	2.81449	4.27272	2.47945	7.47282	5.65121	3.6099	5.75253	4.69694
SMIM10	20.9124	-1.19533	0.372763	-3.20669	0.00134274	0.00830907	1.15891	1.175	1.69328	1.85326	1.10912	0.338428	1.411	1.34198
FHL1	3527.15	1.13984	0.354314	3.21702	0.00129529	0.00807573	308.214	128.342	242.805	67.4347	95.2255	50.4821	150.597	87.107
PRRG3	247.992	-1.5745	0.217748	-7.23083	4.80048e-13	2.07125e-11	15.3969	21.15	11.1878	10.9402	22.7633	12.409	13.6758	20.2518
MT-TN	72.7933	1.78232	0.462363	3.85482	0.000115816	0.00108792	1.43484	2.83068	0.362846	3.64674	4.59491	2.08697	6.29522	2.50097
MT-TC	16.8078	1.33048	0.372704	3.5698	0.000357259	0.00278484	0.331116	0.801136	0.120949	1.0163	1.10912	0.902474	1.73661	0.548993
MT-TY	15.7147	1.45163	0.440348	3.29656	0.000978778	0.00639332	0.27593	0.640908	0.0604744	0.597825	1.42601	1.2409	1.08538	0.792991
MT-CO1	111155	1.22143	0.327727	3.72698	0.000193789	0.0016888	5534	3346.02	3363.52	7844.43	7731.64	8342.41	7916.89	7052.37
