# Supplementary material for: Cardiac radiotherapy–induced epigenetic memory underlies electrophysiologic and metabolic reprogramming
Source: J Clin Invest. 2026 Feb 17;136(7):e193087. doi: 10.1172/JCI193087 (PMC13038212; doi:10.1172/JCI193087)
Supplement: Supplemental table 6 [file jci-136-193087-s022.xlsx]

## Sheet: 1_vs_0_DEG_significant_only_WTC
	baseMean	log2FoldChange	lfcSE	stat	pvalue	padj	lib251	lib261	lib271	lib250	lib260
LINC00982	120.281	-1.18112	0.23758	-4.97148	6.64423e-07	1.30963e-05	4.43993	2.40946	4.99381	4.21446	2.14923
MEGF6	52.4794	-1.99412	0.336266	-5.93019	3.02592e-09	9.20529e-08	1.98451	2.52796	2.67411	3.22497	0.367632
GPR153	38.1414	-1.09822	0.334093	-3.28717	0.00101199	0.00723924	0.672716	1.22448	2.22305	1.17272	0.735263
PER3	288.435	-1.32698	0.241525	-5.49418	3.92538e-08	9.94791e-07	7.7026	13.4298	16.0124	20.4493	4.32674
MIR34AHG	80.6836	1.51059	0.378678	3.98911	6.63215e-05	0.000747144	1.24453	1.57997	3.15738	1.3926	3.78943
LINC01759	50.9516	1.8467	0.264389	6.98477	2.8532e-12	1.3957e-10	1.14362	1.18498	1.28873	0.659654	4.15706
NPPA	95844.7	1.1313	0.162871	6.94599	3.75813e-12	1.81426e-10	2683.43	4167.65	2487.98	3127.2	6165.27
NPPB	9251.93	1.89583	0.335165	5.65641	1.54569e-08	4.17593e-07	105.246	335.744	117.5	216.366	741.767
EPHA2	549.338	1.45512	0.154077	9.44407	3.58587e-21	3.99987e-19	11.7725	13.9038	14.8848	16.6013	34.3594
PADI2	1130.1	-3.04737	0.836129	-3.64462	0.000267791	0.00242644	6.89534	186.002	107.319	37.2704	7.32435
E2F2	76.5665	-2.56903	0.384787	-6.67649	2.44726e-11	1.05361e-09	2.55632	1.69847	4.67163	1.4659	0.87666
AUNIP	98.3907	-1.32143	0.262152	-5.04069	4.63854e-07	9.44646e-06	3.73358	2.64645	4.41389	2.30879	1.07462
PAQR7	517.652	1.20634	0.141601	8.51932	1.60487e-17	1.29127e-15	12.5798	11.7708	10.342	13.4863	32.1253
STMN1	13093.9	-1.01407	0.131723	-7.69849	1.37685e-14	8.37718e-13	461.416	470.081	470.385	349.397	270.577
RPS6KA1	77.4637	2.17619	0.235342	9.24691	2.31074e-20	2.39601e-18	1.34543	0.671488	1.54647	1.79572	6.8436
SYTL1	29.3447	1.57169	0.454469	3.4583	0.000543602	0.00436725	0.40363	0.513491	0.257745	0.549712	1.58364
GPR3	27.1301	1.74822	0.404319	4.32387	1.53316e-05	0.000209408	0.605445	0.513491	0.418836	1.20937	3.08245
SESN2	848.591	1.52729	0.124297	12.2874	1.05821e-34	2.78233e-32	21.5269	17.4982	26.3545	17.9572	62.7519
SYNC	38.8995	1.1582	0.294829	3.92837	8.55233e-05	0.000931183	1.3118	0.631989	1.48204	0.916186	1.7816
CLSPN	311.963	-2.15398	0.2585	-8.3326	7.90846e-17	5.79324e-15	14.0598	10.3488	11.5341	5.05735	2.77138
TEKT2	25.6784	-1.69717	0.474005	-3.58049	0.000342956	0.00298798	0.336358	1.22448	0.676581	1.09942	0.282794
CDCA8	953.157	-2.94249	0.197044	-14.9331	2.00575e-50	1.18131e-47	40.363	29.427	32.1215	34.2287	3.47836
ZFP69	19.6032	-1.4655	0.460663	-3.18127	0.0014663	0.00977799	1.10998	0.750487	0.547709	0.549712	0.0848381
EDN2	49.2277	1.75168	0.332948	5.26114	1.43168e-07	3.2733e-06	1.24453	0.631989	1.19207	2.12555	3.81771
CDC20	1578.49	-3.79278	0.158167	-23.9796	4.54398e-127	2.23019e-123	65.758	50.2431	73.1352	71.9756	4.60953
KIF2C	882.035	-2.16218	0.154567	-13.9886	1.82923e-44	8.97785e-42	34.174	23.8181	35.7299	34.5585	7.35263
PLK3	29.7382	3.30545	0.427892	7.72495	1.11894e-14	6.8647e-13	0.40363	0.473992	0.0966545	0.439769	3.05417
RAD54L	153.271	-1.27648	0.194695	-6.55631	5.51568e-11	2.25029e-09	5.95354	5.29291	6.37919	5.82694	2.62998
FAAH	221.997	-1.01888	0.14786	-6.89081	5.54746e-12	2.59304e-10	9.68712	8.01836	9.02108	8.61215	3.59148
STIL	111.522	-1.63677	0.28627	-5.71758	1.08051e-08	2.98488e-07	4.47356	2.92295	2.54523	3.44486	1.41397
CDKN2C	34.7698	-3.49913	0.474545	-7.37366	1.66003e-13	9.0527e-12	1.14362	1.65897	1.64313	2.12555	0.169676
ORC1	101.005	-2.17897	0.271152	-8.03599	9.2829e-16	6.21279e-14	4.10357	3.67344	2.77076	4.36105	0.820101
ITGB3BP	184.273	-1.3447	0.165981	-8.10153	5.42742e-16	3.7169e-14	6.18899	7.34687	8.85999	5.46047	2.99761
GADD45A	1562.32	1.54582	0.330701	4.67437	2.94853e-06	4.99587e-05	28.8259	59.7624	53.2888	59.6254	111.562
DIRAS3	610.737	-1.42219	0.230482	-6.17051	6.80704e-10	2.29878e-08	25.4287	27.4915	37.1798	21.9518	5.62759
DEPDC1	630.354	-2.26545	0.166988	-13.5666	6.31918e-42	2.38574e-39	23.1751	19.4732	29.8984	20.7058	4.72265
WDR63	151.265	3.30139	0.285793	11.5517	7.23684e-31	1.45966e-28	2.15269	1.61947	2.06196	0.403122	17.9291
TGFBR3	263.819	-1.22902	0.246379	-4.98832	6.09064e-07	1.21351e-05	11.8734	6.00389	18.0099	13.0465	4.27018
CCDC18	131.331	-1.21403	0.222025	-5.468	4.55151e-08	1.14362e-06	4.17084	4.66092	4.6072	3.59145	1.923
PALMD	492.004	-1.28183	0.222986	-5.74845	9.00646e-09	2.5021e-07	27.1441	22.9096	17.43	19.7163	8.68176
GPSM2	251.669	-1.79974	0.17397	-10.3451	4.40565e-25	6.23739e-23	8.20714	9.16384	14.3049	10.2979	2.54514
AL356488.3	27.2438	1.31984	0.406246	3.24888	0.0011586	0.00805438	1.14362	0.908484	0.612145	0.29318	1.10289
PSRC1	332.39	-2.09835	0.199099	-10.5392	5.69832e-26	9.02173e-24	10.1917	11.0598	15.7225	13.1198	2.51686
DENND2D	25.5667	2.38711	0.369293	6.46402	1.01961e-10	3.97432e-09	0.369994	0.394993	0.386618	0.29318	3.02589
FAM212B	1021.22	1.25008	0.189835	6.58506	4.54695e-11	1.89636e-09	26.5387	24.4896	37.1153	33.8989	68.2946
DCLRE1B	242.495	-1.24307	0.190219	-6.53495	6.36296e-11	2.55281e-09	7.33261	9.44033	10.2454	10.4079	4.63781
PHGDH	2583.63	-1.37523	0.163017	-8.43606	3.28204e-17	2.51055e-15	119.306	127.504	73.0386	101.99	32.4647
FAM72B	22.8719	-2.98544	0.579103	-5.15528	2.53253e-07	5.52429e-06	0.773624	0.789986	0.837672	1.06278	0.113117
ITGA10	258.182	-1.23753	0.30835	-4.01339	5.98524e-05	0.000679466	6.05445	12.8373	17.8489	11.9471	2.51686
HIST2H4A	118.871	1.02815	0.182005	5.64901	1.61373e-08	4.35174e-07	3.36358	3.04145	3.22182	2.41873	5.57103
HIST2H2AA3	27.1362	1.01136	0.306668	3.29791	0.000974063	0.00702751	1.07635	0.671488	0.612145	0.549712	1.86644
HIST2H4B	95.6381	1.00352	0.181264	5.53623	3.0905e-08	7.98325e-07	2.99359	2.64645	2.1264	2.05226	5.65587
CA14	2058.68	-2.33849	0.167971	-13.922	4.65687e-44	2.07781e-41	80.5578	74.4562	105.514	100.414	22.3972
SELENBP1	1531.56	-1.41632	0.175676	-8.06211	7.49874e-16	5.06475e-14	64.9844	59.8019	65.4995	61.5677	21.8599
S100A6	2530.81	1.23816	0.117554	10.5327	6.10702e-26	9.56594e-24	73.8306	77.4581	68.6569	65.1591	158.902
S100A2	41.3637	1.15725	0.327448	3.53414	0.000409098	0.00345784	0.941803	1.73797	1.03098	1.06278	2.31891
AQP10	829.83	1.00453	0.198208	5.06804	4.01939e-07	8.30036e-06	21.0224	22.6331	18.751	12.5701	47.0286
CKS1B	2134.92	-1.05077	0.108235	-9.70822	2.78163e-22	3.27654e-20	76.9924	73.0737	92.6594	66.7716	34.8119
IQGAP3	271.888	-1.88903	0.231683	-8.15354	3.53423e-16	2.48986e-14	8.74531	8.17636	10.5353	13.5962	3.02589
IGSF9	211.678	-1.16848	0.291455	-4.00912	6.09464e-05	0.000690288	8.00533	12.6003	10.922	14.2192	4.43986
ITLN1	137.895	-1.23056	0.350668	-3.50919	0.000449466	0.00373895	3.96903	9.67733	5.79927	4.76417	2.37547
F11R	698.295	1.27353	0.202265	6.29632	3.04794e-10	1.08927e-08	23.4105	11.1388	16.9467	15.9783	35.7168
NECTIN4	8.46713	5.96819	0.960674	6.2125	5.21477e-10	1.79818e-08	0	0	0	0	1.27257
NUF2	271.937	-2.65309	0.239872	-11.0604	1.9517e-28	3.54776e-26	8.1735	7.22837	10.4387	8.6488	1.69676
C1orf112	111.755	-1.17735	0.234994	-5.01012	5.43951e-07	1.09564e-05	3.59903	4.02893	5.57374	4.36105	1.97955
KLHL20	2263.23	1.21849	0.192528	6.32888	2.46951e-10	9.00026e-09	61.2845	72.5207	63.7919	58.1595	85.5168
OVAAL	24.8187	2.00515	0.531112	3.77538	0.000159763	0.00158301	0.201815	0.394993	1.15985	0.513064	2.94105
ASPM	310.571	-3.19385	0.21567	-14.809	1.28124e-49	7.25575e-47	11.0662	8.92684	12.9517	12.0204	1.38569
KIF14	182.891	-3.25352	0.288737	-11.2681	1.88565e-29	3.65319e-27	4.77629	4.81891	6.9269	6.99966	0.820101
PHLDA3	471.158	1.43887	0.169035	8.51231	1.70504e-17	1.3644e-15	11.6044	11.2178	14.4337	9.78487	36.1127
UBE2T	1457.81	-1.6455	0.11407	-14.4253	3.58569e-47	1.88556e-44	58.56	51.3886	61.0212	45.5528	19.8521
RAB7B	72.0894	1.95462	0.366066	5.33953	9.31876e-08	2.18139e-06	0.874531	1.81697	3.25403	1.94231	6.64565
SERTAD4-AS1	28.6361	-1.47023	0.437343	-3.36174	0.000774525	0.00585801	0.504537	1.61947	1.38538	0.696301	0.480749
SERTAD4	103.387	-1.35959	0.385341	-3.52827	0.000418278	0.00352936	1.47998	3.04145	5.5093	6.08347	2.82794
NEK2	643.821	-4.46251	0.27765	-16.0725	3.97972e-58	3.44691e-55	17.5579	15.4047	25.8712	26.7526	1.24429
DTL	651.827	-2.1949	0.178844	-12.2727	1.2695e-34	3.27933e-32	26.3032	22.3566	26.8699	30.5273	4.75093
CENPF	1056.6	-2.8557	0.133451	-21.3988	1.37134e-101	4.03831e-98	41.103	35.7469	48.7461	48.7777	5.85383
C1orf115	358.869	-1.01259	0.225993	-4.48063	7.44243e-06	0.000111933	11.8734	14.5752	18.2355	13.9993	7.43747
PCNX2	42.6604	1.61667	0.223599	7.23023	4.82193e-13	2.55389e-11	0.975439	1.22448	1.09542	0.989481	3.33696
MT1HL1	29.0322	1.07975	0.314112	3.43746	0.000587208	0.00466345	0.504537	0.513491	0.837672	0.989481	1.75332
EXO1	213.796	-1.69525	0.237266	-7.14494	9.0037e-13	4.63533e-11	5.31446	6.51738	7.37796	8.42891	2.68654
RNF144A	393.235	-1.27506	0.211202	-6.03715	1.56856e-09	4.97747e-08	14.1607	12.1658	20.8129	22.9413	6.50425
SDC1	75.6629	1.56702	0.260836	6.00767	1.88206e-09	5.87107e-08	2.11906	1.77747	2.73854	1.57584	5.40136
TP53I3	696.665	1.03756	0.236307	4.39071	1.1298e-05	0.000160571	27.7832	23.5416	13.0484	13.7794	28.9015
ADCY3	106.885	-1.16725	0.264487	-4.41326	1.01824e-05	0.000146842	3.63267	3.83143	4.28501	3.15168	1.86644
CENPA	32.2186	-5.98644	1.05758	-5.6605	1.50932e-08	4.10023e-07	1.17725	1.34298	1.25651	1.02613	0
DPYSL5	154.194	-1.25017	0.279345	-4.47536	7.62818e-06	0.00011426	4.30538	5.5694	5.25156	6.81642	2.06439
KHK	103.848	-1.81006	0.252953	-7.15569	8.32519e-13	4.3162e-11	3.93539	3.27844	4.09171	3.40821	1.49881
AC092164.1	132.232	-1.03914	0.198876	-5.2251	1.74065e-07	3.92487e-06	5.61718	5.25341	6.79803	4.98405	3.30868
LINC01936	45.4456	-1.28514	0.331439	-3.87745	0.000105559	0.00111736	2.35451	2.05396	3.22182	1.83237	0.735263
FAM161A	335.372	-1.12584	0.169542	-6.64046	3.127e-11	1.32686e-09	11.4362	11.6128	11.0186	10.2246	6.53253
AC007389.1	19.6253	1.51877	0.348256	4.36107	1.29426e-05	0.000180803	0.773624	0.55299	0.547709	0.623006	1.55536
CNRIP1	1057.88	-1.33685	0.218211	-6.12641	8.98858e-10	2.9608e-08	52.9428	51.5071	41.5614	33.2759	22.0296
LINC01816	63.431	1.43242	0.305199	4.6934	2.68703e-06	4.58445e-05	1.74906	2.56745	1.22429	0.806244	3.2804
LBX2-AS1	16.3877	1.96076	0.551166	3.55748	0.000374435	0.00321094	0.269087	0.868985	0.128873	0.219885	1.18773
RETSAT	660.386	1.33036	0.137829	9.65224	4.80918e-22	5.61987e-20	20.5179	16.8662	14.4337	15.4286	42.3342
CYTOR	28.6476	1.26676	0.379156	3.34099	0.0008348	0.00618867	1.00907	1.65897	0.451054	0.623006	1.24429
ANKRD36C	160.134	-1.17978	0.180172	-6.54805	5.82927e-11	2.35151e-09	5.78536	4.89791	6.44363	5.35053	2.88449
GPAT2	23.5357	-1.83328	0.460355	-3.98232	6.82454e-05	0.000765888	0.437266	0.355494	0.966545	1.13607	0.169676
NCAPH	311.207	-2.017	0.218914	-9.21366	3.15195e-20	3.20064e-18	9.65348	9.44033	10.8253	10.6278	3.36524
ANKRD36B	169.604	-1.38492	0.269226	-5.14408	2.68828e-07	5.85536e-06	4.9781	3.19944	5.96036	6.04683	3.47836
CCDC138	199.283	-1.08483	0.154441	-7.02426	2.15203e-12	1.06689e-10	6.86171	6.75438	6.99134	7.58602	3.16729
BUB1	1745.07	-2.07137	0.149499	-13.8555	1.17881e-43	5.10494e-41	57.0127	53.2451	76.357	72.0122	20.4743
MIR4435-2HG	66.3424	1.36564	0.395095	3.45649	0.00054725	0.00439352	1.98451	2.96245	1.0632	0.842891	2.29063
CKAP2L	470.657	-2.3581	0.17567	-13.4234	4.40814e-41	1.62264e-38	15.3043	15.0097	18.5899	20.0461	3.50664
AL078621.3	39.0312	1.54156	0.252807	6.09778	1.07555e-09	3.49588e-08	0.975439	0.631989	1.09542	0.879539	2.85621
RPL23AP7	332.811	1.07521	0.141028	7.62411	2.45717e-14	1.44141e-12	8.40896	9.59833	8.37672	8.20903	19.3714
STEAP3	86.5639	2.04027	0.243052	8.39438	4.68353e-17	3.51838e-15	2.18633	1.02698	2.80298	2.19885	8.73832
TMEM37	97.9579	-1.68567	0.257205	-6.55381	5.60891e-11	2.28137e-09	4.5072	3.83143	5.70261	4.03122	1.24429
TUBA3D	61.4452	-2.90103	0.383837	-7.55797	4.09393e-14	2.35465e-12	2.35451	3.79193	3.1896	3.48151	0.480749
NCKAP5	93.0733	-1.09616	0.284856	-3.84812	0.00011903	0.00123597	4.64174	4.73992	3.67287	4.28775	2.40374
MCM6	969.803	-1.7837	0.156291	-11.4127	3.61278e-30	7.18845e-28	42.3139	34.1669	38.3396	26.8992	10.5765
SPC25	486.542	-1.64568	0.211198	-7.79215	6.58781e-15	4.11012e-13	13.0171	13.2323	17.3978	14.3291	6.0235
CYBRD1	268.63	-1.36082	0.198468	-6.85661	7.05127e-12	3.27517e-10	11.7725	11.2968	14.6915	12.3135	3.22385
CDCA7	404.744	-1.28044	0.219902	-5.82279	5.78718e-09	1.67408e-07	14.7998	10.8623	15.4325	11.5806	4.97717
FKBP7	348.043	-1.96064	0.223024	-8.79114	1.48053e-18	1.31321e-16	14.3625	14.3382	9.72988	10.188	4.29846
KRT18P29	46.1942	1.14645	0.308075	3.72133	0.000198177	0.00188499	1.27816	0.829485	1.28873	1.50254	1.6402
INPP1	179.522	1.18349	0.190931	6.19849	5.70057e-10	1.94294e-08	3.90176	6.67538	5.99258	4.91076	13.0651
NABP1	92.6724	1.18231	0.276969	4.26875	1.96575e-05	0.00026052	2.69087	3.55494	1.61091	3.29827	5.51447
CCDC150	63.8777	-1.28417	0.308812	-4.15842	3.20462e-05	0.000397848	2.89268	1.34298	2.28749	1.50254	1.10289
SGO2	376.722	-2.0827	0.203374	-10.2408	1.30217e-24	1.79188e-22	13.6561	9.51933	14.176	11.5073	3.22385
UNC80	411.583	-1.21596	0.268915	-4.52172	6.13393e-06	9.50694e-05	13.6898	11.7708	25.9678	12.0937	7.57887
PECR	65.124	-1.32572	0.375847	-3.52728	0.000419856	0.00354064	4.20448	2.29096	1.03098	1.83237	0.904939
ASIC4	47.3106	-2.19314	0.407065	-5.3877	7.13661e-08	1.71139e-06	0.840896	2.48846	1.57869	2.45538	0.537308
INHA	250.117	1.41448	0.422889	3.34481	0.000823385	0.00611764	4.47356	4.97691	5.44487	8.94197	10.4068
EPHA4	542.826	1.1916	0.241902	4.92598	8.394e-07	1.61983e-05	10.9989	21.9221	17.1401	22.4282	36.7914
PID1	59.7219	1.19406	0.324441	3.68035	0.000232918	0.00214611	1.98451	1.14548	1.0632	1.28266	3.76115
INPP5D	83.5885	2.25431	0.312191	7.22094	5.16284e-13	2.72465e-11	2.15269	1.65897	1.73978	0.329827	6.50425
HJURP	764.55	-2.6843	0.163002	-16.4679	6.24152e-61	7.06924e-58	26.3032	25.7535	28.5131	40.2755	5.062
RAB17	65.9788	1.19988	0.358658	3.34546	0.000821448	0.00611167	0.605445	1.46147	1.83643	2.1622	4.77921
PASK	122.032	-1.64166	0.283788	-5.78482	7.25913e-09	2.06339e-07	3.59903	2.25146	4.57498	4.65422	1.6402
CAV3	221.363	-1.87717	0.461131	-4.07079	4.6853e-05	0.000549254	6.55898	17.5772	10.8897	15.0621	4.15706
OXTR	29.6303	-2.14185	0.486874	-4.39919	1.08654e-05	0.000155474	0.975439	1.65897	2.28749	1.86902	0.226235
TMEM40	140.183	1.80824	0.221959	8.1467	3.73987e-16	2.59745e-14	2.45541	2.56745	3.1896	5.0207	9.47358
KRT18P17	108.401	1.06073	0.253232	4.18878	2.80457e-05	0.000355693	3.1954	2.80445	2.41636	2.9318	3.93083
XPC	673.738	1.32548	0.112882	11.7422	7.749e-32	1.67789e-29	16.4479	16.8662	19.5886	17.2976	39.7042
SLC6A6	95.3322	1.70674	0.284015	6.00933	1.86289e-09	5.836e-08	1.27816	1.42197	3.70509	2.63862	8.99283
PLCL2	1842.51	-1.05395	0.154147	-6.83731	8.06961e-12	3.73638e-10	57.5509	58.8145	82.0274	103.566	34.2463
SGO1	198.989	-2.16229	0.195618	-11.0536	2.10518e-28	3.78009e-26	6.86171	5.5694	9.4077	7.62267	1.55536
RBMS3-AS3	18.3344	-2.42893	0.516997	-4.69814	2.62535e-06	4.49485e-05	0.672716	0.631989	0.902108	0.29318	0.169676
AC112220.4	39.71	1.28576	0.368133	3.49266	0.000478233	0.00393161	1.00907	1.69847	0.902108	0.256532	1.61192
AC112220.2	34.9083	1.68911	0.400052	4.22223	2.41897e-05	0.000312703	0.908167	1.10598	0.934327	0.329827	1.52708
LYZL4	36.9139	1.79149	0.35305	5.07432	3.88878e-07	8.06457e-06	1.27816	0.59249	0.708799	0.403122	2.29063
KIF15	220.215	-2.2562	0.228449	-9.87614	5.28311e-23	6.82356e-21	7.09716	9.67733	10.8253	8.61215	2.82794
UBA7	321.433	-1.59275	0.27845	-5.72004	1.06498e-08	2.94752e-07	11.0662	16.8267	19.3309	19.0567	2.65826
TRAIP	237.313	-1.75455	0.179248	-9.78839	1.26287e-22	1.56256e-20	9.55257	9.36133	10.1165	7.51272	3.30868
ZMYND10	54.8945	-2.61006	0.361996	-7.21019	5.58726e-13	2.92764e-11	2.21996	2.21196	4.12392	2.1622	0.480749
POC1A	478.023	-1.33035	0.152142	-8.74409	2.24821e-18	1.93582e-16	18.1633	14.2197	18.2999	16.528	5.76899
GLYCTK	58.3931	1.21258	0.345277	3.51189	0.00044493	0.0037117	1.51361	2.09346	0.934327	1.53919	3.05417
SEMA3G	68.8011	-1.15996	0.273069	-4.24789	2.15794e-05	0.000283187	1.61452	2.88345	3.70509	3.48151	1.32913
CHDH	260.561	-1.12589	0.208507	-5.39977	6.67264e-08	1.61592e-06	10.1917	9.63783	12.694	17.4442	4.69437
IL17RB	149.373	-1.33056	0.257118	-5.1749	2.28037e-07	5.0339e-06	3.86812	5.09541	7.9901	6.63319	3.16729
ASB14	26.3576	-1.37785	0.332032	-4.14976	3.32819e-05	0.000410077	0.908167	1.18498	1.09542	1.4659	0.395911
LMOD3	412.282	-1.1783	0.3036	-3.8811	0.000103985	0.0011015	14.3625	22.5936	25.2268	25.1401	9.69982
KIAA1524	279.928	-1.12992	0.193777	-5.83102	5.50892e-09	1.60303e-07	10.4944	9.24284	11.3086	8.61215	4.5247
RPL10P7	55.2554	1.67548	0.384787	4.35429	1.33496e-05	0.000185259	1.44634	2.13296	1.64313	0.879539	1.6402
POLQ	103.15	-1.19699	0.245665	-4.87244	1.10228e-06	2.04925e-05	3.6663	2.92295	3.76952	3.77469	1.95128
DTX3L	157.025	-1.00213	0.281217	-3.56355	0.000365868	0.00314664	6.42444	8.53185	11.1797	8.06244	2.57342
MCM2	1523.59	-1.7482	0.137334	-12.7295	4.05307e-37	1.17015e-34	63.2017	52.1786	60.699	54.3482	17.2787
AC128689.1	50.6372	-1.32574	0.295878	-4.48069	7.44038e-06	0.000111933	2.38814	2.52796	1.61091	1.28266	0.904939
ESYT3	51.5864	-1.04402	0.326473	-3.19786	0.00138451	0.00933405	1.3118	1.77747	3.57622	2.45538	0.961498
CLSTN2	711.491	1.40735	0.226278	6.21956	4.98549e-10	1.73537e-08	13.4543	26.8595	20.6196	15.0254	56.5304
PCOLCE2	170.498	-1.86726	0.363763	-5.13317	2.84901e-07	6.16895e-06	7.16443	7.26787	9.27883	12.9732	2.29063
PAQR9	29.8384	-1.62541	0.511923	-3.1751	0.00149785	0.0099613	1.51361	1.50097	1.83643	2.0889	0.42419
RAP2B	1812.59	1.26307	0.128842	9.80323	1.0904e-22	1.37223e-20	45.2065	61.5794	48.4561	34.4852	114.842
AC084036.1	93.1231	-1.18901	0.320923	-3.70497	0.000211414	0.00198145	2.99359	4.10793	5.63818	2.67526	2.68654
SMC4	979.871	-1.34197	0.147237	-9.11439	7.9114e-20	7.66365e-18	28.5232	32.9819	40.1116	37.9301	17.1938
TRIM59	1145.41	-1.53888	0.130981	-11.7489	7.15306e-32	1.57196e-29	36.764	38.2748	49.1971	40.8985	16.0627
SPTSSB	21.6585	-1.64104	0.502262	-3.26731	0.00108576	0.00766555	0.639081	1.69847	0.547709	0.952833	0.480749
LINC01323	31.8201	-2.5273	0.570932	-4.42662	9.57197e-06	0.000139819	1.3118	0.789986	2.38414	1.13607	0.113117
LINC01324	94.2772	-1.76396	0.343739	-5.13168	2.87161e-07	6.20875e-06	3.90176	2.48846	5.89592	2.82185	1.35741
ZBBX	21.9185	2.33379	0.462648	5.04442	4.54888e-07	9.27668e-06	0.538173	0.276495	0.289963	0.29318	1.55536
ECT2	559.232	-1.48289	0.132227	-11.2147	3.4531e-29	6.60305e-27	18.2643	20.1841	23.2615	24.2606	6.70221
KCNMB2-AS1	29.671	-1.20884	0.342107	-3.5335	0.000410088	0.00346422	1.54725	0.868985	1.25651	0.989481	0.537308
ZMAT3	1069.84	1.35787	0.13183	10.3002	7.03326e-25	9.86264e-23	31.5168	22.6331	37.3086	29.7211	66.3716
ETV5	780.467	2.3061	0.169472	13.6076	3.60808e-42	1.43582e-39	10.4607	17.1822	18.1066	18.2504	64.3921
RFC4	951.371	-1.03805	0.137707	-7.5381	4.76883e-14	2.71105e-12	34.4431	31.007	35.7944	27.9253	17.7029
MASP1	11015.2	1.20141	0.171913	6.98848	2.77874e-12	1.3638e-10	282.238	308.174	230.843	340.675	702.374
CLDN1	48.6228	1.61593	0.317777	5.08511	3.67418e-07	7.72922e-06	1.7827	0.631989	1.12764	1.97896	2.26235
IL1RAP	258.457	1.18682	0.258023	4.59965	4.2321e-06	6.86272e-05	5.58355	10.0328	5.70261	6.4866	10.8027
FGF12	8817.82	-1.00204	0.274122	-3.65545	0.00025673	0.00233916	484.961	389.819	391.096	477.773	176.407
HES1	252.491	1.05902	0.230712	4.59024	4.42741e-06	7.14011e-05	5.31446	7.46537	4.51054	6.74313	18.3533
AC046143.1	20.0217	1.58891	0.4889	3.24996	0.00115422	0.00803913	0.40363	1.18498	0.289963	0.109942	0.904939
MELTF	49.8473	1.87662	0.559338	3.35507	0.000793438	0.00595139	1.58088	0.710987	0.773236	1.13607	1.61192
ZNF876P	34.3058	-1.69271	0.365721	-4.6284	3.68499e-06	6.06233e-05	2.05179	1.34298	0.998763	0.989481	0.45247
ZNF732	30.771	-2.22674	0.384439	-5.79218	6.94793e-09	1.98439e-07	1.74906	1.10598	1.22429	1.35596	0.282794
TACC3	373.995	-1.99012	0.193461	-10.2869	8.07344e-25	1.12145e-22	12.4789	10.4278	15.4003	12.2402	4.63781
LRPAP1	19802.8	1.10706	0.123356	8.97454	2.84537e-19	2.6516e-17	624.819	515.9	608.955	529.775	980.275
CRMP1	470.928	1.01789	0.290839	3.49984	0.00046553	0.00385515	9.92257	26.3855	8.28007	13.0098	27.94
ABLIM2	116.228	1.825	0.244367	7.4683	8.1235e-14	4.5307e-12	1.54725	3.51544	2.99629	2.9318	9.95433
NCAPG	703.751	-1.83952	0.155148	-11.8565	1.99082e-32	4.58013e-30	22.5024	21.0531	29.834	23.8941	7.83338
NSUN7	91.141	-1.07794	0.240685	-4.47864	7.51204e-06	0.000112865	2.99359	2.88345	2.44858	3.37156	2.14923
SHISA3	64.6636	-1.78936	0.49606	-3.60714	0.000309591	0.00274769	1.74906	2.72545	3.73731	2.0889	1.61192
AC107068.2	335.212	-2.24236	0.554359	-4.04495	5.23341e-05	0.000605317	8.03896	6.35939	45.5565	16.0149	3.25213
CNGA1	68.9212	-1.49591	0.351966	-4.25015	2.13631e-05	0.000280849	3.93539	2.60695	2.80298	3.99457	1.61192
SPATA18	488.868	2.58472	0.150142	17.2151	2.04524e-66	3.01141e-63	9.24985	8.53185	10.342	6.44995	44.6248
KDR	674.541	1.65617	0.509464	3.2508	0.0011508	0.0080191	11.2344	13.7458	12.4362	9.08856	35.1512
NMU	34.1264	-3.91582	0.579644	-6.75557	1.42273e-11	6.36724e-10	1.27816	1.42197	2.19083	0.806244	0.0848381
ARL9	45.3386	-1.51998	0.366013	-4.1528	3.28433e-05	0.000406033	2.28724	2.21196	1.0632	1.75908	0.989777
DCK	348.683	-1.07467	0.150914	-7.12109	1.0708e-12	5.43673e-11	11.4362	14.3382	13.9182	13.5962	7.1264
EREG	115.683	-1.40842	0.282826	-4.97983	6.36418e-07	1.26119e-05	2.95995	8.17636	6.83025	4.3244	2.29063
ART3	212.684	-1.88829	0.282772	-6.67781	2.42547e-11	1.04729e-09	7.83715	16.7872	9.89097	9.23515	2.48858
LINC01088	359.873	-1.76403	0.325418	-5.42082	5.93258e-08	1.45829e-06	16.2125	9.08484	22.4238	16.1249	3.7046
KPNA2P1	40.0136	-1.10965	0.309258	-3.5881	0.000333091	0.0029141	1.51361	1.18498	0.966545	1.06278	0.622146
HSD17B11	324.604	-1.39713	0.149232	-9.36214	7.8137e-21	8.65029e-19	13.3198	12.3633	13.7894	10.078	5.68415
FAM13A-AS1	22.5004	-1.38179	0.379873	-3.63751	0.000275286	0.0024867	1.10998	0.59249	0.741018	1.09942	0.311073
AC097478.1	51.0886	3.61115	0.427877	8.4397	3.18155e-17	2.45262e-15	0.538173	0.0789986	0.644363	0.109942	5.85383
SNCA	786.953	1.03467	0.247085	4.18751	2.82029e-05	0.000357058	21.4597	16.3132	19.2342	12.7533	41.203
BMPR1B	88.857	-1.55586	0.43139	-3.60662	0.000310209	0.00274986	3.36358	2.05396	5.28378	1.75908	1.69676
CENPE	266.352	-3.28991	0.235968	-13.9422	3.50802e-44	1.62906e-41	9.88893	6.99138	11.0508	9.49169	1.24429
ETNPPL	40.6279	-1.35085	0.36538	-3.69712	0.000218055	0.00203762	2.2536	1.38248	2.15862	1.75908	0.650425
LINC02502	64.4357	-2.1357	0.49994	-4.27191	1.93809e-05	0.000257246	2.15269	5.8854	5.73483	1.4659	0.904939
MAD2L1	868.602	-1.86587	0.153864	-12.1267	7.62499e-34	1.90289e-31	30.205	30.5725	38.5651	26.4228	8.39897
QRFPR	93.1868	-1.31079	0.316286	-4.14432	3.40825e-05	0.00041854	3.29631	2.80445	5.8637	3.26162	0.735263
CCNA2	824.137	-2.91117	0.168244	-17.3032	4.44868e-67	7.27805e-64	28.0186	27.531	33.6035	31.077	4.43986
HSPA4L	590.911	1.29255	0.158656	8.14689	3.73416e-16	2.59745e-14	18.197	13.9038	14.7559	16.0516	36.0562
PLK4	157.768	-2.40782	0.232588	-10.3523	4.08726e-25	5.84279e-23	5.819	5.5694	5.96036	4.54428	1.44225
CLGN	2346.91	-1.08663	0.17267	-6.29311	3.11163e-10	1.10934e-08	93.8776	104.515	112.764	92.6814	52.9955
MND1	192.741	-1.65657	0.225098	-7.35933	1.84842e-13	1.00429e-11	6.39081	5.05591	7.21687	4.83746	1.923
APELA	61.0701	-2.53693	0.472639	-5.36759	7.97944e-08	1.89499e-06	3.6663	2.09346	4.57498	0.916186	0.593866
HMGB2	8633.01	-1.28082	0.105878	-12.0972	1.09275e-33	2.68162e-31	332.591	341.511	297.76	307.252	130.424
HPGD	35.6354	-1.90885	0.432276	-4.41581	1.00631e-05	0.00014555	1.64816	2.52796	2.57745	1.64913	0.254514
NEIL3	126.407	-2.13562	0.235851	-9.05498	1.36595e-19	1.30599e-17	4.17084	3.43644	6.15367	3.6281	1.13117
LINC01099	50.5076	-1.25438	0.385123	-3.25709	0.0011256	0.00786961	2.18633	1.89597	0.902108	0.769596	1.07462
CENPU	451.81	-1.67401	0.191936	-8.72171	2.74038e-18	2.33233e-16	19.576	11.2178	20.6841	12.1303	4.66609
CEP72	104.325	-1.27046	0.268197	-4.73706	2.16846e-06	3.77405e-05	5.31446	2.64645	3.70509	2.71191	1.49881
ZDHHC11B	90.8179	-1.15413	0.27781	-4.1544	3.26145e-05	0.000403543	2.52269	3.94993	4.28501	4.72752	2.03611
TRIP13	417.836	-1.20688	0.226692	-5.32386	1.01589e-07	2.3593e-06	13.0171	16.6292	12.7584	12.7533	5.42964
AC012640.2	63.627	1.29729	0.273585	4.74183	2.11797e-06	3.69052e-05	2.2536	2.60695	1.4176	1.53919	3.30868
AC016650.1	794.421	-1.19695	0.289952	-4.12811	3.65762e-05	0.000443615	22.3005	23.6206	36.2776	22.868	20.5025
CDH12	28.3045	-1.97908	0.551939	-3.58568	0.000336196	0.00293777	0.941803	3.67344	0.579927	0.769596	0.565587
LINC01021	282.106	2.22533	0.240688	9.24573	2.33641e-20	2.40568e-18	6.86171	3.04145	8.31228	3.6281	18.4099
PDZD2	165.67	-1.07109	0.31646	-3.38459	0.000712844	0.00550678	8.44259	5.33241	6.44363	12.68	2.68654
RAI14	1727.5	1.22887	0.199096	6.17226	6.73216e-10	2.27872e-08	43.4238	44.8712	32.6692	48.1181	76.7502
PLCXD3	1110.75	-1.27099	0.239637	-5.3038	1.13418e-07	2.62161e-06	45.5765	48.1496	57.5416	60.2117	24.8575
SELENOP	263.333	-1.15827	0.176986	-6.54441	5.97327e-11	2.40302e-09	10.2926	13.7458	13.145	9.67492	5.79727
C5orf34	81.8246	-1.76784	0.243559	-7.25836	3.91825e-13	2.0903e-11	3.0945	2.76495	2.99629	3.99457	0.904939
PLK2	1106.81	1.55103	0.249789	6.20936	5.32022e-10	1.83026e-08	23.9823	26.346	49.8737	46.0292	75.2796
DEPDC1B	108.783	-1.77197	0.266924	-6.6385	3.16884e-11	1.34075e-09	3.59903	3.87093	4.09171	3.66474	1.07462
CKS1BP3	47.5162	-1.2261	0.260814	-4.70105	2.58825e-06	4.44684e-05	2.01815	1.65897	1.4176	1.4659	0.622146
CENPK	348.97	-2.04048	0.191265	-10.6683	1.43186e-26	2.34252e-24	12.1762	12.8768	15.2392	13.9993	2.94105
CCNB1	2951.22	-2.70193	0.135218	-19.982	7.90437e-89	1.93973e-85	108.913	96.5363	104.967	101.733	17.9857
CENPH	381.963	-1.8452	0.205033	-8.99954	2.26673e-19	2.12582e-17	15.4052	11.9683	15.1425	9.93146	4.43986
DHFR	942.404	-1.13409	0.170278	-6.66021	2.73437e-11	1.17378e-09	31.214	31.3229	32.9914	23.8941	17.2221
XRCC4	1651.13	1.07757	0.229066	4.70419	2.54872e-06	4.38916e-05	49.2092	34.0089	37.5342	29.0981	66.8807
ARRDC3-AS1	30.6111	1.32687	0.31674	4.18916	2.79992e-05	0.000355693	0.874531	0.947983	0.547709	0.586359	2.12095
SLF1	493.708	-1.04584	0.12948	-8.07725	6.62416e-16	4.51547e-14	19.9797	17.9327	17.1401	20.9623	10.322
ERAP2	121.03	-1.2385	0.324152	-3.82074	0.000133051	0.00135667	3.96903	7.14937	8.11898	4.21446	3.2804
KRT18P16	38.0233	1.16178	0.339569	3.42133	0.000623152	0.00490657	0.941803	0.908484	0.966545	1.09942	1.44225
C5orf56	42.5425	-1.32885	0.30225	-4.39652	1.09999e-05	0.00015694	2.15269	2.21196	2.28749	1.53919	0.678704
AC104109.2	22.7234	2.03619	0.411119	4.9528	7.3153e-07	1.43042e-05	0.605445	0.789986	0.612145	0.329827	1.89472
KIF20A	2060.69	-4.45766	0.166632	-26.7515	1.1856e-157	1.74568e-153	73.9315	64.8579	84.2827	83.0064	4.21362
CDC25C	199.377	-2.33101	0.231005	-10.0907	6.07061e-24	8.12579e-22	7.87078	5.6484	7.02356	5.57041	1.52708
REEP2	264.404	1.017	0.129684	7.84214	4.42916e-15	2.81099e-13	7.76987	7.14937	9.53657	7.32949	14.0831
PCDHA2	45.8825	-1.54801	0.440619	-3.51327	0.000442619	0.00370106	1.51361	1.22448	1.51425	2.56532	1.13117
PCDHA3	58.3301	-1.30974	0.258197	-5.07264	3.92329e-07	8.12469e-06	1.74906	2.92295	2.1264	1.94231	1.04634
SPRY4	173.958	1.75956	0.318081	5.53182	3.16933e-08	8.17253e-07	2.21996	5.25341	4.34945	4.47099	18.0422
ABLIM3	510.612	-1.08348	0.259667	-4.17256	3.01196e-05	0.000378397	23.0405	31.3624	22.8427	23.7109	6.33457
PTTG1	3852.01	-1.92228	0.207466	-9.26548	1.94209e-20	2.02804e-18	123.309	91.5989	157.901	107.817	44.5683
HMMR	396.196	-2.27473	0.194225	-11.7118	1.10839e-31	2.33143e-29	15.7079	11.0993	16.4635	14.9155	2.4603
KCNMB1	119.554	1.63704	0.403972	4.05237	5.07021e-05	0.000589217	2.48905	4.85841	1.57869	1.83237	5.85383
MXD3	98.1278	-2.43603	0.266858	-9.12855	6.94235e-20	6.81461e-18	3.16177	3.39694	3.28625	3.26162	0.763542
COL23A1	90.5244	-1.24828	0.239101	-5.22071	1.78243e-07	4.00679e-06	3.1954	4.06843	3.8984	2.8585	1.75332
AACSP1	40.3285	-1.1321	0.326275	-3.46979	0.000520872	0.00421709	1.21089	1.14548	1.35316	1.72243	0.763542
TUBB2A	1713.49	1.07284	0.258118	4.15638	3.23326e-05	0.000401065	68.2134	50.8751	27.1599	37.2338	64.9859
AL159166.1	84.3857	2.30773	0.646052	3.57205	0.000354198	0.00306416	0.470901	0.394993	2.06196	2.34544	5.3448
KRT18P38	57.9481	1.24895	0.272933	4.57604	4.73867e-06	7.55929e-05	1.37907	1.61947	0.902108	1.64913	2.31891
KIAA0319	421.135	-1.03131	0.232033	-4.44469	8.80175e-06	0.000129506	10.9989	25.714	17.5911	17.4808	9.81293
RIPOR2	403.549	1.5635	0.19994	7.81987	5.28772e-15	3.3272e-13	6.55898	11.0598	8.53781	13.6328	32.0971
HIST1H3B	25.3971	-1.7018	0.460309	-3.69707	0.000218099	0.00203762	0.639081	1.22448	0.708799	1.13607	0.367632
HIST1H1C	866.709	1.38684	0.166563	8.32622	8.34635e-17	6.08375e-15	27.3123	20.0261	20.5552	13.4863	52.034
HIST1H4C	13222.8	-1.57138	0.150721	-10.4257	1.89209e-25	2.81406e-23	529.361	528.264	450.506	354.601	154.858
HIST1H2BC	268.406	2.13765	0.279396	7.65096	1.99477e-14	1.19394e-12	8.0726	3.47594	5.18712	2.8585	26.4412
HIST1H2AC	888.563	1.5658	0.240912	6.49949	8.05948e-11	3.18999e-09	28.8932	12.6398	26.1934	15.2087	71.8861
HIST1H2BD	294.752	1.61038	0.253152	6.36132	2.0003e-10	7.43746e-09	9.08167	2.60695	7.18465	5.38717	25.7059
HIST1H2BE	39.0908	1.63915	0.353256	4.64011	3.48217e-06	5.74793e-05	0.840896	0.473992	1.25651	0.549712	3.78943
HIST1H3D	42.6078	1.09467	0.315035	3.47474	0.000511347	0.00416201	1.51361	0.55299	1.51425	0.769596	3.08245
HIST1H2BG	102.529	2.12137	0.222114	9.5508	1.28703e-21	1.46066e-19	2.89268	1.14548	2.09418	2.41873	10.0674
HIST1H2AE	45.1012	1.19642	0.332126	3.60232	0.000315385	0.00278397	1.95088	0.710987	1.0632	0.659654	3.64804
HIST1H3E	275.359	1.3363	0.192963	6.92514	4.35558e-12	2.06211e-10	7.93805	6.39889	9.53657	8.31897	18.2119
HIST1H1D	25.3827	-1.781	0.503145	-3.53973	0.000400531	0.00340105	0.975439	0.947983	0.483272	0.476417	0.226235
HIST1H4H	225.004	2.20296	0.260579	8.45411	2.8122e-17	2.19084e-15	7.53442	3.35744	4.34945	2.38208	17.1656
BTN3A2	43.199	-1.38227	0.387549	-3.56669	0.000361519	0.00311287	1.54725	3.35744	2.77076	1.79572	0.763542
HIST1H2BJ	51.7435	1.42332	0.251571	5.65775	1.53372e-08	4.15119e-07	1.14362	0.908484	1.70756	0.696301	3.93083
HIST1H2AG	108.607	1.28769	0.294737	4.36894	1.24851e-05	0.000174743	1.81633	1.69847	3.80174	1.97896	9.36047
HIST1H2BK	340.929	1.23623	0.178498	6.92575	4.33667e-12	2.05978e-10	11.9407	6.16189	9.02108	6.59654	20.8419
ZNF204P	129.23	-1.12932	0.186372	-6.05947	1.3657e-09	4.39052e-08	3.69994	6.08289	5.5093	4.69087	2.6017
HIST1H3H	55.9586	1.16048	0.278704	4.16382	3.12967e-05	0.000389858	2.05179	1.34298	1.772	1.20937	4.29846
HIST1H2BN	157.725	1.12779	0.275076	4.09991	4.13306e-05	0.000492754	7.13079	3.47594	2.77076	3.44486	8.37069
HLA-F-AS1	65.8394	-1.38832	0.414978	-3.34552	0.000821287	0.00611167	2.55632	1.93547	6.50807	4.61758	1.18773
TCF19	472.205	-1.77661	0.191263	-9.28884	1.55983e-20	1.6523e-18	15.4388	15.1282	24.5502	14.9522	6.19318
PSMB8	71.5809	-1.80683	0.474617	-3.80692	0.00014071	0.00142589	1.74906	6.12239	5.5093	3.5548	1.04634
PSMB9	475.453	-1.78111	0.246913	-7.21354	5.45171e-13	2.86682e-11	20.3497	17.6562	24.0992	11.3974	8.6252
KIFC1	1164.33	-1.97517	0.180129	-10.9653	5.612e-28	9.83703e-26	36.663	38.4723	49.5193	29.0248	12.1884
IP6K3	43.2243	2.97528	0.484809	6.13702	8.4084e-10	2.82017e-08	0.908167	0.513491	0.547709	1.28266	3.19557
CDKN1A	44502.6	3.34484	0.251862	13.2804	3.00622e-40	1.02939e-37	718.091	436.23	758.673	431.524	5217.63
C6orf226	153.584	1.19565	0.249412	4.79386	1.63602e-06	2.9234e-05	3.12813	4.89791	3.93061	4.14116	6.67393
POLH	512.906	1.41617	0.141758	9.99007	1.68471e-23	2.21479e-21	15.237	11.5338	13.3705	15.6485	31.1638
AL355802.1	27.2953	1.59801	0.277119	5.76653	8.09221e-09	2.26952e-07	0.437266	0.789986	0.483272	0.476417	2.00783
AARS2	843.321	1.08254	0.152553	7.09617	1.28265e-12	6.46773e-11	22.7715	20.8556	29.6407	24.5904	50.3655
CYP39A1	129.405	-1.14115	0.237727	-4.80027	1.5845e-06	2.83477e-05	3.29631	6.55688	5.12269	4.03122	1.923
PTCHD4	280.872	1.6812	0.282734	5.94621	2.74422e-09	8.40039e-08	5.78536	5.7669	12.0174	5.46047	28.3642
CENPQ	233.693	-1.24554	0.194537	-6.40259	1.52762e-10	5.79709e-09	11.0662	8.53185	11.8241	7.14625	2.88449
MCM3	7350.02	-1.00468	0.12443	-8.07425	6.78907e-16	4.60655e-14	291.69	267.489	262.707	254.077	143.122
TMEM14A	254.098	-1.05901	0.20066	-5.27762	1.30872e-07	3.00619e-06	10.5953	13.6273	8.76334	7.03631	4.07223
PTP4A1	3099.69	1.61886	0.205206	7.88895	3.04731e-15	1.96792e-13	51.8328	112.06	79.0311	93.7441	226.998
OGFRL1	24.2209	-1.62624	0.368457	-4.41364	1.01646e-05	0.000146729	0.941803	1.34298	0.741018	0.842891	0.339352
TTK	382.131	-2.50197	0.18906	-13.2337	5.60239e-40	1.8331e-37	12.9498	9.28234	15.3036	15.0254	2.23407
AL139274.2	37.6216	-1.41254	0.398436	-3.5452	0.000392316	0.00334093	1.14362	1.30348	1.25651	3.29827	0.791822
MMS22L	359.937	-1.08892	0.197047	-5.52618	3.27272e-08	8.40969e-07	13.3198	8.49235	16.0446	11.1042	7.9465
ASCC3	740.518	1.78395	0.133268	13.3862	7.28545e-41	2.55407e-38	20.686	17.0637	16.4957	21.512	55.7103
SESN1	654.763	1.42258	0.145999	9.74376	1.9616e-22	2.34818e-20	17.4234	15.8787	21.2962	17.9939	40.694
SLC16A10	63.7391	-1.55915	0.290512	-5.36689	8.01045e-08	1.89624e-06	2.11906	3.51544	3.70509	3.6281	1.10289
KRT18P65	36.9666	1.13338	0.308156	3.67795	0.000235112	0.00216497	1.04271	0.789986	0.805454	0.732949	1.6402
CEP85L	449.852	1.70895	0.209094	8.17311	3.0054e-16	2.12747e-14	9.8553	11.5338	17.6555	9.74822	40.8637
SSXP10	38.1975	1.79574	0.391464	4.58725	4.49132e-06	7.21945e-05	0.605445	0.315994	1.83643	0.366474	2.31891
CENPW	280.423	-1.02855	0.22641	-4.54287	5.54935e-06	8.66475e-05	10.2589	8.76885	7.2813	5.7903	3.84599
EPB41L2	147.566	-1.69584	0.217317	-7.80353	6.02007e-15	3.7719e-13	5.48264	6.99138	6.08923	5.0207	2.29063
MTFR2	36.5303	-2.76854	0.451663	-6.12967	8.80601e-10	2.9137e-08	1.44634	0.829485	1.12764	1.28266	0.169676
GRM1	27.3959	-2.19607	0.590541	-3.71874	0.000200217	0.00189948	0.571809	2.21196	2.99629	0.696301	0.339352
LRP11	55.1739	-1.09296	0.239314	-4.56704	4.9467e-06	7.81494e-05	2.42178	1.93547	2.60967	2.23549	1.13117
FBXO5	285.313	-1.42513	0.180631	-7.88975	3.02804e-15	1.96409e-13	9.92257	9.40083	10.1487	6.96301	4.01567
GPER1	70.7628	-2.02399	0.437616	-4.62503	3.74547e-06	6.14124e-05	2.35451	1.89597	2.96407	2.8585	0.791822
AC092171.5	478.877	1.63703	0.232199	7.05014	1.78734e-12	8.89078e-11	13.9589	12.4818	14.176	10.4812	24.5748
RPS2P32	132.817	1.22544	0.296429	4.134	3.56499e-05	0.000435248	5.07901	5.01641	2.60967	3.51815	5.03372
INMT	21.9726	-2.15959	0.617143	-3.49934	0.000466412	0.00385595	0.369994	2.29096	0.773236	1.17272	0.339352
PDE1C	498.816	-1.17415	0.276673	-4.24384	2.19729e-05	0.000287326	20.4842	23.5811	28.9963	29.6478	10.7462
ANLN	2063.77	-1.76197	0.159544	-11.0438	2.34978e-28	4.16846e-26	62.7644	74.8117	81.6086	105.728	22.6518
INHBA	1144.58	1.36117	0.267338	5.09158	3.55091e-07	7.50124e-06	23.8478	46.8067	21.5539	25.0668	59.8391
RASA4CP	71.3747	-1.08176	0.262427	-4.12215	3.75349e-05	0.000454494	2.95995	1.54047	3.73731	3.07838	1.49881
ZNF273	29.5784	-1.44713	0.385547	-3.75344	0.000174423	0.00170305	1.58088	1.54047	0.51549	0.879539	0.45247
GALNT17	214.036	1.43812	0.212566	6.76555	1.32806e-11	5.96169e-10	6.99625	5.6484	3.12516	4.61758	16.1758
RFC2	1406.26	-1.07656	0.155781	-6.91073	4.8216e-12	2.27542e-10	57.2145	47.9127	51.4846	35.4381	21.2095
CLIP2	21.8776	-1.98697	0.555419	-3.57742	0.000347002	0.00301787	0.706352	1.26398	0.966545	1.31931	0.509028
CD36	2104.93	-2.05712	0.384437	-5.351	8.74679e-08	2.05731e-06	82.9459	92.0334	127.133	106.058	26.6391
PEG10	7751.28	-1.26645	0.223319	-5.67105	1.41925e-08	3.87701e-07	337.065	319.273	486.43	472.825	99.9392
MCM7	4867.9	-1.65846	0.149585	-11.0871	1.44975e-28	2.70204e-26	189.504	155.627	199.237	146.333	61.7621
GAL3ST4	45.0449	4.12073	0.421209	9.78309	1.33084e-22	1.63294e-20	0.302722	0.355494	0.3544	0.256532	6.13662
ACHE	19.1175	1.73072	0.498507	3.4718	0.000516986	0.004194	0.100907	0.59249	0.86989	0.513064	1.66848
SERPINE1	333.193	2.50228	0.286076	8.7469	2.19294e-18	1.89935e-16	6.12172	7.22837	3.67287	6.04683	20.7005
PPP1R3A	790.075	-1.26724	0.278188	-4.55534	5.23005e-06	8.21849e-05	20.1479	29.585	60.0869	39.7625	16.4303
ASB15	32.2631	-4.3057	1.21331	-3.54871	0.000387116	0.00330429	0.40363	1.69847	3.83396	4.28775	0.197955
CPA1	51.3481	1.26466	0.387416	3.26435	0.00109715	0.00772568	1.04271	1.18498	0.998763	0.879539	2.82794
DGKI	1129.32	1.17065	0.133895	8.74308	2.26846e-18	1.94191e-16	26.7405	33.4164	24.6147	27.4489	76.0997
JHDM1D-AS1	463.751	1.14407	0.195922	5.83939	5.2392e-09	1.53364e-07	13.5216	12.9953	11.7274	16.6013	22.3124
DENND2A	140.619	-1.08431	0.319642	-3.39225	0.000693222	0.00536646	3.93539	6.31989	6.76581	5.24058	3.47836
XRCC2	125.617	-1.719	0.268798	-6.39515	1.60387e-10	6.03267e-09	4.06993	3.87093	5.5093	2.8585	1.15945
RPL23AP53	86.8941	1.38632	0.194136	7.14097	9.26763e-13	4.75458e-11	2.21996	1.57997	2.41636	2.19885	4.12879
AC004908.3	53.7205	-1.86496	0.34881	-5.34663	8.96084e-08	2.1043e-06	2.01815	1.97497	2.57745	2.34544	0.791822
LZTS1	52.1573	-1.43017	0.292414	-4.89092	1.00365e-06	1.88491e-05	2.58996	1.50097	1.15985	2.56532	0.593866
REEP4	344.46	-1.11636	0.221565	-5.0385	4.69192e-07	9.53434e-06	9.55257	9.59833	12.5651	15.282	8.51208
PHYHIP	66.154	1.91848	0.304537	6.29964	2.98344e-10	1.07142e-08	1.7827	1.46147	0.86989	1.24601	6.33457
RHOBTB2	665.646	1.01215	0.155546	6.50711	7.66114e-11	3.0405e-09	17.8943	17.3402	17.9133	25.5066	37.2439
TNFRSF10B	1894.38	1.24582	0.146642	8.49564	1.96837e-17	1.55819e-15	47.5274	39.8943	62.1488	61.4578	108.904
TNFRSF10C	442.642	3.319	0.258658	12.8316	1.09031e-37	3.27627e-35	8.40896	4.66092	6.54029	3.11503	42.2494
TNFRSF10D	297.515	3.14496	0.266154	11.8163	3.21496e-32	7.17229e-30	3.59903	2.44896	3.93061	4.50763	32.3799
TNFRSF10A	29.8313	3.7268	0.435248	8.56248	1.10462e-17	8.93646e-16	0.336358	0.118498	0.225527	0.14659	2.91277
LOXL2	444.228	1.00117	0.299069	3.34761	0.000815119	0.00607986	13.7571	8.13686	7.44239	15.5752	17.618
NEFL	913.296	1.46735	0.247531	5.92796	3.06724e-09	9.31176e-08	25.0923	24.4106	11.083	14.6956	64.5335
CDCA2	336.728	-1.71316	0.180051	-9.51486	1.81966e-21	2.04524e-19	10.6962	10.9018	16.2702	12.3868	3.36524
DPYSL2	2024.82	-1.18747	0.18112	-6.55626	5.51722e-11	2.25029e-09	68.4825	114.508	82.8651	79.0852	38.2337
CLU	20796.9	-1.02937	0.225024	-4.57447	4.77419e-06	7.59948e-05	1030.74	523.445	1090.65	556.894	403.207
SCARA3	123.631	-1.33498	0.338077	-3.94873	7.8566e-05	0.000864578	8.64441	5.05591	7.70014	4.21446	1.01806
ESCO2	209.389	-1.63409	0.219172	-7.45574	8.93615e-14	4.96513e-12	5.28082	7.18887	8.60225	6.59654	2.88449
PBK	953.937	-2.01988	0.165988	-12.1689	4.55447e-34	1.15621e-31	33.0304	27.057	34.699	29.2447	9.38874
AP006545.1	18.385	-1.6247	0.483302	-3.36166	0.000774749	0.00585801	0.605445	0.394993	1.03098	1.24601	0.141397
ANK1	487.236	1.60028	0.284308	5.62867	1.81601e-08	4.87937e-07	9.18258	16.9452	17.0434	15.5019	46.0105
OPRK1	232.468	-3.2365	0.627093	-5.16112	2.45482e-07	5.37069e-06	6.7608	24.3316	20.1686	16.1982	1.30085
GGH	485.268	-1.6174	0.224427	-7.20681	5.72759e-13	2.99053e-11	17.8943	15.9182	23.9703	11.5806	4.80749
PTTG3P	24.2083	-2.45904	0.451681	-5.44419	5.20422e-08	1.29657e-06	1.14362	0.55299	1.0632	0.696301	0.226235
CKS1BP7	27.563	-1.49207	0.371344	-4.01802	5.86891e-05	0.00066832	1.3118	1.30348	1.0632	1.31931	0.282794
CCNE2	146.87	-1.85458	0.205653	-9.01801	1.91539e-19	1.8195e-17	5.24719	6.12239	6.9269	4.69087	1.15945
TP53INP1	759.607	1.09653	0.153918	7.12415	1.04726e-12	5.3356e-11	18.8697	21.9616	23.3259	19.8629	52.9672
RRM2B	515.142	1.49893	0.163626	9.16071	5.15558e-20	5.12911e-18	11.6044	13.5483	18.9765	16.2715	34.6139
TMEM74	96.5825	-1.05212	0.274068	-3.8389	0.000123585	0.00127606	4.20448	5.25341	3.83396	5.35053	1.923
DSCC1	77.37	-1.84796	0.319534	-5.78329	7.32525e-09	2.07817e-07	2.79177	1.69847	2.67411	3.40821	0.650425
ATAD2	1507.18	-1.09318	0.131893	-8.28838	1.14804e-16	8.28616e-15	50.0837	44.5157	73.1352	57.7197	28.9581
PEG13	127.027	-1.74064	0.250726	-6.9424	3.85488e-12	1.84884e-10	6.72716	5.7274	3.86618	5.86359	1.58364
EPPK1	274.097	1.6571	0.42889	3.8637	0.00011168	0.00116955	4.17084	7.82086	3.70509	5.97353	13.0933
RECQL4	43.9739	-1.75454	0.324082	-5.41388	6.16747e-08	1.50347e-06	1.04271	1.30348	1.93309	1.64913	0.622146
GLIS3	29.0079	-1.9085	0.535162	-3.56621	0.000362183	0.00311677	1.21089	1.81697	1.70756	1.28266	0.339352
ACER2	33.4339	1.51092	0.311393	4.85213	1.22144e-06	2.24245e-05	1.10998	0.987483	0.3544	1.4659	2.54514
AL158206.1	789.881	1.49664	0.124436	12.0274	2.55107e-33	6.05837e-31	24.4869	16.9847	22.3272	18.9101	58.1989
AQP7	84.9116	-1.63417	0.322979	-5.05967	4.19994e-07	8.61279e-06	3.36358	4.66092	5.63818	4.58093	1.01806
NOL6	761.222	1.07919	0.137118	7.87054	3.53107e-15	2.2623e-13	23.1751	22.9491	18.7832	22.5382	36.7066
ANKRD18B	161.088	1.02526	0.193357	5.30243	1.1427e-07	2.63716e-06	5.14628	4.85841	6.05701	6.08347	11.5097
CYP4F26P	33.4465	1.47358	0.380403	3.87374	0.000107176	0.00113042	0.908167	0.59249	1.48204	0.916186	2.82794
KIF24	125.228	-1.76395	0.277844	-6.34871	2.17134e-10	8.01275e-09	3.86812	6.67538	7.86123	4.87411	2.17751
ARHGEF39	150.159	-1.55372	0.245473	-6.32952	2.4593e-10	8.98529e-09	5.21355	4.30542	5.47709	4.10451	1.32913
MELK	323.603	-1.3437	0.208286	-6.45121	1.10961e-10	4.27694e-09	10.0235	9.47983	13.3705	11.0309	5.11856
SNX18P3	31.0141	1.60998	0.357541	4.50292	6.70266e-06	0.000102376	0.874531	1.69847	0.612145	0.769596	2.12095
CKS2	1662.02	-2.02935	0.134913	-15.0419	3.90105e-51	2.49735e-48	61.6545	60.5524	84.3793	53.1021	18.4381
WNK2	590.546	-1.03251	0.208202	-4.95918	7.07913e-07	1.38978e-05	24.6551	24.1341	23.8737	29.2447	14.8467
ZNF367	56.6124	-2.17275	0.318405	-6.82385	8.86302e-12	4.0781e-10	1.98451	1.54047	3.1896	1.72243	0.537308
GAS2L1P2	81.018	-1.20661	0.373729	-3.22856	0.00124415	0.00852038	2.99359	1.77747	2.51302	1.06278	1.61192
COL15A1	19.2248	-3.23944	0.908145	-3.5671	0.000360959	0.00311169	0.369994	2.05396	3.12516	0.842891	0.0565587
LINC01505	68.2025	-1.44833	0.301639	-4.80154	1.57449e-06	2.82029e-05	3.36358	1.50097	2.60967	3.73804	1.07462
AL445487.1	29.8022	-1.68661	0.382748	-4.40659	1.05012e-05	0.000150996	1.81633	0.750487	1.4176	0.769596	0.254514
EPB41L4B	51.9037	-1.23957	0.355339	-3.48842	0.000485886	0.0039834	1.00907	2.21196	2.73854	4.10451	0.650425
PAPPA	43.651	1.64509	0.376238	4.37248	1.22846e-05	0.000172922	1.00907	1.65897	0.773236	0.183237	4.86405
ASTN2	300.388	2.49834	0.21434	11.656	2.13912e-31	4.43611e-29	8.00533	4.18693	5.83149	4.69087	26.9502
CNTRL	395.142	-1.17129	0.13851	-8.45636	2.75844e-17	2.16039e-15	16.347	11.6128	13.3383	17.6274	7.06984
ZNF79	296.382	1.32755	0.126145	10.524	6.69888e-26	1.03826e-23	8.5435	6.55688	9.34327	9.19851	17.9574
LINC00963	531.617	1.09654	0.188603	5.81405	6.09788e-09	1.75705e-07	10.8644	16.0367	12.694	11.5806	30.9942
CEL	30.0876	1.77735	0.367428	4.83726	1.31639e-06	2.3929e-05	1.21089	0.987483	0.644363	0.842891	2.7431
AL138781.1	26.4369	2.52986	0.310978	8.13518	4.11313e-16	2.82998e-14	0.437266	0.631989	0.51549	0.256532	2.14923
NOTCH1	79.6692	1.0166	0.280977	3.6181	0.000296775	0.00264992	1.95088	1.89597	3.28625	1.86902	6.1649
NALT1	98.3063	1.25316	0.278471	4.50013	6.79131e-06	0.000103622	2.15269	1.30348	3.76952	2.27214	5.65587
SAPCD2	22.7312	-2.77971	0.543691	-5.11266	3.17652e-07	6.77842e-06	0.840896	0.987483	0.998763	0.439769	0.254514
AKR1C1	35.9223	-1.38477	0.408822	-3.38722	0.000706039	0.00545993	1.4127	1.97497	0.483272	1.4659	0.367632
ECHDC3	165.836	-1.50405	0.228267	-6.58901	4.4276e-11	1.85204e-09	7.36624	6.63588	7.02356	4.91076	1.923
MCM10	310.637	-1.92098	0.211397	-9.08708	1.01734e-19	9.79036e-18	12.5125	10.0723	11.2119	10.4079	2.94105
ACBD7	61.5908	-2.78662	0.327392	-8.51155	1.71625e-17	1.36595e-15	1.88361	2.05396	3.64065	2.23549	0.282794
MAP3K8	20.4751	-2.2571	0.604021	-3.73679	0.000186382	0.00179482	0.336358	1.65897	0.386618	1.3926	0.226235
ZNF37BP	189.29	-1.02087	0.159973	-6.38153	1.75333e-10	6.55228e-09	7.06352	7.50487	9.21439	6.77978	3.67632
TMEM72	269.254	-1.78595	0.278013	-6.424	1.32738e-10	5.08966e-09	9.14894	6.51738	13.4672	12.9365	4.3833
ANXA8	46.0494	-1.42939	0.362912	-3.93867	8.19329e-05	0.000898941	2.79177	2.05396	1.09542	2.0889	0.763542
FRMPD2	120.455	1.55481	0.269758	5.76371	8.22852e-09	2.30336e-07	1.84997	3.12044	3.31847	3.5548	8.28585
VSTM4	92.7705	-1.29762	0.38607	-3.36108	0.000776374	0.00586222	2.89268	9.36133	4.02727	3.77469	1.52708
ZWINT	1450.07	-1.55275	0.168075	-9.23843	2.50129e-20	2.55757e-18	53.9519	50.7171	55.3186	38.6997	17.4484
CDK1	1825.71	-1.98721	0.132165	-15.0358	4.27917e-51	2.62527e-48	62.0581	55.9705	75.5838	64.5361	18.523
RTKN2	94.6673	-1.28868	0.217769	-5.91766	3.26557e-09	9.89346e-08	2.28724	3.67344	3.38291	3.04174	1.6402
EGR2	32.8178	1.4193	0.381952	3.71592	0.000202468	0.0019159	0.840896	0.987483	0.51549	1.06278	2.14923
DNA2	181.018	-1.03446	0.197152	-5.24703	1.54568e-07	3.51214e-06	6.39081	5.8459	6.83025	4.91076	2.88449
AIFM2	427.583	1.2298	0.183651	6.69641	2.13606e-11	9.30512e-10	13.0507	9.16384	8.95665	13.7428	19.23
MAT1A	220.596	-1.38263	0.310088	-4.45885	8.24006e-06	0.000122305	6.05445	8.80834	12.8873	8.97862	4.89233
PAPSS2	58.5746	1.36262	0.351501	3.87656	0.000105943	0.00112062	1.51361	0.434492	1.80422	1.20937	3.25213
KLLN	122.378	1.90993	0.295898	6.45468	1.08444e-10	4.1909e-09	4.06993	1.85647	1.772	1.35596	11.0855
FAS	370.846	3.00729	0.297013	10.1251	4.27482e-24	5.77454e-22	7.2317	5.09541	7.44239	2.71191	27.1482
AL157394.1	13.7625	3.33455	0.444155	7.50763	6.02072e-14	3.38355e-12	0.269087	0.157997	0.225527	0.0732949	1.66848
IFIT1	1324.34	-1.45533	0.193223	-7.53188	5.00136e-14	2.83231e-12	79.3805	39.2623	52.129	53.1388	17.4766
KIF20B	540.196	-1.59508	0.180066	-8.85834	8.12148e-19	7.29151e-17	20.316	13.6273	19.6209	18.3237	7.09812
ANKRD1	13807.6	1.76675	0.371124	4.76054	1.93073e-06	3.38429e-05	171.139	614.056	184.288	257.228	1229.08
KIF11	340.412	-2.00452	0.201803	-9.93306	2.98926e-23	3.89504e-21	13.6898	11.8498	13.6605	16.6746	2.34719
CEP55	192.632	-2.63058	0.275437	-9.55059	1.28964e-21	1.46066e-19	5.31446	6.71488	6.12145	7.36614	1.6402
HELLS	506.858	-1.22751	0.215581	-5.69394	1.24139e-08	3.41013e-07	18.4661	17.4982	21.0385	15.3919	6.75876
TLL2	215.769	-1.84239	0.265288	-6.94489	3.78759e-12	1.8225e-10	7.93805	11.0203	12.2107	10.0048	2.99761
CRTAC1	83.3941	1.46211	0.406012	3.60114	0.000316825	0.00279337	0.672716	4.06843	2.99629	2.78521	7.69198
LOXL4	785.39	1.19964	0.225089	5.32962	9.84159e-08	2.29284e-06	19.7779	11.6128	25.4523	18.5803	32.1253
BLOC1S2	1106.93	1.1863	0.122008	9.72315	2.40236e-22	2.85261e-20	32.4922	37.3663	31.8638	25.36	58.9624
MFSD13A	57.6514	-1.50526	0.326614	-4.60869	4.05206e-06	6.59255e-05	1.98451	1.61947	3.57622	1.75908	1.21601
SORCS1	575.181	-1.01781	0.222613	-4.57211	4.82843e-06	7.66923e-05	23.9823	19.6707	31.3483	36.5741	10.0392
GFRA1	413.786	-1.45237	0.27287	-5.32255	1.02322e-07	2.37258e-06	20.8878	17.0242	27.0955	11.9471	4.72265
RGS10	58.7009	-1.2011	0.275526	-4.35931	1.30474e-05	0.000181922	2.62359	1.73797	1.93309	1.3926	1.01806
PTPRE	249.347	1.91766	0.331087	5.79203	6.95425e-09	1.98439e-07	5.3481	5.09541	4.02727	5.0207	9.81293
MKI67	469.504	-2.1758	0.20383	-10.6746	1.33867e-26	2.21467e-24	17.2888	15.8392	19.5242	21.6953	4.55298
LINC01164	11.3951	5.21481	0.796233	6.54935	5.77899e-11	2.33763e-09	0	0.0789986	0	0	2.37547
HRAS	148.628	1.06926	0.170311	6.27824	3.42427e-10	1.21491e-08	4.37266	4.97691	3.99505	3.92128	7.32435
RASSF7	273.755	-1.03394	0.316693	-3.26479	0.00109544	0.00771735	4.9781	6.28039	10.8897	13.1198	7.86166
EPS8L2	45.2799	2.28492	0.425715	5.36725	7.99441e-08	1.89549e-06	0.437266	0.434492	0.547709	1.35596	2.48858
CEND1	57.4361	1.22597	0.249248	4.91868	8.71285e-07	1.66652e-05	1.34543	1.73797	2.09418	1.86902	2.37547
PIDD1	371.313	1.39736	0.24225	5.76825	8.00967e-09	2.25066e-07	6.39081	6.91238	11.0508	8.86868	29.7782
TRIM5	1103.88	1.07889	0.124114	8.69277	3.53699e-18	2.92576e-16	37.1676	33.6534	28.6419	26.2029	70.3307
TRIM22	72.4359	2.66643	0.362947	7.3466	2.03311e-13	1.10057e-11	0.840896	0.947983	2.02974	1.02613	7.38091
SBF2	697.559	1.75721	0.164441	10.6859	1.18476e-26	1.98232e-24	12.5462	12.9163	20.2008	17.7007	60.3199
USH1C	1119.49	-1.55255	0.473521	-3.27873	0.00104275	0.00740282	29.8013	89.5449	67.6259	86.3047	15.9778
GAS2	211.694	-1.53691	0.194005	-7.92201	2.3371e-15	1.5294e-13	7.66897	10.4673	9.47214	8.02579	3.05417
KIF18A	417.632	-1.58632	0.190002	-8.34895	6.88707e-17	5.09574e-15	13.3871	14.7727	13.1128	13.1198	5.65587
SYT13	54.8026	-1.43552	0.401661	-3.57395	0.000351639	0.0030474	3.06086	1.69847	3.47956	3.81133	0.593866
DDB2	2166.74	1.46509	0.16466	8.89767	5.70297e-19	5.18336e-17	60.9817	40.1313	66.7882	63.9864	135.684
SLC43A1	92.0346	-1.18791	0.257062	-4.62112	3.81679e-06	6.23733e-05	4.27175	2.76495	4.22058	5.0207	1.97955
UBE2L6	1546.75	-1.12904	0.158179	-7.13772	9.48949e-13	4.8515e-11	55.3309	75.7202	71.5243	61.2379	25.6777
FAM111B	217.94	-2.18173	0.248406	-8.78289	1.59321e-18	1.40469e-16	6.82807	6.51738	9.50436	6.59654	1.86644
FAM111A	210.335	-1.79605	0.277857	-6.46391	1.0203e-10	3.97432e-09	4.9781	11.1783	9.79432	7.47608	3.22385
VWCE	24.6724	2.80958	0.341668	8.22314	1.98243e-16	1.41696e-14	0.336358	0.197497	0.579927	0.549712	1.61192
RPLP0P2	50.9036	1.59374	0.391298	4.07295	4.64208e-05	0.000545055	1.58088	1.50097	0.837672	0.659654	2.77138
FEN1	2072.05	-1.01542	0.153785	-6.60288	4.03255e-11	1.6916e-09	75.8488	66.5563	87.279	53.2121	41.9383
INCENP	31.0407	-1.56537	0.427145	-3.66472	0.000247611	0.0022659	1.21089	1.57997	1.67534	2.30879	0.282794
CDCA5	480.026	-1.19502	0.184759	-6.468	9.93065e-11	3.8888e-09	17.2552	14.8122	20.0075	12.9732	6.47597
POLA2	513.337	-1.05898	0.194772	-5.437	5.41857e-08	1.33864e-06	16.9525	15.3257	20.0719	15.0621	10.6048
DPP3	891.495	1.00649	0.240097	4.19203	2.76474e-05	0.000353061	30.6422	34.5224	17.0112	20.1561	39.2235
CARNS1	42.1262	1.57885	0.432393	3.65144	0.000260778	0.0023698	0.302722	1.65897	1.67534	1.13607	2.34719
PITPNM1	106.096	1.19443	0.184992	6.45668	1.07023e-10	4.14685e-09	2.45541	2.68595	2.57745	3.04174	6.1649
TESMIN	42.0382	-1.66265	0.344807	-4.82199	1.42133e-06	2.5584e-05	0.773624	1.85647	2.41636	1.24601	0.565587
DDIAS	110.013	-1.30633	0.242455	-5.38792	7.12764e-08	1.71139e-06	4.64174	3.71293	3.60843	3.15168	1.86644
DLG2	233.607	-1.02646	0.274025	-3.74587	0.000179769	0.00174714	9.08167	11.1388	5.02603	10.2979	5.00545
AP001528.3	39.2746	-1.21823	0.342469	-3.5572	0.000374833	0.00321248	2.35451	0.710987	1.25651	1.20937	0.678704
NAALAD2	103.25	-1.10025	0.288067	-3.81943	0.000133762	0.0013611	4.13721	2.09346	2.41636	4.17781	1.35741
MMP1	91.4715	1.77307	0.473784	3.74236	0.0001823	0.00176707	1.81633	2.01446	2.38414	0.586359	8.82316
TAGLN	3333.75	2.51386	0.694961	3.61727	0.000297724	0.00265678	57.5173	104.831	15.6258	32.2864	118.547
AP000757.1	79.102	-1.43308	0.314933	-4.55042	5.35389e-06	8.39518e-05	1.54725	1.54047	4.31723	4.54428	0.933219
SCN4B	173.045	1.66955	0.193954	8.60799	7.43515e-18	6.08195e-16	4.17084	4.22643	4.80051	2.8585	15.7516
H2AFX	72.6526	-1.36001	0.292185	-4.65461	3.24595e-06	5.40648e-05	2.52269	2.17246	2.25527	1.53919	0.593866
UBASH3B	10.6562	4.22546	0.597875	7.06747	1.57784e-12	7.87531e-11	0.100907	0.0789986	0.161091	0.0732949	1.30085
AP000866.1	89.2447	-1.03829	0.255811	-4.05882	4.93212e-05	0.000575896	3.76721	3.71293	2.99629	4.06787	2.54514
DCP1B	132.352	1.30354	0.234742	5.55309	2.80665e-08	7.28838e-07	5.01174	4.26592	2.99629	4.98405	8.08789
FOXM1	184.472	-1.40568	0.202211	-6.95155	3.61289e-12	1.74987e-10	4.80992	5.09541	7.2813	8.72209	3.13901
TIGAR	1130.32	1.86699	0.174114	10.7229	7.95146e-27	1.34572e-24	34.1404	25.3191	22.0694	17.6641	90.2111
RAD51AP1	397.607	-1.83592	0.219437	-8.36652	5.93436e-17	4.413e-15	15.2707	12.3238	13.6283	9.01527	3.13901
AKAP3	50.6818	1.01492	0.313385	3.23856	0.00120133	0.00828108	1.34543	1.22448	1.19207	1.83237	3.16729
NCAPD2	1147.08	-1.3215	0.147605	-8.95301	3.45928e-19	3.20343e-17	34.0058	40.0918	49.0038	52.186	17.1938
CDCA3	779.051	-2.31723	0.169202	-13.6951	1.08656e-42	4.44403e-40	26.8414	25.1611	36.8576	24.6637	5.76899
DDX12P	53.0018	-1.83629	0.32454	-5.65812	1.53042e-08	4.1499e-07	1.64816	1.54047	2.28749	1.64913	0.480749
CLEC2A	452.185	1.4764	0.414429	3.56249	0.00036735	0.00315754	20.9888	10.8623	10.4065	6.15677	14.7053
MGP	66.5179	-2.12457	0.411006	-5.16919	2.35105e-07	5.18217e-06	2.05179	5.4114	3.99505	3.07838	0.961498
LMO3	431.674	-1.23464	0.240141	-5.14129	2.72854e-07	5.93428e-06	21.2242	14.3777	12.1785	11.3241	8.96455
ST8SIA1	78.7116	-2.21775	0.638463	-3.47357	0.000513582	0.00417559	1.3118	10.7833	5.05825	4.17781	1.15945
TSPAN11	185.675	1.64164	0.213365	7.69406	1.42542e-14	8.63697e-13	4.0363	3.67344	5.05825	6.34001	15.1012
DDX11	271.508	-1.36944	0.216597	-6.32253	2.57315e-10	9.35484e-09	9.18258	7.38637	12.404	10.4812	3.7046
TROAP	448.384	-3.60979	0.223711	-16.1359	1.42674e-58	1.31295e-55	14.0934	11.1388	23.487	16.9311	1.18773
DNAJC22	50.7378	-1.05602	0.316417	-3.33745	0.000845521	0.00623096	2.01815	2.76495	1.25651	2.38208	1.27257
RACGAP1	2184.55	-2.03136	0.124212	-16.3539	4.07746e-60	4.28832e-57	73.2588	81.9611	97.621	87.2209	22.5386
GPD1	606.327	1.32579	0.233095	5.68775	1.28726e-08	3.52955e-07	16.3134	24.4501	18.8798	12.2402	31.3901
KRT18	16356.7	1.11849	0.202484	5.52384	3.31675e-08	8.50798e-07	440.158	404.828	409.299	449.408	649.803
TNS2	329.064	-1.50312	0.196707	-7.64145	2.14787e-14	1.27521e-12	11.4698	11.3758	20.5552	15.172	3.36524
ESPL1	98.053	-1.77658	0.285073	-6.23201	4.60494e-10	1.61053e-08	2.99359	2.21196	4.05949	4.06787	0.735263
ZNF385A	115.74	1.36979	0.225144	6.08407	1.17172e-09	3.78344e-08	1.81633	2.96245	3.57622	2.8585	6.67393
PPP1R1A	1397.57	-1.09976	0.175549	-6.26468	3.73596e-10	1.31285e-08	42.9193	56.6025	63.6631	49.9138	28.7035
ERBB3	1186.68	-1.024	0.13352	-7.66925	1.73002e-14	1.0397e-12	43.222	43.0147	55.673	50.2436	24.6596
PRIM1	228.368	-1.47122	0.229875	-6.40012	1.55258e-10	5.86157e-09	8.03896	7.10987	8.40894	4.72752	3.25213
MDM2	1943.35	2.19683	0.0872966	25.1651	9.65845e-140	7.11055e-136	39.4548	41.4348	48.0695	39.0662	163.624
TRHDE-AS1	63.9838	-1.12971	0.288086	-3.92145	8.80188e-05	0.000952233	2.45541	2.68595	3.06072	2.01561	1.21601
PHLDA1	253.23	1.00179	0.269517	3.71699	0.000201614	0.00190904	4.60811	9.40083	7.47461	10.7377	16.8545
KITLG	134.282	3.09556	0.294306	10.5182	7.12282e-26	1.09246e-23	2.85904	1.18498	1.70756	2.56532	9.02111
DUSP6	135.272	1.83614	0.272998	6.72585	1.74566e-11	7.64974e-10	2.21996	2.13296	1.57869	2.27214	11.2269
IKBIP	435.498	1.25173	0.142848	8.76269	1.90639e-18	1.66093e-16	9.21621	9.51933	10.1487	11.7638	29.156
GAS2L3	169.261	-2.57035	0.23453	-10.9596	5.97878e-28	1.03567e-25	7.43352	7.10987	7.21687	7.65931	0.904939
DRAM1	19.8136	2.00101	0.373752	5.35383	8.61105e-08	2.03188e-06	0.538173	0.355494	0.51549	0.403122	1.58364
PARPBP	101.53	-1.96642	0.233106	-8.43575	3.29079e-17	2.51055e-15	3.43085	3.63394	4.2528	4.10451	0.989777
GLT8D2	42.2982	-1.90049	0.452826	-4.19696	2.70527e-05	0.000346972	1.14362	4.06843	2.73854	1.97896	0.537308
C12orf45	385.887	1.28585	0.216132	5.9494	2.69129e-09	8.25552e-08	12.4116	9.99332	5.28378	6.30336	23.6981
WSCD2	54.2294	-2.30689	0.421675	-5.47078	4.4806e-08	1.12773e-06	2.85904	2.84395	3.86618	3.95792	0.282794
VSIG10	263.347	-1.45618	0.167355	-8.70116	3.2851e-18	2.73276e-16	9.28349	10.5068	11.6308	8.68544	4.21362
CCDC60	18.6552	2.44957	0.55374	4.42368	9.70349e-06	0.00014146	0.201815	0.197497	0.0644363	0.219885	1.47053
CIT	183.319	-2.27788	0.226027	-10.0779	6.91728e-24	9.17567e-22	5.41537	5.5299	7.95788	8.6488	1.27257
TRIAP1	1858.54	1.45435	0.112409	12.9381	2.74325e-38	8.41491e-36	51.3955	48.0707	48.8105	35.8412	121.516
KNTC1	139.627	-1.27515	0.249434	-5.11218	3.1846e-07	6.78583e-06	3.39722	5.8854	4.76829	6.37665	1.923
DNAH10	36.3097	1.18528	0.297491	3.98426	6.76918e-05	0.000760254	0.941803	1.06648	0.902108	1.3926	1.75332
POLE	180.656	-1.69405	0.225048	-7.52749	5.17238e-14	2.91794e-12	4.74265	5.4509	10.0843	8.75874	2.12095
SKA3	347.561	-1.75219	0.168046	-10.4268	1.87077e-25	2.81074e-23	13.2861	11.3363	13.4028	9.49169	3.78943
BRCA2	166.541	-1.88592	0.277402	-6.79853	1.05691e-11	4.80309e-10	5.17992	5.13491	6.9269	5.90024	1.61192
N4BP2L1	43.4007	-1.35448	0.402454	-3.36556	0.000763876	0.00579758	1.81633	1.65897	1.73978	3.33492	0.367632
SERTM1	22.9683	-2.77625	0.505218	-5.49515	3.90375e-08	9.91015e-07	1.51361	0.750487	0.644363	0.842891	0.169676
LACC1	173.615	1.14236	0.173604	6.58024	4.69678e-11	1.94257e-09	4.27175	5.4114	4.38167	4.65422	10.0957
FAM124A	836.399	-1.29554	0.262491	-4.93557	7.99164e-07	1.54421e-05	29.5323	35.0754	38.6296	52.2959	16.091
BORA	86.6297	-2.07603	0.261054	-7.9525	1.82783e-15	1.2123e-13	3.39722	2.44896	3.44734	2.89515	0.904939
KCTD12	610.417	1.03705	0.217621	4.7654	1.88483e-06	3.31173e-05	25.6978	12.0078	13.6605	16.4181	32.8889
GPC5-AS1	47.3617	-2.1433	0.395866	-5.4142	6.15625e-08	1.50323e-06	1.54725	2.13296	2.54523	0.732949	0.45247
GAS6-AS1	209.704	3.9295	0.468048	8.39549	4.63948e-17	3.50316e-15	2.62359	0.987483	4.57498	1.06278	19.1451
POTEG	111.61	1.24009	0.293166	4.22999	2.33704e-05	0.000303374	4.06993	3.67344	2.57745	3.95792	4.83577
ZFHX2	47.4039	1.155	0.320574	3.60291	0.000314673	0.00278028	1.47998	1.02698	1.12764	1.24601	2.29063
RABGGTA	1371.98	1.07132	0.120885	8.86237	7.83318e-19	7.07581e-17	44.2984	41.2768	39.9827	41.4849	68.5491
STXBP6	112.024	-1.62094	0.380281	-4.26247	2.0218e-05	0.000267306	3.0945	9.12434	5.18712	6.88972	2.17751
AL139353.3	39.6926	1.06842	0.27572	3.875	0.000106623	0.0011262	1.74906	1.06648	0.998763	0.806244	1.69676
SRP54-AS1	43.176	-1.59329	0.303762	-5.24519	1.56125e-07	3.53659e-06	1.4127	1.61947	1.44982	1.75908	0.480749
MIS18BP1	401.297	-1.47731	0.223207	-6.61855	3.62748e-11	1.5304e-09	11.8734	12.6398	15.0781	11.3974	7.35263
POLE2	91.3977	-1.63393	0.255257	-6.40113	1.54235e-10	5.83795e-09	2.38814	2.96245	3.25403	2.8585	1.47053
CDKN3	706.666	-2.78039	0.170624	-16.2954	1.0633e-59	1.04373e-56	24.2851	27.4915	33.668	19.8263	3.64804
WDHD1	246.709	-1.19438	0.141484	-8.44178	3.12546e-17	2.42207e-15	9.14894	7.70236	8.89221	10.9209	4.49642
LGALS3	4732.14	-1.1363	0.232245	-4.89268	9.94745e-07	1.87058e-05	155.902	262.473	201.782	156.265	114.164
DLGAP5	792.064	-2.79042	0.208111	-13.4083	5.40766e-41	1.94201e-38	28.7923	20.7766	28.4486	22.3183	4.49642
AL161756.1	21.3645	-1.27429	0.398555	-3.19727	0.00138733	0.00934025	0.773624	0.710987	0.837672	0.329827	0.367632
TMEM229B	14.3371	3.90138	0.646702	6.03272	1.61219e-09	5.10492e-08	0.235451	0.157997	0.161091	0	1.95128
TTC9	52.5009	-1.03931	0.27268	-3.81145	0.000138156	0.00140193	2.01815	1.57997	1.4176	1.75908	1.10289
RGS6	137.81	-1.39763	0.382704	-3.652	0.000260209	0.00236647	4.80992	14.3777	5.5093	6.04683	3.39352
FOS	168.733	1.21805	0.294454	4.13663	3.52441e-05	0.000431366	4.10357	4.42392	9.18217	4.76417	8.73832
CEP128	87.9206	-1.48754	0.269152	-5.52678	3.26163e-08	8.39585e-07	4.0363	3.55494	2.57745	4.28775	1.10289
VRK1	864.172	-1.07747	0.122831	-8.77191	1.75658e-18	1.53952e-16	33.9049	29.2295	31.7349	25.6166	13.8003
CYP46A1	90.7992	-1.10453	0.328393	-3.36343	0.000769803	0.00582754	5.07901	2.33046	4.86494	3.18833	1.38569
TNFAIP2	25.5126	2.42281	0.338882	7.1494	8.71558e-13	4.50274e-11	0.437266	0.197497	0.3544	0.732949	3.05417
XRCC3	100.609	-1.9467	0.337119	-5.77452	7.71719e-09	2.17678e-07	2.55632	2.72545	4.44611	2.38208	1.30085
C14orf180	393.19	-1.23047	0.293078	-4.19845	2.68749e-05	0.000344992	11.4362	24.1341	21.6828	25.1035	5.99522
AHNAK2	81.319	2.78294	0.613346	4.53731	5.69771e-06	8.87757e-05	0.739988	0.868985	1.25651	2.45538	4.77921
ARHGAP11B	73.2988	-2.07451	0.321692	-6.44875	1.12779e-10	4.33567e-09	2.28724	2.60695	3.60843	2.89515	0.933219
ARHGAP11A	487.227	-2.12903	0.170621	-12.4781	9.82518e-36	2.72955e-33	14.5979	15.2072	22.3594	18.1405	4.32674
SCG5	75.9497	1.44657	0.428194	3.37829	0.000729368	0.00559626	1.24453	5.13491	1.70756	1.4659	2.65826
BMF	276.756	-1.25438	0.196152	-6.39494	1.60609e-10	6.03267e-09	10.8307	9.67733	15.9158	13.926	4.69437
BUB1B	426.322	-2.19467	0.182063	-12.0544	1.83827e-33	4.43716e-31	14.1607	14.1013	17.8811	15.6485	2.79966
KNSTRN	1487.51	-1.34873	0.115775	-11.6496	2.30529e-31	4.71431e-29	55.3646	50.6776	60.0869	50.4635	24.6313
KNL1	154.881	-1.81458	0.280879	-6.46037	1.04444e-10	4.0576e-09	3.86812	5.8854	6.15367	4.54428	2.20579
RAD51	242.377	-1.48426	0.23282	-6.37515	1.82789e-10	6.81364e-09	9.58621	6.75438	8.05454	5.24058	2.82794
OIP5	150.798	-2.446	0.266046	-9.1939	3.78846e-20	3.79464e-18	3.5654	5.01641	5.38043	6.23006	0.933219
NUSAP1	2503.88	-2.44288	0.153994	-15.8635	1.13412e-56	9.27708e-54	75.0079	78.4851	102.937	89.3831	19.2017
WDR76	495.462	-2.2093	0.173894	-12.7048	5.55818e-37	1.57382e-34	15.3379	15.7602	20.5874	17.4442	3.95911
DUT	679.067	-1.59553	0.198008	-8.05794	7.75926e-16	5.21677e-14	27.4805	30.1775	25.2913	18.7635	8.6252
CEP152	216.671	-1.4695	0.213247	-6.89108	5.53691e-12	2.59304e-10	5.48264	5.4904	11.2119	9.41839	2.91277
MNS1	109.756	-1.64775	0.242802	-6.78641	1.14962e-11	5.19232e-10	4.64174	4.58192	3.06072	2.78521	1.13117
CCNB2	1451.78	-3.21515	0.178663	-17.9957	2.10659e-72	4.43106e-69	52.6064	39.6968	52.3545	49.9505	6.33457
RPS27L	6559.13	1.39865	0.202587	6.90393	5.05829e-12	2.3795e-10	209.349	168.662	204.489	110.345	391.273
PCLAF	266.023	-1.8642	0.246718	-7.55599	4.15682e-14	2.38152e-12	7.7026	8.25535	9.37548	5.05735	2.62998
PIF1	54.6942	-4.30765	0.558585	-7.71173	1.24127e-14	7.5836e-13	1.64816	0.710987	2.57745	1.94231	0.113117
RASL12	335.467	-1.23485	0.317066	-3.89461	9.83578e-05	0.00104716	9.41803	11.6918	19.0409	19.1666	8.51208
CILP	90.4389	1.13537	0.34956	3.24799	0.00116223	0.00807578	2.11906	4.18693	1.64313	4.80081	5.48619
KIF23	1035.33	-1.84359	0.1165	-15.8249	2.0954e-56	1.62382e-53	36.9994	37.4453	44.3644	41.5215	10.2088
FBXO22	2817.04	1.17823	0.108119	10.8975	1.18489e-27	2.02865e-25	83.955	67.6228	79.9655	71.829	150.474
HYKK	103.167	-1.33502	0.242515	-5.50489	3.69407e-08	9.41977e-07	2.92632	3.67344	6.9269	3.48151	1.7816
HOMER2	356.881	-1.04106	0.167442	-6.21745	5.05303e-10	1.75474e-08	10.2253	14.6542	16.4957	15.5385	7.43747
NMB	187.869	1.41264	0.34892	4.04861	5.15223e-05	0.000596864	2.85904	3.31794	4.89716	7.8059	10.0957
AEN	2494.54	2.6197	0.19765	13.2542	4.26476e-40	1.42714e-37	47.0901	31.5994	53.5788	30.2341	237.462
HAPLN3	62.2013	-1.34703	0.385315	-3.49593	0.000472419	0.00389468	1.27816	1.57997	3.28625	3.77469	1.21601
FANCI	728.627	-1.10868	0.183116	-6.05453	1.40827e-09	4.51751e-08	25.5632	22.5541	28.8997	23.1612	11.7077
TICRR	28.7639	-1.63878	0.365743	-4.48069	7.44016e-06	0.000111933	0.80726	0.987483	0.902108	1.02613	0.226235
BLM	121.158	-1.28663	0.273792	-4.69928	2.61077e-06	4.47508e-05	4.60811	3.08095	2.54523	3.73804	1.41397
RCCD1	106.555	-1.05562	0.2185	-4.83123	1.35691e-06	2.45444e-05	3.63267	3.27844	4.22058	4.91076	1.58364
PRC1	1580.56	-1.95369	0.112227	-17.4083	7.13532e-68	1.31326e-64	53.9182	54.5485	61.5689	66.8083	15.4688
SV2B	18.1153	-2.61745	0.774051	-3.3815	0.000720916	0.00554296	0.134543	1.22448	1.15985	2.05226	0.311073
WDR90	97.7601	-1.19203	0.271483	-4.3908	1.12933e-05	0.000160571	2.82541	3.23894	4.9616	4.72752	1.13117
CHTF18	88.7434	-1.98028	0.394813	-5.01575	5.28277e-07	1.06699e-05	2.21996	2.72545	3.12516	6.01018	0.904939
CCNF	499.553	-1.34969	0.181968	-7.41718	1.19642e-13	6.5978e-12	15.237	12.5213	22.6816	15.7218	7.04156
PKMYT1	75.6297	-1.83268	0.40598	-4.51422	6.35498e-06	9.80825e-05	3.5654	2.80445	2.60967	1.31931	0.537308
IL32	22.8306	2.44141	0.639646	3.81681	0.000135188	0.00137466	0.40363	0.276495	0.128873	0.0366474	1.01806
TFAP4	38.7442	-2.15101	0.437374	-4.91801	8.74306e-07	1.66739e-05	1.34543	0.868985	1.38538	1.94231	0.537308
RMI2	92.6908	-1.6472	0.271109	-6.07579	1.23379e-09	3.97512e-08	3.76721	2.25146	4.05949	2.49203	0.989777
NDE1	533.585	-1.15455	0.133804	-8.62869	6.20593e-18	5.10481e-16	17.7597	19.4732	21.7795	22.7947	11.538
AC026401.3	89.2173	-1.32779	0.219796	-6.04101	1.53152e-09	4.88097e-08	3.26267	2.64645	2.99629	3.26162	1.24429
AF001548.2	65.1452	-1.62863	0.320798	-5.07682	3.8381e-07	8.00173e-06	2.62359	2.09346	3.93061	2.0889	1.30085
ABCC6	170.24	-1.17148	0.230772	-5.07637	3.84717e-07	8.00173e-06	6.49171	5.7669	7.24909	6.77978	4.04395
TMC7	30.5668	1.27923	0.383739	3.33359	0.000857335	0.00630225	1.14362	0.789986	1.12764	0.659654	1.32913
CCP110	807.163	1.05488	0.113026	9.3331	1.02817e-20	1.10502e-18	21.0897	18.6437	24.5502	24.4805	42.9281
TMEM159	2998.34	-1.18288	0.254427	-4.64918	3.33258e-06	5.53201e-05	101.378	161.868	132.127	145.234	68.3229
PLK1	1266.37	-3.85115	0.171761	-22.4215	2.42963e-111	8.94345e-108	41.473	39.4993	53.7399	50.8666	3.73287
CACNG3	30.4436	3.34201	0.440741	7.5827	3.38449e-14	1.96969e-12	0.336358	0.59249	0.386618	0.14659	3.78943
KIF22	1957.08	-1.24719	0.0894582	-13.9416	3.54048e-44	1.62906e-41	66.0944	66.7933	79.9655	71.719	32.9454
PRRT2	59.0395	-1.3929	0.358428	-3.88613	0.000101857	0.00108128	1.4127	1.77747	3.51178	3.81133	0.989777
AC026471.1	43.3146	1.13992	0.32759	3.47971	0.000501964	0.00410151	1.54725	1.85647	0.644363	1.09942	1.47053
SHCBP1	395.103	-1.37473	0.167533	-8.20571	2.2923e-16	1.63053e-14	12.1089	13.3113	17.7844	15.0621	4.89233
ORC6	843.461	-1.33989	0.130919	-10.2344	1.38996e-24	1.89497e-22	28.7923	28.637	33.378	31.2236	14.5073
MMP2	241.166	1.66016	0.253365	6.55245	5.65991e-11	2.29577e-09	3.96903	4.93741	3.25403	4.36105	16.7131
SLC6A2	220.917	2.63499	0.748138	3.52206	0.000428207	0.0035987	2.08542	2.36996	1.99753	0.329827	12.7257
MT2A	149.04	-1.38375	0.225329	-6.14102	8.19921e-10	2.76259e-08	9.41803	5.05591	7.73236	5.13064	1.86644
GINS3	167.294	-1.31316	0.165246	-7.94669	1.91567e-15	1.25921e-13	6.55898	7.89986	6.12145	6.23006	2.7431
CDH8	890.088	1.09981	0.188156	5.84523	5.05865e-09	1.48374e-07	21.9642	36.1814	27.8043	20.3393	58.1423
CDH11	504.673	1.40036	0.1789	7.82758	4.97368e-15	3.14302e-13	13.2525	13.0743	12.2751	7.95249	31.079
SLC12A4	2720.58	1.08411	0.149039	7.27397	3.49076e-13	1.86902e-11	70.2316	67.5043	98.8453	102.283	163.342
MARVELD3	63.5885	-1.38611	0.426601	-3.24919	0.00115734	0.00805083	2.45541	1.61947	3.51178	2.67526	1.01806
HPR	52.7032	-2.9705	0.491183	-6.04765	1.46974e-09	4.69423e-08	1.71543	3.27844	3.96283	3.44486	0.480749
CHST6	107.233	-1.02575	0.284136	-3.61006	0.000306126	0.00272021	3.26267	3.27844	4.05949	3.18833	2.06439
AC079414.3	106.725	-1.02985	0.219746	-4.68655	2.77842e-06	4.72396e-05	4.13721	3.39694	5.02603	3.84798	2.4603
CENPN	458.397	-1.07895	0.19829	-5.44125	5.29066e-08	1.31144e-06	12.9498	13.1533	20.8451	11.8005	7.04156
PKD1L2	91.8102	-1.29913	0.305125	-4.2577	2.06542e-05	0.000272259	3.39722	4.42392	4.34945	4.87411	2.34719
GINS2	931.42	-2.47952	0.221834	-11.1773	5.26421e-29	9.93721e-27	37.2012	35.4704	38.9195	22.2816	5.03372
C16orf74	51.5628	-1.10284	0.303573	-3.63285	0.000280303	0.00252736	2.42178	1.69847	2.89963	1.06278	1.04634
CDT1	96.9699	-1.34522	0.206012	-6.52979	6.58608e-11	2.6209e-09	4.00266	3.59444	3.80174	3.00509	1.01806
FANCA	219.189	-1.16842	0.211008	-5.53731	3.07157e-08	7.94829e-07	7.83715	6.20139	8.02232	6.96301	2.96933
MIR22HG	325.643	1.20183	0.172757	6.95679	3.48119e-12	1.69725e-10	9.51894	12.1263	8.37672	8.13573	15.8364
CAMKK1	181.253	-1.12376	0.201959	-5.5643	2.63206e-08	6.88356e-07	5.38173	5.8459	11.1475	7.58602	2.88449
SPNS3	42.1886	-2.22373	0.563204	-3.94836	7.86878e-05	0.000865272	1.3118	2.96245	2.44858	2.89515	0.565587
PIMREG	460.578	-2.69783	0.204073	-13.22	6.72871e-40	2.15377e-37	17.9615	15.8392	16.2057	17.5908	1.61192
SOX15	549.111	-1.10939	0.205634	-5.39496	6.8538e-08	1.65707e-06	20.1479	19.8681	21.0707	21.4021	12.6974
AURKB	848.665	-2.59345	0.16792	-15.4446	8.20742e-54	6.0423e-51	30.9786	25.556	30.865	31.3702	4.83577
NTN1	136.658	1.70223	0.249668	6.81796	9.23424e-12	4.23567e-10	3.39722	1.97497	5.1549	1.79572	9.38874
DHRS7C	51.5986	-3.03231	0.502749	-6.03146	1.62487e-09	5.13403e-08	2.21996	2.01446	2.8352	4.50763	0.282794
MPRIP-AS1	25.4296	-1.50361	0.435071	-3.45602	0.000548219	0.00439889	0.840896	0.947983	1.22429	0.769596	0.0848381
SREBF1	56.8253	-1.06918	0.295814	-3.61438	0.00030107	0.00268177	2.18633	1.93547	2.51302	2.0889	1.01806
SHMT1	650.009	-1.218	0.126997	-9.59082	8.73871e-22	1.01314e-19	26.8414	27.1755	21.9083	27.8521	9.24735
MFAP4	33252.6	-1.26528	0.231483	-5.46598	4.60351e-08	1.15472e-06	1641.56	1656.76	1912.89	1364.38	343.679
ALDOC	17071.2	-1.05165	0.202155	-5.20222	1.96923e-07	4.37329e-06	567.604	934.316	950.983	797.265	355.245
SPAG5	1019.87	-1.93047	0.146925	-13.1391	1.96477e-39	6.15515e-37	35.7212	33.6534	42.4957	43.5005	9.78466
ATAD5	134.607	-1.22169	0.192746	-6.33833	2.32264e-10	8.52832e-09	4.40629	4.02893	6.12145	4.61758	1.80988
AC024610.2	141.199	-1.36754	0.32475	-4.21105	2.54183e-05	0.000327436	5.58355	3.39694	7.08799	9.05192	2.82794
SLFN13	135.011	-1.06599	0.263032	-4.0527	5.06306e-05	0.000588851	4.27175	2.92295	5.5093	4.28775	2.94105
RDM1	35.9837	-2.20379	0.48136	-4.57826	4.68864e-06	7.48759e-05	1.81633	1.02698	0.998763	0.916186	0.197955
LRRC37A11P	25.9243	2.55938	0.428509	5.97274	2.33299e-09	7.18639e-08	0.269087	0.276495	0.708799	0.256532	3.59148
AC091178.1	51.004	1.58593	0.360088	4.40427	1.06139e-05	0.000152319	1.71543	1.42197	0.966545	0.623006	2.96933
PLXDC1	40.5535	2.52616	0.317681	7.95189	1.83683e-15	1.2128e-13	0.941803	0.631989	0.741018	0.256532	3.2804
MIEN1	1411.96	1.12298	0.125774	8.92858	4.31503e-19	3.97091e-17	36.8985	38.1958	51.0658	33.9355	80.0023
GRB7	116.824	1.8529	0.205493	9.01686	1.93553e-19	1.82684e-17	1.71543	2.29096	3.38291	3.73804	8.6252
CDC6	1040.32	-1.99456	0.180088	-11.0755	1.64968e-28	3.03623e-26	36.5621	30.217	40.0149	34.302	8.42725
TOP2A	3619.83	-2.72598	0.191015	-14.271	3.31577e-46	1.68349e-43	100.47	116.207	151.393	193.535	19.5693
PSMC3IP	233.806	-1.48077	0.159628	-9.27643	1.7526e-20	1.84324e-18	8.00533	6.95188	8.3445	7.84255	3.25213
PLEKHH3	103.814	-1.01175	0.20429	-4.9525	7.32648e-07	1.4307e-05	3.73358	3.87093	3.96283	4.91076	2.34719
BRCA1	243.679	-1.38906	0.187512	-7.40784	1.28376e-13	7.02678e-12	9.75439	7.58387	10.1809	9.3451	3.39352
ETV4	48.2395	1.40173	0.381859	3.6708	0.000241797	0.00222236	1.14362	0.315994	0.579927	1.90567	3.76115
MPP3	724.139	-1.1009	0.210868	-5.2208	1.78152e-07	4.00679e-06	23.7469	30.0985	38.0174	38.04	13.0085
FAM171A2	38.8091	-1.23818	0.362769	-3.41313	0.000642216	0.00504051	1.71543	1.10598	1.28873	0.806244	0.706984
KIF18B	271.308	-2.63553	0.214268	-12.3001	9.04303e-35	2.4209e-32	9.82166	8.25535	15.9802	12.8266	1.95128
PLCD3	359.406	1.02445	0.165869	6.17626	6.56374e-10	2.22683e-08	13.488	10.9413	11.1153	12.2036	18.2402
NSF	1131.85	1.15109	0.134039	8.58775	8.86874e-18	7.21455e-16	35.5194	29.743	29.4796	32.1398	61.6207
EME1	151.138	-1.46636	0.233295	-6.28542	3.26977e-10	1.1629e-08	5.61718	3.87093	6.08923	5.46047	2.00783
CACNA1G	681.306	-1.29529	0.206741	-6.26529	3.7213e-10	1.31082e-08	19.946	26.662	44.3322	34.2654	11.34
PRR11	495.93	-2.45915	0.181157	-13.5747	5.65979e-42	2.19302e-39	16.9861	14.1802	17.9133	18.1771	3.13901
BRIP1	95.9209	-1.85414	0.291894	-6.3521	2.12399e-10	7.85771e-09	3.06086	3.94993	2.93185	3.48151	1.15945
CEP112	138.985	-1.09565	0.188978	-5.79777	6.72016e-09	1.92505e-07	5.71809	5.21391	4.86494	5.717	2.54514
KPNA2	17131.3	-1.42963	0.153067	-9.3399	9.64281e-21	1.04398e-18	659.868	554.294	555.119	511.195	245.267
MAP2K6	32.842	-2.39099	0.60953	-3.92268	8.75706e-05	0.000949477	1.81633	1.97497	0.418836	0.659654	0.45247
SOX9	34.6903	1.41762	0.309101	4.58628	4.51224e-06	7.24516e-05	0.470901	1.30348	0.966545	0.732949	2.26235
FDXR	610.541	3.42428	0.235902	14.5157	9.63852e-48	5.2562e-45	8.74531	6.55688	6.63694	4.14116	47.5376
SMIM5	240.911	-1.49112	0.235559	-6.33016	2.44911e-10	8.97031e-09	9.35076	9.99332	15.3358	10.2613	4.3833
TK1	2840.55	-1.70036	0.182485	-9.3178	1.18775e-20	1.26728e-18	108.711	83.304	129.163	70.473	35.8017
BIRC5	2140.82	-2.6454	0.158646	-16.6748	1.99771e-62	2.4512e-59	66.5317	74.0612	92.0151	87.0743	14.3094
NDUFAF8	134.978	1.24199	0.252918	4.91063	9.07821e-07	1.7203e-05	4.67538	5.13491	2.38414	2.67526	7.1264
LRRC45	39.6115	-2.90708	0.481439	-6.03831	1.5574e-09	4.95273e-08	1.68179	1.73797	1.48204	1.17272	0.254514
TYMSOS	58.5645	1.47938	0.292294	5.06128	4.16447e-07	8.56393e-06	2.42178	0.987483	1.99753	0.842891	5.48619
NDC80	747.933	-2.50514	0.182093	-13.7575	4.59293e-43	1.93218e-40	25.7314	24.5291	29.0608	21.9518	6.44769
IMPA2	19.1221	-3.47607	0.764897	-4.5445	5.50656e-06	8.60707e-05	0.302722	1.54047	1.19207	0.769596	0.169676
ZNF519	135.206	-1.35092	0.220192	-6.1352	8.50524e-10	2.84616e-08	5.17992	5.6089	4.05949	5.75365	1.86644
LAMA3	31.1151	-2.11703	0.463814	-4.56439	5.00942e-06	7.90555e-05	1.10998	1.65897	2.86742	1.50254	0.480749
CABYR	63.6646	1.98535	0.247316	8.02759	9.94053e-16	6.62282e-14	1.4127	1.10598	1.57869	0.549712	4.5247
SKA1	315.882	-1.48246	0.203213	-7.29511	2.98426e-13	1.60953e-11	10.4271	9.44033	12.0174	6.96301	3.90255
C18orf54	92.8514	-1.12515	0.235652	-4.77463	1.80038e-06	3.17852e-05	1.74906	4.54242	3.76952	3.29827	1.44225
PMAIP1	47.3931	1.50421	0.291398	5.16205	2.44256e-07	5.35183e-06	1.14362	0.55299	1.70756	1.35596	2.40374
SERPINB8	28.5557	1.28257	0.392685	3.26616	0.00109016	0.00768384	0.908167	0.987483	0.418836	0.439769	1.44225
AC009005.1	26.5152	-1.28634	0.366368	-3.51108	0.000446298	0.0037189	1.17725	0.908484	0.934327	0.806244	0.367632
GAMT	3085.56	1.26931	0.211237	6.00895	1.86734e-09	5.83753e-08	60.9817	103.567	96.2356	95.2833	208.051
ATP8B3	103.248	-3.18214	0.754473	-4.2177	2.46805e-05	0.000318488	3.69994	2.72545	7.21687	5.7903	1.35741
CHAF1A	242.353	-1.57481	0.18768	-8.39095	4.82235e-17	3.60428e-15	6.59262	7.89986	11.1475	9.30845	3.22385
AC011498.7	25.442	-1.62639	0.381135	-4.26723	1.97912e-05	0.000262055	0.975439	0.987483	0.644363	0.696301	0.197955
TNFAIP8L1	94.8332	-1.97675	0.300609	-6.57581	4.83879e-11	1.9957e-09	3.39722	4.06843	3.44734	2.8585	0.791822
UHRF1	410.976	-2.79882	0.268898	-10.4085	2.26816e-25	3.33964e-23	13.2861	13.5088	18.5254	11.8738	2.37547
RFX2	161.033	-1.32358	0.189303	-6.99185	2.71294e-12	1.33597e-10	4.33902	5.29291	7.60348	7.25619	2.79966
ADAMTS10	24.7936	-1.40327	0.389472	-3.60301	0.000314553	0.00278028	0.639081	0.710987	1.28873	0.989481	0.311073
ZNF561	1109.55	1.02279	0.16664	6.13775	8.36988e-10	2.81365e-08	35.0822	45.9377	27.9654	27.339	48.0749
SPC24	2509.86	-1.50618	0.142486	-10.5707	4.07593e-26	6.52326e-24	81.8023	86.859	86.3769	75.054	33.7655
CNN1	34126.8	1.07369	0.253412	4.23694	2.26583e-05	0.000295239	1087.58	1016.48	628.19	600.175	1423.78
RNASEH2A	1043.53	-1.04552	0.199479	-5.24124	1.59501e-07	3.60198e-06	36.1249	38.1958	35.8588	25.9464	13.8852
ASF1B	622.709	-1.68104	0.193047	-8.70791	3.09534e-18	2.60433e-16	18.2306	16.7477	25.8712	23.491	5.82555
HAUS8	479.188	-1.07124	0.158791	-6.74623	1.51736e-11	6.74972e-10	20.0133	15.9972	18.9443	14.4757	7.63542
GDF15	332.774	5.44088	0.596665	9.11882	7.59484e-20	7.40572e-18	0.941803	0.513491	2.09418	1.28266	60.1785
ISYNA1	15564.8	1.65662	0.108373	15.2862	9.44702e-53	6.62371e-50	351.124	312.044	315.931	376.516	1139.04
ZNF90	106.886	-1.2154	0.238202	-5.10238	3.35412e-07	7.10591e-06	3.63267	2.80445	4.54276	4.9474	2.03611
AC011447.3	52.7245	-1.04798	0.280541	-3.73556	0.0001873	0.00180018	1.7827	1.69847	2.02974	1.02613	0.848381
AC010615.2	83.6043	-1.84139	0.277029	-6.64693	2.99265e-11	1.27352e-09	2.79177	3.63394	1.99753	2.45538	0.87666
ZNF730	22.1948	-2.41673	0.472165	-5.11841	3.08126e-07	6.6069e-06	1.07635	0.59249	0.708799	0.769596	0.226235
LINC01224	162.304	-2.81129	0.237497	-11.8372	2.50727e-32	5.67956e-30	6.35717	5.6879	5.41265	5.46047	1.13117
AC139769.1	98.0664	-1.10829	0.209251	-5.29645	1.18074e-07	2.72069e-06	3.39722	3.47594	4.12392	4.3244	1.47053
PLEKHF1	54.3625	-1.74269	0.493665	-3.5301	0.000415399	0.00350708	0.975439	3.67344	5.41265	3.84798	0.678704
APLP1	68.7698	2.28298	0.313633	7.27915	3.3593e-13	1.80519e-11	1.37907	1.81697	2.25527	1.24601	5.85383
CATSPERG	35.2447	1.1724	0.31177	3.76046	0.000169601	0.00166591	0.874531	1.02698	1.15985	1.4659	1.6402
PLAUR	72.7843	-3.02004	0.363702	-8.30361	1.00996e-16	7.32546e-15	2.15269	1.69847	4.22058	2.05226	0.509028
BCL3	103.804	2.69805	0.230304	11.7152	1.06582e-31	2.27437e-29	1.17725	1.61947	1.57869	2.41873	9.41702
BBC3	43.0743	2.25573	0.276734	8.15127	3.60118e-16	2.52494e-14	1.07635	0.473992	0.708799	1.28266	3.64804
HSD17B14	108.506	1.23091	0.242062	5.08509	3.67458e-07	7.72922e-06	2.58996	2.68595	1.772	4.03122	5.71243
BAX	1751.73	1.50217	0.16076	9.34423	9.25645e-21	1.00957e-18	43.222	38.4328	46.523	30.5273	131.442
POLD1	491.976	-1.10083	0.203763	-5.40252	6.57115e-08	1.59396e-06	14.4634	14.6147	19.8464	16.7112	8.14445
JOSD2	487.027	1.1324	0.229265	4.93924	7.84264e-07	1.51941e-05	9.18258	9.63783	16.0769	14.1093	30.9942
ZNF702P	438.363	1.04194	0.154693	6.73554	1.63325e-11	7.20001e-10	12.3107	14.2197	11.7274	11.2874	25.819
FAM110A	24.1692	-1.62416	0.372806	-4.3566	1.321e-05	0.000183668	0.941803	0.631989	1.32094	0.659654	0.311073
AL109976.1	11.4438	3.69724	0.750889	4.92382	8.48726e-07	1.63141e-05	0.336358	0.197497	0.0966545	0.0366474	1.66848
CDC25B	517.63	-1.24677	0.221617	-5.62576	1.84697e-08	4.9535e-07	14.3289	22.9491	28.5131	21.2555	11.7642
PRND	82.8792	-2.25607	0.463998	-4.86225	1.16061e-06	2.14087e-05	2.62359	1.73797	2.35193	2.19885	1.04634
RASSF2	71.7235	-1.28908	0.348236	-3.70174	0.000214127	0.00200432	1.61452	4.30542	2.35193	3.99457	1.7816
ACSS1	21.1055	-3.61809	0.933962	-3.87392	0.000107101	0.00113042	0.437266	3.47594	1.12764	1.57584	0.113117
GINS1	630.73	-1.25398	0.189594	-6.61404	3.73961e-11	1.5732e-09	21.1569	23.1466	19.1376	18.9467	9.19079
BCL2L1	1120.29	1.42941	0.115235	12.4043	2.47517e-35	6.74897e-33	32.9631	30.9675	30.6717	24.5904	70.6418
TPX2	1922.44	-2.15771	0.143191	-15.0688	2.59913e-51	1.73952e-48	66.9016	58.933	88.8255	80.6244	16.3737
E2F1	92.5552	-2.00227	0.35061	-5.7108	1.12447e-08	3.0947e-07	2.21996	3.08095	6.86247	4.54428	1.10289
PROCR	39.497	1.9667	0.289264	6.79899	1.05356e-11	4.80267e-10	0.672716	0.908484	0.612145	1.06278	2.99761
DSN1	696.624	-1.59624	0.174573	-9.14369	6.0355e-20	5.9642e-18	25.8323	19.9471	30.9939	20.7791	9.92605
NNAT	678.189	-1.93988	0.232512	-8.34313	7.23497e-17	5.32639e-15	20.316	28.874	26.6444	16.0516	8.00306
FAM83D	343.86	-3.15893	0.492087	-6.41946	1.36758e-10	5.23021e-09	3.69994	14.6147	16.8179	20.4859	1.13117
MYBL2	139.407	-1.29377	0.288115	-4.49046	7.107e-06	0.00010766	3.86812	4.62142	3.47956	2.74856	2.17751
ADA	261.186	1.1822	0.235887	5.01172	5.39443e-07	1.08805e-05	6.45808	4.26592	6.08923	5.68035	14.1397
UBE2C	1733.62	-2.86927	0.167053	-17.1758	4.03351e-66	5.39903e-63	57.0127	46.5697	71.041	70.583	9.75638
SULF2	151.762	2.61256	0.279481	9.34791	8.93935e-21	9.82261e-19	2.01815	4.34492	2.35193	1.50254	13.7155
AURKA	1639.47	-1.20554	0.138433	-8.70845	3.08068e-18	2.60433e-16	60.0399	42.5012	67.046	54.6047	27.8269
TUBB1	20.5902	1.67494	0.507487	3.30046	0.000965262	0.00698404	0.437266	0.236996	0.805454	0.769596	1.07462
PHACTR3	215.165	-1.06967	0.274553	-3.89603	9.77821e-05	0.00104405	5.04537	8.33435	7.12021	11.4706	6.24974
C20orf166-AS1	278.003	-1.10943	0.186684	-5.94283	2.80134e-09	8.55747e-08	11.7053	11.6523	12.404	10.0414	4.63781
CHAF1B	236.148	-2.17375	0.207986	-10.4515	1.44285e-25	2.19016e-23	8.20714	8.05786	8.15119	6.59654	2.20579
BX322562.1	35.3491	1.09209	0.304847	3.58241	0.000340442	0.00297106	0.908167	0.631989	1.35316	1.09942	2.26235
C21orf58	230.853	-1.73295	0.219284	-7.90279	2.72724e-15	1.77681e-13	6.12172	6.99138	11.0508	6.52324	3.73287
CDC45	407.61	-1.95217	0.292045	-6.6845	2.31719e-11	1.00348e-09	17.1879	11.5733	13.6927	6.55989	4.69437
SERPIND1	353.718	-1.81941	0.438771	-4.14661	3.37437e-05	0.000415073	7.6017	8.21585	18.3643	11.8738	6.24974
YPEL1	60.6283	-1.31424	0.362538	-3.6251	0.000288847	0.00259803	1.58088	2.21196	2.86742	3.15168	1.21601
DDT	360.179	1.15711	0.252203	4.588	4.47508e-06	7.2012e-05	10.3598	9.36133	8.57003	12.2769	16.4869
SUSD2	59.6862	-1.23721	0.301597	-4.10218	4.09277e-05	0.000489536	1.04271	1.89597	3.31847	3.44486	0.791822
GGT1	137.193	1.84768	0.343524	5.3786	7.50664e-08	1.79137e-06	2.62359	1.69847	2.93185	4.21446	7.1264
SGSM1	63.2034	-2.66558	0.822464	-3.24097	0.00119124	0.00823465	1.37907	6.75438	2.73854	9.74822	0.735263
CHEK2	414.667	-1.3059	0.213742	-6.1097	9.98165e-10	3.266e-08	16.2125	9.95382	15.1425	10.2613	7.06984
EMID1	29.2809	-2.58774	0.526245	-4.91737	8.77168e-07	1.66866e-05	0.840896	0.947983	0.579927	1.06278	0.197955
SELENOM	624.543	1.14439	0.2632	4.34799	1.37392e-05	0.000189772	18.4997	10.0723	22.6171	16.2348	26.4412
SFI1	125.844	-1.23988	0.232168	-5.34045	9.27155e-08	2.17379e-06	3.46449	4.14743	4.54276	5.717	2.20579
MCM5	2723.26	-2.0017	0.16664	-12.0121	3.07033e-33	7.17579e-31	105.818	109.65	110.54	84.1792	26.8937
KCTD17	188.453	1.17563	0.235911	4.98335	6.24935e-07	1.2401e-05	3.86812	8.13686	6.28254	3.84798	9.10595
LGALS1	686.183	-1.01691	0.246078	-4.13247	3.58886e-05	0.000437075	19.2061	49.4136	23.5515	28.2185	13.0933
DMC1	30.4183	-1.91093	0.488625	-3.91083	9.19783e-05	0.000989254	0.773624	1.57997	1.03098	1.64913	0.650425
APOBEC3C	7059.27	1.02114	0.0903705	11.2995	1.31947e-29	2.59039e-27	207.668	217.76	208.097	171.583	409.881
CSDC2	80.361	1.78149	0.374218	4.76056	1.93054e-06	3.38429e-05	1.64816	1.69847	0.644363	1.64913	4.27018
CENPM	769.84	-1.3264	0.216288	-6.13255	8.64816e-10	2.86792e-08	31.3822	23.6206	28.2553	15.5752	12.4429
RIBC2	22.6804	-1.85635	0.547143	-3.39281	0.000691792	0.00536103	0.639081	0.987483	0.998763	0.256532	0.311073
GTSE1	407.33	-2.4158	0.188808	-12.795	1.74832e-37	5.14846e-35	11.638	12.4028	14.4982	18.9467	3.08245
RPL23AP82	962.088	1.14753	0.107804	10.6446	1.8486e-26	2.99107e-24	29.0277	29.2295	24.4858	20.9623	58.1706
PRKX	102.99	1.54533	0.222688	6.93943	3.93673e-12	1.88196e-10	2.05179	2.96245	2.38414	1.90567	7.74854
PRPS2	134.172	-1.29839	0.240828	-5.39136	6.99255e-08	1.68508e-06	5.07901	7.86036	4.54276	3.73804	1.83816
GPX1P1	723.698	1.21548	0.162155	7.49582	6.58864e-14	3.68864e-12	23.7133	17.5377	16.2057	15.3919	34.5856
FANCB	26.8659	-1.75563	0.421295	-4.16723	3.08324e-05	0.000386332	0.80726	1.22448	1.03098	0.659654	0.254514
ASB11	867.237	-1.28007	0.284552	-4.49855	6.84188e-06	0.00010407	30.2722	41.0003	59.9902	54.055	19.3431
TSPAN7	99.7552	-1.31338	0.260674	-5.03839	4.69464e-07	9.53434e-06	3.16177	5.29291	4.15614	3.81133	1.61192
AC091806.1	26.4705	2.13963	0.4541	4.71179	2.45545e-06	4.23845e-05	0.40363	0.473992	0.998763	0.403122	2.43202
AC115618.1	26.3879	1.06083	0.321733	3.29724	0.000976397	0.00703129	0.975439	0.947983	0.644363	0.659654	1.15945
FAAH2	472.165	-1.42884	0.160112	-8.92399	4.49788e-19	4.11346e-17	17.6588	22.7516	23.6159	18.0305	8.00306
EDA2R	1167.8	2.00721	0.205786	9.75384	1.77613e-22	2.14358e-20	24.6214	25.3191	34.5056	21.6586	90.3808
KIF4A	427.399	-2.32601	0.224293	-10.3704	3.381e-25	4.88057e-23	16.6834	12.5608	14.6593	16.9311	2.31891
ERCC6L	74.1744	-1.19202	0.255167	-4.67155	2.98938e-06	5.05926e-05	2.2536	3.04145	3.15738	2.12555	1.13117
HMGN5	428.518	-1.11925	0.226036	-4.95166	7.35813e-07	1.43498e-05	19.2733	18.0512	11.5341	8.42891	6.0235
KRT18P11	81.3047	1.04489	0.316769	3.29858	0.000971742	0.00701713	2.48905	2.25146	1.73978	1.61249	2.29063
CENPI	80.0682	-1.90529	0.282382	-6.74719	1.50731e-11	6.72533e-10	2.89268	2.84395	2.99629	2.23549	1.07462
TMSB15A	237.929	-1.76415	0.231158	-7.63177	2.31545e-14	1.36371e-12	8.94713	11.0993	11.373	5.35053	2.85621
TMSB15B	39.2664	-1.21211	0.357955	-3.38621	0.000708653	0.00547727	1.04271	2.40946	1.54647	0.842891	0.989777
HS6ST2	80.2479	1.41185	0.313386	4.50515	6.63257e-06	0.00010141	2.32087	2.01446	1.12764	0.842891	4.32674
GPR50	21.3055	2.29169	0.556639	4.11702	3.83809e-05	0.000462834	0.470901	0.355494	0.289963	0.879539	1.01806
KRT18P10	37.6427	1.32835	0.285595	4.65118	3.30037e-06	5.48473e-05	1.04271	0.868985	0.86989	1.02613	1.35741

## Sheet: 7_vs_0_DEG_significant_only_WTC
	baseMean	log2FoldChange	lfcSE	stat	pvalue	padj	lib257	lib267	lib271	lib250
ACOT7	697.761	-1.05147	0.202788	-5.1851	2.15899e-07	7.02053e-06	26.8285	43.9629	20.8451	20.2294
MIR34AHG	102.085	2.28099	0.431926	5.28098	1.28496e-07	4.36176e-06	4.73444	1.15594	3.15738	1.3926
LINC01759	46.2541	1.60632	0.283363	5.66877	1.43825e-08	5.54838e-07	1.78047	0.522036	1.28873	0.659654
NPPB	7740.39	1.37826	0.31694	4.34866	1.36975e-05	0.000322637	314.213	252.33	117.5	216.366
CLCNKB	673.963	-1.20548	0.146642	-8.22058	2.02513e-16	1.39091e-14	24.9671	27.2577	26.29	27.8154
E2F2	73.0363	-4.0545	0.476339	-8.51179	1.71271e-17	1.26499e-15	5.26049	3.80341	4.67163	1.4659
AUNIP	92.8821	-2.03532	0.277092	-7.34526	2.05362e-13	1.19305e-11	3.15629	5.03392	4.41389	2.30879
STMN1	12493.9	-1.39085	0.130523	-10.656	1.63532e-26	1.78044e-24	525.846	525.168	470.385	349.397
SESN2	730.745	1.03845	0.12472	8.32629	8.34156e-17	5.86624e-15	21.1633	21.9628	26.3545	17.9572
MTMR9LP	24.1986	-1.66724	0.427243	-3.90233	9.52708e-05	0.00179065	1.37582	1.15594	0.547709	0.623006
CLSPN	295.225	-3.57756	0.292664	-12.2241	2.31059e-34	3.08737e-32	13.2726	19.3153	11.5341	5.05735
CDCA8	906.507	-6.39056	0.301479	-21.1974	1.00936e-99	5.93426e-97	46.2113	56.3426	32.1215	34.2287
AL139260.1	42.4934	1.24134	0.212013	5.85503	4.76926e-09	1.92051e-07	0.971167	1.19323	1.22429	1.13607
CDC20	1528.28	-5.22218	0.196932	-26.5177	6.0617e-155	1.7819e-151	72.9589	95.2716	73.1352	71.9756
KIF2C	831.194	-3.94126	0.184996	-21.3046	1.029e-100	6.57579e-98	41.8006	42.0985	35.7299	34.5585
PLK3	17.2839	2.0901	0.488454	4.27902	1.87721e-05	0.000429101	0.161861	0.0372883	0.0966545	0.439769
HPDL	49.9639	-1.78827	0.352755	-5.06942	3.99026e-07	1.23732e-05	1.53768	1.15594	1.93309	1.97896
RAD54L	142.049	-2.50593	0.222641	-11.2555	2.17679e-29	2.51925e-27	6.67677	7.71868	6.37919	5.82694
FAAH	207.374	-1.79543	0.162193	-11.0697	1.76017e-28	2.02117e-26	8.78096	10.6645	9.02108	8.61215
STIL	103.623	-3.27738	0.343043	-9.55383	1.24987e-21	1.11337e-19	6.31258	5.18307	2.54523	3.44486
CDKN2C	33.4712	-5.91635	1.04402	-5.6669	1.45403e-08	5.5946e-07	1.82094	1.2678	1.64313	2.12555
ORC1	96.2361	-3.22884	0.352541	-9.15878	5.24889e-20	4.33417e-18	5.05816	4.92205	2.77076	4.36105
ITGB3BP	177.231	-1.65204	0.178079	-9.27701	1.74294e-20	1.47228e-18	8.29538	8.53902	8.85999	5.46047
DEPDC1	594.335	-4.24639	0.206413	-20.5723	4.85817e-94	2.46225e-91	26.5857	34.4171	29.8984	20.7058
WDR63	87.3023	2.06179	0.304071	6.78064	1.19641e-11	6.34834e-10	1.33535	1.71526	2.06196	0.403122
CDC7	246.145	-1.41894	0.211235	-6.71738	1.85025e-11	9.57569e-10	8.65957	13.7594	11.083	9.60163
CCDC18	121.281	-2.47921	0.256517	-9.6649	4.25027e-22	3.85621e-20	6.02933	5.4068	4.6072	3.59145
SASS6	146.202	-1.25069	0.179724	-6.95893	3.4287e-12	1.86648e-10	6.35305	6.26443	5.6704	6.15677
GPSM2	239.45	-2.55447	0.209815	-12.1748	4.23205e-34	5.55381e-32	10.1568	10.2543	14.3049	10.2979
PSRC1	319.846	-2.62387	0.205553	-12.7649	2.57427e-37	3.67345e-35	17.3191	12.2306	15.7225	13.1198
TTF2	221.786	-1.53441	0.245962	-6.2384	4.42082e-10	1.98101e-08	9.50934	16.1085	6.31476	7.51272
PHGDH	2539.93	-1.30512	0.149541	-8.72747	2.60423e-18	1.98326e-16	104.522	104.034	73.0386	101.99
FAM72B	21.7682	-6.20102	1.24165	-4.99418	5.90852e-07	1.77594e-05	0.242792	1.34238	0.837672	1.06278
ITGA10	252.198	-1.26825	0.282601	-4.48777	7.1974e-06	0.000179301	8.01212	13.9458	17.8489	11.9471
S100A6	2352.68	1.0278	0.117112	8.77623	1.69048e-18	1.2941e-16	77.1268	74.9495	68.6569	65.1591
AQP10	879.039	1.32135	0.201615	6.55381	5.60858e-11	2.76627e-09	21.9322	29.9798	18.751	12.5701
CKS1B	2047.44	-1.35252	0.110887	-12.1973	3.21204e-34	4.2532e-32	83.1561	91.319	92.6594	66.7716
IQGAP3	250.067	-6.5054	0.515256	-12.6256	1.52633e-36	2.11641e-34	10.7638	14.3187	10.5353	13.5962
NUF2	256.995	-6.16335	0.452597	-13.6177	3.14136e-42	5.24678e-40	11.0066	11.3729	10.4387	8.6488
C1orf112	109.108	-1.22349	0.235584	-5.19344	2.0644e-07	6.77286e-06	4.97723	5.14578	5.57374	4.36105
CENPL	222.769	-1.24338	0.202227	-6.14843	7.82523e-10	3.41291e-08	11.2089	12.939	7.15243	7.47608
ASPM	296.988	-6.18686	0.421324	-14.6843	8.12294e-49	1.59188e-46	14.3247	18.0848	12.9517	12.0204
KIF14	174.678	-7.72776	0.867498	-8.9081	5.1916e-19	4.08054e-17	9.50934	8.65088	6.9269	6.99966
PHLDA3	452.236	1.36764	0.169257	8.08025	6.4634e-16	4.2986e-14	10.44	8.94919	14.4337	9.78487
UBE2T	1396.63	-2.13568	0.11814	-18.0776	4.7817e-73	1.80209e-70	67.8603	59.1765	61.0212	45.5528
NEK2	624.218	-7.22797	0.521316	-13.8649	1.03421e-43	1.87664e-41	31.3606	24.834	25.8712	26.7526
DTL	614.67	-3.96803	0.221524	-17.9124	9.43396e-72	3.38196e-69	29.9848	35.0137	26.8699	30.5273
CENPF	1002.7	-6.50911	0.261032	-24.936	3.02689e-137	4.44893e-134	36.2164	56.0816	48.7461	48.7777
EXO1	197.586	-3.91312	0.503805	-7.76713	8.02837e-15	5.08625e-13	9.91399	9.65767	7.37796	8.42891
RRM2	443.575	-6.18551	0.36439	-16.975	1.25803e-64	3.93415e-62	23.2675	25.6543	16.0769	13.5596
GEN1	105.687	-1.21205	0.209728	-5.77915	7.50771e-09	2.9584e-07	4.8963	5.36951	4.73607	4.54428
CENPO	215.054	-1.84973	0.222835	-8.30092	1.03305e-16	7.16218e-15	9.42841	11.2984	9.56879	5.60706
ADCY3	100.973	-1.79821	0.273928	-6.56453	5.21974e-11	2.58316e-09	5.827	7.0102	4.28501	3.15168
CENPA	31.8166	-4.25533	0.666704	-6.38264	1.74056e-10	8.14738e-09	1.41628	1.41696	1.25651	1.02613
DPYSL5	150.798	-1.26285	0.296496	-4.25926	2.05103e-05	0.000463786	5.26049	5.33223	5.25156	6.81642
KHK	102.926	-1.58097	0.253034	-6.24808	4.15535e-10	1.86775e-08	4.28932	5.48138	4.09171	3.40821
ANKRD36C	156.944	-1.15825	0.195415	-5.92713	3.08274e-09	1.26565e-07	5.90793	7.75596	6.44363	5.35053
NCAPH	288.389	-5.76972	0.390471	-14.7763	2.08243e-49	4.19281e-47	14.0819	17.8611	10.8253	10.6278
CCDC138	193.204	-1.22298	0.191839	-6.37506	1.82887e-10	8.50655e-09	8.6191	8.01698	6.99134	7.58602
BUB1	1651.66	-3.36553	0.144836	-23.2369	1.9317e-119	1.89281e-116	77.5719	80.9902	76.357	72.0122
CKAP2L	440.717	-6.32792	0.370444	-17.082	2.02146e-65	6.459e-63	20.8801	28.712	18.5899	20.0461
STEAP3	67.8835	1.32056	0.256859	5.14119	2.73002e-07	8.76109e-06	1.09256	2.49832	2.80298	2.19885
CCDC74A	50.011	-1.99756	0.44521	-4.48678	7.23075e-06	0.000179827	2.83257	2.64747	2.8352	1.57584
MCM6	963.298	-1.50055	0.159089	-9.43217	4.0168e-21	3.49343e-19	41.4364	50.3392	38.3396	26.8992
NOSTRIN	38.7629	-1.18635	0.335498	-3.53607	0.000406127	0.00601134	1.25442	2.01357	0.902108	1.09942
SPC25	441.877	-7.18785	0.485858	-14.7941	1.59821e-49	3.26256e-47	22.2964	20.8814	17.3978	14.3291
CDCA7	385.279	-1.7831	0.206061	-8.65326	5.00472e-18	3.75303e-16	18.5736	19.1289	15.4325	11.5806
STK17B	524.719	-1.05259	0.116097	-9.06648	1.22927e-19	9.92733e-18	20.8396	22.1492	22.295	19.5697
CCDC150	60.9331	-1.74313	0.322178	-5.41046	6.28638e-08	2.23182e-06	2.50885	3.43052	2.28749	1.50254
SGO2	358.015	-3.1565	0.227507	-13.8743	9.07101e-44	1.66657e-41	16.7122	18.2713	14.176	11.5073
INPP5D	63.958	1.51847	0.378089	4.01618	5.91489e-05	0.00119255	1.25442	1.52882	1.73978	0.329827
HJURP	722.113	-6.6639	0.311572	-21.388	1.72772e-101	1.15427e-98	36.4997	34.0442	28.5131	40.2755
PASK	122.137	-1.26263	0.278135	-4.53962	5.63549e-06	0.000144053	6.63631	7.12206	4.57498	4.65422
EMC3-AS1	34.3656	-1.6699	0.42223	-3.95496	7.6546e-05	0.00149091	2.63024	1.52882	0.902108	2.49203
FANCD2	549.243	-3.40596	0.219375	-15.5258	2.32215e-54	5.25093e-52	26.262	35.1629	23.7126	17.8839
TMEM40	110.992	1.04998	0.227941	4.60638	4.09741e-06	0.000106969	3.39908	3.1695	3.1896	5.0207
SLC6A6	83.6744	1.32706	0.313902	4.22761	2.36187e-05	0.000525981	2.75164	2.94577	3.70509	2.63862
PLCL2	1805.97	-1.03669	0.146994	-7.05262	1.75577e-12	9.77513e-11	76.358	70.1393	82.0274	103.566
SGO1	186.44	-4.62737	0.334732	-13.8241	1.82398e-43	3.22998e-41	9.87353	9.62038	9.4077	7.62267
KIF15	211.562	-2.94673	0.224242	-13.1408	1.9214e-39	3.03663e-37	8.78096	8.9119	10.8253	8.61215
TRAIP	228.42	-2.15802	0.188228	-11.465	1.97848e-30	2.32638e-28	11.5326	12.5289	10.1165	7.51272
ZMYND10	53.7253	-2.64763	0.36911	-7.17301	7.33677e-13	4.17968e-11	2.22559	1.6034	4.12392	2.1622
POC1A	436.004	-3.33795	0.185547	-17.9898	2.34145e-72	8.60366e-70	21.9322	23.7899	18.2999	16.528
CACNA1D	336.586	-1.08139	0.172516	-6.26836	3.64867e-10	1.6501e-08	13.3535	20.0984	13.8538	14.4024
IL17RB	147.418	-1.20729	0.247075	-4.88633	1.02734e-06	2.98415e-05	8.33585	5.96613	7.9901	6.63319
KIAA1524	261.388	-1.99394	0.209904	-9.49929	2.11327e-21	1.87113e-19	9.06422	14.878	11.3086	8.61215
POLQ	92.7463	-3.75409	0.371646	-10.1013	5.45321e-24	5.34342e-22	3.07536	6.3763	3.76952	3.77469
MCM2	1494.68	-1.70435	0.132139	-12.8982	4.60907e-38	6.64158e-36	66.0798	65.8511	60.699	54.3482
SLCO2A1	40.5618	-1.82518	0.468651	-3.89454	9.83842e-05	0.0018421	1.74001	3.02035	1.57869	1.86902
P2RY1	108.227	-1.00962	0.186422	-5.41579	6.10195e-08	2.17685e-06	3.56094	4.81019	4.51054	4.9474
LXN	91.5532	-1.62242	0.33419	-4.85479	1.20516e-06	3.46643e-05	6.11026	4.28815	2.86742	2.96844
SMC4	918.644	-2.26971	0.152669	-14.8669	5.40836e-50	1.11961e-47	36.0546	43.8137	40.1116	37.9301
TRIM59	1097.11	-1.99805	0.133918	-14.9199	2.44582e-50	5.13553e-48	49.0844	42.2849	49.1971	40.8985
ECT2	527.681	-2.31864	0.138963	-16.6853	1.67537e-62	4.92491e-60	22.2964	28.0781	23.2615	24.2606
ZMAT3	998.911	1.17686	0.150332	7.82842	4.94047e-15	3.18487e-13	28.1638	24.2747	37.3086	29.7211
ETV5	557.626	1.33832	0.164051	8.15794	3.40774e-16	2.30815e-14	15.4577	19.0543	18.1066	18.2504
RFC4	918.953	-1.22589	0.136621	-8.97296	2.8866e-19	2.29336e-17	41.315	40.6815	35.7944	27.9253
ZNF876P	33.9859	-1.50149	0.351154	-4.27588	1.90384e-05	0.000433167	1.90187	1.19323	0.998763	0.989481
ZNF732	29.1689	-3.69943	0.578772	-6.39186	1.63878e-10	7.72014e-09	1.49722	1.04407	1.22429	1.35596
TACC3	359.093	-2.56274	0.196406	-13.0482	6.51051e-39	9.8651e-37	17.1168	13.4238	15.4003	12.2402
ABLIM2	99.8545	1.39138	0.281579	4.94135	7.75831e-07	2.28979e-05	3.48001	1.93899	2.99629	2.9318
NCAPG	647.178	-5.62394	0.2593	-21.689	2.60834e-104	1.82559e-101	32.9792	36.0205	29.834	23.8941
NSUN7	89.4247	-1.06025	0.235854	-4.49536	6.94525e-06	0.000173608	2.9135	3.20679	2.44858	3.37156
SPATA18	381.857	1.99295	0.173008	11.5194	1.05365e-30	1.25907e-28	8.41678	7.94241	10.342	6.44995
NMU	32.8886	-7.7669	1.21879	-6.37264	1.85805e-10	8.61503e-09	0.76884	2.01357	2.19083	0.806244
CEP135	77.1685	-1.50546	0.293213	-5.13435	2.83117e-07	9.06592e-06	3.23722	4.10171	2.38414	3.07838
ART3	214.686	-1.30586	0.280929	-4.64835	3.34606e-06	8.9095e-05	10.1972	4.32544	9.89097	9.23515
KPNA2P1	37.1246	-2.1067	0.373938	-5.63382	1.76258e-08	6.6769e-07	1.74001	2.20001	0.966545	1.06278
AC097478.1	57.6211	3.87837	0.48098	8.06348	7.41519e-16	4.88738e-14	0.849771	0.335595	0.644363	0.109942
CENPE	257.021	-4.57041	0.296962	-15.3905	1.89418e-53	4.21829e-51	9.06422	12.9763	11.0508	9.49169
ZGRF1	64.1404	-1.31277	0.23736	-5.53069	3.18966e-08	1.16621e-06	2.02326	3.13222	2.38414	2.56532
MAD2L1	817.508	-3.19582	0.162033	-19.7232	1.36271e-86	6.46103e-84	42.9741	44.0375	38.5651	26.4228
CCNA2	783.787	-6.05323	0.278	-21.7742	4.07593e-105	3.15305e-102	31.5629	36.5052	33.6035	31.077
PLK4	150.95	-3.41434	0.28081	-12.1589	5.14319e-34	6.63111e-32	8.82143	7.60681	5.96036	4.54428
MND1	176.601	-4.61114	0.352808	-13.0698	4.89739e-39	7.57703e-37	7.12189	9.06105	7.21687	4.83746
APELA	61.8743	-1.64827	0.415239	-3.96944	7.20422e-05	0.00141941	2.22559	2.83391	4.57498	0.916186
HMGB2	8219	-1.78268	0.0910763	-19.5734	2.60516e-85	1.16032e-82	344.36	311.245	297.76	307.252
NEIL3	117.269	-7.15664	0.857133	-8.34951	6.85454e-17	4.89068e-15	5.46281	5.48138	6.15367	3.6281
CENPU	423.119	-2.99055	0.217737	-13.7347	6.29496e-43	1.08851e-40	20.5159	22.6713	20.6841	12.1303
TRIP13	377.17	-3.51632	0.255392	-13.7683	3.95195e-43	6.91497e-41	15.9029	29.2713	12.7584	12.7533
LINC01021	292.155	2.37354	0.253818	9.35136	8.65266e-21	7.48098e-19	4.32978	5.77968	8.31228	3.6281
SLC45A2	64.9635	1.94656	0.34525	5.63812	1.71916e-08	6.54618e-07	1.21396	0.783054	0.934327	2.45538
AC138409.2	26.5472	-1.2673	0.37018	-3.42346	0.000618287	0.00851694	0.728375	0.894919	0.773236	1.4659
C5orf34	76.2715	-3.44651	0.344474	-10.0051	1.44695e-23	1.39002e-21	4.00606	3.31866	2.99629	3.99457
DEPDC1B	100.042	-4.92094	0.480144	-10.2489	1.19726e-24	1.22203e-22	5.05816	6.52545	4.09171	3.66474
CKS1BP3	45.6377	-1.53725	0.277153	-5.54659	2.913e-08	1.07307e-06	2.02326	2.01357	1.4176	1.4659
CENPK	326.03	-4.33776	0.26012	-16.676	1.95926e-62	5.6465e-60	15.7005	17.2645	15.2392	13.9993
CCNB1	2838.98	-3.61799	0.164408	-22.0062	2.51167e-107	2.05092e-104	141.75	140.763	104.967	101.733
CENPH	368.473	-2.21855	0.216052	-10.2686	9.75796e-25	1.01002e-22	13.7582	20.5458	15.1425	9.93146
DHFR	882.08	-1.9436	0.177282	-10.9634	5.7333e-28	6.48216e-26	47.6681	45.6409	32.9914	23.8941
LINC02201	21.0694	1.3534	0.389581	3.47399	0.000512776	0.0073315	0.445118	0.671189	0.451054	0.29318
C5orf56	42.1745	-1.14146	0.307678	-3.70992	0.000207322	0.00347525	1.90187	1.15594	2.28749	1.53919
KIF20A	1997.45	-7.50567	0.274071	-27.3858	4.04367e-165	1.98113e-161	105.088	101.611	84.2827	83.0064
CDC25C	186.152	-8.40817	1.03829	-8.09807	5.5836e-16	3.76458e-14	10.8447	10.5899	7.02356	5.57041
PCDHGC4	32.6408	-1.45333	0.379735	-3.82721	0.000129606	0.0023431	1.21396	2.01357	1.73978	1.13607
PTTG1	3605.48	-3.70436	0.208542	-17.7631	1.36426e-70	4.77427e-68	171.29	139.831	157.901	107.817
HMMR	374.697	-3.96895	0.228664	-17.3571	1.74259e-67	5.82105e-65	16.4694	20.0238	16.4635	14.9155
AC008514.1	20.6721	1.33344	0.385211	3.46159	0.000536996	0.00761116	0.526049	0.894919	0.418836	0.916186
MXD3	93.3976	-3.92926	0.362868	-10.8284	2.5265e-27	2.81322e-25	3.39908	3.57968	3.28625	3.26162
AACSP1	38.8809	-1.36073	0.332108	-4.09724	4.18101e-05	0.000870432	2.75164	1.82713	1.35316	1.72243
ZFP2	40.7614	-1.04649	0.288336	-3.62942	0.000284059	0.00447013	1.01163	1.86441	1.70756	1.79572
MBOAT1	143.344	-1.0139	0.2245	-4.51625	6.29437e-06	0.00015896	6.27212	5.48138	5.09047	9.82151
HIST1H3B	23.1043	-7.24658	1.24328	-5.82857	5.5903e-09	2.23886e-07	1.37582	1.49153	0.708799	1.13607
HIST1H4C	12765.9	-1.8522	0.169908	-10.9012	1.13735e-27	1.27608e-25	663.469	553.694	450.506	354.601
HIST1H2BC	229.126	1.73302	0.270379	6.4096	1.45901e-10	6.93997e-09	4.12746	5.29494	5.18712	2.8585
HIST1H2AC	901.571	1.68381	0.235709	7.14358	9.09279e-13	5.16007e-11	18.9782	26.8849	26.1934	15.2087
HIST1H1E	789.335	-1.12074	0.170311	-6.58057	4.68651e-11	2.34294e-09	45.4425	25.5798	32.7336	39.4326
HIST1H2BD	247.642	1.03699	0.249252	4.1604	3.1769e-05	0.000686678	7.28375	7.86783	7.18465	5.38717
HIST1H2BG	79.8864	1.40227	0.233534	6.00454	1.91871e-09	8.01169e-08	2.95397	1.71526	2.09418	2.41873
HIST1H2AE	45.7412	1.33019	0.321573	4.13652	3.52611e-05	0.000753073	1.21396	0.932207	1.0632	0.659654
HIST1H3E	249.468	1.02741	0.193452	5.31092	1.09074e-07	3.76253e-06	5.38188	8.87461	9.53657	8.31897
HIST1H1D	23.6157	-3.60961	0.700432	-5.15341	2.55795e-07	8.22688e-06	1.82094	1.37967	0.483272	0.476417
HIST1H4H	181.412	1.62589	0.25151	6.46449	1.01642e-10	4.88213e-09	3.64187	4.81019	4.34945	2.38208
HIST1H1B	29.1301	-7.58825	1.23202	-6.15919	7.312e-10	3.20811e-08	1.90187	1.15594	1.38538	1.02613
NRM	343.831	-1.00529	0.166564	-6.03544	1.58532e-09	6.6957e-08	15.6601	18.234	11.2119	9.41839
TCF19	444.426	-2.98964	0.234501	-12.7489	3.16003e-37	4.46598e-35	22.4178	27.1086	24.5502	14.9522
PSMB9	482.417	-1.16167	0.203751	-5.70142	1.18813e-08	4.6077e-07	17.4405	13.3492	24.0992	11.3974
KIFC1	1076.53	-5.818	0.247077	-23.5473	1.33849e-122	1.51332e-119	52.2407	57.6477	49.5193	29.0248
CDKN1A	29675.2	2.49771	0.252445	9.89407	4.4168e-23	4.13491e-21	579.867	263.852	758.673	431.524
PTCHD4	353.101	2.39425	0.279816	8.55654	1.16308e-17	8.63384e-16	8.65957	3.69154	12.0174	5.46047
CENPQ	228.437	-1.26095	0.190604	-6.61556	3.7016e-11	1.86962e-09	9.06422	7.71868	11.8241	7.14625
TTK	361.138	-4.99003	0.282897	-17.6391	1.23505e-69	4.22158e-67	18.088	18.1594	15.3036	15.0254
MMS22L	349.901	-1.19236	0.189899	-6.27891	3.40948e-10	1.55629e-08	11.8968	17.3018	16.0446	11.1042
CEP85L	449.494	1.77463	0.240297	7.38518	1.52248e-13	8.9153e-12	12.261	6.63732	17.6555	9.74822
SSXP10	55.8726	2.84213	0.453307	6.26976	3.6161e-10	1.64042e-08	1.13303	1.08136	1.83643	0.366474
CENPW	248.3	-4.01819	0.290401	-13.8367	1.53061e-43	2.74353e-41	13.6368	12.8645	7.2813	5.7903
EPB41L2	141.266	-2.2292	0.236238	-9.43624	3.86405e-21	3.38058e-19	4.7749	6.00341	6.08923	5.0207
MTFR2	35.0335	-4.16411	0.617864	-6.73953	1.58904e-11	8.25288e-10	1.25442	2.31187	1.12764	1.28266
FBXO5	268.926	-2.25579	0.19473	-11.5842	4.95496e-31	6.069e-29	11.1684	11.2611	10.1487	6.96301
NUDT1	554.135	-1.00491	0.118361	-8.49018	2.06319e-17	1.5087e-15	21.8512	22.4476	19.5242	19.5697
ANLN	1910.27	-4.05044	0.178708	-22.6652	9.88468e-114	8.54617e-111	94.0413	109.851	81.6086	105.728
INHBA	1026.12	1.0109	0.260827	3.87574	0.000106301	0.00197774	24.8457	58.207	21.5539	25.0668
FIGNL1	250.074	-1.05087	0.1874	-5.60763	2.05114e-08	7.61305e-07	14.7294	11.4475	9.53657	7.14625
ZNF273	28.6683	-1.62203	0.414254	-3.91554	9.02028e-05	0.00171514	1.78047	1.11865	0.51549	0.879539
GALNT17	189.107	1.04077	0.221293	4.70313	2.56201e-06	6.98636e-05	5.01769	4.51188	3.12516	4.61758
TMEM243	34.3988	-1.14291	0.314849	-3.63004	0.000283375	0.00446668	1.33535	1.30509	1.51425	1.53919
DBF4	279.379	-1.27427	0.137162	-9.2902	1.53998e-20	1.32366e-18	11.654	14.4306	11.4697	11.0675
MCM7	4789.36	-1.5629	0.149284	-10.4693	1.19546e-25	1.28254e-23	260.515	219.516	199.237	146.333
SERPINE1	211.327	1.17819	0.220408	5.34549	9.01713e-08	3.15556e-06	6.67677	8.42715	3.67287	6.04683
EZH2	378.734	-1.18353	0.226724	-5.22014	1.78791e-07	5.94539e-06	18.7354	17.3391	19.1054	16.2348
XRCC2	120.291	-2.2326	0.313389	-7.12406	1.04791e-12	5.9239e-11	7.97166	5.7424	5.5093	2.8585
NCAPG2	647.447	-2.11034	0.151066	-13.9697	2.38617e-44	4.43948e-42	29.1755	38.4815	30.3173	26.8259
XKR5	54.2429	-2.64458	0.41476	-6.37617	1.81575e-10	8.47234e-09	3.31815	3.95256	1.35316	2.71191
C8orf48	84.6514	-1.28743	0.229414	-5.61183	2.00202e-08	7.45362e-07	3.92513	4.7729	2.51302	2.41873
REEP4	339.724	-1.01845	0.199857	-5.0959	3.47081e-07	1.09238e-05	11.4517	11.4475	12.5651	15.282
TNFRSF10C	327.166	2.71339	0.258276	10.5058	8.12513e-26	8.78112e-24	4.28932	4.02714	6.54029	3.11503
TNFRSF10D	166.312	1.73785	0.267174	6.50458	7.79131e-11	3.77943e-09	7.36468	4.02714	3.93061	4.50763
TNFRSF10A	16.8633	2.56981	0.455994	5.63561	1.74436e-08	6.62496e-07	0.404653	0.186441	0.225527	0.14659
CDCA2	313.73	-3.3614	0.212747	-15.8	3.1134e-56	7.75605e-54	13.2726	17.6746	16.2702	12.3868
PNMA2	566.989	-1.55026	0.235261	-6.58956	4.41131e-11	2.22046e-09	32.8578	20.0984	21.8761	27.2657
DPYSL2	2004.73	-1.03043	0.171662	-6.00267	1.94103e-09	8.05913e-08	84.0868	110.075	82.8651	79.0852
SCARA3	122.493	-1.14508	0.335201	-3.4161	0.000635259	0.00869371	3.72281	2.72205	7.70014	4.21446
ESCO2	191.091	-5.0642	0.3849	-13.1572	1.54775e-39	2.4727e-37	8.7405	10.2916	8.60225	6.59654
PBK	882.408	-6.38741	0.293886	-21.7344	9.71382e-105	7.13868e-102	42.529	47.729	34.699	29.2447
GINS4	138.572	-2.14096	0.264715	-8.08779	6.07566e-16	4.06955e-14	6.31258	10.4034	4.89716	4.21446
ANK1	419.861	1.13204	0.275694	4.10614	4.02319e-05	0.000842027	16.4289	5.51867	17.0434	15.5019
OPRK1	230.617	-2.60842	0.617137	-4.22664	2.37206e-05	0.000527451	9.59027	2.20001	20.1686	16.1982
GGH	456.196	-2.69625	0.239024	-11.2802	1.64344e-29	1.91708e-27	21.2443	33.8205	23.9703	11.5806
PTTG3P	23.0929	-3.79423	0.656232	-5.78185	7.3884e-09	2.91921e-07	0.647444	0.783054	1.0632	0.696301
LRRCC1	223.513	-1.28999	0.217292	-5.93669	2.90835e-09	1.19739e-07	9.54981	10.7017	8.44116	4.3244
CA3	30.809	-2.07256	0.556078	-3.7271	0.000193692	0.00330648	1.90187	1.97628	0.741018	1.24601
RAD54B	25.9877	-1.72519	0.475862	-3.62539	0.000288528	0.00452592	1.17349	1.97628	0.579927	0.476417
CCNE2	137.135	-3.62308	0.280786	-12.9034	4.30882e-38	6.2704e-36	6.63631	7.0102	6.9269	4.69087
DSCC1	72.7857	-3.18544	0.399951	-7.96457	1.65806e-15	1.08312e-13	2.83257	3.98985	2.67411	3.40821
MTBP	65.2484	-1.07983	0.248018	-4.35384	1.33773e-05	0.000316109	2.75164	3.1695	2.70633	2.38208
ATAD2	1451.57	-1.33501	0.133518	-9.99868	1.54435e-23	1.47395e-21	67.8198	65.4409	73.1352	57.7197
RHPN1-AS1	81.8732	1.04902	0.304984	3.43957	0.000582632	0.00814023	2.54931	2.34916	2.80298	1.50254
RECQL4	42.4286	-2.11184	0.350495	-6.02531	1.6879e-09	7.08822e-08	1.69954	1.82713	1.93309	1.64913
ELAVL2	63.5955	-1.29645	0.297867	-4.35243	1.34634e-05	0.000317633	2.14466	3.28137	2.06196	3.40821
CYP4F26P	33.3664	1.53763	0.377884	4.06905	4.72046e-05	0.000969014	0.890236	0.969496	1.48204	0.916186
KIF24	124.55	-1.45848	0.289782	-5.03304	4.82764e-07	1.47519e-05	7.00049	5.63053	7.86123	4.87411
C9orf24	85.591	-1.14453	0.260919	-4.38653	1.15174e-05	0.000276605	3.48001	3.09493	3.25403	3.66474
FANCG	336.046	-1.70091	0.188601	-9.01856	1.90576e-19	1.52233e-17	16.6312	18.6814	11.9207	12.3135
ARHGEF39	141.633	-2.44094	0.266078	-9.1738	4.56622e-20	3.79177e-18	9.22608	7.83054	5.47709	4.10451
MELK	292.66	-4.08116	0.27989	-14.5813	3.69465e-48	7.14526e-46	14.5675	20.4713	13.3705	11.0309
CKS2	1600.95	-2.50088	0.13717	-18.2319	2.88157e-74	1.14468e-71	86.3124	73.5698	84.3793	53.1021
CENPP	98.6587	-1.33223	0.270639	-4.92254	8.54269e-07	2.51121e-05	3.31815	7.0102	4.28501	3.73804
ZNF367	54.1025	-3.04741	0.385248	-7.91027	2.56837e-15	1.67035e-13	2.7921	2.61018	3.1896	1.72243
GAS2L1P2	78.6048	-1.34782	0.370872	-3.6342	0.000278846	0.0044117	2.54931	3.61696	2.51302	1.06278
AL445487.1	28.5703	-2.16617	0.445463	-4.86275	1.15769e-06	3.34296e-05	1.29489	1.19323	1.4176	0.769596
PAPPA	44.0045	1.73814	0.368902	4.71166	2.45702e-06	6.75016e-05	1.49722	1.11865	0.773236	0.183237
ASTN2	211.441	1.55621	0.22641	6.87341	6.26853e-12	3.36259e-10	3.92513	4.58646	5.83149	4.69087
PHF19	486.208	-1.25908	0.137565	-9.15261	5.55753e-20	4.56338e-18	19.8685	25.8781	18.0422	18.5436
CEL	27.5901	1.56967	0.359142	4.37059	1.23909e-05	0.000295172	0.971167	0.447459	0.644363	0.842891
NALT1	109.615	1.71149	0.304984	5.61173	2.00312e-08	7.45362e-07	3.07536	2.16272	3.76952	2.27214
SAPCD2	21.7027	-4.70581	0.907123	-5.18763	2.12989e-07	6.94126e-06	0.728375	0.596613	0.998763	0.439769
MCM10	289.019	-4.26851	0.328999	-12.9742	1.71305e-38	2.56922e-36	12.6656	15.8848	11.2119	10.4079
ACBD7	58.5882	-4.93984	0.592757	-8.33367	7.83758e-17	5.53831e-15	1.8614	3.13222	3.64065	2.23549
PRTFDC1	155.746	-2.23336	0.370483	-6.02825	1.65748e-09	6.98041e-08	5.9484	13.9831	3.544	4.83746
MYO3A	25.2414	-3.33888	0.64231	-5.19824	2.01183e-07	6.61519e-06	0.728375	2.08814	0.966545	0.403122
MASTL	275.602	-2.28161	0.219574	-10.3911	2.72211e-25	2.89924e-23	13.5154	13.3492	12.5006	7.1829
ANXA8L1	100.796	1.05684	0.257592	4.10276	4.08249e-05	0.000852336	3.88467	3.57968	2.64189	1.24601
ZWINT	1350.78	-2.93911	0.186469	-15.7619	5.69252e-56	1.39448e-53	60.617	81.5868	55.3186	38.6997
CDK1	1688.16	-5.95042	0.197221	-30.1713	5.64348e-200	8.29479e-196	83.0347	82.8546	75.5838	64.5361
RTKN2	86.4219	-3.17297	0.309973	-10.2363	1.36396e-24	1.38259e-22	4.7749	4.88477	3.38291	3.04174
DNA2	163.43	-2.82173	0.264451	-10.6702	1.40399e-26	1.53998e-24	6.83863	10.4034	6.83025	4.91076
KLLN	99.382	1.28427	0.300324	4.27628	1.9004e-05	0.000433056	1.8614	2.01357	1.772	1.35596
FAS	253.029	2.13588	0.285465	7.4821	7.31426e-14	4.35243e-12	5.74607	3.35595	7.44239	2.71191
KIF20B	510.072	-2.49984	0.190765	-13.1043	3.10982e-39	4.86257e-37	20.4754	26.4747	19.6209	18.3237
KIF11	318.507	-4.02376	0.249166	-16.1489	1.15632e-58	3.03493e-56	15.6196	17.5628	13.6605	16.6746
CEP55	181.421	-8.37076	1.04555	-8.00609	1.18411e-15	7.76965e-14	8.13352	9.62038	6.12145	7.36614
HELLS	467.358	-2.56786	0.221632	-11.5862	4.84243e-31	5.98102e-29	17.8047	34.2679	21.0385	15.3919
SORCS1	560.066	-1.08782	0.243831	-4.46138	8.14323e-06	0.000201497	17.8857	14.1696	31.3483	36.5741
GFRA1	413.378	-1.13439	0.286035	-3.96591	7.31159e-05	0.00143598	12.3824	26.6984	27.0955	11.9471
MKI67	436.667	-6.72495	0.428463	-15.6955	1.62333e-55	3.91142e-53	14.9317	32.2544	19.5242	21.6953
TRIM22	71.453	2.68637	0.414691	6.47802	9.29356e-11	4.49331e-09	0.971167	0.708478	2.02974	1.02613
SBF2	562.474	1.05647	0.188139	5.61535	1.96159e-08	7.35497e-07	15.5791	17.078	20.2008	17.7007
KIF18A	392.803	-2.61398	0.221737	-11.7886	4.46649e-32	5.61098e-30	18.3712	23.5289	13.1128	13.1198
LRRC4C	35.441	-1.50867	0.392066	-3.84799	0.00011909	0.00218253	1.94233	0.894919	1.64313	1.17272
DDB2	1893.7	1.02634	0.181762	5.64659	1.63662e-08	6.24805e-07	52.8477	41.2781	66.7882	63.9864
FAM111B	204.061	-4.77599	0.368726	-12.9527	2.26862e-38	3.3681e-36	11.3707	12.3051	9.50436	6.59654
FAM111A	212.379	-1.24672	0.265986	-4.68715	2.77042e-06	7.499e-05	13.3131	6.63732	9.79432	7.47608
FEN1	1959.44	-1.54878	0.152407	-10.1621	2.92713e-24	2.94678e-22	96.105	92.6987	87.279	53.2121
INCENP	29.8323	-1.94611	0.448581	-4.33837	1.43542e-05	0.000334885	1.17349	1.23051	1.67534	2.30879
CDCA5	431.037	-3.82775	0.227852	-16.7993	2.46987e-63	7.40859e-61	23.1461	26.4747	20.0075	12.9732
POLA2	497.261	-1.21165	0.193601	-6.25851	3.8868e-10	1.7524e-08	20.5564	26.4001	20.0719	15.0621
TESMIN	42.446	-1.14576	0.329666	-3.47551	0.000509878	0.00730427	1.49722	1.2678	2.41636	1.24601
DDIAS	99.6072	-3.82206	0.421273	-9.07265	1.1616e-19	9.4327e-18	4.93676	5.70511	3.60843	3.15168
DLG2	227.531	-1.09247	0.224828	-4.85916	1.17886e-06	3.39744e-05	9.30701	5.89155	5.02603	10.2979
RAB38	17.3086	-2.20945	0.555592	-3.97676	6.98611e-05	0.00137828	0.647444	1.00678	0.193309	0.623006
NAALAD2	101.177	-1.08514	0.283283	-3.8306	0.00012783	0.00231385	3.0349	5.89155	2.41636	4.17781
TUBAP2	608.779	-1.21596	0.148476	-8.18964	2.62014e-16	1.78291e-14	27.2331	27.7052	17.0756	22.3916
SCN4B	154.777	1.35531	0.187003	7.24754	4.24406e-13	2.42721e-11	4.24885	3.05764	4.80051	2.8585
H2AFX	70.9533	-1.38402	0.275407	-5.02538	5.02446e-07	1.52267e-05	2.71117	3.87798	2.25527	1.53919
CCDC15	18.7261	-2.28855	0.547292	-4.18158	2.89486e-05	0.000632224	0.890236	1.08136	0.386618	1.13607
CHEK1	306.787	-1.08218	0.183143	-5.90893	3.4434e-09	1.40586e-07	14.2033	13.1255	8.85999	8.72209
FOXM1	165.303	-7.6495	0.85354	-8.96209	3.18593e-19	2.51757e-17	7.72887	9.2475	7.2813	8.72209
TIGAR	954.571	1.37757	0.177705	7.752	9.04578e-15	5.70622e-13	26.9499	23.7154	22.0694	17.6641
RAD51AP1	367.165	-4.72685	0.284767	-16.599	7.0848e-62	1.96476e-59	14.4056	21.7391	13.6283	9.01527
NCAPD2	1068.84	-2.40791	0.167897	-14.3415	1.20349e-46	2.29725e-44	55.2756	52.5019	49.0038	52.186
CDCA3	741.804	-3.53765	0.194017	-18.2337	2.7856e-74	1.1373e-71	36.2164	42.1358	36.8576	24.6637
DDX12P	52.2261	-1.66028	0.334295	-4.96653	6.81627e-07	2.0292e-05	4.12746	2.08814	2.28749	1.64913
APOLD1	187.673	-1.09297	0.188742	-5.7908	7.00529e-09	2.7828e-07	9.06422	8.31529	6.31476	7.58602
MGP	66.2872	-1.71769	0.429126	-4.00277	6.26059e-05	0.00125025	3.68234	0.932207	3.99505	3.07838
TSPAN11	165.227	1.30706	0.214332	6.09832	1.07191e-09	4.59326e-08	5.34142	3.13222	5.05825	6.34001
DDX11	259.179	-1.84566	0.224415	-8.22433	1.96291e-16	1.3545e-14	14.4866	12.156	12.404	10.4812
TUBA1B	13890.6	-1.21704	0.118605	-10.2613	1.0526e-24	1.08189e-22	593.1	697.627	497.352	467.401
TUBA1C	1229.66	-1.2403	0.13646	-9.08908	9.98782e-20	8.15561e-18	52.0788	56.529	36.7287	39.5426
TROAP	430.421	-8.61786	0.746315	-11.5472	7.62517e-31	9.18645e-29	19.3019	21.7391	23.487	16.9311
DNAJC22	48.5296	-1.4036	0.318855	-4.402	1.07257e-05	0.000259287	1.37582	1.34238	1.25651	2.38208
RACGAP1	2103.81	-2.50559	0.150363	-16.6636	2.40982e-62	6.81144e-60	107.152	103.699	97.621	87.2209
METTL7A	232.797	-1.02384	0.208072	-4.92061	8.62757e-07	2.5311e-05	9.75213	6.22714	8.98887	7.14625
SLC4A8	43.999	-1.32517	0.36617	-3.619	0.00029574	0.00462917	1.17349	3.1695	1.35316	1.28266
ESPL1	90.3692	-4.55724	0.460523	-9.89579	4.34167e-23	4.09064e-21	5.42235	5.18307	4.05949	4.06787
TIMELESS	642.59	-1.71478	0.212547	-8.06776	7.16015e-16	4.74053e-14	30.9559	46.946	28.1587	18.9101
PRIM1	222.893	-1.52049	0.256647	-5.92443	3.13374e-09	1.283e-07	9.87353	10.2916	8.40894	4.72752
NEMP1	214.589	-1.55925	0.211157	-7.3843	1.53256e-13	8.93873e-12	10.2377	10.8136	9.14996	12.3135
AVIL	346.71	-1.09822	0.1643	-6.68424	2.32132e-11	1.18881e-09	13.6773	12.2306	18.6543	15.9416
MDM2	1386.4	1.17454	0.087609	13.4066	5.52807e-41	9.02795e-39	38.4825	37.1764	48.0695	39.0662
E2F7	62.8883	-2.97678	0.399046	-7.45975	8.66856e-14	5.11689e-12	3.92513	4.17629	2.25527	3.77469
DUSP6	105.555	1.02339	0.288883	3.54257	0.000396254	0.00588297	2.9135	5.4068	1.57869	2.27214
DEPDC4	37.7934	-1.42189	0.402731	-3.53062	0.000414584	0.00611189	1.13303	1.97628	1.61091	0.659654
GAS2L3	160.753	-4.44201	0.344039	-12.9114	3.88397e-38	5.70865e-36	6.96003	8.35258	7.21687	7.65931
PARPBP	95.0514	-3.82837	0.349183	-10.9638	5.70597e-28	6.48216e-26	4.24885	5.1085	4.2528	4.10451
VSIG10	264.103	-1.08443	0.172927	-6.27106	3.5861e-10	1.63184e-08	13.0703	9.09834	11.6308	8.68544
CIT	171.413	-5.82157	0.478627	-12.1631	4.88872e-34	6.3588e-32	7.52654	9.58309	7.95788	8.6488
KNTC1	132.437	-1.8634	0.265645	-7.01464	2.30543e-12	1.26911e-10	7.24328	9.21021	4.76829	6.37665
POLE	178.389	-1.53062	0.226692	-6.75199	1.45832e-11	7.60086e-10	6.19119	9.65767	10.0843	8.75874
SKA3	318.211	-5.72143	0.346846	-16.4956	3.94775e-61	1.05498e-58	15.0935	18.3458	13.4028	9.49169
CENPJ	225.219	-1.74671	0.173979	-10.0398	1.01902e-23	9.85363e-22	9.63074	9.50851	10.3098	10.0048
BRCA2	155.834	-3.64154	0.358792	-10.1494	3.33263e-24	3.33217e-22	4.12746	11.4102	6.9269	5.90024
RFC3	504.612	-1.1151	0.165034	-6.75682	1.41055e-11	7.37804e-10	18.088	23.417	17.5911	13.5229
DLEU2	27.7311	-1.81849	0.370099	-4.91351	8.9459e-07	2.61926e-05	0.849771	0.745766	1.0632	0.806244
DIAPH3	66.8835	-2.43083	0.323048	-7.52466	5.28592e-14	3.18411e-12	3.19676	2.64747	2.77076	2.67526
MZT1	545.243	-1.15002	0.137399	-8.36994	5.76479e-17	4.13322e-15	22.9438	25.0204	26.3867	18.6535
BORA	83.9806	-2.36405	0.280621	-8.42433	3.62828e-17	2.62702e-15	3.8442	3.35595	3.44734	2.89515
GPC5-AS1	47.7812	-1.50431	0.37558	-4.0053	6.19397e-05	0.00123862	2.75164	1.41696	2.54523	0.732949
GAS6-AS1	143.757	3.24489	0.514503	6.30683	2.84801e-10	1.30405e-08	1.21396	0.857631	4.57498	1.06278
POTEG	105.818	1.11223	0.269659	4.12459	3.71398e-05	0.00078573	2.87303	5.25765	2.57745	3.95792
STXBP6	109.986	-1.56619	0.368781	-4.24693	2.16717e-05	0.00048705	5.50328	2.46103	5.18712	6.88972
MIS18BP1	394.081	-1.42614	0.209989	-6.79148	1.1099e-11	5.91064e-10	18.1284	15.6238	15.0781	11.3974
POLE2	89.4789	-1.64483	0.310741	-5.29326	1.20155e-07	4.09752e-06	4.7749	3.05764	3.25403	2.8585
CDKN3	680.264	-3.70001	0.188058	-19.6749	3.53885e-86	1.62544e-83	34.9215	32.5527	33.668	19.8263
WDHD1	239.908	-1.30486	0.150092	-8.69371	3.50792e-18	2.6577e-16	10.6424	10.4407	8.89221	10.9209
DLGAP5	749.247	-7.83725	0.465031	-16.8532	9.93888e-64	3.04337e-61	33.4648	39.6747	28.4486	22.3183
CEP128	81.0015	-3.35706	0.361712	-9.28102	1.67856e-20	1.4261e-18	3.52048	6.11528	2.57745	4.28775
VRK1	825.734	-1.44404	0.121226	-11.912	1.02504e-32	1.2988e-30	34.5573	37.2883	31.7349	25.6166
TNFAIP2	22.7843	2.18394	0.364455	5.99233	2.06849e-09	8.56414e-08	0.364187	0.522036	0.3544	0.732949
XRCC3	99.5163	-1.72329	0.341363	-5.04826	4.45858e-07	1.37384e-05	4.45118	2.8712	4.44611	2.38208
ARHGAP11B	69.9303	-2.92362	0.431375	-6.77746	1.22311e-11	6.46663e-10	3.68234	3.84069	3.60843	2.89515
ARHGAP11A	456.879	-4.31322	0.22434	-19.2263	2.23117e-82	9.6452e-80	19.7066	23.156	22.3594	18.1405
BUB1B	408.508	-2.95087	0.189124	-15.6028	6.96947e-55	1.60058e-52	20.1112	23.3052	17.8811	15.6485
KNSTRN	1453.32	-1.38069	0.137246	-10.06	8.30086e-24	8.07987e-22	67.4556	61.5257	60.0869	50.4635
KNL1	142.005	-6.68997	0.688563	-9.71585	2.58089e-22	2.35615e-20	6.02933	10.0305	6.15367	4.54428
RAD51	226.792	-2.59744	0.252164	-10.3006	7.00454e-25	7.30161e-23	9.06422	11.7458	8.05454	5.24058
OIP5	143.207	-4.10249	0.354705	-11.5659	6.13185e-31	7.44843e-29	8.29538	6.71189	5.38043	6.23006
NUSAP1	2351.2	-6.28007	0.226169	-27.7672	1.08137e-169	7.94698e-166	122.853	119.211	102.937	89.3831
WDR76	475.001	-2.95876	0.192782	-15.3477	3.67132e-53	7.93546e-51	23.4699	24.9086	20.5874	17.4442
DUT	661.875	-1.68247	0.199188	-8.44666	2.99756e-17	2.18109e-15	24.7243	37.5493	25.2913	18.7635
CEP152	210.814	-1.57656	0.224359	-7.02698	2.11052e-12	1.16618e-10	11.128	7.97969	11.2119	9.41839
MNS1	105.336	-2.09046	0.258481	-8.08748	6.09132e-16	4.06955e-14	3.68234	5.55596	3.06072	2.78521
CCNB2	1390.17	-5.84547	0.256119	-22.8233	2.69435e-115	2.4751e-112	70.6928	58.1324	52.3545	49.9505
RPS27L	5846.04	1.03097	0.188864	5.4588	4.79366e-08	1.74399e-06	207.061	132.187	204.489	110.345
PCLAF	245.279	-5.26789	0.384154	-13.713	8.49275e-43	1.45147e-40	13.8391	14.095	9.37548	5.05735
PIF1	53.4714	-4.58229	0.62847	-7.29118	3.07242e-13	1.77092e-11	3.68234	3.20679	2.57745	1.94231
ZWILCH	493.131	-1.58053	0.180003	-8.78059	1.62624e-18	1.25144e-16	21.9726	28.0781	21.5217	14.2192
KIF23	970.605	-3.36202	0.128326	-26.199	2.73099e-151	5.73429e-148	44.2285	49.6307	44.3644	41.5215
AEN	1865.28	1.90731	0.201043	9.48707	2.37612e-21	2.09127e-19	44.3904	35.6849	53.5788	30.2341
FANCI	655.606	-3.28949	0.204192	-16.1097	2.17952e-58	5.6201e-56	29.1755	49.2205	28.8997	23.1612
TICRR	27.2128	-2.49072	0.461579	-5.39608	6.81124e-08	2.41233e-06	0.849771	1.56611	0.902108	1.02613
BLM	110.254	-3.35202	0.370161	-9.05557	1.35856e-19	1.09115e-17	5.38188	7.56952	2.54523	3.73804
RCCD1	102.213	-1.34167	0.246552	-5.44175	5.27606e-08	1.90534e-06	3.19676	3.61696	4.22058	4.91076
PRC1	1485.1	-3.5205	0.130276	-27.0233	7.8634e-161	2.88941e-157	67.6175	75.3969	61.5689	66.8083
CHTF18	86.1463	-2.1997	0.404868	-5.43312	5.53763e-08	1.99003e-06	3.31815	3.28137	3.12516	6.01018
CCNF	481.057	-1.6404	0.18659	-8.79147	1.4761e-18	1.14188e-16	19.7875	20.9933	22.6816	15.7218
PKMYT1	70.9812	-3.23593	0.460396	-7.02858	2.08648e-12	1.15725e-10	2.30652	2.31187	2.60967	1.31931
RMI2	89.1042	-2.0586	0.322025	-6.39268	1.63008e-10	7.70384e-09	4.08699	5.22036	4.05949	2.49203
NDE1	523.855	-1.11579	0.11238	-9.9287	3.12287e-23	2.96128e-21	22.0536	17.6001	21.7795	22.7947
AC026401.3	88.1265	-1.17974	0.227178	-5.19303	2.069e-07	6.77286e-06	3.76327	3.65425	2.99629	3.26162
AF001548.2	64.1678	-1.52894	0.300971	-5.08001	3.77417e-07	1.17527e-05	2.54931	2.01357	3.93061	2.0889
ARL6IP1	2012.36	-1.20666	0.105234	-11.4664	1.94603e-30	2.30667e-28	88.012	85.0919	74.585	71.3892
PLK1	1227.91	-5.06367	0.205281	-24.6671	2.4144e-134	2.95723e-131	61.3858	67.3427	53.7399	50.8666
CACNG3	20.8205	2.55982	0.516517	4.95592	7.19882e-07	2.13323e-05	0.849771	0.149153	0.386618	0.14659
KIF22	1888.01	-1.48802	0.0952289	-15.6257	4.868e-55	1.13571e-52	77.9766	87.4783	79.9655	71.719
SHCBP1	356.154	-4.69809	0.257885	-18.2178	3.73068e-74	1.44299e-71	15.0531	22.4103	17.7844	15.0621
ORC6	811.289	-1.65735	0.118328	-14.0065	1.42336e-44	2.68213e-42	37.7541	33.8951	33.378	31.2236
NETO2	29.7191	-1.95552	0.403153	-4.85056	1.23113e-06	3.53421e-05	0.890236	0.969496	1.03098	1.4659
MT2A	143.612	-1.66551	0.235069	-7.0852	1.38849e-12	7.7893e-11	5.7056	4.69832	7.73236	5.13064
GINS3	165.842	-1.12285	0.150279	-7.47178	7.91166e-14	4.68893e-12	6.27212	7.79325	6.12145	6.23006
HPR	51.2906	-3.3208	0.521315	-6.37004	1.88976e-10	8.7345e-09	3.19676	1.56611	3.96283	3.44486
CENPN	418.172	-2.57277	0.202216	-12.7229	4.41412e-37	6.17893e-35	20.7587	22.373	20.8451	11.8005
AC092718.4	47.1498	-1.12107	0.305277	-3.67232	0.000240359	0.00389933	2.06373	2.42374	2.28749	1.31931
GINS2	894.022	-3.35597	0.221855	-15.1269	1.07708e-51	2.29433e-49	42.9741	62.4952	38.9195	22.2816
CDT1	90.5877	-2.34464	0.243731	-9.61982	6.59489e-22	5.94673e-20	3.52048	3.61696	3.80174	3.00509
FANCA	210.956	-1.42965	0.202404	-7.06334	1.62552e-12	9.08436e-11	9.38794	13.6848	8.02232	6.96301
PIMREG	434.684	-7.45644	0.505246	-14.758	2.73149e-49	5.42534e-47	20.7992	19.8374	16.2057	17.5908
AURKB	799.881	-6.55518	0.308128	-21.2742	1.96943e-100	1.20611e-97	41.7197	41.4273	30.865	31.3702
SHMT1	615.208	-1.81887	0.132753	-13.7012	9.99111e-43	1.68792e-40	22.701	30.7256	21.9083	27.8521
SPAG5	942.209	-5.50289	0.221351	-24.8605	1.9891e-136	2.6578e-133	48.7607	55.8579	42.4957	43.5005
ATAD5	129.059	-1.56611	0.204641	-7.65295	1.96414e-14	1.2181e-12	5.34142	5.96613	6.12145	4.61758
SLFN13	125.635	-1.97072	0.297271	-6.62937	3.37128e-11	1.70866e-09	5.86747	7.49495	5.5093	4.28775
RDM1	33.6827	-4.92317	0.837688	-5.87709	4.17537e-09	1.69062e-07	1.09256	1.75255	0.998763	0.916186
LRRC37A11P	17.8368	1.56728	0.459771	3.40883	0.000652422	0.00889545	0.526049	0.522036	0.708799	0.256532
PLXDC1	29.5735	1.71447	0.337324	5.08256	3.72388e-07	1.16454e-05	0.728375	0.894919	0.741018	0.256532
CDC6	969.8	-4.40233	0.254721	-17.2829	6.32771e-67	2.06677e-64	44.5118	64.3596	40.0149	34.302
TOP2A	3419.26	-7.6027	0.362568	-20.969	1.25799e-97	7.11151e-95	162.063	174.808	151.393	193.535
PSMC3IP	229.082	-1.46835	0.175321	-8.3752	5.51295e-17	3.97203e-15	10.521	9.32207	8.3445	7.84255
BRCA1	236.685	-1.5202	0.183067	-8.30404	1.00633e-16	7.00997e-15	9.75213	12.8645	10.1809	9.3451
KIF18B	256.065	-6.54224	0.49559	-13.2009	8.66917e-40	1.40021e-37	11.4517	15.4001	15.9802	12.8266
EME1	138.14	-3.75232	0.319525	-11.7434	7.63435e-32	9.5093e-30	7.04096	8.05427	6.08923	5.46047
PRR11	470.894	-4.1498	0.219505	-18.9052	1.03287e-79	4.33748e-77	21.568	21.6272	17.9133	18.1771
BRIP1	88.5979	-4.85962	0.505752	-9.6087	7.34731e-22	6.58481e-20	3.9656	7.90512	2.93185	3.48151
CEP112	136.61	-1.05675	0.190923	-5.53497	3.11276e-08	1.14093e-06	5.30095	5.51867	4.86494	5.717
KPNA2	16364.5	-1.916	0.159457	-12.0158	2.93655e-33	3.75317e-31	702.922	877.58	555.119	511.195
MAP2K6	32.7911	-1.87859	0.525676	-3.57367	0.000352015	0.00533394	1.37582	2.75933	0.418836	0.659654
FDXR	327.919	2.02999	0.218595	9.28656	1.5936e-20	1.36179e-18	5.90793	6.97291	6.63694	4.14116
TK1	2621.45	-4.04792	0.19473	-20.7873	5.63884e-96	3.06962e-93	124.957	170.035	129.163	70.473
BIRC5	2020.16	-6.75679	0.254985	-26.4988	1.00038e-154	2.45059e-151	120.384	112.387	92.0151	87.0743
SLC25A10	48.5699	-1.53051	0.350645	-4.36483	1.27219e-05	0.000302567	1.61861	2.16272	1.772	1.06278
TYMSOS	55.5955	1.36727	0.28339	4.82469	1.40221e-06	4.01749e-05	1.41628	1.6034	1.99753	0.842891
NDC80	704.076	-6.0111	0.291573	-20.6161	1.96707e-94	1.03257e-91	37.6327	35.3866	29.0608	21.9518
IMPA2	19.2429	-2.34427	0.654709	-3.58063	0.000342761	0.00522062	0.526049	0.335595	1.19207	0.769596
ZNF519	128.018	-2.01816	0.243	-8.30521	9.96449e-17	6.97419e-15	4.28932	5.85426	4.05949	5.75365
LAMA3	30.6043	-2.02216	0.455165	-4.44271	8.88327e-06	0.000217248	1.13303	0.783054	2.86742	1.50254
SKA1	285.613	-5.31594	0.345984	-15.3647	2.8229e-53	6.19268e-51	14.9722	16.7797	12.0174	6.96301
C18orf54	84.552	-2.79657	0.326405	-8.56778	1.05497e-17	7.87104e-16	2.99443	4.06442	3.76952	3.29827
ATP8B3	98.8286	-5.89752	0.668172	-8.82634	1.08158e-18	8.41118e-17	5.13909	4.36273	7.21687	5.7903
CHAF1A	232.529	-2.00458	0.197977	-10.1253	4.26558e-24	4.23618e-22	10.6019	11.0746	11.1475	9.30845
AC011498.7	24.5925	-1.87041	0.404804	-4.62054	3.82748e-06	0.00010118	1.29489	0.969496	0.644363	0.696301
TNFAIP8L1	92.3753	-2.08633	0.302217	-6.90341	5.07685e-12	2.74337e-10	3.88467	3.80341	3.44734	2.8585
UHRF1	395.826	-3.72292	0.285278	-13.0502	6.34175e-39	9.70949e-37	20.2731	24.3493	18.5254	11.8738
CDKN2D	207.386	-1.23798	0.238592	-5.18871	2.11757e-07	6.91646e-06	8.94283	5.66782	8.73112	10.2246
SPC24	2285.58	-4.3828	0.172534	-25.4025	2.36838e-142	3.86782e-139	104.562	126.594	86.3769	75.054
RNASEH2A	997.683	-1.39781	0.191196	-7.31085	2.65467e-13	1.53616e-11	44.2285	63.7257	35.8588	25.9464
C19orf57	30.1954	-1.53601	0.397756	-3.86169	0.000112603	0.0020792	1.09256	1.64068	1.61091	1.17272
ASF1B	571.37	-4.61412	0.22923	-20.1288	4.13091e-90	2.02387e-87	29.6206	31.8815	25.8712	23.491
GDF15	137.423	4.00171	0.611159	6.54774	5.84159e-11	2.87156e-09	0.728375	0.0372883	2.09418	1.28266
AC010615.2	81.9389	-1.81743	0.31529	-5.76431	8.19903e-09	3.20504e-07	3.76327	2.61018	1.99753	2.45538
ZNF730	22.0442	-2.06308	0.455692	-4.52737	5.97237e-06	0.000151609	1.0521	1.49153	0.708799	0.769596
LINC01224	156.875	-3.50178	0.282247	-12.4068	2.4002e-35	3.23652e-33	7.12189	8.83732	5.41265	5.46047
APLP1	61.4749	2.03593	0.321001	6.34243	2.26176e-10	1.03886e-08	0.890236	0.522036	2.25527	1.24601
WDR62	80.1457	-3.20469	0.416729	-7.69013	1.46991e-14	9.15456e-13	2.42792	5.33223	4.34945	3.81133
PLAUR	71.5816	-2.81988	0.416252	-6.77447	1.24865e-11	6.57802e-10	4.24885	3.46781	4.22058	2.05226
BCL3	62.9399	1.32065	0.253291	5.21396	1.84854e-07	6.11932e-06	1.33535	1.75255	1.57869	2.41873
BBC3	36.6641	1.86115	0.287513	6.47325	9.59163e-11	4.62222e-09	0.890236	0.559324	0.708799	1.28266
HSD17B14	107.119	1.26469	0.232144	5.44788	5.09747e-08	1.84539e-06	2.30652	2.64747	1.772	4.03122
BAX	1505.75	1.00006	0.161646	6.1867	6.14381e-10	2.72815e-08	45.1592	34.6035	46.523	30.5273
TNNT1	899.844	1.02025	0.280048	3.64312	0.000269353	0.00427532	26.3429	34.6035	14.2726	12.8266
UBE2S	79.6296	-1.23414	0.292752	-4.21564	2.49067e-05	0.000551324	3.56094	2.31187	2.70633	3.26162
AC004076.2	29.4488	-1.34604	0.39223	-3.43176	0.00059968	0.00835459	1.37582	1.37967	0.934327	1.31931
CDC25B	511.386	-1.11502	0.182129	-6.12213	9.23344e-10	3.99156e-08	23.5103	17.8611	28.5131	21.2555
PRND	84.012	-1.49209	0.404633	-3.6875	0.000226466	0.00372326	4.24885	2.5356	2.35193	2.19885
RASSF2	69.63	-1.44092	0.352445	-4.08835	4.34447e-05	0.000900636	4.41072	2.01357	2.35193	3.99457
GINS1	593.229	-2.02534	0.19544	-10.363	3.65406e-25	3.83625e-23	33.6266	36.0205	19.1376	18.9467
TPX2	1795.03	-5.12012	0.218845	-23.3961	4.68484e-121	4.91841e-118	82.6301	104.183	88.8255	80.6244
E2F1	88.6029	-2.65561	0.354453	-7.49215	6.77559e-14	4.04828e-12	2.83257	3.24408	6.86247	4.54428
DSN1	677.944	-1.71365	0.174922	-9.79663	1.16405e-22	1.07605e-20	30.0657	33.634	30.9939	20.7791
RBL1	101.684	-1.38403	0.224155	-6.17444	6.63991e-10	2.93073e-08	4.73444	5.63053	3.47956	3.59145
NNAT	657.828	-2.17193	0.278957	-7.7859	6.92188e-15	4.4427e-13	38.6443	33.4849	26.6444	16.0516
FAM83D	329.393	-5.41249	0.589876	-9.17565	4.48872e-20	3.74859e-18	15.1745	19.6509	16.8179	20.4859
MYBL2	124.063	-7.24336	0.882597	-8.20688	2.27009e-16	1.5519e-14	6.27212	9.65767	3.47956	2.74856
UBE2C	1644.88	-6.81075	0.260082	-26.1869	3.7443e-151	6.87922e-148	74.0919	95.0851	71.041	70.583
SULF2	94.1871	1.27278	0.307712	4.13626	3.53019e-05	0.000753073	4.45118	2.16272	2.35193	1.50254
AURKA	1578.4	-1.47287	0.151501	-9.72185	2.43318e-22	2.23518e-20	66.8891	70.5494	67.046	54.6047
CHAF1B	226.195	-2.94708	0.235247	-12.5276	5.27274e-36	7.24287e-34	13.7177	10.7763	8.15119	6.59654
H2BFS	15.6729	1.56972	0.414422	3.78773	0.000152028	0.00269054	0.161861	0.484748	0.161091	0.219885
BX322562.1	37.0974	1.36408	0.326097	4.18304	2.87634e-05	0.000629114	1.21396	0.894919	1.35316	1.09942
C21orf58	220.378	-2.37078	0.228719	-10.3654	3.56086e-25	3.76529e-23	11.3303	10.217	11.0508	6.52324
CDC45	380.37	-4.1042	0.329174	-12.4682	1.11337e-35	1.51521e-33	20.961	25.3933	13.6927	6.55989
DERL3	532.02	-2.01516	0.228272	-8.82787	1.0669e-18	8.34113e-17	24.1982	34.6408	17.8166	14.5857
CHEK2	397.5	-1.67678	0.217656	-7.70381	1.32064e-14	8.25989e-13	18.5736	19.7628	15.1425	10.2613
MCM5	2673.7	-1.93334	0.178785	-10.8137	2.96369e-27	3.27522e-25	124.957	163.472	110.54	84.1792
TNFRSF13C	42.7242	-2.79337	0.499837	-5.58856	2.28959e-08	8.47669e-07	2.02326	2.61018	1.32094	2.0889
CENPM	695.864	-4.03548	0.253222	-15.9365	3.53581e-57	8.96022e-55	39.8988	44.8205	28.2553	15.5752
KIAA1644	108.569	1.01216	0.274584	3.68616	0.000227664	0.00373878	2.54931	4.51188	2.8352	4.03122
RIBC2	21.0376	-4.2863	0.879237	-4.87502	1.08795e-06	3.15398e-05	1.29489	1.49153	0.998763	0.256532
FBLN1	92.9282	-2.85103	0.39197	-7.27359	3.50067e-13	2.00988e-11	4.41072	5.48138	3.1896	1.61249
GTSE1	382.414	-6.11018	0.368324	-16.5892	8.34845e-62	2.27232e-59	19.5043	20.3221	14.4982	18.9467
PRPS2	129.858	-1.48649	0.259967	-5.71799	1.07792e-08	4.20245e-07	8.78096	5.63053	4.54276	3.73804
FANCB	25.7424	-2.36675	0.478398	-4.94724	7.52736e-07	2.2261e-05	1.33535	1.67797	1.03098	0.659654
PCYT1B	47.8865	-1.86767	0.454355	-4.1106	3.94624e-05	0.000828597	2.30652	4.92205	1.86865	1.86902
EDA2R	1015.42	1.64411	0.209237	7.85764	3.91431e-15	2.53447e-13	36.6211	15.5865	34.5056	21.6586
KIF4A	399.563	-6.60115	0.421405	-15.6646	2.64035e-55	6.25933e-53	17.1977	21.2916	14.6593	16.9311
ERCC6L	67.5712	-2.89791	0.385635	-7.51466	5.70599e-14	3.42313e-12	3.60141	4.139	3.15738	2.12555
HMGN5	420.326	-1.08933	0.216857	-5.02325	5.08034e-07	1.53644e-05	14.8103	18.8306	11.5341	8.42891
CENPI	76.2239	-2.77724	0.326805	-8.49818	1.92583e-17	1.41529e-15	3.52048	4.40002	2.99629	2.23549
TMSB15A	218.061	-5.71757	0.420228	-13.6059	3.69607e-42	6.10392e-40	11.128	11.5221	11.373	5.35053
TMSB15B	38.2727	-1.2853	0.344774	-3.72796	0.000193033	0.00329908	2.63024	1.2678	1.54647	0.842891

## Sheet: 14_vs_0_DEG_significant_only_WT
	baseMean	log2FoldChange	lfcSE	stat	pvalue	padj	lib250	lib270
MTND1P23	780.033	1.67082	0.27236	6.13462	8.53646e-10	4.91992e-08	15.282	57.4618
MTND2P28	936.191	1.66476	0.363764	4.57648	4.72867e-06	0.000117914	16.5646	73.2689
MTCO1P12	4028.75	1.59406	0.428699	3.71836	0.000200518	0.00274499	64.1697	269.688
MTCO2P12	2338.72	1.45978	0.327543	4.45676	8.3207e-06	0.000193479	52.6257	151.619
MTATP6P1	19774	1.22387	0.252224	4.85232	1.22024e-06	3.62935e-05	452.779	1522.03
MTCO3P12	2351.81	1.34097	0.257028	5.21722	1.8163e-07	6.64272e-06	50.3536	188.273
TNFRSF25	185.506	1.00843	0.297497	3.38972	0.000699634	0.00746074	6.88972	10.8069
ENO1	49419.9	-1.21769	0.340666	-3.57442	0.000350999	0.00430025	3162.31	1164.36
MIR34AHG	93.7195	2.17655	0.369367	5.89265	3.80041e-09	1.93442e-07	1.3926	7.37931
LINC01759	45.1546	1.67971	0.261745	6.41734	1.38677e-10	9.12925e-09	0.659654	3.38722
CLCNKB	639.098	-1.3035	0.152362	-8.55524	1.17628e-17	1.54186e-15	27.8154	9.23422
TMCO4	61.9633	-1.46622	0.411689	-3.56148	0.000368764	0.00447349	2.78521	0.806482
E2F2	74.5398	-1.5445	0.345287	-4.4731	7.70928e-06	0.000181254	1.4659	1.1694
AUNIP	90.4545	-1.58888	0.278924	-5.69647	1.22315e-08	5.6794e-07	2.30879	1.49199
STMN1	12212.7	-1.03234	0.129886	-7.94804	1.89481e-15	2.07896e-13	349.397	247.469
HMGN2	12334.9	-1.14254	0.206455	-5.53408	3.12869e-08	1.33937e-06	318.833	261.502
RCC1	508.547	-1.2055	0.184632	-6.52921	6.61182e-11	4.64143e-09	14.5857	10.4843
TINAGL1	104.17	1.81695	0.434267	4.18394	2.86497e-05	0.000548267	3.48151	2.74204
CLSPN	297.248	-1.69215	0.310344	-5.45249	4.96685e-08	2.03229e-06	5.05735	5.28246
CDCA8	888.112	-3.06294	0.2166	-14.141	2.12139e-45	2.85655e-42	34.2287	6.00829
SLC2A1	2857.27	-1.06838	0.255499	-4.18154	2.89535e-05	0.000552655	214.864	62.462
CDC20	1491.86	-3.05901	0.1922	-15.9157	4.92859e-57	7.30022e-53	71.9756	11.1698
KIF2C	813.491	-2.55301	0.21538	-11.8535	2.06343e-32	7.45452e-30	34.5585	9.15357
HPDL	48.5901	-1.41775	0.35583	-3.98436	6.76636e-05	0.00114883	1.97896	0.88713
RAD54L	138.874	-1.8399	0.21552	-8.537	1.37748e-17	1.78976e-15	5.82694	2.05653
STIL	102.469	-1.98324	0.336396	-5.89556	3.73419e-09	1.90727e-07	3.44486	1.25005
CDKN2C	32.6734	-3.13664	0.493225	-6.35946	2.02466e-10	1.29264e-08	2.12555	0.241945
ORC1	95.7733	-1.80566	0.275934	-6.54382	5.99677e-11	4.22972e-09	4.36105	1.25005
AK4	2902.81	-1.04217	0.246918	-4.2207	2.43549e-05	0.000484872	186.939	71.9382
SGIP1	135.67	-1.00417	0.289089	-3.47358	0.00051357	0.00583359	6.26671	3.5082
GADD45A	1404.46	1.41138	0.342348	4.12266	3.7452e-05	0.000693424	59.6254	51.5745
DEPDC1	580.119	-2.7776	0.190303	-14.5957	2.99305e-48	7.38883e-45	20.7058	4.59695
WDR63	71.7649	1.60333	0.347753	4.61054	4.01618e-06	0.000102008	0.403122	3.30658
CDC7	236.458	-1.31443	0.216603	-6.06838	1.29206e-09	7.19473e-08	9.60163	3.75014
CCDC18	121.56	-1.35555	0.231193	-5.86329	4.53789e-09	2.27848e-07	3.59145	2.0162
GPSM2	235.63	-1.7381	0.180887	-9.60872	7.3453e-22	1.31083e-19	10.2979	3.46787
PSRC1	313.595	-1.84895	0.259132	-7.13515	9.66801e-13	8.37441e-11	13.1198	6.20991
TTF2	213.601	-1.36978	0.26678	-5.1345	2.82891e-07	9.72201e-06	7.51272	4.355
PHGDH	2416.8	-1.34652	0.146459	-9.19383	3.79113e-20	6.23935e-18	101.99	46.3727
FAM72B	21.3602	-2.98064	0.649179	-4.59141	4.40268e-06	0.000110779	1.06278	0.161296
AQP10	797.561	1.12447	0.208533	5.39227	6.95715e-08	2.79266e-06	12.5701	45.8485
IQGAP3	245.806	-2.90697	0.329451	-8.82367	1.10772e-18	1.62451e-16	13.5962	2.74204
NUF2	252.645	-2.87119	0.293929	-9.76832	1.53982e-22	2.85097e-20	8.6488	2.37912
C1orf112	105.098	-1.08122	0.253619	-4.26318	2.01537e-05	0.00041313	4.36105	2.09685
METTL11B	39.6095	1.1063	0.33385	3.31376	0.00092049	0.00925614	0.989481	2.3388
ANKRD45	1219.09	2.06916	0.273806	7.55705	4.12311e-14	4.01786e-12	28.0353	85.0032
ASPM	294.877	-2.49582	0.248245	-10.0539	8.83416e-24	1.79249e-21	12.0204	3.62917
KIF14	173.359	-2.58077	0.313672	-8.22761	1.90986e-16	2.28136e-14	6.99966	2.05653
PHLDA3	411.996	1.18979	0.180879	6.57782	4.7741e-11	3.44946e-09	9.78487	20.7266
UBE2T	1396.17	-1.21936	0.136178	-8.95412	3.42461e-19	5.17606e-17	45.5528	28.8317
SYT2	22.4758	2.17083	0.36031	6.0249	1.69215e-09	9.21477e-08	0.659654	1.73394
AC104463.2	63.9256	2.00174	0.317237	6.30993	2.79158e-10	1.73735e-08	1.35596	4.59695
AL513343.1	22.1662	1.3233	0.37038	3.57283	0.000353142	0.00431579	0.329827	1.04843
NEK2	608.397	-3.42279	0.290574	-11.7794	4.98229e-32	1.67722e-29	26.7526	4.11306
DTL	620.895	-1.72284	0.256716	-6.71107	1.93207e-11	1.48279e-09	30.5273	10.323
CENPF	989.049	-2.76843	0.205694	-13.459	2.72673e-41	2.37578e-38	48.7777	9.07292
LEFTY2	71.2456	1.70357	0.476253	3.57703	0.000347521	0.00426549	2.45538	3.46787
EXO1	196.585	-2.04335	0.318071	-6.4242	1.32567e-10	8.766e-09	8.42891	3.62917
RRM2	434.359	-3.05452	0.252269	-12.1082	9.5597e-34	4.16466e-31	13.5596	2.86301
LINC01954	82.2024	1.01524	0.292847	3.46678	0.000526728	0.00596476	3.44486	5.00019
AC079145.1	19.9036	-1.85181	0.542631	-3.41266	0.000643325	0.00697069	1.31931	0.483889
CENPO	208.307	-1.55022	0.194331	-7.97721	1.49675e-15	1.66691e-13	5.60706	3.42755
ADCY3	97.5884	-1.54063	0.274566	-5.61115	2.00983e-08	8.99385e-07	3.15168	1.45167
CENPA	31.8328	-1.99525	0.416078	-4.79538	1.62368e-06	4.6699e-05	1.02613	0.403241
KHK	101.825	-1.01204	0.241515	-4.1904	2.78468e-05	0.000537767	3.40821	2.25815
SLC8A1-AS1	112.1	1.36465	0.238168	5.7298	1.00547e-08	4.72693e-07	3.22497	8.66968
LDHAP3	59.3644	-1.62098	0.462485	-3.50495	0.000456696	0.00530555	3.95792	1.04843
PKDCC	450.139	1.00002	0.18707	5.34572	9.00566e-08	3.49193e-06	15.8683	30.2431
ADD2	1758.42	-1.41971	0.25791	-5.50469	3.69829e-08	1.54307e-06	63.0702	17.299
MTHFD2	685.713	-1.01295	0.176489	-5.73945	9.49853e-09	4.48065e-07	26.2029	15.807
LDHAP7	110.198	-1.54026	0.379359	-4.06016	4.90391e-05	0.000870943	6.44995	1.93556
CAPG	255.131	-1.50015	0.231135	-6.49039	8.5614e-11	5.89821e-09	6.44995	4.23403
NCAPH	285.95	-2.49735	0.261078	-9.56555	1.11604e-21	1.9448e-19	10.6278	2.70171
BUB1	1612.42	-2.38032	0.194892	-12.2135	2.63332e-34	1.25822e-31	72.0122	18.1055
CKAP2L	429.478	-3.33773	0.259574	-12.8585	7.70763e-38	5.18934e-35	20.0461	3.30658
GPR39	272.07	-1.00505	0.228893	-4.39094	1.12864e-05	0.000251012	12.3135	6.00829
MCM6	928.892	-1.32133	0.181166	-7.2935	3.02012e-13	2.71116e-11	26.8992	19.6782
NOSTRIN	36.0177	-1.63548	0.38639	-4.23272	2.30877e-05	0.000465272	1.09942	0.766158
SPC25	435.961	-2.79444	0.263863	-10.5905	3.29859e-26	8.08625e-24	14.3291	4.07273
CDCA7	372.506	-1.52088	0.227632	-6.68132	2.36796e-11	1.76953e-09	11.5806	7.13737
NEMP2	153.119	-1.04156	0.240484	-4.33109	1.48371e-05	0.000315757	7.1829	2.74204
SGO2	348.837	-2.31754	0.214783	-10.7902	3.8309e-27	9.95497e-25	11.5073	3.66949
EPHA4	502.235	1.15562	0.246998	4.67865	2.88765e-06	7.77669e-05	22.4282	38.7515
SLC16A14	174.647	-1.07243	0.297207	-3.60836	0.000308139	0.00389433	9.38174	3.79047
HJURP	706.922	-3.12361	0.216503	-14.4276	3.47114e-47	6.42681e-44	40.2755	5.72602
PASK	115.911	-1.34148	0.30592	-4.38508	1.15944e-05	0.000256706	4.65422	2.58074
AC018816.1	59.0916	1.25641	0.350534	3.58426	0.00033803	0.0041759	1.06278	3.70982
FANCD2	545.093	-1.94951	0.238753	-8.16538	3.20438e-16	3.76693e-14	17.8839	8.38741
PLCL2	1681.21	-1.40255	0.153861	-9.1157	7.81641e-20	1.24491e-17	103.566	28.7511
SGO1	181.926	-2.91183	0.297548	-9.78608	1.29206e-22	2.42254e-20	7.62267	1.20972
KIF15	209.468	-1.80967	0.2217	-8.1627	3.2761e-16	3.82091e-14	8.61215	3.70982
NBEAL2	56.6992	1.36253	0.373674	3.64631	0.000266033	0.0034265	1.75908	2.66139
COL7A1	276.427	1.00822	0.292784	3.44358	0.000574067	0.00637121	9.85816	15.807
TRAIP	229.25	-1.17554	0.173273	-6.78431	1.1664e-11	9.04538e-10	7.51272	4.15338
ZMYND10	51.3479	-2.58444	0.386849	-6.68074	2.37737e-11	1.76953e-09	2.1622	0.362917
GRM2	27.1786	-2.65004	0.65995	-4.01552	5.93142e-05	0.00102756	0.109942	0.362917
POC1A	427.516	-2.23436	0.187817	-11.8965	1.23409e-32	4.56982e-30	16.528	5.32278
CADPS	380.361	1.04086	0.202578	5.13808	2.77557e-07	9.60554e-06	17.0411	25.5252
MTRNR2L12	8945.82	1.5461	0.258582	5.97915	2.24307e-09	1.19083e-07	237.365	550.021
KIAA1524	257.514	-1.36321	0.218596	-6.23621	4.48312e-10	2.70068e-08	8.61215	4.55662
POLQ	92.2506	-2.01085	0.320611	-6.27192	3.56612e-10	2.17372e-08	3.77469	1.73394
MCM2	1471.97	-1.16464	0.135529	-8.59328	8.45226e-18	1.12788e-15	54.3482	29.0334
TRH	12401.8	-1.05585	0.185703	-5.6857	1.30278e-08	5.99278e-07	368.673	244.687
ACPP	103.029	-1.37763	0.282959	-4.86866	1.1236e-06	3.4315e-05	3.48151	1.93556
SLCO2A1	38.4393	-1.97953	0.506483	-3.90837	9.2919e-05	0.00146885	1.86902	0.524213
ESYT3	68.3171	1.23764	0.278664	4.44134	8.94006e-06	0.000204985	2.45538	4.6776
LXN	88.3884	-1.40824	0.357531	-3.93879	8.18924e-05	0.00132134	2.96844	1.73394
SMC4	904.386	-1.54814	0.154055	-10.0493	9.25385e-24	1.82757e-21	37.9301	14.7586
TRIM59	1053.76	-1.84266	0.141057	-13.0633	5.33685e-39	3.95247e-36	40.8985	13.186
ECT2	508.298	-2.05245	0.157261	-13.0512	6.25582e-39	4.41244e-36	24.2606	6.16959
ZNF732	30.0949	-1.28678	0.375454	-3.42727	0.000609679	0.00668436	1.35596	0.524213
TACC3	350.417	-1.91377	0.228664	-8.36938	5.7923e-17	7.09054e-15	12.2402	5.76635
ABLIM2	94.0113	1.34002	0.285819	4.68837	2.75393e-06	7.49838e-05	2.9318	5.96797
SLC2A9	28.6079	1.83504	0.303982	6.03667	1.5733e-09	8.63099e-08	1.02613	2.70171
AC093809.1	99.4571	1.29204	0.295634	4.37042	1.24008e-05	0.000271717	2.1622	7.13737
NCAPG	633.3	-3.01751	0.202944	-14.8687	5.26523e-50	1.55977e-46	23.8941	4.71792
SOD3	24.5733	1.55215	0.427958	3.62688	0.000286867	0.003663	0.623006	1.45167
SPATA18	306.608	1.4392	0.163532	8.80068	1.35993e-18	1.97482e-16	6.44995	17.5813
NMU	33.1091	-2.19082	0.436841	-5.01514	5.29959e-07	1.7402e-05	0.806244	0.282269
CEP135	74.1722	-1.35637	0.27068	-5.01096	5.416e-07	1.767e-05	3.07838	1.65329
HOPX	2300.49	1.05648	0.150022	7.04217	1.89265e-12	1.56614e-10	55.0811	163.071
KPNA2P1	35.4176	-2.13916	0.402591	-5.31348	1.07552e-07	4.08477e-06	1.06278	0.20162
AC097478.1	37.4458	3.12628	0.51178	6.10864	1.00486e-09	5.65931e-08	0.109942	1.93556
CENPE	255.636	-2.22169	0.233941	-9.49677	2.16497e-21	3.68593e-19	9.49169	3.26625
ETNPPL	37.8967	-1.3784	0.388874	-3.54458	0.000393235	0.00470484	1.75908	0.322593
TIFA	173.912	-1.15856	0.173646	-6.67199	2.52351e-11	1.85962e-09	8.86868	3.06463
MAD2L1	808.187	-1.9544	0.190631	-10.2523	1.15607e-24	2.4817e-22	26.4228	11.8956
CCNA2	771.571	-2.80968	0.197363	-14.2361	5.46623e-46	8.9962e-43	31.077	5.92764
PLK4	150.353	-1.86301	0.30045	-6.20072	5.62056e-10	3.35693e-08	4.54428	3.02431
RPSAP36	27.9288	1.44541	0.36216	3.99107	6.57751e-05	0.00112501	1.17272	1.61296
MND1	176.402	-2.11778	0.242435	-8.73543	2.42729e-18	3.49058e-16	4.83746	1.81458
APELA	59.6682	-1.46201	0.422558	-3.45989	0.000540395	0.00610086	0.916186	0.68551
HMGB2	7920.96	-1.58258	0.101657	-15.5678	1.2043e-54	5.94601e-51	307.252	124.843
NEIL3	115.157	-2.98825	0.378137	-7.90255	2.73254e-15	2.95433e-13	3.6281	1.41134
CENPU	420.637	-1.73879	0.204346	-8.50903	1.75393e-17	2.22415e-15	12.1303	6.73412
AC093797.1	56.3306	1.34332	0.299668	4.48271	7.37024e-06	0.000173558	2.19885	3.42755
CEP72	98.5102	-1.11116	0.287383	-3.86647	0.00011042	0.00170547	2.71191	1.1694
TRIP13	368.967	-2.38998	0.25047	-9.54198	1.40125e-21	2.4134e-19	12.7533	4.31468
LINC01021	316.402	2.68137	0.239635	11.1894	4.59491e-29	1.28415e-26	3.6281	24.759
AC010469.1	14.9638	1.64673	0.437781	3.76154	0.00016887	0.00237766	0.366474	1.12907
SLC45A2	49.8245	1.20888	0.358997	3.36739	0.000758829	0.00794561	2.45538	2.41945
C5orf34	76.1115	-1.83449	0.276775	-6.62807	3.40096e-11	2.48153e-09	3.99457	1.20972
DEPDC1B	96.3827	-3.7776	0.393498	-9.60005	7.99062e-22	1.40901e-19	3.66474	0.282269
CKS1BP3	44.7344	-1.10502	0.276752	-3.99283	6.52897e-05	0.00111953	1.4659	0.967778
CENPK	330.463	-1.72369	0.202577	-8.50884	1.75686e-17	2.22415e-15	13.9993	5.16148
CCNB1	2771.43	-2.50526	0.19849	-12.6216	1.60484e-36	8.80406e-34	101.733	30.8479
HMGN2P4	54.4132	-1.09273	0.316312	-3.45458	0.000551141	0.00620327	1.57584	1.3307
DHFR	881.822	-1.10768	0.186985	-5.9239	3.14386e-09	1.62254e-07	23.8941	18.3878
MTRNR2L2	635.214	1.60493	0.264408	6.0699	1.27989e-09	7.15384e-08	17.151	41.2919
AC113383.1	23.7812	1.31504	0.398177	3.30265	0.000957753	0.00956127	0.29318	1.25005
TRIM36	60.3831	-1.13586	0.271242	-4.18762	2.81898e-05	0.000543304	2.12555	1.04843
LINC02201	23.8567	1.91027	0.399025	4.78734	1.69006e-06	4.84201e-05	0.29318	0.967778
MTCYBP18	256.919	1.60132	0.269584	5.93997	2.85067e-09	1.48676e-07	5.57041	23.8719
MTND6P4	1231.08	1.25277	0.267659	4.68047	2.86223e-06	7.72227e-05	30.7838	97.5037
MTND5P11	1876.41	1.2554	0.243598	5.15357	2.5558e-07	8.99204e-06	52.4425	149.481
MTND4P12	4421.46	1.44788	0.25535	5.67016	1.42662e-08	6.5019e-07	105.141	329.287
KIF20A	1945.98	-3.4714	0.387668	-8.95455	3.41123e-19	5.17606e-17	83.0064	14.5167
CDC25C	183.471	-2.87749	0.268124	-10.7319	7.20649e-27	1.8092e-24	5.57041	1.53232
PCDHA9	72.3508	1.21897	0.272699	4.47002	7.82107e-06	0.000183195	1.79572	4.03241
PCDHGC4	30.5601	-1.85589	0.424352	-4.37346	1.22295e-05	0.000268759	1.13607	0.362917
IL17B	45.9364	-1.58065	0.314685	-5.02295	5.08833e-07	1.67485e-05	2.19885	0.524213
PTTG1	3499.5	-2.76497	0.233525	-11.8401	2.42033e-32	8.33719e-30	107.817	31.7754
HMMR	364.334	-2.8217	0.214854	-13.1331	2.12715e-39	1.65829e-36	14.9155	2.66139
AC008514.1	20.84	1.53352	0.38661	3.96659	7.29076e-05	0.00121472	0.916186	1.3307
MXD3	92.7298	-2.09916	0.279322	-7.51518	5.68335e-14	5.43108e-12	3.26162	1.37102
TUBB2B	86.3005	-1.30987	0.336837	-3.88872	0.000100775	0.00157622	3.11503	1.37102
HIST1H1A	33.961	-2.39701	0.608694	-3.93796	8.2176e-05	0.00132195	0.329827	0.403241
HIST1H4C	12355.4	-1.56179	0.185179	-8.43396	3.34159e-17	4.19454e-15	354.601	242.832
HIST1H2BC	227.639	1.85746	0.289708	6.41148	1.4411e-10	9.44497e-09	2.8585	14.4764
HIST1H2AC	837.671	1.59577	0.23821	6.69901	2.09835e-11	1.6021e-09	15.2087	56.4941
HIST1H3D	41.2042	1.23325	0.345407	3.57041	0.000356422	0.00434512	0.769596	4.07273
HIST1H4E	60.0176	1.26637	0.28822	4.39377	1.11399e-05	0.000248876	1.53919	4.23403
HIST1H2BG	85.493	1.78882	0.236963	7.54894	4.3881e-14	4.22056e-12	2.41873	8.50838
HIST1H2AE	43.0198	1.27319	0.330645	3.85063	0.000117817	0.00179352	0.659654	2.3388
HIST1H1D	23.1807	-2.29836	0.62418	-3.6822	0.000231229	0.00306897	0.476417	0.443565
HIST1H4H	172.211	1.60798	0.264555	6.07803	1.21664e-09	6.82611e-08	2.38208	10.6052
BTN3A2	39.8946	-1.60319	0.456984	-3.5082	0.000451144	0.00525342	1.79572	0.161296
HIST1H1B	28.0352	-4.81771	0.905597	-5.31992	1.03812e-07	3.96304e-06	1.02613	0.0403241
NRM	325.358	-1.11575	0.209985	-5.31351	1.07536e-07	4.08477e-06	9.41839	7.33899
TUBB	24387.9	-1.05496	0.129639	-8.13764	4.03063e-16	4.66419e-14	918.715	517.963
TCF19	440.506	-1.80205	0.261204	-6.899	5.23704e-12	4.12612e-10	14.9522	8.42774
PSMB8	66.6997	-1.84036	0.503189	-3.65739	0.000254799	0.00330584	3.5548	1.29037
KIFC1	1054.74	-2.98931	0.285603	-10.4667	1.22903e-25	2.88959e-23	29.0248	9.15357
FKBP5	1159.01	-1.48978	0.172512	-8.63583	5.83004e-18	7.85041e-16	60.1751	20.2024
CDKN1A	19858.2	1.46753	0.252071	5.8219	5.81807e-09	2.86355e-07	431.524	1321.5
PTCHD4	310.683	2.18081	0.279904	7.79128	6.63327e-15	6.96823e-13	5.46047	22.0976
MCM3	6826.63	-1.07888	0.148217	-7.27908	3.36111e-13	2.99908e-11	254.077	148.03
COL12A1	213.599	1.97244	0.561744	3.51128	0.000445946	0.00520517	10.4079	12.944
TTK	354.244	-2.77829	0.21812	-12.7374	3.66277e-37	2.17012e-34	15.0254	3.10496
SESN1	551.451	1.01634	0.16447	6.17948	6.43135e-10	3.7802e-08	17.9939	24.638
LINC02541	32.1531	1.36379	0.400741	3.40316	0.000666107	0.00718076	1.24601	3.58884
CEP85L	377.122	1.33534	0.21081	6.33435	2.38342e-10	1.4959e-08	9.74822	23.1864
SSXP10	62.7783	3.19171	0.356208	8.96025	3.23949e-19	4.99826e-17	0.366474	10.202
CENPW	247.007	-2.08551	0.279786	-7.45395	9.05859e-14	8.54623e-12	5.7903	3.1856
EPB41L2	135.558	-2.07624	0.271672	-7.64246	2.13117e-14	2.13289e-12	5.0207	1.93556
MTFR2	34.9703	-2.01693	0.413746	-4.87481	1.08914e-06	3.34697e-05	1.28266	0.524213
SLC35D3	35.2587	1.33196	0.360426	3.69551	0.000219443	0.00293887	0.989481	1.53232
FBXO5	259.854	-1.92437	0.199138	-9.66349	4.3092e-22	7.78389e-20	6.96301	3.02431
ZDHHC14	77.2133	1.2221	0.209916	5.82187	5.81912e-09	2.86355e-07	2.45538	4.39533
GPER1	67.4149	-1.60298	0.390606	-4.10382	4.06385e-05	0.000746821	2.8585	1.1694
ANLN	1874.16	-2.50942	0.216537	-11.5889	4.6936e-31	1.51134e-28	105.728	19.7588
CALN1	209.942	-1.53456	0.295255	-5.1974	2.02097e-07	7.31897e-06	8.86868	3.70982
RFC2	1311.51	-1.09588	0.158148	-6.92948	4.22403e-12	3.38197e-10	35.4381	27.4607
AC002456.1	74.4989	1.42357	0.257741	5.52325	3.32784e-08	1.41238e-06	1.72243	5.64537
CYP3A5	23.2457	1.29312	0.384793	3.36056	0.000777839	0.00810221	0.806244	1.12907
AC091390.3	30.485	1.01601	0.277656	3.65923	0.000252975	0.00329847	1.53919	1.57264
PUS7	237.883	-1.07857	0.203723	-5.29431	1.19466e-07	4.51409e-06	10.8843	5.56473
AC058791.1	23.1122	2.0861	0.409861	5.08978	3.58485e-07	1.20679e-05	0.513064	1.81458
LINC-PINT	57.3011	1.15604	0.295225	3.9158	9.0104e-05	0.001432	1.68578	3.10496
MTRNR2L6	72.4916	1.73114	0.308595	5.60976	2.02612e-08	9.03944e-07	2.45538	4.55662
XRCC2	121.994	-1.06916	0.311609	-3.43108	0.000601187	0.00661574	2.8585	3.06463
NCAPG2	622.227	-1.92958	0.199623	-9.66609	4.20125e-22	7.68258e-20	26.8259	8.38741
AGPAT5	359.366	-1.06	0.229948	-4.60972	4.0321e-06	0.000102091	22.9413	7.74223
TNFRSF10C	217.575	1.74716	0.281921	6.19732	5.74309e-10	3.40266e-08	3.11503	11.3311
CDCA2	304.576	-2.56751	0.200929	-12.7782	2.17124e-37	1.34002e-34	12.3868	2.05653
PNMA2	548.798	-1.303	0.231441	-5.62995	1.80259e-08	8.14024e-07	27.2657	12.3795
ESCO2	188.249	-2.62836	0.295993	-8.87983	6.69611e-19	1.00185e-16	6.59654	2.3388
PBK	872.358	-2.6669	0.221816	-12.023	2.68925e-33	1.04824e-30	29.2447	7.45996
MCM4	2615.42	-1.07991	0.13759	-7.84878	4.20107e-15	4.44473e-13	125.517	58.5506
GGH	457.569	-1.44615	0.221939	-6.516	7.22086e-11	5.02138e-09	11.5806	8.14547
PTTG3P	22.7868	-2.2438	0.480232	-4.67232	2.97818e-06	7.9816e-05	0.696301	0.241945
LRRCC1	213.419	-1.27925	0.219395	-5.83077	5.51709e-09	2.73308e-07	4.3244	3.30658
CA3	29.5845	-1.89173	0.504423	-3.75028	0.000176638	0.00247527	1.24601	0.524213
AC023632.6	45.4446	-1.01333	0.268987	-3.7672	0.000165092	0.00233112	1.53919	0.967778
CCNE2	138.542	-1.64255	0.204201	-8.04377	8.71158e-16	9.85007e-14	4.69087	1.89523
DSCC1	71.9348	-1.95256	0.350216	-5.57529	2.47119e-08	1.09264e-06	3.40821	0.766158
ATAD2	1410.14	-1.07079	0.134407	-7.96674	1.6291e-15	1.80076e-13	57.7197	27.5414
LDHAP4	865.507	-1.41715	0.384441	-3.68627	0.000227567	0.0030285	45.6994	17.7023
ELAVL2	61.4249	-1.11425	0.309239	-3.6032	0.000314324	0.00395227	3.40821	0.806482
FANCG	328.615	-1.26784	0.212038	-5.97932	2.24069e-09	1.19083e-07	12.3135	7.54061
ARHGEF39	137.314	-1.98718	0.269121	-7.38398	1.53631e-13	1.43118e-11	4.10451	2.0162
MELK	286.273	-2.63013	0.261711	-10.0498	9.20979e-24	1.82757e-21	11.0309	2.98398
SLC28A3	339.641	-1.05678	0.291452	-3.6259	0.000287952	0.00367369	17.8839	5.88732
CKS2	1623.38	-1.18709	0.158415	-7.49355	6.70372e-14	6.36509e-12	53.1021	38.1063
DIRAS2	36.3892	1.4931	0.3843	3.88523	0.000102231	0.00159395	0.989481	1.73394
AL445487.1	27.2949	-2.13027	0.453954	-4.6927	2.69624e-06	7.38201e-05	0.769596	0.322593
TNC	198.538	-1.44361	0.293711	-4.91506	8.87558e-07	2.77353e-05	13.3763	3.99209
PAPPA	47.1845	2.08639	0.340535	6.12679	8.96693e-10	5.14799e-08	0.183237	4.43565
ASTN2	179.155	1.11202	0.2389	4.65475	3.2438e-06	8.45901e-05	4.69087	8.06482
PHF19	461.738	-1.33092	0.153974	-8.64381	5.43697e-18	7.38829e-16	18.5436	8.91163
PKN3	90.7837	-1.60613	0.298718	-5.37674	7.58458e-08	3.01187e-06	3.51815	1.29037
AIF1L	2499.1	-1.13863	0.263446	-4.32205	1.54584e-05	0.000325705	157.218	57.3409
SAPCD2	21.6309	-2.23412	0.557623	-4.00651	6.1623e-05	0.00106506	0.439769	0
TUBB4B	9028.12	-1.22957	0.124715	-9.85902	6.26606e-23	1.20536e-20	323.927	181.741
CACNA1B	21.4004	1.92115	0.527905	3.6392	0.000273488	0.00351032	0.403122	2.13718
NET1	317.92	-1.01311	0.169619	-5.97285	2.3314e-09	1.23331e-07	14.9155	7.90352
MCM10	293.156	-1.69966	0.237929	-7.14357	9.09346e-13	7.92308e-11	10.4079	4.19371
ACBD7	57.0386	-3.11219	0.436257	-7.13386	9.75956e-13	8.40457e-11	2.23549	0.725834
PRTFDC1	152.323	-1.64984	0.370847	-4.44885	8.63315e-06	0.000198927	4.83746	2.66139
MYO3A	25.027	-1.94026	0.541236	-3.58487	0.000337251	0.00416975	0.403122	0.524213
MASTL	273.18	-1.43305	0.222667	-6.43584	1.22791e-10	8.19271e-09	7.1829	5.00019
ANXA8L1	99.6377	1.20241	0.247877	4.85083	1.22949e-06	3.64954e-05	1.24601	7.62125
ZWINT	1342.11	-1.73105	0.20918	-8.27541	1.28019e-16	1.55427e-14	38.6997	18.5088
CDK1	1650.02	-3.12666	0.205038	-15.2492	1.66752e-52	6.17482e-49	64.5361	12.9037
RTKN2	86.2746	-1.71757	0.280753	-6.1177	9.49341e-10	5.3876e-08	3.04174	1.73394
DNA2	164.948	-1.39691	0.215081	-6.49481	8.31367e-11	5.7543e-09	4.91076	2.98398
DDIT4	1308.5	-1.76271	0.445604	-3.95577	7.6289e-05	0.00125276	119.544	21.896
AC067750.1	61.1414	1.13364	0.24317	4.66193	3.13256e-06	8.2375e-05	1.75908	4.59695
MMRN2	17.5005	1.86773	0.434736	4.29623	1.73726e-05	0.000362426	0.29318	1.93556
CFL1P1	122.905	1.15019	0.155795	7.38267	1.5515e-13	1.4363e-11	3.37156	8.26644
FAS	226.948	1.95898	0.277853	7.05041	1.78396e-12	1.49289e-10	2.71191	14.9602
KIF20B	503.511	-1.63492	0.19467	-8.39844	4.52445e-17	5.58468e-15	18.3237	8.22612
KIF11	311.622	-2.59461	0.254137	-10.2095	1.79843e-24	3.75188e-22	16.6746	3.14528
CEP55	178.894	-2.85806	0.281906	-10.1383	3.73392e-24	7.68149e-22	7.36614	1.3307
HELLS	474.786	-1.18556	0.224502	-5.28083	1.28597e-07	4.83447e-06	15.3919	10.5649
C10orf82	74.1677	-2.32251	0.671391	-3.45925	0.000541691	0.00611083	0.769596	0.725834
LDHAP5	176.839	-1.35109	0.380822	-3.54782	0.000388426	0.00466493	9.9681	3.5082
MKI67	430.172	-2.83633	0.227098	-12.4894	8.5255e-36	4.35447e-33	21.6953	3.1856
MIR210HG	668.419	-1.4308	0.432658	-3.30701	0.000942974	0.00943739	41.7781	13.1053
KCNQ1OT1	473.202	1.06556	0.24406	4.36595	1.26569e-05	0.000276919	14.1826	32.1383
TRIM22	52.9981	2.0377	0.417035	4.88615	1.02827e-06	3.17308e-05	1.02613	2.78236
AC026250.1	30.3822	1.71427	0.47768	3.58875	0.000332268	0.00412882	0.513064	1.93556
MTRNR2L8	907.123	1.55728	0.264851	5.87982	4.10703e-09	2.07622e-07	25.6899	55.486
LDHA	45730.3	-1.39622	0.387691	-3.60137	0.000316547	0.00397011	2473.56	945.479
KIF18A	385.401	-1.82983	0.241766	-7.5686	3.7727e-14	3.70074e-12	13.1198	6.57283
CHRM4	28.4184	1.30275	0.372998	3.49264	0.000478264	0.00551287	0.732949	2.29847
SLC43A1	86.4861	-1.09561	0.323124	-3.39068	0.000697196	0.00744205	5.0207	2.13718
FAM111B	204.887	-2.00729	0.265175	-7.56966	3.742e-14	3.6951e-12	6.59654	2.70171
TMEM132A	68.8176	1.04712	0.277193	3.77758	0.000158361	0.0022576	1.4659	2.0162
FEN1	1913.26	-1.17246	0.175825	-6.66833	2.58737e-11	1.89723e-09	53.2121	42.5822
FADS3	234.253	1.09128	0.235524	4.63341	3.59686e-06	9.25447e-05	9.89481	12.5005
CDCA5	423.27	-2.40083	0.234702	-10.2293	1.46574e-24	3.1015e-22	12.9732	4.75824
POLA2	476.267	-1.15203	0.19963	-5.7708	7.88953e-09	3.79185e-07	15.0621	10.5649
NEAT1	1343.59	1.38767	0.285534	4.85991	1.17441e-06	3.51423e-05	68.1276	93.6729
TESMIN	39.6621	-1.47165	0.359392	-4.09483	4.22477e-05	0.000770657	1.24601	0.564537
AP000763.2	113.621	1.3568	0.352396	3.85022	0.000118014	0.0017944	1.75908	7.41963
UCP2	1103.4	-1.37432	0.267325	-5.14101	2.73271e-07	9.47935e-06	32.8728	14.3957
DDIAS	100.622	-1.68718	0.278432	-6.05957	1.36486e-09	7.57164e-08	3.15168	1.3307
RAB38	16.3193	-2.57881	0.641096	-4.0225	5.75847e-05	0.00100228	0.623006	0.120972
TUBAP2	581.844	-1.18954	0.170225	-6.98807	2.7869e-12	2.24346e-10	22.3916	11.694
EXPH5	60.1293	-1.16065	0.349794	-3.3181	0.000906321	0.00916343	1.97896	1.45167
CCDC15	17.6299	-2.68878	0.627856	-4.28248	1.84824e-05	0.000383957	1.13607	0.161296
CHEK1	291.701	-1.12741	0.194159	-5.80661	6.37504e-09	3.1164e-07	8.72209	6.16959
SLC6A13	22.8715	1.27367	0.31126	4.09198	4.27704e-05	0.000778274	0.989481	1.65329
FOXM1	162.956	-2.84736	0.25888	-10.9988	3.87292e-28	1.04301e-25	8.72209	1.25005
RAD51AP1	364.863	-2.28198	0.220342	-10.3565	3.90863e-25	8.64098e-23	9.01527	3.54852
TAPBPL	78.3402	-1.22893	0.322581	-3.80969	0.000139139	0.00205477	3.40821	1.69361
NCAPD2	1040.93	-1.86178	0.154814	-12.0259	2.59618e-33	1.03932e-30	52.186	13.0247
CDCA3	731.706	-2.15589	0.220059	-9.79689	1.16101e-22	2.20474e-20	24.6637	10.6456
ENO2	1977.15	-1.53655	0.395719	-3.88293	0.000103204	0.00160405	168.798	35.1626
C1S	467.309	1.11672	0.235544	4.74103	2.12635e-06	5.95481e-05	23.1978	28.7511
DDX12P	51.0581	-1.2433	0.332918	-3.73456	0.000188045	0.00261778	1.64913	1.3307
KLRF2	135.818	1.87882	0.339021	5.54189	2.99224e-08	1.29184e-06	4.39769	12.2585
CLEC2A	386.084	1.13624	0.319236	3.55926	0.000371905	0.00449961	6.15677	16.2506
APOLD1	176.468	-1.3049	0.202246	-6.45202	1.10367e-10	7.46467e-09	7.58602	2.98398
BCAT1	347.554	-2.33912	0.542395	-4.31258	1.61359e-05	0.000338535	17.9939	4.43565
DDX11	258.342	-1.08662	0.232991	-4.66379	3.10432e-06	8.19629e-05	10.4812	6.25024
TUBA1B	13144.7	-1.34431	0.148062	-9.07939	1.09185e-19	1.72048e-17	467.401	247.993
TUBA1C	1159.94	-1.42207	0.141933	-10.0193	1.25403e-23	2.44404e-21	39.5426	18.8314
TROAP	422.873	-3.03964	0.28704	-10.5896	3.33015e-26	8.08625e-24	16.9311	3.91144
AQP6	70.6488	-1.19866	0.340693	-3.51831	0.00043431	0.00509342	2.01561	1.20972
RACGAP1	2034.61	-2.10256	0.186734	-11.2597	2.07522e-29	6.0271e-27	87.2209	26.8155
SLC4A8	41.0856	-1.70126	0.39352	-4.32318	1.53793e-05	0.000324961	1.28266	0.806482
ESPL1	87.9043	-3.01651	0.413053	-7.30295	2.81516e-13	2.54257e-11	4.06787	1.08875
TIMELESS	617.657	-1.56962	0.234994	-6.67938	2.39951e-11	1.77707e-09	18.9101	10.2423
PRIM1	213.507	-1.454	0.252009	-5.76965	7.94376e-09	3.79558e-07	4.72752	3.70982
FAM19A2	130.766	-1.26826	0.35606	-3.56194	0.000368128	0.00446944	3.77469	2.94366
BEST3	28.432	1.4554	0.328228	4.43411	9.24553e-06	0.000211009	1.17272	2.13718
MYRFL	76.2531	1.43791	0.270869	5.30852	1.1052e-07	4.18676e-06	2.34544	6.33088
E2F7	61.7329	-2.00778	0.356677	-5.62911	1.81145e-08	8.1554e-07	3.77469	0.725834
NTN4	61.2852	1.36931	0.339189	4.03702	5.41341e-05	0.000950041	2.27214	2.86301
GOLGA2P5	53.0256	-1.3681	0.407887	-3.35412	0.000796176	0.00824106	3.04174	0.725834
GAS2L3	157.289	-2.75143	0.299906	-9.17429	4.54573e-20	7.31863e-18	7.65931	1.45167
PARPBP	93.7962	-2.24977	0.280003	-8.03478	9.37462e-16	1.05195e-13	4.10451	0.88713
RNFT2	134.751	-1.68172	0.335445	-5.01341	5.34726e-07	1.74843e-05	4.43434	1.81458
CIT	167.117	-3.22023	0.30491	-10.5612	4.5077e-26	1.0769e-23	8.6488	1.41134
KNTC1	130.715	-1.23841	0.256464	-4.82878	1.37371e-06	4.02917e-05	6.37665	2.58074
AC055713.1	28.42	1.17336	0.319105	3.67705	0.000235946	0.00310651	1.24601	1.89523
SKA3	317.801	-2.27581	0.196413	-11.5869	4.80288e-31	1.51362e-28	9.49169	3.06463
SPATA13	26.0386	-1.60512	0.452442	-3.54768	0.000388639	0.00466493	0.623006	0.362917
CENPJ	223.576	-1.08515	0.206598	-5.25246	1.50084e-07	5.5576e-06	10.0048	5.16148
BRCA2	154.752	-2.01716	0.30766	-6.55647	5.50982e-11	3.92363e-09	5.90024	1.53232
POSTN	38.0476	-1.66583	0.499852	-3.33265	0.000860219	0.00878123	1.61249	0.604861
CKAP2	2710.71	-1.02029	0.0977959	-10.4329	1.75456e-25	4.06071e-23	106.131	56.857
DIAPH3	67.0987	-1.31123	0.275607	-4.7576	1.95905e-06	5.53768e-05	2.67526	1.04843
BORA	81.8236	-1.81183	0.292317	-6.19814	5.7133e-10	3.39861e-08	2.89515	1.53232
GPC5-AS1	46.2333	-1.26619	0.369782	-3.42415	0.00061673	0.00673673	0.732949	0.766158
GAS6-AS1	96.8664	2.46164	0.415616	5.92288	3.16352e-09	1.62701e-07	1.06278	5.56473
PCK2	112.604	-1.61525	0.27634	-5.84516	5.06095e-09	2.524e-07	3.40821	1.37102
BNIP3P1	393.77	-1.25942	0.331235	-3.8022	0.000143417	0.00210743	29.0981	8.06482
MTCO1P2	33.9374	1.61763	0.379482	4.26274	2.01935e-05	0.00041313	0.586359	2.29847
MIS18BP1	385.848	-1.03631	0.228033	-4.54457	5.50463e-06	0.000134324	11.3974	10.202
CDKN3	672.634	-2.14792	0.208765	-10.2887	7.92576e-25	1.72642e-22	19.8263	9.35519
WDHD1	233.149	-1.03041	0.179523	-5.7397	9.48426e-09	4.48065e-07	10.9209	6.04861
DLGAP5	732.919	-3.24445	0.256063	-12.6705	8.61892e-37	4.91013e-34	22.3183	4.91954
AL391152.1	34.537	1.24754	0.340396	3.66495	0.000247382	0.00323409	0.623006	1.57264
AL161756.1	19.5806	-1.61008	0.472124	-3.4103	0.000648918	0.00702615	0.329827	0.241945
HSPA2	144.274	-1.46402	0.278092	-5.26453	1.40545e-07	5.23055e-06	7.76926	1.93556
CEP128	80.0752	-2.01476	0.337616	-5.96759	2.40782e-09	1.26921e-07	4.28775	1.12907
VRK1	804.866	-1.11321	0.135637	-8.20733	2.26163e-16	2.67994e-14	25.6166	16.9361
CYP46A1	118.465	1.1578	0.317789	3.64329	0.000269178	0.00346099	3.18833	5.04051
AL049840.4	44.5817	1.07069	0.298988	3.58105	0.000342217	0.00421007	1.83237	2.62107
CDCA4	353.169	-1.70569	0.242021	-7.04767	1.81932e-12	1.51392e-10	11.9471	6.33088
HMGN2P5	319.278	-1.39895	0.243347	-5.7488	8.98804e-09	4.28074e-07	9.23515	5.64537
ARHGAP11B	69.1352	-1.84065	0.378706	-4.86037	1.17164e-06	3.51423e-05	2.89515	1.49199
ARHGAP11A	451.439	-2.35958	0.208555	-11.314	1.11917e-29	3.31544e-27	18.1405	4.91954
AC087457.1	121.122	1.27589	0.200527	6.3627	1.98233e-10	1.27109e-08	4.2511	7.54061
BUB1B	397.082	-2.26556	0.208487	-10.8667	1.66154e-27	4.39478e-25	15.6485	5.12116
KNSTRN	1390.29	-1.33813	0.12874	-10.3941	2.63826e-25	6.01198e-23	50.4635	26.2913
KNL1	142.233	-2.25059	0.28973	-7.7679	7.97979e-15	8.2655e-13	4.54428	1.69361
RAD51	225.888	-1.52264	0.239846	-6.34843	2.1752e-10	1.37689e-08	5.24058	4.07273
OIP5	142.28	-2.13318	0.302395	-7.05429	1.73479e-12	1.45999e-10	6.23006	2.29847
NUSAP1	2299.99	-3.12454	0.228786	-13.657	1.83331e-42	1.81033e-39	89.3831	18.3878
SPTBN5	44.6367	1.33538	0.312921	4.26748	1.97696e-05	0.00040727	1.53919	3.22593
WDR76	475.114	-1.60407	0.202707	-7.91323	2.50805e-15	2.73156e-13	17.4442	8.14547
CEP152	204.972	-1.25876	0.227102	-5.54271	2.97834e-08	1.28992e-06	9.41839	4.39533
MYO5C	55.401	-1.58616	0.374345	-4.23717	2.26356e-05	0.000457406	1.94231	0.88713
MNS1	103.749	-1.42799	0.248677	-5.74234	9.33775e-09	4.43304e-07	2.78521	1.41134
CCNB2	1360.25	-3.05186	0.251166	-12.1508	5.68367e-34	2.59554e-31	49.9505	10.323
RPS27L	5712.57	1.13016	0.188108	6.00804	1.87777e-09	1.01509e-07	110.345	313.318
PCLAF	249.475	-1.77132	0.306623	-5.77688	7.60978e-09	3.68353e-07	5.05735	4.27435
PIF1	52.0876	-2.95404	0.470559	-6.27771	3.43586e-10	2.10298e-08	1.94231	0.403241
AC011939.1	36.983	1.45739	0.376812	3.86769	0.000109873	0.00169878	1.72243	2.66139
KIF23	941.305	-2.60131	0.190264	-13.6721	1.4899e-42	1.57631e-39	41.5215	10.1213
LINGO1	214.24	-1.41112	0.220264	-6.4065	1.489e-10	9.71588e-09	6.92637	3.26625
LINGO1-AS1	24.1635	-2.33014	0.616276	-3.781	0.000156202	0.00223327	1.06278	0.241945
AEN	1429.22	1.15272	0.193186	5.96687	2.41854e-09	1.27034e-07	30.2341	80.0837
FANCI	649.135	-1.95835	0.224265	-8.73229	2.49576e-18	3.55453e-16	23.1612	9.15357
BLM	109.436	-1.91692	0.304244	-6.30058	2.9653e-10	1.83009e-08	3.73804	1.49199
PRC1	1446.63	-2.53437	0.188704	-13.4304	4.01215e-41	3.30155e-38	66.8083	15.928
RGS11	36.4176	1.40249	0.346394	4.04883	5.14749e-05	0.000907673	1.06278	2.29847
RPUSD1	103.962	1.0566	0.266645	3.96259	7.41412e-05	0.00122565	3.18833	3.66949
SYNGR3	23.4603	-1.86821	0.518732	-3.60149	0.000316396	0.00397011	1.61249	0.0806482
CCNF	463.513	-1.46167	0.193568	-7.55119	4.31307e-14	4.1755e-12	15.7218	7.82288
NDE1	499.08	-1.1352	0.137906	-8.23167	1.84623e-16	2.22329e-14	22.7947	11.0488
AC026401.3	83.8509	-1.22083	0.227347	-5.36988	7.87907e-08	3.12045e-06	3.26162	1.57264
AF001548.2	62.548	-1.18771	0.307202	-3.8662	0.000110543	0.00170558	2.0889	0.766158
ARL6IP1	1918.12	-1.22191	0.107239	-11.3942	4.4693e-30	1.351e-27	71.3892	34.1948
REXO5	898.169	-1.14773	0.131637	-8.71886	2.81019e-18	3.94743e-16	33.056	13.4279
PLK1	1191.76	-3.32556	0.239565	-13.8817	8.18205e-44	9.3225e-41	50.8666	8.62936
LCMT1-AS1	48.913	1.24864	0.2752	4.53722	5.70008e-06	0.000138409	1.61249	2.62107
HMGN2P3	457.146	-1.35344	0.252768	-5.35445	8.58176e-08	3.35391e-06	12.4968	8.42774
KIF22	1805.74	-1.4449	0.0993554	-14.5428	6.48954e-48	1.37319e-44	71.719	30.0818
PRRT2	80.2209	1.2413	0.315097	3.93943	8.16754e-05	0.00131928	3.81133	6.77445
SEZ6L2	23.98	1.58092	0.312563	5.05793	4.23837e-07	1.41393e-05	0.989481	1.65329
SHCBP1	349.056	-2.74958	0.228424	-12.0372	2.26495e-33	9.319e-31	15.0621	3.66949
NETO2	28.3702	-1.89952	0.437344	-4.34331	1.40349e-05	0.000299978	1.4659	0.443565
GNAO1	274.981	1.0278	0.227511	4.51758	6.25516e-06	0.000150164	11.1775	15.2022
MT2A	142.828	-1.00374	0.224586	-4.4693	7.84776e-06	0.000183345	5.13064	2.98398
CPNE2	27.2967	-1.55737	0.453093	-3.43719	0.000587778	0.00649598	0.842891	0.362917
KIFC3	136.958	1.08183	0.233496	4.63318	3.60091e-06	9.25447e-05	4.36105	5.6857
SLC7A6	345.506	1.02369	0.1217	8.41155	4.04633e-17	5.03649e-15	12.4235	23.7509
CENPN	425.874	-1.1535	0.19369	-5.95539	2.59459e-09	1.35799e-07	11.8005	8.71001
GINS2	913.319	-1.36655	0.222634	-6.13808	8.35248e-10	4.83596e-08	22.2816	16.7748
SLC43A2	40.8121	1.83345	0.557556	3.28837	0.0010077	0.00994403	0.256532	1.37102
MIR22HG	293.784	1.06161	0.162662	6.52648	6.73341e-11	4.70449e-09	8.13573	18.2668
PIMREG	424.122	-3.36093	0.249023	-13.4965	1.64071e-41	1.51889e-38	17.5908	3.1856
AURKB	780.815	-3.27088	0.261143	-12.5252	5.43273e-36	2.87391e-33	31.3702	5.76635
SHMT1	587.512	-1.7991	0.150227	-11.9759	4.75369e-33	1.80543e-30	27.8521	7.94385
MTRNR2L1	199.11	1.58234	0.313568	5.04624	4.50584e-07	1.49642e-05	4.72752	12.944
SPAG5	926.836	-2.76466	0.238409	-11.5963	4.30411e-31	1.41672e-28	43.5005	9.0326
AC127024.4	35.659	1.19775	0.273736	4.37557	1.21116e-05	0.000266563	1.20937	2.45977
SLFN13	119.201	-2.10812	0.296545	-7.10894	1.16942e-12	1.00124e-10	4.28775	1.41134
RDM1	33.0437	-2.78903	0.583896	-4.77658	1.78298e-06	5.07876e-05	0.916186	0.241945
CDC6	979.935	-1.80217	0.19983	-9.01853	1.90624e-19	2.97213e-17	34.302	14.7586
TOP2A	3353.67	-3.09152	0.275886	-11.2058	3.81824e-29	1.08761e-26	193.535	29.6382
PSMC3IP	222.477	-1.18447	0.169446	-6.99027	2.74361e-12	2.23287e-10	7.84255	4.39533
C17orf53	263.379	-1.09029	0.193535	-5.63356	1.76528e-08	8.01814e-07	9.9681	6.8551
KIF18B	251.931	-2.88139	0.238495	-12.0816	1.32193e-33	5.59443e-31	12.8266	1.77426
SP6	43.0394	1.63947	0.463225	3.53926	0.000401256	0.00476234	1.61249	1.89523
EME1	137.119	-2.07104	0.269291	-7.69072	1.46312e-14	1.48775e-12	5.46047	1.65329
PRR11	461.543	-2.57468	0.209459	-12.292	9.9955e-35	4.93511e-32	18.1771	4.79857
TBX2-AS1	150.076	1.13654	0.252734	4.49697	6.89277e-06	0.000163878	3.29827	7.05672
BRIP1	91.3444	-1.47526	0.327678	-4.50218	6.72603e-06	0.000160428	3.48151	1.29037
KPNA2	15685.5	-1.81404	0.174938	-10.3696	3.40908e-25	7.6508e-23	511.195	216.339
AC005332.8	65.7779	1.16262	0.237981	4.88537	1.03235e-06	3.17902e-05	2.45538	2.98398
MAP2K6	31.4298	-1.77333	0.534825	-3.31573	0.000914038	0.00922257	0.659654	0.362917
TK1	2616.48	-2.01262	0.218628	-9.20568	3.39504e-20	5.65026e-18	70.473	30.9689
BIRC5	1998.7	-2.66223	0.224689	-11.8485	2.1908e-32	7.72624e-30	87.0743	18.4281
NDUFAF8	123.753	1.16919	0.282952	4.1321	3.59471e-05	0.000668066	2.67526	4.6776
NDC80	690.057	-2.9959	0.233949	-12.8058	1.52163e-37	9.79932e-35	21.9518	6.04861
AP000919.4	19.4374	1.55848	0.308211	5.05655	4.26911e-07	1.42099e-05	0.659654	1.29037
APCDD1	369.908	-1.06616	0.154128	-6.91736	4.6014e-12	3.66429e-10	13.4863	7.21801
ZNF519	128.1	-1.13784	0.242318	-4.69565	2.65761e-06	7.30325e-05	5.75365	2.50009
GREB1L	82.8469	1.05333	0.190641	5.52519	3.2913e-08	1.40088e-06	2.9318	5.08084
MTCO2P2	498.698	1.49013	0.288214	5.1702	2.33839e-07	8.33464e-06	11.5073	31.2915
SKA1	280.796	-2.75532	0.249644	-11.037	2.53379e-28	6.95008e-26	6.96301	2.45977
C18orf54	83.3341	-1.82868	0.285845	-6.39746	1.57981e-10	1.02632e-08	3.29827	0.68551
AC090409.1	38.5861	1.1936	0.270812	4.4075	1.0457e-05	0.00023468	1.28266	3.42755
CFD	22.8371	1.33821	0.348298	3.84215	0.000121959	0.00184172	0.659654	1.20972
ATP8B3	95.2231	-4.15705	0.476974	-8.71547	2.89543e-18	4.00814e-16	5.7903	0.241945
CHAF1A	233.539	-1.0743	0.222243	-4.83391	1.33877e-06	3.93451e-05	9.30845	6.20991
TNFAIP8L1	89.667	-1.70178	0.330253	-5.15297	2.56393e-07	8.99929e-06	2.8585	0.88713
UHRF1	403.327	-1.50152	0.272346	-5.51326	3.52249e-08	1.48225e-06	11.8738	5.88732
SPC24	2265.65	-2.28048	0.19984	-11.4116	3.66075e-30	1.12965e-27	75.054	23.0654
ZNF788	189.33	-1.28609	0.177177	-7.25881	3.90503e-13	3.46355e-11	7.14625	3.75014
RNASEH2A	938.253	-1.65805	0.224665	-7.38013	1.58131e-13	1.45481e-11	25.9464	16.17
ASF1B	564.746	-2.4205	0.224607	-10.7766	4.44123e-27	1.1342e-24	23.491	6.41153
GDF15	115.797	3.77274	0.614655	6.13797	8.35812e-10	4.83596e-08	1.28266	9.71811
AC010300.1	41.304	1.31136	0.351361	3.73223	0.000189795	0.00263718	1.53919	2.66139
LINC01224	157.144	-1.76758	0.243559	-7.25728	3.94941e-13	3.48206e-11	5.46047	2.25815
AC092279.2	24.2995	1.5251	0.440353	3.46335	0.000533488	0.00603669	1.09942	1.25005
FAAP24	91.1479	-1.09456	0.25177	-4.34746	1.37725e-05	0.000296079	2.56532	2.21783
AC002128.1	18.5294	1.47029	0.422584	3.47929	0.00050274	0.00572374	1.13607	1.61296
APLP1	51.9367	1.66489	0.337329	4.9355	7.99445e-07	2.52481e-05	1.24601	3.1856
WDR62	78.4427	-2.18496	0.382972	-5.70527	1.16157e-08	5.42749e-07	3.81133	1.41134
AC118344.2	203.418	1.11766	0.25211	4.43322	9.2837e-06	0.000211554	12.1303	13.1053
PLAUR	72.5455	-1.31939	0.33351	-3.95607	7.61915e-05	0.00125255	2.05226	1.93556
CEACAM19	161.479	1.07337	0.274461	3.91083	9.19792e-05	0.00145734	6.81642	14.8393
DMPK	1671.05	1.05149	0.183529	5.7293	1.00845e-08	4.72693e-07	53.5786	74.5189
BBC3	34.6813	1.83184	0.333968	5.48506	4.13329e-08	1.71491e-06	1.28266	1.61296
LIG1	645.606	-1.01977	0.183146	-5.56805	2.576e-08	1.13222e-06	19.6064	16.1296
LRRC4B	44.9227	1.45515	0.366282	3.97275	7.10471e-05	0.00118641	0.879539	2.21783
AC074141.1	32.7658	1.17819	0.278261	4.23411	2.29459e-05	0.000463044	1.42925	2.05653
ZNF524	76.946	1.0336	0.256701	4.02648	5.66189e-05	0.000987796	1.72243	2.45977
C19orf18	53.2343	1.04351	0.268961	3.87979	0.000104548	0.00162323	1.61249	3.54852
PRND	76.3922	-2.72243	0.463065	-5.87917	4.12332e-09	2.07737e-07	2.19885	0.483889
RASSF2	67.7635	-1.12584	0.341206	-3.2996	0.000968218	0.00963146	3.99457	1.0081
GINS1	594.057	-1.12924	0.211711	-5.33387	9.61398e-08	3.71808e-06	18.9467	12.0972
TPX2	1744.14	-3.28817	0.232969	-14.1142	3.10558e-45	3.83332e-42	80.6244	13.2666
NNAT	637.117	-1.80617	0.243405	-7.42045	1.16722e-13	1.09423e-11	16.0516	8.18579
FAM83D	325.174	-2.62322	0.508021	-5.1636	2.4224e-07	8.60445e-06	20.4859	3.54852
MYBL2	124.037	-2.3229	0.354689	-6.54913	5.78751e-11	4.10166e-09	2.74856	1.73394
UBE2C	1602.62	-3.41477	0.241342	-14.1491	1.89188e-45	2.80225e-42	70.583	11.1295
PLTP	152.249	-1.37648	0.295276	-4.66167	3.13661e-06	8.2375e-05	5.20394	2.86301
SLC13A3	32.6676	-1.26665	0.376645	-3.36299	0.00077103	0.00803849	1.79572	0.362917
SULF2	87.3647	1.16135	0.292038	3.9767	6.9877e-05	0.00117181	1.50254	5.36311
AURKA	1516.66	-1.35616	0.145162	-9.34239	9.41824e-21	1.58526e-18	54.6047	25.7671
AL109955.1	134.101	1.31379	0.148304	8.85879	8.08861e-19	1.19808e-16	3.84798	9.31487
AL121832.2	39.5549	1.4044	0.354778	3.95852	7.54154e-05	0.00124255	0.732949	2.21783
HUNK	116.613	-1.02389	0.233994	-4.3757	1.21041e-05	0.000266563	3.40821	1.57264
MIS18A	477.018	-1.05508	0.133811	-7.88482	3.14996e-15	3.38096e-13	20.7424	8.38741
CHAF1B	221.82	-2.02496	0.22045	-9.18561	4.09201e-20	6.66053e-18	6.59654	2.29847
C21orf58	218.14	-1.51338	0.226526	-6.68083	2.37593e-11	1.76953e-09	6.52324	4.27435
CDC45	384.37	-1.74105	0.314579	-5.53454	3.12043e-08	1.33937e-06	6.55989	5.60505
AC006547.1	41.2827	1.20085	0.334889	3.58581	0.000336031	0.00415814	2.34544	2.1775
DERL3	532.359	-1.13508	0.221735	-5.11906	3.07062e-07	1.04556e-05	14.5857	11.5327
SUSD2	55.5754	-1.27838	0.324306	-3.94188	8.08451e-05	0.00131015	3.44486	0.68551
CHEK2	381.178	-1.58064	0.22457	-7.03852	1.94298e-12	1.59885e-10	10.2613	5.96797
MCM5	2638.51	-1.29089	0.215544	-5.98899	2.11151e-09	1.12909e-07	84.1792	53.9536
H1F0	10097.1	-1.35526	0.0859901	-15.7607	5.79973e-56	4.29528e-52	404.295	178.474
PDGFB	77.9056	-1.93322	0.330984	-5.84084	5.19394e-09	2.58163e-07	3.5548	0.88713
CENPM	697.863	-1.89356	0.247474	-7.65156	1.98551e-14	2.00064e-12	15.5752	8.62936
2025-09-03	55.9957	-1.04792	0.313882	-3.33857	0.000842118	0.00862618	2.60197	1.45167
FBLN1	88.2029	-3.09235	0.400541	-7.72043	1.15938e-14	1.19255e-12	1.61249	0.766158
GTSE1	376.129	-2.83966	0.233729	-12.1493	5.78267e-34	2.59554e-31	18.9467	3.26625
PRPS2	125.715	-1.24046	0.254851	-4.86737	1.13091e-06	3.44672e-05	3.73804	2.62107
EDA2R	861.015	1.22134	0.211088	5.78594	7.21061e-09	3.50176e-07	21.6586	50.3245
KIF4A	390.342	-3.23477	0.426989	-7.57577	3.56999e-14	3.5489e-12	16.9311	3.75014
ERCC6L	67.1326	-1.72298	0.306459	-5.62222	1.88519e-08	8.46164e-07	2.12555	1.20972
HK2P1	13.3248	-2.98096	0.863721	-3.45131	0.000557882	0.0062412	1.53919	0.120972
POF1B	37.0439	-1.36476	0.359567	-3.79555	0.000147316	0.0021498	2.38208	0.725834
CENPI	74.2344	-2.09889	0.307264	-6.83089	8.43898e-12	6.57885e-10	2.23549	0.88713
TMSB15A	219.525	-2.04618	0.239157	-8.55579	1.1706e-17	1.54186e-15	5.35053	3.10496
MTND4P24	71.2322	1.11313	0.280663	3.96606	7.30704e-05	0.00121472	1.79572	5.00019
STK26	416.224	-1.19115	0.206425	-5.77036	7.91035e-09	3.79185e-07	17.8839	6.73412
MT-RNR1	94739.8	1.5655	0.326313	4.79755	1.60622e-06	4.64674e-05	2325.17	6525.89
MT-RNR2	470903	1.59369	0.258074	6.17531	6.60325e-10	3.8659e-08	12287.3	30306.1
MT-ND1	48970.6	1.55456	0.262082	5.93157	3.00048e-09	1.55395e-07	910.982	3890.03
MT-ND2	75153.4	1.7031	0.383899	4.43632	9.15111e-06	0.000209176	1362.44	6027.49
MT-TC	43.2157	1.54567	0.433884	3.5624	0.000367477	0.00446886	0.439769	3.95176
MT-CO1	232198	1.56291	0.424725	3.67982	0.000233403	0.00308952	3735.69	16062.2
MT-CO2	188931	1.42717	0.259238	5.50523	3.68688e-08	1.54266e-06	4294.27	12940.6
MT-ATP8	8773.61	1.04452	0.249018	4.19454	2.7343e-05	0.000529417	183.017	699.905
MT-ATP6	79073.7	1.24166	0.247602	5.01475	5.31035e-07	1.7402e-05	1810.97	6070.31
MT-CO3	144663	1.41155	0.262985	5.3674	7.98813e-08	3.14681e-06	3071.31	11552.3
MT-ND3	8630.5	1.61513	0.344556	4.68757	2.76466e-06	7.51379e-05	147.653	622.443
MT-ND4L	13048.5	1.25899	0.227196	5.54142	3.00023e-08	1.29184e-06	326.895	1055
MT-ND4	170415	1.40544	0.246988	5.69033	1.26793e-08	5.85063e-07	3977.9	12765.9
MT-ND5	155700	1.23338	0.249267	4.94803	7.49697e-07	2.38807e-05	4089.01	12746.6
MT-ND6	30911.3	1.34105	0.339796	3.94662	7.92623e-05	0.0012955	733.718	2390.49
MT-CYB	146903	1.51698	0.335393	4.52298	6.09748e-06	0.000146892	2681.24	12672.8
MT-TP	2763.19	1.23076	0.353049	3.4861	0.000490124	0.00562749	65.489	203.637

## Sheet: 28_vs_0_DEG_sig_only_WTC
	baseMean	log2FoldChange	lfcSE	stat	pvalue	padj	cpm
MTND1P23	723.433	1.40406	0.240401	5.84051	5.20399e-09	6.47e-07	15.282
MTND2P28	962.893	1.74705	0.281732	6.2011	5.60712e-10	9.1162e-08	16.5646
MTCO2P12	2274.08	1.34947	0.23648	5.70647	1.15341e-08	1.2456e-06	52.6257
MTATP6P1	20279.5	1.31149	0.22854	5.73856	9.54849e-09	1.0595e-06	452.779
MTCO3P12	2451.19	1.48147	0.238299	6.21685	5.07248e-10	8.43228e-08	50.3536
MIR34AHG	98.7818	2.31098	0.359409	6.42995	1.27643e-10	2.95076e-08	1.3926
LINC01759	41.5684	1.39511	0.283904	4.914	8.92365e-07	5.28102e-05	0.659654
CLCNKB	649.389	-1.09996	0.147095	-7.47787	7.55357e-14	3.38652e-11	27.8154
CSMD2	10.8314	3.87266	0.570461	6.78865	1.13187e-11	3.28352e-09	0.109942
CDCA8	969.118	-1.04056	0.194097	-5.36105	8.27394e-08	6.95528e-06	34.2287
CDC20	1632.26	-1.00898	0.144013	-7.00621	2.44859e-12	8.83583e-10	71.9756
KIF2C	869.62	-1.16086	0.146572	-7.92008	2.37353e-15	1.75582e-12	34.5585
CDKN2C	35.3162	-1.17485	0.316337	-3.71393	0.000204062	0.00394989	2.12555
CYMP-AS1	28.2567	2.32574	0.406633	5.7195	1.06839e-08	1.16227e-06	0.916186
ITGA10	334.487	1.08505	0.28854	3.76048	0.000169586	0.00347029	11.9471
AQP10	779.323	1.01934	0.219723	4.63922	3.49731e-06	0.000159208	12.5701
AL353807.1	33.691	-1.70878	0.453145	-3.77093	0.000162639	0.00336067	0.732949
IQGAP3	267.96	-1.01474	0.229618	-4.41924	9.90501e-06	0.000375756	13.5962
NUF2	273.407	-1.10237	0.216179	-5.09935	3.40816e-07	2.36731e-05	8.6488
METTL11B	41.3413	1.26732	0.315762	4.01353	5.98164e-05	0.00155227	0.989481
PRRX1	98.2157	1.41224	0.34528	4.09014	4.31121e-05	0.00119895	3.29827
ANKRD45	899.347	1.02431	0.277549	3.69054	0.000223778	0.00422946	28.0353
KLHL20	2107.34	1.19684	0.154277	7.7577	8.64819e-15	5.56304e-12	58.1595
B3GALT2	226.488	1.02054	0.269345	3.78898	0.000151265	0.00318799	9.85816
ASPM	305.858	-1.64542	0.207707	-7.92185	2.33997e-15	1.75582e-12	12.0204
KIF14	184.668	-1.22266	0.253403	-4.82496	1.40029e-06	7.53356e-05	6.99966
PHLDA3	405.031	1.11387	0.193817	5.74704	9.08204e-09	1.02572e-06	9.78487
SYT2	18.8176	1.63347	0.378115	4.32003	1.56006e-05	0.000552178	0.659654
AC104463.2	49.0931	1.09169	0.27761	3.93244	8.40863e-05	0.00205608	1.35596
NFASC	139.847	1.0642	0.229596	4.63509	3.56774e-06	0.000161916	6.85307
G0S2	2561.04	1.25382	0.251498	4.98539	6.18355e-07	3.9217e-05	70.583
NEK2	655.588	-1.31817	0.250877	-5.25425	1.48631e-07	1.15737e-05	26.7526
CENPF	1055.33	-1.26974	0.135544	-9.36773	7.4108e-21	1.82738e-17	48.7777
HIST3H2BB	35.7751	1.19341	0.293255	4.06952	4.71099e-05	0.00128123	0.329827
PCNX2	33.9614	1.01434	0.279102	3.63429	0.00027875	0.00504786	0.989481
KCNK1	113.922	1.25803	0.350959	3.58454	0.000337667	0.00583619	3.70139
MYCN	81.8563	-1.38679	0.33464	-4.14411	3.41133e-05	0.00101706	3.48151
KCNK3	107.47	1.03663	0.273302	3.79297	0.000148855	0.00315969	4.03122
PLB1	52.0618	1.12661	0.290726	3.87515	0.000106558	0.00247239	1.50254
LDHAP3	59.0614	-1.77373	0.467088	-3.79743	0.000146204	0.00312134	3.95792
PKDCC	478.377	1.23959	0.188194	6.58678	4.49462e-11	1.1083e-08	15.8683
AC007743.1	32.3349	-1.32711	0.353193	-3.75746	0.000171648	0.00350765	1.75908
ADD2	1811.36	-1.01131	0.234991	-4.30362	1.68029e-05	0.000586317	63.0702
LDHAP7	110.673	-1.49913	0.390944	-3.83464	0.00012575	0.0028274	6.44995
MTATP8P2	18.8848	1.29955	0.370291	3.50953	0.000448896	0.00733858	0.586359
BUB1	1725.99	-1.06973	0.130972	-8.16762	3.14536e-16	3.32397e-13	72.0122
CKAP2L	467.281	-1.15719	0.167598	-6.90454	5.03671e-12	1.65596e-09	20.0461
NOSTRIN	36.1078	-1.6649	0.361828	-4.60136	4.1975e-06	0.000185379	1.09942
SPC25	463.206	-1.34505	0.214983	-6.25656	3.93549e-10	6.85007e-08	14.3291
DHRS9	1146.65	1.90509	0.429118	4.43956	9.01418e-06	0.000349122	17.5541
INPP1	168.612	1.19493	0.191799	6.2301	4.66152e-10	7.83718e-08	4.91076
STK17B	495.725	-1.2265	0.11934	-10.2773	8.91738e-25	6.59663e-21	19.5697
SGO2	366.989	-1.28348	0.205045	-6.25953	3.86152e-10	6.85007e-08	11.5073
EPHA4	508.438	1.19304	0.244566	4.87821	1.07051e-06	6.11512e-05	22.4282
INPP5D	62.0943	1.57076	0.363862	4.31692	1.58221e-05	0.000558682	0.329827
HJURP	767.275	-1.13512	0.140691	-8.06817	7.1358e-16	5.86523e-13	40.2755
AC018816.1	61.7226	1.41637	0.361218	3.92109	8.81481e-05	0.00212749	1.06278
SLC6A6	74.4591	1.04033	0.258083	4.03097	5.55482e-05	0.00147282	2.63862
PLCL2	1696.81	-1.29585	0.195788	-6.61863	3.62548e-11	9.09134e-09	103.566
SGO1	195.57	-1.193	0.211134	-5.65045	1.60026e-08	1.66731e-06	7.62267
COL7A1	277.958	1.02042	0.262311	3.89011	0.000100198	0.00235368	9.85816
DOCK3	32.0857	1.20061	0.347219	3.45779	0.00054463	0.00844633	0.989481
MTRNR2L12	8210.18	1.22389	0.238112	5.13998	2.74766e-07	1.99273e-05	237.365
RPL10P7	55.4714	1.89823	0.326392	5.81579	6.0348e-09	7.14279e-07	0.879539
TMCC1-AS1	53.9275	-1.07319	0.26958	-3.98096	6.86385e-05	0.00172713	2.01561
TMEM108	101.753	1.43272	0.326418	4.3892	1.13769e-05	0.000421856	3.51815
SLCO2A1	37.844	-2.48342	0.576056	-4.31108	1.62462e-05	0.000569578	1.86902
ESYT3	65.1436	1.02739	0.295385	3.47814	0.000504907	0.00790487	2.45538
CLSTN2	602.091	1.011	0.254735	3.96881	7.22325e-05	0.0018052	15.0254
LXN	89.601	-1.24005	0.327009	-3.79209	0.000149383	0.00316636	2.96844
TRIM59	1089.46	-1.27687	0.133187	-9.58698	9.07011e-22	2.68385e-18	40.8985
ETV5	494.939	1.04258	0.175331	5.94634	2.74206e-09	3.59016e-07	18.2504
ABLIM2	97.4038	1.46266	0.263208	5.55704	2.74386e-08	2.74293e-06	2.9318
AC093809.1	115.521	1.79436	0.289312	6.20215	5.56978e-10	9.1162e-08	2.1622
NCAPG	683.738	-1.18049	0.151933	-7.7698	7.86106e-15	5.28656e-12	23.8941
SOD3	28.5567	2.01764	0.402207	5.01641	5.26449e-07	3.4312e-05	0.623006
NSUN7	84.3305	-1.26419	0.248884	-5.07945	3.78533e-07	2.56899e-05	3.37156
SPATA18	302.723	1.3881	0.182258	7.61609	2.61469e-14	1.33394e-11	6.44995
SULT1E1	125.46	1.99041	0.567755	3.50575	0.000455318	0.00737835	1.13607
KPNA2P1	37.2131	-1.24358	0.354651	-3.5065	0.00045404	0.00737835	1.06278
AC097478.1	25.6432	2.23733	0.476272	4.69759	2.63253e-06	0.000125236	0.109942
BMPR1B	82.3937	-1.74954	0.409887	-4.26836	1.96919e-05	0.0006547	1.75908
CENPE	267.74	-1.31367	0.2047	-6.41754	1.3849e-10	3.10447e-08	9.49169
CCNA2	826.086	-1.23272	0.162354	-7.59279	3.1309e-14	1.54405e-11	31.077
HMGB2	8239	-1.009	0.0864913	-11.6659	1.90466e-31	2.81794e-27	307.252
NEIL3	123.415	-1.26805	0.243127	-5.2156	1.83225e-07	1.39733e-05	3.6281
LINC01099	46.3008	-1.62531	0.417879	-3.88944	0.000100476	0.00235586	0.769596
LINC01021	246.883	2.03936	0.238767	8.54118	1.32854e-17	1.96558e-14	3.6281
FST	51.2651	1.1241	0.250976	4.47892	7.50213e-06	0.000302436	1.13607
PLK2	950.582	1.23553	0.249816	4.94576	7.58488e-07	4.59911e-05	46.0292
DEPDC1B	104.998	-1.23147	0.261228	-4.71415	2.42728e-06	0.000116219	3.66474
CCNB1	2966.31	-1.12206	0.131991	-8.50107	1.87846e-17	2.52653e-14	101.733
MTRNR2L2	603.496	1.4187	0.24331	5.83083	5.51523e-09	6.74363e-07	17.151
MTCYBP18	268.209	1.73216	0.263761	6.56716	5.12836e-11	1.24384e-08	5.57041
MTND6P4	1298.19	1.44033	0.266621	5.40216	6.58425e-08	5.73024e-06	30.7838
MTND5P11	2009.82	1.49738	0.238876	6.26845	3.64671e-10	6.74413e-08	52.4425
MTND4P12	4275.62	1.31623	0.222948	5.90377	3.55289e-09	4.53146e-07	105.141
NPY6R	1649.45	1.00717	0.257651	3.90905	9.26585e-05	0.0022111	70.2165
MYOT	182.284	1.34066	0.343801	3.89953	9.63797e-05	0.0022815	4.83746
KIF20A	2108	-1.25095	0.151713	-8.24549	1.64489e-16	1.87201e-13	83.0064
CDC25C	195.808	-1.3052	0.207179	-6.29988	2.97878e-10	5.57861e-08	5.57041
PCDHA12	178.464	1.02	0.244135	4.178	2.94078e-05	0.000906144	8.02579
SPRY4	136.565	1.1337	0.298534	3.79755	0.000146132	0.00312134	4.47099
PTTG1	3687.5	-1.47445	0.205148	-7.18725	6.61073e-13	2.71682e-10	107.817
HMMR	390.725	-1.21508	0.179077	-6.78523	1.15902e-11	3.29765e-09	14.9155
HIST1H1A	33.8036	-2.70275	0.691807	-3.90679	9.35303e-05	0.00222503	0.329827
HIST1H4C	12670.7	-1.18774	0.145877	-8.14209	3.88509e-16	3.59249e-13	354.601
HIST1H2BC	219.966	1.74654	0.321065	5.43985	5.33244e-08	4.84009e-06	2.8585
HIST1H2AC	743.381	1.15005	0.249767	4.60448	4.13507e-06	0.000183844	15.2087
HIST1H3D	40.4046	1.13865	0.311822	3.65161	0.000260597	0.00479355	0.769596
HIST1H2BG	72.1642	1.18969	0.245772	4.84063	1.29425e-06	7.11839e-05	2.41873
HIST1H1D	23.436	-2.04566	0.559904	-3.65359	0.000258602	0.0047706	0.476417
HIST1H4H	160.871	1.36271	0.269155	5.0629	4.1293e-07	2.77696e-05	2.38208
KIFC1	1151.59	-1.0162	0.175168	-5.8013	6.58029e-09	7.66578e-07	29.0248
CDKN1A	20944.4	1.6401	0.25522	6.42623	1.30804e-10	2.9773e-08	431.524
PTCHD4	297.795	2.0568	0.266201	7.7265	1.10543e-14	6.81452e-12	5.46047
TTK	376.661	-1.32782	0.176821	-7.50941	5.93932e-14	2.74601e-11	15.0254
CD24	388.862	-1.00768	0.257101	-3.91941	8.87666e-05	0.00213893	10.1147
LINC02541	34.1181	1.55524	0.436069	3.5665	0.000361777	0.00619501	1.24601
CEP85L	391.101	1.45991	0.211573	6.90025	5.19106e-12	1.6696e-09	9.74822
SSXP10	61.6914	3.15043	0.355978	8.85005	8.74828e-19	1.61789e-15	0.366474
HEY2	816.668	-1.37448	0.281071	-4.89015	1.0076e-06	5.84608e-05	33.1659
SLC35D3	34.7758	1.28694	0.357369	3.60114	0.00031682	0.00558018	0.989481
ZDHHC14	78.8898	1.30349	0.224811	5.79815	6.70504e-09	7.75009e-07	2.45538
ACHE	19.8642	2.04244	0.496775	4.1114	3.93274e-05	0.00111679	0.513064
SERPINE1	200.931	1.15548	0.217874	5.30343	1.13649e-07	9.18818e-06	6.04683
MTRNR2L6	66.61	1.43781	0.29507	4.87277	1.10044e-06	6.26191e-05	2.45538
CSGALNACT1	24.7296	1.91489	0.516391	3.70822	0.000208724	0.00400529	0.769596
TNFRSF10C	236.286	1.99129	0.276183	7.21002	5.59439e-13	2.36483e-10	3.11503
ESCO2	201.869	-1.15273	0.221293	-5.20909	1.89774e-07	1.43985e-05	6.59654
PBK	940.456	-1.08163	0.169837	-6.36863	1.90724e-10	3.97432e-08	29.2447
ANK1	399.137	1.10666	0.279518	3.95915	7.52161e-05	0.0018766	15.5019
PTTG3P	23.0899	-1.9746	0.450299	-4.38508	1.15943e-05	0.000427775	0.696301
AC079089.1	39.3067	1.04453	0.30017	3.47979	0.000501808	0.00788137	0.806244
FABP5	656.165	-1.05278	0.22063	-4.7717	1.82681e-06	9.25605e-05	17.4442
AC109322.1	33.9974	1.10857	0.325009	3.4109	0.000647479	0.00957922	1.28266
PHF24	63.7443	1.15324	0.289281	3.98657	6.70341e-05	0.00169533	1.20937
FRMPD1	39.3902	1.27714	0.282862	4.51508	6.32923e-06	0.000263777	1.4659
DIRAS2	38.0269	1.63828	0.378884	4.32397	1.53245e-05	0.000543707	0.989481
AL445487.1	27.837	-1.7323	0.425637	-4.06989	4.70349e-05	0.00128123	0.769596
PAPPA	40.5224	1.62138	0.422791	3.83494	0.000125595	0.0028274	0.183237
ACBD7	62.0123	-1.12879	0.265311	-4.2546	2.09422e-05	0.000687005	2.23549
CDK1	1771.22	-1.29887	0.131502	-9.87718	5.22813e-23	1.93375e-19	64.5361
MYOZ1	418.359	1.26587	0.280422	4.51416	6.35681e-06	0.000264183	9.12521
PLAU	111.998	1.64922	0.391025	4.2177	2.46811e-05	0.00078576	2.56532
FAS	207.708	1.68091	0.288245	5.83154	5.49185e-09	6.74363e-07	2.71191
KIF20B	519.492	-1.15539	0.181822	-6.3545	2.09107e-10	4.238e-08	18.3237
KIF11	333.363	-1.1676	0.18246	-6.39919	1.56201e-10	3.39851e-08	16.6746
CRTAC1	83.7026	1.69694	0.390399	4.34667	1.38219e-05	0.000499986	2.78521
C10orf82	73.9285	-2.46522	0.681867	-3.61539	0.000299891	0.00532639	0.769596
LDHAP5	174.107	-1.66738	0.381828	-4.36684	1.26055e-05	0.000459355	9.9681
PTPRE	180.413	1.00867	0.292043	3.45385	0.000552652	0.00854388	5.0207
MKI67	466.263	-1.06859	0.196818	-5.42932	5.65702e-08	5.05649e-06	21.6953
TRIM22	60.8978	2.40476	0.362628	6.63147	3.32355e-11	8.47793e-09	1.02613
RIC3	276.163	1.09322	0.154848	7.05992	1.66603e-12	6.16221e-10	7.76926
MTRNR2L8	825.012	1.20097	0.235064	5.10912	3.23658e-07	2.28025e-05	25.6899
DKK3	9853.53	1.0651	0.187496	5.68063	1.34203e-08	1.4388e-06	365.522
KIF18A	403.89	-1.06478	0.203828	-5.22391	1.75182e-07	1.34291e-05	13.1198
DEPDC7	30.9171	-1.32928	0.382125	-3.47865	0.000503939	0.00789807	0.586359
FABP5P7	64.0594	-1.60965	0.344446	-4.67316	2.96602e-06	0.000137132	1.50254
VWCE	17.4042	2.11318	0.347641	6.07864	1.21206e-09	1.75853e-07	0.549712
FADS3	230.52	1.01314	0.217083	4.66708	3.05515e-06	0.000140376	9.89481
CARNS1	37.9998	1.44961	0.403491	3.59266	0.000327323	0.00568398	1.13607
RAB38	16.1534	-3.23021	0.755894	-4.27336	1.92547e-05	0.00064451	0.623006
AP002884.3	210.573	1.18177	0.237076	4.9848	6.20262e-07	3.9217e-05	6.37665
SCN4B	141.44	1.18043	0.208049	5.6738	1.39663e-08	1.47676e-06	2.8585
P3H3	78.1029	1.16918	0.329212	3.55146	0.000383107	0.00648521	2.34544
C1S	489.437	1.29011	0.244239	5.28218	1.27657e-07	1.02091e-05	23.1978
KLRF2	116.054	1.34668	0.360017	3.7406	0.000183585	0.00367542	4.39769
LMO3	404.651	-1.22309	0.220305	-5.55181	2.82734e-08	2.80742e-06	11.3241
BCAT1	356.374	-1.77087	0.514775	-3.44008	0.000581548	0.00887926	17.9939
TSPAN11	148.717	1.06524	0.221121	4.81747	1.45389e-06	7.76544e-05	6.34001
TROAP	461.943	-1.02786	0.195279	-5.26352	1.4132e-07	1.10626e-05	16.9311
AQP6	71.1436	-1.13397	0.328432	-3.45269	0.000555035	0.00857175	2.01561
RDH5	38.8694	1.39911	0.309056	4.52705	5.98134e-06	0.000249983	1.06278
NTN4	62.4487	1.42753	0.321045	4.44651	8.72772e-06	0.000342511	2.27214
GAS2L3	165.988	-1.45479	0.215154	-6.7616	1.36476e-11	3.67121e-09	7.65931
SRRM4	41.5075	1.00857	0.284799	3.54133	0.00039812	0.00669339	1.86902
SKA3	336.843	-1.15435	0.167543	-6.88987	5.5842e-12	1.75784e-09	9.49169
DACH1	69.2582	-2.13426	0.452207	-4.71965	2.36251e-06	0.000114226	1.86902
BORA	86.0193	-1.04972	0.294899	-3.55959	0.000371432	0.00633103	2.89515
GRTP1	147.399	-1.306	0.209281	-6.24044	4.36354e-10	7.42053e-08	5.13064
GAS6-AS1	83.9421	2.07856	0.402698	5.16158	2.44876e-07	1.79353e-05	1.06278
SLC22A17	813.901	1.01523	0.209014	4.85724	1.19036e-06	6.64581e-05	24.7737
CDKN3	713.162	-1.0897	0.158853	-6.85978	6.89663e-12	2.08236e-09	19.8263
DLGAP5	778.925	-1.49957	0.211963	-7.07468	1.49799e-12	5.68275e-10	22.3183
ADAM21	59.8695	1.01625	0.289021	3.51617	0.000437818	0.00718925	2.12555
LTBP2	136.748	1.17467	0.229677	5.11445	3.14654e-07	2.25522e-05	4.98405
CEP128	84.1754	-1.14247	0.2678	-4.26613	1.98891e-05	0.000659772	4.28775
AL139300.2	25.1137	1.86836	0.433027	4.31466	1.59852e-05	0.000563098	0.842891
KNL1	149.682	-1.24258	0.25506	-4.87171	1.10635e-06	6.27141e-05	4.54428
OIP5	151.024	-1.06748	0.242651	-4.39924	1.08632e-05	0.000408961	6.23006
NUSAP1	2492.98	-1.15251	0.150929	-7.6361	2.23901e-14	1.2269e-11	89.3831
SPTBN5	46.459	1.47816	0.333812	4.42814	9.50489e-06	0.000362445	1.53919
CCNB2	1454.14	-1.34015	0.175896	-7.61899	2.55669e-14	1.33394e-11	49.9505
LINGO1	217.368	-1.22258	0.229257	-5.33279	9.67141e-08	7.96672e-06	6.92637
CHRNA3	154.172	1.07842	0.216654	4.97761	6.43749e-07	4.01868e-05	4.72752
AEN	1487.16	1.29931	0.204192	6.36316	1.97639e-10	4.0612e-08	30.2341
PRC1	1561.33	-1.0221	0.109723	-9.3152	1.21718e-20	2.5726e-17	66.8083
RGS11	35.2206	1.26042	0.369614	3.41009	0.000649406	0.00957922	1.06278
CLDN6	4399.41	-1.63096	0.34535	-4.72262	2.32831e-06	0.000113688	104.482
PLK1	1306.23	-1.05045	0.150027	-7.00175	2.52788e-12	8.90474e-10	50.8666
PRRT2	88.7968	1.59476	0.322535	4.94445	7.63601e-07	4.61122e-05	3.81133
SEZ6L2	30.2228	2.26888	0.334812	6.77658	1.23057e-11	3.43514e-09	0.989481
FBXL19-AS1	71.4664	1.01044	0.285125	3.54387	0.000394304	0.00663678	1.24601
GNAO1	279.834	1.09007	0.231196	4.71493	2.418e-06	0.00011615	11.1775
CX3CL1	65.4972	1.22348	0.315847	3.87365	0.000107218	0.00248247	2.1622
SLC7A6	351.916	1.09096	0.110229	9.89726	4.27837e-23	1.93375e-19	12.4235
PKD1L2	130.974	1.43557	0.235396	6.09855	1.07034e-09	1.59957e-07	4.87411
MIR22HG	294.247	1.05639	0.164912	6.40577	1.49611e-10	3.30372e-08	8.13573
TRPV3	42.9557	1.04646	0.254179	4.11701	3.83818e-05	0.00109837	1.42925
DLG4	43.2119	1.07708	0.255381	4.21756	2.46961e-05	0.00078576	1.24601
AURKB	842.137	-1.26731	0.156203	-8.11323	4.92911e-16	4.28977e-13	31.3702
NTN1	109.638	1.15274	0.279594	4.12289	3.74141e-05	0.00108538	1.79572
MTRNR2L1	178.701	1.17795	0.3027	3.89148	9.96362e-05	0.00234732	4.72752
SLFN13	127.037	-1.00613	0.264725	-3.80067	0.000144303	0.00310461	4.28775
TOP2A	3607.48	-1.25806	0.175488	-7.16896	7.5568e-13	3.0217e-10	193.535
PRR11	485.764	-1.40695	0.178173	-7.89655	2.8673e-15	2.02008e-12	18.1771
FDXR	258.281	1.41112	0.225496	6.25783	3.90364e-10	6.85007e-08	4.14116
NDC80	748.719	-1.10096	0.175965	-6.25671	3.93191e-10	6.85007e-08	21.9518
MTCO2P2	453.487	1.12164	0.250225	4.48253	7.37616e-06	0.000299497	11.5073
SKA1	303.842	-1.06117	0.211457	-5.01837	5.21122e-07	3.4115e-05	6.96301
MAPK4	110.081	1.10198	0.24886	4.42814	9.50514e-06	0.000362445	3.66474
AC090409.1	38.0097	1.13331	0.300477	3.77171	0.000162134	0.00335493	1.28266
PLPPR2	332.719	1.26266	0.181069	6.97338	3.09413e-12	1.0404e-09	10.8476
GDF15	95.4133	3.39636	0.615644	5.51676	3.45303e-08	3.33905e-06	1.28266
NPHS1	14.3412	1.84135	0.536976	3.42911	0.000605568	0.00914223	0.366474
APLP1	53.747	1.77158	0.340325	5.20555	1.93426e-07	1.46007e-05	1.24601
CLIP3	95.9648	1.13201	0.282787	4.00304	6.25349e-05	0.00161034	2.52867
BBC3	29.7229	1.3063	0.324394	4.02691	5.6515e-05	0.00149311	1.28266
MEIS3	61.868	1.08444	0.29036	3.7348	0.000187861	0.00373075	0.989481
TRIB3	49.3757	1.32973	0.312151	4.2599	2.04514e-05	0.0006754	1.17272
PRND	79.8904	-1.60979	0.435511	-3.69633	0.000218741	0.00415439	2.19885
TPX2	1891.35	-1.19089	0.141301	-8.42804	3.51517e-17	4.33392e-14	80.6244
ZNF341	84.871	1.17421	0.289785	4.05201	5.07791e-05	0.00136516	5.13064
PROCR	29.3997	1.2057	0.322174	3.74238	0.000182283	0.00366987	1.06278
MMP24	50.3391	1.8012	0.410057	4.39256	1.12021e-05	0.000417611	2.30879
NNAT	654.609	-1.34493	0.222893	-6.03397	1.59976e-09	2.25414e-07	16.0516
PKIG	9025.26	1.0441	0.175333	5.95495	2.60159e-09	3.45651e-07	226.884
UBE2C	1740.06	-1.20242	0.160006	-7.51486	5.69704e-14	2.71896e-11	70.583
SLC13A3	31.6928	-1.82961	0.391406	-4.67445	2.9474e-06	0.000136698	1.79572
SULF2	86.6073	1.11934	0.324904	3.44515	0.000570743	0.00875948	1.50254
AL109955.1	124.917	1.02405	0.160173	6.39339	1.62246e-10	3.47889e-08	3.84798
KCTD17	174.136	1.12561	0.240399	4.68226	2.83734e-06	0.000133265	3.84798
GTSE1	409.476	-1.00817	0.183053	-5.50751	3.63935e-08	3.49638e-06	18.9467
ACE2	89.2438	1.45604	0.284824	5.11205	3.18686e-07	2.25596e-05	1.68578
EDA2R	863.466	1.22308	0.199779	6.12219	9.22988e-10	1.39343e-07	21.6586
FAM155B	31.0463	1.57499	0.448489	3.51176	0.000445156	0.00729355	0.476417
KIF4A	427.144	-1.04714	0.212686	-4.9234	8.50521e-07	5.07398e-05	16.9311
GDPD2	20.4059	1.27969	0.374456	3.41745	0.000632114	0.00941951	0.989481
MTND4P24	73.4224	1.22237	0.250978	4.87042	1.11363e-06	6.28859e-05	1.79572
STK26	422.035	-1.03316	0.172878	-5.97625	2.28335e-09	3.07658e-07	17.8839
GABRE	737.978	1.19028	0.223217	5.3324	9.69253e-08	7.96672e-06	30.2341
MT-RNR1	87125.5	1.25366	0.324673	3.86129	0.000112789	0.00259118	2325.17
MT-RNR2	425052	1.21378	0.237425	5.11226	3.18319e-07	2.25596e-05	12287.3
MT-ND1	47143.7	1.41287	0.235998	5.98679	2.14025e-09	2.98271e-07	910.982
MT-ND2	79168.2	1.85795	0.37282	4.98352	6.2438e-07	3.93094e-05	1362.44
MT-TC	40.3171	1.28836	0.363955	3.5399	0.000400274	0.00671233	0.439769
MT-CO2	188058	1.40185	0.222313	6.30572	2.86856e-10	5.51174e-08	4294.27
MT-ATP8	9420.24	1.31871	0.235783	5.59293	2.23272e-08	2.27814e-06	183.017
MT-ATP6	81213.1	1.33405	0.222959	5.98338	2.18552e-09	2.99395e-07	1810.97
MT-CO3	147945	1.48275	0.239527	6.1903	6.00513e-10	9.65717e-08	3071.31
MT-ND3	7877.74	1.28192	0.338579	3.78617	0.000152987	0.00320601	147.653
MT-ND4L	13324.8	1.32935	0.212251	6.26313	3.77337e-10	6.85007e-08	326.895
MT-ND4	170334	1.39502	0.221171	6.3074	2.83766e-10	5.51174e-08	3977.9
MT-ND5	165826	1.45801	0.240164	6.07088	1.27214e-09	1.82731e-07	4089.01
MT-ND6	32847.5	1.54869	0.33946	4.56221	5.06192e-06	0.000218341	733.718
MT-CYB	156506	1.7192	0.325251	5.28576	1.25186e-07	1.00659e-05	2681.24
