# Supplementary material for: Cardiac radiotherapy–induced epigenetic memory underlies electrophysiologic and metabolic reprogramming
Source: J Clin Invest. 2026 Feb 17;136(7):e193087. doi: 10.1172/JCI193087 (PMC13038212; doi:10.1172/JCI193087)
Supplement: Supplemental table 7 [file jci-136-193087-s023.xlsx]

## Sheet: filtered_toppfun_iCell_C1
Category	ID	Name	Source	p-value	q-value Bonferroni	q-value FDR B&H	q-value FDR B&Y	Hit Count in Query List	Hit Count in Genome	Hit in Query List
GO: Molecular Function	GO:0140097	catalytic activity, acting on DNA		0.00012	0.0611	0.0356	0.243	9	270	SGIP1,RBBP8,POLD1,POLE,MCM3,MCM4,POLA2,LIG1,PIF1
GO: Molecular Function	GO:0034061	DNA polymerase activity		0.00014	0.0712	0.0356	0.243	4	38	SGIP1,POLD1,POLE,POLA2
GO: Molecular Function	GO:0017116	single-stranded DNA helicase activity		0.000605	0.309	0.05	0.341	3	24	MCM3,MCM4,PIF1
GO: Molecular Function	GO:0003887	DNA-directed DNA polymerase activity		0.000684	0.349	0.05	0.341	3	25	POLD1,POLE,POLA2
GO: Molecular Function	GO:1904399	heparan sulfate binding		0.000713	0.363	0.05	0.341	2	6	COL11A1,MDK
GO: Molecular Function	GO:0032559	adenyl ribonucleotide binding		0.000728	0.371	0.05	0.341	23	1605	GALK1,STK17B,MAT1A,DTYMK,STK26,ROR2,MCM3,MCM4,PMEL,HUNK,PAK6,ABCA7,CDC7,IFIH1,LIG1,SLFN13,DDX54,PYGM,KHK,MAP2K6,HSPA6,PKN3,PIF1
GO: Molecular Function	GO:0005524	ATP binding		0.000896	0.457	0.05	0.341	22	1527	GALK1,STK17B,MAT1A,DTYMK,STK26,ROR2,MCM3,MCM4,PMEL,HUNK,PAK6,ABCA7,CDC7,IFIH1,LIG1,SLFN13,DDX54,KHK,MAP2K6,HSPA6,PKN3,PIF1
GO: Molecular Function	GO:0030554	adenyl nucleotide binding		0.000905	0.462	0.05	0.341	24	1735	GALK1,STK17B,MAT1A,DTYMK,STK26,ROR2,MCM3,MCM4,PMEL,HUNK,PAK6,LDHA,ABCA7,CDC7,IFIH1,LIG1,SLFN13,DDX54,PYGM,KHK,MAP2K6,HSPA6,PKN3,PIF1
GO: Molecular Function	GO:0016772	transferase activity, transferring phosphorus-containing groups		0.000964	0.491	0.05	0.341	17	1042	GALK1,ATP23,SGIP1,STK17B,POLD1,DTYMK,POLE,STK26,ROR2,HUNK,PAK6,POLA2,CDC7,KHK,MAP2K6,MARCKS,PKN3
GO: Molecular Function	GO:0140640	catalytic activity, acting on a nucleic acid		0.00098	0.5	0.05	0.341	13	681	SGIP1,RBBP8,POLD1,POLE,MCM3,MCM4,POLA2,RPP25,IFIH1,LIG1,SLFN13,DDX54,PIF1
GO: Biological Process	GO:0006261	DNA-templated DNA replication		2.8e-08	9.46e-05	9.46e-05	0.000824	11	177	RBBP8,POLD1,POLE,BARD1,MCM3,MCM4,POLA2,CDC7,LIG1,SLFN13,TIMELESS
GO: Biological Process	GO:0045005	DNA-templated DNA replication maintenance of fidelity		2.33e-06	0.00789	0.00358	0.0312	6	58	RBBP8,POLD1,POLE,BARD1,SLFN13,TIMELESS
GO: Biological Process	GO:0006271	DNA strand elongation involved in DNA replication		3.17e-06	0.0107	0.00358	0.0312	4	16	POLE,MCM3,MCM4,LIG1
GO: Biological Process	GO:0006260	DNA replication		9.19e-06	0.0311	0.00778	0.0677	11	318	RBBP8,POLD1,POLE,BARD1,MCM3,MCM4,POLA2,CDC7,LIG1,SLFN13,TIMELESS
GO: Biological Process	GO:0019320	hexose catabolic process		2.2e-05	0.0744	0.0149	0.13	5	51	GALK1,ACTN3,LDHA,KHK,ENO2
GO: Biological Process	GO:0090329	regulation of DNA-templated DNA replication		4.13e-05	0.14	0.0206	0.179	5	58	MCM3,MCM4,CDC7,SLFN13,TIMELESS
GO: Biological Process	GO:0045004	DNA replication proofreading		4.37e-05	0.148	0.0206	0.179	2	2	POLD1,POLE
GO: Biological Process	GO:0046365	monosaccharide catabolic process		4.87e-05	0.165	0.0206	0.179	5	60	GALK1,ACTN3,LDHA,KHK,ENO2
GO: Biological Process	GO:0000727	double-strand break repair via break-induced replication		6.02e-05	0.204	0.0211	0.183	3	12	MCM3,MCM4,CDC7
GO: Biological Process	GO:0006974	DNA damage response		6.22e-05	0.211	0.0211	0.183	18	955	DDIT4,ATP23,RBBP8,POLD1,POLE,BARD1,BRME1,RAD9B,MCM3,MCM4,CDC7,LIG1,NFATC4,SLFN13,TIMELESS,MAP2K6,PLSCR1,PIF1
GO: Biological Process	GO:0006096	glycolytic process		7.98e-05	0.27	0.0246	0.214	6	107	DDIT4,GALK1,ACTN3,LDHA,KHK,ENO2
GO: Biological Process	GO:0006287	base-excision repair, gap-filling		9.86e-05	0.334	0.0278	0.242	3	14	POLD1,POLE,LIG1
GO: Biological Process	GO:0022616	DNA strand elongation		0.000127	0.431	0.0332	0.289	4	39	POLE,MCM3,MCM4,LIG1
GO: Biological Process	GO:0006310	DNA recombination		0.000155	0.524	0.0374	0.326	10	362	RBBP8,BARD1,BRME1,MCM3,MCM4,CDC7,LIG1,H1-0,TIMELESS,PIF1
GO: Biological Process	GO:1902969	mitotic DNA replication		0.000182	0.615	0.041	0.357	3	17	MCM3,MCM4,LIG1
GO: Biological Process	GO:0033260	nuclear DNA replication		0.000205	0.694	0.0434	0.377	4	44	MCM3,MCM4,CDC7,LIG1
GO: Biological Process	GO:0006235	dTTP biosynthetic process		0.00026	0.88	0.0485	0.422	2	4	DTYMK,TYMS
GO: Biological Process	GO:0009212	pyrimidine deoxyribonucleoside triphosphate biosynthetic process		0.00026	0.88	0.0485	0.422	2	4	DTYMK,TYMS
GO: Biological Process	GO:0016052	carbohydrate catabolic process		0.000272	0.922	0.0485	0.422	7	189	DDIT4,GALK1,ACTN3,LDHA,PYGM,KHK,ENO2
Pathway	M16853	KEGG_DNA_REPLICATION	KEGG Legacy Pathways	2.24e-07	0.000291	0.000291	0.00225	6	36	POLD1,POLE,MCM3,MCM4,POLA2,LIG1
Pathway	M39335	WP_DNA_REPLICATION	WikiPathways	5.82e-07	0.000756	0.000378	0.00293	6	42	POLD1,POLE,MCM3,MCM4,POLA2,CDC7
Pathway	MM15368	REACTOME_ACTIVATION_OF_THE_PRE_REPLICATIVE_COMPLEX	Reactome Pathways	2.86e-06	0.00372	0.000744	0.00576	5	31	POLE,MCM3,MCM4,POLA2,CDC7
Pathway	M19312	REACTOME_DNA_STRAND_ELONGATION	Reactome Pathways	3.38e-06	0.00438	0.000744	0.00576	5	32	POLD1,MCM3,MCM4,POLA2,LIG1
Pathway	MM15380	REACTOME_DNA_REPLICATION	Reactome Pathways	3.57e-06	0.00464	0.000744	0.00576	8	124	POLD1,POLE,PSMB8,MCM3,MCM4,POLA2,CDC7,LIG1
Pathway	M9694	REACTOME_ACTIVATION_OF_THE_PRE_REPLICATIVE_COMPLEX	Reactome Pathways	3.96e-06	0.00513	0.000744	0.00576	5	33	POLE,MCM3,MCM4,POLA2,CDC7
Pathway	M39678	WP_RETINOBLASTOMA_GENE_IN_CANCER	WikiPathways	4.01e-06	0.00521	0.000744	0.00576	7	89	POLE,BARD1,MCM3,MCM4,CDC7,TYMS,CDC25A
Pathway	MM14687	REACTOME_ACTIVATION_OF_ATR_IN_RESPONSE_TO_REPLICATION_STRESS	Reactome Pathways	5.35e-06	0.00694	0.000868	0.00672	5	35	RAD9B,MCM3,MCM4,CDC7,CDC25A
Pathway	M11153	REACTOME_ACTIVATION_OF_ATR_IN_RESPONSE_TO_REPLICATION_STRESS	Reactome Pathways	7.1e-06	0.00921	0.00102	0.00793	5	37	RAD9B,MCM3,MCM4,CDC7,CDC25A
Pathway	MM15376	REACTOME_G1_S_TRANSITION	Reactome Pathways	1.06e-05	0.0138	0.00114	0.0088	7	103	POLE,PSMB8,MCM3,MCM4,POLA2,CDC7,CDC25A
Pathway	M543	REACTOME_CELL_CYCLE	Reactome Pathways	1.11e-05	0.0144	0.00114	0.0088	17	692	RBBP8,POLD1,POLE,MIS18A,PSMB8,BARD1,RAD9B,MCM3,MCM4,MZT1,POLA2,CDC7,TYMS,LIG1,TMPO,CDC25A,PIF1
Pathway	MM15378	REACTOME_S_PHASE	Reactome Pathways	1.14e-05	0.0148	0.00114	0.0088	8	145	POLD1,POLE,PSMB8,MCM3,MCM4,POLA2,LIG1,CDC25A
Pathway	MM15383	REACTOME_G2_M_CHECKPOINTS	Reactome Pathways	1.14e-05	0.0148	0.00114	0.0088	8	145	RBBP8,PSMB8,BARD1,RAD9B,MCM3,MCM4,CDC7,CDC25A
Pathway	M848	REACTOME_MITOTIC_G1_PHASE_AND_G1_S_TRANSITION	Reactome Pathways	1.39e-05	0.018	0.00129	0.00997	8	149	POLE,PSMB8,MCM3,MCM4,POLA2,CDC7,TYMS,CDC25A
Pathway	M47839	KEGG_MEDICUS_REFERENCE_BREAK_INDUCED_REPLICATION	KEGG Medicus Pathways	2.11e-05	0.0274	0.00183	0.0142	3	8	MCM3,MCM4,PIF1
Pathway	M3158	REACTOME_S_PHASE	Reactome Pathways	2.66e-05	0.0345	0.00216	0.0167	8	163	POLD1,POLE,PSMB8,MCM3,MCM4,POLA2,LIG1,CDC25A
Pathway	M5224	REACTOME_SYNTHESIS_OF_DNA	Reactome Pathways	3.03e-05	0.0394	0.00216	0.0168	7	121	POLD1,POLE,PSMB8,MCM3,MCM4,POLA2,LIG1
Pathway	MM14635	REACTOME_CELL_CYCLE	Reactome Pathways	3.16e-05	0.041	0.00216	0.0168	15	600	RBBP8,POLD1,POLE,MIS18A,PSMB8,BARD1,RAD9B,MCM3,MCM4,MZT1,POLA2,CDC7,LIG1,CDC25A,PIF1
Pathway	M19381	REACTOME_G2_M_CHECKPOINTS	Reactome Pathways	3.17e-05	0.0411	0.00216	0.0168	8	167	RBBP8,PSMB8,BARD1,RAD9B,MCM3,MCM4,CDC7,CDC25A
Pathway	MM15146	REACTOME_MITOTIC_G1_PHASE_AND_G1_S_TRANSITION	Reactome Pathways	4.58e-05	0.0594	0.00297	0.023	7	129	POLE,PSMB8,MCM3,MCM4,POLA2,CDC7,CDC25A
Pathway	M47858	KEGG_MEDICUS_REFERENCE_ORIGIN_UNWINDING_AND_ELONGATION	KEGG Medicus Pathways	6.56e-05	0.0851	0.00405	0.0314	4	30	POLE,MCM3,MCM4,POLA2
Pathway	M1017	REACTOME_DNA_REPLICATION	Reactome Pathways	7.07e-05	0.0917	0.00417	0.0323	8	187	POLD1,POLE,PSMB8,MCM3,MCM4,POLA2,CDC7,LIG1
Pathway	MM15369	REACTOME_DNA_REPLICATION_PRE_INITIATION	Reactome Pathways	7.47e-05	0.0969	0.00421	0.0326	6	96	POLE,PSMB8,MCM3,MCM4,POLA2,CDC7
Pathway	MM15912	WP_G1_TO_S_CELL_CYCLE_CONTROL	WikiPathways	8.42e-05	0.109	0.00455	0.0353	5	61	POLE,MCM3,MCM4,POLA2,CDC25A
Pathway	M39627	WP_G1_TO_S_CELL_CYCLE_CONTROL	WikiPathways	0.000106	0.138	0.00551	0.0427	5	64	POLE,MCM3,MCM4,POLA2,CDC25A
Pathway	MM15373	REACTOME_PROCESSIVE_SYNTHESIS_ON_THE_LAGGING_STRAND	Reactome Pathways	0.000133	0.173	0.00664	0.0515	3	14	POLD1,POLA2,LIG1
Pathway	M27570	REACTOME_HDR_THROUGH_HOMOLOGOUS_RECOMBINATION_HRR	Reactome Pathways	0.000142	0.184	0.00681	0.0528	5	68	RBBP8,POLD1,POLE,BARD1,RAD9B
Pathway	M744	REACTOME_PROCESSIVE_SYNTHESIS_ON_THE_LAGGING_STRAND	Reactome Pathways	0.000166	0.215	0.00767	0.0594	3	15	POLD1,POLA2,LIG1
Pathway	M40	PID_E2F_PATHWAY	PID Pathways	0.000198	0.257	0.00848	0.0657	5	73	RBBP8,MCM3,TYMS,CDC25A,WASF1
Pathway	MM15294	REACTOME_HOMOLOGY_DIRECTED_REPAIR	Reactome Pathways	0.000203	0.263	0.00848	0.0657	6	115	RBBP8,POLD1,POLE,BARD1,RAD9B,TIMELESS
Pathway	M39391	WP_DEREGULATION_OF_RAB_AND_RAB_EFFECTOR_GENES_IN_BLADDER_CANCER	WikiPathways	0.000203	0.263	0.00848	0.0657	3	16	EXPH5,UNC13D,SYTL4
Pathway	M47830	KEGG_MEDICUS_REFERENCE_LONG_PATCH_BER	KEGG Medicus Pathways	0.000245	0.318	0.00992	0.0769	3	17	POLD1,POLE,LIG1
Pathway	M66	PID_MYC_ACTIV_PATHWAY	PID Pathways	0.000287	0.373	0.0113	0.0875	5	79	PEG10,BCAT1,LDHA,CDCA7,CDC25A
Pathway	MM15374	REACTOME_LAGGING_STRAND_SYNTHESIS	Reactome Pathways	0.000345	0.448	0.0132	0.102	3	19	POLD1,POLA2,LIG1
Pathway	M9461	REACTOME_LAGGING_STRAND_SYNTHESIS	Reactome Pathways	0.000404	0.524	0.0146	0.113	3	20	POLD1,POLA2,LIG1
Pathway	MM15230	REACTOME_PCNA_DEPENDENT_LONG_PATCH_BASE_EXCISION_REPAIR	Reactome Pathways	0.000404	0.524	0.0146	0.113	3	20	POLD1,POLE,LIG1
Pathway	MM14796	REACTOME_ASSEMBLY_OF_COLLAGEN_FIBRILS_AND_OTHER_MULTIMERIC_STRUCTURES	Reactome Pathways	0.000421	0.546	0.0148	0.114	4	48	COL2A1,COL11A1,COL14A1,CTSV
Pathway	MM14605	REACTOME_TELOMERE_MAINTENANCE	Reactome Pathways	0.000456	0.591	0.0152	0.118	4	49	POLD1,POLA2,LIG1,PIF1
Pathway	M27505	REACTOME_PCNA_DEPENDENT_LONG_PATCH_BASE_EXCISION_REPAIR	Reactome Pathways	0.000468	0.608	0.0152	0.118	3	21	POLD1,POLE,LIG1
Pathway	M47860	KEGG_MEDICUS_REFERENCE_DNA_REPLICATION_TERMINATION	KEGG Medicus Pathways	0.000468	0.608	0.0152	0.118	3	21	MCM3,MCM4,PIF1
Pathway	M14804	REACTOME_EXTENSION_OF_TELOMERES	Reactome Pathways	0.000531	0.69	0.0167	0.129	4	51	POLD1,POLA2,LIG1,PIF1
Pathway	M27584	REACTOME_HOMOLOGY_DIRECTED_REPAIR	Reactome Pathways	0.00054	0.701	0.0167	0.129	6	138	RBBP8,POLD1,POLE,BARD1,RAD9B,TIMELESS
Pathway	M39668	WP_DNA_MISMATCH_REPAIR	WikiPathways	0.000617	0.801	0.0182	0.141	3	23	POLD1,POLE,LIG1
Pathway	MM15375	REACTOME_DNA_STRAND_ELONGATION	Reactome Pathways	0.000617	0.801	0.0182	0.141	3	23	POLD1,POLA2,LIG1
Pathway	MM15292	REACTOME_DNA_DOUBLE_STRAND_BREAK_REPAIR	Reactome Pathways	0.000651	0.846	0.0188	0.146	6	143	RBBP8,POLD1,POLE,BARD1,RAD9B,TIMELESS
Pathway	M47856	KEGG_MEDICUS_REFERENCE_DNA_REPLICATION_LICENSING	KEGG Medicus Pathways	0.000701	0.911	0.0198	0.153	3	24	MCM3,MCM4,CDC7
Pathway	MM15283	REACTOME_HDR_THROUGH_HOMOLOGOUS_RECOMBINATION_HRR	Reactome Pathways	0.000759	0.985	0.0202	0.156	4	56	RBBP8,POLD1,POLE,BARD1
Pathway	M5109	KEGG_PYRIMIDINE_METABOLISM	KEGG Legacy Pathways	0.000775	1	0.0202	0.156	5	98	POLD1,DTYMK,POLE,POLA2,TYMS
Pathway	M27593	REACTOME_GAP_FILLING_DNA_REPAIR_SYNTHESIS_AND_LIGATION_IN_GG_NER	Reactome Pathways	0.000793	1	0.0202	0.156	3	25	POLD1,POLE,LIG1
Pathway	MM14481	REACTOME_RESOLUTION_OF_AP_SITES_VIA_THE_MULTIPLE_NUCLEOTIDE_PATCH_REPLACEMENT_PATHWAY	Reactome Pathways	0.000793	1	0.0202	0.156	3	25	POLD1,POLE,LIG1
Pathway	M541	REACTOME_RESOLUTION_OF_AP_SITES_VIA_THE_MULTIPLE_NUCLEOTIDE_PATCH_REPLACEMENT_PATHWAY	Reactome Pathways	0.000793	1	0.0202	0.156	3	25	POLD1,POLE,LIG1
Pathway	M5336	REACTOME_CELL_CYCLE_MITOTIC	Reactome Pathways	0.000831	1	0.0207	0.161	12	560	POLD1,POLE,PSMB8,MCM3,MCM4,MZT1,POLA2,CDC7,TYMS,LIG1,TMPO,CDC25A
Pathway	M47826	KEGG_MEDICUS_REFERENCE_MISMATCH_REPAIR	KEGG Medicus Pathways	0.000892	1	0.0218	0.169	3	26	POLD1,POLE,LIG1
Pathway	MM15388	REACTOME_CELL_CYCLE_CHECKPOINTS	Reactome Pathways	0.000933	1	0.0224	0.174	8	274	RBBP8,PSMB8,BARD1,RAD9B,MCM3,MCM4,CDC7,CDC25A
Pathway	M42517	REACTOME_SIGNALING_BY_ALK	Reactome Pathways	0.000998	1	0.0231	0.179	3	27	MDK,PTPN6,CD274
Pathway	M47857	KEGG_MEDICUS_REFERENCE_PRE_IC_FORMATION	KEGG Medicus Pathways	0.000998	1	0.0231	0.179	3	27	POLE,MCM3,MCM4
Pathway	MM15430	REACTOME_CHROMOSOME_MAINTENANCE	Reactome Pathways	0.00101	1	0.0231	0.179	5	104	POLD1,MIS18A,POLA2,LIG1,PIF1
Pathway	M27103	REACTOME_ASSEMBLY_OF_COLLAGEN_FIBRILS_AND_OTHER_MULTIMERIC_STRUCTURES	Reactome Pathways	0.00105	1	0.0235	0.182	4	61	COL2A1,COL11A1,COL14A1,CTSV
Pathway	M27665	REACTOME_DNA_REPLICATION_PRE_INITIATION	Reactome Pathways	0.00113	1	0.0249	0.193	6	159	POLE,PSMB8,MCM3,MCM4,POLA2,CDC7
Pathway	M47825	KEGG_MEDICUS_REFERENCE_CORE_NER_REACTION	KEGG Medicus Pathways	0.00123	1	0.0267	0.207	3	29	POLD1,POLE,LIG1
Pathway	M16647	REACTOME_CELL_CYCLE_CHECKPOINTS	Reactome Pathways	0.00137	1	0.0292	0.226	8	291	RBBP8,PSMB8,BARD1,RAD9B,MCM3,MCM4,CDC7,CDC25A
Pathway	MM15367	REACTOME_DNA_REPLICATION_INITIATION	Reactome Pathways	0.00146	1	0.03	0.232	2	8	POLE,POLA2
Pathway	M27664	REACTOME_DNA_REPLICATION_INITIATION	Reactome Pathways	0.00146	1	0.03	0.232	2	8	POLE,POLA2
Pathway	M39861	WP_BASE_EXCISION_REPAIR	WikiPathways	0.0015	1	0.03	0.232	3	31	POLD1,POLE,LIG1
Pathway	M27582	REACTOME_DNA_DOUBLE_STRAND_BREAK_REPAIR	Reactome Pathways	0.0015	1	0.03	0.232	6	168	RBBP8,POLD1,POLE,BARD1,RAD9B,TIMELESS
Pathway	MM14683	REACTOME_TELOMERE_C_STRAND_LAGGING_STRAND_SYNTHESIS	Reactome Pathways	0.00165	1	0.0324	0.251	3	32	POLD1,POLA2,LIG1
Pathway	M47841	KEGG_MEDICUS_REFERENCE_HOMOLOGOUS_RECOMBINATION	KEGG Medicus Pathways	0.0018	1	0.0342	0.265	3	33	POLD1,POLE,BARD1
Pathway	MM15932	WP_MISMATCH_REPAIR	WikiPathways	0.00187	1	0.0342	0.265	2	9	POLD1,LIG1
Pathway	MM15185	REACTOME_MISMATCH_REPAIR_MMR_DIRECTED_BY_MSH2_MSH3_MUTSBETA	Reactome Pathways	0.00187	1	0.0342	0.265	2	9	POLD1,LIG1
Pathway	M3061	BIOCARTA_FEEDER_PATHWAY	BioCarta Pathways	0.00187	1	0.0342	0.265	2	9	PYGM,KHK
Pathway	M47756	KEGG_MEDICUS_REFERENCE_PDL_PD1_SHP_PI3K_SIGNALING_PATHWAY	KEGG Medicus Pathways	0.00187	1	0.0342	0.265	2	9	PTPN6,CD274
Pathway	MM15299	REACTOME_PROCESSING_OF_DNA_DOUBLE_STRAND_BREAK_ENDS	Reactome Pathways	0.00194	1	0.035	0.271	4	72	RBBP8,BARD1,RAD9B,TIMELESS
Pathway	M27030	REACTOME_TELOMERE_C_STRAND_LAGGING_STRAND_SYNTHESIS	Reactome Pathways	0.00197	1	0.035	0.271	3	34	POLD1,POLA2,LIG1
Pathway	MM15281	REACTOME_HDR_THROUGH_SINGLE_STRAND_ANNEALING_SSA	Reactome Pathways	0.00214	1	0.037	0.287	3	35	RBBP8,BARD1,RAD9B
Pathway	M5500	KEGG_BASE_EXCISION_REPAIR	KEGG Legacy Pathways	0.00214	1	0.037	0.287	3	35	POLD1,POLE,LIG1
Pathway	M27568	REACTOME_HDR_THROUGH_SINGLE_STRAND_ANNEALING_SSA	Reactome Pathways	0.00251	1	0.0424	0.328	3	37	RBBP8,BARD1,RAD9B
Pathway	MM15538	REACTOME_COLLAGEN_CHAIN_TRIMERIZATION	Reactome Pathways	0.00251	1	0.0424	0.328	3	37	COL2A1,COL11A1,COL14A1
Pathway	MM14573	REACTOME_COLLAGEN_FORMATION	Reactome Pathways	0.00261	1	0.0434	0.336	4	78	COL2A1,COL11A1,COL14A1,CTSV
Pathway	M27701	REACTOME_RESOLUTION_OF_ABASIC_SITES_AP_SITES	Reactome Pathways	0.00271	1	0.0446	0.345	3	38	POLD1,POLE,LIG1
Pathway	M47859	KEGG_MEDICUS_REFERENCE_OKAZAKI_FRAGMENT_MATURATION	KEGG Medicus Pathways	0.00283	1	0.0459	0.356	2	11	POLD1,LIG1
Pathway	MM15429	REACTOME_BASE_EXCISION_REPAIR	Reactome Pathways	0.00292	1	0.0469	0.363	3	39	POLD1,POLE,LIG1
Drug	ctd:C558013	NSC 689534	CTD	1.06e-10	1.95e-06	1.27e-06	1.32e-05	34	1570	DDIT4,POGLUT3,TRAF5,COL11A1,ASRGL1,GALK1,STK17B,PRXL2B,POLD1,DTYMK,VEPH1,BARD1,MCM3,MCM4,LMNB2,PALMD,POLA2,SPIN4,FAM81A,TFPI,CDC7,TYMS,LIG1,PROM1,BNIP3,CDCA7,GLI3,TMPO,CDC25A,EPCAM,MAP2K6,ENO2,HSPA6,FKBP5
Drug	ctd:C057693	troglitazone	CTD	1.38e-10	2.53e-06	1.27e-06	1.32e-05	31	1329	LRAT,DDIT4,SELENBP1,KLF6,MAT1A,POLD1,DTYMK,PEG10,POLE,CAPG,GBP2,MCM3,MCM4,GPR183,MDK,POLA2,USH1C,BHLHE40,FRMD4B,CDC7,STC1,TYMS,LIG1,PROM1,BNIP3,CDCA7,TIMELESS,CDC25A,MAP2K6,HSPA6,PKN3
Drug	ctd:C029497	2,3-bis(3'-hydroxybenzyl)butyrolactone	CTD	1.25e-09	2.3e-05	7.68e-06	7.98e-05	25	961	ATP23,C9orf40,KLF6,RBBP8,POLD1,POLE,BARD1,GBP2,MCM3,MCM4,LMNB2,MZT1,POLA2,BHLHE40,SPIN4,SLC39A8,TFPI,CDC7,TYMS,LIG1,SYTL4,TMPO,TIMELESS,CDC25A,CDCA4
Drug	ctd:D003375	Coumestrol	CTD	1.32e-08	0.000242	4.58e-05	0.000476	33	1796	H2AC11,DDIT4,ATP23,C9orf40,SELENBP1,KLF6,RBBP8,POLD1,POLE,BARD1,GBP2,MCM3,MCM4,LMNB2,MZT1,POLA2,BHLHE40,SPIN4,SLC39A8,TFPI,CDC7,STC1,TYMS,LIG1,SYTL4,TMPO,TIMELESS,CDC25A,CTSV,FKBP5,MARCKS,PIF1,CDCA4
Drug	ctd:C015559	trimellitic anhydride	CTD	1.41e-08	0.00026	4.58e-05	0.000476	34	1898	GALK1,SELENBP1,SPN,RBBP8,POLD1,DTYMK,POLE,PSMB8,BARD1,BCAT1,GBP2,MCM3,MCM4,LMNB2,HUNK,THOC3,POLA2,LDHA,SPIN4,TFPI,CDC7,STC1,RAB38,TYMS,LIG1,SH2D4A,CDCA7,PDGFD,TMPO,TIMELESS,CDC25A,HSPA6,PLSCR1,CDCA4
Drug	CID000003657	hydroxyurea	Stitch	1.49e-08	0.000275	4.58e-05	0.000476	16	436	AMPH,ASRGL1,RBBP8,POLD1,DTYMK,POLE,BARD1,MCM4,PALMD,POLA2,CDC7,TYMS,LIG1,H1-0,PNMA2,CDC25A
Drug	ctd:D001379	Azathioprine	CTD	1.84e-08	0.000338	4.83e-05	0.000503	19	639	POGLUT3,KLF6,PEG10,MIS18A,RNF144A,BARD1,MCM3,MCM4,SPIN4,CDC7,TYMS,IFIH1,PROM1,CDCA7,TMPO,CDC25A,MAP2K6,MARCKS,PIF1
Drug	CID000002210	NSC351140	Stitch	8.21e-08	0.00151	0.000189	0.00197	12	258	POLD1,PEG10,POLE,LMNB2,POLA2,CDC7,TYMS,LIG1,H1-0,CD274,TIMELESS,CDC25A
Drug	ctd:C029297	vinylidene chloride	CTD	1.07e-07	0.00196	0.000216	0.00225	28	1475	LRAT,ASRGL1,SELENBP1,KLF6,BEND5,EXPH5,STK17B,PRXL2B,POLE,CAPG,VEPH1,PSMB8,MCM3,MCM4,CA14,ACTN3,SLC39A8,ADD2,CDC7,LIG1,PROM1,CDCA7,REEP6,TMPO,KHK,FITM1,EPCAM,ENO2
Drug	ctd:D003703	Demecolcine	CTD	1.27e-07	0.00234	0.000216	0.00225	21	878	H2AC11,CDC42EP4,KLF6,RBBP8,POLE,RNF144A,CAPG,BARD1,BCAT1,GBP2,MCM4,POLA2,SPIN4,TFPI,BNIP3,ARL6IP1,CDCA7,SLFN13,CD274,TMPO,MARCKS
Drug	ctd:D004054	Diethylstilbestrol	CTD	1.29e-07	0.00238	0.000216	0.00225	26	1305	LRAT,DDIT4,ASRGL1,SELENBP1,KRT19,POLD1,CAPG,PSMB8,BCAT1,GBP2,MDK,LDHA,BHLHE40,OLFML3,SLC39A8,TFPI,RAB38,TYMS,IFIH1,PROM1,BNIP3,PLXDC2,ZMYND10,EPCAM,ENO2,MARCKS
Drug	CID000000625	AC1Q6S3R	Stitch	3.02e-07	0.00556	0.000417	0.00434	7	71	POLD1,DTYMK,POLE,POLA2,TYMS,ZMYND10,EPCAM
Drug	ctd:D005472	Fluorouracil	CTD	3.04e-07	0.0056	0.000417	0.00434	26	1364	COL2A1,DDIT4,KLF6,DTYMK,PEG10,BCAT1,MCM3,MCM4,CA14,POLA2,LDHA,TFPI,TYMS,LIG1,PROM1,BNIP3,CDCA7,H1-0,PNMA2,CD274,TIMELESS,KHK,CDC25A,PLSCR1,FKBP5,MARCKS
Drug	ctd:D015655	1-Methyl-4-phenylpyridinium	CTD	3.36e-07	0.00619	0.000417	0.00434	29	1657	H2AC11,DDIT4,TRAF5,COL11A1,GALK1,TRH,KLF6,BCAT1,MCM4,LMNB2,ACTN3,PMEL,LDHA,JAKMIP2,BHLHE40,OPRL1,STC1,TYMS,LIG1,PROM1,BNIP3,NFATC4,REEP6,H1-0,CDC25A,HSPA6,FKBP5,NXPH2,MARCKS
Drug	CID000455319	ara-C triphosphate	Stitch	3.4e-07	0.00626	0.000417	0.00434	5	24	ASRGL1,POLE,MDK,POLA2,EPCAM
Drug	ctd:C016104	sodium bichromate	CTD	6.65e-07	0.0123	0.000766	0.00797	28	1614	LRAT,DDIT4,GALK1,ATP23,KLF6,MAT1A,POLD1,POLE,MIS18A,CAPG,GBP2,MCM3,MCM4,LMNB2,POLA2,USH1C,TYMS,LIG1,ARL6IP1,CDCA7,SLFN13,PYGM,KHK,EPCAM,MAP2K6,SMIM1,PLSCR1,FKBP5
Drug	CID002723601	6-thioguanine	Stitch	1.61e-06	0.0296	0.00174	0.0181	8	130	ASRGL1,POLD1,POLE,POLA2,PRTFDC1,TYMS,LIG1,PNMA2
Drug	CID000001292	PPCM	Stitch	1.82e-06	0.0335	0.00186	0.0194	6	59	TRH,LDHA,TYMS,PNMA2,TIMELESS,ENO2
Drug	CID000013521	APTES	Stitch	2.12e-06	0.039	0.00205	0.0213	5	34	ASRGL1,MAT1A,PMEL,PNMA2,EPCAM
Drug	CID000000621	NSC82625	Stitch	2.52e-06	0.0464	0.00232	0.0241	8	138	POLD1,DTYMK,POLE,PMEL,POLA2,LDHA,ADD2,LIG1
Drug	ctd:D014750	Vincristine	CTD	4.12e-06	0.076	0.00352	0.0366	22	1182	CDC42EP4,KLF6,RBBP8,RNF144A,CAPG,CD109,BARD1,BCAT1,GBP2,MCM4,ZNF581,SPIN4,FAM81A,TFPI,TYMS,IFIH1,BNIP3,ARL6IP1,CDCA7,SLFN13,CD274,MARCKS
Drug	2439_DN	Menadione [58-27-5]; Down 200; 23.2uM; HL60; HT_HG-U133A	Broad Institute CMAP Down	4.2e-06	0.0774	0.00352	0.0366	9	197	EXPH5,BARD1,MCM3,MCM4,POLA2,CDC7,RPP25,LIG1,TMPO
Drug	5478_DN	Flufenamic acid [530-78-9]; Down 200; 14.2uM; MCF7; HT_HG-U133A	Broad Institute CMAP Down	4.56e-06	0.084	0.00365	0.038	9	199	STK17B,STC1,RNFT2,GLI3,DDX54,KHK,PDLIM2,PLSCR1,MARCKS
Drug	ctd:C015001	arsenite	CTD	7.45e-06	0.137	0.00572	0.0595	27	1724	COL2A1,DDIT4,COL11A1,SGIP1,KLF6,KRT19,POLE,CD109,BCAT1,GBP2,MCM4,LMNB2,MDK,BHLHE40,ZNF826P,PRTFDC1,TYMS,LIG1,PLXDC2,ZMYND10,PDGFD,H1-0,TMPO,PYGM,MAP2K6,ENO2,HSPA6
Drug	CID000126498	F-ara-ATP	Stitch	9.72e-06	0.179	0.00717	0.0745	4	22	POLE,POLA2,LIG1,CDC25A
Drug	ctd:D001374	Azacitidine	CTD	1.18e-05	0.218	0.00839	0.0873	12	415	TRH,KLF6,KRT19,BCAT1,GBP2,PROM1,BNIP3,H1-0,TMPO,COL14A1,ENO2,HSPA6
Drug	ctd:C022838	nickel chloride	CTD	1.35e-05	0.248	0.00918	0.0955	21	1178	DDIT4,KLF6,DTYMK,PSMB8,MCM3,MCM4,MDK,LDHA,CDC7,STC1,TYMS,IFIH1,BNIP3,ARL6IP1,TMPO,KHK,CDC25A,MAP2K6,ENO2,HSPA6,FKBP5
Drug	CID005273539	BrVarafUTP	Stitch	1.4e-05	0.258	0.0092	0.0957	4	24	POLD1,POLE,POLA2,PYGM
Drug	7094_DN	lomustine; Down 200; 100uM; PC3; HT_HG-U133A	Broad Institute CMAP Down	1.78e-05	0.328	0.0113	0.118	8	180	COL2A1,TRAF5,SPN,PAK6,ABCA7,GLI3,H1-0,MAP2K6
Drug	ctd:C026486	1,2,5,6-dibenzanthracene	CTD	1.9e-05	0.35	0.0114	0.119	17	837	TMEM88,H2AC11,LRAT,POLE,RNF144A,MCM3,PALMD,HUNK,BHLHE40,TFPI,RAB38,BNIP3,PDGFD,PRRG3,MAP2K6,MARCKS,PKN3
Drug	3740_UP	Gossypol [303-45-7]; Up 200; 7.8uM; PC3; HT_HG-U133A	Broad Institute CMAP Up	1.93e-05	0.355	0.0114	0.119	8	182	DDIT4,KLF6,BEND5,CA14,ACTN3,BHLHE40,STC1,ENO2
Drug	CID000176166	enzastaurin	Stitch	1.98e-05	0.366	0.0114	0.119	5	53	COL2A1,TRAF5,TYMS,PROM1,PKN3
Drug	CID000000646	AC1Q6S3Y	Stitch	2.14e-05	0.395	0.012	0.125	6	90	POLD1,POLE,MDK,POLA2,TYMS,EPCAM
Drug	CID000072188	araTTP	Stitch	2.28e-05	0.42	0.0123	0.128	4	27	POLD1,POLE,POLA2,TYMS
Drug	ctd:C002791	bismuth tripotassium dicitrate	CTD	2.36e-05	0.436	0.0124	0.129	7	136	AMPH,BCAT1,LDHA,BHLHE40,BNIP3,ENO2,MARCKS
Drug	ctd:C059765	amphotericin B, deoxycholate drug combination	CTD	2.68e-05	0.494	0.0135	0.141	11	379	KRT19,POLD1,POLE,CAPG,MCM3,MCM4,CDC7,LIG1,TIMELESS,FITM1,ENO2
Drug	CID000000546	phosphonoacetic acid	Stitch	2.75e-05	0.506	0.0135	0.141	6	94	POLD1,POLE,MIS18A,POLA2,TYMS,PNMA2
Drug	ctd:C006703	benzo(b)fluoranthene	CTD	2.79e-05	0.513	0.0135	0.141	24	1539	MAT1A,POLE,RNF144A,VEPH1,BARD1,MCM3,MCM4,CA14,PALMD,HUNK,MDK,BHLHE40,ABCA7,FRMD4B,OLFML3,TFPI,ZDHHC23,PNMA2,COL14A1,PRRG3,TIMELESS,CDC25A,PKN3,PIF1
Drug	4589_DN	Chloropyramine hydrochloride [6170-42-9]; Down 200; 12.2uM; PC3; HT_HG-U133A	Broad Institute CMAP Down	3.05e-05	0.561	0.014	0.145	8	194	GALK1,BEND5,PALMD,STC1,GRTP1,H1-0,KHK,MAP2K6
Drug	5830_DN	Cefotaxime sodium salt [64485-93-4]; Down 200; 8.4uM; PC3; HT_HG-U133A	Broad Institute CMAP Down	3.28e-05	0.604	0.014	0.145	8	196	SPN,BHLHE40,SH2D4A,RNFT2,PDGFD,DDX54,KHK,KDM6A
Drug	6252_UP	Hexestrol [84-16-2]; Up 200; 14.8uM; MCF7; HT_HG-U133A	Broad Institute CMAP Up	3.4e-05	0.626	0.014	0.145	8	197	KLF6,SPN,CAPG,JAKMIP2,TIMELESS,KHK,CDC25A,ENO2
Drug	7463_DN	Glutethimide, para-amino [125-84-8]; Down 200; 17.2uM; MCF7; HT_HG-U133A	Broad Institute CMAP Down	3.4e-05	0.626	0.014	0.145	8	197	C9orf40,STC1,GLI3,KHK,CDC25A,MAP2K6,PDLIM2,FKBP5
Drug	6408_DN	valdecoxib; Down 200; 10uM; PC3; HT_HG-U133A	Broad Institute CMAP Down	3.4e-05	0.626	0.014	0.145	8	197	COL2A1,LRAT,DRD1,KLF6,GPR183,FRMD4B,STC1,WASF1
Drug	CID000001690	4-epidoxorubicin	Stitch	3.41e-05	0.628	0.014	0.145	16	788	ASRGL1,KLF6,RBBP8,POLD1,PEG10,POLE,BARD1,POLA2,LDHA,TFPI,TYMS,PROM1,ARL6IP1,H1-0,CDC25A,PKN3
Drug	CID000444410	heparin pentasaccharide	Stitch	3.41e-05	0.629	0.014	0.145	7	144	SPN,DTYMK,POLE,MCM4,TFPI,LIG1,NXPH2
Drug	604_DN	arachidonic acid sodium salt; Down 200; 10uM; MCF7; HG-U133A	Broad Institute CMAP Down	3.78e-05	0.697	0.0146	0.152	8	200	KLF6,SPN,GBP2,JAKMIP2,NFATC4,CDC25A,MAP2K6,KDM6A
Drug	DB01643	Thymidine-5'-Phosphate	Drug Bank	3.86e-05	0.712	0.0146	0.152	2	2	DTYMK,TYMS
Drug	CID006443833	anthriscusin	Stitch	3.86e-05	0.712	0.0146	0.152	2	2	MDK,EPCAM
Drug	ctd:C014026	hexamethylene bisacetamide	CTD	3.95e-05	0.728	0.0146	0.152	5	61	POLE,MCM3,MCM4,POLA2,CDC7
Drug	ctd:D007649	Ketamine	CTD	3.96e-05	0.73	0.0146	0.152	16	798	COL11A1,TRH,KLF6,RBBP8,POLD1,MIS18A,MCM3,BHLHE40,ADD2,TYMS,BNIP3,ZDHHC23,CDCA7,TMPO,PYGM,ENO2
Drug	CID000084000	acyclovir triphosphate	Stitch	4.55e-05	0.839	0.0165	0.171	4	32	GALK1,POLD1,POLE,POLA2
Drug	ctd:D000069439	Dasatinib	CTD	4.72e-05	0.871	0.0167	0.174	12	478	DDIT4,COL11A1,MIS18A,VEPH1,POLA2,CDC7,STC1,PLXDC2,CD274,TMPO,TIMELESS,CDC25A
Drug	ctd:D013759	Dronabinol	CTD	5.06e-05	0.932	0.0175	0.182	17	905	DDIT4,DRD1,SELENBP1,POLE,VEPH1,MCM3,MDK,POLA2,ABCA7,OPRL1,TYMS,SERTAD4,CD274,EPCAM,MAP2K6,PDLIM2,HSPA6
Drug	ctd:D014640	Vancomycin	CTD	5.13e-05	0.945	0.0175	0.182	17	906	DDIT4,SELENBP1,KLF6,STK17B,POLD1,CAPG,PSMB8,GBP2,MCM4,CA14,OLFML3,SLC39A8,IFIH1,ZMYND10,KHK,PLSCR1,MARCKS
Drug	CID005481064	AC1NUK3C	Stitch	5.38e-05	0.991	0.018	0.187	5	65	ASRGL1,POLA2,TYMS,LIG1,ZMYND10
Drug	CID000000622	2'-deoxyadenosine 5'-triphosphate	Stitch	6.33e-05	1	0.0207	0.215	6	109	POLD1,POLE,POLA2,TYMS,LIG1,PTMAP5
Drug	ctd:C008261	lead acetate	CTD	6.39e-05	1	0.0207	0.215	26	1837	COL2A1,DDIT4,DRD1,COL11A1,KLF6,POLD1,POLE,MIS18A,BCAT1,CA14,GPR183,PMEL,MDK,LDHA,FRMD4B,OLFML3,SLC39A8,PROM1,PTPN6,ZMYND10,PDGFD,PYGM,KHK,MAP2K6,FKBP5,MARCKS
Drug	CID000002353	berberine	Stitch	6.79e-05	1	0.0216	0.225	9	280	COL2A1,SPN,KRT19,POLD1,TFPI,TYMS,LIG1,EPCAM,ENO2
Drug	CID000452640	CP-80	Stitch	7.32e-05	1	0.0229	0.238	4	36	SPN,MAT1A,LDHA,OPRL1
Drug	ctd:D003997	Dicarbethoxydihydrocollidine	CTD	8.22e-05	1	0.0253	0.263	3	14	KLF6,KRT19,PROM1
Drug	6677_UP	Ciclopirox ethanolamine [41621-49-2]; Up 200; 15uM; PC3; HT_HG-U133A	Broad Institute CMAP Up	8.73e-05	1	0.026	0.271	7	167	DDIT4,BEND5,STK17B,BHLHE40,STC1,ENO2,PDLIM2
Drug	CID000000197	AdPK	Stitch	8.75e-05	1	0.026	0.271	23	1548	GALK1,KRT19,STK17B,DTYMK,PEG10,STK26,ROR2,RAD9B,MCM3,MCM4,HUNK,PAK6,POLA2,LDHA,TFPI,CDC7,TYMS,KHK,CDC25A,MAP2K6,ENO2,HSPA6,PKN3
Drug	CID000667554	L-BVAU	Stitch	9.08e-05	1	0.0266	0.276	4	38	POLD1,POLE,POLA2,PYGM
Drug	CID000065049	arabinosylthymine	Stitch	9.39e-05	1	0.0271	0.281	5	73	LRAT,POLA2,TYMS,TMPO,PYGM
Drug	ctd:D002737	Chloroprene	CTD	9.63e-05	1	0.0272	0.283	21	1349	TMEM88,LRAT,SELENBP1,KLF6,SPN,STK17B,RNF144A,PSMB8,GBP2,GPR183,BHLHE40,SLC39A8,PROM1,PTPN6,SH2D4A,ZMYND10,REEP6,TNFRSF13C,PRRG3,FKBP5,MARCKS
Drug	1105_UP	monensin; Up 200; 10.9uM; MCF7; HT_HG-U133A_EA	Broad Institute CMAP Up	9.76e-05	1	0.0272	0.283	7	170	DDIT4,KLF6,LMNB2,BHLHE40,STC1,ENO2,MARCKS
Drug	CID000004156	methyl methanesulfonate	Stitch	9.89e-05	1	0.0272	0.283	10	364	DDIT4,RBBP8,POLD1,POLE,BARD1,POLA2,TFPI,LIG1,CDC25A,ENO2
Drug	CID006476333	isoacteoside	Stitch	0.000115	1	0.0304	0.316	2	3	MDK,GLI3
Drug	CID000099717	NSC 186908	Stitch	0.000115	1	0.0304	0.316	2	3	ASRGL1,MARCKS
Drug	CID000005875	paramethasone	Stitch	0.000115	1	0.0304	0.316	2	3	COL2A1,PNMA2
Drug	CID000000238	laevadosin	Stitch	0.000122	1	0.0314	0.327	25	1800	GALK1,STK17B,MAT1A,POLD1,DTYMK,POLE,STK26,ROR2,RAD9B,MCM3,MCM4,HUNK,PAK6,POLA2,LDHA,BHLHE40,PRTFDC1,CDC7,TYMS,LIG1,KHK,CDC25A,MAP2K6,ENO2,PKN3
Drug	CID000445446	mM Q	Stitch	0.000123	1	0.0314	0.327	4	41	DRD1,KCNH7,TRH,TIMELESS
Drug	ctd:D020122	tert-Butylhydroperoxide	CTD	0.000131	1	0.033	0.343	25	1808	DDIT4,AMPH,CDC42EP4,SELENBP1,RBBP8,POLD1,PEG10,GBP2,MCM3,MCM4,LMNB2,ADD2,STC1,IFIH1,LIG1,PTPN6,BNIP3,SH2D4A,ARL6IP1,RNFT2,TMPO,C17orf100,MAP2K6,CTSV,HSPA6
Drug	CID000072268	COMDP	Stitch	0.000152	1	0.0377	0.392	3	17	POLD1,POLE,POLA2
Drug	978_DN	pyrvinium pamoate; Down 200; 1.25uM; MCF7; HT_HG-U133A_EA	Broad Institute CMAP Down	0.000154	1	0.0379	0.394	7	183	EXPH5,TMPO,KHK,CDC25A,MAP2K6,CTSV,MARCKS
Drug	ctd:C011559	tributyltin	CTD	0.000166	1	0.0402	0.418	11	465	COL2A1,TMEM88,DDIT4,COL11A1,TRH,CA14,MDK,BHLHE40,STC1,BNIP3,REEP6
Drug	5777_DN	Spiperone [749-02-0]; Down 200; 10.2uM; PC3; HT_HG-U133A	Broad Institute CMAP Down	0.000171	1	0.0408	0.424	7	186	COL2A1,PALMD,PAK6,ADD2,CDC7,RPP25,KHK
Drug	CID000001273	AC1L1B3Z	Stitch	0.000177	1	0.0413	0.43	4	45	MAT1A,PAK6,CDC25A,MAP2K6
Drug	ctd:C016274	bromoacetate	CTD	0.000177	1	0.0413	0.43	4	45	ATP23,RBBP8,LIG1,MAP2K6
Drug	ctd:D002509	Cephaloridine	CTD	0.000182	1	0.0418	0.435	11	470	DDIT4,POLD1,POLE,BARD1,MCM3,POLA2,OPRL1,TYMS,LIG1,TIMELESS,ENO2
Drug	ctd:D017313	Fenretinide	CTD	0.000184	1	0.0418	0.435	8	251	DDIT4,BARD1,ACTN3,MDK,LDHA,BHLHE40,PYGM,MAP2K6
Drug	ctd:D058185	Magnetite Nanoparticles	CTD	0.000186	1	0.0418	0.435	20	1310	DDIT4,POGLUT3,TRAF5,SELENBP1,KLF6,RBBP8,STK26,CD109,GPR183,HUNK,FRMD4B,CDC7,IFIH1,SYTL4,GLI3,CD274,TMPO,COL14A1,ENO2,MARCKS
Drug	CID000003414	foscarnet	Stitch	0.000194	1	0.0424	0.441	7	190	COL2A1,COL11A1,POLD1,POLE,POLA2,TFPI,COL14A1
Drug	4454_DN	thioridazine hydrochloride; Down 200; 10uM; PC3; HT_HG-U133A	Broad Institute CMAP Down	0.000201	1	0.0424	0.441	7	191	COL2A1,SPN,PALMD,POLA2,KHK,CDC25A,MAP2K6
Drug	5327_UP	Benfluorex hydrochloride [23642-66-2]; Up 200; 10.4uM; MCF7; HT_HG-U133A	Broad Institute CMAP Up	0.000201	1	0.0424	0.441	7	191	DDIT4,CDC42EP4,FRMD4B,STC1,IFIH1,KDM6A,PLSCR1
Drug	CID000001322	1,2-dimethylhydrazine	Stitch	0.000204	1	0.0424	0.441	5	86	COL2A1,SPN,BHLHE40,TYMS,EPCAM
Drug	4487_DN	Clomipramine hydrochloride [17321-77-6]; Down 200; 11.4uM; PC3; HT_HG-U133A	Broad Institute CMAP Down	0.000207	1	0.0424	0.441	7	192	MCM4,POLA2,SLC39A8,SH2D4A,TMPO,CDC25A,MAP2K6
Drug	CID000000596	Cytosar-U	Stitch	0.000208	1	0.0424	0.441	10	399	COL11A1,ASRGL1,POLD1,POLE,POLA2,TYMS,PROM1,PTPN6,TMPO,PKN3
Drug	CID000000640	NSC23615	Stitch	0.000214	1	0.0424	0.441	7	193	POLD1,DTYMK,POLE,POLA2,TYMS,LIG1,PYGM
Drug	ctd:C543008	bis(4-hydroxyphenyl)sulfone	CTD	0.000217	1	0.0424	0.441	10	401	DDIT4,DRD1,COL11A1,GBP2,UNC13D,TFPI,STC1,IFIH1,MIR210HG,ENO2
Drug	4727_DN	Medrysone [2668-66-8]; Down 200; 11.6uM; MCF7; HT_HG-U133A	Broad Institute CMAP Down	0.000221	1	0.0424	0.441	7	194	STK17B,JAKMIP2,GRTP1,TMPO,TIMELESS,CDC25A,KDM6A
Drug	3447_DN	Hexylcaine hydrochloride [532-76-3]; Down 200; 13.4uM; MCF7; HT_HG-U133A	Broad Institute CMAP Down	0.000221	1	0.0424	0.441	7	194	POLE,GBP2,SH2D4A,H1-0,TMPO,FKBP5,MARCKS
Drug	ctd:C533894	LG 100815	CTD	0.000227	1	0.0424	0.441	5	88	KLF6,BARD1,BHLHE40,PDLIM2,MARCKS
Drug	2386_UP	Homochlorcyclizine dihydrochloride [1982-36-1]; Up 200; 10.4uM; HL60; HT_HG-U133A	Broad Institute CMAP Up	0.000228	1	0.0424	0.441	7	195	PEG10,GBP2,IFIH1,PROM1,KHK,PDLIM2,PLSCR1
Drug	CID000097272	5-deazaaminopterin	Stitch	0.00023	1	0.0424	0.441	2	4	COL2A1,TYMS
Drug	CID000095738	4-mercaptobenzoic acid	Stitch	0.00023	1	0.0424	0.441	2	4	MAT1A,TYMS
Drug	ctd:C496932	panobinostat	CTD	0.000234	1	0.0424	0.441	20	1333	TMEM88,COL11A1,ATP23,KLF6,KRT19,MAT1A,VEPH1,BHLHE40,OLFML3,SLC39A8,TFPI,STC1,RPP25,NFATC4,SYTL4,COL14A1,EPCAM,MAP2K6,CTSV,PLSCR1
Drug	2914_UP	Apramycin [37321-09-8]; Up 200; 7.4uM; HL60; HT_HG-U133A	Broad Institute CMAP Up	0.000235	1	0.0424	0.441	7	196	COL2A1,PEG10,CA14,ABCA7,TFPI,GLI3,COL14A1
Drug	2576_DN	Alexidine dihydrochloride [22573-93-9]; Down 200; 6.8uM; HL60; HT_HG-U133A	Broad Institute CMAP Down	0.000235	1	0.0424	0.441	7	196	SPN,PMEL,ABCA7,RPP25,SH2D4A,KHK,FKBP5
Drug	ctd:C062198	octa-2,4,6-trienoic acid	CTD	0.00024	1	0.0424	0.441	5	89	KLF6,BARD1,BHLHE40,PDLIM2,MARCKS
Drug	3466_UP	Carbinoxamine maleate salt [3505-38-2]; Up 200; 9.8uM; MCF7; HT_HG-U133A	Broad Institute CMAP Up	0.000242	1	0.0424	0.441	7	197	EXPH5,ROR2,STC1,GRTP1,DDX54,COL14A1,CDC25A
Drug	6488_DN	Bacitracin [1405-87-4]; Down 200; 2.8uM; MCF7; HT_HG-U133A	Broad Institute CMAP Down	0.00025	1	0.0424	0.441	7	198	STK17B,CAPG,MCM4,JAKMIP2,GLI3,PDGFD,TIMELESS
Drug	3700_DN	Merbromin [129-16-8]; Down 200; 5uM; PC3; HT_HG-U133A	Broad Institute CMAP Down	0.00025	1	0.0424	0.441	7	198	SPN,GBP2,PALMD,ADD2,TFPI,NFATC4,KHK
Drug	2400_UP	Dimenhydrinate [523-87-5]; Up 200; 8.6uM; HL60; HT_HG-U133A	Broad Institute CMAP Up	0.00025	1	0.0424	0.441	7	198	CDC42EP4,KLF6,PEG10,ADD2,STC1,PDGFD,PDLIM2
Drug	3439_UP	Merbromin [129-16-8]; Up 200; 5uM; MCF7; HT_HG-U133A	Broad Institute CMAP Up	0.00025	1	0.0424	0.441	7	198	GALK1,JAKMIP2,STC1,DDX54,TMPO,TIMELESS,FKBP5
Drug	CID000000751	glyceraldehyde	Stitch	0.00025	1	0.0424	0.441	6	140	LDHA,PROM1,ZDHHC23,TIMELESS,KHK,ENO2
Drug	CID000454146	OXT-ATP	Stitch	0.000251	1	0.0424	0.441	3	20	POLD1,POLE,POLA2
Drug	7477_UP	Atracurium besylate [64228-81-5]; Up 200; 3.2uM; MCF7; HT_HG-U133A	Broad Institute CMAP Up	0.000258	1	0.0424	0.441	7	199	KLF6,CAPG,GBP2,PMEL,ABCA7,SH2D4A,RNFT2
Drug	4085_DN	Thioridazine hydrochloride [130-61-0]; Down 200; 9.8uM; PC3; HT_HG-U133A	Broad Institute CMAP Down	0.000258	1	0.0424	0.441	7	199	POLE,MCM4,PALMD,POLA2,CDC7,GLI3,CDC25A
Drug	1469_DN	Dibucaine [85-79-0]; Down 200; 11.6uM; MCF7; HT_HG-U133A	Broad Institute CMAP Down	0.000258	1	0.0424	0.441	7	199	KLF6,CAPG,GRTP1,CDC25A,KDM6A,FKBP5,MARCKS
Drug	7516_UP	Ald1.1-H_000455; Up 200; 10uM; MCF7; HT_HG-U133A	Broad Institute CMAP Up	0.000258	1	0.0424	0.441	7	199	DRD1,GALK1,KLF6,CA14,PMEL,MAP2K6,CTSV
Drug	2045_DN	Guanabenz acetate [23256-50-0]; Down 200; 13.8uM; HL60; HG-U133A	Broad Institute CMAP Down	0.000258	1	0.0424	0.441	7	199	CDC42EP4,SPN,EXPH5,STK17B,BCAT1,PMEL,TMPO
Drug	ctd:D002922	Ciguatoxins	CTD	0.000268	1	0.0433	0.45	15	846	DDIT4,TRAF5,SELENBP1,RBBP8,STK17B,MAT1A,DTYMK,CA14,LMNB2,PALMD,FRMD4B,BNIP3,PLSCR1,FKBP5,MARCKS
Drug	ctd:C008493	methylselenic acid	CTD	0.000269	1	0.0433	0.45	10	412	DTYMK,GBP2,MCM3,LMNB2,TYMS,H1-0,CDC25A,WASF1,ENO2,FKBP5
Drug	CID000001151	AC1Q6S3S	Stitch	0.00027	1	0.0433	0.45	6	142	POLD1,DTYMK,POLE,POLA2,TYMS,LIG1
Drug	CID011957395	STF	Stitch	0.000289	1	0.0451	0.469	4	51	TFPI,STC1,PROM1,TMPO
Drug	CID000003366	5-fluorocytosine	Stitch	0.000289	1	0.0451	0.469	4	51	KCNH7,TYMS,ZMYND10,HSPA6
Drug	CID000122664	AC1L3V16	Stitch	0.000291	1	0.0451	0.469	3	21	POLD1,POLE,POLA2
Drug	CID000004326	AC1L1HWS	Stitch	0.000291	1	0.0451	0.469	3	21	MAT1A,TYMS,TMPO
Drug	CID000000602	alanine	Stitch	0.000294	1	0.0451	0.469	8	269	DRD1,ASRGL1,BCAT1,MDK,LDHA,OPRL1,TYMS,MARCKS
Drug	CID000002130	amantadine	Stitch	0.000325	1	0.0491	0.511	5	95	DRD1,RBBP8,PMEL,ZMYND10,MAP2K6
Drug	CID000315411	18F-FDG	Stitch	0.000335	1	0.0491	0.511	4	53	POLD1,DTYMK,TYMS,LIG1
Drug	CID000095509	octa-2,4,6-trienoic acid	Stitch	0.000335	1	0.0491	0.511	4	53	KLF6,BARD1,BHLHE40,PDLIM2
Drug	CID006438404	BVdUTP	Stitch	0.000335	1	0.0491	0.511	3	22	POLD1,POLE,POLA2
Drug	CID000004423	AC1L1I4V	Stitch	0.000335	1	0.0491	0.511	3	22	TRH,OPRL1,ZMYND10
Drug	CID000001139	NSC46713	Stitch	0.000337	1	0.0491	0.511	7	208	POLD1,DTYMK,POLA2,ADD2,TYMS,LIG1,PYGM
Drug	ctd:D004128	Dimethylnitrosamine	CTD	0.000338	1	0.0491	0.511	15	865	LRAT,KLF6,KRT19,MAT1A,CAPG,PSMB8,GBP2,PALMD,OLFML3,SLC39A8,PRTFDC1,TYMS,PROM1,ENO2,PLSCR1
Drug	CID000001134	deoxythymidin	Stitch	0.000349	1	0.0495	0.514	8	276	GALK1,DTYMK,POLA2,PRTFDC1,TYMS,TNFRSF13C,CD274,PYGM
Drug	ctd:D010126	Ozone	CTD	0.000362	1	0.0495	0.514	19	1273	DDIT4,AMPH,DRD1,TRH,KLF6,KRT19,MAT1A,POLD1,POLE,PSMB8,GBP2,LDHA,BHLHE40,RAB38,TYMS,LIG1,PRRG3,FKBP5,MARCKS
Drug	CID000004939	propidium iodide	Stitch	0.000376	1	0.0495	0.514	6	151	COL2A1,COL11A1,LDHA,TYMS,TNFRSF13C,MARCKS
Drug	ctd:C029938	nickel sulfate	CTD	0.000377	1	0.0495	0.514	22	1600	LRAT,DDIT4,KLF6,EXPH5,PEG10,PSMB8,MDK,BHLHE40,FAM81A,ZNF826P,STC1,IFIH1,LIG1,PTPN6,BNIP3,H1-0,CD274,EPCAM,ENO2,HSPA6,PLSCR1,MARCKS
Drug	ctd:D003561	Cytarabine	CTD	0.000379	1	0.0495	0.514	12	598	TMEM88,SGIP1,KRT19,PMEL,MDK,SPIN4,OLFML3,TFPI,RPP25,TYMS,OSR1,HSPA6
Drug	CID000375119	NSC654259	Stitch	0.000382	1	0.0495	0.514	2	5	POLD1,POLA2
Drug	CID000012203	decan-4-one	Stitch	0.000382	1	0.0495	0.514	2	5	TRH,OPRL1
Drug	CID000001551	2-cyclooctyl-2-hydroxyethylamine	Stitch	0.000382	1	0.0495	0.514	2	5	TRH,TFPI
Drug	CID000125618	5-trifluoromethyl-2'-deoxycytidine	Stitch	0.000382	1	0.0495	0.514	2	5	TYMS,PYGM
Drug	CID000164060	5-DACTHF	Stitch	0.000382	1	0.0495	0.514	2	5	LMNB2,TYMS
Drug	CID000165292	pyridine acetate	Stitch	0.000382	1	0.0495	0.514	2	5	TRH,TYMS
Drug	CID000092202	AC1L3NMP	Stitch	0.000382	1	0.0495	0.514	2	5	COL2A1,MDK
Drug	CID000164252	NNC-687	Stitch	0.000382	1	0.0495	0.514	2	5	DRD1,TRH
Drug	CID000083969	albendazole sulphoxide	Stitch	0.000382	1	0.0495	0.514	2	5	STC1,ZMYND10
Drug	CID000010248	elemicin	Stitch	0.000382	1	0.0495	0.514	2	5	MDK,EPCAM
Drug	CID000060418	NSC 615284	Stitch	0.000384	1	0.0495	0.514	3	23	TFPI,PNMA2,CDC25A
Drug	CID000098487	3 Mb	Stitch	0.000386	1	0.0495	0.514	4	55	KLF6,PRTFDC1,TYMS,PNMA2
Drug	6807_UP	Astemizole [68844-77-9]; Up 200; 8.8uM; MCF7; HT_HG-U133A	Broad Institute CMAP Up	0.000389	1	0.0495	0.514	6	152	DDIT4,KLF6,BHLHE40,FRMD4B,IFIH1,KDM6A
Disease	C0009402	Colorectal Carcinoma	DisGeNET Curated	1.76e-06	0.00368	0.00368	0.0302	15	702	SELENBP1,POLD1,POLE,CD109,LMNB2,PAK6,JAKMIP2,RAB38,TYMS,LIG1,PROM1,KCNQ5,GLI3,PDGFD,KDM6A
Disease	EFO_0801740	KDEL motif-containing protein 2 measurement	GWAS	0.000139	0.29	0.0275	0.226	2	4	POGLUT3,EXPH5
Disease	cv:C0265253	Stickler syndrome	Clinical Variations	0.000231	0.482	0.0275	0.226	2	5	COL2A1,COL11A1
Disease	EFO_0010074	trochanter size	GWAS	0.000231	0.482	0.0275	0.226	2	5	COL11A1,ATP23
Disease	C2020284	Stickler syndrome, type 1	DisGeNET Curated	0.000231	0.482	0.0275	0.226	2	5	COL2A1,COL11A1
Disease	C0023893	Liver Cirrhosis, Experimental	DisGeNET Curated	0.000406	0.846	0.0275	0.226	12	774	LRAT,KLF6,KRT19,CAPG,PSMB8,GBP2,PALMD,OLFML3,SLC39A8,PRTFDC1,EPCAM,PLSCR1
Disease	EFO_0004340, EFO_1000786	osteoarthritis, hip, body mass index	GWAS	0.000412	0.858	0.0275	0.226	3	30	COL2A1,SLC39A8,FKBP5
Disease	EFO_0803543	immature granulocyte measurement	GWAS	0.000483	1	0.0275	0.226	2	7	PRTFDC1,PKN3
Disease	EFO_0007968	tissue factor pathway inhibitor measurement	GWAS	0.000483	1	0.0275	0.226	2	7	TFPI,PLXDC2
Disease	DOID:10159 (biomarker_via_orthology)	osteonecrosis (biomarker_via_orthology)	AllianceGenome	0.000483	1	0.0275	0.226	2	7	COL2A1,TFPI
Disease	C0878659	Disproportionate short stature	DisGeNET Curated	0.000545	1	0.0275	0.226	4	77	COL2A1,COL11A1,ROR2,GLI3
Disease	DOID:3911 (implicated_via_orthology)	progeria (implicated_via_orthology)	AllianceGenome	0.000641	1	0.0275	0.226	2	8	LMNB2,PIF1
Disease	DOID:10159 (is_implicated_in)	osteonecrosis (is_implicated_in)	AllianceGenome	0.000822	1	0.0275	0.226	2	9	COL2A1,TFPI
Disease	C0153567	Uterine Cancer	DisGeNET Curated	0.00102	1	0.0275	0.226	2	10	BARD1,PROM1
Disease	EFO_1000650, HP_0000131	Uterine leiomyoma, estrogen-receptor negative breast cancer	GWAS	0.00102	1	0.0275	0.226	2	10	POGLUT3,EXPH5
Disease	DOID:2843 (implicated_via_orthology)	long QT syndrome (implicated_via_orthology)	AllianceGenome	0.00102	1	0.0275	0.226	2	10	KCNH7,KCNQ5
Disease	DOID:5844 (biomarker_via_orthology)	myocardial infarction (biomarker_via_orthology)	AllianceGenome	0.00112	1	0.0275	0.226	5	160	MDK,TFPI,BNIP3,PDGFD,KDM6A
Disease	C0030297	Pancreatic Neoplasm	DisGeNET Curated	0.00145	1	0.0275	0.226	4	100	RBBP8,LDHA,TYMS,EPCAM
Disease	DOID:674 (is_implicated_in)	cleft palate (is_implicated_in)	AllianceGenome	0.00149	1	0.0275	0.226	2	12	COL2A1,ROR2
Disease	C0346647	Malignant neoplasm of pancreas	DisGeNET Curated	0.00156	1	0.0275	0.226	4	102	RBBP8,LDHA,TYMS,EPCAM
Disease	C0023467	Leukemia, Myelocytic, Acute	DisGeNET Curated	0.00159	1	0.0275	0.226	5	173	TRH,CAPG,GPR183,H1-0,ENO2
Disease	C0003873	Rheumatoid Arthritis	DisGeNET Curated	0.00163	1	0.0275	0.226	5	174	COL2A1,DDIT4,TMPO,FKBP5,MARCKS
Disease	C0035334	Retinitis Pigmentosa	DisGeNET Curated	0.00168	1	0.0275	0.226	4	104	LRAT,PRTFDC1,PROM1,REEP6
Disease	C0677050	Manganese Poisoning	DisGeNET Curated	0.00205	1	0.0275	0.226	2	14	SLC39A8,BNIP3
Disease	EFO_0004340, MONDO_0004979	asthma, body mass index	GWAS	0.00205	1	0.0275	0.226	2	14	UNC13D,ACTN3
Disease	C0233612	Waxy flexibility	DisGeNET Curated	0.00235	1	0.0275	0.226	2	15	DRD1,TRH
Disease	C0007370	Catalepsy	DisGeNET Curated	0.00235	1	0.0275	0.226	2	15	DRD1,TRH
Disease	DOID:8398 (implicated_via_orthology)	osteoarthritis (implicated_via_orthology)	AllianceGenome	0.00235	1	0.0275	0.226	2	15	COL2A1,COL11A1
Disease	C0027092	Myopia	DisGeNET Curated	0.00235	1	0.0275	0.226	2	15	COL2A1,KCNQ5
Disease	DOID:3146 (implicated_via_orthology)	lipid metabolism disorder (implicated_via_orthology)	AllianceGenome	0.00235	1	0.0275	0.226	2	15	MAT1A,FITM1
Disease	C0009404	Colorectal Neoplasms	DisGeNET Curated	0.00238	1	0.0275	0.226	6	277	SELENBP1,POLD1,POLE,CD109,TYMS,PROM1
Disease	C0038015	Spondyloepiphyseal Dysplasia	DisGeNET Curated	0.00268	1	0.0275	0.226	2	16	COL2A1,COL11A1
Disease	DOID:0060250 (implicated_via_orthology)	idiopathic scoliosis (implicated_via_orthology)	AllianceGenome	0.00268	1	0.0275	0.226	2	16	SLC39A8,ZMYND10
Disease	C3541456	Spondyloepiphyseal Dysplasia Tarda, X-Linked	DisGeNET Curated	0.00268	1	0.0275	0.226	2	16	COL2A1,COL11A1
Disease	C4551479	Schwartz-Jampel Syndrome, Type 1	DisGeNET Curated	0.00268	1	0.0275	0.226	2	16	COL2A1,COL11A1
Disease	C0036391	Schwartz-Jampel Syndrome	DisGeNET Curated	0.00268	1	0.0275	0.226	2	16	COL2A1,COL11A1
Disease	C0025237	Melnick-Needles Syndrome	DisGeNET Curated	0.00268	1	0.0275	0.226	2	16	COL2A1,COL11A1
Disease	cv:C0017919	Glycogen storage disease	Clinical Variations	0.00303	1	0.0275	0.226	2	17	LDHA,PYGM
Disease	C0153943	Benign neoplasm of stomach	DisGeNET Curated	0.00303	1	0.0275	0.226	2	17	KLF6,POLE
Disease	EFO_0007807	erythrocyte cadmium measurement	GWAS	0.00303	1	0.0275	0.226	2	17	BCAT1,SLC39A8
Disease	C0496905	Neoplasm of uncertain or unknown behavior of stomach	DisGeNET Curated	0.00303	1	0.0275	0.226	2	17	KLF6,POLE
Disease	EFO_0803542	immature granulocyte count	GWAS	0.00303	1	0.0275	0.226	2	17	PRTFDC1,PKN3
Disease	C0154060	Carcinoma in situ of stomach	DisGeNET Curated	0.00303	1	0.0275	0.226	2	17	KLF6,POLE
Disease	C0432272	Van Buchem disease	DisGeNET Curated	0.00303	1	0.0275	0.226	2	17	COL2A1,COL11A1
Disease	C0026998	Acute Myeloid Leukemia, M1	DisGeNET Curated	0.00326	1	0.0275	0.226	4	125	TRH,CAPG,H1-0,ENO2
Disease	C1879321	Acute Myeloid Leukemia (AML-M2)	DisGeNET Curated	0.00326	1	0.0275	0.226	4	125	TRH,CAPG,H1-0,ENO2
Disease	C0038356	Stomach Neoplasms	DisGeNET Curated	0.00335	1	0.0275	0.226	6	297	SELENBP1,KLF6,POLE,TYMS,BNIP3,GLI3
Disease	C0024623	Malignant neoplasm of stomach	DisGeNET Curated	0.00352	1	0.0275	0.226	6	300	SELENBP1,KLF6,POLE,TYMS,BNIP3,GLI3
Disease	C0029422	Osteochondrodysplasias	DisGeNET Curated	0.00378	1	0.0275	0.226	2	19	COL2A1,COL11A1
Disease	C0013366	Dyschondroplasias	DisGeNET Curated	0.00378	1	0.0275	0.226	2	19	COL2A1,COL11A1
Disease	C0015397	Disorder of eye	DisGeNET Curated	0.00382	1	0.0275	0.226	5	212	COL2A1,LRAT,COL11A1,USH1C,PROM1
Disease	C0919267	ovarian neoplasm	DisGeNET Curated	0.00418	1	0.0275	0.226	4	134	SELENBP1,PRTFDC1,TYMS,EPCAM
Disease	C0026760	Multiple Epiphyseal Dysplasia	DisGeNET Curated	0.00419	1	0.0275	0.226	2	20	COL2A1,COL11A1
Disease	EFO_0008087	coagulation factor V measurement	GWAS	0.00419	1	0.0275	0.226	2	20	PAK6,PLXDC2
Disease	EFO_0005267	serum copper measurement	GWAS	0.00419	1	0.0275	0.226	2	20	SELENBP1,SMIM1
Disease	C1140680	Malignant neoplasm of ovary	DisGeNET Curated	0.00452	1	0.0275	0.226	4	137	SELENBP1,PRTFDC1,TYMS,EPCAM
Disease	C0699791	Stomach Carcinoma	DisGeNET Curated	0.00462	1	0.0275	0.226	2	21	KLF6,POLE
Disease	DOID:4195 (biomarker_via_orthology)	hyperglycemia (biomarker_via_orthology)	AllianceGenome	0.00462	1	0.0275	0.226	2	21	DRD1,LDHA
Disease	DOID:2216 (is_marker_for)	factor V deficiency (is_marker_for)	AllianceGenome	0.00485	1	0.0275	0.226	1	1	TFPI
Disease	C0265220	Pallister-Hall syndrome	DisGeNET Curated	0.00485	1	0.0275	0.226	1	1	GLI3
Disease	C0751812	Coma, Post-Traumatic, Prolonged	DisGeNET Curated	0.00485	1	0.0275	0.226	1	1	TRH
Disease	cv:C2675210	Cone-rod dystrophy 12	Clinical Variations	0.00485	1	0.0275	0.226	1	1	PROM1
Disease	cv:C5231469	Neurodevelopmental disorder with absent language and variable seizures	Clinical Variations	0.00485	1	0.0275	0.226	1	1	WASF1
Disease	C0796063	microcephaly-digital anomalies syndrome	DisGeNET Curated	0.00485	1	0.0275	0.226	1	1	RBBP8
Disease	603786	STARGARDT DISEASE 4	OMIM MedGen	0.00485	1	0.0275	0.226	1	1	PROM1
Disease	C1851536	Epiphyseal Dysplasia, Multiple, with Myopia and Conductive Deafness	DisGeNET Curated	0.00485	1	0.0275	0.226	1	1	COL2A1
Disease	cv:C0017924	Glycogen storage disease, type V	Clinical Variations	0.00485	1	0.0275	0.226	1	1	PYGM
Disease	150600	LEGG-CALVE-PERTHES DISEASE	OMIM MedGen	0.00485	1	0.0275	0.226	1	1	COL2A1
Disease	cv:C3554367	Epidermolysis bullosa simplex 4, localized or generalized intermediate, autosomal recessive	Clinical Variations	0.00485	1	0.0275	0.226	1	1	EXPH5
Disease	228520	FIBROCHONDROGENESIS 1	OMIM MedGen	0.00485	1	0.0275	0.226	1	1	COL11A1
Disease	cv:C0265235	Marshall syndrome	Clinical Variations	0.00485	1	0.0275	0.226	1	1	COL11A1
Disease	cv:C0265220	Pallister-Hall syndrome	Clinical Variations	0.00485	1	0.0275	0.226	1	1	GLI3
Disease	C0265235	Marshall syndrome	DisGeNET Curated	0.00485	1	0.0275	0.226	1	1	COL11A1
Disease	DOID:14415 (is_implicated_in)	Legg-Calve-Perthes disease (is_implicated_in)	AllianceGenome	0.00485	1	0.0275	0.226	1	1	COL2A1
Disease	cv:C2020284	Stickler syndrome type 1	Clinical Variations	0.00485	1	0.0275	0.226	1	1	COL2A1
Disease	DOID:0110376 (is_implicated_in)	retinitis pigmentosa 41 (is_implicated_in)	AllianceGenome	0.00485	1	0.0275	0.226	1	1	PROM1
Disease	EFO_0801066	arabonate measurement	GWAS	0.00485	1	0.0275	0.226	1	1	TYMS
Disease	615381	MANDIBULAR HYPOPLASIA, DEAFNESS, PROGEROID FEATURES, AND LIPODYSTROPHY SYNDROME	OMIM MedGen	0.00485	1	0.0275	0.226	1	1	POLD1
Disease	DOID:14695 (is_implicated_in)	galactokinase deficiency (is_implicated_in)	AllianceGenome	0.00485	1	0.0275	0.226	1	1	GALK1
Disease	C2931207	Usher syndrome, type 1C	DisGeNET Curated	0.00485	1	0.0275	0.226	1	1	USH1C
Disease	DOID:0110923 (is_implicated_in)	familial hemophagocytic lymphohistiocytosis 3 (is_implicated_in)	AllianceGenome	0.00485	1	0.0275	0.226	1	1	UNC13D
Disease	cv:C4748387	Extraoral halitosis due to methanethiol oxidase deficiency	Clinical Variations	0.00485	1	0.0275	0.226	1	1	SELENBP1
Disease	C2750737	DIARRHEA 5, WITH TUFTING ENTEROPATHY, CONGENITAL	DisGeNET Curated	0.00485	1	0.0275	0.226	1	1	EPCAM
Disease	200610	ACHONDROGENESIS, TYPE II	OMIM MedGen	0.00485	1	0.0275	0.226	1	1	COL2A1
Disease	cv:C2745959	Spondyloepiphyseal dysplasia congenita	Clinical Variations	0.00485	1	0.0275	0.226	1	1	COL2A1
Disease	cv:C2750063	Leber congenital amaurosis 14	Clinical Variations	0.00485	1	0.0275	0.226	1	1	LRAT
Disease	DOID:0110376 (implicated_via_orthology)	retinitis pigmentosa 41 (implicated_via_orthology)	AllianceGenome	0.00485	1	0.0275	0.226	1	1	PROM1
Disease	C0265279	Kniest dysplasia	DisGeNET Curated	0.00485	1	0.0275	0.226	1	1	COL2A1
Disease	DOID:0080350 (is_implicated_in)	retinitis pigmentosa 77 (is_implicated_in)	AllianceGenome	0.00485	1	0.0275	0.226	1	1	REEP6
Disease	cv:C2745907	Vel blood group system	Clinical Variations	0.00485	1	0.0275	0.226	1	1	SMIM1
Disease	609981	IMMUNODEFICIENCY 54	OMIM MedGen	0.00485	1	0.0275	0.226	1	1	MCM4
Disease	609508	STICKLER SYNDROME, TYPE I, NONSYNDROMIC OCULAR	OMIM MedGen	0.00485	1	0.0275	0.226	1	1	COL2A1
Disease	232600	GLYCOGEN STORAGE DISEASE V	OMIM MedGen	0.00485	1	0.0275	0.226	1	1	PYGM
Disease	cv:C0700635	Spondyloepimetaphyseal dysplasia, Strudwick type	Clinical Variations	0.00485	1	0.0275	0.226	1	1	COL2A1
Disease	602092	DEAFNESS, AUTOSOMAL RECESSIVE 18A	OMIM MedGen	0.00485	1	0.0275	0.226	1	1	USH1C
Disease	cv:C1835437	Platyspondylic dysplasia, Torrance type	Clinical Variations	0.00485	1	0.0275	0.226	1	1	COL2A1
Disease	C1835437	Platyspondylic Lethal Skeletal Dysplasia, Torrance Type	DisGeNET Curated	0.00485	1	0.0275	0.226	1	1	COL2A1
Disease	619774	IMMUNODEFICIENCY 96	OMIM MedGen	0.00485	1	0.0275	0.226	1	1	LIG1
Disease	619773	IMMUNODEFICIENCY 95	OMIM MedGen	0.00485	1	0.0275	0.226	1	1	IFIH1
Disease	182250	SINGLETON-MERTEN SYNDROME 1	OMIM MedGen	0.00485	1	0.0275	0.226	1	1	IFIH1
Disease	cv:C3715192	Mandibular hypoplasia-deafness-progeroid syndrome	Clinical Variations	0.00485	1	0.0275	0.226	1	1	POLD1
Disease	C4310626	RETINITIS PIGMENTOSA 77	DisGeNET Curated	0.00485	1	0.0275	0.226	1	1	REEP6
Disease	C1866688	Spondylometaphyseal dysplasia, Algerian type	DisGeNET Curated	0.00485	1	0.0275	0.226	1	1	COL2A1
Disease	DOID:0050544 (is_implicated_in)	hypermethioninemia (is_implicated_in)	AllianceGenome	0.00485	1	0.0275	0.226	1	1	MAT1A
Disease	cv:C1836683	Spondyloepiphyseal dysplasia with metatarsal shortening	Clinical Variations	0.00485	1	0.0275	0.226	1	1	COL2A1
Disease	C0342418	Hypothalamic hamartomas	DisGeNET Curated	0.00485	1	0.0275	0.226	1	1	GLI3
Disease	C3278138	FIBROCHONDROGENESIS 1	DisGeNET Curated	0.00485	1	0.0275	0.226	1	1	COL11A1
Disease	DOID:0080056 (implicated_via_orthology)	achondrogenesis type II (implicated_via_orthology)	AllianceGenome	0.00485	1	0.0275	0.226	1	1	COL2A1
Disease	cv:C3809543	Primary ciliary dyskinesia 22	Clinical Variations	0.00485	1	0.0275	0.226	1	1	ZMYND10
Disease	619248	VITREORETINOPATHY WITH PHALANGEAL EPIPHYSEAL DYSPLASIA	OMIM MedGen	0.00485	1	0.0275	0.226	1	1	COL2A1
Disease	DOID:0080237 (is_implicated_in)	autosomal dominant intellectual developmental disorder 46 (is_implicated_in)	AllianceGenome	0.00485	1	0.0275	0.226	1	1	KCNQ5
Disease	C4049798	Total Respiratory System Resistance	DisGeNET Curated	0.00485	1	0.0275	0.226	1	1	ROR2
Disease	DOID:14761 (is_implicated_in)	Greig cephalopolysyndactyly syndrome (is_implicated_in)	AllianceGenome	0.00485	1	0.0275	0.226	1	1	GLI3
Disease	DOID:0110188 (implicated_via_orthology)	Leber congenital amaurosis 14 (implicated_via_orthology)	AllianceGenome	0.00485	1	0.0275	0.226	1	1	LRAT
Disease	DOID:9248 (implicated_via_orthology)	Pallister-Hall syndrome (implicated_via_orthology)	AllianceGenome	0.00485	1	0.0275	0.226	1	1	GLI3
Disease	C4016019	DNA Ligase I Deficiency	DisGeNET Curated	0.00485	1	0.0275	0.226	1	1	LIG1
Disease	C1518693	Clear cell adenocarcinoma of ovary	DisGeNET Curated	0.00485	1	0.0275	0.226	1	1	BARD1
Disease	C3275495	KABUKI SYNDROME 2	DisGeNET Curated	0.00485	1	0.0275	0.226	1	1	KDM6A
Disease	cv:C1858084	Stickler syndrome type 2	Clinical Variations	0.00485	1	0.0275	0.226	1	1	COL11A1
Disease	DOID:0111348 (is_implicated_in)	multiple epiphyseal dysplasia with myopia and deafness (is_implicated_in)	AllianceGenome	0.00485	1	0.0275	0.226	1	1	COL2A1
Disease	DOID:0080028 (is_implicated_in)	spondyloepimetaphyseal dysplasia, Strudwick type (is_implicated_in)	AllianceGenome	0.00485	1	0.0275	0.226	1	1	COL2A1
Disease	612657	CONE-ROD DYSTROPHY 12	OMIM MedGen	0.00485	1	0.0275	0.226	1	1	PROM1
Disease	DOID:8886 (is_implicated_in)	chorioretinitis (is_implicated_in)	AllianceGenome	0.00485	1	0.0275	0.226	1	1	COL2A1
Disease	C0265306	Greig cephalopolysyndactyly syndrome	DisGeNET Curated	0.00485	1	0.0275	0.226	1	1	GLI3
Disease	cv:C5193036	Intrauterine growth retardation, metaphyseal dysplasia, adrenal hypoplasia congenita, genital anomalies, and immunodeficiency	Clinical Variations	0.00485	1	0.0275	0.226	1	1	POLE
Disease	C1863534	Stargardt disease 4	DisGeNET Curated	0.00485	1	0.0275	0.226	1	1	PROM1
Disease	cv:C3887501	Lipodystrophy, partial, acquired, susceptibility to	Clinical Variations	0.00485	1	0.0275	0.226	1	1	LMNB2
Disease	cv:C1862112	Brachydactyly type B1	Clinical Variations	0.00485	1	0.0275	0.226	1	1	ROR2
Disease	DOID:9248 (is_implicated_in)	Pallister-Hall syndrome (is_implicated_in)	AllianceGenome	0.00485	1	0.0275	0.226	1	1	GLI3
Disease	DOID:0110830 (implicated_via_orthology)	Usher syndrome type 1C (implicated_via_orthology)	AllianceGenome	0.00485	1	0.0275	0.226	1	1	USH1C
Disease	300867	KABUKI SYNDROME 2	OMIM MedGen	0.00485	1	0.0275	0.226	1	1	KDM6A
Disease	cv:C1837174	Familial hemophagocytic lymphohistiocytosis 3	Clinical Variations	0.00485	1	0.0275	0.226	1	1	UNC13D
Disease	C2677516	RETINITIS PIGMENTOSA 41 (disorder)	DisGeNET Curated	0.00485	1	0.0275	0.226	1	1	PROM1
Disease	DOID:0110812 (is_implicated_in)	hereditary spastic paraplegia 61 (is_implicated_in)	AllianceGenome	0.00485	1	0.0275	0.226	1	1	ARL6IP1
Disease	146510	PALLISTER-HALL SYNDROME	OMIM MedGen	0.00485	1	0.0275	0.226	1	1	GLI3
Disease	183900	SPONDYLOEPIPHYSEAL DYSPLASIA CONGENITA	OMIM MedGen	0.00485	1	0.0275	0.226	1	1	COL2A1
Disease	DOID:1800 (is_marker_for)	neuroendocrine carcinoma (is_marker_for)	AllianceGenome	0.00485	1	0.0275	0.226	1	1	ENO2
Disease	DOID:3717 (implicated_via_orthology)	gastric adenocarcinoma (implicated_via_orthology)	AllianceGenome	0.00485	1	0.0275	0.226	1	1	POLE
Disease	cv:C4225234	SLC39A8-CDG	Clinical Variations	0.00485	1	0.0275	0.226	1	1	SLC39A8
Disease	C1864947	Natural Killer Cell Deficiency, Familial Isolated	DisGeNET Curated	0.00485	1	0.0275	0.226	1	1	MCM4
Disease	DOID:0050553 (is_implicated_in)	JMP syndrome (is_implicated_in)	AllianceGenome	0.00485	1	0.0275	0.226	1	1	PSMB8
Disease	613494	IMMUNODEFICIENCY, COMMON VARIABLE, 4	OMIM MedGen	0.00485	1	0.0275	0.226	1	1	TNFRSF13C
Disease	cv:C2677516	Retinitis pigmentosa 41	Clinical Variations	0.00485	1	0.0275	0.226	1	1	PROM1
Disease	C2931743	Lactate dehydrogenase deficiency type A	DisGeNET Curated	0.00485	1	0.0275	0.226	1	1	LDHA
Disease	C0023234	Legg-Calve-Perthes Disease	DisGeNET Curated	0.00485	1	0.0275	0.226	1	1	COL2A1
Disease	C3810294	SPASTIC PARAPLEGIA 61, AUTOSOMAL RECESSIVE	DisGeNET Curated	0.00485	1	0.0275	0.226	1	1	ARL6IP1
Disease	C1852989	Vitreoretinopathy with Phalangeal Epiphyseal Dysplasia	DisGeNET Curated	0.00485	1	0.0275	0.226	1	1	COL2A1
Disease	DOID:2451 (is_marker_for)	protein S deficiency (is_marker_for)	AllianceGenome	0.00485	1	0.0275	0.226	1	1	TFPI
Disease	cv:C3278138	Fibrochondrogenesis 1	Clinical Variations	0.00485	1	0.0275	0.226	1	1	COL11A1
Disease	cv:C0265306	Greig cephalopolysyndactyly syndrome	Clinical Variations	0.00485	1	0.0275	0.226	1	1	GLI3
Disease	DOID:3459 (implicated_via_orthology)	breast carcinoma (implicated_via_orthology)	AllianceGenome	0.00485	1	0.0275	0.226	1	1	POLE
Disease	618707	NEURODEVELOPMENTAL DISORDER WITH ABSENT LANGUAGE AND VARIABLE SEIZURES	OMIM MedGen	0.00485	1	0.0275	0.226	1	1	WASF1
Disease	EFO_0802297	ATPase family AAA domain-containing protein 1 measurement	GWAS	0.00485	1	0.0275	0.226	1	1	FKBP5
Disease	608907	ALZHEIMER DISEASE 9, SUSCEPTIBILITY TO	OMIM MedGen	0.00485	1	0.0275	0.226	1	1	ABCA7
Disease	615685	SPASTIC PARAPLEGIA 61, AUTOSOMAL RECESSIVE	OMIM MedGen	0.00485	1	0.0275	0.226	1	1	ARL6IP1
Disease	606744	SECKEL SYNDROME 2	OMIM MedGen	0.00485	1	0.0275	0.226	1	1	RBBP8
Disease	616540	EPILEPSY, PROGRESSIVE MYOCLONIC, 9	OMIM MedGen	0.00485	1	0.0275	0.226	1	1	LMNB2
Disease	DOID:8469 (is_marker_for)	influenza (is_marker_for)	AllianceGenome	0.00485	1	0.0275	0.226	1	1	CD274
Disease	cv:C4310799	Immunodeficiency-centromeric instability-facial anomalies syndrome 3	Clinical Variations	0.00485	1	0.0275	0.226	1	1	CDCA7
Disease	615264	BLOOD GROUP, VEL SYSTEM	OMIM MedGen	0.00485	1	0.0275	0.226	1	1	SMIM1
Disease	DOID:14789 (is_implicated_in)	spondyloepiphyseal dysplasia congenita (is_implicated_in)	AllianceGenome	0.00485	1	0.0275	0.226	1	1	COL2A1
Disease	DOID:0060776 (implicated_via_orthology)	congenital diarrhea 5 with tufting enteropathy (implicated_via_orthology)	AllianceGenome	0.00485	1	0.0275	0.226	1	1	EPCAM
Disease	cv:C3810294	Hereditary spastic paraplegia 61	Clinical Variations	0.00485	1	0.0275	0.226	1	1	ARL6IP1
Disease	616583	SPONDYLOEPIPHYSEAL DYSPLASIA, STANESCU TYPE	OMIM MedGen	0.00485	1	0.0275	0.226	1	1	COL2A1
Disease	cv:C2931743	Glycogen storage disease due to lactate dehydrogenase M-subunit deficiency	Clinical Variations	0.00485	1	0.0275	0.226	1	1	LDHA
Disease	DOID:0070270 (is_implicated_in)	hereditary nonpolyposis colorectal cancer type 8 (is_implicated_in)	AllianceGenome	0.00485	1	0.0275	0.226	1	1	EPCAM
Disease	618336	INTRAUTERINE GROWTH RETARDATION, METAPHYSEAL DYSPLASIA, ADRENAL HYPOPLASIA CONGENITA, GENITAL ANOMALIES, AND IMMUNODEFICIENCY	OMIM MedGen	0.00485	1	0.0275	0.226	1	1	POLE
Disease	cv:C4225273	Spondyloepiphyseal dysplasia, Stanescu type	Clinical Variations	0.00485	1	0.0275	0.226	1	1	COL2A1
Disease	DOID:0110969 (is_implicated_in)	brachydactyly type B1 (is_implicated_in)	AllianceGenome	0.00485	1	0.0275	0.226	1	1	ROR2
Disease	cv:C4225289	Progressive myoclonic epilepsy type 9	Clinical Variations	0.00485	1	0.0275	0.226	1	1	LMNB2
Disease	C4310799	IMMUNODEFICIENCY-CENTROMERIC INSTABILITY-FACIAL ANOMALIES SYNDROME 3	DisGeNET Curated	0.00485	1	0.0275	0.226	1	1	CDCA7
Disease	C4225273	SPONDYLOEPIPHYSEAL DYSPLASIA, STANESCU TYPE	DisGeNET Curated	0.00485	1	0.0275	0.226	1	1	COL2A1
Disease	C0394016	Coma, Post-Head Injury	DisGeNET Curated	0.00485	1	0.0275	0.226	1	1	TRH
Disease	C4225289	EPILEPSY, PROGRESSIVE MYOCLONIC, 9	DisGeNET Curated	0.00485	1	0.0275	0.226	1	1	LMNB2
Disease	cv:C1442965	Legg-Calve-Perthes disease	Clinical Variations	0.00485	1	0.0275	0.226	1	1	COL2A1
Disease	cv:C5676930	Immunodeficiency 96	Clinical Variations	0.00485	1	0.0275	0.226	1	1	LIG1
Disease	cv:C5676929	Immunodeficiency 95	Clinical Variations	0.00485	1	0.0275	0.226	1	1	IFIH1
Disease	cv:C4760307	Hearing loss, autosomal dominant 37	Clinical Variations	0.00485	1	0.0275	0.226	1	1	COL11A1
Disease	C4539851	MENTAL RETARDATION, AUTOSOMAL DOMINANT 46	DisGeNET Curated	0.00485	1	0.0275	0.226	1	1	KCNQ5
Disease	184250	SPONDYLOEPIMETAPHYSEAL DYSPLASIA, STRUDWICK TYPE	OMIM MedGen	0.00485	1	0.0275	0.226	1	1	COL2A1
Disease	268310	ROBINOW SYNDROME, AUTOSOMAL RECESSIVE 1	OMIM MedGen	0.00485	1	0.0275	0.226	1	1	ROR2
Disease	612933	GLYCOGEN STORAGE DISEASE XI	OMIM MedGen	0.00485	1	0.0275	0.226	1	1	LDHA
Disease	DOID:0060764 (is_implicated_in)	autosomal recessive Robinow syndrome (is_implicated_in)	AllianceGenome	0.00485	1	0.0275	0.226	1	1	ROR2
Disease	cv:C1851536	Multiple epiphyseal dysplasia, Beighton type	Clinical Variations	0.00485	1	0.0275	0.226	1	1	COL2A1
Disease	C0751552	Malignant neoplasm of thymus	DisGeNET Curated	0.00485	1	0.0275	0.226	1	1	CD274
Disease	DOID:0110188 (is_implicated_in)	Leber congenital amaurosis 14 (is_implicated_in)	AllianceGenome	0.00485	1	0.0275	0.226	1	1	LRAT
Disease	cv:C5882664	Lui-Jee-Baron syndrome	Clinical Variations	0.00485	1	0.0275	0.226	1	1	SPIN4
Disease	C0206627	Mixed Tumor, Mullerian	DisGeNET Curated	0.00485	1	0.0275	0.226	1	1	PROM1
Disease	cv:C4551562	Avascular necrosis of femoral head, primary, 1	Clinical Variations	0.00485	1	0.0275	0.226	1	1	COL2A1
Disease	cv:C3275495	Kabuki syndrome 2	Clinical Variations	0.00485	1	0.0275	0.226	1	1	KDM6A
Disease	619180	MICROCEPHALY 27, PRIMARY, AUTOSOMAL DOMINANT	OMIM MedGen	0.00485	1	0.0275	0.226	1	1	LMNB2
Disease	C1836080	Stickler Syndrome, Type I, Nonsyndromic Ocular	DisGeNET Curated	0.00485	1	0.0275	0.226	1	1	COL2A1
Disease	DOID:0080350 (implicated_via_orthology)	retinitis pigmentosa 77 (implicated_via_orthology)	AllianceGenome	0.00485	1	0.0275	0.226	1	1	REEP6
Disease	C1836081	RHEGMATOGENOUS RETINAL DETACHMENT, AUTOSOMAL DOMINANT	DisGeNET Curated	0.00485	1	0.0275	0.226	1	1	COL2A1
Disease	DOID:0111019 (is_implicated_in)	cone-rod dystrophy 12 (is_implicated_in)	AllianceGenome	0.00485	1	0.0275	0.226	1	1	PROM1
Disease	608051	MACULAR DYSTROPHY, RETINAL, 2	OMIM MedGen	0.00485	1	0.0275	0.226	1	1	PROM1
Disease	616910	IMMUNODEFICIENCY-CENTROMERIC INSTABILITY-FACIAL ANOMALIES SYNDROME 3	OMIM MedGen	0.00485	1	0.0275	0.226	1	1	CDCA7
Disease	C1865870	Deafness, Autosomal Recessive 18	DisGeNET Curated	0.00485	1	0.0275	0.226	1	1	USH1C
Disease	C3887501	LIPODYSTROPHY, PARTIAL, ACQUIRED, SUSCEPTIBILITY TO	DisGeNET Curated	0.00485	1	0.0275	0.226	1	1	LMNB2
Disease	cv:C0265279	Kniest dysplasia	Clinical Variations	0.00485	1	0.0275	0.226	1	1	COL2A1
Disease	C3887992	THYROTROPIN-RELEASING HORMONE DEFICIENCY	DisGeNET Curated	0.00485	1	0.0275	0.226	1	1	TRH
Disease	cv:C1863534	Stargardt disease 4	Clinical Variations	0.00485	1	0.0275	0.226	1	1	PROM1
Disease	612591	COLORECTAL CANCER, SUSCEPTIBILITY TO, 10	OMIM MedGen	0.00485	1	0.0275	0.226	1	1	POLD1
Disease	cv:C5676972	Neurodegeneration, childhood-onset, with progressive microcephaly	Clinical Variations	0.00485	1	0.0275	0.226	1	1	DTYMK
Disease	cv:C0432214	Namaqualand hip dysplasia	Clinical Variations	0.00485	1	0.0275	0.226	1	1	COL2A1
Disease	cv:C4539851	Intellectual disability, autosomal dominant 46	Clinical Variations	0.00485	1	0.0275	0.226	1	1	KCNQ5
Disease	C4748387	EXTRAORAL HALITOSIS DUE TO METHANETHIOL OXIDASE DEFICIENCY	DisGeNET Curated	0.00485	1	0.0275	0.226	1	1	SELENBP1
Disease	DOID:0070266 (is_implicated_in)	congenital disorder of glycosylation type IIn (is_implicated_in)	AllianceGenome	0.00485	1	0.0275	0.226	1	1	SLC39A8
Disease	C0220989	Acquired partial lipodystrophy	DisGeNET Curated	0.00485	1	0.0275	0.226	1	1	LMNB2
Disease	C0220998	Hypothalamic hypothyroidism	DisGeNET Curated	0.00485	1	0.0275	0.226	1	1	TRH
Disease	C2675210	CONE-ROD DYSTROPHY 12 (disorder)	DisGeNET Curated	0.00485	1	0.0275	0.226	1	1	PROM1
Disease	cv:C3554576	Facial dysmorphism-immunodeficiency-livedo-short stature syndrome	Clinical Variations	0.00485	1	0.0275	0.226	1	1	POLE
Disease	DOID:0111450 (is_implicated_in)	progressive myoclonus epilepsy 9 (is_implicated_in)	AllianceGenome	0.00485	1	0.0275	0.226	1	1	LMNB2
Disease	EFO_0006781, EFO_0009458	coffee consumption measurement, alcohol use disorder measurement	GWAS	0.00485	1	0.0275	0.226	1	1	SLC39A8
Disease	C4282179	ALZHEIMER DISEASE 9, SUSCEPTIBILITY TO	DisGeNET Curated	0.00485	1	0.0275	0.226	1	1	ABCA7
Disease	DOID:0080675 (is_implicated_in)	Stickler syndrome 2 (is_implicated_in)	AllianceGenome	0.00485	1	0.0275	0.226	1	1	COL11A1
Disease	DOID:0110473 (implicated_via_orthology)	autosomal recessive nonsyndromic deafness 18A (implicated_via_orthology)	AllianceGenome	0.00485	1	0.0275	0.226	1	1	USH1C
Disease	DOID:0110830 (is_implicated_in)	Usher syndrome type 1C (is_implicated_in)	AllianceGenome	0.00485	1	0.0275	0.226	1	1	USH1C
Disease	DOID:0111364 (is_implicated_in)	Alzheimer's disease 9 (is_implicated_in)	AllianceGenome	0.00485	1	0.0275	0.226	1	1	ABCA7
Disease	DOID:0110597 (is_implicated_in)	primary ciliary dyskinesia 22 (is_implicated_in)	AllianceGenome	0.00485	1	0.0275	0.226	1	1	ZMYND10
Disease	C0432214	Namaqualand hip dysplasia	DisGeNET Curated	0.00485	1	0.0275	0.226	1	1	COL2A1
Disease	C3554576	FACIAL DYSMORPHISM, IMMUNODEFICIENCY, LIVEDO, AND SHORT STATURE	DisGeNET Curated	0.00485	1	0.0275	0.226	1	1	POLE
Disease	C4746851	PROTEASOME-ASSOCIATED AUTOINFLAMMATORY SYNDROME 1	DisGeNET Curated	0.00485	1	0.0275	0.226	1	1	PSMB8
Disease	613341	LEBER CONGENITAL AMAUROSIS 14	OMIM MedGen	0.00485	1	0.0275	0.226	1	1	LRAT
Disease	DOID:0060081 (is_implicated_in)	triple-receptor negative breast cancer (is_implicated_in)	AllianceGenome	0.00485	1	0.0275	0.226	1	1	KDM6A
Disease	cv:C4746851	Proteasome-associated autoinflammatory syndrome 1	Clinical Variations	0.00485	1	0.0275	0.226	1	1	PSMB8
Disease	cv:C4310626	Retinitis pigmentosa 77	Clinical Variations	0.00485	1	0.0275	0.226	1	1	REEP6
Disease	DOID:0112281 (is_implicated_in)	spondyloepiphyseal dysplasia Stanescu type (is_implicated_in)	AllianceGenome	0.00485	1	0.0275	0.226	1	1	COL2A1
Disease	617749	ACTN3 DEFICIENCY	OMIM MedGen	0.00485	1	0.0275	0.226	1	1	ACTN3
Disease	608805	AVASCULAR NECROSIS OF FEMORAL HEAD, PRIMARY, 1	OMIM MedGen	0.00485	1	0.0275	0.226	1	1	COL2A1
Disease	C1868111	Polydactyly, preaxial 4	DisGeNET Curated	0.00485	1	0.0275	0.226	1	1	GLI3
Disease	DOID:0110473 (is_implicated_in)	autosomal recessive nonsyndromic deafness 18A (is_implicated_in)	AllianceGenome	0.00485	1	0.0275	0.226	1	1	USH1C
Disease	DOID:0080676 (is_implicated_in)	Stickler syndrome 1 (is_implicated_in)	AllianceGenome	0.00485	1	0.0275	0.226	1	1	COL2A1
Disease	DOID:3078 (implicated_via_orthology)	anaplastic astrocytoma (implicated_via_orthology)	AllianceGenome	0.00485	1	0.0275	0.226	1	1	POLE
Disease	C0339512	Bull's eye macular dystrophy	DisGeNET Curated	0.00485	1	0.0275	0.226	1	1	PROM1
Disease	175700	GREIG CEPHALOPOLYSYNDACTYLY SYNDROME	OMIM MedGen	0.00485	1	0.0275	0.226	1	1	GLI3
Disease	cv:C0796063	Jawad syndrome	Clinical Variations	0.00485	1	0.0275	0.226	1	1	RBBP8
Disease	612095	RETINITIS PIGMENTOSA 41	OMIM MedGen	0.00485	1	0.0275	0.226	1	1	PROM1
Disease	617304	RETINITIS PIGMENTOSA 77	OMIM MedGen	0.00485	1	0.0275	0.226	1	1	REEP6
Disease	275120	THYROTROPIN-RELEASING HORMONE DEFICIENCY	OMIM MedGen	0.00485	1	0.0275	0.226	1	1	TRH
Disease	HP_0030833	Neck pain	GWAS	0.00485	1	0.0275	0.226	1	1	SLC39A8
Disease	615139	FACIAL DYSMORPHISM, IMMUNODEFICIENCY, LIVEDO, AND SHORT STATURE	OMIM MedGen	0.00485	1	0.0275	0.226	1	1	POLE
Disease	608898	HEMOPHAGOCYTIC LYMPHOHISTIOCYTOSIS, FAMILIAL, 3	OMIM MedGen	0.00485	1	0.0275	0.226	1	1	UNC13D
Disease	cv:C4282179	Alzheimer disease 9	Clinical Variations	0.00485	1	0.0275	0.226	1	1	ABCA7
Disease	cv:C5774217	Dyskeratosis congenita, digenic	Clinical Variations	0.00485	1	0.0275	0.226	1	1	TYMS
Disease	cv:C1868111	Polysyndactyly 4	Clinical Variations	0.00485	1	0.0275	0.226	1	1	GLI3
Disease	EFO_0001358, EFO_0003948	post-traumatic stress disorder, gastroesophageal reflux disease	GWAS	0.00485	1	0.0275	0.226	1	1	SLC39A8
Disease	DOID:0112195 (is_implicated_in)	spondyloperipheral dysplasia (is_implicated_in)	AllianceGenome	0.00485	1	0.0275	0.226	1	1	COL2A1
Disease	cv:C5774204	Advance sleep phase syndrome, familial, 4	Clinical Variations	0.00485	1	0.0275	0.226	1	1	TIMELESS
Disease	230200	GALACTOSEMIA II	OMIM MedGen	0.00485	1	0.0275	0.226	1	1	GALK1
Disease	113000	BRACHYDACTYLY, TYPE B1	OMIM MedGen	0.00485	1	0.0275	0.226	1	1	ROR2
Disease	cv:C0220998	Hypothalamic hypothyroidism	Clinical Variations	0.00485	1	0.0275	0.226	1	1	TRH
Disease	DOID:14761 (implicated_via_orthology)	Greig cephalopolysyndactyly syndrome (implicated_via_orthology)	AllianceGenome	0.00485	1	0.0275	0.226	1	1	GLI3
Disease	151210	PLATYSPONDYLIC LETHAL SKELETAL DYSPLASIA, TORRANCE TYPE	OMIM MedGen	0.00485	1	0.0275	0.226	1	1	COL2A1
Disease	C2750471	COLORECTAL CANCER, HEREDITARY NONPOLYPOSIS, TYPE 8	DisGeNET Curated	0.00485	1	0.0275	0.226	1	1	EPCAM
Disease	DOID:3227 (biomarker_via_orthology)	tracheal stenosis (biomarker_via_orthology)	AllianceGenome	0.00485	1	0.0275	0.226	1	1	DRD1
Disease	cv:C5543051	Microcephaly 27, primary, autosomal dominant	Clinical Variations	0.00485	1	0.0275	0.226	1	1	LMNB2
Disease	C0268160	Deficiency of fructokinase	DisGeNET Curated	0.00485	1	0.0275	0.226	1	1	KHK
Disease	C4228779	Increased susceptibility to malignancy	DisGeNET Curated	0.00485	1	0.0275	0.226	1	1	UNC13D
Disease	618148	EXTRAORAL HALITOSIS DUE TO METHANETHIOL OXIDASE DEFICIENCY	OMIM MedGen	0.00485	1	0.0275	0.226	1	1	SELENBP1
Disease	cv:C1847572	Seckel syndrome 2	Clinical Variations	0.00485	1	0.0275	0.226	1	1	RBBP8
Disease	C4225234	CONGENITAL DISORDER OF GLYCOSYLATION, TYPE IIn	DisGeNET Curated	0.00485	1	0.0275	0.226	1	1	SLC39A8
Disease	615083	COLORECTAL CANCER, SUSCEPTIBILITY TO, 12	OMIM MedGen	0.00485	1	0.0275	0.226	1	1	POLE
Disease	cv:C1852989	Vitreoretinopathy with phalangeal epiphyseal dysplasia	Clinical Variations	0.00485	1	0.0275	0.226	1	1	COL2A1
Disease	620015	ADVANCE SLEEP PHASE SYNDROME, FAMILIAL, 4	OMIM MedGen	0.00485	1	0.0275	0.226	1	1	TIMELESS
Disease	DOID:0080188 (implicated_via_orthology)	chronic myelomonocytic leukemia (implicated_via_orthology)	AllianceGenome	0.00485	1	0.0275	0.226	1	1	KDM6A
Disease	DOID:0110923 (implicated_via_orthology)	familial hemophagocytic lymphohistiocytosis 3 (implicated_via_orthology)	AllianceGenome	0.00485	1	0.0275	0.226	1	1	UNC13D
Disease	DOID:0060776 (is_implicated_in)	congenital diarrhea 5 with tufting enteropathy (is_implicated_in)	AllianceGenome	0.00485	1	0.0275	0.226	1	1	EPCAM
Disease	154780	MARSHALL SYNDROME	OMIM MedGen	0.00485	1	0.0275	0.226	1	1	COL11A1
Disease	cv:C2931206	Usher syndrome type 1B	Clinical Variations	0.00485	1	0.0275	0.226	1	1	USH1C
Disease	C0021818	Intervertebral Disk Displacement	DisGeNET Curated	0.00485	1	0.0275	0.226	1	1	COL11A1
Disease	C3809543	CILIARY DYSKINESIA, PRIMARY, 22	DisGeNET Curated	0.00485	1	0.0275	0.226	1	1	ZMYND10
Disease	cv:C1864947	Primary immunodeficiency with natural-killer cell deficiency and adrenal insufficiency	Clinical Variations	0.00485	1	0.0275	0.226	1	1	MCM4
Disease	cv:C2750737	Congenital diarrhea 5 with tufting enteropathy	Clinical Variations	0.00485	1	0.0275	0.226	1	1	EPCAM
Disease	276904	USHER SYNDROME, TYPE IC	OMIM MedGen	0.00485	1	0.0275	0.226	1	1	USH1C
Disease	C2745959	Spondyloepiphyseal dysplasia, congenita	DisGeNET Curated	0.00485	1	0.0275	0.226	1	1	COL2A1
Disease	EFO_0009176, GO_0031960	adrenal suppression measurement, response to corticosteroid	GWAS	0.00485	1	0.0275	0.226	1	1	PDGFD
Disease	C1300267	Brachydactyly syndrome type B	DisGeNET Curated	0.00485	1	0.0275	0.226	1	1	ROR2
Disease	DOID:4006 (is_implicated_in)	bladder urothelial carcinoma (is_implicated_in)	AllianceGenome	0.00485	1	0.0275	0.226	1	1	KDM6A
Disease	C2750065	RETINITIS PIGMENTOSA, JUVENILE, LRAT-RELATED	DisGeNET Curated	0.00485	1	0.0275	0.226	1	1	LRAT
Disease	620040	DYSKERATOSIS CONGENITA, DIGENIC	OMIM MedGen	0.00485	1	0.0275	0.226	1	1	TYMS
Disease	C2750064	Retinal Dystrophy, Early-Onset Severe, Lrat-Related	DisGeNET Curated	0.00485	1	0.0275	0.226	1	1	LRAT
Disease	C2750063	Leber Congenital Amaurosis 14	DisGeNET Curated	0.00485	1	0.0275	0.226	1	1	LRAT
Disease	DOID:3369 (implicated_via_orthology)	Ewing sarcoma (implicated_via_orthology)	AllianceGenome	0.00485	1	0.0275	0.226	1	1	GRTP1
Disease	256040	PROTEASOME-ASSOCIATED AUTOINFLAMMATORY SYNDROME 1	OMIM MedGen	0.00485	1	0.0275	0.226	1	1	PSMB8
Disease	604864	OSTEOARTHRITIS WITH MILD CHONDRODYSPLASIA	OMIM MedGen	0.00485	1	0.0275	0.226	1	1	COL2A1
Disease	156550	KNIEST DYSPLASIA	OMIM MedGen	0.00485	1	0.0275	0.226	1	1	COL2A1
Disease	cv:C1836080	Stickler syndrome, type I, nonsyndromic ocular	Clinical Variations	0.00485	1	0.0275	0.226	1	1	COL2A1
Disease	604841	STICKLER SYNDROME, TYPE II	OMIM MedGen	0.00485	1	0.0275	0.226	1	1	COL11A1
Disease	cv:C1865870	Autosomal recessive nonsyndromic hearing loss 18A	Clinical Variations	0.00485	1	0.0275	0.226	1	1	USH1C
Disease	C0220685	Achondrogenesis type 2	DisGeNET Curated	0.00485	1	0.0275	0.226	1	1	COL2A1
Disease	617601	INTELLECTUAL DEVELOPMENTAL DISORDER, AUTOSOMAL DOMINANT 46	OMIM MedGen	0.00485	1	0.0275	0.226	1	1	KCNQ5
Disease	613244	LYNCH SYNDROME 8	OMIM MedGen	0.00485	1	0.0275	0.226	1	1	EPCAM
Disease	C4302548	Dysspondyloenchondromatosis	DisGeNET Curated	0.00485	1	0.0275	0.226	1	1	COL2A1
Disease	DOID:0080672 (is_implicated_in)	fibrochondrogenesis 1 (is_implicated_in)	AllianceGenome	0.00485	1	0.0275	0.226	1	1	COL11A1
Disease	DOID:0080056 (is_implicated_in)	achondrogenesis type II (is_implicated_in)	AllianceGenome	0.00485	1	0.0275	0.226	1	1	COL2A1
Disease	cv:C0220685	Achondrogenesis type II	Clinical Variations	0.00485	1	0.0275	0.226	1	1	COL2A1
Disease	613217	DIARRHEA 5, WITH TUFTING ENTEROPATHY, CONGENITAL	OMIM MedGen	0.00485	1	0.0275	0.226	1	1	EPCAM
Disease	C3150739	IMMUNODEFICIENCY, COMMON VARIABLE, 4	DisGeNET Curated	0.00485	1	0.0275	0.226	1	1	TNFRSF13C
Disease	cv:C3554460	Colorectal cancer, susceptibility to, 12	Clinical Variations	0.00485	1	0.0275	0.226	1	1	POLE
Disease	C0796173	Spondyloperipheral dysplasia short ulna	DisGeNET Curated	0.00485	1	0.0275	0.226	1	1	COL2A1
Disease	C1836683	Czech dysplasia, metatarsal type	DisGeNET Curated	0.00485	1	0.0275	0.226	1	1	COL2A1
Disease	C3554460	COLORECTAL CANCER, SUSCEPTIBILITY TO, 12	DisGeNET Curated	0.00485	1	0.0275	0.226	1	1	POLE
Disease	DOID:0090010 (is_implicated_in)	immunodeficiency-centromeric instability-facial anomalies syndrome 3 (is_implicated_in)	AllianceGenome	0.00485	1	0.0275	0.226	1	1	CDCA7
Disease	cv:C4225427	Singleton-Merten syndrome 1	Clinical Variations	0.00485	1	0.0275	0.226	1	1	IFIH1
Disease	cv:C3888204	Actn3 deficiency	Clinical Variations	0.00485	1	0.0275	0.226	1	1	ACTN3
Disease	cv:C0268621	Hepatic methionine adenosyltransferase deficiency	Clinical Variations	0.00485	1	0.0275	0.226	1	1	MAT1A
Disease	615444	CILIARY DYSKINESIA, PRIMARY, 22	OMIM MedGen	0.00485	1	0.0275	0.226	1	1	ZMYND10
Disease	174700	POLYDACTYLY, PREAXIAL IV	OMIM MedGen	0.00485	1	0.0275	0.226	1	1	GLI3
Disease	DOID:0080299 (is_implicated_in)	partial lipodystrophy (is_implicated_in)	AllianceGenome	0.00485	1	0.0275	0.226	1	1	LMNB2
Disease	DOID:0110597 (implicated_via_orthology)	primary ciliary dyskinesia 22 (implicated_via_orthology)	AllianceGenome	0.00485	1	0.0275	0.226	1	1	ZMYND10
Disease	DOID:0080045 (is_implicated_in)	Kniest dysplasia (is_implicated_in)	AllianceGenome	0.00485	1	0.0275	0.226	1	1	COL2A1
Disease	DOID:0111967 (is_implicated_in)	immunodeficiency 54 (is_implicated_in)	AllianceGenome	0.00485	1	0.0275	0.226	1	1	MCM4
Disease	DOID:11836 (biomarker_via_orthology)	clubfoot (biomarker_via_orthology)	AllianceGenome	0.00485	1	0.0275	0.226	1	1	GLI3
Disease	cv:C1848604	Usher syndrome type 1C	Clinical Variations	0.00485	1	0.0275	0.226	1	1	USH1C
Disease	618533	DEAFNESS, AUTOSOMAL DOMINANT 37	OMIM MedGen	0.00485	1	0.0275	0.226	1	1	COL11A1
Disease	C0234447	Narcosis	DisGeNET Curated	0.00485	1	0.0275	0.226	1	1	TRH
Disease	615028	EPIDERMOLYSIS BULLOSA SIMPLEX 4, LOCALIZED OR GENERALIZED INTERMEDIATE, AUTOSOMAL RECESSIVE	OMIM MedGen	0.00485	1	0.0275	0.226	1	1	EXPH5
Disease	cv:C3888244	Aicardi-Goutieres syndrome 7	Clinical Variations	0.00485	1	0.0275	0.226	1	1	IFIH1
Disease	301114	LUI-JEE-BARON SYNDROME	OMIM MedGen	0.00485	1	0.0275	0.226	1	1	SPIN4
Disease	608709	LIPODYSTROPHY, PARTIAL, ACQUIRED, SUSCEPTIBILITY TO	OMIM MedGen	0.00485	1	0.0275	0.226	1	1	LMNB2
Disease	619847	NEURODEGENERATION, CHILDHOOD-ONSET, WITH PROGRESSIVE MICROCEPHALY	OMIM MedGen	0.00485	1	0.0275	0.226	1	1	DTYMK
Disease	DOID:2746 (is_implicated_in)	glycogen storage disease V (is_implicated_in)	AllianceGenome	0.00485	1	0.0275	0.226	1	1	PYGM
Disease	cv:C4749334	Retinal macular dystrophy type 2	Clinical Variations	0.00485	1	0.0275	0.226	1	1	PROM1
Disease	251255	JAWAD SYNDROME	OMIM MedGen	0.00485	1	0.0275	0.226	1	1	RBBP8
Disease	cv:C0796173	Spondyloperipheral dysplasia	Clinical Variations	0.00485	1	0.0275	0.226	1	1	COL2A1
Disease	C3715192	ANDIBULAR HYPOPLASIA, DEAFNESS, PROGEROID FEATURES, AND LIPODYSTROPHY SYNDROME	DisGeNET Curated	0.00485	1	0.0275	0.226	1	1	POLD1
Disease	C1848604	USHER SYNDROME, TYPE IC	DisGeNET Curated	0.00485	1	0.0275	0.226	1	1	USH1C
Disease	C3888244	AICARDI-GOUTIERES SYNDROME 7	DisGeNET Curated	0.00485	1	0.0275	0.226	1	1	IFIH1
Disease	DOID:0111508 (is_implicated_in)	Torrance type platyspondylic dysplasia (is_implicated_in)	AllianceGenome	0.00485	1	0.0275	0.226	1	1	COL2A1
Disease	DOID:0110812 (implicated_via_orthology)	hereditary spastic paraplegia 61 (implicated_via_orthology)	AllianceGenome	0.00485	1	0.0275	0.226	1	1	ARL6IP1
Disease	C0085628	Stupor	DisGeNET Curated	0.00485	1	0.0275	0.226	1	1	TRH
Disease	cv:C0268160	Essential fructosuria	Clinical Variations	0.00485	1	0.0275	0.226	1	1	KHK
Disease	C2675481	COLORECTAL CANCER, SUSCEPTIBILITY TO, 10	DisGeNET Curated	0.00485	1	0.0275	0.226	1	1	POLD1
Disease	cv:C0268155	Deficiency of galactokinase	Clinical Variations	0.00485	1	0.0275	0.226	1	1	GALK1
Disease	174200	POLYDACTYLY, POSTAXIAL, TYPE A1	OMIM MedGen	0.00485	1	0.0275	0.226	1	1	GLI3
Disease	108300	STICKLER SYNDROME, TYPE I	OMIM MedGen	0.00485	1	0.0275	0.226	1	1	COL2A1
Disease	cv:C2750471	Lynch syndrome 8	Clinical Variations	0.00485	1	0.0275	0.226	1	1	EPCAM
Disease	cv:C3150739	Immunodeficiency, common variable, 4	Clinical Variations	0.00485	1	0.0275	0.226	1	1	TNFRSF13C
Disease	DOID:4852 (implicated_via_orthology)	pleomorphic xanthoastrocytoma (implicated_via_orthology)	AllianceGenome	0.00485	1	0.0275	0.226	1	1	POLE
Disease	EFO_0006781, EFO_0007878	coffee consumption measurement, alcohol consumption measurement	GWAS	0.00485	1	0.0275	0.226	1	1	SLC39A8
Disease	271700	SPONDYLOPERIPHERAL DYSPLASIA	OMIM MedGen	0.00485	1	0.0275	0.226	1	1	COL2A1
Disease	DOID:0081147 (is_implicated_in)	common variable immunodeficiency 4 (is_implicated_in)	AllianceGenome	0.00485	1	0.0275	0.226	1	1	TNFRSF13C
Disease	cv:C5399974	Autosomal recessive Robinow syndrome	Clinical Variations	0.00485	1	0.0275	0.226	1	1	ROR2
Disease	C0542428	Hypochondrogenesis	DisGeNET Curated	0.00485	1	0.0275	0.226	1	1	COL2A1
Disease	C0018520	Halitosis	DisGeNET Curated	0.00485	1	0.0275	0.226	1	1	SELENBP1
Disease	DOID:5750 (implicated_via_orthology)	endometrial serous adenocarcinoma (implicated_via_orthology)	AllianceGenome	0.00485	1	0.0275	0.226	1	1	POLE
Disease	DOID:0070013 (is_implicated_in)	Seckel syndrome 2 (is_implicated_in)	AllianceGenome	0.00485	1	0.0275	0.226	1	1	RBBP8
Disease	229800	FRUCTOSURIA, ESSENTIAL	OMIM MedGen	0.00485	1	0.0275	0.226	1	1	KHK
Disease	cv:C4282400	Polydactyly, postaxial, type A1	Clinical Variations	0.00485	1	0.0275	0.226	1	1	GLI3
Disease	DOID:10021 (implicated_via_orthology)	duodenum cancer (implicated_via_orthology)	AllianceGenome	0.00485	1	0.0275	0.226	1	1	POLE
Disease	C1837149	Alzheimer Disease 9	DisGeNET Curated	0.00485	1	0.0275	0.226	1	1	ABCA7
Disease	132450	EPIPHYSEAL DYSPLASIA, MULTIPLE, WITH MYOPIA AND CONDUCTIVE DEAFNESS	OMIM MedGen	0.00485	1	0.0275	0.226	1	1	COL2A1
Disease	DOID:0111680 (is_implicated_in)	essential fructosuria (is_implicated_in)	AllianceGenome	0.00485	1	0.0275	0.226	1	1	KHK
Disease	C0700635	Strudwick syndrome	DisGeNET Curated	0.00485	1	0.0275	0.226	1	1	COL2A1
Disease	250850	METHIONINE ADENOSYLTRANSFERASE I/III DEFICIENCY	OMIM MedGen	0.00485	1	0.0275	0.226	1	1	MAT1A
Disease	cv:C2675481	Colorectal cancer, susceptibility to, 10	Clinical Variations	0.00485	1	0.0275	0.226	1	1	POLD1
Disease	DOID:0070438 (is_implicated_in)	retinal macular dystrophy (is_implicated_in)	AllianceGenome	0.00485	1	0.0275	0.226	1	1	PROM1
Disease	OBA_2040219	level of platelet-derived growth factor D in blood serum	GWAS	0.00485	1	0.0275	0.226	1	1	PDGFD
Disease	C1858084	STICKLER SYNDROME, TYPE II (disorder)	DisGeNET Curated	0.00485	1	0.0275	0.226	1	1	COL11A1
Disease	616721	CONGENITAL DISORDER OF GLYCOSYLATION, TYPE IIn	OMIM MedGen	0.00485	1	0.0275	0.226	1	1	SLC39A8
Disease	609162	CZECH DYSPLASIA	OMIM MedGen	0.00485	1	0.0275	0.226	1	1	COL2A1
Disease	615846	AICARDI-GOUTIERES SYNDROME 7	OMIM MedGen	0.00485	1	0.0275	0.226	1	1	IFIH1
Disease	DOID:0111510 (is_implicated_in)	Marshall syndrome (is_implicated_in)	AllianceGenome	0.00485	1	0.0275	0.226	1	1	COL11A1
Disease	C1837174	HEMOPHAGOCYTIC LYMPHOHISTIOCYTOSIS, FAMILIAL, 3	DisGeNET Curated	0.00485	1	0.0275	0.226	1	1	UNC13D
Disease	C1862112	BRACHYDACTYLY, TYPE B1	DisGeNET Curated	0.00485	1	0.0275	0.226	1	1	ROR2
Disease	C0265633	Congenital absence of tibia	DisGeNET Curated	0.00485	1	0.0275	0.226	1	1	GLI3
Disease	EFO_0004310	partial thromboplastin time	GWAS	0.00601	1	0.0339	0.278	2	24	LRAT,PLXDC2
Disease	C0524524	Pseudoaphakia	DisGeNET Curated	0.00601	1	0.0339	0.278	2	24	COL2A1,GALK1
Disease	C1510497	Lens Opacities	DisGeNET Curated	0.00601	1	0.0339	0.278	2	24	COL2A1,GALK1
Disease	C0003811	Cardiac Arrhythmia	DisGeNET Curated	0.00651	1	0.0365	0.3	2	25	TRH,OPRL1
Disease	C0006111	Brain Diseases	DisGeNET Curated	0.00651	1	0.0365	0.3	2	25	MAT1A,TYMS
Disease	C0018824	Heart valve disease	DisGeNET Curated	0.00703	1	0.039	0.32	2	26	SPN,PTPN6
Disease	C0013604	Edema	DisGeNET Curated	0.00703	1	0.039	0.32	2	26	COL2A1,MAP2K6
Disease	C0009405	Hereditary Nonpolyposis Colorectal Neoplasms	DisGeNET Curated	0.00703	1	0.039	0.32	2	26	BARD1,EPCAM
Disease	C0151603	Anasarca	DisGeNET Curated	0.00703	1	0.039	0.32	2	26	COL2A1,MAP2K6
Disease	C0008925	Cleft Palate	DisGeNET Curated	0.00723	1	0.04	0.329	3	81	COL2A1,COL11A1,TYMS
Disease	DOID:14330 (implicated_via_orthology)	Parkinson's disease (implicated_via_orthology)	AllianceGenome	0.00729	1	0.0402	0.33	4	157	DRD1,PAK6,OPRL1,MAP2K6
Disease	C0017919	Glycogen Storage Disease	DisGeNET Curated	0.00757	1	0.0414	0.34	2	27	LDHA,PYGM
Disease	C1112155	Hereditary non-polyposis colorectal cancer syndrome	DisGeNET Curated	0.00757	1	0.0414	0.34	2	27	BARD1,EPCAM
Disease	C0085584	Encephalopathies	DisGeNET Curated	0.00757	1	0.0414	0.34	2	27	MAT1A,TYMS
Disease	C0011570	Mental Depression	DisGeNET Curated	0.00809	1	0.0435	0.357	5	254	DRD1,TRH,LDHA,TIMELESS,FKBP5
Disease	C0020507	Hyperplasia	DisGeNET Curated	0.00813	1	0.0435	0.357	2	28	COL2A1,MAT1A
Disease	C0030567	Parkinson Disease	DisGeNET Curated	0.00825	1	0.0435	0.357	3	85	DDIT4,DRD1,ENO2
Disease	EFO_0004529	lipid measurement	GWAS	0.00839	1	0.0435	0.357	16	1699	AMPH,KCNH7,KLF6,RBBP8,POLE,CD109,BCAT1,BHLHE40,ABCA7,OLFML3,RAB38,SH2D4A,KCNQ5,PLXDC2,PDGFD,FKBP5
Disease	DOID:4362 (is_implicated_in)	cervical cancer (is_implicated_in)	AllianceGenome	0.0087	1	0.0435	0.357	2	29	CDC25A,MAP2K6
Disease	C1333990	Hereditary Nonpolyposis Colorectal Cancer	DisGeNET Curated	0.0087	1	0.0435	0.357	2	29	BARD1,EPCAM
Disease	C0041696	Unipolar Depression	DisGeNET Curated	0.00875	1	0.0435	0.357	5	259	DDIT4,TRH,LDHA,PROM1,FKBP5
Disease	DOID:9256 (implicated_via_orthology)	colorectal cancer (implicated_via_orthology)	AllianceGenome	0.00929	1	0.0435	0.357	2	30	POLD1,POLE
Disease	EFO_0003761, EFO_0006336	diastolic blood pressure, unipolar depression	GWAS	0.00929	1	0.0435	0.357	2	30	SLC39A8,RPP25
Disease	C0346153	Breast Cancer, Familial	DisGeNET Curated	0.00929	1	0.0435	0.357	2	30	BARD1,EPCAM
Disease	C0012243	Digestive System Neoplasms	DisGeNET Curated	0.00968	1	0.0435	0.357	1	2	TYMS
Disease	C3554367	EPIDERMOLYSIS BULLOSA, NONSPECIFIC, AUTOSOMAL RECESSIVE	DisGeNET Curated	0.00968	1	0.0435	0.357	1	2	EXPH5
Disease	DOID:11193 (is_implicated_in)	syndactyly (is_implicated_in)	AllianceGenome	0.00968	1	0.0435	0.357	1	2	GLI3
Disease	C0017924	Glycogen Storage Disease Type V	DisGeNET Curated	0.00968	1	0.0435	0.357	1	2	PYGM
Disease	cv:C1300267	Brachydactyly type B	Clinical Variations	0.00968	1	0.0435	0.357	1	2	ROR2
Disease	DOID:0111144 (is_marker_for)	preterm premature rupture of the membranes (is_marker_for)	AllianceGenome	0.00968	1	0.0435	0.357	1	2	TFPI
Disease	EFO_0010978, MONDO_0001475	neutropenia, chemotherapy-induced cytotoxicity measurement	GWAS	0.00968	1	0.0435	0.357	1	2	PTMAP5
Disease	C2931206	Usher syndrome, type 1B	DisGeNET Curated	0.00968	1	0.0435	0.357	1	2	USH1C
Disease	C0265282	Fibrochondrogenesis	DisGeNET Curated	0.00968	1	0.0435	0.357	1	2	COL11A1
Disease	C4479260	AVASCULAR NECROSIS OF FEMORAL HEAD, PRIMARY, 2	DisGeNET Curated	0.00968	1	0.0435	0.357	1	2	COL2A1
Disease	DOID:4248 (implicated_via_orthology)	coronary stenosis (implicated_via_orthology)	AllianceGenome	0.00968	1	0.0435	0.357	1	2	MDK
Disease	C4520892	Otospondylomegaepiphyseal dysplasia	DisGeNET Curated	0.00968	1	0.0435	0.357	1	2	COL2A1
Disease	C0041657	Unconscious State	DisGeNET Curated	0.00968	1	0.0435	0.357	1	2	TRH
Disease	EFO_0802829	olfactomedin-like protein 3 measurement	GWAS	0.00968	1	0.0435	0.357	1	2	OLFML3
Disease	C4225427	SINGLETON-MERTEN SYNDROME 1	DisGeNET Curated	0.00968	1	0.0435	0.357	1	2	IFIH1
Disease	DOID:2746 (implicated_via_orthology)	glycogen storage disease V (implicated_via_orthology)	AllianceGenome	0.00968	1	0.0435	0.357	1	2	PYGM
Disease	C0751075	Cancer of Digestive System	DisGeNET Curated	0.00968	1	0.0435	0.357	1	2	TYMS
Disease	EFO_0801961	protein SEC13 homolog measurement	GWAS	0.00968	1	0.0435	0.357	1	2	PLXDC2
Disease	EFO_0010557	lactose tolerance test	GWAS	0.00968	1	0.0435	0.357	1	2	PTMAP5
Disease	C4316788	Abnormality of the intestine	DisGeNET Curated	0.00968	1	0.0435	0.357	1	2	CDCA7
Disease	C1849792	Achromatopsia 3	DisGeNET Curated	0.00968	1	0.0435	0.357	1	2	COL11A1
Disease	C1849334	Robinow syndrome, autosomal recessive	DisGeNET Curated	0.00968	1	0.0435	0.357	1	2	ROR2
Disease	DOID:0050861 (biomarker_via_orthology)	colorectal adenocarcinoma (biomarker_via_orthology)	AllianceGenome	0.00968	1	0.0435	0.357	1	2	TYMS
Disease	C1847572	SECKEL SYNDROME 2	DisGeNET Curated	0.00968	1	0.0435	0.357	1	2	RBBP8
Disease	HP_0006695	Atrioventricular canal defect	GWAS	0.00968	1	0.0435	0.357	1	2	PTMAP5
Disease	DOID:4783 (implicated_via_orthology)	mesangial proliferative glomerulonephritis (implicated_via_orthology)	AllianceGenome	0.00968	1	0.0435	0.357	1	2	PDGFD
Disease	C4551562	AVASCULAR NECROSIS OF FEMORAL HEAD, PRIMARY, 1	DisGeNET Curated	0.00968	1	0.0435	0.357	1	2	COL2A1
Disease	cv:CN030661	Kabuki syndrome 1	Clinical Variations	0.00968	1	0.0435	0.357	1	2	KDM6A
Disease	C0027666	Neoplasms, Radiation-Induced	DisGeNET Curated	0.00968	1	0.0435	0.357	1	2	CD274
Disease	EFO_0800144	ribonate measurement	GWAS	0.00968	1	0.0435	0.357	1	2	TYMS
Disease	184255	SPONDYLOMETAPHYSEAL DYSPLASIA, CORNER FRACTURE TYPE	OMIM MedGen	0.00968	1	0.0435	0.357	1	2	COL2A1
Disease	C0398788	Immunodeficiency syndrome, variable	DisGeNET Curated	0.00968	1	0.0435	0.357	1	2	CDCA7
Disease	DOID:2451 (is_implicated_in)	protein S deficiency (is_implicated_in)	AllianceGenome	0.00968	1	0.0435	0.357	1	2	TFPI
Disease	DOID:0080046 (implicated_via_orthology)	Stickler syndrome (implicated_via_orthology)	AllianceGenome	0.00968	1	0.0435	0.357	1	2	COL11A1
Disease	EFO_0020654	programmed cell death 1 ligand 1 measurement	GWAS	0.00968	1	0.0435	0.357	1	2	CD274
Disease	DOID:0060473 (is_implicated_in)	Kabuki syndrome (is_implicated_in)	AllianceGenome	0.00968	1	0.0435	0.357	1	2	KDM6A
Disease	cv:C0432221	Spondylometaphyseal dysplasia - Sutcliffe type	Clinical Variations	0.00968	1	0.0435	0.357	1	2	COL2A1
Disease	C1861481	Stickler syndrome, type 3	DisGeNET Curated	0.00968	1	0.0435	0.357	1	2	COL2A1
Disease	OBA_2040427	level of collagen type II alpha chain in blood serum	GWAS	0.00968	1	0.0435	0.357	1	2	COL2A1
Disease	cv:C4275066	Familial avascular necrosis of the femoral head	Clinical Variations	0.00968	1	0.0435	0.357	1	2	COL2A1
Disease	DOID:0060764 (implicated_via_orthology)	autosomal recessive Robinow syndrome (implicated_via_orthology)	AllianceGenome	0.00968	1	0.0435	0.357	1	2	ROR2
Disease	cv:C0410480	Avascular necrosis of the head of femur	Clinical Variations	0.00968	1	0.0435	0.357	1	2	COL2A1
Disease	DOID:0060224 (biomarker_via_orthology)	atrial fibrillation (biomarker_via_orthology)	AllianceGenome	0.00968	1	0.0435	0.357	1	2	TFPI
Disease	DOID:0110826 (is_implicated_in)	Usher syndrome type 1 (is_implicated_in)	AllianceGenome	0.00968	1	0.0435	0.357	1	2	USH1C
Disease	C1835662	Keratosis palmoplantaris papulosa	DisGeNET Curated	0.00968	1	0.0435	0.357	1	2	COL14A1
Disease	C4551475	ROBINOW SYNDROME, AUTOSOMAL DOMINANT 1	DisGeNET Curated	0.00968	1	0.0435	0.357	1	2	ROR2
Disease	C1855310	Megaepiphyseal dwarfism	DisGeNET Curated	0.00968	1	0.0435	0.357	1	2	COL2A1
Disease	DOID:0080027 (implicated_via_orthology)	spondyloepimetaphyseal dysplasia (implicated_via_orthology)	AllianceGenome	0.00968	1	0.0435	0.357	1	2	COL2A1
Disease	EFO_0020956	pancreatic secretory trypsin inhibitor protein measurement	GWAS	0.00968	1	0.0435	0.357	1	2	JAKMIP2
Disease	DOID:1123 (is_implicated_in)	spondyloarthropathy (is_implicated_in)	AllianceGenome	0.00968	1	0.0435	0.357	1	2	COL2A1
Disease	C3151066	RETINITIS PIGMENTOSA 45	DisGeNET Curated	0.00968	1	0.0435	0.357	1	2	COL11A1
Disease	DOID:0080159 (is_marker_for)	Cryptococcal meningitis (is_marker_for)	AllianceGenome	0.00968	1	0.0435	0.357	1	2	CD274
Disease	276900	USHER SYNDROME, TYPE I	OMIM MedGen	0.00968	1	0.0435	0.357	1	2	USH1C
Disease	EFO_0008449	magnesium:creatinine ratio measurement	GWAS	0.00968	1	0.0435	0.357	1	2	C9orf40
Disease	C0432221	Spondylometaphyseal dysplasia, 'corner fracture' type	DisGeNET Curated	0.00968	1	0.0435	0.357	1	2	COL2A1
Disease	C0008479	Chondrosarcoma	DisGeNET Curated	0.00968	1	0.0435	0.357	1	2	COL2A1
Disease	C0432254	Singleton Merten syndrome	DisGeNET Curated	0.00968	1	0.0435	0.357	1	2	IFIH1
Disease	C0021290	Neonatal disorder	DisGeNET Curated	0.00968	1	0.0435	0.357	1	2	FKBP5
Disease	C1850568	Nakajo syndrome	DisGeNET Curated	0.00968	1	0.0435	0.357	1	2	PSMB8
Disease	DOID:0060578 (implicated_via_orthology)	Noonan syndrome 1 (implicated_via_orthology)	AllianceGenome	0.00968	1	0.0435	0.357	1	2	PTPN6
Disease	C1846009	Intrauterine Growth Retardation, Metaphyseal Dysplasia, Adrenal Hypoplasia Congenita, And Genital Anomalies	DisGeNET Curated	0.00968	1	0.0435	0.357	1	2	POLE
Disease	DOID:0081273 (implicated_via_orthology)	Siddiqi syndrome (implicated_via_orthology)	AllianceGenome	0.00968	1	0.0435	0.357	1	2	FITM1
Disease	DOID:12783 (is_marker_for)	migraine without aura (is_marker_for)	AllianceGenome	0.00968	1	0.0435	0.357	1	2	ENO2
Disease	C0600433	Activated Protein C Resistance	DisGeNET Curated	0.00968	1	0.0435	0.357	1	2	TFPI
Disease	DOID:5327 (is_implicated_in)	retinal detachment (is_implicated_in)	AllianceGenome	0.00968	1	0.0435	0.357	1	2	COL2A1
Disease	DOID:218 (is_implicated_in)	ascending colon cancer (is_implicated_in)	AllianceGenome	0.00968	1	0.0435	0.357	1	2	POLE
Disease	EFO_0801222	UDP-GlcNAc measurement	GWAS	0.00968	1	0.0435	0.357	1	2	TIMELESS
Disease	EFO_0006781, EFO_0007835	coffee consumption measurement, alcohol dependence measurement	GWAS	0.00968	1	0.0435	0.357	1	2	SLC39A8
Disease	C0751366	Radiation-Induced Cancer	DisGeNET Curated	0.00968	1	0.0435	0.357	1	2	CD274
Disease	DOID:1148 (is_implicated_in)	polydactyly (is_implicated_in)	AllianceGenome	0.00968	1	0.0435	0.357	1	2	GLI3
Disease	147920	KABUKI SYNDROME 1	OMIM MedGen	0.00968	1	0.0435	0.357	1	2	KDM6A
Disease	C0027080	Myoglobinuria	DisGeNET Curated	0.00968	1	0.0435	0.357	1	2	LDHA
Disease	C0274576	Poisoning by fluorouracil	DisGeNET Curated	0.00968	1	0.0435	0.357	1	2	TYMS
Disease	OBA_2045094	level of Phosphatidylcholine (18:0_20:4) in blood serum	GWAS	0.0099	1	0.0444	0.365	2	31	ASRGL1,NXPH2
Disease	C0001973	Alcoholic Intoxication, Chronic	DisGeNET Curated	0.0101	1	0.0449	0.369	5	268	DRD1,SGIP1,TRH,OPRL1,FKBP5
Disease	MONDO_0017276	frontotemporal dementia	GWAS	0.0105	1	0.0468	0.385	2	32	ACTN3,RAB38
Disease	DOID:10273 (implicated_via_orthology)	heart conduction disease (implicated_via_orthology)	AllianceGenome	0.0105	1	0.0468	0.385	2	32	KCNH7,KCNQ5
Disease	C0033578	Prostatic Neoplasms	DisGeNET Curated	0.0106	1	0.0468	0.385	8	616	KLF6,UNC13D,PAK6,TYMS,BNIP3,ARL6IP1,EPCAM,KDM6A
Disease	C0376358	Malignant neoplasm of prostate	DisGeNET Curated	0.0106	1	0.0468	0.385	8	616	KLF6,UNC13D,PAK6,TYMS,BNIP3,ARL6IP1,EPCAM,KDM6A
Disease	EFO_0000676	psoriasis	GWAS	0.0107	1	0.0472	0.388	5	272	KCNH7,GPR183,PAK6,IFIH1,BNIP3P1
Disease	MONDO_0004979	asthma	GWAS	0.0111	1	0.049	0.403	9	750	GALK1,RBBP8,PRXL2B,UNC13D,ACTN3,PMEL,LDHAP3,CDCA7,GLI3

## Sheet: filtered_toppfun_iCell_C2
Category	ID	Name	Source	p-value	q-value Bonferroni	q-value FDR B&H	q-value FDR B&Y	Hit Count in Query List	Hit Count in Genome	Hit in Query List
GO: Molecular Function	GO:0008017	microtubule binding		1.34e-11	5.71e-09	5.71e-09	3.79e-08	19	309	NUSAP1,KIF23,CENPE,CENPF,GTSE1,KIF4A,BIRC5,PRC1,KIF20B,SPAG5,SPC24,TIAM1,RACGAP1,KIF18B,SKA1,PSRC1,KIF11,KIFC1,KIF2C
GO: Molecular Function	GO:0015631	tubulin binding		7.24e-10	3.1e-07	1.55e-07	1.03e-06	20	437	NUSAP1,KIF23,CENPE,CENPF,GTSE1,KIF4A,BIRC5,PRC1,KIF20B,SPAG5,SPC24,TIAM1,BRCA2,RACGAP1,KIF18B,SKA1,PSRC1,KIF11,KIFC1,KIF2C
GO: Molecular Function	GO:0140657	ATP-dependent activity		2.01e-09	8.59e-07	2.86e-07	1.9e-06	23	619	RAD51,ATP8B3,TTF2,KIF23,BRIP1,CENPE,ZGRF1,KIF4A,ATAD2,TRIP13,KIF20B,MYO5C,BLM,ORC1,KIF18B,POLQ,DNA2,ATP2A1,TOP2A,RAD54L,KIF11,KIFC1,KIF2C
GO: Molecular Function	GO:0005524	ATP binding		3.28e-08	1.41e-05	2.97e-06	1.97e-05	35	1527	RAD51,ATP8B3,TTF2,KIF23,BRIP1,CENPE,UBE2C,PBK,KIF4A,PFKFB4,ATAD2,TRIP13,TTK,CIT,MELK,KIF20B,MYO5C,BLM,ORC1,NEK2,TK1,BUB1,MKI67,MASTL,CDK1,KIF18B,POLQ,DNA2,ATP2A1,TOP2A,RAD54L,KIF11,KIFC1,AURKB,KIF2C
GO: Molecular Function	GO:0032559	adenyl ribonucleotide binding		3.47e-08	1.48e-05	2.97e-06	1.97e-05	36	1605	RAD51,ATP8B3,TTF2,KIF23,BRIP1,CENPE,UBE2C,PBK,KIF4A,PFKFB4,ATAD2,TRIP13,TTK,CIT,MELK,KIF20B,MYO5C,BLM,ORC1,NEK2,TK1,BUB1,MKI67,ACBD7,MASTL,CDK1,KIF18B,POLQ,DNA2,ATP2A1,TOP2A,RAD54L,KIF11,KIFC1,AURKB,KIF2C
GO: Molecular Function	GO:0030554	adenyl nucleotide binding		2.42e-07	0.000104	1.72e-05	0.000114	36	1735	RAD51,ATP8B3,TTF2,KIF23,BRIP1,CENPE,UBE2C,PBK,KIF4A,PFKFB4,ATAD2,TRIP13,TTK,CIT,MELK,KIF20B,MYO5C,BLM,ORC1,NEK2,TK1,BUB1,MKI67,ACBD7,MASTL,CDK1,KIF18B,POLQ,DNA2,ATP2A1,TOP2A,RAD54L,KIF11,KIFC1,AURKB,KIF2C
GO: Molecular Function	GO:0003777	microtubule motor activity		2.81e-07	0.00012	1.72e-05	0.000114	8	78	KIF23,CENPE,KIF4A,KIF20B,KIF18B,KIF11,KIFC1,KIF2C
GO: Molecular Function	GO:0035639	purine ribonucleoside triphosphate binding		7.39e-07	0.000316	3.95e-05	0.000262	37	1898	RAD51,ATP8B3,TTF2,KIF23,BRIP1,CENPE,SCG5,UBE2C,PBK,KIF4A,PFKFB4,ATAD2,TRIP13,TTK,CIT,MELK,KIF20B,ATL1,MYO5C,BLM,ORC1,NEK2,TK1,BUB1,MKI67,MASTL,CDK1,KIF18B,POLQ,DNA2,ATP2A1,TOP2A,RAD54L,KIF11,KIFC1,AURKB,KIF2C
GO: Molecular Function	GO:0032555	purine ribonucleotide binding		9.5e-07	0.000407	4.52e-05	0.0003	38	2000	RAD51,ATP8B3,TTF2,KIF23,BRIP1,CENPE,SCG5,UBE2C,PBK,KIF4A,PFKFB4,ATAD2,TRIP13,TTK,CIT,MELK,KIF20B,ATL1,MYO5C,BLM,ORC1,NEK2,TK1,BUB1,MKI67,ACBD7,MASTL,CDK1,KIF18B,POLQ,DNA2,ATP2A1,TOP2A,RAD54L,KIF11,KIFC1,AURKB,KIF2C
GO: Molecular Function	GO:0003774	cytoskeletal motor activity		1.2e-06	0.000512	5.12e-05	0.00034	9	127	KIF23,CENPE,KIF4A,KIF20B,MYO5C,KIF18B,KIF11,KIFC1,KIF2C
GO: Molecular Function	GO:0003697	single-stranded DNA binding		2.39e-06	0.00102	9.31e-05	0.000618	9	138	RAD51,MCM10,CDC45,BLM,RAD51AP1,HROB,BRCA2,NEIL3,RAD54L
GO: Molecular Function	GO:0008092	cytoskeletal protein binding		8.11e-06	0.00347	0.000289	0.00192	25	1135	NUSAP1,TMSB15A,KIF23,CENPE,CENPF,GTSE1,KIF4A,BIRC5,PRC1,KIF20B,SPAG5,MYO5C,SPC24,TIAM1,BRCA2,ANLN,RACGAP1,DIAPH3,KIF18B,SKA1,IQGAP3,PSRC1,KIF11,KIFC1,KIF2C
GO: Molecular Function	GO:0016887	ATP hydrolysis activity		9.61e-06	0.00411	0.000317	0.0021	14	412	ATP8B3,KIF23,BRIP1,ATAD2,TRIP13,KIF20B,BLM,ORC1,KIF18B,DNA2,ATP2A1,RAD54L,KIFC1,KIF2C
GO: Molecular Function	GO:0008094	ATP-dependent activity, acting on DNA		1.6e-05	0.00683	0.000488	0.00324	8	133	RAD51,TTF2,BRIP1,BLM,POLQ,DNA2,TOP2A,RAD54L
GO: Molecular Function	GO:0003682	chromatin binding		3.73e-05	0.0159	0.00106	0.00705	18	726	RAD51,TICRR,BRIP1,CENPA,GPER1,CENPF,PCLAF,ATAD2,NCAPH,GMNN,CDC45,ORC1,H1-3,H1-5,CDK1,POLQ,CDCA5,TOP2A
GO: Molecular Function	GO:0010997	anaphase-promoting complex binding		4.61e-05	0.0197	0.00123	0.00818	3	9	CCNF,CDC20,CLSPN
GO: Molecular Function	GO:0004386	helicase activity		6.56e-05	0.0281	0.00165	0.011	8	162	RAD51,TTF2,BRIP1,ZGRF1,BLM,POLQ,DNA2,RAD54L
GO: Molecular Function	GO:0140097	catalytic activity, acting on DNA		9.25e-05	0.0396	0.0022	0.0146	10	270	RAD51,TTF2,EME1,BRIP1,BLM,NEIL3,POLQ,DNA2,TOP2A,RAD54L
GO: Molecular Function	GO:0003678	DNA helicase activity		0.000194	0.0832	0.00438	0.0291	5	64	RAD51,BRIP1,BLM,POLQ,DNA2
GO: Molecular Function	GO:0000217	DNA secondary structure binding		0.000371	0.159	0.00794	0.0527	4	41	BLM,RAD51AP1,NEIL3,CLSPN
GO: Molecular Function	GO:0003688	DNA replication origin binding		0.000424	0.181	0.00863	0.0573	3	18	MCM10,CDC45,ORC1
GO: Molecular Function	GO:0062037	D-loop DNA binding		0.00068	0.291	0.0132	0.0878	2	5	BLM,RAD51AP1
GO: Molecular Function	GO:0070182	DNA polymerase binding		0.00101	0.433	0.0174	0.115	3	24	RAD51,FANCD2,FANCI
GO: Molecular Function	GO:0017116	single-stranded DNA helicase activity		0.00101	0.433	0.0174	0.115	3	24	RAD51,POLQ,DNA2
GO: Molecular Function	GO:0043515	kinetochore binding		0.00101	0.434	0.0174	0.115	2	6	CENPE,TTK
GO: Molecular Function	GO:0019900	kinase binding		0.00108	0.461	0.0177	0.118	18	957	FOXM1,VIM,PDE3B,CENPE,PRC1,SGO1,CIT,CCNA2,CCNF,LMNB1,TIAM1,TPX2,RACGAP1,KCNQ3,CEP152,TOP2A,KIF11,AURKB
GO: Molecular Function	GO:0008574	plus-end-directed microtubule motor activity		0.00129	0.55	0.0204	0.135	3	26	KIF20B,KIF18B,KIF11
GO: Molecular Function	GO:0017111	ribonucleoside triphosphate phosphatase activity		0.00175	0.75	0.0268	0.178	15	759	ATP8B3,KIF23,BRIP1,ATAD2,TRIP13,KIF20B,ATL1,BLM,ORC1,KIF18B,DNA2,ATP2A1,RAD54L,KIFC1,KIF2C
GO: Molecular Function	GO:0000405	bubble DNA binding		0.00187	0.801	0.0276	0.183	2	8	BLM,NEIL3
GO: Molecular Function	GO:0019901	protein kinase binding		0.00225	0.964	0.0321	0.213	16	859	FOXM1,VIM,PDE3B,CENPE,PRC1,CIT,CCNA2,CCNF,LMNB1,TIAM1,TPX2,RACGAP1,KCNQ3,CEP152,TOP2A,KIF11
GO: Molecular Function	GO:0106310	protein serine kinase activity		0.00355	1	0.0464	0.308	9	364	PBK,TTK,CIT,MELK,NEK2,BUB1,MASTL,CDK1,AURKB
GO: Molecular Function	GO:0003684	damaged DNA binding		0.00358	1	0.0464	0.308	4	75	BLM,AUNIP,NEIL3,POLQ
GO: Molecular Function	GO:1990814	DNA/DNA annealing activity		0.00362	1	0.0464	0.308	2	11	BLM,RAD54L
GO: Molecular Function	GO:0016462	pyrophosphatase activity		0.00386	1	0.0464	0.308	15	825	ATP8B3,KIF23,BRIP1,ATAD2,TRIP13,KIF20B,ATL1,BLM,ORC1,KIF18B,DNA2,ATP2A1,RAD54L,KIFC1,KIF2C
GO: Molecular Function	GO:0016817	hydrolase activity, acting on acid anhydrides		0.0039	1	0.0464	0.308	15	826	ATP8B3,KIF23,BRIP1,ATAD2,TRIP13,KIF20B,ATL1,BLM,ORC1,KIF18B,DNA2,ATP2A1,RAD54L,KIFC1,KIF2C
GO: Molecular Function	GO:0016818	hydrolase activity, acting on acid anhydrides, in phosphorus-containing anhydrides		0.0039	1	0.0464	0.308	15	826	ATP8B3,KIF23,BRIP1,ATAD2,TRIP13,KIF20B,ATL1,BLM,ORC1,KIF18B,DNA2,ATP2A1,RAD54L,KIFC1,KIF2C
GO: Molecular Function	GO:0043139	5'-3' DNA helicase activity		0.00432	1	0.0499	0.331	2	12	BRIP1,DNA2
GO: Biological Process	GO:0022402	cell cycle process		2.71e-61	6.75e-58	6.75e-58	5.67e-57	93	1532	RAD51,FOXM1,NUSAP1,TICRR,EME1,PTTG1,KIF23,BRIP1,CENPW,POC1A,CENPN,CENPA,INCENP,GPER1,CENPE,CENPF,PCLAF,GTSE1,UBE2C,DTL,HJURP,RMI2,SPC25,E2F7,KIF4A,BIRC5,E2F2,NUF2,PRC1,RRM2,SGO1,NCAPH,ECT2,TRIP13,TTK,CENPK,CIT,MELK,NCAPG2,GMNN,KIF20B,SPAG5,CCNA2,ZWINT,CEP55,CDC45,FANCA,ESCO2,BLM,FANCD2,CCNF,CDCA2,SPC24,ORC1,RAD51AP1,RTKN2,NEK2,PTTG3P,NCAPG,AUNIP,LMNB1,BRCA2,NDC80,ANLN,TK1,CCNB2,BUB1,TPX2,MKI67,AS…
GO: Biological Process	GO:0000278	mitotic cell cycle		2.47e-56	6.16e-53	3.08e-53	2.59e-52	79	1089	RAD51,FOXM1,NUSAP1,TICRR,EME1,KIF23,CENPW,POC1A,CENPA,INCENP,CENPE,CENPF,GTSE1,UBE2C,DTL,SPC25,PBK,E2F7,KIF4A,BIRC5,E2F2,NUF2,PRC1,RRM2,SGO1,NCAPH,ECT2,TRIP13,TTK,CENPK,CIT,MELK,NCAPG2,GMNN,KIF20B,SPAG5,CCNA2,ZWINT,CEP55,CDC45,ESCO2,BLM,FANCD2,CCNF,CDCA2,SPC24,ORC1,RTKN2,NEK2,NCAPG,LMNB1,BRCA2,NDC80,ANLN,TK1,CCNB2,BUB1,TPX2,MKI67,ASPM,MASTL,RACGAP1,CDK1,TACC3,SKA3,CDC20,CLSPN,KIF18B,DNA2,ESPL1,SK…
GO: Biological Process	GO:0007059	chromosome segregation		4.38e-55	1.09e-51	3.64e-52	3.06e-51	60	488	NUSAP1,EME1,PTTG1,KIF23,BRIP1,CENPW,CENPN,INCENP,CENPE,CENPF,UBE2C,HJURP,RMI2,SPC25,KIF4A,BIRC5,NUF2,PRC1,SGO1,NCAPH,ECT2,TRIP13,TTK,CENPK,CIT,NCAPG2,SPAG5,ZWINT,CEP55,ESCO2,FANCD2,CDCA2,SPC24,NEK2,PTTG3P,NCAPG,BRCA2,NDC80,CCNB2,BUB1,TPX2,MKI67,ASPM,RACGAP1,CDK1,TACC3,SKA3,CDC20,KIF18B,ESPL1,SKA1,CDCA5,TOP2A,PSRC1,KIF11,KIFC1,KNL1,AURKB,KIF2C,MYBL2
GO: Biological Process	GO:1903047	mitotic cell cycle process		2.01e-53	5.01e-50	1.25e-50	1.05e-49	72	907	RAD51,FOXM1,NUSAP1,TICRR,EME1,KIF23,POC1A,CENPA,INCENP,CENPE,CENPF,GTSE1,UBE2C,DTL,SPC25,E2F7,KIF4A,BIRC5,E2F2,NUF2,PRC1,RRM2,SGO1,NCAPH,ECT2,TRIP13,TTK,CENPK,CIT,MELK,NCAPG2,KIF20B,SPAG5,CCNA2,ZWINT,CEP55,CDC45,BLM,FANCD2,CCNF,CDCA2,SPC24,ORC1,RTKN2,NEK2,NCAPG,LMNB1,BRCA2,NDC80,ANLN,TK1,CCNB2,BUB1,TPX2,MKI67,MASTL,RACGAP1,CDK1,TACC3,CDC20,CLSPN,KIF18B,DNA2,ESPL1,CDCA5,IQGAP3,PSRC1,KIF11,KIFC1,AU…
GO: Biological Process	GO:0051276	chromosome organization		3.85e-51	9.62e-48	1.92e-48	1.62e-47	64	690	RAD51,NUSAP1,PTTG1,KIF23,BRIP1,CENPW,CENPN,CENPA,INCENP,GPER1,CENPE,CENPF,UBE2C,HJURP,RMI2,SPC25,CENPO,GINS4,KIF4A,BIRC5,NUF2,PRC1,SGO1,NCAPH,TRIP13,TTK,CENPK,CIT,NCAPG2,SPAG5,ZWINT,CEP55,CDC45,ESCO2,BLM,FANCD2,SPC24,NEK2,PTTG3P,NCAPG,BRCA2,H3C8,NDC80,BUB1,TPX2,H1-3,H1-5,RACGAP1,CDK1,TACC3,CDC20,KIF18B,POLQ,DNA2,ESPL1,CDCA5,TOP2A,PSRC1,RAD54L,KIF11,KIFC1,AURKB,KIF2C,MYBL2
GO: Biological Process	GO:0098813	nuclear chromosome segregation		2.63e-50	6.57e-47	1.09e-47	9.19e-47	52	372	NUSAP1,EME1,PTTG1,KIF23,BRIP1,INCENP,CENPE,CENPF,UBE2C,RMI2,SPC25,KIF4A,BIRC5,NUF2,PRC1,SGO1,NCAPH,ECT2,TRIP13,TTK,CENPK,CIT,NCAPG2,SPAG5,ZWINT,CEP55,FANCD2,SPC24,NEK2,PTTG3P,NCAPG,BRCA2,NDC80,CCNB2,BUB1,TPX2,ASPM,RACGAP1,CDK1,TACC3,CDC20,KIF18B,ESPL1,CDCA5,TOP2A,PSRC1,KIF11,KIFC1,KNL1,AURKB,KIF2C,MYBL2
GO: Biological Process	GO:0000280	nuclear division		5.67e-49	1.41e-45	2.02e-46	1.7e-45	57	526	RAD51,NUSAP1,EME1,PTTG1,KIF23,BRIP1,INCENP,CENPE,CENPF,UBE2C,SPC25,KIF4A,BIRC5,NUF2,PRC1,SGO1,NCAPH,TRIP13,TTK,CENPK,CIT,NCAPG2,KIF20B,SPAG5,ZWINT,CEP55,FANCA,FANCD2,CDCA2,SPC24,RAD51AP1,NEK2,PTTG3P,NCAPG,BRCA2,NDC80,ANLN,CCNB2,BUB1,TPX2,MKI67,ASPM,MASTL,RACGAP1,CDK1,CDC20,KIF18B,ESPL1,CDCA5,TOP2A,PSRC1,RAD54L,KIF11,KIFC1,AURKB,KIF2C,MYBL2
GO: Biological Process	GO:0051301	cell division		4.66e-48	1.16e-44	1.45e-45	1.22e-44	63	737	NUSAP1,PTTG1,KIF23,BRIP1,MIS18BP1,CENPW,CENPA,INCENP,CENPE,CENPF,UBE2C,SPC25,E2F7,KIF4A,BIRC5,NUF2,PRC1,SGO1,NCAPH,ECT2,TTK,CIT,NCAPG2,KIF20B,SPAG5,CCNA2,ZWINT,CEP55,CDC45,BLM,CCNF,CDCA2,SPC24,RTKN2,NEK2,PTTG3P,NCAPG,BRCA2,NDC80,ANLN,CCNB2,BUB1,TPX2,ASPM,MASTL,RACGAP1,PIMREG,CDK1,TACC3,SKA3,CDC20,KIF18B,ESPL1,SKA1,CDCA5,IQGAP3,TOP2A,PSRC1,KIF11,KIFC1,KNL1,AURKB,KIF2C
GO: Biological Process	GO:0048285	organelle fission		2.24e-46	5.59e-43	6.21e-44	5.21e-43	57	584	RAD51,NUSAP1,EME1,PTTG1,KIF23,BRIP1,INCENP,CENPE,CENPF,UBE2C,SPC25,KIF4A,BIRC5,NUF2,PRC1,SGO1,NCAPH,TRIP13,TTK,CENPK,CIT,NCAPG2,KIF20B,SPAG5,ZWINT,CEP55,FANCA,FANCD2,CDCA2,SPC24,RAD51AP1,NEK2,PTTG3P,NCAPG,BRCA2,NDC80,ANLN,CCNB2,BUB1,TPX2,MKI67,ASPM,MASTL,RACGAP1,CDK1,CDC20,KIF18B,ESPL1,CDCA5,TOP2A,PSRC1,RAD54L,KIF11,KIFC1,AURKB,KIF2C,MYBL2
GO: Biological Process	GO:0000819	sister chromatid segregation		3.73e-43	9.31e-40	9.31e-41	7.82e-40	42	259	NUSAP1,KIF23,INCENP,CENPE,CENPF,UBE2C,RMI2,SPC25,KIF4A,BIRC5,NUF2,PRC1,SGO1,NCAPH,TRIP13,TTK,CENPK,CIT,NCAPG2,SPAG5,ZWINT,CEP55,SPC24,NEK2,NCAPG,NDC80,BUB1,TPX2,RACGAP1,CDK1,TACC3,CDC20,KIF18B,ESPL1,CDCA5,TOP2A,PSRC1,KIF11,KIFC1,AURKB,KIF2C,MYBL2
GO: Biological Process	GO:0000070	mitotic sister chromatid segregation		6.02e-42	1.5e-38	1.37e-39	1.15e-38	39	216	NUSAP1,KIF23,INCENP,CENPE,CENPF,UBE2C,SPC25,KIF4A,BIRC5,NUF2,PRC1,SGO1,NCAPH,TRIP13,TTK,CENPK,CIT,NCAPG2,SPAG5,ZWINT,CEP55,SPC24,NEK2,NCAPG,NDC80,BUB1,TPX2,RACGAP1,CDK1,CDC20,KIF18B,ESPL1,CDCA5,PSRC1,KIF11,KIFC1,AURKB,KIF2C,MYBL2
GO: Biological Process	GO:0140014	mitotic nuclear division		5.78e-40	1.44e-36	1.2e-37	1.01e-36	43	330	NUSAP1,KIF23,INCENP,CENPE,CENPF,UBE2C,SPC25,KIF4A,BIRC5,NUF2,PRC1,SGO1,NCAPH,TRIP13,TTK,CENPK,CIT,NCAPG2,KIF20B,SPAG5,ZWINT,CEP55,CDCA2,SPC24,NEK2,NCAPG,NDC80,ANLN,BUB1,TPX2,MKI67,RACGAP1,CDK1,CDC20,KIF18B,ESPL1,CDCA5,PSRC1,KIF11,KIFC1,AURKB,KIF2C,MYBL2
GO: Biological Process	GO:0010564	regulation of cell cycle process		3.97e-39	9.91e-36	7.62e-37	6.4e-36	60	906	RAD51,NUSAP1,TICRR,EME1,KIF23,BRIP1,POC1A,INCENP,GPER1,CENPE,CENPF,GTSE1,UBE2C,DTL,RMI2,SPC25,E2F7,BIRC5,NUF2,PRC1,RRM2,NCAPH,ECT2,TRIP13,TTK,CIT,NCAPG2,KIF20B,SPAG5,ZWINT,CDC45,BLM,FANCD2,CCNF,CDCA2,SPC24,ORC1,RAD51AP1,NEK2,NCAPG,LMNB1,BRCA2,NDC80,ANLN,BUB1,TPX2,MKI67,RACGAP1,CDK1,TACC3,CDC20,CLSPN,DNA2,ESPL1,CDCA5,PSRC1,KIF11,KIFC1,AURKB,KIF2C
GO: Biological Process	GO:0051726	regulation of cell cycle		5.27e-39	1.32e-35	9.4e-37	7.89e-36	70	1367	RAD51,FOXM1,NUSAP1,TICRR,EME1,KIF23,BRIP1,CENPW,POC1A,INCENP,GPER1,CENPE,CENPF,PCLAF,GTSE1,UBE2C,DTL,RMI2,SPC25,E2F7,BIRC5,E2F2,NUF2,PRC1,RRM2,NCAPH,ECT2,TRIP13,TTK,CIT,NCAPG2,GMNN,KIF20B,SPAG5,CCNA2,ZWINT,CDC45,BLM,FANCD2,CCNF,CDCA2,SPC24,ORC1,RAD51AP1,NEK2,NCAPG,LMNB1,BRCA2,NDC80,ANLN,CCNB2,BUB1,TPX2,MKI67,ASPM,MASTL,RACGAP1,CDK1,PRR11,TACC3,CDC20,CLSPN,DNA2,ESPL1,CDCA5,PSRC1,KIF11,KIFC1,AURKB,…
GO: Biological Process	GO:0044770	cell cycle phase transition		4.79e-29	1.2e-25	7.98e-27	6.7e-26	45	672	RAD51,FOXM1,TICRR,EME1,BRIP1,INCENP,CENPE,CENPF,GTSE1,UBE2C,DTL,SPC25,E2F7,BIRC5,E2F2,NUF2,RRM2,TRIP13,TTK,CIT,MELK,CCNA2,ZWINT,CDC45,BLM,FANCD2,CCNF,SPC24,ORC1,LMNB1,BRCA2,NDC80,ANLN,CCNB2,BUB1,MASTL,CDK1,TACC3,CDC20,CLSPN,DNA2,ESPL1,CDCA5,IQGAP3,AURKB
GO: Biological Process	GO:0051983	regulation of chromosome segregation		4.18e-28	1.04e-24	6.51e-26	5.47e-25	26	143	INCENP,CENPE,CENPF,UBE2C,RMI2,SPC25,BIRC5,NUF2,NCAPH,TRIP13,TTK,CIT,NCAPG2,ZWINT,CDCA2,SPC24,NCAPG,NDC80,BUB1,MKI67,CDK1,TACC3,CDC20,ESPL1,AURKB,KIF2C
GO: Biological Process	GO:0010948	negative regulation of cell cycle process		8.07e-26	2.01e-22	1.18e-23	9.95e-23	34	384	RAD51,TICRR,EME1,BRIP1,INCENP,GPER1,CENPE,CENPF,GTSE1,DTL,SPC25,E2F7,BIRC5,NUF2,TRIP13,TTK,ZWINT,CDC45,BLM,FANCD2,CCNF,SPC24,ORC1,NEK2,BRCA2,NDC80,BUB1,CDK1,CDC20,CLSPN,DNA2,ESPL1,KIFC1,AURKB
GO: Biological Process	GO:0000075	cell cycle checkpoint signaling		1.17e-25	2.91e-22	1.62e-23	1.36e-22	28	221	RAD51,TICRR,EME1,BRIP1,INCENP,CENPE,CENPF,GTSE1,DTL,SPC25,BIRC5,NUF2,TRIP13,TTK,ZWINT,CDC45,BLM,FANCD2,SPC24,ORC1,BRCA2,NDC80,BUB1,CDK1,CDC20,CLSPN,DNA2,AURKB
GO: Biological Process	GO:0044772	mitotic cell cycle phase transition		1.77e-25	4.41e-22	2.32e-23	1.95e-22	38	531	FOXM1,TICRR,INCENP,CENPE,CENPF,GTSE1,UBE2C,DTL,SPC25,E2F7,BIRC5,E2F2,NUF2,RRM2,TRIP13,TTK,CIT,MELK,CCNA2,ZWINT,BLM,CCNF,SPC24,ORC1,LMNB1,NDC80,ANLN,CCNB2,BUB1,MASTL,CDK1,TACC3,CDC20,CLSPN,ESPL1,CDCA5,IQGAP3,AURKB
GO: Biological Process	GO:0051304	chromosome separation		8.54e-24	2.13e-20	1.07e-21	8.95e-21	20	89	INCENP,CENPE,CENPF,UBE2C,SPC25,BIRC5,NUF2,NCAPH,TRIP13,TTK,NCAPG2,ZWINT,SPC24,NCAPG,NDC80,BUB1,CDC20,ESPL1,TOP2A,AURKB
GO: Biological Process	GO:0045786	negative regulation of cell cycle		1.39e-23	3.46e-20	1.65e-21	1.39e-20	35	485	RAD51,TICRR,EME1,BRIP1,INCENP,GPER1,CENPE,CENPF,GTSE1,DTL,SPC25,E2F7,BIRC5,NUF2,TRIP13,TTK,GMNN,ZWINT,CDC45,BLM,FANCD2,CCNF,SPC24,ORC1,NEK2,BRCA2,NDC80,BUB1,CDK1,CDC20,CLSPN,DNA2,ESPL1,KIFC1,AURKB
GO: Biological Process	GO:1905818	regulation of chromosome separation		3.72e-23	9.28e-20	4.22e-21	3.54e-20	19	80	INCENP,CENPE,CENPF,UBE2C,SPC25,BIRC5,NUF2,NCAPH,TRIP13,TTK,NCAPG2,ZWINT,SPC24,NCAPG,NDC80,BUB1,CDC20,ESPL1,AURKB
GO: Biological Process	GO:0007346	regulation of mitotic cell cycle		4.01e-23	1e-19	4.35e-21	3.65e-20	38	618	NUSAP1,TICRR,EME1,CENPW,INCENP,CENPE,CENPF,GTSE1,UBE2C,DTL,SPC25,E2F7,BIRC5,NUF2,RRM2,TRIP13,TTK,GMNN,KIF20B,ZWINT,BLM,FANCD2,CDCA2,SPC24,ORC1,NEK2,LMNB1,BRCA2,NDC80,ANLN,BUB1,MKI67,CDK1,CDC20,CLSPN,ESPL1,CDCA5,AURKB
GO: Biological Process	GO:0007051	spindle organization		5.64e-23	1.41e-19	5.86e-21	4.92e-20	27	248	KIF23,POC1A,INCENP,CENPE,SPC25,KIF4A,BIRC5,NUF2,PRC1,TTK,SPAG5,NEK2,AUNIP,NDC80,CCNB2,TPX2,ASPM,RACGAP1,CDK1,TACC3,CDC20,ESPL1,PSRC1,KIF11,KIFC1,AURKB,MYBL2
GO: Biological Process	GO:0008608	attachment of spindle microtubules to kinetochore		1.6e-22	3.98e-19	1.59e-20	1.34e-19	16	47	INCENP,CENPE,SPC25,BIRC5,NUF2,SGO1,ECT2,SPAG5,SPC24,NEK2,BRCA2,NDC80,RACGAP1,KNL1,AURKB,KIF2C
GO: Biological Process	GO:1901988	negative regulation of cell cycle phase transition		2.14e-22	5.34e-19	2.06e-20	1.73e-19	29	319	RAD51,TICRR,EME1,BRIP1,INCENP,CENPE,CENPF,GTSE1,DTL,SPC25,E2F7,BIRC5,NUF2,TRIP13,TTK,ZWINT,CDC45,BLM,FANCD2,SPC24,ORC1,BRCA2,NDC80,BUB1,CDK1,CDC20,CLSPN,DNA2,AURKB
GO: Biological Process	GO:0007093	mitotic cell cycle checkpoint signaling		3.53e-22	8.82e-19	3.27e-20	2.75e-19	23	165	TICRR,EME1,INCENP,CENPE,CENPF,GTSE1,DTL,SPC25,BIRC5,NUF2,TRIP13,TTK,ZWINT,BLM,FANCD2,SPC24,ORC1,NDC80,BUB1,CDK1,CDC20,CLSPN,AURKB
GO: Biological Process	GO:1902850	microtubule cytoskeleton organization involved in mitosis		3.84e-22	9.6e-19	3.43e-20	2.88e-19	25	213	NUSAP1,KIF23,POC1A,CENPA,INCENP,CENPE,SPC25,KIF4A,BIRC5,NUF2,PRC1,TTK,NEK2,NDC80,TPX2,RACGAP1,CDK1,TACC3,CDC20,ESPL1,PSRC1,KIF11,KIFC1,AURKB,MYBL2
GO: Biological Process	GO:1901987	regulation of cell cycle phase transition		6.5e-22	1.62e-18	5.59e-20	4.7e-19	35	545	RAD51,TICRR,EME1,BRIP1,INCENP,CENPE,CENPF,GTSE1,UBE2C,DTL,SPC25,E2F7,BIRC5,NUF2,RRM2,TRIP13,TTK,ZWINT,CDC45,BLM,FANCD2,SPC24,ORC1,LMNB1,BRCA2,NDC80,ANLN,BUB1,CDK1,CDC20,CLSPN,DNA2,ESPL1,CDCA5,AURKB
GO: Biological Process	GO:0033045	regulation of sister chromatid segregation		1.2e-21	3e-18	1e-19	8.41e-19	20	112	INCENP,CENPE,CENPF,UBE2C,RMI2,SPC25,BIRC5,NUF2,TRIP13,TTK,CIT,ZWINT,SPC24,NDC80,BUB1,CDK1,TACC3,CDC20,ESPL1,AURKB
GO: Biological Process	GO:0051321	meiotic cell cycle		1.79e-21	4.48e-18	1.45e-19	1.21e-18	30	377	RAD51,EME1,PTTG1,BRIP1,INCENP,GPER1,CENPE,BIRC5,NUF2,SGO1,NCAPH,TRIP13,TTK,FANCA,BLM,FANCD2,RAD51AP1,NEK2,PTTG3P,BRCA2,NDC80,CCNB2,MKI67,ASPM,MASTL,CDK1,CDC20,ESPL1,TOP2A,RAD54L
GO: Biological Process	GO:0007088	regulation of mitotic nuclear division		5.98e-21	1.49e-17	4.67e-19	3.92e-18	21	141	NUSAP1,INCENP,CENPE,CENPF,UBE2C,SPC25,BIRC5,NUF2,TRIP13,TTK,KIF20B,ZWINT,CDCA2,SPC24,NEK2,NDC80,BUB1,MKI67,CDC20,ESPL1,AURKB
GO: Biological Process	GO:0000226	microtubule cytoskeleton organization		6.97e-21	1.74e-17	5.28e-19	4.43e-18	39	762	NUSAP1,KIF23,POC1A,CENPA,INCENP,CENPE,PCLAF,SPC25,KIF4A,BIRC5,NUF2,PRC1,SGO1,TTK,SPAG5,CCNF,NEK2,AUNIP,BRCA2,NDC80,CCNB2,TPX2,ASPM,RACGAP1,MAP7D2,CEP152,CDK1,TACC3,SKA3,CDC20,KIF18B,ESPL1,SKA1,PSRC1,KIF11,KIFC1,AURKB,KIF2C,MYBL2
GO: Biological Process	GO:0140013	meiotic nuclear division		1.03e-20	2.56e-17	7.53e-19	6.32e-18	25	243	RAD51,EME1,PTTG1,BRIP1,INCENP,CENPE,BIRC5,NUF2,SGO1,NCAPH,TRIP13,TTK,FANCA,FANCD2,RAD51AP1,PTTG3P,BRCA2,NDC80,CCNB2,ASPM,MASTL,CDC20,ESPL1,TOP2A,RAD54L
GO: Biological Process	GO:0090068	positive regulation of cell cycle process		3.47e-20	8.67e-17	2.48e-18	2.08e-17	27	316	NUSAP1,KIF23,POC1A,INCENP,CENPE,UBE2C,DTL,E2F7,BIRC5,RRM2,NCAPH,ECT2,CIT,NCAPG2,KIF20B,SPAG5,ORC1,RAD51AP1,NCAPG,LMNB1,NDC80,RACGAP1,CDK1,CDC20,ESPL1,CDCA5,AURKB
GO: Biological Process	GO:0010965	regulation of mitotic sister chromatid separation		4.62e-20	1.15e-16	3.2e-18	2.69e-17	16	64	INCENP,CENPE,CENPF,UBE2C,SPC25,BIRC5,NUF2,TRIP13,TTK,ZWINT,SPC24,NDC80,BUB1,CDC20,ESPL1,AURKB
GO: Biological Process	GO:0051783	regulation of nuclear division		5.65e-20	1.41e-16	3.81e-18	3.2e-17	22	180	NUSAP1,INCENP,CENPE,CENPF,UBE2C,SPC25,BIRC5,NUF2,TRIP13,TTK,KIF20B,ZWINT,CDCA2,SPC24,RAD51AP1,NEK2,NDC80,BUB1,MKI67,CDC20,ESPL1,AURKB
GO: Biological Process	GO:1903046	meiotic cell cycle process		8.38e-20	2.09e-16	5.5e-18	4.62e-17	26	295	RAD51,EME1,PTTG1,BRIP1,INCENP,CENPE,BIRC5,NUF2,SGO1,NCAPH,TRIP13,TTK,FANCA,FANCD2,RAD51AP1,PTTG3P,BRCA2,NDC80,CCNB2,ASPM,MASTL,CDK1,CDC20,ESPL1,TOP2A,RAD54L
GO: Biological Process	GO:0006259	DNA metabolic process		8.75e-20	2.18e-16	5.6e-18	4.7e-17	46	1187	RAD51,FOXM1,TTF2,TICRR,EME1,PTTG1,BRIP1,CENPF,PCLAF,ZGRF1,DTL,RMI2,E2F7,GINS4,RDM1,MCM10,RRM2,TRIP13,GMNN,CCNA2,CDC45,FANCA,ESCO2,BLM,FANCD2,ORC1,RAD51AP1,NEK2,PTTG3P,HROB,AUNIP,BRCA2,TK1,FANCI,H1-3,H1-5,NEIL3,CDK1,CLSPN,POLQ,DNA2,CDCA5,TMT1A,TOP2A,RAD54L,AURKB
GO: Biological Process	GO:0051306	mitotic sister chromatid separation		1.04e-19	2.6e-16	6.49e-18	5.45e-17	16	67	INCENP,CENPE,CENPF,UBE2C,SPC25,BIRC5,NUF2,TRIP13,TTK,ZWINT,SPC24,NDC80,BUB1,CDC20,ESPL1,AURKB
GO: Biological Process	GO:0033044	regulation of chromosome organization		1.36e-19	3.4e-16	8.3e-18	6.97e-17	25	270	INCENP,CENPE,CENPF,UBE2C,RMI2,SPC25,BIRC5,NUF2,NCAPH,TRIP13,TTK,CIT,NCAPG2,ZWINT,SPC24,NEK2,NCAPG,NDC80,BUB1,CDK1,TACC3,CDC20,ESPL1,TOP2A,AURKB
GO: Biological Process	GO:0007091	metaphase/anaphase transition of mitotic cell cycle		1.44e-19	3.6e-16	8.58e-18	7.21e-17	18	101	INCENP,CENPE,CENPF,UBE2C,SPC25,BIRC5,NUF2,TRIP13,TTK,CIT,ZWINT,SPC24,NDC80,BUB1,TACC3,CDC20,ESPL1,AURKB
GO: Biological Process	GO:0007052	mitotic spindle organization		2e-19	4.98e-16	1.16e-17	9.73e-17	21	166	KIF23,POC1A,INCENP,CENPE,SPC25,KIF4A,BIRC5,NUF2,PRC1,TTK,NEK2,NDC80,TPX2,RACGAP1,TACC3,CDC20,PSRC1,KIF11,KIFC1,AURKB,MYBL2
GO: Biological Process	GO:0044784	metaphase/anaphase transition of cell cycle		2.52e-19	6.28e-16	1.43e-17	1.2e-16	18	104	INCENP,CENPE,CENPF,UBE2C,SPC25,BIRC5,NUF2,TRIP13,TTK,CIT,ZWINT,SPC24,NDC80,BUB1,TACC3,CDC20,ESPL1,AURKB
GO: Biological Process	GO:0033047	regulation of mitotic sister chromatid segregation		7.05e-19	1.76e-15	3.91e-17	3.29e-16	15	60	INCENP,CENPE,CENPF,SPC25,BIRC5,NUF2,TRIP13,TTK,ZWINT,SPC24,NDC80,BUB1,CDK1,CDC20,AURKB
GO: Biological Process	GO:0045787	positive regulation of cell cycle		9.64e-19	2.41e-15	5.23e-17	4.39e-16	29	432	NUSAP1,KIF23,POC1A,INCENP,CENPE,UBE2C,DTL,E2F7,BIRC5,RRM2,NCAPH,ECT2,CIT,NCAPG2,KIF20B,SPAG5,ORC1,RAD51AP1,NCAPG,LMNB1,BRCA2,NDC80,RACGAP1,CDK1,CDC20,ESPL1,CDCA5,PSRC1,AURKB
GO: Biological Process	GO:1901990	regulation of mitotic cell cycle phase transition		2e-18	5e-15	1.06e-16	8.93e-16	28	406	TICRR,INCENP,CENPE,CENPF,GTSE1,UBE2C,DTL,SPC25,E2F7,BIRC5,NUF2,RRM2,TRIP13,TTK,ZWINT,BLM,SPC24,ORC1,LMNB1,NDC80,ANLN,BUB1,CDK1,CDC20,CLSPN,ESPL1,CDCA5,AURKB
GO: Biological Process	GO:0007094	mitotic spindle assembly checkpoint signaling		2.47e-18	6.17e-15	1.26e-16	1.06e-15	14	51	INCENP,CENPE,CENPF,SPC25,BIRC5,NUF2,TRIP13,TTK,ZWINT,SPC24,NDC80,BUB1,CDC20,AURKB
GO: Biological Process	GO:0071173	spindle assembly checkpoint signaling		2.47e-18	6.17e-15	1.26e-16	1.06e-15	14	51	INCENP,CENPE,CENPF,SPC25,BIRC5,NUF2,TRIP13,TTK,ZWINT,SPC24,NDC80,BUB1,CDC20,AURKB
GO: Biological Process	GO:0045841	negative regulation of mitotic metaphase/anaphase transition		4.54e-18	1.13e-14	2.1e-16	1.76e-15	14	53	INCENP,CENPE,CENPF,SPC25,BIRC5,NUF2,TRIP13,TTK,ZWINT,SPC24,NDC80,BUB1,CDC20,AURKB
GO: Biological Process	GO:0033048	negative regulation of mitotic sister chromatid segregation		4.54e-18	1.13e-14	2.1e-16	1.76e-15	14	53	INCENP,CENPE,CENPF,SPC25,BIRC5,NUF2,TRIP13,TTK,ZWINT,SPC24,NDC80,BUB1,CDC20,AURKB
GO: Biological Process	GO:0033046	negative regulation of sister chromatid segregation		4.54e-18	1.13e-14	2.1e-16	1.76e-15	14	53	INCENP,CENPE,CENPF,SPC25,BIRC5,NUF2,TRIP13,TTK,ZWINT,SPC24,NDC80,BUB1,CDC20,AURKB
GO: Biological Process	GO:2000816	negative regulation of mitotic sister chromatid separation		4.54e-18	1.13e-14	2.1e-16	1.76e-15	14	53	INCENP,CENPE,CENPF,SPC25,BIRC5,NUF2,TRIP13,TTK,ZWINT,SPC24,NDC80,BUB1,CDC20,AURKB
GO: Biological Process	GO:0071174	mitotic spindle checkpoint signaling		4.54e-18	1.13e-14	2.1e-16	1.76e-15	14	53	INCENP,CENPE,CENPF,SPC25,BIRC5,NUF2,TRIP13,TTK,ZWINT,SPC24,NDC80,BUB1,CDC20,AURKB
GO: Biological Process	GO:1901991	negative regulation of mitotic cell cycle phase transition		5.07e-18	1.27e-14	2.3e-16	1.93e-15	22	221	TICRR,INCENP,CENPE,CENPF,GTSE1,DTL,SPC25,E2F7,BIRC5,NUF2,TRIP13,TTK,ZWINT,BLM,SPC24,ORC1,NDC80,BUB1,CDK1,CDC20,CLSPN,AURKB
GO: Biological Process	GO:1902100	negative regulation of metaphase/anaphase transition of cell cycle		8.1e-18	2.02e-14	3.55e-16	2.98e-15	14	55	INCENP,CENPE,CENPF,SPC25,BIRC5,NUF2,TRIP13,TTK,ZWINT,SPC24,NDC80,BUB1,CDC20,AURKB
GO: Biological Process	GO:1905819	negative regulation of chromosome separation		8.1e-18	2.02e-14	3.55e-16	2.98e-15	14	55	INCENP,CENPE,CENPF,SPC25,BIRC5,NUF2,TRIP13,TTK,ZWINT,SPC24,NDC80,BUB1,CDC20,AURKB
GO: Biological Process	GO:0045930	negative regulation of mitotic cell cycle		8.92e-18	2.23e-14	3.84e-16	3.23e-15	24	288	TICRR,EME1,INCENP,CENPE,CENPF,GTSE1,DTL,SPC25,E2F7,BIRC5,NUF2,TRIP13,TTK,ZWINT,BLM,FANCD2,SPC24,ORC1,NDC80,BUB1,CDK1,CDC20,CLSPN,AURKB
GO: Biological Process	GO:0031577	spindle checkpoint signaling		1.07e-17	2.68e-14	4.54e-16	3.81e-15	14	56	INCENP,CENPE,CENPF,SPC25,BIRC5,NUF2,TRIP13,TTK,ZWINT,SPC24,NDC80,BUB1,CDC20,AURKB
GO: Biological Process	GO:0007017	microtubule-based process		1.2e-17	3e-14	4.99e-16	4.2e-15	42	1110	NUSAP1,KIF23,POC1A,CENPA,INCENP,CENPE,PCLAF,GTSE1,SPC25,KIF4A,BIRC5,NUF2,SPA17,PRC1,SGO1,TTK,KIF20B,SPAG5,CCNF,NEK2,AUNIP,BRCA2,NDC80,CCNB2,TPX2,ASPM,RACGAP1,MAP7D2,CEP152,CDK1,TACC3,SKA3,CDC20,KIF18B,ESPL1,SKA1,PSRC1,KIF11,KIFC1,AURKB,KIF2C,MYBL2
GO: Biological Process	GO:0051985	negative regulation of chromosome segregation		1.41e-17	3.53e-14	5.78e-16	4.85e-15	14	57	INCENP,CENPE,CENPF,SPC25,BIRC5,NUF2,TRIP13,TTK,ZWINT,SPC24,NDC80,BUB1,CDC20,AURKB
GO: Biological Process	GO:0045132	meiotic chromosome segregation		4.86e-17	1.21e-13	1.96e-15	1.64e-14	18	138	EME1,PTTG1,BRIP1,CENPE,BIRC5,NUF2,SGO1,NCAPH,TRIP13,TTK,FANCD2,PTTG3P,BRCA2,NDC80,CCNB2,ASPM,ESPL1,TOP2A
GO: Biological Process	GO:0030071	regulation of mitotic metaphase/anaphase transition		5.03e-17	1.26e-13	1.99e-15	1.67e-14	16	96	INCENP,CENPE,CENPF,UBE2C,SPC25,BIRC5,NUF2,TRIP13,TTK,ZWINT,SPC24,NDC80,BUB1,CDC20,ESPL1,AURKB
GO: Biological Process	GO:0000281	mitotic cytokinesis		5.98e-17	1.49e-13	2.33e-15	1.96e-14	16	97	NUSAP1,KIF23,CENPA,INCENP,KIF4A,BIRC5,ECT2,CIT,KIF20B,CEP55,RTKN2,ANLN,RACGAP1,ESPL1,IQGAP3,AURKB
GO: Biological Process	GO:0006281	DNA repair		6.82e-17	1.7e-13	2.62e-15	2.2e-14	32	639	RAD51,FOXM1,TTF2,TICRR,EME1,PTTG1,BRIP1,PCLAF,ZGRF1,DTL,RMI2,GINS4,RDM1,TRIP13,CDC45,FANCA,ESCO2,BLM,FANCD2,RAD51AP1,PTTG3P,HROB,AUNIP,BRCA2,FANCI,NEIL3,CDK1,CLSPN,POLQ,DNA2,CDCA5,RAD54L
GO: Biological Process	GO:1902099	regulation of metaphase/anaphase transition of cell cycle		8.41e-17	2.1e-13	3.18e-15	2.67e-14	16	99	INCENP,CENPE,CENPF,UBE2C,SPC25,BIRC5,NUF2,TRIP13,TTK,ZWINT,SPC24,NDC80,BUB1,CDC20,ESPL1,AURKB
GO: Biological Process	GO:0045839	negative regulation of mitotic nuclear division		1.06e-16	2.65e-13	3.95e-15	3.32e-14	14	65	INCENP,CENPE,CENPF,SPC25,BIRC5,NUF2,TRIP13,TTK,ZWINT,SPC24,NDC80,BUB1,CDC20,AURKB
GO: Biological Process	GO:0007010	cytoskeleton organization		1.24e-16	3.1e-13	4.56e-15	3.83e-14	51	1759	NUSAP1,TMSB15A,VIM,KIF23,POC1A,CENPA,INCENP,CENPE,PCLAF,SPC25,KIF4A,BIRC5,NUF2,HMMR,PRC1,SGO1,ECT2,TTK,CIT,SPAG5,MYO5C,CCNF,RTKN2,NEK2,AUNIP,LMNB1,BRCA2,NDC80,ANLN,CCNB2,TPX2,ASPM,RACGAP1,MAP7D2,CEP152,CDK1,DIAPH3,NOSTRIN,TACC3,SKA3,CDC20,KIF18B,ESPL1,SKA1,IQGAP3,PSRC1,KIF11,KIFC1,AURKB,KIF2C,MYBL2
GO: Biological Process	GO:0000910	cytokinesis		3.55e-16	8.86e-13	1.26e-14	1.06e-13	20	208	NUSAP1,KIF23,CENPA,INCENP,E2F7,KIF4A,BIRC5,PRC1,ECT2,CIT,KIF20B,CEP55,RTKN2,BRCA2,NDC80,ANLN,RACGAP1,ESPL1,IQGAP3,AURKB
GO: Biological Process	GO:2001251	negative regulation of chromosome organization		3.56e-16	8.89e-13	1.26e-14	1.06e-13	16	108	INCENP,CENPE,CENPF,SPC25,BIRC5,NUF2,TRIP13,TTK,ZWINT,SPC24,NDC80,BUB1,CDC20,ESPL1,TOP2A,AURKB
GO: Biological Process	GO:0061640	cytoskeleton-dependent cytokinesis		3.58e-16	8.92e-13	1.26e-14	1.06e-13	17	130	NUSAP1,KIF23,CENPA,INCENP,KIF4A,BIRC5,ECT2,CIT,KIF20B,CEP55,RTKN2,NDC80,ANLN,RACGAP1,ESPL1,IQGAP3,AURKB
GO: Biological Process	GO:0006974	DNA damage response		7.23e-16	1.8e-12	2.51e-14	2.11e-13	37	955	RAD51,FOXM1,TTF2,TICRR,EME1,PTTG1,BRIP1,PCLAF,ZGRF1,GTSE1,DTL,RMI2,E2F7,GINS4,RDM1,MCM10,TRIP13,CDC45,FANCA,ESCO2,BLM,FANCD2,RAD51AP1,PTTG3P,HROB,AUNIP,BRCA2,FANCI,MASTL,NEIL3,CDK1,CLSPN,POLQ,DNA2,CDCA5,TOP2A,RAD54L
GO: Biological Process	GO:0051784	negative regulation of nuclear division		9.1e-16	2.27e-12	3.11e-14	2.61e-13	14	75	INCENP,CENPE,CENPF,SPC25,BIRC5,NUF2,TRIP13,TTK,ZWINT,SPC24,NDC80,BUB1,CDC20,AURKB
GO: Biological Process	GO:0051225	spindle assembly		1.52e-15	3.8e-12	5.14e-14	4.32e-13	18	167	KIF23,INCENP,CENPE,KIF4A,BIRC5,PRC1,SPAG5,NEK2,NDC80,CCNB2,TPX2,ASPM,RACGAP1,CDC20,KIF11,KIFC1,AURKB,MYBL2
GO: Biological Process	GO:0051310	metaphase chromosome alignment		4.06e-15	1.01e-11	1.35e-13	1.14e-12	14	83	INCENP,CENPE,CENPF,BIRC5,NUF2,SPAG5,CEP55,BRCA2,NDC80,CDCA5,PSRC1,KIFC1,AURKB,KIF2C
GO: Biological Process	GO:0051303	establishment of chromosome localization		5.23e-14	1.31e-10	1.72e-12	1.44e-11	14	99	INCENP,CENPE,CENPF,BIRC5,NUF2,SPAG5,CEP55,BRCA2,NDC80,CDCA5,PSRC1,KIFC1,AURKB,KIF2C
GO: Biological Process	GO:1905820	positive regulation of chromosome separation		6.37e-14	1.59e-10	2.06e-12	1.73e-11	10	33	INCENP,CENPE,UBE2C,BIRC5,NCAPH,NCAPG2,NCAPG,CDC20,ESPL1,AURKB
GO: Biological Process	GO:0007127	meiosis I		7.19e-14	1.8e-10	2.3e-12	1.93e-11	16	150	RAD51,EME1,PTTG1,BRIP1,CENPE,BIRC5,TRIP13,FANCD2,RAD51AP1,PTTG3P,BRCA2,NDC80,CCNB2,ESPL1,TOP2A,RAD54L
GO: Biological Process	GO:0051231	spindle elongation		8.6e-14	2.15e-10	2.72e-12	2.28e-11	8	15	KIF23,INCENP,KIF4A,BIRC5,PRC1,RACGAP1,KIF11,AURKB
GO: Biological Process	GO:0006260	DNA replication		1.16e-13	2.9e-10	3.62e-12	3.04e-11	21	318	RAD51,TICRR,EME1,PCLAF,DTL,RMI2,E2F7,GINS4,MCM10,RRM2,GMNN,CCNA2,CDC45,ESCO2,BLM,ORC1,BRCA2,TK1,CDK1,POLQ,DNA2
GO: Biological Process	GO:0050000	chromosome localization		1.58e-13	3.95e-10	4.88e-12	4.1e-11	14	107	INCENP,CENPE,CENPF,BIRC5,NUF2,SPAG5,CEP55,BRCA2,NDC80,CDCA5,PSRC1,KIFC1,AURKB,KIF2C
GO: Biological Process	GO:0033043	regulation of organelle organization		1.73e-13	4.32e-10	5.26e-12	4.42e-11	41	1395	NUSAP1,TMSB15A,INCENP,GPER1,CENPE,CENPF,UBE2C,RMI2,SPC25,BIRC5,NUF2,NCAPH,ECT2,TRIP13,TTK,CIT,NCAPG2,KIF20B,SPAG5,ZWINT,CCNF,CDCA2,SPC24,RAD51AP1,NEK2,NCAPG,NDC80,BUB1,TPX2,MKI67,PLAUR,CDK1,TACC3,SKA3,CDC20,ESPL1,SKA1,TOP2A,PSRC1,KIFC1,AURKB
GO: Biological Process	GO:0044839	cell cycle G2/M phase transition		3.03e-13	7.55e-10	9.1e-12	7.64e-11	17	194	FOXM1,TICRR,CENPF,DTL,BIRC5,CIT,MELK,CCNA2,BLM,ORC1,LMNB1,NDC80,CCNB2,MASTL,CDK1,CLSPN,AURKB
GO: Biological Process	GO:0140694	non-membrane-bounded organelle assembly		6.74e-13	1.68e-09	2e-11	1.68e-10	25	523	KIF23,CENPW,CENPN,CENPA,INCENP,CENPE,CENPF,KIF4A,BIRC5,PRC1,CENPK,SPAG5,NEK2,NDC80,ANLN,CCNB2,TPX2,ASPM,RACGAP1,CEP152,CDC20,KIF11,KIFC1,AURKB,MYBL2
GO: Biological Process	GO:0090307	mitotic spindle assembly		7.64e-13	1.91e-09	2.24e-11	1.88e-10	13	96	KIF23,INCENP,KIF4A,BIRC5,PRC1,NEK2,TPX2,RACGAP1,CDC20,KIF11,KIFC1,AURKB,MYBL2
GO: Biological Process	GO:0061982	meiosis I cell cycle process		8.07e-13	2.01e-09	2.34e-11	1.97e-10	16	175	RAD51,EME1,PTTG1,BRIP1,CENPE,BIRC5,TRIP13,FANCD2,RAD51AP1,PTTG3P,BRCA2,NDC80,CCNB2,ESPL1,TOP2A,RAD54L
GO: Biological Process	GO:0006302	double-strand break repair		1.15e-12	2.86e-09	3.29e-11	2.76e-10	20	318	RAD51,FOXM1,EME1,BRIP1,ZGRF1,RMI2,GINS4,RDM1,TRIP13,CDC45,ESCO2,BLM,FANCD2,RAD51AP1,AUNIP,BRCA2,POLQ,DNA2,CDCA5,RAD54L
GO: Biological Process	GO:0051256	mitotic spindle midzone assembly		1.4e-12	3.5e-09	3.98e-11	3.34e-10	7	12	KIF23,INCENP,KIF4A,BIRC5,PRC1,RACGAP1,AURKB
GO: Biological Process	GO:0051988	regulation of attachment of spindle microtubules to kinetochore		1.63e-12	4.06e-09	4.56e-11	3.83e-10	8	20	INCENP,CENPE,BIRC5,ECT2,SPAG5,NEK2,RACGAP1,AURKB
GO: Biological Process	GO:0000086	G2/M transition of mitotic cell cycle		1.88e-12	4.7e-09	5.22e-11	4.38e-10	15	155	FOXM1,TICRR,CENPF,DTL,BIRC5,CIT,MELK,CCNA2,BLM,ORC1,LMNB1,MASTL,CDK1,CLSPN,AURKB
GO: Biological Process	GO:0000022	mitotic spindle elongation		3.02e-12	7.53e-09	8.27e-11	6.95e-10	7	13	KIF23,INCENP,KIF4A,BIRC5,PRC1,RACGAP1,AURKB
GO: Biological Process	GO:0007080	mitotic metaphase chromosome alignment		4.45e-12	1.11e-08	1.21e-10	1.02e-09	11	66	INCENP,CENPE,BIRC5,NUF2,CEP55,NDC80,CDCA5,PSRC1,KIFC1,AURKB,KIF2C
GO: Biological Process	GO:0019953	sexual reproduction		5.38e-12	1.34e-08	1.44e-10	1.21e-09	38	1345	RAD51,ATP8B3,EME1,PTTG1,BRIP1,POC1A,INCENP,GPER1,CENPE,CIP2A,BIRC5,NUF2,SPA17,SGO1,NCAPH,TRIP13,TTK,CIT,FANCA,BLM,FANCD2,RAD51AP1,NEK2,PTTG3P,HROB,BRCA2,NDC80,CCNB2,MKI67,ASPM,MASTL,RACGAP1,CDK1,CDC20,ESPL1,TOP2A,RAD54L,KNL1
GO: Biological Process	GO:0030261	chromosome condensation		7.77e-12	1.94e-08	2.06e-10	1.73e-09	10	51	NUSAP1,GPER1,NCAPH,NCAPG2,NCAPG,H1-3,H1-5,CDK1,CDCA5,TOP2A
GO: Biological Process	GO:0051255	spindle midzone assembly		1.12e-11	2.79e-08	2.93e-10	2.46e-09	7	15	KIF23,INCENP,KIF4A,BIRC5,PRC1,RACGAP1,AURKB
GO: Biological Process	GO:0051383	kinetochore organization		1.35e-11	3.37e-08	3.51e-10	2.95e-09	8	25	CENPW,CENPN,CENPA,CENPE,CENPF,NUF2,CENPK,NDC80
GO: Biological Process	GO:0031570	DNA integrity checkpoint signaling		1.45e-11	3.61e-08	3.72e-10	3.13e-09	14	148	RAD51,TICRR,EME1,BRIP1,GTSE1,DTL,CDC45,BLM,FANCD2,ORC1,BRCA2,CDK1,CLSPN,DNA2
GO: Biological Process	GO:0006310	DNA recombination		9.93e-11	2.48e-07	2.53e-09	2.12e-08	19	362	RAD51,EME1,BRIP1,RMI2,GINS4,RDM1,TRIP13,CDC45,BLM,FANCD2,RAD51AP1,HROB,AUNIP,BRCA2,H1-3,H1-5,POLQ,TOP2A,RAD54L
GO: Biological Process	GO:0051984	positive regulation of chromosome segregation		1.25e-10	3.13e-07	3.13e-09	2.63e-08	8	32	INCENP,CENPE,BIRC5,NCAPH,NCAPG2,NCAPG,CDK1,AURKB
GO: Biological Process	GO:0034508	centromere complex assembly		1.25e-10	3.13e-07	3.13e-09	2.63e-08	8	32	CENPW,CENPN,CENPA,CENPE,CENPF,HJURP,CENPO,CENPK
GO: Biological Process	GO:0006261	DNA-templated DNA replication		1.62e-10	4.03e-07	3.99e-09	3.35e-08	14	177	RAD51,TICRR,EME1,E2F7,GINS4,MCM10,GMNN,CDC45,BLM,ORC1,BRCA2,TK1,POLQ,DNA2
GO: Biological Process	GO:0032506	cytokinetic process		1.67e-10	4.16e-07	4.08e-09	3.43e-08	9	49	KIF23,ECT2,KIF20B,CEP55,RTKN2,ANLN,RACGAP1,IQGAP3,AURKB
GO: Biological Process	GO:1901970	positive regulation of mitotic sister chromatid separation		1.94e-10	4.84e-07	4.7e-09	3.94e-08	7	21	INCENP,CENPE,UBE2C,BIRC5,CDC20,ESPL1,AURKB
GO: Biological Process	GO:0010639	negative regulation of organelle organization		2.23e-10	5.57e-07	5.36e-09	4.5e-08	20	426	TMSB15A,INCENP,CENPE,CENPF,SPC25,BIRC5,NUF2,TRIP13,TTK,ZWINT,CCNF,SPC24,NDC80,BUB1,TPX2,CDC20,ESPL1,TOP2A,KIFC1,AURKB
GO: Biological Process	GO:0032465	regulation of cytokinesis		4.17e-10	1.04e-06	9.82e-09	8.25e-08	11	99	KIF23,INCENP,E2F7,BIRC5,PRC1,ECT2,CIT,KIF20B,BRCA2,RACGAP1,AURKB
GO: Biological Process	GO:0007143	female meiotic nuclear division		4.17e-10	1.04e-06	9.82e-09	8.25e-08	9	54	CENPE,BIRC5,NCAPH,TRIP13,TTK,NDC80,CCNB2,MASTL,TOP2A
GO: Biological Process	GO:0051315	attachment of mitotic spindle microtubules to kinetochore		5.65e-10	1.41e-06	1.32e-08	1.11e-07	7	24	INCENP,CENPE,BIRC5,NUF2,NDC80,AURKB,KIF2C
GO: Biological Process	GO:0051656	establishment of organelle localization		6.94e-10	1.73e-06	1.61e-08	1.35e-07	22	557	NUSAP1,KIF23,CENPA,INCENP,CENPE,CENPF,BIRC5,NUF2,SPAG5,MYO5C,CEP55,LMNB1,BRCA2,NDC80,ASPM,TACC3,ESPL1,CDCA5,PSRC1,KIFC1,AURKB,KIF2C
GO: Biological Process	GO:0051302	regulation of cell division		1.74e-09	4.33e-06	3.98e-08	3.34e-07	14	212	KIF23,INCENP,E2F7,BIRC5,PRC1,ECT2,CIT,KIF20B,BLM,BRCA2,ASPM,RACGAP1,KIF18B,AURKB
GO: Biological Process	GO:0007292	female gamete generation		4.11e-09	1.03e-05	9.32e-08	7.83e-07	15	267	GPER1,CENPE,BIRC5,NCAPH,TRIP13,TTK,HROB,BRCA2,NDC80,CCNB2,ASPM,MASTL,CDK1,CDC20,TOP2A
GO: Biological Process	GO:0032467	positive regulation of cytokinesis		4.79e-09	1.19e-05	1.07e-07	8.96e-07	8	49	KIF23,INCENP,BIRC5,ECT2,CIT,KIF20B,RACGAP1,AURKB
GO: Biological Process	GO:0044786	cell cycle DNA replication		4.79e-09	1.19e-05	1.07e-07	8.96e-07	8	49	RAD51,E2F7,GMNN,CDC45,BLM,BRCA2,TK1,DNA2
GO: Biological Process	GO:0022414	reproductive process		5.37e-09	1.34e-05	1.19e-07	9.96e-07	41	1947	RAD51,ATP8B3,EME1,PTTG1,BRIP1,POC1A,INCENP,GPER1,CENPE,CIP2A,E2F7,BIRC5,NUF2,SPA17,SGO1,NCAPH,TRIP13,TTK,CIT,FANCA,BLM,FANCD2,RAD51AP1,NEK2,PTTG3P,FBLN1,HROB,BRCA2,NDC80,CCNB2,MKI67,ASPM,MASTL,RACGAP1,PLAUR,CDK1,CDC20,ESPL1,TOP2A,RAD54L,KNL1
GO: Biological Process	GO:0000915	actomyosin contractile ring assembly		7.48e-09	1.87e-05	1.62e-07	1.36e-06	5	10	ECT2,RTKN2,ANLN,RACGAP1,IQGAP3
GO: Biological Process	GO:0000912	assembly of actomyosin apparatus involved in cytokinesis		7.48e-09	1.87e-05	1.62e-07	1.36e-06	5	10	ECT2,RTKN2,ANLN,RACGAP1,IQGAP3
GO: Biological Process	GO:0051382	kinetochore assembly		8.4e-09	2.1e-05	1.81e-07	1.52e-06	6	20	CENPW,CENPN,CENPA,CENPE,CENPF,CENPK
GO: Biological Process	GO:0042770	signal transduction in response to DNA damage		1.24e-08	3.09e-05	2.64e-07	2.22e-06	13	207	RAD51,FOXM1,TICRR,EME1,BRIP1,GTSE1,DTL,E2F7,BLM,FANCD2,BRCA2,CDK1,CLSPN
GO: Biological Process	GO:0044837	actomyosin contractile ring organization		1.36e-08	3.4e-05	2.88e-07	2.42e-06	5	11	ECT2,RTKN2,ANLN,RACGAP1,IQGAP3
GO: Biological Process	GO:0000077	DNA damage checkpoint signaling		1.46e-08	3.63e-05	3.05e-07	2.57e-06	11	138	RAD51,TICRR,EME1,BRIP1,GTSE1,DTL,BLM,FANCD2,BRCA2,CDK1,CLSPN
GO: Biological Process	GO:0051640	organelle localization		1.76e-08	4.4e-05	3.67e-07	3.08e-06	23	725	NUSAP1,KIF23,CENPA,INCENP,CENPE,CENPF,BIRC5,NUF2,SPAG5,MYO5C,CEP55,LMNB1,BRCA2,NDC80,ASPM,TACC3,ESPL1,ATP2A1,CDCA5,PSRC1,KIFC1,AURKB,KIF2C
GO: Biological Process	GO:0065004	protein-DNA complex assembly		1.94e-08	4.85e-05	4.01e-07	3.37e-06	14	256	RAD51,CENPW,CENPN,CENPA,CENPE,CENPF,HJURP,CENPO,CENPK,GMNN,CDC45,H3C8,H1-3,H1-5
GO: Biological Process	GO:0036297	interstrand cross-link repair		2.27e-08	5.67e-05	4.65e-07	3.9e-06	7	39	RAD51,FANCA,FANCD2,RAD51AP1,HROB,FANCI,NEIL3
GO: Biological Process	GO:0000212	meiotic spindle organization		2.73e-08	6.83e-05	5.55e-07	4.66e-06	7	40	CENPE,BIRC5,NDC80,CCNB2,ASPM,CDK1,ESPL1
GO: Biological Process	GO:1901992	positive regulation of mitotic cell cycle phase transition		3.18e-08	7.94e-05	6.4e-07	5.38e-06	10	116	CENPE,UBE2C,DTL,BIRC5,RRM2,LMNB1,CDK1,CDC20,ESPL1,CDCA5
GO: Biological Process	GO:0007276	gamete generation		3.9e-08	9.73e-05	7.79e-07	6.54e-06	27	1019	RAD51,PTTG1,BRIP1,POC1A,GPER1,CENPE,CIP2A,BIRC5,SPA17,NCAPH,TRIP13,TTK,CIT,FANCA,BLM,FANCD2,HROB,BRCA2,NDC80,CCNB2,ASPM,MASTL,RACGAP1,CDK1,CDC20,TOP2A,KNL1
GO: Biological Process	GO:0007062	sister chromatid cohesion		5.43e-08	0.000136	1.08e-06	9.03e-06	8	66	PTTG1,SGO1,ESCO2,PTTG3P,BUB1,CDC20,ESPL1,CDCA5
GO: Biological Process	GO:0033260	nuclear DNA replication		5.47e-08	0.000137	1.08e-06	9.03e-06	7	44	RAD51,GMNN,CDC45,BLM,BRCA2,TK1,DNA2
GO: Biological Process	GO:0045931	positive regulation of mitotic cell cycle		5.93e-08	0.000148	1.16e-06	9.71e-06	11	158	CENPE,UBE2C,DTL,BIRC5,RRM2,LMNB1,BRCA2,CDK1,CDC20,ESPL1,CDCA5
GO: Biological Process	GO:0007131	reciprocal meiotic recombination		7.75e-08	0.000193	1.49e-06	1.25e-05	8	69	RAD51,EME1,BRIP1,TRIP13,FANCD2,RAD51AP1,TOP2A,RAD54L
GO: Biological Process	GO:0140527	reciprocal homologous recombination		7.75e-08	0.000193	1.49e-06	1.25e-05	8	69	RAD51,EME1,BRIP1,TRIP13,FANCD2,RAD51AP1,TOP2A,RAD54L
GO: Biological Process	GO:0044774	mitotic DNA integrity checkpoint signaling		8.36e-08	0.000209	1.59e-06	1.34e-05	9	97	TICRR,EME1,GTSE1,DTL,BLM,FANCD2,ORC1,CDK1,CLSPN
GO: Biological Process	GO:0007098	centrosome cycle		1.11e-07	0.000277	2.1e-06	1.77e-05	11	168	POC1A,PCLAF,SGO1,CCNF,NEK2,BRCA2,NDC80,CEP152,CDK1,KIF11,KIFC1
GO: Biological Process	GO:1903490	positive regulation of mitotic cytokinesis		1.35e-07	0.000337	2.53e-06	2.13e-05	4	7	INCENP,BIRC5,KIF20B,AURKB
GO: Biological Process	GO:0035825	homologous recombination		1.5e-07	0.000375	2.8e-06	2.35e-05	8	75	RAD51,EME1,BRIP1,TRIP13,FANCD2,RAD51AP1,TOP2A,RAD54L
GO: Biological Process	GO:1901989	positive regulation of cell cycle phase transition		2.17e-07	0.000541	4.01e-06	3.37e-05	10	142	CENPE,UBE2C,DTL,BIRC5,RRM2,LMNB1,CDK1,CDC20,ESPL1,CDCA5
GO: Biological Process	GO:0070925	organelle assembly		2.3e-07	0.000574	4.22e-06	3.54e-05	29	1259	KIF23,CENPW,POC1A,CENPN,CENPA,INCENP,CENPE,CENPF,KIF4A,BIRC5,PRC1,CENPK,GMNN,SPAG5,ORC1,NEK2,NDC80,ANLN,CCNB2,TPX2,ASPM,RACGAP1,CEP152,CDC20,KIF11,KIFC1,KNL1,AURKB,MYBL2
GO: Biological Process	GO:0000725	recombinational repair		2.37e-07	0.00059	4.31e-06	3.62e-05	11	181	RAD51,RMI2,GINS4,CDC45,BLM,RAD51AP1,HROB,AUNIP,BRCA2,POLQ,RAD54L
GO: Biological Process	GO:0032508	DNA duplex unwinding		2.49e-07	0.000622	4.51e-06	3.79e-05	8	80	RAD51,BRIP1,GINS4,CDC45,BLM,POLQ,DNA2,TOP2A
GO: Biological Process	GO:0007064	mitotic sister chromatid cohesion		2.66e-07	0.000663	4.77e-06	4.01e-05	6	34	PTTG1,SGO1,ESCO2,PTTG3P,CDC20,CDCA5
GO: Biological Process	GO:0031023	microtubule organizing center organization		3.11e-07	0.000777	5.55e-06	4.66e-05	11	186	POC1A,PCLAF,SGO1,CCNF,NEK2,BRCA2,NDC80,CEP152,CDK1,KIF11,KIFC1
GO: Biological Process	GO:0000076	DNA replication checkpoint signaling		3.26e-07	0.000813	5.68e-06	4.77e-05	5	19	TICRR,CDC45,ORC1,CLSPN,DNA2
GO: Biological Process	GO:0034501	protein localization to kinetochore		3.26e-07	0.000813	5.68e-06	4.77e-05	5	19	TTK,NDC80,CDK1,KNL1,AURKB
GO: Biological Process	GO:1903083	protein localization to condensed chromosome		3.26e-07	0.000813	5.68e-06	4.77e-05	5	19	TTK,NDC80,CDK1,KNL1,AURKB
GO: Biological Process	GO:0010389	regulation of G2/M transition of mitotic cell cycle		3.92e-07	0.000978	6.79e-06	5.7e-05	9	116	TICRR,CENPF,DTL,BLM,ORC1,LMNB1,CDK1,CLSPN,AURKB
GO: Biological Process	GO:0032392	DNA geometric change		5.24e-07	0.00131	9.02e-06	7.57e-05	8	88	RAD51,BRIP1,GINS4,CDC45,BLM,POLQ,DNA2,TOP2A
GO: Biological Process	GO:0051052	regulation of DNA metabolic process		5.74e-07	0.00143	9.82e-06	8.25e-05	19	620	RAD51,FOXM1,TICRR,RMI2,E2F7,GINS4,GMNN,CCNA2,ESCO2,BLM,RAD51AP1,NEK2,AUNIP,H1-3,H1-5,CDK1,POLQ,DNA2,AURKB
GO: Biological Process	GO:0048609	multicellular organismal reproductive process		7.03e-07	0.00176	1.19e-05	0.0001	27	1178	RAD51,PTTG1,BRIP1,POC1A,GPER1,CENPE,CIP2A,BIRC5,SPA17,NCAPH,TRIP13,TTK,CIT,FANCA,BLM,FANCD2,HROB,BRCA2,NDC80,CCNB2,ASPM,MASTL,RACGAP1,CDK1,CDC20,TOP2A,KNL1
GO: Biological Process	GO:0051129	negative regulation of cellular component organization		7.42e-07	0.00185	1.25e-05	0.000105	23	894	TMSB15A,VIM,INCENP,CENPE,CENPF,SPC25,BIRC5,NUF2,TRIP13,TTK,CIT,ZWINT,CCNF,SPC24,MT3,NDC80,BUB1,TPX2,CDC20,ESPL1,TOP2A,KIFC1,AURKB
GO: Biological Process	GO:1902412	regulation of mitotic cytokinesis		7.95e-07	0.00199	1.33e-05	0.000112	4	10	INCENP,BIRC5,KIF20B,AURKB
GO: Biological Process	GO:0044773	mitotic DNA damage checkpoint signaling		8.02e-07	0.002	1.34e-05	0.000112	8	93	TICRR,EME1,GTSE1,DTL,BLM,FANCD2,CDK1,CLSPN
GO: Biological Process	GO:0022412	cellular process involved in reproduction in multicellular organism		8.82e-07	0.0022	1.46e-05	0.000122	19	638	RAD51,BRIP1,GPER1,CENPE,BIRC5,NCAPH,TRIP13,TTK,FANCA,BLM,BRCA2,NDC80,CCNB2,ASPM,MASTL,CDK1,CDC20,TOP2A,KNL1
GO: Biological Process	GO:0071103	DNA conformation change		1.02e-06	0.00256	1.68e-05	0.000141	8	96	RAD51,BRIP1,GINS4,CDC45,BLM,POLQ,DNA2,TOP2A
GO: Biological Process	GO:0007056	spindle assembly involved in female meiosis		1.24e-06	0.0031	1.99e-05	0.000167	4	11	CENPE,BIRC5,NDC80,CCNB2
GO: Biological Process	GO:0051307	meiotic chromosome separation		1.24e-06	0.0031	1.99e-05	0.000167	4	11	NCAPH,TTK,ESPL1,TOP2A
GO: Biological Process	GO:0034080	CENP-A containing chromatin assembly		1.24e-06	0.0031	1.99e-05	0.000167	4	11	CENPW,CENPN,CENPA,HJURP
GO: Biological Process	GO:0031055	chromatin remodeling at centromere		1.24e-06	0.0031	1.99e-05	0.000167	4	11	CENPW,CENPN,CENPA,HJURP
GO: Biological Process	GO:0071459	protein localization to chromosome, centromeric region		1.5e-06	0.00373	2.38e-05	0.0002	6	45	CENPA,TTK,NDC80,CDK1,KNL1,AURKB
GO: Biological Process	GO:0000724	double-strand break repair via homologous recombination		1.65e-06	0.00412	2.61e-05	0.000219	10	177	RAD51,RMI2,GINS4,CDC45,BLM,RAD51AP1,AUNIP,BRCA2,POLQ,RAD54L
GO: Biological Process	GO:0034502	protein localization to chromosome		1.8e-06	0.0045	2.83e-05	0.000238	9	139	CENPA,TTK,ESCO2,BRCA2,NDC80,H1-5,CDK1,KNL1,AURKB
GO: Biological Process	GO:0051987	positive regulation of attachment of spindle microtubules to kinetochore		1.85e-06	0.00462	2.85e-05	0.00024	4	12	INCENP,CENPE,BIRC5,AURKB
GO: Biological Process	GO:0090267	positive regulation of mitotic cell cycle spindle assembly checkpoint		1.85e-06	0.00462	2.85e-05	0.00024	4	12	INCENP,BIRC5,NDC80,AURKB
GO: Biological Process	GO:0090232	positive regulation of spindle checkpoint		1.85e-06	0.00462	2.85e-05	0.00024	4	12	INCENP,BIRC5,NDC80,AURKB
GO: Biological Process	GO:0051781	positive regulation of cell division		1.88e-06	0.0047	2.89e-05	0.000242	8	104	KIF23,INCENP,BIRC5,ECT2,CIT,KIF20B,RACGAP1,AURKB
GO: Biological Process	GO:0010972	negative regulation of G2/M transition of mitotic cell cycle		1.92e-06	0.00478	2.92e-05	0.000245	7	73	TICRR,DTL,BLM,ORC1,CDK1,CLSPN,AURKB
GO: Biological Process	GO:0007096	regulation of exit from mitosis		2.15e-06	0.00536	3.25e-05	0.000273	5	27	UBE2C,BIRC5,TTK,ANLN,CDCA5
GO: Biological Process	GO:1902750	negative regulation of cell cycle G2/M phase transition		2.3e-06	0.00575	3.46e-05	0.000291	7	75	TICRR,DTL,BLM,ORC1,CDK1,CLSPN,AURKB
GO: Biological Process	GO:0045143	homologous chromosome segregation		3e-06	0.0075	4.49e-05	0.000377	7	78	PTTG1,BRIP1,TRIP13,FANCD2,PTTG3P,BRCA2,ESPL1
GO: Biological Process	GO:0090306	meiotic spindle assembly		3.12e-06	0.00778	4.63e-05	0.000389	5	29	CENPE,BIRC5,NDC80,CCNB2,ASPM
GO: Biological Process	GO:1902749	regulation of cell cycle G2/M phase transition		3.57e-06	0.00892	5.28e-05	0.000443	9	151	TICRR,CENPF,DTL,BLM,ORC1,LMNB1,CDK1,CLSPN,AURKB
GO: Biological Process	GO:0007144	female meiosis I		3.7e-06	0.00923	5.43e-05	0.000456	4	14	CENPE,TRIP13,NDC80,CCNB2
GO: Biological Process	GO:1901976	regulation of cell cycle checkpoint		4e-06	0.00998	5.84e-05	0.00049	6	53	RAD51,INCENP,BIRC5,BRCA2,NDC80,AURKB
GO: Biological Process	GO:0006275	regulation of DNA replication		4.92e-06	0.0123	7.14e-05	0.000599	9	157	TICRR,E2F7,GINS4,GMNN,CCNA2,ESCO2,BLM,CDK1,DNA2
GO: Biological Process	GO:0007057	spindle assembly involved in female meiosis I		4.95e-06	0.0124	7.14e-05	0.0006	3	5	CENPE,NDC80,CCNB2
GO: Biological Process	GO:0090235	regulation of metaphase plate congression		5.01e-06	0.0125	7.19e-05	0.000604	4	15	INCENP,BIRC5,SPAG5,AURKB
GO: Biological Process	GO:0044818	mitotic G2/M transition checkpoint		6.16e-06	0.0154	8.78e-05	0.000738	6	57	TICRR,DTL,BLM,ORC1,CDK1,CLSPN
GO: Biological Process	GO:0071824	protein-DNA complex organization		6.52e-06	0.0163	9.25e-05	0.000777	22	944	RAD51,TTF2,CENPW,CENPN,CENPA,CENPE,CENPF,HJURP,CENPO,ATAD2,CENPK,GMNN,CDC45,LMNB1,BRCA2,H3C8,H1-3,MKI67,H1-5,CDK1,RAD54L,AURKB
GO: Biological Process	GO:1902969	mitotic DNA replication		8.63e-06	0.0215	0.000121	0.00102	4	17	RAD51,CDC45,BRCA2,TK1
GO: Biological Process	GO:0045842	positive regulation of mitotic metaphase/anaphase transition		8.63e-06	0.0215	0.000121	0.00102	4	17	CENPE,UBE2C,CDC20,ESPL1
GO: Biological Process	GO:0051445	regulation of meiotic cell cycle		9.07e-06	0.0226	0.000127	0.00106	7	92	GPER1,TRIP13,TTK,RAD51AP1,ASPM,CDK1,CDC20
GO: Biological Process	GO:1902101	positive regulation of metaphase/anaphase transition of cell cycle		1.1e-05	0.0275	0.000152	0.00128	4	18	CENPE,UBE2C,CDC20,ESPL1
GO: Biological Process	GO:1901978	positive regulation of cell cycle checkpoint		1.1e-05	0.0275	0.000152	0.00128	4	18	INCENP,BIRC5,NDC80,AURKB
GO: Biological Process	GO:0006270	DNA replication initiation		1.42e-05	0.0354	0.000194	0.00163	5	39	TICRR,MCM10,GMNN,CDC45,ORC1
GO: Biological Process	GO:0007095	mitotic G2 DNA damage checkpoint signaling		1.61e-05	0.0402	0.00022	0.00184	5	40	TICRR,DTL,BLM,CDK1,CLSPN
GO: Biological Process	GO:0007076	mitotic chromosome condensation		1.72e-05	0.043	0.000234	0.00196	4	20	NUSAP1,NCAPH,NCAPG,CDCA5
GO: Biological Process	GO:0010458	exit from mitosis		2.05e-05	0.0513	0.000277	0.00233	5	42	UBE2C,BIRC5,TTK,ANLN,CDCA5
GO: Biological Process	GO:0051782	negative regulation of cell division		2.12e-05	0.0528	0.000282	0.00237	4	21	E2F7,BLM,ASPM,AURKB
GO: Biological Process	GO:0006268	DNA unwinding involved in DNA replication		2.12e-05	0.0528	0.000282	0.00237	4	21	RAD51,GINS4,CDC45,BLM
GO: Biological Process	GO:0010638	positive regulation of organelle organization		2.43e-05	0.0607	0.000323	0.00271	16	596	NUSAP1,GPER1,CENPE,UBE2C,NCAPH,NCAPG2,SPAG5,RAD51AP1,NEK2,NCAPG,PLAUR,CDK1,CDC20,ESPL1,PSRC1,AURKB
GO: Biological Process	GO:1903504	regulation of mitotic spindle checkpoint		2.57e-05	0.0642	0.000338	0.00284	4	22	INCENP,BIRC5,NDC80,AURKB
GO: Biological Process	GO:0090266	regulation of mitotic cell cycle spindle assembly checkpoint		2.57e-05	0.0642	0.000338	0.00284	4	22	INCENP,BIRC5,NDC80,AURKB
GO: Biological Process	GO:0051311	meiotic metaphase chromosome alignment		2.72e-05	0.068	0.000351	0.00294	3	8	BIRC5,BRCA2,NDC80
GO: Biological Process	GO:1902425	positive regulation of attachment of mitotic spindle microtubules to kinetochore		2.72e-05	0.068	0.000351	0.00294	3	8	INCENP,BIRC5,AURKB
GO: Biological Process	GO:1905821	positive regulation of chromosome condensation		2.72e-05	0.068	0.000351	0.00294	3	8	NCAPH,NCAPG2,NCAPG
GO: Biological Process	GO:0016321	female meiosis chromosome segregation		2.72e-05	0.068	0.000351	0.00294	3	8	NCAPH,TTK,TOP2A
GO: Biological Process	GO:0051293	establishment of spindle localization		3.53e-05	0.088	0.000451	0.00379	6	77	NUSAP1,CENPA,SPAG5,NDC80,ASPM,ESPL1
GO: Biological Process	GO:0030866	cortical actin cytoskeleton organization		3.59e-05	0.0895	0.000457	0.00384	5	47	ECT2,RTKN2,ANLN,RACGAP1,IQGAP3
GO: Biological Process	GO:0090231	regulation of spindle checkpoint		3.69e-05	0.092	0.000467	0.00392	4	24	INCENP,BIRC5,NDC80,AURKB
GO: Biological Process	GO:0051785	positive regulation of nuclear division		3.8e-05	0.0947	0.000478	0.00402	6	78	NUSAP1,CENPE,UBE2C,RAD51AP1,CDC20,ESPL1
GO: Biological Process	GO:1902423	regulation of attachment of mitotic spindle microtubules to kinetochore		4.06e-05	0.101	0.000507	0.00426	3	9	INCENP,BIRC5,AURKB
GO: Biological Process	GO:0031536	positive regulation of exit from mitosis		4.06e-05	0.101	0.000507	0.00426	3	9	UBE2C,BIRC5,CDCA5
GO: Biological Process	GO:0010212	response to ionizing radiation		4.47e-05	0.112	0.000555	0.00466	8	160	RAD51,TICRR,ECT2,BLM,FANCD2,RAD51AP1,BRCA2,RAD54L
GO: Biological Process	GO:0051653	spindle localization		4.7e-05	0.117	0.000581	0.00488	6	81	NUSAP1,CENPA,SPAG5,NDC80,ASPM,ESPL1
GO: Biological Process	GO:0031297	replication fork processing		4.86e-05	0.121	0.000597	0.00502	5	50	RAD51,EME1,BLM,BRCA2,DNA2
GO: Biological Process	GO:0033314	mitotic DNA replication checkpoint signaling		5.77e-05	0.144	0.000706	0.00593	3	10	TICRR,ORC1,CLSPN
GO: Biological Process	GO:0099607	lateral attachment of mitotic spindle microtubules to kinetochore		6.35e-05	0.158	0.000762	0.0064	2	2	CENPE,AURKB
GO: Biological Process	GO:1990505	mitotic DNA replication maintenance of fidelity		6.35e-05	0.158	0.000762	0.0064	2	2	RAD51,BRCA2
GO: Biological Process	GO:1990426	mitotic recombination-dependent replication fork processing		6.35e-05	0.158	0.000762	0.0064	2	2	RAD51,BRCA2
GO: Biological Process	GO:1902298	cell cycle DNA replication maintenance of fidelity		6.35e-05	0.158	0.000762	0.0064	2	2	RAD51,BRCA2
GO: Biological Process	GO:0045910	negative regulation of DNA recombination		6.45e-05	0.161	0.000767	0.00644	5	53	RMI2,BLM,H1-3,H1-5,POLQ
GO: Biological Process	GO:0045840	positive regulation of mitotic nuclear division		6.45e-05	0.161	0.000767	0.00644	5	53	NUSAP1,CENPE,UBE2C,CDC20,ESPL1
GO: Biological Process	GO:0051298	centrosome duplication		7.03e-05	0.176	0.000832	0.00699	6	87	POC1A,CCNF,BRCA2,NDC80,CEP152,KIFC1
GO: Biological Process	GO:0071897	DNA biosynthetic process		8.49e-05	0.212	0.001	0.0084	9	225	CENPF,PCLAF,DTL,GINS4,NEK2,HROB,TK1,POLQ,AURKB
GO: Biological Process	GO:0090329	regulation of DNA-templated DNA replication		9.98e-05	0.249	0.00116	0.00978	5	58	TICRR,E2F7,GINS4,GMNN,BLM
GO: Biological Process	GO:0045005	DNA-templated DNA replication maintenance of fidelity		9.98e-05	0.249	0.00116	0.00978	5	58	RAD51,EME1,BLM,BRCA2,DNA2
GO: Biological Process	GO:0030865	cortical cytoskeleton organization		0.000127	0.317	0.00148	0.0124	5	61	ECT2,RTKN2,ANLN,RACGAP1,IQGAP3
GO: Biological Process	GO:1990918	double-strand break repair involved in meiotic recombination		0.000135	0.337	0.00155	0.0131	3	13	RAD51,BRIP1,FANCD2
GO: Biological Process	GO:0031547	brain-derived neurotrophic factor receptor signaling pathway		0.000135	0.337	0.00155	0.0131	3	13	FAM72D,TIAM1,FAM72B
GO: Biological Process	GO:0007140	male meiotic nuclear division		0.000137	0.343	0.00157	0.0132	5	62	RAD51,TRIP13,TTK,FANCA,BRCA2
GO: Biological Process	GO:2000779	regulation of double-strand break repair		0.000148	0.368	0.00168	0.0141	7	142	RAD51,FOXM1,RMI2,BLM,RAD51AP1,AUNIP,POLQ
GO: Biological Process	GO:0000018	regulation of DNA recombination		0.000168	0.419	0.00191	0.016	7	145	RAD51,RMI2,BLM,RAD51AP1,H1-3,H1-5,POLQ
GO: Biological Process	GO:0060623	regulation of chromosome condensation		0.000171	0.427	0.00193	0.0162	3	14	NCAPH,NCAPG2,NCAPG
GO: Biological Process	GO:0031399	regulation of protein modification process		0.00018	0.45	0.00203	0.017	29	1785	RAD51,FAM72D,INCENP,GPER1,CENPE,UBE2C,PBK,BIRC5,ECT2,TTK,CCNA2,BLM,CCNF,CDCA2,FBLN1,MT3,TIAM1,CCNB2,FANCI,TPX2,H1-5,MASTL,PLAUR,CDC20,CLSPN,IQGAP3,PSRC1,FAM72B,AURKB
GO: Biological Process	GO:0032954	regulation of cytokinetic process		0.000189	0.473	0.0021	0.0177	2	3	ECT2,KIF20B
GO: Biological Process	GO:0031106	septin ring organization		0.000189	0.473	0.0021	0.0177	2	3	RTKN2,ANLN
GO: Biological Process	GO:0071163	DNA replication preinitiation complex assembly		0.000189	0.473	0.0021	0.0177	2	3	GMNN,CDC45
GO: Biological Process	GO:0006468	protein phosphorylation		0.000196	0.49	0.00217	0.0182	29	1794	RAD51,FAM72D,INCENP,GPER1,CENPE,PBK,BIRC5,ECT2,TTK,CIT,MELK,CCNA2,BLM,CCNF,NEK2,FBLN1,MT3,TIAM1,CCNB2,BUB1,TPX2,MASTL,PLAUR,CDK1,CLSPN,IQGAP3,PSRC1,FAM72B,AURKB
GO: Biological Process	GO:1904668	positive regulation of ubiquitin protein ligase activity		0.000212	0.53	0.00234	0.0196	3	15	UBE2C,MASTL,CDC20
GO: Biological Process	GO:0065003	protein-containing complex assembly		0.000228	0.568	0.00249	0.0209	30	1901	RAD51,TMSB15A,CENPW,CENPN,CENPA,CENPE,CENPF,UBE2C,HJURP,CENPO,RRM2,ECT2,CENPK,GMNN,ATL1,CDC45,FANCA,BLM,TIAM1,H3C8,ANLN,TK1,TPX2,H1-3,H1-5,KCNQ3,CDK1,DIAPH3,POLQ,PSRC1
GO: Biological Process	GO:0001932	regulation of protein phosphorylation		0.000263	0.656	0.00287	0.0241	23	1295	RAD51,FAM72D,INCENP,GPER1,CENPE,PBK,BIRC5,ECT2,TTK,CCNA2,BLM,CCNF,FBLN1,MT3,TIAM1,CCNB2,TPX2,PLAUR,CLSPN,IQGAP3,PSRC1,FAM72B,AURKB
GO: Biological Process	GO:2001252	positive regulation of chromosome organization		0.000358	0.893	0.00387	0.0325	6	117	NCAPH,NCAPG2,NEK2,NCAPG,CDK1,AURKB
GO: Biological Process	GO:0010569	regulation of double-strand break repair via homologous recombination		0.000358	0.895	0.00387	0.0325	5	76	RAD51,RMI2,BLM,RAD51AP1,POLQ
GO: Biological Process	GO:0001833	inner cell mass cell proliferation		0.000374	0.934	0.004	0.0336	3	18	GINS4,NCAPG2,BRCA2
GO: Biological Process	GO:0051309	female meiosis chromosome separation		0.000377	0.941	0.004	0.0336	2	4	NCAPH,TOP2A
GO: Biological Process	GO:0031552	negative regulation of brain-derived neurotrophic factor-activated receptor activity		0.000377	0.941	0.004	0.0336	2	4	FAM72D,FAM72B
GO: Biological Process	GO:0031551	regulation of brain-derived neurotrophic factor-activated receptor activity		0.000377	0.941	0.004	0.0336	2	4	FAM72D,FAM72B
GO: Biological Process	GO:0070192	chromosome organization involved in meiotic cell cycle		0.000381	0.951	0.00403	0.0338	5	77	RAD51,BRIP1,NCAPH,TRIP13,FANCD2
GO: Biological Process	GO:0051053	negative regulation of DNA metabolic process		0.000412	1	0.00434	0.0365	7	168	RMI2,GMNN,BLM,AUNIP,H1-3,H1-5,POLQ
GO: Biological Process	GO:0051338	regulation of transferase activity		0.000424	1	0.00444	0.0373	19	1002	FAM72D,CENPE,UBE2C,GINS4,ECT2,CCNA2,BLM,CCNF,NEK2,MT3,TIAM1,CCNB2,TPX2,MASTL,CDC20,CLSPN,PSRC1,FAM72B,AURKB
GO: Biological Process	GO:0051054	positive regulation of DNA metabolic process		0.000516	1	0.00539	0.0453	10	349	RAD51,FOXM1,E2F7,GINS4,BLM,RAD51AP1,NEK2,CDK1,DNA2,AURKB
GO: Biological Process	GO:0071479	cellular response to ionizing radiation		0.000569	1	0.00589	0.0495	5	84	RAD51,ECT2,BLM,RAD51AP1,BRCA2
GO: Biological Process	GO:0001556	oocyte maturation		0.000569	1	0.00589	0.0495	5	84	GPER1,TRIP13,BRCA2,CDK1,CDC20
GO: Biological Process	GO:0032185	septin cytoskeleton organization		0.000625	1	0.00639	0.0537	2	5	RTKN2,ANLN
GO: Biological Process	GO:0072757	cellular response to camptothecin		0.000625	1	0.00639	0.0537	2	5	RAD51,BLM
GO: Biological Process	GO:0031549	negative regulation of brain-derived neurotrophic factor receptor signaling pathway		0.000625	1	0.00639	0.0537	2	5	FAM72D,FAM72B
GO: Biological Process	GO:0009314	response to radiation		0.000754	1	0.00768	0.0645	13	576	RAD51,TICRR,PCLAF,DTL,PBK,ECT2,BMAL2,BLM,FANCD2,RAD51AP1,BRCA2,RAD54L,AURKB
GO: Biological Process	GO:0032886	regulation of microtubule-based process		0.000779	1	0.00791	0.0664	9	304	POC1A,SPAG5,CCNF,TPX2,TACC3,SKA3,SKA1,PSRC1,KIFC1
GO: Biological Process	GO:0000729	DNA double-strand break processing		0.000789	1	0.00797	0.067	3	23	BRIP1,BLM,DNA2
GO: Biological Process	GO:0031401	positive regulation of protein modification process		0.000881	1	0.00887	0.0745	20	1150	INCENP,GPER1,CENPE,UBE2C,BIRC5,ECT2,TTK,CDCA2,MT3,TIAM1,FANCI,TPX2,H1-5,MASTL,PLAUR,CDC20,CLSPN,IQGAP3,PSRC1,AURKB
GO: Biological Process	GO:0042325	regulation of phosphorylation		0.000908	1	0.0091	0.0764	23	1416	RAD51,FAM72D,INCENP,GPER1,CENPE,PBK,BIRC5,ECT2,TTK,CCNA2,BLM,CCNF,FBLN1,MT3,TIAM1,CCNB2,TPX2,PLAUR,CLSPN,IQGAP3,PSRC1,FAM72B,AURKB
GO: Biological Process	GO:0019220	regulation of phosphate metabolic process		0.000917	1	0.00915	0.0769	25	1598	RAD51,FAM72D,INCENP,GPER1,CENPE,PBK,BIRC5,ECT2,TTK,CCNA2,BLM,CCNF,CDCA2,FBLN1,MT3,TIAM1,CCNB2,TPX2,MASTL,PLAUR,CLSPN,IQGAP3,PSRC1,FAM72B,AURKB
GO: Biological Process	GO:0051174	regulation of phosphorus metabolic process		0.000925	1	0.00916	0.0769	25	1599	RAD51,FAM72D,INCENP,GPER1,CENPE,PBK,BIRC5,ECT2,TTK,CCNA2,BLM,CCNF,CDCA2,FBLN1,MT3,TIAM1,CCNB2,TPX2,MASTL,PLAUR,CLSPN,IQGAP3,PSRC1,FAM72B,AURKB
GO: Biological Process	GO:0030263	apoptotic chromosome condensation		0.000932	1	0.00916	0.0769	2	6	GPER1,TOP2A
GO: Biological Process	GO:1901563	response to camptothecin		0.000932	1	0.00916	0.0769	2	6	RAD51,BLM
GO: Biological Process	GO:0071139	resolution of DNA recombination intermediates		0.000932	1	0.00916	0.0769	2	6	RMI2,BLM
GO: Biological Process	GO:0032200	telomere organization		0.00103	1	0.01	0.0843	7	196	RAD51,BLM,NEK2,BRCA2,H3C8,DNA2,AURKB
GO: Biological Process	GO:0090224	regulation of spindle organization		0.00105	1	0.0102	0.0856	4	56	SPAG5,TPX2,TACC3,PSRC1
GO: Biological Process	GO:0051447	negative regulation of meiotic cell cycle		0.00114	1	0.0111	0.0928	3	26	GPER1,TRIP13,TTK
GO: Biological Process	GO:0040001	establishment of mitotic spindle localization		0.00119	1	0.0115	0.0969	4	58	NUSAP1,CENPA,NDC80,ESPL1
GO: Biological Process	GO:0044806	G-quadruplex DNA unwinding		0.0013	1	0.0125	0.105	2	7	BLM,DNA2
GO: Biological Process	GO:2000348	regulation of CD40 signaling pathway		0.0013	1	0.0125	0.105	2	7	FANCA,FANCD2
GO: Biological Process	GO:0048232	male gamete generation		0.0014	1	0.0134	0.113	15	774	RAD51,PTTG1,BRIP1,POC1A,CIP2A,SPA17,TRIP13,TTK,CIT,FANCA,HROB,BRCA2,ASPM,RACGAP1,KNL1
GO: Biological Process	GO:0006312	mitotic recombination		0.00142	1	0.0135	0.113	3	28	RAD51,BLM,BRCA2
GO: Biological Process	GO:1904666	regulation of ubiquitin protein ligase activity		0.00157	1	0.0149	0.125	3	29	UBE2C,MASTL,CDC20
GO: Biological Process	GO:0071478	cellular response to radiation		0.00166	1	0.0157	0.132	7	213	RAD51,PBK,ECT2,BLM,RAD51AP1,BRCA2,AURKB
GO: Biological Process	GO:1990414	replication-born double-strand break repair via sister chromatid exchange		0.00172	1	0.0162	0.136	2	8	RAD51,BLM
GO: Biological Process	GO:0031548	regulation of brain-derived neurotrophic factor receptor signaling pathway		0.00172	1	0.0162	0.136	2	8	FAM72D,FAM72B
GO: Biological Process	GO:1902410	mitotic cytokinetic process		0.00174	1	0.0162	0.136	3	30	KIF20B,CEP55,IQGAP3
GO: Biological Process	GO:0051347	positive regulation of transferase activity		0.00174	1	0.0162	0.136	13	632	CENPE,UBE2C,GINS4,ECT2,NEK2,MT3,TIAM1,TPX2,MASTL,CDC20,CLSPN,PSRC1,AURKB
GO: Biological Process	GO:0010971	positive regulation of G2/M transition of mitotic cell cycle		0.00191	1	0.0177	0.148	3	31	DTL,LMNB1,CDK1
GO: Biological Process	GO:0044771	meiotic cell cycle phase transition		0.00191	1	0.0177	0.148	3	31	TTK,NDC80,CCNB2
GO: Biological Process	GO:0031109	microtubule polymerization or depolymerization		0.00214	1	0.0196	0.165	6	165	TPX2,SKA3,KIF18B,SKA1,PSRC1,KIF2C
GO: Biological Process	GO:0000723	telomere maintenance		0.00214	1	0.0196	0.165	6	165	RAD51,BLM,NEK2,BRCA2,DNA2,AURKB
GO: Biological Process	GO:0046602	regulation of mitotic centrosome separation		0.0022	1	0.0198	0.167	2	9	NEK2,KIF11
GO: Biological Process	GO:0032466	negative regulation of cytokinesis		0.0022	1	0.0198	0.167	2	9	E2F7,AURKB
GO: Biological Process	GO:0062033	positive regulation of mitotic sister chromatid segregation		0.0022	1	0.0198	0.167	2	9	CDK1,AURKB
GO: Biological Process	GO:0045003	double-strand break repair via synthesis-dependent strand annealing		0.0022	1	0.0198	0.167	2	9	RAD51,RAD54L
GO: Biological Process	GO:0032201	telomere maintenance via semi-conservative replication		0.0022	1	0.0198	0.167	2	9	BLM,DNA2
GO: Biological Process	GO:0008284	positive regulation of cell population proliferation		0.00231	1	0.0208	0.174	20	1247	FOXM1,VIM,GPER1,CIP2A,BIRC5,PRC1,RRM2,TTK,KIF20B,CCNA2,CDC45,BLM,ORC1,RTKN2,FBLN1,TIAM1,ASPM,CDK1,CDC20,IQGAP3
GO: Biological Process	GO:1902751	positive regulation of cell cycle G2/M phase transition		0.0025	1	0.0224	0.188	3	34	DTL,LMNB1,CDK1
GO: Biological Process	GO:0006282	regulation of DNA repair		0.00255	1	0.0228	0.191	7	230	RAD51,FOXM1,RMI2,BLM,RAD51AP1,AUNIP,POLQ
GO: Biological Process	GO:0000079	regulation of cyclin-dependent protein serine/threonine kinase activity		0.0026	1	0.0231	0.194	5	118	CCNA2,BLM,CCNF,CCNB2,PSRC1
GO: Biological Process	GO:0007141	male meiosis I		0.00272	1	0.0237	0.199	3	35	RAD51,TRIP13,BRCA2
GO: Biological Process	GO:0001832	blastocyst growth		0.00272	1	0.0237	0.199	3	35	GINS4,NCAPG2,BRCA2
GO: Biological Process	GO:0036089	cleavage furrow formation		0.00274	1	0.0237	0.199	2	10	KIF23,AURKB
GO: Biological Process	GO:0033313	meiotic cell cycle checkpoint signaling		0.00274	1	0.0237	0.199	2	10	TRIP13,TTK
GO: Biological Process	GO:0007147	female meiosis II		0.00274	1	0.0237	0.199	2	10	BIRC5,MASTL
GO: Biological Process	GO:0007135	meiosis II		0.00274	1	0.0237	0.199	2	10	BIRC5,MASTL
GO: Biological Process	GO:0061983	meiosis II cell cycle process		0.00274	1	0.0237	0.199	2	10	BIRC5,MASTL
GO: Biological Process	GO:0006325	chromatin organization		0.00308	1	0.0266	0.223	15	840	TTF2,CENPW,CENPN,CENPA,HJURP,ATAD2,LMNB1,BRCA2,H3C8,H1-3,MKI67,H1-5,CDK1,RAD54L,AURKB
GO: Biological Process	GO:1904029	regulation of cyclin-dependent protein kinase activity		0.00311	1	0.0267	0.225	5	123	CCNA2,BLM,CCNF,CCNB2,PSRC1
GO: Biological Process	GO:2000780	negative regulation of double-strand break repair		0.00319	1	0.0273	0.229	3	37	RMI2,AUNIP,POLQ
GO: Biological Process	GO:0010165	response to X-ray		0.00319	1	0.0273	0.229	3	37	RAD51,BLM,BRCA2
GO: Biological Process	GO:1904146	positive regulation of meiotic cell cycle process involved in oocyte maturation		0.00333	1	0.0284	0.238	2	11	CDK1,CDC20
GO: Biological Process	GO:0070507	regulation of microtubule cytoskeleton organization		0.00357	1	0.0303	0.255	6	183	SPAG5,TPX2,TACC3,SKA3,SKA1,PSRC1
GO: Biological Process	GO:2000241	regulation of reproductive process		0.00362	1	0.0306	0.257	8	311	GPER1,TRIP13,TTK,FANCA,RAD51AP1,ASPM,CDK1,CDC20
GO: Biological Process	GO:0045738	negative regulation of DNA repair		0.00371	1	0.0312	0.262	3	39	RMI2,AUNIP,POLQ
GO: Biological Process	GO:0051443	positive regulation of ubiquitin-protein transferase activity		0.00371	1	0.0312	0.262	3	39	UBE2C,MASTL,CDC20
GO: Biological Process	GO:0000727	double-strand break repair via break-induced replication		0.00397	1	0.0333	0.28	2	12	GINS4,CDC45
GO: Biological Process	GO:0006338	chromatin remodeling		0.00402	1	0.0336	0.282	13	697	TTF2,CENPW,CENPN,CENPA,HJURP,LMNB1,BRCA2,H3C8,H1-3,H1-5,CDK1,RAD54L,AURKB
GO: Biological Process	GO:0000731	DNA synthesis involved in DNA repair		0.00428	1	0.0356	0.299	3	41	PCLAF,DTL,HROB
GO: Biological Process	GO:0061351	neural precursor cell proliferation		0.00431	1	0.0357	0.3	7	253	GPER1,CIP2A,MELK,SHCBP1,ASPM,RACGAP1,TACC3
GO: Biological Process	GO:0030330	DNA damage response, signal transduction by p53 class mediator		0.00443	1	0.0366	0.307	4	83	FOXM1,GTSE1,E2F7,BRCA2
GO: Biological Process	GO:0048477	oogenesis		0.00451	1	0.0372	0.312	6	192	GPER1,TRIP13,BRCA2,ASPM,CDK1,CDC20
GO: Biological Process	GO:0050774	negative regulation of dendrite morphogenesis		0.00467	1	0.038	0.319	2	13	CIT,MT3
GO: Biological Process	GO:1900147	regulation of Schwann cell migration		0.00467	1	0.038	0.319	2	13	VIM,TIAM1
GO: Biological Process	GO:0072711	cellular response to hydroxyurea		0.00467	1	0.038	0.319	2	13	RAD51,BLM
GO: Biological Process	GO:0070601	centromeric sister chromatid cohesion		0.00467	1	0.038	0.319	2	13	SGO1,BUB1
GO: Biological Process	GO:0071312	cellular response to alkaloid		0.00489	1	0.0395	0.332	3	43	RAD51,CCNA2,BLM
GO: Biological Process	GO:0072015	podocyte development		0.00489	1	0.0395	0.332	3	43	BRCA2,ANLN,NOSTRIN
GO: Biological Process	GO:0072310	glomerular epithelial cell development		0.00522	1	0.0418	0.351	3	44	BRCA2,ANLN,NOSTRIN
GO: Biological Process	GO:0040020	regulation of meiotic nuclear division		0.00522	1	0.0418	0.351	3	44	TRIP13,RAD51AP1,CDC20
GO: Biological Process	GO:0048599	oocyte development		0.00522	1	0.0418	0.351	5	139	GPER1,TRIP13,BRCA2,CDK1,CDC20
GO: Biological Process	GO:0007100	mitotic centrosome separation		0.00542	1	0.043	0.361	2	14	NEK2,KIF11
GO: Biological Process	GO:0000279	M phase		0.00542	1	0.043	0.361	2	14	TTK,CDC20
GO: Biological Process	GO:0072710	response to hydroxyurea		0.00542	1	0.043	0.361	2	14	RAD51,BLM
GO: Biological Process	GO:0031398	positive regulation of protein ubiquitination		0.00605	1	0.0475	0.399	5	144	UBE2C,BIRC5,FANCI,MASTL,CDC20
GO: Biological Process	GO:0051657	maintenance of organelle location		0.00622	1	0.0475	0.399	2	15	ASPM,ATP2A1
GO: Biological Process	GO:0046606	negative regulation of centrosome cycle		0.00622	1	0.0475	0.399	2	15	CCNF,KIFC1
GO: Biological Process	GO:0001325	formation of extrachromosomal circular DNA		0.00622	1	0.0475	0.399	2	15	BLM,DNA2
GO: Biological Process	GO:0036135	Schwann cell migration		0.00622	1	0.0475	0.399	2	15	VIM,TIAM1
GO: Biological Process	GO:0010826	negative regulation of centrosome duplication		0.00622	1	0.0475	0.399	2	15	CCNF,KIFC1
GO: Biological Process	GO:0051299	centrosome separation		0.00622	1	0.0475	0.399	2	15	NEK2,KIF11
GO: Biological Process	GO:0090737	telomere maintenance via telomere trimming		0.00622	1	0.0475	0.399	2	15	BLM,DNA2
GO: Biological Process	GO:0000722	telomere maintenance via recombination		0.00622	1	0.0475	0.399	2	15	RAD51,BRCA2
GO: Biological Process	GO:0090656	t-circle formation		0.00622	1	0.0475	0.399	2	15	BLM,DNA2
GO: Biological Process	GO:0030174	regulation of DNA-templated DNA replication initiation		0.00622	1	0.0475	0.399	2	15	TICRR,GMNN
GO: Biological Process	GO:0009994	oocyte differentiation		0.00623	1	0.0475	0.399	5	145	GPER1,TRIP13,BRCA2,CDK1,CDC20
GO: Biological Process	GO:0006284	base-excision repair		0.00628	1	0.0476	0.4	3	47	NEIL3,POLQ,DNA2
GO: Biological Process	GO:0051446	positive regulation of meiotic cell cycle		0.00628	1	0.0476	0.4	3	47	RAD51AP1,CDK1,CDC20
GO: Biological Process	GO:0072331	signal transduction by p53 class mediator		0.00632	1	0.0478	0.402	6	206	FOXM1,GTSE1,E2F7,E2F2,BRCA2,AURKB
GO: Biological Process	GO:0006513	protein monoubiquitination		0.00637	1	0.048	0.403	4	92	RAD51,DTL,FANCA,BRCA2
GO: Biological Process	GO:0045859	regulation of protein kinase activity		0.00643	1	0.0483	0.406	13	738	FAM72D,CENPE,ECT2,CCNA2,BLM,CCNF,MT3,TIAM1,CCNB2,TPX2,CLSPN,PSRC1,FAM72B
Pathway	M543	REACTOME_CELL_CYCLE	Reactome Pathways	5.22e-46	4.9e-43	4.9e-43	3.64e-42	63	692	RAD51,FOXM1,PTTG1,KIF23,BRIP1,MIS18BP1,CENPW,CENPN,CENPA,INCENP,CENPE,CENPL,CENPF,GTSE1,UBE2C,HJURP,RMI2,SPC25,CENPO,GINS4,BIRC5,E2F2,NUF2,HMMR,MCM10,RRM2,SGO1,NCAPH,CENPK,NCAPG2,GMNN,CCNA2,ZWINT,CDC45,ESCO2,BLM,SPC24,ORC1,NEK2,NCAPG,LMNB1,BRCA2,H3C8,NDC80,CENPM,TK1,CCNB2,BUB1,TPX2,MASTL,CEP152,CDK1,CDC20,CLSPN,DNA2,ESPL1,SKA1,CDCA5,TOP2A,KNL1,AURKB,KIF2C,MYBL2
Pathway	MM14635	REACTOME_CELL_CYCLE	Reactome Pathways	6.61e-41	6.2e-38	3.1e-38	2.3e-37	56	600	FOXM1,PTTG1,KIF23,BRIP1,MIS18BP1,CENPW,CENPN,CENPA,INCENP,CENPE,CENPL,CENPF,GTSE1,UBE2C,HJURP,RMI2,SPC25,CENPO,GINS4,E2F2,NUF2,HMMR,MCM10,SGO1,NCAPH,CENPK,NCAPG2,GMNN,CCNA2,ZWINT,CDC45,ESCO2,BLM,SPC24,ORC1,NEK2,PTTG3P,NCAPG,LMNB1,NDC80,CENPM,CCNB2,BUB1,TPX2,MASTL,CEP152,CDK1,CDC20,CLSPN,DNA2,ESPL1,SKA1,CDCA5,KNL1,AURKB,KIF2C
Pathway	M5336	REACTOME_CELL_CYCLE_MITOTIC	Reactome Pathways	4.7e-40	4.41e-37	1.47e-37	1.09e-36	54	560	FOXM1,PTTG1,KIF23,CENPN,CENPA,INCENP,CENPE,CENPL,CENPF,GTSE1,UBE2C,SPC25,CENPO,GINS4,BIRC5,E2F2,NUF2,HMMR,MCM10,RRM2,SGO1,NCAPH,CENPK,NCAPG2,GMNN,CCNA2,ZWINT,CDC45,ESCO2,SPC24,ORC1,NEK2,NCAPG,LMNB1,H3C8,NDC80,CENPM,TK1,CCNB2,BUB1,TPX2,MASTL,CEP152,CDK1,CDC20,DNA2,ESPL1,SKA1,CDCA5,TOP2A,KNL1,AURKB,KIF2C,MYBL2
Pathway	M16647	REACTOME_CELL_CYCLE_CHECKPOINTS	Reactome Pathways	1.08e-28	1.01e-25	2.53e-26	1.88e-25	35	291	BRIP1,CENPN,CENPA,INCENP,CENPE,CENPL,CENPF,GTSE1,UBE2C,RMI2,SPC25,CENPO,BIRC5,NUF2,MCM10,SGO1,CENPK,CCNA2,ZWINT,CDC45,BLM,SPC24,ORC1,NDC80,CENPM,CCNB2,BUB1,CDK1,CDC20,CLSPN,DNA2,SKA1,KNL1,AURKB,KIF2C
Pathway	MM15388	REACTOME_CELL_CYCLE_CHECKPOINTS	Reactome Pathways	2.52e-28	2.36e-25	4.72e-26	3.5e-25	34	274	BRIP1,CENPN,CENPA,INCENP,CENPE,CENPL,CENPF,GTSE1,UBE2C,RMI2,SPC25,CENPO,NUF2,MCM10,SGO1,CENPK,CCNA2,ZWINT,CDC45,BLM,SPC24,ORC1,NDC80,CENPM,CCNB2,BUB1,CDK1,CDC20,CLSPN,DNA2,SKA1,KNL1,AURKB,KIF2C
Pathway	M27181	REACTOME_RESOLUTION_OF_SISTER_CHROMATID_COHESION	Reactome Pathways	3.75e-26	3.52e-23	5.87e-24	4.36e-23	25	126	CENPN,CENPA,INCENP,CENPE,CENPL,CENPF,SPC25,CENPO,BIRC5,NUF2,SGO1,CENPK,ZWINT,SPC24,NDC80,CENPM,CCNB2,BUB1,CDK1,CDC20,SKA1,CDCA5,KNL1,AURKB,KIF2C
Pathway	M4217	REACTOME_MITOTIC_PROMETAPHASE	Reactome Pathways	5.95e-26	5.58e-23	7.97e-24	5.92e-23	29	203	CENPN,CENPA,INCENP,CENPE,CENPL,CENPF,SPC25,CENPO,BIRC5,NUF2,SGO1,NCAPH,CENPK,ZWINT,SPC24,NEK2,NCAPG,NDC80,CENPM,CCNB2,BUB1,CEP152,CDK1,CDC20,SKA1,CDCA5,KNL1,AURKB,KIF2C
Pathway	M27662	REACTOME_M_PHASE	Reactome Pathways	1.38e-25	1.29e-22	1.61e-23	1.2e-22	37	416	PTTG1,KIF23,CENPN,CENPA,INCENP,CENPE,CENPL,CENPF,UBE2C,SPC25,CENPO,BIRC5,NUF2,SGO1,NCAPH,CENPK,NCAPG2,ZWINT,SPC24,NEK2,NCAPG,LMNB1,H3C8,NDC80,CENPM,CCNB2,BUB1,MASTL,CEP152,CDK1,CDC20,ESPL1,SKA1,CDCA5,KNL1,AURKB,KIF2C
Pathway	MM15364	REACTOME_M_PHASE	Reactome Pathways	1.6e-25	1.5e-22	1.67e-23	1.24e-22	36	388	PTTG1,KIF23,CENPN,CENPA,INCENP,CENPE,CENPL,CENPF,UBE2C,SPC25,CENPO,NUF2,SGO1,NCAPH,CENPK,NCAPG2,ZWINT,SPC24,NEK2,PTTG3P,NCAPG,LMNB1,NDC80,CENPM,CCNB2,BUB1,MASTL,CEP152,CDK1,CDC20,ESPL1,SKA1,CDCA5,KNL1,AURKB,KIF2C
Pathway	MM15362	REACTOME_MITOTIC_PROMETAPHASE	Reactome Pathways	1.25e-24	1.17e-21	1.17e-22	8.7e-22	28	203	CENPN,CENPA,INCENP,CENPE,CENPL,CENPF,SPC25,CENPO,NUF2,SGO1,NCAPH,CENPK,ZWINT,SPC24,NEK2,NCAPG,NDC80,CENPM,CCNB2,BUB1,CEP152,CDK1,CDC20,SKA1,CDCA5,KNL1,AURKB,KIF2C
Pathway	M27673	REACTOME_MITOTIC_SPINDLE_CHECKPOINT	Reactome Pathways	1.43e-24	1.34e-21	1.22e-22	9.06e-22	23	111	CENPN,CENPA,INCENP,CENPE,CENPL,CENPF,UBE2C,SPC25,CENPO,BIRC5,NUF2,SGO1,CENPK,ZWINT,SPC24,NDC80,CENPM,BUB1,CDC20,SKA1,KNL1,AURKB,KIF2C
Pathway	MM14894	REACTOME_RESOLUTION_OF_SISTER_CHROMATID_COHESION	Reactome Pathways	2.06e-24	1.93e-21	1.61e-22	1.19e-21	24	129	CENPN,CENPA,INCENP,CENPE,CENPL,CENPF,SPC25,CENPO,NUF2,SGO1,CENPK,ZWINT,SPC24,NDC80,CENPM,CCNB2,BUB1,CDK1,CDC20,SKA1,CDCA5,KNL1,AURKB,KIF2C
Pathway	MM14898	REACTOME_MITOTIC_METAPHASE_AND_ANAPHASE	Reactome Pathways	4.4e-24	4.12e-21	3.17e-22	2.35e-21	29	235	PTTG1,CENPN,CENPA,INCENP,CENPE,CENPL,CENPF,UBE2C,SPC25,CENPO,NUF2,SGO1,CENPK,ZWINT,SPC24,PTTG3P,LMNB1,NDC80,CENPM,CCNB2,BUB1,CDK1,CDC20,ESPL1,SKA1,CDCA5,KNL1,AURKB,KIF2C
Pathway	M27185	REACTOME_MITOTIC_METAPHASE_AND_ANAPHASE	Reactome Pathways	4.97e-24	4.67e-21	3.33e-22	2.47e-21	29	236	PTTG1,CENPN,CENPA,INCENP,CENPE,CENPL,CENPF,UBE2C,SPC25,CENPO,BIRC5,NUF2,SGO1,CENPK,ZWINT,SPC24,LMNB1,NDC80,CENPM,CCNB2,BUB1,CDK1,CDC20,ESPL1,SKA1,CDCA5,KNL1,AURKB,KIF2C
Pathway	M29614	REACTOME_SEPARATION_OF_SISTER_CHROMATIDS	Reactome Pathways	9.57e-23	8.98e-20	5.99e-21	4.44e-20	26	191	PTTG1,CENPN,CENPA,INCENP,CENPE,CENPL,CENPF,UBE2C,SPC25,CENPO,BIRC5,NUF2,SGO1,CENPK,ZWINT,SPC24,NDC80,CENPM,BUB1,CDC20,ESPL1,SKA1,CDCA5,KNL1,AURKB,KIF2C
Pathway	MM14890	REACTOME_SEPARATION_OF_SISTER_CHROMATIDS	Reactome Pathways	1.44e-22	1.35e-19	8.46e-21	6.28e-20	26	194	PTTG1,CENPN,CENPA,INCENP,CENPE,CENPL,CENPF,UBE2C,SPC25,CENPO,NUF2,SGO1,CENPK,ZWINT,SPC24,PTTG3P,NDC80,CENPM,BUB1,CDC20,ESPL1,SKA1,CDCA5,KNL1,AURKB,KIF2C
Pathway	MM14561	REACTOME_AMPLIFICATION_OF_SIGNAL_FROM_THE_KINETOCHORES	Reactome Pathways	1.57e-22	1.48e-19	8.68e-21	6.44e-20	21	101	CENPN,CENPA,INCENP,CENPE,CENPL,CENPF,SPC25,CENPO,NUF2,SGO1,CENPK,ZWINT,SPC24,NDC80,CENPM,BUB1,CDC20,SKA1,KNL1,AURKB,KIF2C
Pathway	MM15387	REACTOME_MITOTIC_SPINDLE_CHECKPOINT	Reactome Pathways	1.87e-22	1.76e-19	9.75e-21	7.24e-20	22	118	CENPN,CENPA,INCENP,CENPE,CENPL,CENPF,UBE2C,SPC25,CENPO,NUF2,SGO1,CENPK,ZWINT,SPC24,NDC80,CENPM,BUB1,CDC20,SKA1,KNL1,AURKB,KIF2C
Pathway	M27550	REACTOME_RHO_GTPASES_ACTIVATE_FORMINS	Reactome Pathways	4.07e-22	3.82e-19	2.01e-20	1.49e-19	23	140	CENPN,CENPA,INCENP,CENPE,CENPL,CENPF,SPC25,CENPO,BIRC5,NUF2,SGO1,CENPK,ZWINT,SPC24,NDC80,CENPM,BUB1,DIAPH3,CDC20,SKA1,KNL1,AURKB,KIF2C
Pathway	MM15266	REACTOME_RHO_GTPASES_ACTIVATE_FORMINS	Reactome Pathways	1.32e-20	1.24e-17	6.19e-19	4.6e-18	22	142	CENPN,CENPA,INCENP,CENPE,CENPL,CENPF,SPC25,CENPO,NUF2,SGO1,CENPK,ZWINT,SPC24,NDC80,CENPM,BUB1,DIAPH3,CDC20,SKA1,KNL1,AURKB,KIF2C
Pathway	M27080	REACTOME_RHO_GTPASE_EFFECTORS	Reactome Pathways	5.56e-18	5.21e-15	2.48e-16	1.84e-15	27	323	CENPN,CENPA,INCENP,CENPE,CENPL,CENPF,SPC25,CENPO,BIRC5,NUF2,PRC1,SGO1,CENPK,CIT,ZWINT,SPC24,H3C8,NDC80,CENPM,BUB1,DIAPH3,CDC20,SKA1,IQGAP3,KNL1,AURKB,KIF2C
Pathway	M14	PID_AURORA_B_PATHWAY	PID Pathways	2.6e-17	2.44e-14	1.11e-15	8.24e-15	13	39	VIM,KIF23,CENPA,INCENP,BIRC5,SGO1,NCAPH,NCAPG,NDC80,BUB1,RACGAP1,AURKB,KIF2C
Pathway	MM14755	REACTOME_RHO_GTPASE_EFFECTORS	Reactome Pathways	3.75e-17	3.52e-14	1.53e-15	1.13e-14	24	257	CENPN,CENPA,INCENP,CENPE,CENPL,CENPF,SPC25,CENPO,NUF2,PRC1,SGO1,CENPK,ZWINT,SPC24,NDC80,CENPM,BUB1,DIAPH3,CDC20,SKA1,IQGAP3,KNL1,AURKB,KIF2C
Pathway	M41838	REACTOME_SIGNALING_BY_RHO_GTPASES_MIRO_GTPASES_AND_RHOBTB3	Reactome Pathways	1.47e-16	1.38e-13	5.76e-15	4.27e-14	36	720	VIM,CENPN,CENPA,INCENP,CENPE,CENPL,CENPF,SPC25,CENPO,BIRC5,NUF2,PRC1,ARHGAP11A,SGO1,ECT2,CENPK,CIT,ZWINT,SPC24,LMNB1,TIAM1,H3C8,NDC80,ARHGEF39,CENPM,ANLN,BUB1,RACGAP1,DIAPH3,CDC20,SKA1,DEPDC1B,IQGAP3,KNL1,AURKB,KIF2C
Pathway	M47884	KEGG_MEDICUS_REFERENCE_ORGANIZATION_OF_THE_OUTER_KINETOCHORE	KEGG Medicus Pathways	4.74e-16	4.44e-13	1.78e-14	1.32e-13	10	19	CENPW,INCENP,SPC25,BIRC5,NUF2,ZWINT,SPC24,NDC80,KNL1,AURKB
Pathway	M129	PID_PLK1_PATHWAY	PID Pathways	1.31e-14	1.23e-11	4.74e-13	3.52e-12	12	46	INCENP,CENPE,PRC1,SGO1,ECT2,SPC24,NDC80,BUB1,TPX2,CDK1,CDC20,CLSPN
Pathway	MM15690	REACTOME_SIGNALING_BY_RHO_GTPASES_MIRO_GTPASES_AND_RHOBTB3	Reactome Pathways	1.56e-14	1.47e-11	5.43e-13	4.03e-12	32	650	VIM,CENPN,CENPA,INCENP,CENPE,CENPL,CENPF,SPC25,CENPO,NUF2,PRC1,ARHGAP11A,SGO1,ECT2,CENPK,ZWINT,SPC24,LMNB1,NDC80,ARHGEF39,CENPM,ANLN,BUB1,RACGAP1,DIAPH3,CDC20,SKA1,DEPDC1B,IQGAP3,KNL1,AURKB,KIF2C
Pathway	M47890	KEGG_MEDICUS_REFERENCE_DEPHOSPHORYLATION_OF_KINETOCHORE	KEGG Medicus Pathways	3.17e-14	2.97e-11	1.06e-12	7.87e-12	8	12	SPC25,NUF2,TTK,SPC24,NDC80,SKA3,SKA1,AURKB
Pathway	M176	PID_FOXM1_PATHWAY	PID Pathways	3.65e-12	3.43e-09	1.18e-10	8.77e-10	10	40	FOXM1,CENPA,CENPF,BIRC5,CCNA2,NEK2,BRCA2,CCNB2,CDK1,AURKB
Pathway	M47886	KEGG_MEDICUS_REFERENCE_CENPE_INTERACTION_WITH_NDC80_COMPLEX	KEGG Medicus Pathways	5.44e-12	5.1e-09	1.7e-10	1.26e-09	7	12	CENPE,SPC25,NUF2,SPAG5,SPC24,NDC80,AURKB
Pathway	MM15430	REACTOME_CHROMOSOME_MAINTENANCE	Reactome Pathways	2.3e-11	2.16e-08	6.95e-10	5.16e-09	13	104	MIS18BP1,CENPW,CENPN,CENPA,CENPL,HJURP,CENPO,CENPK,CCNA2,BLM,CENPM,DNA2,KNL1
Pathway	MM15308	REACTOME_DEPOSITION_OF_NEW_CENPA_CONTAINING_NUCLEOSOMES_AT_THE_CENTROMERE	Reactome Pathways	1.11e-10	1.05e-07	3.27e-09	2.42e-08	10	55	MIS18BP1,CENPW,CENPN,CENPA,CENPL,HJURP,CENPO,CENPK,CENPM,KNL1
Pathway	M47883	KEGG_MEDICUS_REFERENCE_ORGANIZATION_OF_THE_INNER_KINETOCHORE	KEGG Medicus Pathways	1.28e-10	1.2e-07	3.64e-09	2.7e-08	7	17	CENPW,CENPN,CENPA,CENPL,CENPO,CENPK,CENPM
Pathway	M47885	KEGG_MEDICUS_REFERENCE_RECRUITMENT_AND_FORMATION_OF_THE_MCC	KEGG Medicus Pathways	1.56e-10	1.46e-07	4.3e-09	3.19e-08	6	10	TTK,NDC80,BUB1,CDC20,KNL1,AURKB
Pathway	M39347	WP_GASTRIC_CANCER_NETWORK_1	WikiPathways	1.74e-10	1.64e-07	4.67e-09	3.47e-08	8	28	CENPF,UBE2C,E2F7,ECT2,KIF20B,TPX2,TOP2A,MYBL2
Pathway	MM15293	REACTOME_RESOLUTION_OF_D_LOOP_STRUCTURES	Reactome Pathways	7.48e-10	7.02e-07	1.95e-08	1.45e-07	8	33	RAD51,EME1,BRIP1,RMI2,BLM,RAD51AP1,BRCA2,DNA2
Pathway	M868	REACTOME_CHROMOSOME_MAINTENANCE	Reactome Pathways	9.16e-10	8.59e-07	2.32e-08	1.72e-07	13	139	MIS18BP1,CENPW,CENPN,CENPA,CENPL,HJURP,CENPO,CENPK,CCNA2,BLM,CENPM,DNA2,KNL1
Pathway	M39678	WP_RETINOBLASTOMA_GENE_IN_CANCER	WikiPathways	9.57e-10	8.98e-07	2.36e-08	1.75e-07	11	89	KIF4A,E2F2,RRM2,TTK,CCNA2,CDC45,ORC1,ANLN,CCNB2,CDK1,TOP2A
Pathway	M27583	REACTOME_RESOLUTION_OF_D_LOOP_STRUCTURES	Reactome Pathways	1.25e-09	1.17e-06	3e-08	2.23e-07	8	35	RAD51,EME1,BRIP1,RMI2,BLM,RAD51AP1,BRCA2,DNA2
Pathway	M29714	REACTOME_DEPOSITION_OF_NEW_CENPA_CONTAINING_NUCLEOSOMES_AT_THE_CENTROMERE	Reactome Pathways	1.78e-09	1.67e-06	4.16e-08	3.09e-07	10	72	MIS18BP1,CENPW,CENPN,CENPA,CENPL,HJURP,CENPO,CENPK,CENPM,KNL1
Pathway	MM15433	REACTOME_DNA_REPAIR	Reactome Pathways	2.68e-09	2.51e-06	6.13e-08	4.55e-07	17	287	RAD51,EME1,BRIP1,PCLAF,DTL,RMI2,CCNA2,FANCA,BLM,FANCD2,RAD51AP1,BRCA2,FANCI,NEIL3,CLSPN,POLQ,DNA2
Pathway	MM15714	REACTOME_KINESINS	Reactome Pathways	3.68e-09	3.45e-06	8.21e-08	6.09e-07	9	57	KIF23,CENPE,KIF4A,KIF20B,RACGAP1,KIF18B,KIF11,KIFC1,KIF2C
Pathway	MM15297	REACTOME_HOMOLOGOUS_DNA_PAIRING_AND_STRAND_EXCHANGE	Reactome Pathways	4.03e-09	3.78e-06	8.79e-08	6.52e-07	7	26	RAD51,BRIP1,RMI2,BLM,RAD51AP1,BRCA2,DNA2
Pathway	M27586	REACTOME_RESOLUTION_OF_D_LOOP_STRUCTURES_THROUGH_SYNTHESIS_DEPENDENT_STRAND_ANNEALING_SDSA	Reactome Pathways	5.4e-09	5.06e-06	1.15e-07	8.54e-07	7	27	RAD51,BRIP1,RMI2,BLM,RAD51AP1,BRCA2,DNA2
Pathway	M39490	WP_DNA_IR_DAMAGE_AND_CELLULAR_RESPONSE_VIA_ATR	WikiPathways	5.78e-09	5.42e-06	1.2e-07	8.93e-07	10	81	RAD51,FOXM1,BRIP1,CDC45,FANCA,FANCD2,BRCA2,FANCI,CDK1,CLSPN
Pathway	M977	REACTOME_KINESINS	Reactome Pathways	6.86e-09	6.43e-06	1.4e-07	1.04e-06	9	61	KIF23,CENPE,KIF4A,KIF20B,RACGAP1,KIF18B,KIF11,KIFC1,KIF2C
Pathway	MM15294	REACTOME_HOMOLOGY_DIRECTED_REPAIR	Reactome Pathways	1.5e-08	1.41e-05	3e-07	2.23e-06	11	115	RAD51,EME1,BRIP1,RMI2,CCNA2,BLM,RAD51AP1,BRCA2,CLSPN,POLQ,DNA2
Pathway	M39650	WP_CELL_CYCLE	WikiPathways	2.36e-08	2.21e-05	4.51e-07	3.35e-06	11	120	PTTG1,E2F2,TTK,CCNA2,CDC45,ORC1,CCNB2,BUB1,CDK1,CDC20,ESPL1
Pathway	M15434	REACTOME_DNA_REPAIR	Reactome Pathways	2.36e-08	2.21e-05	4.51e-07	3.35e-06	17	332	RAD51,EME1,BRIP1,PCLAF,DTL,RMI2,CCNA2,FANCA,BLM,FANCD2,RAD51AP1,BRCA2,FANCI,NEIL3,CLSPN,POLQ,DNA2
Pathway	M29854	REACTOME_DISEASES_OF_DNA_REPAIR	Reactome Pathways	2.96e-08	2.78e-05	5.55e-07	4.12e-06	8	51	RAD51,BRIP1,RMI2,BLM,RAD51AP1,BRCA2,NEIL3,DNA2
Pathway	M42555	WP_COHESIN_COMPLEX_CORNELIA_DE_LANGE_SYNDROME	WikiPathways	3.09e-08	2.9e-05	5.68e-07	4.22e-06	7	34	PTTG1,SGO1,ESCO2,CDK1,ESPL1,CDCA5,AURKB
Pathway	M7963	KEGG_CELL_CYCLE	KEGG Legacy Pathways	3.61e-08	3.39e-05	6.51e-07	4.83e-06	11	125	PTTG1,E2F2,TTK,CCNA2,CDC45,ORC1,CCNB2,BUB1,CDK1,CDC20,ESPL1
Pathway	MM15283	REACTOME_HDR_THROUGH_HOMOLOGOUS_RECOMBINATION_HRR	Reactome Pathways	6.34e-08	5.95e-05	1.12e-06	8.33e-06	8	56	RAD51,EME1,BRIP1,RMI2,BLM,RAD51AP1,BRCA2,DNA2
Pathway	M27584	REACTOME_HOMOLOGY_DIRECTED_REPAIR	Reactome Pathways	1.01e-07	9.44e-05	1.75e-06	1.3e-05	11	138	RAD51,EME1,BRIP1,RMI2,CCNA2,BLM,RAD51AP1,BRCA2,CLSPN,POLQ,DNA2
Pathway	MM15292	REACTOME_DNA_DOUBLE_STRAND_BREAK_REPAIR	Reactome Pathways	1.45e-07	0.000136	2.47e-06	1.83e-05	11	143	RAD51,EME1,BRIP1,RMI2,CCNA2,BLM,RAD51AP1,BRCA2,CLSPN,POLQ,DNA2
Pathway	M39772	WP_REGULATION_OF_SISTER_CHROMATID_SEPARATION_AT_THE_METAPHASE_ANAPHASE_TRANSITION	WikiPathways	1.52e-07	0.000143	2.55e-06	1.89e-05	5	14	PTTG1,CENPE,BUB1,CDC20,ESPL1
Pathway	MM15383	REACTOME_G2_M_CHECKPOINTS	Reactome Pathways	1.67e-07	0.000157	2.75e-06	2.04e-05	11	145	BRIP1,GTSE1,RMI2,MCM10,CDC45,BLM,ORC1,CCNB2,CDK1,CLSPN,DNA2
Pathway	M27588	REACTOME_HOMOLOGOUS_DNA_PAIRING_AND_STRAND_EXCHANGE	Reactome Pathways	1.72e-07	0.000161	2.78e-06	2.06e-05	7	43	RAD51,BRIP1,RMI2,BLM,RAD51AP1,BRCA2,DNA2
Pathway	M848	REACTOME_MITOTIC_G1_PHASE_AND_G1_S_TRANSITION	Reactome Pathways	2.2e-07	0.000207	3.5e-06	2.6e-05	11	149	E2F2,MCM10,RRM2,GMNN,CCNA2,CDC45,ORC1,TK1,CDK1,TOP2A,MYBL2
Pathway	M27570	REACTOME_HDR_THROUGH_HOMOLOGOUS_RECOMBINATION_HRR	Reactome Pathways	2.99e-07	0.000281	4.68e-06	3.47e-05	8	68	RAD51,EME1,BRIP1,RMI2,BLM,RAD51AP1,BRCA2,DNA2
Pathway	M47854	KEGG_MEDICUS_REFERENCE_HOMOLOGOUS_RECOMBINATION_IN_ICLR	KEGG Medicus Pathways	3.27e-07	0.000307	5.03e-06	3.74e-05	5	16	BRIP1,FANCD2,HROB,BRCA2,FANCI
Pathway	MM15352	REACTOME_COPI_DEPENDENT_GOLGI_TO_ER_RETROGRADE_TRAFFIC	Reactome Pathways	4.59e-07	0.000431	6.95e-06	5.16e-05	9	98	KIF23,CENPE,KIF4A,KIF20B,RACGAP1,KIF18B,KIF11,KIFC1,KIF2C
Pathway	M40	PID_E2F_PATHWAY	PID Pathways	5.22e-07	0.00049	7.77e-06	5.77e-05	8	73	E2F7,E2F2,RRM2,CCNA2,ORC1,TK1,CDK1,MYBL2
Pathway	M27650	REACTOME_COPI_DEPENDENT_GOLGI_TO_ER_RETROGRADE_TRAFFIC	Reactome Pathways	5.46e-07	0.000512	8e-06	5.94e-05	9	100	KIF23,CENPE,KIF4A,KIF20B,RACGAP1,KIF18B,KIF11,KIFC1,KIF2C
Pathway	M19381	REACTOME_G2_M_CHECKPOINTS	Reactome Pathways	6.94e-07	0.000651	1e-05	7.43e-05	11	167	BRIP1,GTSE1,RMI2,MCM10,CDC45,BLM,ORC1,CCNB2,CDK1,CLSPN,DNA2
Pathway	M27582	REACTOME_DNA_DOUBLE_STRAND_BREAK_REPAIR	Reactome Pathways	7.37e-07	0.000691	1.05e-05	7.77e-05	11	168	RAD51,EME1,BRIP1,RMI2,CCNA2,BLM,RAD51AP1,BRCA2,CLSPN,POLQ,DNA2
Pathway	M47875	KEGG_MEDICUS_REFERENCE_CONDENSIN_LOADING	KEGG Medicus Pathways	1.13e-06	0.00106	1.58e-05	0.000117	5	20	KIF4A,NCAPH,NCAPG2,NCAPG,TOP2A
Pathway	MM14677	REACTOME_APC_C_MEDIATED_DEGRADATION_OF_CELL_CYCLE_PROTEINS	Reactome Pathways	2.03e-06	0.0019	2.79e-05	0.000207	8	87	PTTG1,UBE2C,CCNA2,NEK2,PTTG3P,CDK1,CDC20,AURKB
Pathway	MM15715	REACTOME_FACTORS_INVOLVED_IN_MEGAKARYOCYTE_DEVELOPMENT_AND_PLATELET_PRODUCTION	Reactome Pathways	2.06e-06	0.00193	2.8e-05	0.000208	9	117	KIF23,CENPE,KIF4A,KIF20B,RACGAP1,KIF18B,KIF11,KIFC1,KIF2C
Pathway	M27182	REACTOME_CONDENSATION_OF_PROMETAPHASE_CHROMOSOMES	Reactome Pathways	2.7e-06	0.00253	3.62e-05	0.000269	4	11	NCAPH,NCAPG,CCNB2,CDK1
Pathway	M864	REACTOME_MITOTIC_G2_G2_M_PHASES	Reactome Pathways	4.07e-06	0.00381	5.37e-05	0.000399	11	200	FOXM1,CENPF,GTSE1,HMMR,CCNA2,NEK2,CCNB2,TPX2,CEP152,CDK1,MYBL2
Pathway	M41806	REACTOME_RHOB_GTPASE_CYCLE	Reactome Pathways	5.14e-06	0.00482	6.7e-05	0.000497	7	70	ECT2,CIT,ANLN,RACGAP1,DIAPH3,DEPDC1B,IQGAP3
Pathway	MM15497	REACTOME_GOLGI_TO_ER_RETROGRADE_TRANSPORT	Reactome Pathways	5.26e-06	0.00494	6.76e-05	0.000502	9	131	KIF23,CENPE,KIF4A,KIF20B,RACGAP1,KIF18B,KIF11,KIFC1,KIF2C
Pathway	M1	PID_FANCONI_PATHWAY	PID Pathways	5.93e-06	0.00557	7.52e-05	0.000558	6	47	BRIP1,FANCA,BLM,FANCD2,BRCA2,FANCI
Pathway	M941	REACTOME_FACTORS_INVOLVED_IN_MEGAKARYOCYTE_DEVELOPMENT_AND_PLATELET_PRODUCTION	Reactome Pathways	6.27e-06	0.00588	7.82e-05	0.00058	10	170	KIF23,CENPE,KIF4A,KIF20B,H3C8,RACGAP1,KIF18B,KIF11,KIFC1,KIF2C
Pathway	M27751	REACTOME_GOLGI_TO_ER_RETROGRADE_TRANSPORT	Reactome Pathways	6.34e-06	0.00594	7.82e-05	0.00058	9	134	KIF23,CENPE,KIF4A,KIF20B,RACGAP1,KIF18B,KIF11,KIFC1,KIF2C
Pathway	M11675	KEGG_HOMOLOGOUS_RECOMBINATION	KEGG Legacy Pathways	6.7e-06	0.00629	8.17e-05	0.000606	5	28	RAD51,EME1,BLM,BRCA2,RAD54L
Pathway	M1040	REACTOME_G1_S_SPECIFIC_TRANSCRIPTION	Reactome Pathways	8.04e-06	0.00754	9.67e-05	0.000717	5	29	RRM2,CDC45,ORC1,TK1,CDK1
Pathway	MM14692	REACTOME_ACTIVATION_OF_APC_C_AND_APC_C_CDC20_MEDIATED_DEGRADATION_OF_MITOTIC_PROTEINS	Reactome Pathways	9.75e-06	0.00914	0.000116	0.000859	7	77	PTTG1,UBE2C,CCNA2,NEK2,PTTG3P,CDK1,CDC20
Pathway	M242	PID_AURORA_A_PATHWAY	PID Pathways	1.13e-05	0.0106	0.000133	0.000985	5	31	CENPA,BIRC5,TPX2,TACC3,AURKB
Pathway	M47869	KEGG_MEDICUS_REFERENCE_COHESIN_DISSOCIATION_IN_PROPHASE	KEGG Medicus Pathways	1.44e-05	0.0135	0.000164	0.00122	4	16	SGO1,CDK1,CDCA5,AURKB
Pathway	M26971	REACTOME_POLO_LIKE_KINASE_MEDIATED_EVENTS	Reactome Pathways	1.44e-05	0.0135	0.000164	0.00122	4	16	FOXM1,CENPF,CCNB2,MYBL2
Pathway	M41805	REACTOME_RHOA_GTPASE_CYCLE	Reactome Pathways	1.5e-05	0.0141	0.000169	0.00126	9	149	ARHGAP11A,ECT2,CIT,TIAM1,ANLN,RACGAP1,DIAPH3,DEPDC1B,IQGAP3
Pathway	M47876	KEGG_MEDICUS_REFERENCE_MODIFYING_OF_CONDENSIN_II_SUBUNITS	KEGG Medicus Pathways	1.77e-05	0.0166	0.000198	0.00147	3	6	NCAPG2,CDK1,AURKB
Pathway	MM15281	REACTOME_HDR_THROUGH_SINGLE_STRAND_ANNEALING_SSA	Reactome Pathways	2.1e-05	0.0197	0.000231	0.00172	5	35	RAD51,BRIP1,RMI2,BLM,DNA2
Pathway	M29582	REACTOME_APC_C_MEDIATED_DEGRADATION_OF_CELL_CYCLE_PROTEINS	Reactome Pathways	2.35e-05	0.0221	0.000257	0.00191	7	88	PTTG1,UBE2C,CCNA2,NEK2,CDK1,CDC20,AURKB
Pathway	M27568	REACTOME_HDR_THROUGH_SINGLE_STRAND_ANNEALING_SSA	Reactome Pathways	2.77e-05	0.026	0.000299	0.00222	5	37	RAD51,BRIP1,RMI2,BLM,DNA2
Pathway	MM15380	REACTOME_DNA_REPLICATION	Reactome Pathways	2.82e-05	0.0265	0.000301	0.00223	8	124	UBE2C,GINS4,MCM10,GMNN,CCNA2,CDC45,ORC1,DNA2
Pathway	MM15338	REACTOME_REGULATION_OF_TP53_ACTIVITY_THROUGH_PHOSPHORYLATION	Reactome Pathways	2.93e-05	0.0275	0.000309	0.00229	7	91	BRIP1,RMI2,CCNA2,BLM,TPX2,DNA2,AURKB
Pathway	MM1478	BIOCARTA_ATRBRCA_PATHWAY	BioCarta Pathways	2.99e-05	0.028	0.000311	0.00231	4	19	RAD51,FANCA,FANCD2,BRCA2
Pathway	M3158	REACTOME_S_PHASE	Reactome Pathways	3.06e-05	0.0287	0.000316	0.00234	9	163	UBE2C,GINS4,GMNN,CCNA2,CDC45,ESCO2,ORC1,DNA2,CDCA5
Pathway	M27636	REACTOME_REGULATION_OF_TP53_ACTIVITY_THROUGH_PHOSPHORYLATION	Reactome Pathways	3.15e-05	0.0295	0.000321	0.00238	7	92	BRIP1,RMI2,CCNA2,BLM,TPX2,DNA2,AURKB
Pathway	M46	PID_ATR_PATHWAY	PID Pathways	3.6e-05	0.0338	0.000364	0.0027	5	39	RAD51,CCNA2,FANCD2,BRCA2,CLSPN
Pathway	M9703	BIOCARTA_ATRBRCA_PATHWAY	BioCarta Pathways	5.51e-05	0.0517	0.000549	0.00407	4	22	RAD51,FANCA,FANCD2,BRCA2
Pathway	MM15596	REACTOME_RHOB_GTPASE_CYCLE	Reactome Pathways	5.56e-05	0.0521	0.000549	0.00407	6	69	ECT2,ANLN,RACGAP1,DIAPH3,DEPDC1B,IQGAP3
Pathway	MM15299	REACTOME_PROCESSING_OF_DNA_DOUBLE_STRAND_BREAK_ENDS	Reactome Pathways	7.07e-05	0.0664	0.000691	0.00513	6	72	BRIP1,RMI2,CCNA2,BLM,CLSPN,DNA2
Pathway	M47856	KEGG_MEDICUS_REFERENCE_DNA_REPLICATION_LICENSING	KEGG Medicus Pathways	7.89e-05	0.074	0.000763	0.00566	4	24	TICRR,CCNA2,CDC45,ORC1
Pathway	MM15145	REACTOME_MITOTIC_G2_G2_M_PHASES	Reactome Pathways	8.21e-05	0.077	0.000782	0.0058	9	185	FOXM1,GTSE1,HMMR,CCNA2,NEK2,CCNB2,TPX2,CEP152,CDK1
Pathway	M41807	REACTOME_RHOC_GTPASE_CYCLE	Reactome Pathways	8.25e-05	0.0774	0.000782	0.0058	6	74	CIT,ANLN,RACGAP1,DIAPH3,DEPDC1B,IQGAP3
Pathway	MM15378	REACTOME_S_PHASE	Reactome Pathways	8.6e-05	0.0807	0.000807	0.00599	8	145	UBE2C,GINS4,GMNN,CCNA2,ESCO2,ORC1,DNA2,CDCA5
Pathway	M1017	REACTOME_DNA_REPLICATION	Reactome Pathways	8.92e-05	0.0836	0.000828	0.00615	9	187	UBE2C,GINS4,MCM10,GMNN,CCNA2,CDC45,ORC1,H3C8,DNA2
Pathway	M808	REACTOME_CYCLIN_A_B1_B2_ASSOCIATED_EVENTS_DURING_G2_M_TRANSITION	Reactome Pathways	9.32e-05	0.0874	0.000848	0.0063	4	25	FOXM1,CCNA2,CCNB2,CDK1
Pathway	MM15379	REACTOME_CYCLIN_A_B1_B2_ASSOCIATED_EVENTS_DURING_G2_M_TRANSITION	Reactome Pathways	9.32e-05	0.0874	0.000848	0.0063	4	25	FOXM1,CCNA2,CCNB2,CDK1
Pathway	MM15356	REACTOME_INTRA_GOLGI_AND_RETROGRADE_GOLGI_TO_ER_TRAFFIC	Reactome Pathways	9.67e-05	0.0907	0.000872	0.00647	9	189	KIF23,CENPE,KIF4A,KIF20B,RACGAP1,KIF18B,KIF11,KIFC1,KIF2C
Pathway	MM15448	REACTOME_APOPTOTIC_EXECUTION_PHASE	Reactome Pathways	0.00011	0.104	0.000986	0.00732	5	49	VIM,LMNB1,H1-3,H1-5,CLSPN
Pathway	M16817	KEGG_OOCYTE_MEIOSIS	KEGG Legacy Pathways	0.000117	0.11	0.00104	0.00769	7	113	PTTG1,SGO1,CCNB2,BUB1,CDK1,CDC20,ESPL1
Pathway	M47857	KEGG_MEDICUS_REFERENCE_PRE_IC_FORMATION	KEGG Medicus Pathways	0.000127	0.119	0.0011	0.00813	4	27	TICRR,GINS4,CDC45,ORC1
Pathway	MM14904	REACTOME_DNA_DAMAGE_TELOMERE_STRESS_INDUCED_SENESCENCE	Reactome Pathways	0.000127	0.119	0.0011	0.00813	4	27	CCNA2,LMNB1,H1-3,H1-5
Pathway	M532	REACTOME_G0_AND_EARLY_G1	Reactome Pathways	0.000127	0.119	0.0011	0.00813	4	27	CCNA2,CDK1,TOP2A,MYBL2
Pathway	MM15226	REACTOME_REGULATION_OF_TP53_ACTIVITY	Reactome Pathways	0.000143	0.134	0.00122	0.00906	8	156	BRIP1,RMI2,CCNA2,BLM,TPX2,CDK1,DNA2,AURKB
Pathway	M2341	REACTOME_APOPTOTIC_EXECUTION_PHASE	Reactome Pathways	0.000147	0.138	0.00124	0.00922	5	52	VIM,LMNB1,H1-3,H1-5,CLSPN
Pathway	M27654	REACTOME_INTRA_GOLGI_AND_RETROGRADE_GOLGI_TO_ER_TRAFFIC	Reactome Pathways	0.000166	0.156	0.00139	0.0103	9	203	KIF23,CENPE,KIF4A,KIF20B,RACGAP1,KIF18B,KIF11,KIFC1,KIF2C
Pathway	M40049	WP_DNA_REPAIR_PATHWAYS_FULL_NETWORK	WikiPathways	0.00017	0.16	0.0014	0.0104	7	120	RAD51,BRIP1,FANCA,FANCD2,BRCA2,FANCI,NEIL3
Pathway	M27498	REACTOME_REGULATION_OF_TP53_ACTIVITY	Reactome Pathways	0.000171	0.16	0.0014	0.0104	8	160	BRIP1,RMI2,CCNA2,BLM,TPX2,CDK1,DNA2,AURKB
Pathway	M5224	REACTOME_SYNTHESIS_OF_DNA	Reactome Pathways	0.00018	0.168	0.00146	0.0109	7	121	UBE2C,GINS4,GMNN,CCNA2,CDC45,ORC1,DNA2
Pathway	M45558	WP_PTDINS_4_5_P2_IN_CYTOKINESIS_PATHWAY	WikiPathways	0.000187	0.175	0.00151	0.0112	3	12	KIF23,ANLN,RACGAP1
Pathway	MM15368	REACTOME_ACTIVATION_OF_THE_PRE_REPLICATIVE_COMPLEX	Reactome Pathways	0.000222	0.208	0.00176	0.0131	4	31	MCM10,GMNN,CDC45,ORC1
Pathway	M39497	WP_GASTRIC_CANCER_NETWORK_2	WikiPathways	0.000222	0.208	0.00176	0.0131	4	31	UBE2C,ATAD2,FANCI,TOP2A
Pathway	M27267	REACTOME_TRANSCRIPTIONAL_REGULATION_BY_TP53	Reactome Pathways	0.000224	0.21	0.00177	0.0131	12	363	BRIP1,RMI2,E2F7,BIRC5,CCNA2,BLM,FANCD2,FANCI,TPX2,CDK1,DNA2,AURKB
Pathway	M9694	REACTOME_ACTIVATION_OF_THE_PRE_REPLICATIVE_COMPLEX	Reactome Pathways	0.000284	0.266	0.00222	0.0165	4	33	MCM10,GMNN,CDC45,ORC1
Pathway	MM14689	REACTOME_REGULATION_OF_APC_C_ACTIVATORS_BETWEEN_G1_S_AND_EARLY_ANAPHASE	Reactome Pathways	0.000358	0.335	0.00275	0.0204	4	35	UBE2C,CCNA2,CDK1,CDC20
Pathway	MM14687	REACTOME_ACTIVATION_OF_ATR_IN_RESPONSE_TO_REPLICATION_STRESS	Reactome Pathways	0.000358	0.335	0.00275	0.0204	4	35	MCM10,CDC45,ORC1,CLSPN
Pathway	M27590	REACTOME_PROCESSING_OF_DNA_DOUBLE_STRAND_BREAK_ENDS	Reactome Pathways	0.000367	0.344	0.0028	0.0208	6	97	BRIP1,RMI2,CCNA2,BLM,CLSPN,DNA2
Pathway	M47853	KEGG_MEDICUS_REFERENCE_LESION_BYPASS_BY_TLS_AND_DSB_FORMATION	KEGG Medicus Pathways	0.000378	0.355	0.00284	0.0211	3	15	EME1,FANCD2,FANCI
Pathway	MM14902	REACTOME_FORMATION_OF_SENESCENCE_ASSOCIATED_HETEROCHROMATIN_FOCI_SAHF	Reactome Pathways	0.000378	0.355	0.00284	0.0211	3	15	LMNB1,H1-3,H1-5
Pathway	M41809	REACTOME_RAC1_GTPASE_CYCLE	Reactome Pathways	0.000439	0.412	0.00327	0.0243	8	184	ECT2,CIT,TIAM1,ARHGEF39,RACGAP1,DIAPH3,DEPDC1B,IQGAP3
Pathway	M11153	REACTOME_ACTIVATION_OF_ATR_IN_RESPONSE_TO_REPLICATION_STRESS	Reactome Pathways	0.000444	0.417	0.00328	0.0244	4	37	MCM10,CDC45,ORC1,CLSPN
Pathway	M47870	KEGG_MEDICUS_REFERENCE_COHESIN_DISSOCIATION_IN_ANAPHASE	KEGG Medicus Pathways	0.000462	0.434	0.00334	0.0248	3	16	PTTG1,CDC20,ESPL1
Pathway	M26940	REACTOME_TRANSCRIPTION_OF_E2F_TARGETS_UNDER_NEGATIVE_CONTROL_BY_P107_RBL1_AND_P130_RBL2_IN_COMPLEX_WITH_HDAC1	Reactome Pathways	0.000462	0.434	0.00334	0.0248	3	16	CCNA2,CDK1,MYBL2
Pathway	M47475	KEGG_MEDICUS_PATHOGEN_HTLV_1_TAX_TO_SPINDLE_ASSEMBLY_CHECKPOINT_SIGNALING	KEGG Medicus Pathways	0.000462	0.434	0.00334	0.0248	3	16	PTTG1,CDC20,ESPL1
Pathway	MM15576	REACTOME_RHOA_GTPASE_CYCLE	Reactome Pathways	0.000477	0.448	0.00342	0.0254	7	142	ARHGAP11A,ECT2,ANLN,RACGAP1,DIAPH3,DEPDC1B,IQGAP3
Pathway	MM15318	REACTOME_FANCONI_ANEMIA_PATHWAY	Reactome Pathways	0.000493	0.462	0.0035	0.026	4	38	EME1,FANCA,FANCD2,FANCI
Pathway	M14990	REACTOME_FANCONI_ANEMIA_PATHWAY	Reactome Pathways	0.000545	0.511	0.00384	0.0285	4	39	EME1,FANCA,FANCD2,FANCI
Pathway	M27189	REACTOME_FORMATION_OF_SENESCENCE_ASSOCIATED_HETEROCHROMATIN_FOCI_SAHF	Reactome Pathways	0.000557	0.523	0.00387	0.0287	3	17	LMNB1,H1-3,H1-5
Pathway	MM14920	REACTOME_INITIATION_OF_NUCLEAR_ENVELOPE_NE_REFORMATION	Reactome Pathways	0.000557	0.523	0.00387	0.0287	3	17	LMNB1,CCNB2,CDK1
Pathway	MM15597	REACTOME_RHOC_GTPASE_CYCLE	Reactome Pathways	0.000635	0.596	0.00438	0.0325	5	71	ANLN,RACGAP1,DIAPH3,DEPDC1B,IQGAP3
Pathway	M27749	REACTOME_AURKA_ACTIVATION_BY_TPX2	Reactome Pathways	0.000677	0.635	0.0046	0.0342	5	72	HMMR,NEK2,TPX2,CEP152,CDK1
Pathway	MM15495	REACTOME_AURKA_ACTIVATION_BY_TPX2	Reactome Pathways	0.000677	0.635	0.0046	0.0342	5	72	HMMR,NEK2,TPX2,CEP152,CDK1
Pathway	M39335	WP_DNA_REPLICATION	WikiPathways	0.000725	0.68	0.00489	0.0363	4	42	MCM10,GMNN,CDC45,ORC1
Pathway	MM14678	REACTOME_APC_C_CDH1_MEDIATED_DEGRADATION_OF_CDC20_AND_OTHER_APC_C_CDH1_TARGETED_PROTEINS_IN_LATE_MITOSIS_EARLY_G1	Reactome Pathways	0.000768	0.72	0.00511	0.0379	5	74	PTTG1,UBE2C,PTTG3P,CDC20,AURKB
Pathway	MM15381	REACTOME_G2_M_DNA_DAMAGE_CHECKPOINT	Reactome Pathways	0.000768	0.72	0.00511	0.0379	5	74	BRIP1,RMI2,BLM,CDK1,DNA2
Pathway	M47852	KEGG_MEDICUS_REFERENCE_FANCONI_ANEMIA_PATHWAY	KEGG Medicus Pathways	0.000783	0.734	0.00514	0.0381	3	19	FANCA,FANCD2,FANCI
Pathway	M29617	REACTOME_INITIATION_OF_NUCLEAR_ENVELOPE_NE_REFORMATION	Reactome Pathways	0.000783	0.734	0.00514	0.0381	3	19	LMNB1,CCNB2,CDK1
Pathway	MM14918	REACTOME_ACTIVATION_OF_NIMA_KINASES_NEK9_NEK6_NEK7	Reactome Pathways	0.000925	0.868	0.00594	0.0441	2	5	CCNB2,CDK1
Pathway	M27669	REACTOME_G2_M_DNA_REPLICATION_CHECKPOINT	Reactome Pathways	0.000925	0.868	0.00594	0.0441	2	5	CCNB2,CDK1
Pathway	MM15382	REACTOME_G2_M_DNA_REPLICATION_CHECKPOINT	Reactome Pathways	0.000925	0.868	0.00594	0.0441	2	5	CCNB2,CDK1
Pathway	MM14855	REACTOME_MHC_CLASS_II_ANTIGEN_PRESENTATION	Reactome Pathways	0.000947	0.889	0.00605	0.0449	6	116	KIF23,CENPE,KIF4A,RACGAP1,KIF11,KIF2C
Pathway	M39566	WP_MICROTUBULE_CYTOSKELETON_REGULATION	WikiPathways	0.00103	0.962	0.00646	0.0479	4	46	TIAM1,CDK1,AURKB,KIF2C
Pathway	M27397	REACTOME_SUMOYLATION_OF_DNA_REPLICATION_PROTEINS	Reactome Pathways	0.00103	0.962	0.00646	0.0479	4	46	INCENP,BIRC5,TOP2A,AURKB
Pathway	M19	PID_P73PATHWAY	PID Pathways	0.00103	0.969	0.00646	0.048	5	79	RAD51,CCNA2,BRCA2,BUB1,CDK1
Pathway	M47582	KEGG_MEDICUS_REFERENCE_SPINDLE_ASSEMBLY_CHECKPOINT_SIGNALING	KEGG Medicus Pathways	0.00106	0.994	0.00658	0.0488	3	21	PTTG1,CDC20,ESPL1
Pathway	M47877	KEGG_MEDICUS_REFERENCE_INACTIVATION_OF_CONDENSIN_I	KEGG Medicus Pathways	0.00138	1	0.0084	0.0623	2	6	NCAPH,NCAPG
Pathway	MM14691	REACTOME_PHOSPHORYLATION_OF_EMI1	Reactome Pathways	0.00138	1	0.0084	0.0623	2	6	CDK1,CDC20
Pathway	M27035	REACTOME_PHOSPHORYLATION_OF_EMI1	Reactome Pathways	0.00138	1	0.0084	0.0623	2	6	CDK1,CDC20
Pathway	M47909	KEGG_MEDICUS_REFERENCE_MICROTUBULE_DEPOLYMERIZATION	KEGG Medicus Pathways	0.00139	1	0.00842	0.0625	3	23	KIF18B,AURKB,KIF2C
Pathway	M3578	KEGG_PROGESTERONE_MEDIATED_OOCYTE_MATURATION	KEGG Legacy Pathways	0.00144	1	0.00863	0.0641	5	85	PDE3B,CCNA2,CCNB2,BUB1,CDK1
Pathway	M705	REACTOME_MHC_CLASS_II_ANTIGEN_PRESENTATION	Reactome Pathways	0.00145	1	0.00868	0.0644	6	126	KIF23,CENPE,KIF4A,RACGAP1,KIF11,KIF2C
Pathway	M27078	REACTOME_RHO_GTPASE_CYCLE	Reactome Pathways	0.00149	1	0.00887	0.0658	12	450	VIM,ARHGAP11A,ECT2,CIT,LMNB1,TIAM1,ARHGEF39,ANLN,RACGAP1,DIAPH3,DEPDC1B,IQGAP3
Pathway	MM14675	REACTOME_APC_C_CDC20_MEDIATED_DEGRADATION_OF_CYCLIN_B	Reactome Pathways	0.00158	1	0.00925	0.0687	3	24	UBE2C,CDK1,CDC20
Pathway	M1039	REACTOME_APC_C_CDC20_MEDIATED_DEGRADATION_OF_CYCLIN_B	Reactome Pathways	0.00158	1	0.00925	0.0687	3	24	UBE2C,CDK1,CDC20
Pathway	MM15146	REACTOME_MITOTIC_G1_PHASE_AND_G1_S_TRANSITION	Reactome Pathways	0.00164	1	0.00955	0.0709	6	129	E2F2,MCM10,GMNN,CCNA2,CDC45,ORC1
Pathway	M41811	REACTOME_RHOD_GTPASE_CYCLE	Reactome Pathways	0.00175	1	0.0101	0.0751	4	53	LMNB1,RACGAP1,DIAPH3,DEPDC1B
Pathway	M47573	KEGG_MEDICUS_REFERENCE_WEE1_CELL_CYCLE_G2_M	KEGG Medicus Pathways	0.00192	1	0.011	0.0814	2	7	CCNB2,CDK1
Pathway	M27213	REACTOME_ACTIVATION_OF_NIMA_KINASES_NEK9_NEK6_NEK7	Reactome Pathways	0.00192	1	0.011	0.0814	2	7	CCNB2,CDK1
Pathway	MM14697	REACTOME_APC_CDC20_MEDIATED_DEGRADATION_OF_NEK2A	Reactome Pathways	0.002	1	0.0113	0.0835	3	26	UBE2C,NEK2,CDC20
Pathway	M1079	REACTOME_APC_CDC20_MEDIATED_DEGRADATION_OF_NEK2A	Reactome Pathways	0.002	1	0.0113	0.0835	3	26	UBE2C,NEK2,CDC20
Pathway	M39598	WP_DNA_IR_DOUBLE_STRAND_BREAKS_AND_CELLULAR_RESPONSE_VIA_ATM	WikiPathways	0.002	1	0.0113	0.0835	4	55	RAD51,BLM,FANCD2,BRCA2
Pathway	MM14901	REACTOME_CELLULAR_SENESCENCE	Reactome Pathways	0.00204	1	0.0114	0.0845	5	92	UBE2C,CCNA2,LMNB1,H1-3,H1-5
Pathway	M1080	REACTOME_G2_M_DNA_DAMAGE_CHECKPOINT	Reactome Pathways	0.00224	1	0.0124	0.0923	5	94	BRIP1,RMI2,BLM,CDK1,DNA2
Pathway	MM15369	REACTOME_DNA_REPLICATION_PRE_INITIATION	Reactome Pathways	0.00246	1	0.0136	0.101	5	96	UBE2C,MCM10,GMNN,CDC45,ORC1
Pathway	M22050	BIOCARTA_BARD1_PATHWAY	BioCarta Pathways	0.00254	1	0.0139	0.103	2	8	FANCA,FANCD2
Pathway	MM14895	REACTOME_CONDENSATION_OF_PROMETAPHASE_CHROMOSOMES	Reactome Pathways	0.00254	1	0.0139	0.103	2	8	NCAPH,NCAPG
Pathway	M27660	REACTOME_MITOTIC_PROPHASE	Reactome Pathways	0.00266	1	0.0144	0.107	6	142	NCAPG2,LMNB1,H3C8,CCNB2,MASTL,CDK1
Pathway	M258	PID_BARD1_PATHWAY	PID Pathways	0.00275	1	0.0148	0.11	3	29	RAD51,FANCA,FANCD2
Pathway	MM15912	WP_G1_TO_S_CELL_CYCLE_CONTROL	WikiPathways	0.00293	1	0.0157	0.117	4	61	E2F2,CDC45,ORC1,CDK1
Pathway	MM14960	REACTOME_TRANSCRIPTIONAL_REGULATION_BY_TP53	Reactome Pathways	0.003	1	0.016	0.119	9	305	BRIP1,RMI2,E2F7,CCNA2,BLM,TPX2,CDK1,DNA2,AURKB
Pathway	M47858	KEGG_MEDICUS_REFERENCE_ORIGIN_UNWINDING_AND_ELONGATION	KEGG Medicus Pathways	0.00303	1	0.0161	0.119	3	30	GINS4,MCM10,CDC45
Pathway	M27188	REACTOME_CELLULAR_SENESCENCE	Reactome Pathways	0.00317	1	0.0167	0.124	7	197	UBE2C,E2F2,CCNA2,LMNB1,H3C8,H1-3,H1-5
Pathway	M5756	REACTOME_E2F_ENABLED_INHIBITION_OF_PRE_REPLICATION_COMPLEX_FORMATION	Reactome Pathways	0.00325	1	0.0167	0.124	2	9	ORC1,CDK1
Pathway	M47585	KEGG_MEDICUS_REFERENCE_ATR_P21_CELL_CYCLE_G2_M	KEGG Medicus Pathways	0.00325	1	0.0167	0.124	2	9	CCNB2,CDK1
Pathway	M47577	KEGG_MEDICUS_PATHOGEN_EBV_EBNA3C_TO_P27_CELL_CYCLE_G1_S_N00482	KEGG Medicus Pathways	0.00325	1	0.0167	0.124	2	9	E2F2,CCNA2
Pathway	MM15337	REACTOME_TP53_REGULATES_TRANSCRIPTION_OF_GENES_INVOLVED_IN_G1_CELL_CYCLE_ARREST	Reactome Pathways	0.00325	1	0.0167	0.124	2	9	E2F7,CCNA2
Pathway	MM15376	REACTOME_G1_S_TRANSITION	Reactome Pathways	0.00333	1	0.0171	0.127	5	103	MCM10,GMNN,CCNA2,CDC45,ORC1
Pathway	M39627	WP_G1_TO_S_CELL_CYCLE_CONTROL	WikiPathways	0.00349	1	0.0177	0.131	4	64	E2F2,CDC45,ORC1,CDK1
Pathway	MM15601	REACTOME_RHOD_GTPASE_CYCLE	Reactome Pathways	0.00349	1	0.0177	0.131	4	64	LMNB1,RACGAP1,DIAPH3,DEPDC1B
Pathway	M19312	REACTOME_DNA_STRAND_ELONGATION	Reactome Pathways	0.00365	1	0.0184	0.137	3	32	GINS4,CDC45,DNA2
Pathway	MM15852	WP_P53_SIGNALING	WikiPathways	0.00369	1	0.0185	0.137	4	65	GTSE1,RRM2,CCNB2,CDK1
Pathway	M47841	KEGG_MEDICUS_REFERENCE_HOMOLOGOUS_RECOMBINATION	KEGG Medicus Pathways	0.00399	1	0.0198	0.147	3	33	RAD51,BRCA2,RAD54L
Pathway	M47571	KEGG_MEDICUS_REFERENCE_CDC25_CELL_CYCLE_G2_M	KEGG Medicus Pathways	0.00403	1	0.0198	0.147	2	10	CCNB2,CDK1
Pathway	M27176	REACTOME_MASTL_FACILITATES_MITOTIC_PROGRESSION	Reactome Pathways	0.00403	1	0.0198	0.147	2	10	MASTL,CDK1
Pathway	M42576	WP_ACQUIRED_PARTIAL_LIPODYSTROPHY_BARRAQUER_SIMONS_SYNDROME	WikiPathways	0.00403	1	0.0198	0.147	2	10	LMNB1,C5
Pathway	MM14471	REACTOME_APOPTOSIS	Reactome Pathways	0.00409	1	0.0199	0.148	5	108	VIM,LMNB1,H1-3,H1-5,CLSPN
Pathway	M41808	REACTOME_CDC42_GTPASE_CYCLE	Reactome Pathways	0.0041	1	0.0199	0.148	6	155	ECT2,TIAM1,RACGAP1,DIAPH3,DEPDC1B,IQGAP3
Pathway	M6370	KEGG_P53_SIGNALING_PATHWAY	KEGG Legacy Pathways	0.00434	1	0.0208	0.154	4	68	GTSE1,RRM2,CCNB2,CDK1
Pathway	MM15325	REACTOME_TP53_REGULATES_TRANSCRIPTION_OF_CELL_CYCLE_GENES	Reactome Pathways	0.00435	1	0.0208	0.154	3	34	E2F7,CCNA2,CDK1
Pathway	M39612	WP_FLUOROPYRIMIDINE_ACTIVITY	WikiPathways	0.00435	1	0.0208	0.154	3	34	RRM2,GGH,TK1
Pathway	M39339	WP_DNA_DAMAGE_RESPONSE	WikiPathways	0.00458	1	0.0218	0.162	4	69	RAD51,FANCD2,CCNB2,CDK1
Pathway	M27665	REACTOME_DNA_REPLICATION_PRE_INITIATION	Reactome Pathways	0.00464	1	0.022	0.163	6	159	UBE2C,MCM10,GMNN,CDC45,ORC1,H3C8
Pathway	M47572	KEGG_MEDICUS_PATHOGEN_HIV_VPR_TO_CDC25_CELL_CYCLE_G2M	KEGG Medicus Pathways	0.0049	1	0.0227	0.169	2	11	CCNB2,CDK1
Pathway	M27177	REACTOME_ESTABLISHMENT_OF_SISTER_CHROMATID_COHESION	Reactome Pathways	0.0049	1	0.0227	0.169	2	11	ESCO2,CDCA5
Pathway	MM14891	REACTOME_ESTABLISHMENT_OF_SISTER_CHROMATID_COHESION	Reactome Pathways	0.0049	1	0.0227	0.169	2	11	ESCO2,CDCA5
Pathway	M47491	KEGG_MEDICUS_PATHOGEN_EBV_EBNA3C_TO_P27_CELL_CYCLE_G1_S_N00264	KEGG Medicus Pathways	0.0049	1	0.0227	0.169	2	11	E2F2,CCNA2
Pathway	MM15361	REACTOME_MITOTIC_PROPHASE	Reactome Pathways	0.00514	1	0.0237	0.176	5	114	NCAPG2,LMNB1,CCNB2,MASTL,CDK1
Pathway	MM14488	REACTOME_APOPTOTIC_CLEAVAGE_OF_CELLULAR_PROTEINS	Reactome Pathways	0.00552	1	0.0254	0.189	3	37	VIM,LMNB1,CLSPN
Pathway	M39524	WP_MIRNA_REGULATION_OF_DNA_DAMAGE_RESPONSE	WikiPathways	0.00559	1	0.0256	0.19	4	73	RAD51,FANCD2,CCNB2,CDK1
Pathway	M27569	REACTOME_HDR_THROUGH_MMEJ_ALT_NHEJ	Reactome Pathways	0.00584	1	0.0261	0.194	2	12	BRCA2,POLQ
Pathway	MM15282	REACTOME_HDR_THROUGH_MMEJ_ALT_NHEJ	Reactome Pathways	0.00584	1	0.0261	0.194	2	12	BRCA2,POLQ
Pathway	MM15105	REACTOME_DEPOLYMERIZATION_OF_THE_NUCLEAR_LAMINA	Reactome Pathways	0.00584	1	0.0261	0.194	2	12	LMNB1,CDK1
Pathway	M3656	REACTOME_UNWINDING_OF_DNA	Reactome Pathways	0.00584	1	0.0261	0.194	2	12	GINS4,CDC45
Pathway	MM14554	REACTOME_APOPTOSIS_INDUCED_DNA_FRAGMENTATION	Reactome Pathways	0.00584	1	0.0261	0.194	2	12	H1-3,H1-5
Pathway	M1030	REACTOME_APC_C_CDH1_MEDIATED_DEGRADATION_OF_CDC20_AND_OTHER_APC_C_CDH1_TARGETED_PROTEINS_IN_LATE_MITOSIS_EARLY_G1	Reactome Pathways	0.00587	1	0.0261	0.194	4	74	PTTG1,UBE2C,CDC20,AURKB
Pathway	M529	REACTOME_MEIOSIS	Reactome Pathways	0.00594	1	0.0262	0.195	5	118	RAD51,BLM,LMNB1,BRCA2,H3C8
Pathway	M495	REACTOME_APOPTOTIC_CLEAVAGE_OF_CELLULAR_PROTEINS	Reactome Pathways	0.00596	1	0.0262	0.195	3	38	VIM,LMNB1,CLSPN
Pathway	MM1537	BIOCARTA_EFP_PATHWAY	BioCarta Pathways	0.00686	1	0.0295	0.219	2	13	CCNB2,CDK1
Pathway	M39712	WP_HOMOLOGOUS_RECOMBINATION	WikiPathways	0.00686	1	0.0295	0.219	2	13	RAD51,BRCA2
Pathway	M3686	SA_REG_CASCADE_OF_CYCLIN_EXPR	Canonical Pathways	0.00686	1	0.0295	0.219	2	13	E2F2,CCNA2
Pathway	M1018	REACTOME_APOPTOSIS_INDUCED_DNA_FRAGMENTATION	Reactome Pathways	0.00686	1	0.0295	0.219	2	13	H1-3,H1-5
Pathway	M39433	WP_ATM_SIGNALING_PATHWAY	WikiPathways	0.00688	1	0.0295	0.219	3	40	RAD51,FANCD2,CDK1
Pathway	MM15630	REACTOME_RHOF_GTPASE_CYCLE	Reactome Pathways	0.00688	1	0.0295	0.219	3	40	LMNB1,DIAPH3,DEPDC1B
Pathway	MM15599	REACTOME_RAC1_GTPASE_CYCLE	Reactome Pathways	0.00734	1	0.0313	0.232	6	175	ECT2,ARHGEF39,RACGAP1,DIAPH3,DEPDC1B,IQGAP3
Pathway	M27191	REACTOME_DNA_DAMAGE_TELOMERE_STRESS_INDUCED_SENESCENCE	Reactome Pathways	0.00738	1	0.0313	0.233	4	79	CCNA2,LMNB1,H1-3,H1-5
Pathway	M41821	REACTOME_RHOF_GTPASE_CYCLE	Reactome Pathways	0.00788	1	0.0331	0.246	3	42	LMNB1,DIAPH3,DEPDC1B
Pathway	M47426	KEGG_MEDICUS_REFERENCE_P27_CELL_CYCLE_G1_S	KEGG Medicus Pathways	0.00795	1	0.0331	0.246	2	14	E2F2,CCNA2
Pathway	M26983	REACTOME_GOLGI_CISTERNAE_PERICENTRIOLAR_STACK_REORGANIZATION	Reactome Pathways	0.00795	1	0.0331	0.246	2	14	CCNB2,CDK1
Pathway	M27635	REACTOME_TP53_REGULATES_TRANSCRIPTION_OF_GENES_INVOLVED_IN_G1_CELL_CYCLE_ARREST	Reactome Pathways	0.00795	1	0.0331	0.246	2	14	E2F7,CCNA2
Pathway	M27360	REACTOME_DEPOLYMERIZATION_OF_THE_NUCLEAR_LAMINA	Reactome Pathways	0.00911	1	0.0377	0.28	2	15	LMNB1,CDK1
Pathway	M120	PID_ARF6_DOWNSTREAM_PATHWAY	PID Pathways	0.00911	1	0.0377	0.28	2	15	TIAM1,PLAUR
Pathway	M39518	WP_ATM_SIGNALING_IN_DEVELOPMENT_AND_DISEASE	WikiPathways	0.00954	1	0.0392	0.291	3	45	BUB1,CDK1,AURKB
Pathway	MM14906	REACTOME_REGULATION_OF_PLK1_ACTIVITY_AT_G2_M_TRANSITION	Reactome Pathways	0.0099	1	0.0404	0.3	4	86	NEK2,CCNB2,CEP152,CDK1
Pathway	M1011	REACTOME_MEIOTIC_RECOMBINATION	Reactome Pathways	0.0099	1	0.0404	0.3	4	86	RAD51,BLM,BRCA2,H3C8
Pathway	M27194	REACTOME_REGULATION_OF_PLK1_ACTIVITY_AT_G2_M_TRANSITION	Reactome Pathways	0.0103	1	0.0417	0.309	4	87	NEK2,CCNB2,CEP152,CDK1
Pathway	M47861	KEGG_MEDICUS_REFERENCE_TRAIP_DEPENDENT_REPLISOME_DISASSEMBLY	KEGG Medicus Pathways	0.0104	1	0.0417	0.309	2	16	GINS4,CDC45
Pathway	M22011	BIOCARTA_EFP_PATHWAY	BioCarta Pathways	0.0104	1	0.0417	0.309	2	16	CCNB2,CDK1
Pathway	M41810	REACTOME_RAC2_GTPASE_CYCLE	Reactome Pathways	0.0107	1	0.0429	0.318	4	88	TIAM1,RACGAP1,DIAPH3,DEPDC1B
Pathway	M236	PID_DELTA_NP63_PATHWAY	PID Pathways	0.0107	1	0.0429	0.318	3	47	BRCA2,CCNB2,TOP2A
Pathway	MM15595	REACTOME_RHO_GTPASE_CYCLE	Reactome Pathways	0.0109	1	0.0435	0.323	10	440	VIM,ARHGAP11A,ECT2,LMNB1,ARHGEF39,ANLN,RACGAP1,DIAPH3,DEPDC1B,IQGAP3
Pathway	M39732	WP_PANCREATIC_ADENOCARCINOMA_PATHWAY	WikiPathways	0.0111	1	0.0441	0.327	4	89	RAD51,E2F2,TIAM1,BRCA2
Pathway	MM15371	REACTOME_SWITCHING_OF_ORIGINS_TO_A_POST_REPLICATIVE_STATE	Reactome Pathways	0.0116	1	0.0456	0.338	4	90	UBE2C,GMNN,CCNA2,ORC1
Pathway	M47887	KEGG_MEDICUS_REFERENCE_DISASSEMBLY_OF_MCC	KEGG Medicus Pathways	0.0117	1	0.0456	0.338	2	17	TRIP13,CDC20
Pathway	MM14682	REACTOME_PROCESSIVE_SYNTHESIS_ON_THE_C_STRAND_OF_THE_TELOMERE	Reactome Pathways	0.0117	1	0.0456	0.338	2	17	BLM,DNA2
Pathway	MM14605	REACTOME_TELOMERE_MAINTENANCE	Reactome Pathways	0.012	1	0.0467	0.346	3	49	CCNA2,BLM,DNA2
Pathway	M27614	REACTOME_TP53_REGULATES_TRANSCRIPTION_OF_CELL_CYCLE_GENES	Reactome Pathways	0.012	1	0.0467	0.346	3	49	E2F7,CCNA2,CDK1
Pathway	MM15178	REACTOME_PROGRAMMED_CELL_DEATH	Reactome Pathways	0.0123	1	0.0475	0.352	5	141	VIM,LMNB1,H1-3,H1-5,CLSPN
Pathway	M27666	REACTOME_SWITCHING_OF_ORIGINS_TO_A_POST_REPLICATIVE_STATE	Reactome Pathways	0.0125	1	0.0479	0.356	4	92	UBE2C,GMNN,CCNA2,ORC1
Pathway	M47837	KEGG_MEDICUS_REFERENCE_DNA_END_RESECTION_AND_RPA_LOADING	KEGG Medicus Pathways	0.013	1	0.0499	0.37	2	18	BLM,DNA2
Drug	ctd:D008154	Lucanthone	CTD	2.02e-102	3.13e-98	3.13e-98	3.2e-97	71	212	RAD51,FOXM1,NUSAP1,KIF23,CENPA,CENPE,CENPL,CENPF,PCLAF,CIP2A,DTL,HJURP,SPC25,PBK,KIF4A,BIRC5,DEPDC1,NUF2,HMMR,MCM10,PRC1,ARHGAP11A,RRM2,SGO1,ATAD2,NCAPH,ECT2,TTK,CENPK,CIT,MELK,NCAPG2,KIF20B,SPAG5,CCNA2,ZWINT,CEP55,ESCO2,BLM,CDCA2,RAD51AP1,NEK2,NCAPG,BRCA2,NDC80,ANLN,CCNB2,FANCI,SHCBP1,BUB1,TPX2,H1-3,MKI67,ASPM,H1-5,RACGAP1,CDK1,DIAPH3,PRR11,CDC20,DNA2,ESPL1,DEPDC1B,IQGAP3,TOP2A,KIF11,KIFC1,KNL1,…
Drug	ctd:D000069439	Dasatinib	CTD	9.14e-93	1.42e-88	7.09e-89	7.25e-88	82	478	RAD51,FOXM1,NUSAP1,FAM72D,TICRR,PTTG1,KIF23,MIS18BP1,CENPW,CENPN,CENPA,CENPE,CENPL,CENPF,PCLAF,CIP2A,DTL,HJURP,PBK,CENPO,E2F7,GINS4,KIF4A,BIRC5,DEPDC1,HMMR,MCM10,PRC1,ARHGAP11A,RRM2,SGO1,ATAD2,NCAPH,CEP128,ECT2,TRIP13,TTK,CENPK,MELK,BMAL2,NCAPG2,KIF20B,ZWINT,FANCA,FANCD2,CDCA2,ORC1,NCAPG,LMNB1,BRCA2,NDC80,ANLN,TK1,FANCI,SHCBP1,BUB1,TPX2,MKI67,ASPM,H1-5,MASTL,RACGAP1,PIMREG,CEP152,CDK1,DIAPH3,PRR1…
Drug	ctd:C500026	palbociclib	CTD	4.44e-83	6.89e-79	2.3e-79	2.35e-78	58	171	FOXM1,NUSAP1,VIM,PTTG1,KIF23,CENPA,INCENP,CENPE,CENPF,PCLAF,UBE2C,HJURP,SPC25,PBK,KIF4A,BIRC5,E2F2,HMMR,MCM10,PRC1,RRM2,TTK,MELK,NCAPG2,GMNN,CCNA2,ZWINT,CEP55,CDC45,CCNF,SPC24,RAD51AP1,NEK2,PTTG3P,NCAPG,LMNB1,NDC80,CENPM,ANLN,TK1,CCNB2,FANCI,BUB1,TPX2,MKI67,RACGAP1,PIMREG,CDK1,PRR11,CDC20,CDCA5,DEPDC1B,TOP2A,PSRC1,KIF11,KIFC1,AURKB,KIF2C
Drug	ctd:D003375	Coumestrol	CTD	3.89e-74	6.03e-70	1.51e-70	1.54e-69	106	1796	RAD51,FOXM1,TRERF1,NUSAP1,TMSB15A,TTF2,TICRR,EME1,LYPD6,PTTG1,MIS18BP1,CENPW,POC1A,CENPN,CENPA,INCENP,GPER1,CENPE,CENPL,CENPF,PCLAF,CIP2A,GTSE1,HJURP,RMI2,SPC25,PBK,CENPO,E2F7,GINS4,BIRC5,E2F2,RDM1,DEPDC1,HMMR,MCM10,RRM2,SGO1,ATAD2,NCAPH,CEP128,ECT2,TRIP13,TTK,CIT,MELK,NCAPG2,GMNN,SPAG5,CCNA2,ZWINT,CEP55,FANCA,ESCO2,BLM,FANCD2,CCNF,CDCA2,SPC24,GGH,ORC1,RAD51AP1,NEK2,NCAPG,LMNB1,BRCA2,ARHGEF39,CEN…
Drug	ctd:D001379	Azathioprine	CTD	1.37e-72	2.13e-68	4.26e-69	4.35e-68	76	639	FOXM1,NUSAP1,KIF23,MIS18BP1,CENPA,CENPE,CENPF,GTSE1,UBE2C,DTL,RMI2,SPC25,CCDC18,PBK,E2F7,BIRC5,DEPDC1,NUF2,HMMR,MCM10,PRC1,ARHGAP11A,RRM2,ATAD2,NCAPH,TRIP13,TTK,CENPK,CIT,MELK,NCAPG2,GMNN,KIF20B,SPAG5,CCNA2,MYO5C,ZWINT,CEP55,CDC45,ESCO2,CDCA2,GGH,ORC1,RAD51AP1,NEK2,FBLN1,NCAPG,LMNB1,BRCA2,NDC80,ANLN,TK1,FANCI,SHCBP1,BUB1,TPX2,MKI67,ASPM,MASTL,CCDC15,RACGAP1,CEP152,CDK1,DIAPH3,CDC20,DNA2,ESPL1,SKA…
Drug	ctd:C029497	2,3-bis(3'-hydroxybenzyl)butyrolactone	CTD	8.23e-70	1.28e-65	2.13e-66	2.17e-65	84	961	RAD51,FOXM1,TRERF1,NUSAP1,TMSB15A,TICRR,EME1,PTTG1,MIS18BP1,CENPW,CENPN,CENPA,INCENP,CENPL,CENPF,PCLAF,GTSE1,HJURP,RMI2,SPC25,PBK,CENPO,E2F7,GINS4,BIRC5,E2F2,RDM1,DEPDC1,HMMR,MCM10,RRM2,SGO1,ATAD2,ECT2,TRIP13,TTK,MELK,NCAPG2,GMNN,SPAG5,ZWINT,CEP55,BLM,FANCD2,CCNF,CDCA2,SPC24,GGH,ORC1,RAD51AP1,NCAPG,LMNB1,BRCA2,ANLN,TK1,CCNB2,FANCI,SHCBP1,TPX2,MKI67,ASPM,MASTL,RACGAP1,PIMREG,NEIL3,C5,CDK1,DIAPH3,T…
Drug	ctd:C015559	trimellitic anhydride	CTD	4.46e-69	6.91e-65	9.88e-66	1.01e-64	104	1898	RAD51,FOXM1,NUSAP1,MXD3,TTF2,EME1,PTTG1,KIF23,BRIP1,MIS18BP1,CENPW,POC1A,CENPN,CENPA,INCENP,CENPE,CENPL,GTSE1,UBE2C,DTL,SPC25,PBK,E2F7,KIF4A,BIRC5,E2F2,DEPDC1,NUF2,HMMR,MCM10,PRC1,ARHGAP11A,RRM2,SGO1,ATAD2,NCAPH,ECT2,TRIP13,TTK,CENPK,CIT,MELK,NCAPG2,GMNN,KIF20B,SPAG5,CCNA2,ZWINT,CEP55,FANCA,ESCO2,BLM,FANCD2,CCNF,CDCA2,SPC24,ORC1,RAD51AP1,NEK2,FBLN1,NCAPG,LMNB1,BRCA2,CENPM,ANLN,TK1,CCNB2,FANCI,SHC…
Drug	ctd:D007840	Latex	CTD	5.14e-61	7.97e-57	9.96e-58	1.02e-56	48	191	RAD51,FOXM1,NUSAP1,PTTG1,KIF23,BRIP1,CENPW,CENPE,CENPF,PCLAF,ZGRF1,GTSE1,KIF4A,BIRC5,DEPDC1,HMMR,PRC1,RRM2,ATAD2,NCAPH,ECT2,TTK,SPAG5,CEP55,CDC45,CDCA2,SPC24,NCAPG,ANLN,TK1,CCNB2,FANCI,MKI67,ASPM,CDK1,DIAPH3,PRR11,CDC20,KIF18B,POLQ,ESPL1,DEPDC1B,IQGAP3,TOP2A,KIFC1,KNL1,AURKB,KIF2C
Drug	ctd:C081766	2,4,4'-trichlorobiphenyl	CTD	3.11e-57	4.82e-53	5.35e-54	5.47e-53	85	1411	RAD51,FOXM1,NUSAP1,MXD3,TTF2,TICRR,PTTG1,KIF23,BRIP1,CENPN,INCENP,CENPE,CENPF,GTSE1,UBE2C,HJURP,SPC25,PBK,E2F7,KIF4A,BIRC5,E2F2,DEPDC1,NUF2,HMMR,MCM10,PRC1,ARHGAP11A,RRM2,SGO1,NCAPH,ECT2,TRIP13,TTK,CENPK,MELK,BMAL2,NCAPG2,KIF20B,CCNA2,CEP55,FANCA,ESCO2,FANCD2,CCNF,CDCA2,SPC24,RAD51AP1,NEK2,NCAPG,LMNB1,BRCA2,ARHGEF39,CENPM,TK1,CCNB2,FANCI,SHCBP1,BUB1,TPX2,MKI67,ASPM,RACGAP1,MAP7D2,PIMREG,NEIL3,CDK…
Drug	ctd:C009828	2,4,5,2',5'-pentachlorobiphenyl	CTD	1.75e-56	2.71e-52	2.71e-53	2.77e-52	85	1441	RAD51,FOXM1,NUSAP1,MXD3,TTF2,TICRR,PTTG1,KIF23,BRIP1,CENPN,INCENP,CENPE,CENPF,GTSE1,UBE2C,HJURP,SPC25,PBK,E2F7,KIF4A,BIRC5,E2F2,DEPDC1,NUF2,HMMR,MCM10,PRC1,ARHGAP11A,RRM2,SGO1,NCAPH,ECT2,TRIP13,TTK,CENPK,MELK,BMAL2,NCAPG2,KIF20B,CCNA2,CEP55,FANCA,ESCO2,FANCD2,CCNF,CDCA2,SPC24,RAD51AP1,NEK2,NCAPG,LMNB1,BRCA2,ARHGEF39,CENPM,TK1,CCNB2,FANCI,SHCBP1,BUB1,TPX2,MKI67,ASPM,RACGAP1,MAP7D2,PIMREG,NEIL3,CDK…
Drug	ctd:C410127	PCB 180	CTD	4.76e-55	7.38e-51	6.71e-52	6.86e-51	88	1655	RAD51,FOXM1,NUSAP1,MXD3,TTF2,TICRR,EME1,PTTG1,KIF23,BRIP1,CENPN,INCENP,CENPE,CENPF,SCG5,GTSE1,UBE2C,HJURP,SPC25,PBK,E2F7,KIF4A,BIRC5,E2F2,DEPDC1,NUF2,HMMR,MCM10,PRC1,ARHGAP11A,RRM2,SGO1,NCAPH,ECT2,TRIP13,TTK,CENPK,MELK,BMAL2,NCAPG2,KIF20B,CCNA2,CEP55,FANCA,ESCO2,FANCD2,CCNF,CDCA2,SPC24,RAD51AP1,NEK2,FBLN1,NCAPG,LMNB1,BRCA2,ARHGEF39,CENPM,TK1,CCNB2,FANCI,SHCBP1,BUB1,TPX2,MKI67,ASPM,RACGAP1,MAP7D2,…
Drug	ctd:C009407	2,5,2',5'-tetrachlorobiphenyl	CTD	1.15e-53	1.78e-49	1.48e-50	1.51e-49	87	1665	RAD51,FOXM1,NUSAP1,MXD3,TTF2,TICRR,EME1,PTTG1,KIF23,BRIP1,CENPN,INCENP,CENPE,CENPF,GTSE1,UBE2C,HJURP,SPC25,PBK,E2F7,KIF4A,BIRC5,E2F2,DEPDC1,NUF2,HMMR,MCM10,PRC1,ARHGAP11A,RRM2,SGO1,NCAPH,ECT2,TRIP13,TTK,CENPK,MELK,BMAL2,NCAPG2,KIF20B,CCNA2,CEP55,FANCA,ESCO2,FANCD2,CCNF,CDCA2,SPC24,RAD51AP1,NEK2,FBLN1,NCAPG,LMNB1,BRCA2,ARHGEF39,CENPM,TK1,CCNB2,FANCI,SHCBP1,BUB1,TPX2,MKI67,ASPM,RACGAP1,MAP7D2,PIMRE…
Drug	ctd:C028474	1,4-bis(2-(3,5-dichloropyridyloxy))benzene	CTD	3.3e-52	5.11e-48	3.93e-49	4.02e-48	85	1626	RAD51,FOXM1,NUSAP1,MXD3,TICRR,EME1,ADAMTSL1,PDE3B,BRIP1,MIS18BP1,POC1A,CENPN,CENPA,INCENP,CENPE,CENPF,UBE2C,DTL,SPC25,PBK,E2F7,KIF4A,BIRC5,E2F2,SLC28A3,DEPDC1,NUF2,HMMR,MCM10,PRC1,ARHGAP11A,RRM2,SGO1,ATAD2,NCAPH,ECT2,TRIP13,TTK,CENPK,NCAPG2,GMNN,KIF20B,SPAG5,CCNA2,CEP55,FANCA,ESCO2,CCNF,CDCA2,RAD51AP1,NEK2,NCAPG,MT3,AUNIP,LMNB1,BRCA2,NDC80,ARHGEF39,ANLN,CCNB2,FANCI,SHCBP1,BUB1,TPX2,MKI67,ASPM,H1-…
Drug	ctd:C014024	2,4,5,2',4',5'-hexachlorobiphenyl	CTD	4.72e-52	7.32e-48	5.23e-49	5.35e-48	88	1797	RAD51,FOXM1,NUSAP1,MXD3,TTF2,TICRR,PTTG1,KIF23,BRIP1,CENPN,INCENP,CENPE,CENPF,SCG5,GTSE1,UBE2C,HJURP,SPC25,PBK,E2F7,KIF4A,BIRC5,E2F2,DEPDC1,NUF2,HMMR,MCM10,PRC1,ARHGAP11A,RRM2,SGO1,NCAPH,ECT2,TRIP13,TTK,CENPK,MELK,BMAL2,NCAPG2,KIF20B,CCNA2,ZWINT,CEP55,FANCA,ESCO2,FANCD2,CCNF,CDCA2,SPC24,RAD51AP1,NEK2,NCAPG,LMNB1,BRCA2,ARHGEF39,CENPM,TK1,CCNB2,FANCI,SHCBP1,BUB1,TPX2,MKI67,ASPM,H1-5,RACGAP1,MAP7D2,…
Drug	ctd:C029790	2,2',3',4,4',5-hexachlorobiphenyl	CTD	9.74e-50	1.51e-45	1.01e-46	1.03e-45	87	1858	RAD51,FOXM1,NUSAP1,MXD3,TTF2,TICRR,EME1,PTTG1,KIF23,BRIP1,CENPN,INCENP,CENPE,CENPF,GTSE1,UBE2C,HJURP,SPC25,PBK,E2F7,KIF4A,BIRC5,E2F2,DEPDC1,NUF2,HMMR,MCM10,PRC1,ARHGAP11A,RRM2,SGO1,NCAPH,ECT2,TRIP13,TTK,CENPK,MELK,BMAL2,NCAPG2,KIF20B,CCNA2,CEP55,FANCA,ESCO2,FANCD2,CCNF,CDCA2,SPC24,RAD51AP1,NEK2,FBLN1,NCAPG,LMNB1,BRCA2,ARHGEF39,CENPM,TK1,CCNB2,FANCI,SHCBP1,BUB1,TPX2,MKI67,ASPM,RACGAP1,MAP7D2,PIMRE…
Drug	ctd:D008748	Methylcholanthrene	CTD	3.45e-49	5.35e-45	3.35e-46	3.42e-45	70	1034	RAD51,FOXM1,TRERF1,NUSAP1,EME1,PTTG1,KIF23,BRIP1,CENPA,CENPE,CENPL,CENPF,GTSE1,UBE2C,DTL,SPC25,PBK,E2F7,GINS4,BIRC5,DEPDC1,HMMR,MCM10,PRC1,ARHGAP11A,RRM2,SGO1,ATAD2,NCAPH,ECT2,TRIP13,TTK,CENPK,MELK,NCAPG2,GMNN,SPAG5,CCNA2,CEP55,CDC45,ESCO2,ADAMTS12,CDCA2,SPC24,RAD51AP1,NEK2,LMNB1,NDC80,ANLN,TK1,CCNB2,SHCBP1,BUB1,TPX2,MKI67,ASPM,MASTL,RACGAP1,CDC20,CLSPN,ESPL1,CDCA5,DEPDC1B,IQGAP3,TOP2A,PSRC1,RAD5…
Drug	ctd:C005556	propionaldehyde	CTD	1.53e-48	2.38e-44	1.4e-45	1.43e-44	88	1981	FOXM1,NUSAP1,MXD3,ATP8B3,FAM72D,TICRR,EME1,PTTG1,FAM184A,KIF23,BRIP1,MIS18BP1,POC1A,CENPN,CENPA,CENPE,CENPF,PCLAF,ZGRF1,CIP2A,GTSE1,UBE2C,HJURP,RMI2,SPC25,CCDC18,PBK,CENPO,E2F7,KIF4A,BIRC5,DEPDC1,NUF2,CCDC160,HMMR,PRC1,ARHGAP11A,RRM2,SGO1,TTK,CENPK,CIT,MELK,KIF20B,SPAG5,CCNA2,ZWINT,ESCO2,BLM,FANCD2,CCNF,SPC24,ORC1,RAD51AP1,NEK2,PTTG3P,LMNB1,TIAM1,NDC80,ANLN,CCNB2,FANCI,SHCBP1,BUB1,MKI67,ASPM,CCDC…
Drug	5027_DN	Etoposide [33419-42-0]; Down 200; 6.8uM; MCF7; HT_HG-U133A	Broad Institute CMAP Down	1.44e-46	2.23e-42	1.24e-43	1.27e-42	39	180	NUSAP1,PTTG1,KIF23,CENPA,CENPE,CENPF,GTSE1,UBE2C,HJURP,SPC25,BIRC5,HMMR,PRC1,ARHGAP11A,NCAPH,ECT2,TTK,KIF20B,SPAG5,CCNA2,CEP55,CCNF,NCAPG,LMNB1,NDC80,BUB1,TPX2,MKI67,ASPM,RACGAP1,PIMREG,NEIL3,TACC3,ESPL1,TOP2A,PSRC1,KIF11,AURKB,KIF2C
Drug	ctd:D010126	Ozone	CTD	1.69e-46	2.62e-42	1.38e-43	1.41e-42	73	1273	RAD51,NUSAP1,VIM,PDE3B,KIF23,MIS18BP1,CENPN,CENPE,CENPF,CIP2A,UBE2C,DTL,SPC25,PBK,E2F7,GINS4,KIF4A,BIRC5,SLC28A3,DEPDC1,NUF2,HMMR,PFKFB4,PRC1,ARHGAP11A,RRM2,SGO1,NCAPH,ECT2,TRIP13,TTK,CENPK,MELK,NCAPG2,KIF20B,SPAG5,CCNA2,CEP55,CDC45,ESCO2,FANCD2,CCNF,CDCA2,SPC24,RAD51AP1,RTKN2,NEK2,NCAPG,NDC80,ANLN,TK1,CCNB2,FANCI,SHCBP1,BUB1,MKI67,ASPM,RACGAP1,PIMREG,PLAUR,CDK1,TACC3,CDC20,CLSPN,POLQ,CDCA5,DEPDC…
Drug	ctd:C059765	amphotericin B, deoxycholate drug combination	CTD	2.83e-44	4.39e-40	2.2e-41	2.25e-40	47	379	RAD51,NUSAP1,VIM,KIF23,CENPN,INCENP,CENPF,UBE2C,DTL,KIF4A,BIRC5,DEPDC1,NUF2,PRC1,RRM2,SGO1,NCAPH,ECT2,TRIP13,MELK,CCNA2,CEP55,BLM,CCNF,RAD51AP1,NCAPG,NDC80,ANLN,CCNB2,SHCBP1,BUB1,TPX2,MKI67,ASPM,RACGAP1,PLAUR,CDK1,DIAPH3,TACC3,CDC20,SKA1,CDCA5,TOP2A,RAD54L,KIF11,AURKB,KIF2C
Drug	ctd:D048789	Phytoestrogens	CTD	1.03e-38	1.59e-34	7.59e-36	7.77e-35	26	67	RAD51,FOXM1,NUSAP1,SPC25,PBK,BIRC5,NUF2,MCM10,RRM2,ATAD2,NCAPH,TTK,CENPK,CCNA2,SPC24,ANLN,TK1,SHCBP1,MKI67,ASPM,CDK1,ESPL1,TOP2A,AURKB,KIF2C,MYBL2
Drug	ctd:C006551	2-amino-2-methyl-1-propanol	CTD	1.16e-37	1.8e-33	8.2e-35	8.39e-34	41	346	RAD51,NUSAP1,TICRR,CENPE,SCG5,PBK,KIF4A,NUF2,HMMR,MCM10,ARHGAP11A,SGO1,ECT2,TRIP13,CIT,BMAL2,SPAG5,CEP55,FANCD2,ORC1,NCAPG,AUNIP,ANLN,SHCBP1,BUB1,MKI67,MASTL,RACGAP1,PIMREG,DIAPH3,TACC3,SKA3,CDC20,CLSPN,POLQ,SKA1,CDCA5,TOP2A,KIF11,KIFC1,KIF2C
Drug	3241_DN	Etoposide [33419-42-0]; Down 200; 6.8uM; MCF7; HT_HG-U133A	Broad Institute CMAP Down	2.33e-36	3.61e-32	1.57e-33	1.61e-32	33	185	RAD51,NUSAP1,MXD3,KIF23,CENPA,CENPE,CENPF,GTSE1,UBE2C,DTL,HJURP,BIRC5,HMMR,PRC1,CCNA2,CEP55,NCAPG,LMNB1,BRCA2,NDC80,BUB1,TPX2,MKI67,ASPM,PIMREG,NEIL3,CDK1,TACC3,ESPL1,PSRC1,KIF11,AURKB,KIF2C
Drug	ctd:D009151	Mustard Gas	CTD	2.35e-35	3.64e-31	1.52e-32	1.55e-31	64	1341	RAD51,FOXM1,NUSAP1,FAM72D,KIF23,MIS18BP1,CENPA,CENPE,GTSE1,UBE2C,HJURP,SPC25,PBK,KIF4A,BIRC5,DEPDC1,HMMR,MCM10,PRC1,RRM2,TRIP13,TTK,MELK,GMNN,KIF20B,CCNA2,CEP55,ESCO2,BLM,FANCD2,CCNF,CDCA2,SPC24,RAD51AP1,NEK2,NCAPG,MT3,BRCA2,NDC80,ANLN,CCNB2,BUB1,TPX2,ASPM,RACGAP1,PIMREG,NEIL3,PLAUR,CDK1,PRR11,TACC3,CDC20,POLQ,SKA1,CDCA5,DEPDC1B,TOP2A,PSRC1,FAM72B,RAD54L,KIF11,KIFC1,AURKB,KIF2C
Drug	904_DN	5109870; Down 200; 25uM; MCF7; HT_HG-U133A_EA	Broad Institute CMAP Down	2.7e-35	4.19e-31	1.68e-32	1.72e-31	32	179	NUSAP1,KIF23,CENPA,CENPE,CENPF,GTSE1,UBE2C,SPC25,HMMR,PRC1,NCAPH,TTK,CIT,CCNA2,CCNF,NCAPG,NDC80,BUB1,TPX2,MKI67,ASPM,RACGAP1,PIMREG,NEIL3,CDK1,TACC3,ESPL1,TOP2A,PSRC1,KIF11,AURKB,KIF2C
Drug	ctd:D011078	Polychlorinated Biphenyls	CTD	7.36e-34	1.14e-29	4.39e-31	4.49e-30	47	633	RAD51,KIF23,CENPN,CENPA,CENPF,PCLAF,UBE2C,DTL,PBK,KIF4A,BIRC5,MCM10,PRC1,RRM2,ATAD2,ECT2,TRIP13,MELK,GMNN,SPAG5,CCNA2,ZWINT,CDC45,FANCA,CCNF,GGH,RAD51AP1,RTKN2,NCAPG,NDC80,TK1,CCNB2,FANCI,MKI67,ASPM,MASTL,RACGAP1,CEP152,CDK1,TACC3,CDC20,DEPDC1B,TOP2A,RAD54L,KIF11,AURKB,MYBL2
Drug	3317_DN	Ciclopirox ethanolamine [41621-49-2]; Down 200; 15uM; MCF7; HT_HG-U133A	Broad Institute CMAP Down	1.66e-33	2.57e-29	9.51e-31	9.73e-30	31	182	NUSAP1,KIF23,CENPN,CENPA,CENPE,CENPF,GTSE1,UBE2C,HJURP,BIRC5,HMMR,PRC1,ARHGAP11A,NCAPH,CCNA2,CCNF,NCAPG,NDC80,BUB1,TPX2,MKI67,ASPM,RACGAP1,PIMREG,CDK1,ESPL1,TOP2A,PSRC1,KIF11,AURKB,KIF2C
Drug	ctd:C057693	troglitazone	CTD	1.33e-31	2.06e-27	7.35e-29	7.52e-28	60	1329	RAD51,FOXM1,NUSAP1,MXD3,TTF2,EME1,PTTG1,KIF23,CENPA,CENPE,CENPF,GTSE1,UBE2C,PBK,KIF4A,BIRC5,E2F2,NUF2,PRC1,RRM2,SGO1,TRIP13,TTK,CIT,MELK,BMAL2,GMNN,KIF20B,SPAG5,CCNA2,ZWINT,BLM,FANCD2,CCNF,ORC1,RAD51AP1,NEK2,NCAPG,ANLN,TK1,CCNB2,BUB1,TPX2,MKI67,ASPM,MASTL,NEIL3,CDK1,DIAPH3,CDC20,POLQ,ESPL1,CDCA5,IQGAP3,TOP2A,RAD54L,KIF11,AURKB,KIF2C,MYBL2
Drug	5312_DN	Monobenzone [103-16-2]; Down 200; 20uM; MCF7; HT_HG-U133A	Broad Institute CMAP Down	1.81e-31	2.8e-27	9.67e-29	9.89e-28	30	189	NUSAP1,PTTG1,KIF23,CENPA,CENPE,CENPF,GTSE1,UBE2C,HMMR,ARHGAP11A,ECT2,TTK,KIF20B,NCAPG,LMNB1,NDC80,CCNB2,BUB1,TPX2,H1-3,ASPM,RACGAP1,PIMREG,CDK1,TACC3,ESPL1,TOP2A,PSRC1,KIF11,AURKB
Drug	ctd:C558013	NSC 689534	CTD	2.02e-30	3.14e-26	1.05e-27	1.07e-26	63	1570	RAD51,FOXM1,TRERF1,NUSAP1,TICRR,PTTG1,PDE3B,KIF23,CENPF,PCLAF,SCG5,GTSE1,UBE2C,DTL,HJURP,RMI2,SPC25,PBK,CENPO,E2F7,KIF4A,BIRC5,DEPDC1,HMMR,MCM10,PRC1,ARHGAP11A,RRM2,ATAD2,NCAPH,CENPK,CIT,GMNN,CCNA2,CDC45,FANCA,BLM,CCNF,ORC1,RAD51AP1,NEK2,NCAPG,LMNB1,NDC80,CENPM,ANLN,TK1,CCNB2,TPX2,MKI67,RACGAP1,PIMREG,C5,CDK1,TACC3,KIF18B,TOP2A,PSRC1,RAD54L,KIF11,KIFC1,AURKB,KIF2C
Drug	5000_DN	Amethopterin (R,S) [59-05-2]; Down 200; 8.8uM; MCF7; HT_HG-U133A	Broad Institute CMAP Down	3.38e-30	5.24e-26	1.69e-27	1.73e-26	29	186	NUSAP1,KIF23,CENPA,CENPE,CENPF,GTSE1,UBE2C,HJURP,GINS4,HMMR,PRC1,ARHGAP11A,ECT2,TTK,CCNF,NCAPG,LMNB1,NDC80,BUB1,TPX2,H1-3,MKI67,ASPM,PIMREG,TACC3,ESPL1,TOP2A,PSRC1,KIF11
Drug	ctd:C058305	phenethyl isothiocyanate	CTD	6.36e-30	9.87e-26	3.08e-27	3.15e-26	37	401	RAD51,FOXM1,VIM,KIF23,BRIP1,CENPF,PCLAF,GTSE1,PBK,MCM10,ARHGAP11A,NCAPH,TRIP13,NCAPG2,CCNA2,CDC45,BLM,FANCD2,CCNF,GGH,RTKN2,NCAPG,LMNB1,BRCA2,FANCI,SHCBP1,MKI67,ASPM,CDK1,SKA3,CDC20,CLSPN,KIF18B,ESPL1,IQGAP3,AURKB,MYBL2
Drug	ctd:C496197	trans-10,cis-12-conjugated linoleic acid	CTD	1.98e-29	3.07e-25	9.02e-27	9.22e-26	28	176	CENPA,CENPE,CENPF,GTSE1,PBK,E2F7,BIRC5,PRC1,RRM2,TTK,NCAPG2,BLM,RAD51AP1,NEK2,NCAPG,NDC80,ANLN,TK1,TPX2,MKI67,ASPM,NEIL3,CDK1,POLQ,TOP2A,KIF11,KIF2C,MYBL2
Drug	958_DN	resveratrol; Down 200; 10uM; MCF7; HT_HG-U133A_EA	Broad Institute CMAP Down	1.98e-29	3.07e-25	9.02e-27	9.22e-26	28	176	NUSAP1,KIF23,CENPA,GPER1,CENPE,CENPF,GTSE1,UBE2C,HJURP,SPC25,HMMR,ARHGAP11A,TTK,KIF20B,CCNA2,NCAPG,LMNB1,NDC80,BUB1,MKI67,ASPM,RACGAP1,CDK1,TACC3,ESPL1,TOP2A,PSRC1,KIF11
Drug	ctd:C029297	vinylidene chloride	CTD	3.16e-28	4.91e-24	1.4e-25	1.43e-24	59	1475	RAD51,FOXM1,NUSAP1,VIM,MIS18BP1,CENPA,INCENP,CENPE,CENPF,PCLAF,CIP2A,UBE2C,DTL,HJURP,PBK,KIF4A,BIRC5,DEPDC1,NUF2,HMMR,PFKFB4,PRC1,ARHGAP11A,RRM2,SGO1,ATAD2,ECT2,TRIP13,TTK,CENPK,MELK,NCAPG2,ATL1,CCNA2,ZWINT,CEP55,ESCO2,CLCNKB,ANLN,TK1,CCNB2,SHCBP1,BUB1,TPX2,MKI67,ASPM,RACGAP1,CDK1,TACC3,CLSPN,ESPL1,SKA1,CDCA5,IQGAP3,TOP2A,PSRC1,KIF11,KNL1,AURKB
Drug	ctd:C006703	benzo(b)fluoranthene	CTD	3.74e-28	5.81e-24	1.61e-25	1.65e-24	60	1539	RAD51,TRERF1,NUSAP1,MXD3,VIM,TTF2,PTTG1,KIF23,CENPA,INCENP,CENPE,UBE2C,DTL,SPC25,PBK,E2F7,BIRC5,NUF2,PRC1,RRM2,SGO1,NCAPH,ECT2,TRIP13,CENPK,MELK,NCAPG2,GMNN,KIF20B,SPAG5,CCNA2,CCNF,RAD51AP1,AUNIP,LMNB1,TIAM1,ANLN,TK1,CCNB2,SHCBP1,TPX2,MKI67,ASPM,H1-5,RACGAP1,PIMREG,PLAUR,C5,CDK1,DIAPH3,TACC3,CDC20,SKA1,CDCA5,DEPDC1B,IQGAP3,TOP2A,PSRC1,ZNF367,KIFC1
Drug	3214_DN	Amethopterin (R,S) [59-05-2]; Down 200; 8.8uM; MCF7; HT_HG-U133A	Broad Institute CMAP Down	4.37e-27	6.78e-23	1.83e-24	1.87e-23	27	189	KIF23,CENPA,INCENP,CENPE,CENPF,GTSE1,UBE2C,SPC25,BIRC5,HMMR,CCNA2,CCNF,NDC80,BUB1,TPX2,H1-3,MKI67,ASPM,H1-5,PLAUR,CDK1,TACC3,ESPL1,TOP2A,PSRC1,KIF11,KIF2C
Drug	ctd:C010914	2,4-diaminotoluene	CTD	1.59e-26	2.46e-22	6.47e-24	6.62e-23	29	247	RAD51,GTSE1,UBE2C,SPC25,PBK,E2F7,GINS4,BIRC5,HMMR,ARHGAP11A,RRM2,NCAPG2,SPAG5,CCNA2,CDC45,RAD51AP1,LMNB1,ANLN,TK1,CCNB2,SHCBP1,NEIL3,ESPL1,DEPDC1B,IQGAP3,TOP2A,PSRC1,RAD54L,KIF2C
Drug	841_DN	resveratrol; Down 200; 10uM; MCF7; HT_HG-U133A_EA	Broad Institute CMAP Down	5.3e-25	8.21e-21	2.11e-22	2.15e-21	25	177	KIF23,CENPA,CENPE,CENPF,GTSE1,UBE2C,HJURP,SPC25,BIRC5,HMMR,CCNA2,FANCA,CCNF,NCAPG,NDC80,BUB1,MKI67,ASPM,RACGAP1,CDK1,TACC3,ESPL1,TOP2A,PSRC1,KIF11
Drug	ctd:D003999	Dichloroacetic Acid	CTD	9.11e-25	1.41e-20	3.53e-22	3.61e-21	46	967	RAD51,FOXM1,FAM184A,MIS18BP1,CENPW,CENPN,CENPE,GTSE1,DTL,SPC25,PBK,KIF4A,BIRC5,RDM1,DEPDC1,NUF2,HMMR,MCM10,PRC1,ARHGAP11A,ECT2,TTK,KIF20B,SPAG5,CCNA2,CEP55,ESCO2,NEK2,NCAPG,H3C8,CENPM,ANLN,CCNB2,FANCI,BUB1,TPX2,H1-3,H1-5,MASTL,RACGAP1,C5,TACC3,CDC20,IQGAP3,TOP2A,KIF2C
Drug	5023_DN	Ciclopirox ethanolamine [41621-49-2]; Down 200; 15uM; MCF7; HT_HG-U133A	Broad Institute CMAP Down	2.18e-24	3.37e-20	8.23e-22	8.41e-21	25	187	KIF23,CENPA,CENPE,CENPF,GTSE1,UBE2C,HJURP,HMMR,PRC1,ARHGAP11A,TTK,CIT,CCNF,NCAPG,NDC80,BUB1,H1-3,MKI67,ASPM,PIMREG,ESPL1,TOP2A,PSRC1,AURKB,KIF2C
Drug	622_DN	resveratrol; Down 200; 50uM; MCF7; HG-U133A	Broad Institute CMAP Down	3.27e-24	5.07e-20	1.21e-21	1.23e-20	25	190	NUSAP1,CENPA,CENPE,CENPF,GTSE1,UBE2C,HMMR,PRC1,TTK,MELK,KIF20B,CCNA2,CCNF,BUB1,TPX2,MKI67,ASPM,RACGAP1,PIMREG,CDK1,TACC3,ESPL1,TOP2A,PSRC1,KIF11
Drug	ctd:D010894	Piroxicam	CTD	1.41e-22	2.19e-18	5.09e-20	5.21e-19	36	603	FOXM1,KIF23,CENPA,CENPE,PCLAF,DTL,PBK,KIF4A,BIRC5,HMMR,PRC1,RRM2,ATAD2,NCAPH,ECT2,TTK,GMNN,SPAG5,CCNA2,ZWINT,CEP55,RAD51AP1,NCAPG,NDC80,TK1,CCNB2,FANCI,SHCBP1,BUB1,MKI67,ASPM,RACGAP1,PLAUR,CDK1,KIF11,KIF2C
Drug	ctd:D019284	Thapsigargin	CTD	4.01e-22	6.23e-18	1.42e-19	1.45e-18	50	1353	NUSAP1,TMSB15A,TICRR,PTTG1,CENPA,INCENP,CENPF,PCLAF,UBE2C,DTL,RMI2,SPC25,E2F7,KIF4A,BIRC5,E2F2,PFKFB4,MCM10,PRC1,RRM2,ATAD2,TTK,MELK,GMNN,KIF20B,SPAG5,CCNA2,CDC45,BLM,CCNF,CDCA2,NCAPG,BRCA2,TK1,FANCI,MKI67,MASTL,PIMREG,C5,CDK1,DIAPH3,CDC20,POLQ,ATP2A1,DEPDC1B,TOP2A,RAD54L,KIF11,AURKB,KIF2C
Drug	ctd:D014747	Vinblastine	CTD	5.46e-22	8.47e-18	1.88e-19	1.93e-18	26	261	NUSAP1,TTF2,PTTG1,KIF23,CENPA,GTSE1,KIF4A,HMMR,PRC1,RRM2,NCAPH,TTK,MELK,GMNN,ZWINT,NCAPG,LMNB1,NDC80,CCNB2,BUB1,RACGAP1,PLAUR,CDK1,TOP2A,KIF11,AURKB
Drug	2041_DN	Methotrexate [59-05-2]; Down 200; 8.8uM; HL60; HG-U133A	Broad Institute CMAP Down	1.52e-21	2.35e-17	5.11e-19	5.22e-18	23	189	FOXM1,NUSAP1,CENPA,CENPE,CENPF,GTSE1,UBE2C,HMMR,MELK,SPAG5,CCNF,NDC80,CCNB2,BUB1,TPX2,MKI67,ASPM,CDK1,TACC3,TMT1A,TOP2A,KIF11,AURKB
Drug	3559_DN	Trifluridine [70-00-8]; Down 200; 13.6uM; MCF7; HT_HG-U133A	Broad Institute CMAP Down	3.13e-21	4.86e-17	1.03e-18	1.06e-17	23	195	KIF23,CENPA,INCENP,CENPE,CENPF,GTSE1,UBE2C,HJURP,BIRC5,HMMR,CCNA2,CCNF,NDC80,BUB1,TPX2,H1-3,MKI67,ASPM,PIMREG,TACC3,ESPL1,TOP2A,PSRC1
Drug	CID000006623	bisphenol A	Stitch	3.7e-21	5.74e-17	1.2e-18	1.22e-17	24	223	PTTG1,KIF23,CENPN,PCLAF,PBK,BIRC5,MCM10,PRC1,ATAD2,ECT2,MELK,CCNA2,CDC45,BLM,GGH,RAD51AP1,NDC80,TK1,CCNB2,CDC20,DEPDC1B,KIF11,AURKB,MYBL2
Drug	ctd:D002509	Cephaloridine	CTD	9.77e-21	1.52e-16	3.09e-18	3.16e-17	31	470	TICRR,EME1,BRIP1,PCLAF,UBE2C,PBK,GINS4,PRC1,RRM2,ATAD2,TTK,CENPK,GMNN,ATL1,CCNA2,CDC45,FANCD2,CDCA2,FBLN1,LMNB1,ANLN,CCNB2,MKI67,C5,CDK1,ESPL1,SKA1,TOP2A,ZNF367,AURKB,KIF2C
Drug	ctd:D003033	Coal Tar	CTD	1.08e-20	1.68e-16	3.36e-18	3.44e-17	28	360	RAD51,NUSAP1,CENPE,UBE2C,SPC25,PBK,E2F7,BIRC5,RRM2,SGO1,NCAPH,ECT2,CENPK,MELK,SPAG5,CCNA2,CCNB2,SHCBP1,TPX2,MKI67,ASPM,RACGAP1,PIMREG,TACC3,CDC20,SKA1,CDCA5,IQGAP3
Drug	ctd:C026486	1,2,5,6-dibenzanthracene	CTD	1.31e-20	2.03e-16	3.98e-18	4.07e-17	39	837	RAD51,NUSAP1,VIM,POC1A,CENPE,GTSE1,UBE2C,SPC25,PBK,E2F7,BIRC5,PRC1,RRM2,SGO1,NCAPH,CENPK,KIF20B,CCNA2,CCNF,FBLN1,NDC80,ANLN,TK1,CCNB2,SHCBP1,TPX2,MKI67,ASPM,H1-5,RACGAP1,PIMREG,C5,CDK1,TACC3,CDC20,SKA1,CDCA5,IQGAP3,KIFC1
Drug	ctd:C088658	zoledronic acid	CTD	1.54e-20	2.39e-16	4.59e-18	4.69e-17	50	1472	TRERF1,TMSB15A,BRIP1,CENPA,CENPF,PCLAF,SCG5,UBE2C,PBK,KIF4A,BIRC5,E2F2,SLC28A3,DEPDC1,HMMR,PFKFB4,MCM10,PRC1,RRM2,TRIP13,TTK,MELK,CCNA2,CEP55,ESCO2,SPC24,NEK2,FBLN1,NCAPG,LMNB1,BRCA2,NDC80,CLCNKB,CENPM,ANLN,CCNB2,BUB1,TPX2,MKI67,ASPM,CDK1,DIAPH3,NOSTRIN,TACC3,CDC20,TOP2A,PSRC1,FAM72B,KIFC1,AURKB
Drug	ctd:C027576	4-hydroxy-2-nonenal	CTD	2.11e-20	3.27e-16	6.16e-18	6.3e-17	38	798	RAD51,FOXM1,NUSAP1,VIM,EME1,CENPA,UBE2C,PBK,BIRC5,E2F2,NUF2,SPA17,ARHGAP11A,SGO1,TRIP13,KIF20B,SPAG5,CCNA2,BLM,FANCD2,CCNF,CDCA2,NEK2,NDC80,ANLN,BUB1,MKI67,ASPM,NEIL3,TACC3,CDC20,POLQ,ESPL1,TOP2A,RAD54L,ZNF367,KIF11,MYBL2
Drug	7389_DN	0173570-0000 [211245-44-2]; Down 200; 10uM; PC3; HT_HG-U133A	Broad Institute CMAP Down	3.27e-19	5.06e-15	9.38e-17	9.59e-16	21	183	KIF23,CENPA,CENPE,CENPF,HJURP,SPC25,CENPO,HMMR,PRC1,KIF20B,CCNA2,NDC80,CCNB2,BUB1,TPX2,MKI67,ASPM,PIMREG,PSRC1,KIF11,KIF2C
Drug	7176_DN	Trifluridine [70-00-8]; Down 200; 13.6uM; MCF7; HT_HG-U133A	Broad Institute CMAP Down	8.97e-19	1.39e-14	2.5e-16	2.56e-15	21	192	KIF23,CENPA,CENPE,CENPF,GTSE1,UBE2C,HMMR,TTK,CCNF,LMNB1,NDC80,BUB1,TPX2,H1-3,MKI67,ASPM,PIMREG,TACC3,TOP2A,PSRC1,KIF2C
Drug	ctd:C036990	2-amino-3,8-dimethylimidazo(4,5-f)quinoxaline	CTD	9.02e-19	1.4e-14	2.5e-16	2.56e-15	20	166	RAD51,INCENP,E2F7,RRM2,CCNA2,CEP55,ESCO2,ORC1,RAD51AP1,NEK2,ANLN,CCNB2,SHCBP1,MKI67,CDK1,DIAPH3,TOP2A,RAD54L,KIFC1,KNL1
Drug	ctd:C063002	2,3-dimethoxy-1,4-naphthoquinone	CTD	3.89e-18	6.03e-14	1.06e-15	1.08e-14	19	153	NUSAP1,PTTG1,KIF23,GPER1,UBE2C,PBK,BIRC5,TRIP13,KIF20B,SPAG5,CCNA2,ZWINT,NEK2,NCAPG,CCNB2,TPX2,RACGAP1,CDC20,KIF2C
Drug	ctd:D004918	Erythromycin Estolate	CTD	4.54e-18	7.04e-14	1.21e-15	1.24e-14	17	109	RAD51,NUSAP1,KIF23,CENPW,PCLAF,SPC25,HMMR,RRM2,NCAPH,ECT2,KIF20B,CCNA2,SHCBP1,ASPM,CDK1,AURKB,KIF2C
Drug	5419_DN	Methotrexate [59-05-2]; Down 200; 8.8uM; MCF7; HT_HG-U133A	Broad Institute CMAP Down	5.14e-18	7.97e-14	1.35e-15	1.38e-14	20	181	PDE3B,KIF23,CENPA,CENPE,CENPF,GTSE1,UBE2C,HJURP,BIRC5,HMMR,CCNF,BUB1,TPX2,MKI67,ASPM,PIMREG,TACC3,ESPL1,TOP2A,PSRC1
Drug	5439_DN	Pyrvinium pamoate [3546-41-6]; Down 200; 3.4uM; MCF7; HT_HG-U133A	Broad Institute CMAP Down	7.95e-18	1.23e-13	2.06e-15	2.1e-14	20	185	MXD3,KIF23,CENPE,GTSE1,DTL,MCM10,ARHGAP11A,RRM2,BLM,CCNF,ORC1,NDC80,MKI67,PIMREG,CEP152,TACC3,ESPL1,TMT1A,PSRC1,KIF11
Drug	595_DN	resveratrol; Down 200; 50uM; MCF7; HG-U133A	Broad Institute CMAP Down	1.1e-17	1.7e-13	2.79e-15	2.85e-14	20	188	NUSAP1,CENPA,CENPE,GTSE1,UBE2C,HJURP,HMMR,PRC1,CCNA2,CCNF,NDC80,CCNB2,BUB1,MKI67,ASPM,H1-5,TACC3,ESPL1,TOP2A,PSRC1
Drug	ctd:D015655	1-Methyl-4-phenylpyridinium	CTD	6.81e-17	1.06e-12	1.7e-14	1.74e-13	48	1657	NUSAP1,VIM,CENPW,CENPF,PCLAF,GTSE1,UBE2C,RMI2,E2F7,KIF4A,BIRC5,LMO3,E2F2,HMMR,MCM10,RRM2,ATAD2,NCAPH,TTK,KIF20B,CCNA2,ZWINT,CEP55,ESCO2,ORC1,FBLN1,HROB,NCAPG,LMNB1,NDC80,CCNB2,BUB1,TPX2,H1-3,MKI67,ASPM,H1-5,NEIL3,CDK1,DIAPH3,PRR11,KIF18B,DEPDC1B,TOP2A,KIF11,KIFC1,AURKB,MYBL2
Drug	ctd:C408982	CPG-oligonucleotide	CTD	1.31e-16	2.03e-12	3.22e-14	3.29e-13	19	184	RAD51,EME1,PTTG1,BRIP1,RDM1,TRIP13,FANCA,ESCO2,BLM,FANCD2,RAD51AP1,BRCA2,FANCI,NEIL3,CLSPN,POLQ,DNA2,TOP2A,RAD54L
Drug	1715_DN	Resveratrol [501-36-0]; Down 200; 17.6uM; HL60; HG-U133A	Broad Institute CMAP Down	5.72e-15	8.87e-11	1.39e-12	1.42e-11	18	194	CENPA,CENPE,CENPF,PCLAF,GTSE1,UBE2C,HMMR,PRC1,ECT2,TTK,KIF20B,CCNA2,NDC80,ASPM,RACGAP1,TOP2A,PSRC1,KIF11
Drug	ctd:D005472	Fluorouracil	CTD	6.31e-15	9.79e-11	1.51e-12	1.54e-11	41	1364	TMSB15A,VIM,PTTG1,KIF23,PCLAF,UBE2C,BIRC5,E2F2,HMMR,MCM10,PRC1,RRM2,ECT2,MELK,SPAG5,CCNA2,CEP55,CDC45,BLM,CCNF,NEK2,PTTG3P,FBLN1,NCAPG,LMNB1,ANLN,TK1,CCNB2,FANCI,BUB1,H1-3,MKI67,CDK1,CDC20,ESPL1,CDCA5,TOP2A,PSRC1,ZNF367,KIF2C,MYBL2
Drug	ctd:D014415	Tunicamycin	CTD	6.8e-15	1.05e-10	1.6e-12	1.63e-11	44	1574	FOXM1,NUSAP1,TMSB15A,TICRR,PTTG1,CENPA,CENPF,PCLAF,GTSE1,UBE2C,DTL,RMI2,SPC25,KIF4A,LMO3,E2F2,HMMR,PFKFB4,MCM10,PRC1,RRM2,SPAG5,CCNA2,CEP55,CDC45,CCNF,CDCA2,GGH,FBLN1,NCAPG,BRCA2,TK1,CCNB2,BUB1,MKI67,PIMREG,CDK1,TACC3,ESPL1,DEPDC1B,PSRC1,RAD54L,KIF11,AURKB
Drug	CID000004122	nocodazole	Stitch	1.53e-14	2.37e-10	3.54e-12	3.62e-11	25	477	MXD3,VIM,PTTG1,KIF23,INCENP,NUF2,SGO1,ECT2,TTK,CENPK,CCNA2,MYO5C,ZWINT,NEK2,LMNB1,NDC80,CCNB2,BUB1,RACGAP1,CDK1,CDC20,ESPL1,KIF11,AURKB,KIF2C
Drug	ctd:C070081	fulvestrant	CTD	2.13e-14	3.3e-10	4.85e-12	4.96e-11	25	484	RAD51,FOXM1,VIM,PTTG1,CENPA,GPER1,PCLAF,BIRC5,NCAPH,TTK,CCNA2,ZWINT,BLM,NEK2,NDC80,CCNB2,BUB1,MKI67,RACGAP1,PLAUR,CDK1,CDC20,ESPL1,TOP2A,AURKB
Drug	ctd:D000952	Antigens, Polyomavirus Transforming	CTD	9.12e-14	1.42e-09	2.05e-11	2.1e-10	28	668	FOXM1,NUSAP1,MIS18BP1,CENPF,ZGRF1,HJURP,DEPDC1,ARHGAP11A,SGO1,NCAPH,CEP128,ECT2,CDC45,FANCA,RAD51AP1,LMNB1,TK1,FANCI,TPX2,ASPM,CEP152,DNA2,SKA1,IQGAP3,ZNF367,KIFC1,KNL1,MYBL2
Drug	ctd:D011285	Pregnenolone Carbonitrile	CTD	1.63e-13	2.53e-09	3.62e-11	3.7e-10	41	1504	RAD51,FOXM1,NUSAP1,MXD3,VIM,PTTG1,POC1A,INCENP,CENPE,UBE2C,SPC25,PBK,KIF4A,BIRC5,E2F2,NUF2,HMMR,MCM10,SPA17,SGO1,CCNA2,FANCA,ESCO2,CCNF,SPC24,NEK2,NCAPG,BRCA2,CCNB2,FANCI,SHCBP1,TPX2,MKI67,PLAUR,CDK1,TACC3,CDC20,TOP2A,PSRC1,KIFC1,KIF2C
Drug	ctd:C072581	16-hydroxycleroda-3,13(14)-dien-15,16-olide	CTD	1.93e-13	2.99e-09	4.22e-11	4.31e-10	10	39	VIM,CENPN,CENPA,CENPL,CENPF,CCNA2,CENPM,BUB1,CDK1,AURKB
Drug	ctd:D002706	Chlordan	CTD	2.16e-13	3.35e-09	4.65e-11	4.75e-10	13	94	FOXM1,CENPE,UBE2C,KIF4A,BIRC5,PRC1,ECT2,CCNA2,SHCBP1,TPX2,MKI67,CDK1,CDC20
Drug	ctd:C030973	cupric oxide	CTD	2.81e-13	4.36e-09	5.97e-11	6.11e-10	25	543	VIM,PTTG1,KIF23,CENPA,GTSE1,E2F7,NUF2,RRM2,CIT,MELK,KIF20B,CCNA2,MYO5C,LMNB1,NDC80,CCNB2,TPX2,RACGAP1,CDK1,CDC20,KIF18B,TOP2A,PSRC1,KIFC1,AURKB
Drug	ctd:D004026	Dieldrin	CTD	6.34e-13	9.83e-09	1.33e-10	1.36e-09	36	1217	PTTG1,KIF23,CENPE,CENPF,UBE2C,CCDC18,PBK,CENPO,BIRC5,NUF2,HMMR,PRC1,RRM2,ECT2,TRIP13,TTK,CIT,KIF20B,SPAG5,ESCO2,CCNF,CDCA2,LMNB1,BRCA2,NDC80,TK1,CCNB2,MKI67,RACGAP1,CDK1,TACC3,CDC20,KIF18B,DNA2,ESPL1,AURKB
Drug	ctd:D014241	Trichloroethylene	CTD	6.97e-13	1.08e-08	1.44e-10	1.47e-09	45	1874	RAD51,FOXM1,NUSAP1,VIM,EME1,PDE3B,CENPA,CENPE,UBE2C,SPC25,PBK,BIRC5,HMMR,MCM10,SPA17,PRC1,SGO1,ATAD2,ECT2,TTK,CENPK,KIF20B,CCNA2,ZWINT,CEP55,FANCA,CDCA2,RAD51AP1,NEK2,FBLN1,ARHGEF39,CCNB2,SHCBP1,TPX2,MKI67,ASPM,H1-5,ACBD7,RACGAP1,CDK1,NOSTRIN,TACC3,CDC20,CDCA5,ZNF367
Drug	ctd:C570897	NSC668394	CTD	1.18e-12	1.82e-08	2.4e-10	2.45e-09	18	264	MXD3,CENPA,INCENP,CENPE,CENPF,GTSE1,DEPDC1,NUF2,HMMR,TTK,KIF20B,CCNF,CDCA2,NDC80,ARHGEF39,ASPM,PSRC1,FAM72B
Drug	ctd:C017096	n-butoxyethanol	CTD	1.25e-12	1.94e-08	2.52e-10	2.58e-09	25	581	KIF23,CENPW,CENPE,CENPL,E2F7,DEPDC1,HMMR,RRM2,SGO1,ECT2,CENPK,NCAPG2,ZWINT,CEP55,ESCO2,BLM,CCNF,ORC1,RAD51AP1,NCAPG,ANLN,TK1,PLAUR,ZNF367,AURKB
Drug	6563_DN	PNU-0293363 [326823-19-2]; Down 200; 10uM; PC3; HT_HG-U133A	Broad Institute CMAP Down	1.44e-12	2.23e-08	2.86e-10	2.93e-09	16	196	KIF23,CENPN,CENPA,CENPE,CENPF,HMMR,CCNF,TIAM1,CCNB2,TPX2,MKI67,ASPM,PIMREG,TOP2A,PSRC1,AURKB
Drug	ctd:D013750	Tetrachloroethylene	CTD	2.91e-12	4.51e-08	5.71e-10	5.84e-09	10	50	NUSAP1,PTTG1,PBK,BIRC5,SPAG5,NEK2,NCAPG,CCNB2,TPX2,KIF2C
Drug	ctd:C053541	bicalutamide	CTD	1.03e-11	1.6e-07	2e-09	2.04e-08	15	188	NUSAP1,PBK,BIRC5,PRC1,RRM2,CCNA2,ZWINT,NEK2,LMNB1,TK1,TPX2,MKI67,RACGAP1,CDK1,CDC20
Drug	1599_DN	Amethopterin (R,S) [59-05-2]; Down 200; 8.8uM; HL60; HG-U133A	Broad Institute CMAP Down	1.4e-11	2.16e-07	2.64e-09	2.7e-08	15	192	CENPA,CENPE,GTSE1,UBE2C,HMMR,PRC1,CCNA2,NDC80,BUB1,MKI67,ASPM,TACC3,TOP2A,PSRC1,AURKB
Drug	2865_DN	Resveratrol [501-36-0]; Down 200; 17.6uM; MCF7; HT_HG-U133A	Broad Institute CMAP Down	1.4e-11	2.16e-07	2.64e-09	2.7e-08	15	192	CENPA,CENPE,CENPF,GTSE1,HMMR,ECT2,FANCA,LMNB1,NDC80,BUB1,MKI67,ASPM,PIMREG,ESPL1,PSRC1
Drug	ctd:D020123	Sirolimus	CTD	2.61e-11	4.04e-07	4.87e-09	4.98e-08	21	456	RAD51,FOXM1,VIM,PTTG1,GPER1,BIRC5,TTK,CCNA2,ZWINT,NEK2,FBLN1,NDC80,CCNB2,BUB1,MKI67,CDK1,CDC20,ESPL1,KIFC1,AURKB,MYBL2
Drug	ctd:D016685	Mitomycin	CTD	2.88e-11	4.46e-07	5.31e-09	5.43e-08	20	410	RAD51,NUSAP1,KIF23,MIS18BP1,INCENP,CENPF,SCG5,SPC25,PBK,BIRC5,MCM10,PRC1,BLM,FANCD2,TK1,FANCI,TPX2,CDK1,CDC20,POLQ
Drug	ctd:D008694	Methamphetamine	CTD	3.61e-11	5.6e-07	6.59e-09	6.74e-08	36	1401	CENPW,PCLAF,UBE2C,DTL,HJURP,SPC25,PBK,BIRC5,DEPDC1,NUF2,MCM10,RRM2,ECT2,TTK,CCNA2,CEP55,CDC45,ORC1,RAD51AP1,RTKN2,NCAPG,MT3,NDC80,CLCNKB,CCNB2,SHCBP1,TPX2,MKI67,ASPM,MASTL,CDK1,DIAPH3,SKA1,TOP2A,RAD54L,KIFC1
Drug	ctd:D003703	Demecolcine	CTD	6.12e-11	9.49e-07	1.1e-08	1.13e-07	28	878	RAD51,NUSAP1,TICRR,BRIP1,CENPF,GOLGA2P5,UBE2C,DTL,PFKFB4,RRM2,ATAD2,NCAPH,CDC45,ESCO2,BLM,CDCA2,ORC1,TIAM1,BRCA2,ASPM,MAP7D2,NEIL3,CDK1,CLSPN,POLQ,DNA2,TOP2A,AURKB
Drug	1791_DN	Azaguanine-8 [134-58-7]; Down 200; 26.2uM; PC3; HT_HG-U133A	Broad Institute CMAP Down	7.85e-11	1.22e-06	1.4e-08	1.43e-07	14	181	GTSE1,MCM10,NCAPH,TTK,CCNA2,CCNF,NDC80,ASPM,NEIL3,DNA2,TOP2A,PSRC1,KIF11,KIF2C
Drug	CID000002210	NSC351140	Stitch	9.22e-11	1.43e-06	1.62e-08	1.66e-07	16	258	RAD51,MCM10,RRM2,CCNA2,CDC45,FANCD2,ORC1,NEK2,TK1,CCNB2,H1-3,H1-5,CDK1,CLSPN,POLQ,MYBL2
Drug	1974_DN	Pyrimethamine [58-14-0]; Down 200; 16uM; HL60; HG-U133A	Broad Institute CMAP Down	1.5e-10	2.33e-06	2.61e-08	2.67e-07	14	190	NUSAP1,CENPA,CENPE,CENPF,UBE2C,HMMR,NCAPH,NDC80,TPX2,MKI67,ASPM,CDK1,TOP2A,PSRC1
Drug	3054_DN	Monobenzone [103-16-2]; Down 200; 20uM; HL60; HT_HG-U133A	Broad Institute CMAP Down	1.72e-10	2.67e-06	2.97e-08	3.04e-07	14	192	MXD3,KIF23,CENPA,CENPE,CENPF,GTSE1,UBE2C,HMMR,BUB1,MKI67,ASPM,H1-5,TOP2A,PSRC1
Drug	2009_DN	Verapamyl hydrochloride [152-11-4]; Down 200; 8.2uM; HL60; HG-U133A	Broad Institute CMAP Down	1.98e-10	3.07e-06	3.37e-08	3.45e-07	14	194	FOXM1,CENPA,CENPE,GTSE1,UBE2C,GINS4,HMMR,CCNF,NDC80,MKI67,ASPM,TOP2A,PSRC1,KIF11
Drug	ctd:C014476	diethyl maleate	CTD	2.35e-10	3.65e-06	3.96e-08	4.05e-07	17	318	BRIP1,GTSE1,HJURP,SPC25,MCM10,RRM2,NCAPH,TRIP13,CCNA2,CDCA2,ORC1,LMNB1,ANLN,MKI67,ZNF367,KIFC1,MYBL2
Drug	CID000003657	hydroxyurea	Stitch	6.19e-10	9.6e-06	1.03e-07	1.06e-06	19	436	RAD51,PRC1,RRM2,NCAPH,CCNA2,CDC45,BLM,FANCD2,ORC1,BRCA2,TK1,CCNB2,BUB1,H1-3,ASPM,H1-5,CDK1,CDC20,CLSPN
Drug	CID005280961	genistein	Stitch	7.29e-10	1.13e-05	1.2e-07	1.23e-06	30	1117	MXD3,PTTG1,KIF23,CENPN,PCLAF,PBK,BIRC5,MCM10,PRC1,ATAD2,ECT2,MELK,CCNA2,CDC45,GGH,RAD51AP1,BRCA2,NDC80,CLCNKB,TK1,CCNB2,H1-3,H1-5,PLAUR,CDK1,CDC20,DEPDC1B,KIF11,AURKB,MYBL2
Drug	ctd:C015001	arsenite	CTD	7.73e-10	1.2e-05	1.26e-07	1.29e-06	38	1724	RAD51,VIM,LYPD6,ADAMTSL1,KIF23,CENPW,POC1A,CENPA,INCENP,CENPF,UBE2C,BIRC5,LMO3,MCM10,ECT2,TRIP13,CIT,MELK,GMNN,CCNA2,CEP55,FANCA,ESCO2,NEK2,LMNB1,TIAM1,CENPM,TK1,CCNB2,BUB1,TPX2,RACGAP1,CDK1,ZNF90,CDC20,SKA1,RAD54L,AURKB
Drug	3518_DN	Pyrvinium pamoate [3546-41-6]; Down 200; 3.4uM; MCF7; HT_HG-U133A	Broad Institute CMAP Down	1.33e-09	2.07e-05	2.15e-07	2.2e-06	13	186	RAD51,MXD3,GTSE1,DTL,MCM10,RRM2,CCNA2,ORC1,MKI67,TACC3,POLQ,ESPL1,KIF11
Drug	7525_DN	daunorubicin HCl; Down 200; 1uM; MCF7; HT_HG-U133A	Broad Institute CMAP Down	1.84e-09	2.86e-05	2.95e-07	3.01e-06	13	191	MIS18BP1,CENPA,CENPE,CENPF,HJURP,SPC25,ARHGAP11A,NCAPH,CCNF,LMNB1,NDC80,H1-3,PSRC1
Drug	5509_DN	Resveratrol [501-36-0]; Down 200; 17.6uM; MCF7; HT_HG-U133A	Broad Institute CMAP Down	1.96e-09	3.05e-05	3.11e-07	3.18e-06	13	192	CENPE,CENPF,GTSE1,CENPO,GINS4,HMMR,ARHGAP11A,NDC80,BUB1,TPX2,H1-3,ASPM,PSRC1
Drug	1230_DN	thioridazine hydrochloride; Down 200; 10uM; PC3; HT_HG-U133A	Broad Institute CMAP Down	2.09e-09	3.25e-05	3.28e-07	3.35e-06	13	193	BRIP1,CENPF,DTL,MCM10,CCNA2,CCNF,ORC1,FBLN1,MKI67,POLQ,DNA2,PSRC1,KIF2C
Drug	ctd:C051890	irinotecan	CTD	2.31e-09	3.59e-05	3.59e-07	3.67e-06	23	703	RAD51,NUSAP1,PTTG1,CENPE,CENPF,PCLAF,UBE2C,BIRC5,HMMR,TTK,CCNA2,CCNF,ORC1,NEK2,ARHGEF39,CCNB2,BUB1,TPX2,CDK1,CDC20,DEPDC1B,TOP2A,AURKB
Drug	ctd:D024483	Vitamin K 3	CTD	2.42e-09	3.75e-05	3.71e-07	3.8e-06	31	1249	RAD51,FOXM1,KIF23,CENPA,CENPF,PCLAF,UBE2C,RMI2,BIRC5,NCAPH,SPAG5,CCNA2,ZWINT,FANCA,FBLN1,NCAPG,LMNB1,H3C8,NDC80,TK1,CCNB2,BUB1,TPX2,H1-5,PIMREG,NOSTRIN,SKA3,CDCA5,TOP2A,AURKB,KIF2C
Drug	6568_DN	PNU-0293363 [326823-19-2]; Down 200; 10uM; PC3; HT_HG-U133A	Broad Institute CMAP Down	2.86e-09	4.43e-05	4.34e-07	4.44e-06	13	198	MXD3,CENPA,CENPE,GTSE1,HMMR,CCNA2,TIAM1,H1-3,MKI67,PIMREG,TACC3,PSRC1,KIF2C
Drug	CID000005746	mitomycin C	Stitch	3.36e-09	5.22e-05	5.07e-07	5.18e-06	14	241	RAD51,EME1,BRIP1,CDC45,FANCA,ESCO2,BLM,FANCD2,RAD51AP1,BRCA2,FANCI,RASA4CP,POLQ,RAD54L
Drug	ctd:C044887	beta-methylcholine	CTD	3.51e-09	5.44e-05	5.23e-07	5.35e-06	36	1657	FAM72D,PTTG1,KIF23,CENPA,CENPE,CENPL,UBE2C,DTL,HJURP,SPC25,PBK,BIRC5,LMO3,NUF2,HMMR,PFKFB4,SGO1,ATAD2,ECT2,TTK,CEP55,CCNF,GGH,NCAPG,LMNB1,NDC80,CENPM,ANLN,TK1,FANCI,BUB1,CCDC15,CDK1,TMT1A,TOP2A,PSRC1
Drug	ctd:C072553	benzyloxycarbonylleucyl-leucyl-leucine aldehyde	CTD	6.11e-09	9.48e-05	9.03e-07	9.24e-06	20	558	RAD51,FOXM1,VIM,CENPA,UBE2C,PBK,KIF4A,BIRC5,NUF2,PRC1,RRM2,CCNA2,MT3,ANLN,TK1,CCNB2,CDK1,CDC20,TOP2A,AURKB
Drug	ctd:D020122	tert-Butylhydroperoxide	CTD	1.01e-08	0.000156	1.47e-06	1.51e-05	37	1808	FOXM1,NUSAP1,TMSB15A,VIM,EME1,PTTG1,KIF23,CENPA,GPER1,SCG5,UBE2C,KIF4A,BIRC5,ATAD2,BMAL2,NCAPG2,SPAG5,CCNA2,MYO5C,CCNF,FBLN1,LMNB1,NDC80,CENPM,TK1,CCNB2,FANCI,BUB1,PLAUR,C5,CDK1,SKA3,TMT1A,PSRC1,KIFC1,AURKB,KIF2C
Drug	CID000005192	sebacate	Stitch	1.06e-08	0.000165	1.54e-06	1.58e-05	12	181	RAD51,BRIP1,ATAD2,NCAPH,CDC45,FANCA,BLM,FANCD2,BRCA2,POLQ,DNA2,RAD54L
Drug	ctd:D005944	Glucosamine	CTD	1.13e-08	0.000175	1.62e-06	1.66e-05	15	311	PTTG1,CENPF,KIF4A,NUF2,HMMR,PRC1,TK1,SHCBP1,MKI67,RACGAP1,CDK1,TACC3,CDC20,TOP2A,KIF11
Drug	7498_DN	irinotecan HCl; Down 200; 100uM; MCF7; HT_HG-U133A	Broad Institute CMAP Down	1.2e-08	0.000187	1.71e-06	1.75e-05	12	183	BRIP1,CENPA,CENPE,DTL,HJURP,ATAD2,NCAPH,NCAPG,TIAM1,NDC80,TPX2,KIF11
Drug	ctd:D001374	Azacitidine	CTD	1.3e-08	0.000202	1.84e-06	1.88e-05	17	415	NUSAP1,VIM,CENPA,CENPF,UBE2C,CENPO,RRM2,TTK,SPAG5,CCNA2,FBLN1,MKI67,RACGAP1,CDK1,CDC20,TOP2A,KIF2C
Drug	3391_DN	Monobenzone [103-16-2]; Down 200; 20uM; MCF7; HT_HG-U133A	Broad Institute CMAP Down	1.44e-08	0.000224	2.02e-06	2.06e-05	12	186	CENPA,CENPE,CENPF,HMMR,CCNF,NDC80,BUB1,TPX2,H1-3,ASPM,PIMREG,PSRC1
Drug	7392_DN	0175029-0000 [211245-78-2]; Down 200; 1uM; PC3; HT_HG-U133A	Broad Institute CMAP Down	1.73e-08	0.000268	2.37e-06	2.42e-05	12	189	REXO5,CENPF,SPC25,HMMR,KIF20B,RAD51AP1,TIAM1,PIMREG,ESPL1,PSRC1,KIF11,AURKB
Drug	5084_DN	Resveratrol [501-36-0]; Down 200; 17.6uM; PC3; HT_HG-U133A	Broad Institute CMAP Down	1.73e-08	0.000268	2.37e-06	2.42e-05	12	189	KIF23,MIS18BP1,CENPA,CENPE,CENPF,GTSE1,HJURP,CENPO,CCNF,H1-3,TOP2A,PSRC1
Drug	ctd:C105832	aurapten	CTD	1.78e-08	0.000276	2.42e-06	2.48e-05	6	24	E2F2,KIF20B,CCNA2,CDC45,CCNB2,CDK1
Drug	2619_DN	Thioguanosine [85-31-4]; Down 200; 12.6uM; MCF7; HT_HG-U133A	Broad Institute CMAP Down	1.83e-08	0.000284	2.47e-06	2.52e-05	12	190	BRIP1,HMMR,ARHGAP11A,NCAPH,CCNA2,CCNF,NCAPG,BRCA2,NDC80,BUB1,ASPM,KIF11
Drug	CID000065577	Topo	Stitch	1.92e-08	0.000298	2.57e-06	2.63e-05	11	153	PTTG1,CENPA,CCNA2,FANCA,BLM,NDC80,TK1,CDK1,ESPL1,KNL1,MYBL2
Drug	6136_DN	Trifluridine [70-00-8]; Down 200; 13.6uM; HL60; HT_HG-U133A	Broad Institute CMAP Down	1.94e-08	0.000301	2.57e-06	2.63e-05	12	191	MXD3,CENPA,CENPE,CENPF,UBE2C,HMMR,CIT,CCNF,BUB1,ASPM,TOP2A,PSRC1
Drug	CID000000450	17alpha-estradiol	Stitch	2.5e-08	0.000388	3.29e-06	3.36e-05	30	1303	PTTG1,KIF23,CENPN,GPER1,PBK,MCM10,PRC1,ATAD2,NCAPH,ECT2,MELK,CCNA2,CDC45,BLM,GGH,RAD51AP1,FBLN1,H3C8,NDC80,CLCNKB,TK1,CCNB2,H1-3,H1-5,CDC20,POLQ,DEPDC1B,KIF11,AURKB,MYBL2
Drug	6902_DN	0297417-0002B [362658-29-5]; Down 200; 10uM; MCF7; HT_HG-U133A	Broad Institute CMAP Down	2.59e-08	0.000401	3.37e-06	3.45e-05	12	196	BRIP1,DTL,SPC25,MCM10,RRM2,ATAD2,BMAL2,CDC45,BRCA2,H1-3,CDK1,RAD54L
Drug	ctd:C045463	leflunomide	CTD	4.71e-08	0.000731	6.09e-06	6.23e-05	23	827	NUSAP1,VIM,PTTG1,PCLAF,GTSE1,UBE2C,NUF2,PRC1,RRM2,NCAPH,ZWINT,CCNF,SPC24,NEK2,TK1,CCNB2,C5,CDK1,DIAPH3,CDC20,TMT1A,TOP2A,PSRC1
Drug	ctd:D008917	Mirex	CTD	6e-08	0.00093	7.69e-06	7.86e-05	7	48	PTTG1,CENPE,ECT2,TRIP13,LMNB1,CCNB2,KIF18B
Drug	ctd:D004317	Doxorubicin	CTD	6.19e-08	0.00096	7.87e-06	8.05e-05	35	1767	RAD51,NUSAP1,VIM,TTF2,PTTG1,KIF23,CENPA,CENPF,GTSE1,UBE2C,KIF4A,BIRC5,HMMR,PRC1,RRM2,TTK,MELK,CCNA2,ZWINT,FANCD2,FBLN1,NCAPG,MT3,LMNB1,TIAM1,BRCA2,NDC80,CCNB2,FANCI,MKI67,RACGAP1,CDK1,ATP2A1,TOP2A,AURKB
Drug	7530_DN	irinotecan HCl; Down 200; 100uM; MCF7; HT_HG-U133A	Broad Institute CMAP Down	7.24e-08	0.00112	9.13e-06	9.33e-05	11	174	CENPA,CENPE,CENPF,DTL,HJURP,ARHGAP11A,NCAPH,KIF20B,TIAM1,NDC80,KIF11
Drug	5310_DN	Puromycin dihydrochloride [58-58-2]; Down 200; 7.4uM; MCF7; HT_HG-U133A	Broad Institute CMAP Down	1.02e-07	0.00159	1.27e-05	0.00013	11	180	PCLAF,GTSE1,GMNN,LMNB1,PIMREG,PLAUR,TACC3,DNA2,ESPL1,PSRC1,RAD54L
Drug	1626_DN	Etoposide [33419-42-0]; Down 200; 6.8uM; HL60; HG-U133A	Broad Institute CMAP Down	1.02e-07	0.00159	1.27e-05	0.00013	11	180	PTTG1,CENPA,CENPE,CENPF,UBE2C,BIRC5,HMMR,BUB1,ASPM,TOP2A,PSRC1
Drug	CID000115150	ICRF-193	Stitch	1.39e-07	0.00216	1.71e-05	0.000175	7	54	PTTG1,BLM,FANCD2,CCNB2,BUB1,CDK1,ESPL1
Drug	ctd:C513428	pyrachlostrobin	CTD	1.46e-07	0.00226	1.78e-05	0.000182	22	811	VIM,TTF2,KIF23,CENPE,CENPF,GTSE1,PBK,BIRC5,ECT2,SPAG5,ANLN,CCNB2,MKI67,ASPM,PLAUR,CDK1,CDC20,KIF18B,PSRC1,KIF11,KIFC1,KNL1
Drug	6451_DN	Phenoxybenzamine hydrochloride [63-92-3]; Down 200; 11.8uM; MCF7; HT_HG-U133A	Broad Institute CMAP Down	1.59e-07	0.00247	1.93e-05	0.000197	11	188	MXD3,KIF23,GPER1,CENPF,NCAPH,CCNA2,BUB1,H1-3,H1-5,ESPL1,TOP2A
Drug	3690_DN	0173570-0000 [211245-44-2]; Down 200; 10uM; PC3; HT_HG-U133A	Broad Institute CMAP Down	1.68e-07	0.0026	2.02e-05	0.000206	11	189	BRIP1,CENPA,CENPE,SPC25,HMMR,HROB,CCNB2,H1-3,MKI67,PIMREG,PSRC1
Drug	2456_DN	Ciclopirox ethanolamine [41621-49-2]; Down 200; 15uM; HL60; HT_HG-U133A	Broad Institute CMAP Down	1.77e-07	0.00274	2.11e-05	0.000216	11	190	MXD3,KIF23,CENPA,CENPF,BIRC5,MKI67,NEIL3,C5,TMT1A,TOP2A,PSRC1
Drug	ctd:C074702	chromium hexavalent ion	CTD	1.92e-07	0.00298	2.27e-05	0.000232	31	1512	RAD51,NUSAP1,VIM,KIF23,BRIP1,CENPW,KIF4A,E2F2,HMMR,PFKFB4,RRM2,ATAD2,NCAPG2,GMNN,ZWINT,FANCA,FANCD2,CCNF,FBLN1,AUNIP,BRCA2,H3C8,BUB1,PLAUR,CDK1,SKA3,DNA2,SKA1,IQGAP3,RAD54L,KIFC1
Drug	6427_DN	STOCK1N-35215; Down 200; 10uM; PC3; HT_HG-U133A	Broad Institute CMAP Down	2.07e-07	0.00321	2.42e-05	0.000247	11	193	MXD3,CENPE,DTL,NCAPH,CCNA2,CCNF,FBLN1,HROB,H1-3,MKI67,KIF11
Drug	2049_DN	Astemizole [68844-77-9]; Down 200; 8.8uM; PC3; HT_HG-U133A	Broad Institute CMAP Down	2.07e-07	0.00321	2.42e-05	0.000247	11	193	KIF23,BRIP1,HJURP,CCNA2,CCNF,NCAPG,NDC80,BUB1,ASPM,NEIL3,TACC3
Drug	ctd:C099150	trabectedin	CTD	2.2e-07	0.00342	2.55e-05	0.000261	5	19	CCNA2,TK1,CCNB2,MKI67,CDK1
Drug	573_DN	deferoxamine mesylate salt; Down 200; 100uM; MCF7; HG-U133A	Broad Institute CMAP Down	2.3e-07	0.00357	2.64e-05	0.00027	11	195	KIF23,CENPA,CENPE,GTSE1,HMMR,CEP55,CCNF,BUB1,ASPM,TACC3,PSRC1
Drug	1861_DN	Triamterene [396-01-0]; Down 200; 15.8uM; HL60; HT_HG-U133A	Broad Institute CMAP Down	2.42e-07	0.00375	2.76e-05	0.000282	11	196	CENPA,CENPE,CENPF,HMMR,NCAPH,ECT2,KIF20B,CCNF,ASPM,TOP2A,PSRC1
Drug	ctd:D012835	Silver Nitrate	CTD	2.53e-07	0.00392	2.86e-05	0.000293	9	119	PTTG1,E2F2,CCNA2,CDC45,MT3,BUB1,H1-3,H1-5,CDK1
Drug	ctd:C035318	diethylthiourea	CTD	3.5e-07	0.00543	3.94e-05	0.000402	4	9	NUSAP1,UBE2C,CDK1,TOP2A
Drug	ctd:C554954	N-((3S)-1-azabicyclo(2.2.2)oct-3-yl)-1H-indazole-3-carboxamide hydrochloride	CTD	4.11e-07	0.00637	4.58e-05	0.000469	7	63	RAD51,DEPDC1,RRM2,SPC24,MKI67,RACGAP1,MYBL2
Drug	ctd:C031721	naphthalene	CTD	4.14e-07	0.00642	4.59e-05	0.000469	15	410	MXD3,CENPW,PCLAF,BIRC5,NDC80,CLCNKB,CENPM,TK1,CCNB2,PLAUR,CDK1,CDC20,KIF18B,AURKB,MYBL2
Drug	ctd:C008493	methylselenic acid	CTD	4.4e-07	0.00683	4.84e-05	0.000495	15	412	VIM,CENPA,CENPF,BIRC5,RRM2,TTK,KIF20B,CCNA2,BRCA2,MKI67,CDK1,CDC20,TOP2A,KIF11,MYBL2
Drug	CID000123740	butyrolactone I	Stitch	4.71e-07	0.0073	5.14e-05	0.000526	9	128	INCENP,CCNA2,CDC45,H3C8,CCNB2,H1-3,H1-5,CDK1,AURKB
Drug	CID000004111	AC1L1HFP	Stitch	5.24e-07	0.00813	5.68e-05	0.000581	8	95	VIM,KIF23,CENPA,INCENP,CENPF,ZWINT,RAD54L,AURKB
Drug	ctd:C005961	bis(tri-n-butyltin)oxide	CTD	5.32e-07	0.00825	5.73e-05	0.000586	17	538	INCENP,PBK,BIRC5,RRM2,CENPK,GMNN,KIF20B,CCNA2,BLM,NEK2,NCAPG,CCNB2,BUB1,MKI67,CDK1,TACC3,MYBL2
Drug	ctd:C022838	nickel chloride	CTD	5.45e-07	0.00845	5.83e-05	0.000596	26	1178	RAD51,PTTG1,GPER1,CENPF,PCLAF,UBE2C,BIRC5,NUF2,PFKFB4,RRM2,TTK,CIT,GMNN,SPAG5,FANCD2,CCNF,CDCA2,SPC24,NEK2,TK1,CCNB2,RACGAP1,CDC20,ESPL1,CDCA5,MYBL2
Drug	ctd:D013792	Thalidomide	CTD	5.64e-07	0.00875	5.99e-05	0.000613	16	479	NUSAP1,CENPA,CENPF,UBE2C,SPA17,RRM2,TTK,SPAG5,CCNA2,MKI67,PLAUR,CDK1,CDC20,POLQ,TOP2A,KIF2C
Drug	ctd:C561322	sparstolonin B	CTD	5.8e-07	0.009	6.12e-05	0.000626	4	10	HMMR,ANLN,CDK1,DIAPH3
Drug	ctd:C024015	cryptolepine	CTD	6.23e-07	0.00966	6.48e-05	0.000663	5	23	CENPF,TTK,CCNA2,NEK2,BUB1
Drug	ctd:C464760	copper-1,10-phenanthroline	CTD	6.23e-07	0.00966	6.48e-05	0.000663	5	23	BIRC5,CCNA2,CDK1,CDC20,AURKB
Drug	7063_DN	MG-262; Down 200; 0.1uM; MCF7; HT_HG-U133A	Broad Institute CMAP Down	7.74e-07	0.012	8e-05	0.000818	10	176	MXD3,GTSE1,MCM10,CCNA2,MKI67,ASPM,CDK1,ESPL1,TMT1A,PSRC1
Drug	CID000003385	5-FU	Stitch	9.7e-07	0.015	9.96e-05	0.00102	17	562	RAD51,PTTG1,PCLAF,BIRC5,PRC1,RRM2,ECT2,CCNA2,BLM,FBLN1,ANLN,TK1,CCNB2,BUB1,H1-3,CDCA5,MYBL2
Drug	3887_DN	Camptothecine (S,+) [7689-03-4]; Down 200; 11.4uM; MCF7; HT_HG-U133A	Broad Institute CMAP Down	1.05e-06	0.0163	0.000107	0.00109	10	182	CENPA,CENPE,HJURP,TTK,KIF20B,CCNF,BRCA2,NDC80,ASPM,KIF11
Drug	1231_DN	15d-PGJ2; Down 200; 10uM; PC3; HT_HG-U133A	Broad Institute CMAP Down	1.05e-06	0.0163	0.000107	0.00109	10	182	CENPF,SCG5,GTSE1,CCNA2,CCNF,LMNB1,H1-3,TOP2A,PSRC1,KIF2C
Drug	ctd:C044361	M-VAC protocol	CTD	1.08e-06	0.0168	0.000109	0.00112	6	46	FAM72D,NUF2,GGH,RAD51AP1,RACGAP1,TOP2A
Drug	7062_DN	GW8510; Down 200; 10uM; MCF7; HT_HG-U133A	Broad Institute CMAP Down	1.1e-06	0.0171	0.000111	0.00113	10	183	CENPA,CENPE,CENPF,HJURP,KIF20B,CCNF,BRCA2,NDC80,ASPM,NEIL3
Drug	423_DN	staurosporine; Down 200; 0.1uM; MCF7; HG-U133A	Broad Institute CMAP Down	1.16e-06	0.018	0.000115	0.00118	10	184	REXO5,CENPA,GTSE1,HJURP,KIF20B,CCNF,MKI67,ASPM,PLAUR,TACC3
Drug	1833_DN	Azaguanine-8 [134-58-7]; Down 200; 26.2uM; HL60; HT_HG-U133A	Broad Institute CMAP Down	1.22e-06	0.0189	0.00012	0.00123	10	185	TTF2,NCAPH,ECT2,BRCA2,BUB1,MKI67,NEIL3,TOP2A,PSRC1,KIF11
Drug	7080_DN	GW8510; Down 200; 10uM; MCF7; HT_HG-U133A	Broad Institute CMAP Down	1.34e-06	0.0209	0.000131	0.00134	10	187	CENPA,CENPE,CENPF,HJURP,NCAPH,TTK,BLM,CCNF,NDC80,ASPM
Drug	4989_DN	Thioguanosine [85-31-4]; Down 200; 12.6uM; MCF7; HT_HG-U133A	Broad Institute CMAP Down	1.34e-06	0.0209	0.000131	0.00134	10	187	PDE3B,HMMR,NCAPH,BRCA2,NDC80,MKI67,ASPM,DNA2,ESPL1,KIF11
Drug	CID000005097	NSC683246	Stitch	1.4e-06	0.0217	0.000136	0.00139	11	234	FOXM1,PTTG1,BIRC5,TTK,CCNA2,CDC45,BLM,CCNB2,CDK1,ESPL1,AURKB
Drug	1998_DN	Niclosamide [50-65-7]; Down 200; 12.2uM; HL60; HG-U133A	Broad Institute CMAP Down	1.41e-06	0.0219	0.000136	0.00139	10	188	RAD51,FOXM1,DTL,PBK,RRM2,ATAD2,RAD51AP1,MKI67,ASPM,NEIL3
Drug	4442_DN	17-AAG; Down 200; 1uM; PC3; HT_HG-U133A	Broad Institute CMAP Down	1.55e-06	0.0241	0.000149	0.00152	10	190	BRIP1,INCENP,DTL,GINS4,FANCA,FBLN1,HROB,TIAM1,H1-3,TMT1A
Drug	ctd:C064116	S-(1,1,2,2-tetrafluoroethyl)cysteine	CTD	1.64e-06	0.0254	0.000155	0.00158	7	77	BIRC5,ECT2,CCNA2,CCNF,TK1,CCNB2,TOP2A
Drug	CID000351065	bu-b	Stitch	1.64e-06	0.0254	0.000155	0.00158	7	77	MXD3,PTTG1,TTK,BUB1,CDC20,ESPL1,AURKB
Drug	6713_DN	Monobenzone [103-16-2]; Down 200; 20uM; PC3; HT_HG-U133A	Broad Institute CMAP Down	1.71e-06	0.0265	0.00016	0.00164	10	192	MXD3,CENPA,CENPE,GTSE1,UBE2C,HJURP,BIRC5,HMMR,BUB1,PSRC1
Drug	ctd:D006533	Heptachlor	CTD	1.72e-06	0.0267	0.000161	0.00165	8	111	VIM,PTTG1,CENPE,ECT2,TRIP13,CCNB2,KIF18B,AURKB
Drug	ctd:D000677	Amsacrine	CTD	1.77e-06	0.0274	0.000164	0.00168	5	28	RAD51,UBE2C,PRC1,CCNA2,TOP2A
Drug	ctd:D008770	Methylnitrosourea	CTD	1.82e-06	0.0283	0.000168	0.00172	13	345	NUSAP1,VIM,CENPE,UBE2C,PBK,BIRC5,PRC1,TTK,CCNA2,BUB1,MKI67,CDK1,TOP2A
Drug	3689_DN	PNU-0251126 [267429-19-6]; Down 200; 10uM; PC3; HT_HG-U133A	Broad Institute CMAP Down	1.87e-06	0.0291	0.000172	0.00176	10	194	KIF23,CENPA,CENPE,CENPF,SPC25,HMMR,FBLN1,BUB1,TOP2A,KIF2C
Drug	485_DN	deferoxamine mesylate salt; Down 200; 100uM; MCF7; HG-U133A	Broad Institute CMAP Down	2.06e-06	0.0319	0.000188	0.00192	10	196	KIF23,CENPN,CENPA,CENPE,LMO3,HMMR,CDC45,CCNF,NCAPG,TOP2A
Drug	CID000072271	UCN-01	Stitch	2.22e-06	0.0344	0.000201	0.00206	9	154	MCM10,GMNN,CCNA2,CDC45,LMNB1,CCNB2,BUB1,CDK1,AURKB
Drug	1611_UP	Zaprinast [37762-06-4]; Up 200; 14.8uM; HL60; HG-U133A	Broad Institute CMAP Up	2.25e-06	0.0349	0.000203	0.00208	10	198	PDE3B,CENPE,MCM10,NCAPH,ECT2,KIF20B,NCAPG,BRCA2,BUB1,KIF11
Drug	ctd:D008094	Lithium	CTD	2.28e-06	0.0353	0.000204	0.00209	11	246	KIF23,UBE2C,SPC25,BIRC5,ECT2,TTK,CCNB2,MKI67,RACGAP1,TOP2A,KIFC1
Drug	CID000002538	NSC302991	Stitch	2.35e-06	0.0364	0.000209	0.00214	13	353	RAD51,VIM,EME1,PRC1,CIT,CDC45,BLM,FANCD2,LMNB1,BRCA2,CDK1,RAD54L,MYBL2
Drug	CID000005510	tolnaftate	Stitch	3e-06	0.0465	0.000266	0.00272	5	31	PTTG1,INCENP,CDC20,ESPL1,AURKB
Drug	CID000004666	taxol	Stitch	4.26e-06	0.0661	0.000376	0.00384	16	560	FOXM1,VIM,KIF23,INCENP,BIRC5,PRC1,CIT,CCNA2,LMNB1,NDC80,CCNB2,BUB1,CDK1,KIF11,KIFC1,AURKB
Drug	ctd:C001899	triptolide	CTD	5.5e-06	0.0852	0.000482	0.00492	9	172	PTTG1,TTK,CCNA2,ORC1,CCNB2,BUB1,MKI67,CDK1,ESPL1
Drug	CID000123756	mantATP	Stitch	5.59e-06	0.0867	0.000487	0.00498	5	35	RAD51,PFKFB4,MYO5C,KIF11,KIFC1
Drug	CID000004915	procarbazine	Stitch	5.84e-06	0.0906	0.000506	0.00518	7	93	BRIP1,FANCA,BLM,FANCD2,CCNB2,FANCI,CDK1
Drug	ctd:C024629	dimethyl phthalate	CTD	5.96e-06	0.0924	0.000513	0.00525	18	714	RAD51,VIM,CENPF,KIF4A,GMNN,FANCA,NEK2,LMNB1,TIAM1,CCNB2,ASPM,CDK1,NOSTRIN,CDC20,ESPL1,ATP2A1,KIF11,KIFC1
Drug	CID009914412	ZM447439	Stitch	6.32e-06	0.098	0.000541	0.00553	4	17	INCENP,BUB1,CDC20,AURKB
Drug	ctd:D017239	Paclitaxel	CTD	6.68e-06	0.104	0.000569	0.00582	18	720	NUSAP1,PTTG1,CENPF,SCG5,GTSE1,BIRC5,HMMR,PRC1,RRM2,MELK,NCAPG,TK1,CCNB2,ASPM,CDK1,TACC3,CDC20,TOP2A
Drug	CID000000238	laevadosin	Stitch	7.53e-06	0.117	0.000638	0.00653	31	1800	MXD3,ATP8B3,PDE3B,UBE2C,PBK,E2F2,HMMR,PFKFB4,MCM10,RRM2,TTK,CIT,MELK,CCNA2,MYO5C,CDC45,GGH,ORC1,NEK2,TK1,CCNB2,BUB1,MASTL,PLAUR,CDK1,CDC20,CLSPN,POLQ,DNA2,ATP2A1,AURKB
Drug	ctd:D005047	Etoposide	CTD	7.7e-06	0.119	0.000649	0.00664	16	587	RAD51,KIF23,CENPF,UBE2C,PBK,BIRC5,MCM10,PRC1,TTK,CCNA2,BLM,NEK2,BUB1,POLQ,TOP2A,RAD54L
Drug	ctd:C023614	dibenzofuran	CTD	8.49e-06	0.132	0.000712	0.00728	5	38	RAD51,CCNA2,BRCA2,TOP2A,AURKB
Drug	3232_DN	Mitoxantrone dihydrochloride [70476-82-3]; Down 200; 7.8uM; MCF7; HT_HG-U133A	Broad Institute CMAP Down	9.08e-06	0.141	0.000752	0.00769	9	183	BRIP1,CENPA,HJURP,CCNF,BRCA2,NDC80,H1-3,H1-5,NEIL3
Drug	978_DN	pyrvinium pamoate; Down 200; 1.25uM; MCF7; HT_HG-U133A_EA	Broad Institute CMAP Down	9.08e-06	0.141	0.000752	0.00769	9	183	CENPN,GPER1,PCLAF,DTL,MCM10,ORC1,RAD51AP1,LMNB1,CCDC15
Drug	CID000000197	AdPK	Stitch	9.12e-06	0.141	0.000752	0.00769	28	1548	ATP8B3,PDE3B,PCLAF,UBE2C,PBK,E2F2,PFKFB4,MCM10,RRM2,TTK,CIT,MELK,CCNA2,MYO5C,CDC45,GGH,ORC1,NEK2,TK1,CCNB2,BUB1,MASTL,CDK1,CDC20,CLSPN,ATP2A1,KIF11,AURKB
Drug	CID006433481	hygromycin A	Stitch	9.45e-06	0.147	0.000776	0.00793	7	100	RAD51,FANCA,BLM,FANCD2,BRCA2,TK1,C5
Drug	1141_DN	AG-1478; Down 200; 31.6uM; MCF7; HT_HG-U133A_EA	Broad Institute CMAP Down	1.08e-05	0.168	0.000872	0.00892	9	187	PDE3B,CENPE,SPC25,GMNN,NCAPG,MKI67,ASPM,CDK1,DNA2
Drug	6764_DN	Anisomycin [22862-76-6]; Down 200; 15uM; PC3; HT_HG-U133A	Broad Institute CMAP Down	1.08e-05	0.168	0.000872	0.00892	9	187	MXD3,GPER1,GTSE1,HJURP,CCNA2,CCNF,LMNB1,MKI67,PSRC1
Drug	6948_DN	15d-PGJ2; Down 200; 10uM; MCF7; HT_HG-U133A	Broad Institute CMAP Down	1.08e-05	0.168	0.000872	0.00892	9	187	MXD3,GTSE1,MCM10,ARHGAP11A,NCAPH,BUB1,H1-3,TMT1A,PSRC1
Drug	ctd:D015073	2-Acetylaminofluorene	CTD	1.15e-05	0.178	0.000924	0.00945	13	409	NUSAP1,PTTG1,GTSE1,UBE2C,BIRC5,PRC1,CCNA2,CCNB2,MKI67,CDK1,TOP2A,PSRC1,KIF11
Drug	4452_DN	geldanamycin; Down 200; 1uM; PC3; HT_HG-U133A	Broad Institute CMAP Down	1.23e-05	0.19	0.000981	0.01	9	190	RAD51,BRIP1,DTL,GINS4,PFKFB4,MCM10,ORC1,HROB,BRCA2
Drug	CID000066161	MAPS	Stitch	1.28e-05	0.198	0.00101	0.0104	9	191	VIM,KIF23,KIF4A,PRC1,CIT,TPX2,CDK1,KIF11,KIFC1
Drug	7507_DN	daunorubicin HCl; Down 200; 1uM; MCF7; HT_HG-U133A	Broad Institute CMAP Down	1.28e-05	0.198	0.00101	0.0104	9	191	CENPA,CENPF,MCM10,CCNA2,BLM,NDC80,H1-3,ASPM,PLAUR
Drug	3229_DN	Hycanthone [3105-97-3]; Down 200; 11.2uM; MCF7; HT_HG-U133A	Broad Institute CMAP Down	1.39e-05	0.216	0.0011	0.0112	9	193	PDE3B,BRIP1,CENPF,HJURP,NDC80,H1-5,PLAUR,DNA2,SKA1
Drug	6895_DN	0297417-0002B [362658-29-5]; Down 200; 10uM; PC3; HT_HG-U133A	Broad Institute CMAP Down	1.45e-05	0.225	0.00114	0.0116	9	194	REXO5,DTL,SPC25,CDC45,ORC1,HROB,LMNB1,H1-3,POLQ
Drug	5850_DN	Vidarabine [5536-17-4]; Down 200; 15uM; PC3; HT_HG-U133A	Broad Institute CMAP Down	1.51e-05	0.234	0.00117	0.012	9	195	CENPA,CENPE,CENPF,GTSE1,HMMR,CCNF,BUB1,TOP2A,KIF2C
Drug	5070_DN	Prenylamine lactate [69-43-2]; Down 200; 9.6uM; PC3; HT_HG-U133A	Broad Institute CMAP Down	1.51e-05	0.234	0.00117	0.012	9	195	MXD3,REXO5,GPER1,DTL,MCM10,FANCA,FBLN1,MKI67,DNA2
Drug	4779_DN	Pyrimethamine [58-14-0]; Down 200; 16uM; MCF7; HT_HG-U133A	Broad Institute CMAP Down	1.57e-05	0.244	0.00121	0.0124	9	196	MXD3,CENPE,GTSE1,HJURP,GINS4,H1-3,MKI67,PIMREG,PSRC1
Drug	ctd:D006247	Harmine	CTD	1.58e-05	0.245	0.00121	0.0124	5	43	FOXM1,E2F7,E2F2,CDK1,KIF11
Drug	5819_DN	Trifluridine [70-00-8]; Down 200; 13.6uM; PC3; HT_HG-U133A	Broad Institute CMAP Down	1.64e-05	0.254	0.00124	0.0127	9	197	CENPA,CENPE,UBE2C,HJURP,HMMR,ARHGAP11A,TIAM1,ASPM,PSRC1
Drug	662_DN	resveratrol; Down 200; 50uM; PC3; HG-U133A	Broad Institute CMAP Down	1.64e-05	0.254	0.00124	0.0127	9	197	INCENP,GTSE1,HJURP,CCNA2,NCAPG,LMNB1,MKI67,TACC3,RAD54L
Drug	ctd:D010882	Piperonyl Butoxide	CTD	1.64e-05	0.254	0.00124	0.0127	13	423	PTTG1,INCENP,PCLAF,SPC25,GINS4,RRM2,ZWINT,SPC24,RACGAP1,CDK1,CDC20,TOP2A,AURKB
Drug	CID000004156	methyl methanesulfonate	Stitch	1.76e-05	0.273	0.00133	0.0136	12	364	RAD51,EME1,RDM1,RRM2,CDC45,FANCA,BLM,FANCD2,BRCA2,NDC80,POLQ,RAD54L
Drug	ctd:D014750	Vincristine	CTD	2.04e-05	0.317	0.00153	0.0157	23	1182	BRIP1,CENPF,GOLGA2P5,UBE2C,DTL,NUF2,PFKFB4,PRC1,RRM2,ATAD2,ESCO2,BLM,CCNB2,MKI67,ASPM,PLAUR,CDK1,CLSPN,POLQ,DNA2,TOP2A,RAD54L,AURKB
Drug	CID000003721	AC1L1GK8	Stitch	2.11e-05	0.327	0.00157	0.0161	6	76	RAD51,CENPK,CCNA2,CDK1,NOSTRIN,TACC3
Drug	CID000004638	AC1L1IM7	Stitch	2.21e-05	0.343	0.00164	0.0168	5	46	BRIP1,FANCA,BLM,FANCD2,FANCI
Drug	ctd:D024505	Tocopherols	CTD	2.27e-05	0.352	0.00165	0.0169	6	77	KIF4A,BIRC5,RRM2,CCNB2,ASPM,CDK1
Drug	CID000448719	auto inducer 2	Stitch	2.27e-05	0.352	0.00165	0.0169	4	23	KIF23,PRC1,ANLN,AURKB
Drug	CID000257281	NSC-85245	Stitch	2.27e-05	0.352	0.00165	0.0169	4	23	CDC45,FANCA,ASPM,CDK1
Drug	ctd:C008661	nobiletin	CTD	2.27e-05	0.352	0.00165	0.0169	4	23	DEPDC1,CCNA2,H1-5,KIF11
Drug	CID005289542	UV-C	Stitch	2.93e-05	0.454	0.00212	0.0217	8	163	RAD51,VIM,BRIP1,PBK,RRM2,BLM,FANCD2,FANCI
Drug	ctd:D003345	Corticosterone	CTD	3.6e-05	0.559	0.0026	0.0266	10	272	PTTG1,UBE2C,MELK,LMNB1,TK1,CDK1,CDC20,TOP2A,KIFC1,AURKB
Drug	CID005473385	Thioguanine (usan	Stitch	3.73e-05	0.578	0.00268	0.0274	6	84	RAD51,SLC28A3,BLM,GGH,TK1,POLQ
Drug	ctd:C012976	flumequine	CTD	3.77e-05	0.584	0.00269	0.0275	4	26	RAD51,CCNA2,CCNB2,CDK1
Drug	CID000095509	octa-2,4,6-trienoic acid	Stitch	4.44e-05	0.689	0.00316	0.0323	5	53	PTTG1,HMMR,ECT2,CCNA2,BLM
Drug	CID000005394	temozolomide	Stitch	4.47e-05	0.693	0.00316	0.0324	7	127	BIRC5,PRC1,MELK,TK1,BUB1,CDK1,AURKB
Drug	ctd:C025589	ochratoxin A	CTD	4.54e-05	0.704	0.0032	0.0327	19	911	RAD51,VIM,PTTG1,BRIP1,GTSE1,UBE2C,BIRC5,NUF2,CCNA2,LMNB1,CCNB2,MKI67,PLAUR,CDK1,CDC20,ESPL1,SKA1,TOP2A,AURKB
Drug	CID000005056	trans-3,4,5-trihydroxystilbene	Stitch	4.72e-05	0.732	0.00331	0.0339	15	608	KIF23,PBK,BIRC5,RRM2,TTK,CCNA2,RAD51AP1,LMNB1,BRCA2,NDC80,ANLN,CCNB2,BUB1,CDK1,KIF11
Drug	ctd:C533894	LG 100815	CTD	4.85e-05	0.752	0.00338	0.0346	6	88	PTTG1,GPER1,HMMR,ECT2,CCNA2,BLM
Drug	CID000794323	S)-monastrol	Stitch	4.87e-05	0.755	0.00338	0.0346	5	54	KIF23,KIF4A,KIF11,AURKB,KIF2C
Drug	ctd:C062198	octa-2,4,6-trienoic acid	CTD	5.17e-05	0.802	0.00358	0.0366	6	89	PTTG1,GPER1,HMMR,ECT2,CCNA2,BLM
Drug	1069_DN	15d-PGJ2; Down 200; 10uM; MCF7; HT_HG-U133A_EA	Broad Institute CMAP Down	5.26e-05	0.816	0.00363	0.0371	8	177	CENPA,GTSE1,CCNF,MKI67,CCDC15,DNA2,ESPL1,PSRC1
Drug	CID006323413	1m0o	Stitch	5.81e-05	0.901	0.00399	0.0408	5	56	BIRC5,CCNB2,BUB1,ASPM,CDK1
Drug	ctd:C406082	monomethylarsonous acid	CTD	5.87e-05	0.91	0.004	0.0409	16	694	RAD51,E2F7,E2F2,MCM10,SGO1,CEP128,NCAPG2,KIF20B,ZWINT,FBLN1,H1-3,H1-5,MASTL,ESPL1,ATP2A1,AURKB
Drug	ctd:D005273	Fenbendazole	CTD	5.88e-05	0.912	0.004	0.0409	4	29	INCENP,MKI67,CDK1,AURKB
Drug	ctd:C494474	perchlorate	CTD	5.99e-05	0.93	0.00406	0.0415	7	133	BIRC5,CCNA2,LMNB1,TACC3,ATP2A1,KIF2C,MYBL2
Drug	ctd:C484810	VX680	CTD	6.23e-05	0.967	0.0042	0.043	3	11	CENPA,BIRC5,AURKB
Drug	CID000175468	12-bromolaurate	Stitch	6.33e-05	0.981	0.00423	0.0433	5	57	RAD51,FANCA,BLM,FANCD2,BRCA2
Drug	ctd:C410733	scriptaid	CTD	6.33e-05	0.981	0.00423	0.0433	5	57	NCAPG,NDC80,ANLN,CCNB2,KIF11
Drug	ctd:C584509	C646 compound	CTD	6.5e-05	1	0.00433	0.0443	30	1916	RAD51,FOXM1,TMSB15A,ATP8B3,FAM72D,TTF2,CENPW,UBE2C,SPC25,KIF4A,E2F2,DEPDC1,PFKFB4,RRM2,ATAD2,TTK,NCAPG2,GMNN,SPAG5,CCNA2,BLM,CCNF,NEK2,PTTG3P,BRCA2,ANLN,SHCBP1,BUB1,TPX2,PLAUR
Drug	ctd:C471109	4(2'-aminoethyl)amino-1,8-dimethylimidazo(1,2-a)quinoxaline	CTD	6.75e-05	1	0.00447	0.0457	4	30	RAD51,FANCA,FANCD2,BRCA2
Drug	ctd:D004074	Digitoxin	CTD	7.7e-05	1	0.00508	0.052	4	31	BIRC5,FANCD2,FANCI,CDK1
Drug	7511_DN	daunorubicin HCl; Down 200; 1uM; PC3; HT_HG-U133A	Broad Institute CMAP Down	7.74e-05	1	0.00509	0.052	8	187	KIF23,CENPA,GPER1,CENPE,BLM,LMNB1,BUB1,PSRC1
Drug	2053_DN	Disulfiram [97-77-8]; Down 200; 13.4uM; PC3; HT_HG-U133A	Broad Institute CMAP Down	8.04e-05	1	0.00526	0.0538	8	188	MXD3,CENPF,GTSE1,HJURP,GINS4,FANCA,CCNF,PSRC1
Drug	ctd:D014800	Vitallium	CTD	8.68e-05	1	0.00565	0.0578	9	244	BIRC5,ECT2,CCNA2,CCNF,TK1,CCNB2,MKI67,CDK1,TOP2A
Drug	ctd:C517284	monomethyl phthalate	CTD	8.72e-05	1	0.00566	0.0578	19	957	RAD51,TRERF1,VIM,EME1,CENPF,BIRC5,RRM2,GMNN,FANCA,NEK2,LMNB1,TIAM1,CCNB2,ASPM,H1-5,CDK1,CDC20,ESPL1,KIF11
Drug	ctd:C014175	pyrazolo(3,4-d)pyrimidine	CTD	8.87e-05	1	0.00573	0.0586	6	98	VIM,CENPA,BIRC5,CCNA2,CCNB2,CDK1
Drug	2202_DN	Gossypol [303-45-7]; Down 200; 7.8uM; HL60; HT_HG-U133A	Broad Institute CMAP Down	9.65e-05	1	0.00621	0.0635	8	193	MXD3,KIF23,CENPA,CENPF,NCAPH,BUB1,MKI67,TACC3
Drug	1226_DN	17-AAG; Down 200; 1uM; PC3; HT_HG-U133A	Broad Institute CMAP Down	0.0001	1	0.00641	0.0656	8	194	MXD3,DTL,MCM10,BLM,ORC1,BRCA2,H1-3,TACC3
Drug	CID000004584	AC1L1IHP	Stitch	0.000102	1	0.00652	0.0666	16	728	MXD3,VIM,PDE3B,KIF4A,CCNA2,CDC45,NEK2,TK1,CCNB2,RASA4CP,TPX2,CDK1,KIF11,KIFC1,AURKB,KIF2C
Drug	ctd:D015739	Nocodazole	CTD	0.000103	1	0.00652	0.0666	5	63	BIRC5,GMNN,BUB1,CDK1,AURKB
Drug	1370_UP	Atropine-N-oxide hydrochloride [4574-60-1]; Up 200; 11.8uM; HL60; HG-U133A	Broad Institute CMAP Up	0.000104	1	0.00654	0.0668	8	195	TTF2,KIF23,KIF20B,RAD51AP1,BRCA2,CEP152,DNA2,TMT1A
Drug	1132_DN	BW-B 70C; Down 200; 31.6uM; MCF7; HT_HG-U133A_EA	Broad Institute CMAP Down	0.000104	1	0.00654	0.0668	8	195	GTSE1,MCM10,GMNN,FANCA,ORC1,RAD51AP1,CCDC15,TMT1A
Drug	ctd:C023616	zinc chromate	CTD	0.000107	1	0.00669	0.0684	3	13	RAD51,BRCA2,MKI67
Drug	CID005326843	aloisine A	Stitch	0.000107	1	0.00669	0.0684	3	13	CCNA2,CCNB2,CDK1
Drug	6692_DN	Chlorprothixene hydrochloride [6469-93-8]; Down 200; 11.4uM; PC3; HT_HG-U133A	Broad Institute CMAP Down	0.000107	1	0.00669	0.0684	8	196	MXD3,FAM184A,INCENP,GPER1,MELK,ORC1,RAD51AP1,NEIL3
Drug	3694_DN	0175029-0000 [211245-78-2]; Down 200; 1uM; PC3; HT_HG-U133A	Broad Institute CMAP Down	0.000111	1	0.00684	0.07	8	197	RAD51,REXO5,SPC25,HMMR,LMNB1,BRCA2,H1-3,PSRC1
Drug	1224_DN	trifluoperazine dihydrochloride; Down 200; 10uM; PC3; HT_HG-U133A	Broad Institute CMAP Down	0.000111	1	0.00684	0.07	8	197	KIF23,BRIP1,ARHGAP11A,KIF20B,CCNA2,ORC1,H1-3,ESPL1
Drug	1401_UP	Tranexamic acid [1197-18-8]; Up 200; 25.4uM; HL60; HG-U133A	Broad Institute CMAP Up	0.000111	1	0.00684	0.07	8	197	PDE3B,KIF23,MIS18BP1,CENPF,ECT2,BRCA2,DNA2,TMT1A
Drug	CID004631220	AC1NDT8D	Stitch	0.000112	1	0.00684	0.07	4	34	BRIP1,FANCA,BLM,FANCD2
Drug	7203_DN	Vidarabine [5536-17-4]; Down 200; 15uM; MCF7; HT_HG-U133A	Broad Institute CMAP Down	0.000119	1	0.00728	0.0745	8	199	KIF23,CENPF,HMMR,TIAM1,NDC80,H1-3,SKA1,PSRC1
Drug	CID005005498	alsterpaullone	Stitch	0.000125	1	0.00762	0.0779	4	35	CCNA2,FANCD2,CCNB2,CDK1
Drug	ctd:C031927	hydroquinone	CTD	0.000128	1	0.00774	0.0792	8	201	CENPA,HJURP,CCNF,CDCA2,H1-3,H1-5,TOP2A,PSRC1
Drug	CID005284643	4-HT	Stitch	0.00013	1	0.00784	0.0802	6	105	RAD51,TRERF1,BIRC5,CCNA2,NDC80,AURKB
Drug	ctd:C016104	sodium bichromate	CTD	0.000136	1	0.00818	0.0837	26	1614	RAD51,PCLAF,GTSE1,E2F2,MCM10,ARHGAP11A,RRM2,ECT2,TRIP13,GMNN,ZWINT,ORC1,RAD51AP1,MT3,CENPM,MKI67,PLAUR,CDK1,CDC20,CLSPN,KIF18B,TMT1A,TOP2A,PSRC1,ZNF367,MYBL2
Drug	ctd:C005223	methyleugenol	CTD	0.000156	1	0.00935	0.0957	4	37	INCENP,MKI67,CDK1,AURKB
Drug	CID000135340	AC1Q2W3F	Stitch	0.000162	1	0.00957	0.0978	2	3	PCLAF,NDC80
Drug	ctd:C418868	PBOX-6	CTD	0.000162	1	0.00957	0.0978	2	3	BIRC5,CDK1
Drug	CID005282817	8Z, 10E, 12Z-octadecatrienoic acid	Stitch	0.000162	1	0.00957	0.0978	2	3	FANCD2,GGH
Drug	CID000004987	K00014	Stitch	0.000174	1	0.0102	0.104	4	38	ECT2,CCNB2,RACGAP1,CDK1
Drug	ctd:D009764	o-Phthalaldehyde	CTD	0.000174	1	0.0102	0.104	4	38	CCNA2,MKI67,CDK1,CDC20
Drug	CID000001174	uracil	Stitch	0.000181	1	0.0106	0.108	9	269	RAD51,SLC28A3,RRM2,FANCA,BLM,LMNB1,TK1,NEIL3,POLQ
Drug	ctd:D012834	Silver	CTD	0.000184	1	0.0107	0.11	29	1933	NUSAP1,MXD3,VIM,LYPD6,PTTG1,CENPE,CENPL,CENPF,HJURP,BIRC5,RDM1,DEPDC1,CIT,SPAG5,ZWINT,CCNF,ORC1,MT3,LMNB1,ARHGEF39,TK1,MKI67,ASPM,PLAUR,C5,CDK1,TACC3,KNL1,KIF2C
Drug	CID000107707	Zlllal	Stitch	0.00019	1	0.011	0.113	14	613	MXD3,UBE2C,BIRC5,E2F2,SGO1,CCNA2,ORC1,LMNB1,H3C8,CCNB2,TPX2,H1-3,H1-5,CDK1
Drug	CID000130105	CV-1	Stitch	0.00019	1	0.011	0.113	8	213	TRERF1,VIM,FANCA,ORC1,NDC80,TK1,BUB1,TACC3
Drug	ctd:D003474	Curcumin	CTD	0.000192	1	0.011	0.113	17	850	RAD51,MXD3,VIM,GPER1,UBE2C,BIRC5,PFKFB4,CCNA2,FANCD2,FANCI,MKI67,PLAUR,CDK1,CDC20,TMT1A,TOP2A,AURKB
Drug	CID000011254	diepoxybutane	Stitch	0.000194	1	0.0112	0.114	6	113	RAD51,BRIP1,FANCA,BLM,FANCD2,FANCI
Drug	CID000025440	Demetric acid	Stitch	0.000213	1	0.0121	0.124	4	40	BRIP1,BLM,FANCD2,FANCI
Drug	ctd:C006068	propylparaben	CTD	0.000213	1	0.0121	0.124	4	40	GPER1,CCNA2,CDK1,CDC20
Drug	CID004629339	AC1NDP1U	Stitch	0.000214	1	0.0122	0.124	6	115	BRIP1,RRM2,FANCA,BLM,FANCD2,FANCI
Drug	ctd:C038753	leptomycin B	CTD	0.00022	1	0.0125	0.127	5	74	PTTG1,BIRC5,PRC1,CCNB2,CDK1
Drug	ctd:D064704	Levofloxacin	CTD	0.000222	1	0.0125	0.128	7	164	VIM,PTTG1,SPA17,RRM2,LMNB1,C5,CDK1
Drug	ctd:D007529	Isoflavones	CTD	0.000223	1	0.0125	0.128	8	218	KIF4A,PRC1,CCNB2,H1-3,MKI67,RACGAP1,TOP2A,KIF2C
Drug	ctd:C054852	7-hydroxystaurosporine	CTD	0.000234	1	0.0131	0.134	4	41	BIRC5,RRM2,MKI67,CDK1
Drug	CID000446057	1hef	Stitch	0.000234	1	0.0131	0.134	4	41	FANCA,ESCO2,FANCD2,BRCA2
Drug	ctd:D001205	Ascorbic Acid	CTD	0.000243	1	0.0135	0.138	14	628	VIM,KIF23,BIRC5,ATAD2,CIT,FBLN1,MT3,BUB1,MKI67,C5,CDK1,TOP2A,AURKB,MYBL2
Drug	ctd:D002083	Butylated Hydroxyanisole	CTD	0.000246	1	0.0136	0.139	6	118	CCNA2,RAD51AP1,MKI67,CDK1,CDC20,AURKB
Drug	ctd:C547185	riccardin D	CTD	0.000249	1	0.0138	0.141	5	76	RAD51,GTSE1,CCNA2,BLM,RAD54L
Drug	CID000001690	4-epidoxorubicin	Stitch	0.000251	1	0.0138	0.141	16	788	VIM,PTTG1,PCLAF,PBK,BIRC5,CCNA2,LMNB1,BRCA2,H3C8,NDC80,TK1,H1-3,H1-5,CDK1,POLQ,KNL1
Drug	ctd:C016517	indole-3-carbinol	CTD	0.000262	1	0.0143	0.147	20	1130	VIM,PTTG1,PDE3B,CENPL,CENPF,UBE2C,SPC25,GINS4,BIRC5,RRM2,ATAD2,CENPK,CCNA2,ZWINT,CCNF,BRCA2,DIAPH3,PRR11,TOP2A,AURKB
Drug	ctd:D058185	Magnetite Nanoparticles	CTD	0.000265	1	0.0145	0.148	22	1310	CENPE,DTL,E2F7,BIRC5,E2F2,HMMR,ATAD2,ECT2,NCAPG2,GMNN,KIF20B,ESCO2,BLM,NEK2,BRCA2,MKI67,PLAUR,CLSPN,TOP2A,RAD54L,ZNF367,KIF11
Drug	ctd:D008701	Methapyrilene	CTD	0.000266	1	0.0145	0.148	10	347	NUSAP1,PTTG1,UBE2C,CCNB2,MKI67,CDK1,CDC20,TOP2A,KIF11,KIFC1
Drug	CID000003134	6-DMAP	Stitch	0.000282	1	0.0153	0.156	4	43	PDE3B,CCNA2,CCNB2,CDK1
Drug	CID000444209	AC1L9FX4	Stitch	0.000308	1	0.0167	0.171	4	44	BIRC5,FANCD2,CDK1,AURKB
Drug	CID009549260	GSJ	Stitch	0.000322	1	0.0172	0.176	2	4	CIT,SPAG5
Drug	CID000398148	NW-1	Stitch	0.000322	1	0.0172	0.176	2	4	PCLAF,CDK1
Drug	CID000158374	isohomohalichondrin B	Stitch	0.000322	1	0.0172	0.176	2	4	CCNA2,CDK1
Drug	1011_DN	15d-PGJ2; Down 200; 10uM; MCF7; HT_HG-U133A_EA	Broad Institute CMAP Down	0.00034	1	0.0181	0.186	7	176	BRIP1,DTL,MCM10,CCNF,ESPL1,PSRC1,RAD54L
Drug	CID000006235	Trenimon	Stitch	0.000351	1	0.0185	0.189	3	19	FANCA,BLM,FANCD2
Drug	ctd:C542662	AC 93253	CTD	0.000351	1	0.0185	0.189	3	19	BIRC5,CCNA2,MKI67
Drug	ctd:D009588	Nitrogen Mustard Compounds	CTD	0.000351	1	0.0185	0.189	3	19	VIM,FANCD2,BRCA2
Drug	CID000440315	C04378	Stitch	0.000356	1	0.0187	0.191	5	82	VIM,H3C8,H1-3,H1-5,TMT1A
Drug	CID000028780	benomyl	Stitch	0.000381	1	0.02	0.204	6	128	NUF2,CCNB2,BUB1,CDC20,KIF11,KIFC1
Drug	3688_DN	Trichostatin A, from Streptomyces sp.; Down 200; 0.1uM; PC3; HT_HG-U133A	Broad Institute CMAP Down	0.00039	1	0.0204	0.208	7	180	CENPA,GPER1,CENPF,GTSE1,GINS4,LMNB1,CEP152
Drug	CID000369401	paullone	Stitch	0.00041	1	0.0212	0.217	3	20	CCNA2,CCNB2,CDK1
Drug	CID005159168	AC1NPJ0T	Stitch	0.00041	1	0.0212	0.217	3	20	MYO5C,KIF11,KIFC1
Drug	CID003021728	CI-930	Stitch	0.00041	1	0.0212	0.217	3	20	PDE3B,PCLAF,CIT
Drug	7067_DN	GW8510; Down 200; 10uM; PC3; HT_HG-U133A	Broad Institute CMAP Down	0.000416	1	0.0215	0.219	7	182	KIF23,HJURP,TTK,CCNA2,NDC80,ASPM,ESPL1
Drug	ctd:D004113	Succimer	CTD	0.000424	1	0.0218	0.223	21	1264	CENPE,DTL,E2F7,E2F2,HMMR,ATAD2,ECT2,NCAPG2,GMNN,KIF20B,ESCO2,BLM,NEK2,BRCA2,MKI67,PLAUR,CLSPN,TOP2A,RAD54L,ZNF367,KIF11
Drug	CID000447569	AC1L9KZG	Stitch	0.000468	1	0.024	0.245	4	49	CENPK,SPAG5,CCNA2,MKI67
Drug	ctd:D000069349	Linezolid	CTD	0.000476	1	0.0243	0.248	3	21	TRIP13,MKI67,KIFC1
Drug	7051_DN	Alsterpaullone; Down 200; 10uM; MCF7; HT_HG-U133A	Broad Institute CMAP Down	0.00049	1	0.0249	0.255	7	187	CENPA,DTL,HJURP,NCAPH,TTK,NDC80,ASPM
Drug	7050_DN	lomustine; Down 200; 100uM; PC3; HT_HG-U133A	Broad Institute CMAP Down	0.000506	1	0.0256	0.262	7	188	MXD3,BRIP1,CCNA2,BUB1,CEP152,ESPL1,PSRC1
Drug	ctd:D003561	Cytarabine	CTD	0.000514	1	0.026	0.266	13	598	RAD51,MXD3,GPER1,UBE2C,PRC1,RRM2,ATL1,FBLN1,BRCA2,NDC80,TK1,CCDC15,PSRC1
Drug	913_DN	forskolin; Down 200; 50uM; MCF7; HT_HG-U133A_EA	Broad Institute CMAP Down	0.000522	1	0.0261	0.267	7	189	BRIP1,SPC25,MCM10,BRCA2,BUB1,CCDC15,SKA1
Drug	4716_DN	0175029-0000 [211245-78-2]; Down 200; 1uM; MCF7; HT_HG-U133A	Broad Institute CMAP Down	0.000522	1	0.0261	0.267	7	189	DTL,BLM,RAD51AP1,BRCA2,CCDC15,ESPL1,KIF11
Drug	7074_DN	MS-275; Down 200; 10uM; PC3; HT_HG-U133A	Broad Institute CMAP Down	0.000522	1	0.0261	0.267	7	189	MXD3,BRIP1,CCNF,LMNB1,BUB1,RAD54L,KIF2C
Drug	ctd:C522781	biflorin	CTD	0.000533	1	0.0261	0.267	2	5	MELK,RAD54L
Drug	CID003006964	A1110U	Stitch	0.000533	1	0.0261	0.267	2	5	RRM2,TK1
Drug	CID003006985	348U87	Stitch	0.000533	1	0.0261	0.267	2	5	RRM2,TK1
Drug	CID006102824	N-4-t	Stitch	0.000533	1	0.0261	0.267	2	5	RAD51,KIF11
Drug	ctd:D002218	Carbadox	CTD	0.000533	1	0.0261	0.267	2	5	MKI67,TOP2A
Drug	CID006263849	Pyrazolopyridazine 1a	Stitch	0.000533	1	0.0261	0.267	2	5	CCNB2,CDK1
Drug	CID005487772	Citrusinine-I	Stitch	0.000533	1	0.0261	0.267	2	5	RRM2,TK1
Drug	ctd:D004791	Enzyme Inhibitors	CTD	0.000538	1	0.0262	0.268	25	1666	VIM,KIF23,CIP2A,GTSE1,PBK,KIF4A,PRC1,NCAPH,TRIP13,CEP55,FANCD2,GGH,NCAPG,LMNB1,ANLN,TK1,FANCI,TPX2,H1-3,MKI67,ASPM,MASTL,DIAPH3,TACC3,SKA3
Drug	ctd:D013412	Sulfadimethoxine	CTD	0.000548	1	0.0264	0.27	3	22	RAD51AP1,MKI67,CDK1
Drug	ctd:C119737	8-prenylnaringenin	CTD	0.000548	1	0.0264	0.27	3	22	MKI67,KIF11,KIF2C
Drug	ctd:C541528	licochalcone B	CTD	0.000548	1	0.0264	0.27	3	22	BIRC5,CCNA2,CDK1
Drug	ctd:D015125	Oxyquinoline	CTD	0.000556	1	0.0264	0.27	8	250	SPC25,CCDC18,GINS4,SPA17,CENPK,ZWINT,MASTL,NEIL3
Drug	4454_DN	thioridazine hydrochloride; Down 200; 10uM; PC3; HT_HG-U133A	Broad Institute CMAP Down	0.000556	1	0.0264	0.27	7	191	GPER1,DTL,FANCA,ORC1,FBLN1,LMNB1,MKI67
Drug	2857_DN	Mycophenolic acid [24280-93-1]; Down 200; 12.4uM; MCF7; HT_HG-U133A	Broad Institute CMAP Down	0.000556	1	0.0264	0.27	7	191	PDE3B,CENPA,HJURP,HMMR,CCNF,NDC80,ASPM
Drug	4289_DN	0179445-0000 [211246-22-9]; Down 200; 10uM; PC3; HT_HG-U133A	Broad Institute CMAP Down	0.000556	1	0.0264	0.27	7	191	MXD3,BRIP1,GINS4,LMNB1,ESPL1,PSRC1,AURKB
Drug	941_DN	rottlerin; Down 200; 10uM; MCF7; HT_HG-U133A_EA	Broad Institute CMAP Down	0.000556	1	0.0264	0.27	7	191	PDE3B,GPER1,PCLAF,GINS4,MCM10,LMNB1,POLQ
Drug	ctd:C010902	decabromobiphenyl ether	CTD	0.00056	1	0.0266	0.272	24	1574	ATP8B3,VIM,FAM184A,CENPA,INCENP,UBE2C,RRM2,CCNA2,CDC45,SPC24,NEK2,FBLN1,NDC80,ANLN,KCNQ3,PLAUR,CDK1,TACC3,CDC20,POLQ,SKA1,ATP2A1,KIF11,KIF2C
Drug	4449_DN	17-AAG; Down 200; 1uM; PC3; HT_HG-U133A	Broad Institute CMAP Down	0.000573	1	0.0271	0.277	7	192	RAD51,MXD3,DTL,PFKFB4,MCM10,ORC1,BUB1
Drug	6485_DN	Chrysin [480-40-0]; Down 200; 15.8uM; MCF7; HT_HG-U133A	Broad Institute CMAP Down	0.000591	1	0.0276	0.282	7	193	SPC25,KIF20B,NCAPG,CCDC15,PLAUR,DNA2,KIF11
Drug	7084_DN	MS-275; Down 200; 10uM; PC3; HT_HG-U133A	Broad Institute CMAP Down	0.000591	1	0.0276	0.282	7	193	BRIP1,MCM10,ARHGAP11A,ORC1,BRCA2,BUB1,MKI67
Drug	3181_DN	Ethacrynic acid [58-54-8]; Down 200; 13.2uM; MCF7; HT_HG-U133A	Broad Institute CMAP Down	0.000591	1	0.0276	0.282	7	193	RAD51,MXD3,DTL,TIAM1,NEIL3,PLAUR,TMT1A
Drug	7388_DN	PNU-0251126 [267429-19-6]; Down 200; 10uM; PC3; HT_HG-U133A	Broad Institute CMAP Down	0.000591	1	0.0276	0.282	7	193	CENPA,CENPE,SPC25,HMMR,BUB1,MKI67,PSRC1
Drug	CID006445533	LAQ824	Stitch	0.000604	1	0.0281	0.288	5	92	BIRC5,TK1,H1-3,H1-5,AURKB
Drug	4617_DN	Thonzonium bromide [553-08-2]; Down 200; 6.8uM; PC3; HT_HG-U133A	Broad Institute CMAP Down	0.000609	1	0.0282	0.289	7	194	MXD3,CENPF,SPC25,ARHGAP11A,CCNA2,MKI67,PSRC1
Drug	6876_DN	BAS 012416453; Down 200; 38uM; PC3; HT_HG-U133A	Broad Institute CMAP Down	0.000609	1	0.0282	0.289	7	194	CENPN,GPER1,SPC25,FBLN1,NDC80,TK1,MYBL2
Drug	500_DN	copper(II) sulfate pentahydrate; Down 200; 100uM; ssMCF7; HG-U133A	Broad Institute CMAP Down	0.000648	1	0.0299	0.305	7	196	GPER1,LMO3,KIF20B,CCNF,FBLN1,PLAUR,RAD54L
Drug	CID000003750	AC1L7AJI	Stitch	0.000649	1	0.0299	0.305	8	256	BIRC5,HMMR,TTK,CCNA2,CCNF,CCNB2,BUB1,AURKB
Drug	4137_DN	Mycophenolic acid [24280-93-1]; Down 200; 12.4uM; MCF7; HT_HG-U133A	Broad Institute CMAP Down	0.000667	1	0.0304	0.311	7	197	VIM,CENPA,HJURP,HMMR,CCNF,H1-3,C5
Drug	7185_DN	Ticarcillin sodium [4697-14-7]; Down 200; 9.4uM; MCF7; HT_HG-U133A	Broad Institute CMAP Down	0.000667	1	0.0304	0.311	7	197	CENPE,GTSE1,HMMR,NCAPH,KIF20B,TIAM1,PSRC1
Drug	882_DN	ionomycin calcium salt; Down 200; 2uM; MCF7; HT_HG-U133A_EA	Broad Institute CMAP Down	0.000667	1	0.0304	0.311	7	197	BRIP1,CENPE,PCLAF,DTL,LMNB1,BUB1,MKI67
Drug	782_UP	estradiol, USP; Up 200; 0.01uM; HL60; HG-U133A	Broad Institute CMAP Up	0.000688	1	0.0313	0.32	7	198	PDE3B,REXO5,PBK,NCAPG,LMNB1,NDC80,BUB1
Drug	2533_DN	(R) -Naproxen sodium salt [26159-34-2]; Down 200; 15.8uM; HL60; HT_HG-U133A	Broad Institute CMAP Down	0.000708	1	0.0319	0.327	7	199	KIF23,CENPA,CENPE,GTSE1,BMAL2,C5,PSRC1
Drug	4085_DN	Thioridazine hydrochloride [130-61-0]; Down 200; 9.8uM; PC3; HT_HG-U133A	Broad Institute CMAP Down	0.000708	1	0.0319	0.327	7	199	DTL,FANCA,ORC1,LMNB1,BRCA2,H1-3,DNA2
Drug	ctd:D020106	Acrylamide	CTD	0.000708	1	0.0319	0.327	7	199	VIM,CENPF,RAD51AP1,MKI67,KCNQ3,ATP2A1,TOP2A
Drug	4828_DN	Simvastatin [79902-63-9]; Down 200; 9.6uM; MCF7; HT_HG-U133A	Broad Institute CMAP Down	0.000729	1	0.0328	0.335	7	200	FAM184A,PDE3B,BRIP1,SPC25,GINS4,POLQ,TMT1A
Drug	ctd:C049584	2-amino-1-methyl-6-phenylimidazo(4,5-b)pyridine	CTD	0.000755	1	0.0339	0.346	12	545	CENPF,TTK,ATL1,CCNA2,NEK2,TK1,BUB1,MKI67,CDK1,DIAPH3,ATP2A1,TOP2A
Drug	ctd:C549753	5,7,3'-trihydroxy-3,4'-dimethoxyflavone	CTD	0.000796	1	0.0352	0.36	2	6	FOXM1,CDK1
Drug	CID000196058	penduline	Stitch	0.000796	1	0.0352	0.36	2	6	CIT,SPAG5
Drug	CID000126793	inositol 1,2-cyclic 4-bisphosphate	Stitch	0.000796	1	0.0352	0.36	2	6	INCENP,AURKB
Drug	CID006398629	diarsenic	Stitch	0.000796	1	0.0352	0.36	2	6	CCNA2,CDK1
Drug	CID005281608	chrysosplenetin	Stitch	0.000796	1	0.0352	0.36	2	6	CCNA2,CDK1
Drug	ctd:C543008	bis(4-hydroxyphenyl)sulfone	CTD	0.00082	1	0.0361	0.37	10	401	PTTG1,CENPF,UBE2C,BIRC5,PFKFB4,SPA17,TRIP13,CDC45,TPX2,CDC20
Drug	ctd:D003976	Diazinon	CTD	0.000846	1	0.0372	0.38	23	1524	FOXM1,MXD3,VIM,PTTG1,CENPF,UBE2C,BIRC5,NUF2,TRIP13,TTK,KIF20B,SPAG5,CCNF,CDCA2,NEK2,NDC80,MKI67,CDK1,TACC3,CDC20,ESPL1,CDCA5,ZNF367
Drug	ctd:D014284	Triiodothyronine	CTD	0.000862	1	0.0378	0.386	11	477	BMAL2,NCAPG2,CCNA2,CDC45,LMNB1,CCNB2,ASPM,H1-5,CDK1,TACC3,MYBL2
Drug	CID000001292	PPCM	Stitch	0.000949	1	0.0415	0.424	4	59	FANCA,BLM,FANCD2,LMNB1
Drug	ctd:D001554	Benzene	CTD	0.00096	1	0.0418	0.428	16	892	RAD51,EME1,DEPDC1,SPAG5,CCNF,CDCA2,ORC1,LMNB1,BRCA2,ANLN,MKI67,PLAUR,CDK1,TOP2A,PSRC1,KIFC1
Drug	CID011968289	[(2S)-2-[(Z)-dodec-9-enoyl]oxy-3-tetradecanoyloxypropyl] [(2R,3R,5S,6R)-2,3,4,5,6-pentahydroxycyclohexyl] phosphate	Stitch	0.00101	1	0.0439	0.449	4	60	BRIP1,FANCA,BLM,FANCD2
Drug	ctd:D006918	Hydroxyurea	CTD	0.00108	1	0.0469	0.48	7	214	UBE2C,PRC1,RRM2,CCNA2,BLM,FANCD2,PSRC1
Drug	ctd:C049032	pinosylvin	CTD	0.0011	1	0.0473	0.483	5	105	CENPF,BIRC5,RRM2,CCNA2,CDCA2
Drug	CID000004566	4 SP	Stitch	0.00111	1	0.0473	0.483	2	7	CCNA2,CDK1
Drug	CID000043912	GC-43	Stitch	0.00111	1	0.0473	0.483	2	7	RASA4CP,IQGAP3
Drug	ctd:C494898	4-oxofenretinide	CTD	0.00111	1	0.0473	0.483	2	7	CCNA2,CDK1
Drug	CID000104788	gonyautoxin II	Stitch	0.00111	1	0.0473	0.483	2	7	TRERF1,CIT
Drug	ctd:C022186	xanthatin	CTD	0.00111	1	0.0473	0.483	2	7	CDK1,TOP2A
Drug	CID000002607	AC1L1E22	Stitch	0.00114	1	0.0486	0.497	4	62	PTTG1,BIRC5,CCNB2,ESPL1
Drug	CID000002144	EG 2	Stitch	0.00115	1	0.0486	0.497	5	106	INCENP,BIRC5,CCNB2,KIF11,AURKB
Disease	C2239176	Liver carcinoma	DisGeNET Curated	2.67e-80	4.54e-77	4.54e-77	3.64e-76	70	507	FOXM1,NUSAP1,TICRR,PTTG1,KIF23,CENPW,CENPA,CENPE,CENPF,PCLAF,GTSE1,UBE2C,DTL,HJURP,SPC25,PBK,KIF4A,BIRC5,DEPDC1,NUF2,HMMR,MCM10,PRC1,ARHGAP11A,RRM2,NCAPH,ECT2,TRIP13,TTK,MELK,GMNN,ZWINT,CEP55,CDC45,FANCD2,CCNF,CDCA2,ORC1,NEK2,NCAPG,NDC80,ARHGEF39,CENPM,ANLN,TK1,CCNB2,FANCI,BUB1,TPX2,MKI67,ASPM,RACGAP1,NEIL3,CDK1,TACC3,SKA3,CDC20,KIF18B,SKA1,CDCA5,DEPDC1B,IQGAP3,TOP2A,FAM72B,RAD54L,KIF11,KIFC1,AUR…
Disease	C0265219	Miller Dieker syndrome	DisGeNET Curated	1.79e-10	3.05e-07	1.52e-07	1.22e-06	7	29	RAD51,BRIP1,FANCA,BLM,FANCD2,BRCA2,FANCI
Disease	C0265202	Seckel syndrome	DisGeNET Curated	1.67e-09	2.85e-06	9.5e-07	7.62e-06	6	22	CENPE,CENPF,GMNN,ORC1,CEP152,DNA2
Disease	C0015625	Fanconi Anemia	DisGeNET Curated	3.92e-09	6.67e-06	1.67e-06	1.34e-05	6	25	RAD51,BRIP1,FANCA,FANCD2,BRCA2,FANCI
Disease	C0023465	Acute monocytic leukemia	DisGeNET Curated	5.07e-09	8.64e-06	1.73e-06	1.39e-05	6	26	RAD51,BRIP1,FANCA,BLM,FANCD2,FANCI
Disease	C1136382	Sclerocystic Ovaries	DisGeNET Curated	7.28e-09	1.24e-05	1.77e-06	1.42e-05	10	144	PDE3B,PBK,HMMR,RRM2,TTK,CEP55,ANLN,ASPM,RACGAP1,TOP2A
Disease	C0032460	Polycystic Ovary Syndrome	DisGeNET Curated	7.28e-09	1.24e-05	1.77e-06	1.42e-05	10	144	PDE3B,PBK,HMMR,RRM2,TTK,CEP55,ANLN,ASPM,RACGAP1,TOP2A
Disease	cv:C0015625	Fanconi anemia	Clinical Variations	8.77e-09	1.49e-05	1.87e-06	1.5e-05	5	14	BRIP1,FANCA,FANCD2,BRCA2,FANCI
Disease	DOID:0070296 (is_implicated_in)	primary autosomal recessive microcephaly (is_implicated_in)	AllianceGenome	1.9e-08	3.23e-05	3.59e-06	2.88e-05	5	16	NCAPH,LMNB1,BUB1,ASPM,KNL1
Disease	C4704874	Mammary Carcinoma, Human	DisGeNET Curated	3.42e-08	5.82e-05	4.83e-06	3.87e-05	16	525	RAD51,FOXM1,TRERF1,VIM,BRIP1,GPER1,CENPF,UBE2C,BIRC5,HMMR,PRC1,MT3,BRCA2,MKI67,TOP2A,RAD54L
Disease	C1257931	Mammary Neoplasms, Human	DisGeNET Curated	3.42e-08	5.82e-05	4.83e-06	3.87e-05	16	525	RAD51,FOXM1,TRERF1,VIM,BRIP1,GPER1,CENPF,UBE2C,BIRC5,HMMR,PRC1,MT3,BRCA2,MKI67,TOP2A,RAD54L
Disease	C1458155	Mammary Neoplasms	DisGeNET Curated	3.6e-08	6.13e-05	4.83e-06	3.87e-05	16	527	RAD51,FOXM1,TRERF1,VIM,BRIP1,GPER1,CENPF,UBE2C,BIRC5,HMMR,PRC1,MT3,BRCA2,MKI67,TOP2A,RAD54L
Disease	C1855710	Bone marrow hypocellularity	DisGeNET Curated	3.69e-08	6.28e-05	4.83e-06	3.87e-05	5	18	BRIP1,FANCA,FANCD2,BRCA2,FANCI
Disease	C0678222	Breast Carcinoma	DisGeNET Curated	4.78e-08	8.14e-05	5.82e-06	4.66e-05	16	538	RAD51,FOXM1,TRERF1,VIM,BRIP1,GPER1,CENPF,UBE2C,BIRC5,HMMR,PRC1,MT3,BRCA2,MKI67,TOP2A,RAD54L
Disease	C3463824	MYELODYSPLASTIC SYNDROME	DisGeNET Curated	8.38e-08	0.000143	9.2e-06	7.37e-05	7	67	RAD51,BRIP1,FANCA,BLM,FANCD2,BRCA2,FANCI
Disease	114480	BREAST CANCER	OMIM MedGen	8.64e-08	0.000147	9.2e-06	7.37e-05	5	21	RAD51,BRIP1,HMMR,BRCA2,RAD54L
Disease	DOID:13636 (is_implicated_in)	Fanconi anemia (is_implicated_in)	AllianceGenome	1.06e-07	0.00018	1.05e-05	8.45e-05	4	9	FANCA,FANCD2,BRCA2,FANCI
Disease	C0431350	Primary microcephaly	DisGeNET Curated	1.11e-07	0.00019	1.05e-05	8.45e-05	5	22	POC1A,CIT,ASPM,CEP152,KNL1
Disease	DOID:1612 (is_implicated_in)	breast cancer (is_implicated_in)	AllianceGenome	1.4e-07	0.000238	1.25e-05	0.000101	9	149	RAD51,BRIP1,HMMR,FANCA,FANCD2,BRCA2,MKI67,CDK1,RAD54L
Disease	C0030312	Pancytopenia	DisGeNET Curated	2.73e-07	0.000465	2.33e-05	0.000187	5	26	BRIP1,FANCA,FANCD2,BRCA2,FANCI
Disease	cv:C0006142	Malignant tumor of breast	Clinical Variations	3.34e-07	0.000569	2.47e-05	0.000198	5	27	RAD51,BRIP1,HMMR,BRCA2,RAD54L
Disease	cv:C1458155	Breast neoplasm	Clinical Variations	3.34e-07	0.000569	2.47e-05	0.000198	5	27	RAD51,BRIP1,HMMR,BRCA2,RAD54L
Disease	cv:C0346153	Familial cancer of breast	Clinical Variations	3.34e-07	0.000569	2.47e-05	0.000198	5	27	RAD51,BRIP1,HMMR,BRCA2,RAD54L
Disease	C0006142	Malignant neoplasm of breast	DisGeNET Curated	4.43e-07	0.000754	3.14e-05	0.000252	21	1074	RAD51,FOXM1,TRERF1,VIM,BRIP1,GPER1,CENPF,UBE2C,BIRC5,HMMR,PFKFB4,PRC1,ARHGAP11A,ECT2,MT3,BRCA2,MKI67,MAP7D2,CLSPN,TOP2A,RAD54L
Disease	C0023418	leukemia	DisGeNET Curated	5.6e-07	0.000954	3.82e-05	0.000306	6	55	FOXM1,BRIP1,FANCA,BLM,FANCD2,TOP2A
Disease	C4228778	Abnormality of radial ray	DisGeNET Curated	9.56e-07	0.00163	6.26e-05	0.000502	5	33	BRIP1,FANCA,FANCD2,BRCA2,FANCI
Disease	cv:C3711387	Autosomal recessive primary microcephaly	Clinical Variations	1.12e-06	0.0019	7.03e-05	0.000564	4	15	CENPE,ASPM,CEP152,KNL1
Disease	C1292778	Chronic myeloproliferative disorder	DisGeNET Curated	3.11e-06	0.0053	0.000189	0.00152	4	19	CENPE,CENPF,GMNN,ORC1
Disease	C0278996	Malignant Head and Neck Neoplasm	DisGeNET Curated	4.17e-06	0.0071	0.000245	0.00196	5	44	RAD51,BRIP1,FANCA,FANCD2,FANCI
Disease	EFO_0005192	obsolete_red blood cell distribution width	GWAS	4.44e-06	0.00756	0.000252	0.00202	22	1347	VIM,BRIP1,SCG5,RMI2,CENPO,E2F2,PRC1,ECT2,CIT,GMNN,CCNA2,CCNF,CDCA2,NEK2,H3C8,ANLN,TK1,FANCI,PLAUR,CDCA5,KNL1,MYBL2
Disease	C0220636	Malignant neoplasm of salivary gland	DisGeNET Curated	4.67e-06	0.00795	0.000256	0.00206	5	45	DTL,FANCA,ASPM,ESPL1,TOP2A
Disease	C1868684	EAR, PATELLA, SHORT STATURE SYNDROME	DisGeNET Curated	5.5e-06	0.00937	0.000291	0.00233	3	7	GMNN,CDC45,ORC1
Disease	C3711387	Autosomal Recessive Primary Microcephaly	DisGeNET Curated	5.8e-06	0.00987	0.000291	0.00233	4	22	CIT,ASPM,CEP152,KNL1
Disease	C0036095	Salivary Gland Neoplasms	DisGeNET Curated	5.81e-06	0.00989	0.000291	0.00233	5	47	DTL,FANCA,ASPM,ESPL1,TOP2A
Disease	DOID:13636 (implicated_via_orthology)	Fanconi anemia (implicated_via_orthology)	AllianceGenome	8.77e-06	0.0149	0.000427	0.00342	3	8	RAD51,BRIP1,FANCD2
Disease	C1858516	MICROCEPHALY 4, PRIMARY, AUTOSOMAL RECESSIVE	DisGeNET Curated	2.96e-05	0.0505	0.0014	0.0112	2	2	CEP152,KNL1
Disease	DOID:1793 (is_implicated_in)	pancreatic cancer (is_implicated_in)	AllianceGenome	3.58e-05	0.061	0.00165	0.0132	6	112	NUF2,RRM2,FANCA,BRCA2,MKI67,RAD54L
Disease	C0677776	Hereditary Breast and Ovarian Cancer Syndrome	DisGeNET Curated	5.56e-05	0.0947	0.00249	0.02	3	14	RAD51,BRIP1,BRCA2
Disease	DOID:2717 (implicated_via_orthology)	Bloom syndrome (implicated_via_orthology)	AllianceGenome	8.86e-05	0.151	0.00387	0.031	2	3	BLM,DNA2
Disease	C0005684	Malignant neoplasm of urinary bladder	DisGeNET Curated	0.000129	0.219	0.00548	0.044	6	141	FANCA,GGH,MT3,BRCA2,TACC3,ESPL1
Disease	C0009404	Colorectal Neoplasms	DisGeNET Curated	0.000149	0.254	0.00619	0.0496	8	277	NUSAP1,SCG5,BIRC5,RRM2,GGH,TK1,BUB1,MKI67
Disease	C0007131	Non-Small Cell Lung Carcinoma	DisGeNET Curated	0.000223	0.38	0.00894	0.0717	6	156	FOXM1,E2F7,BIRC5,E2F2,NEK2,MT3
Disease	C0010606	Adenoid Cystic Carcinoma	DisGeNET Curated	0.000226	0.385	0.00894	0.0717	5	100	DTL,FANCA,ASPM,ESPL1,TOP2A
Disease	DOID:9256 (is_marker_for)	colorectal cancer (is_marker_for)	AllianceGenome	0.000231	0.393	0.00894	0.0717	6	157	BRIP1,BIRC5,NUF2,BRCA2,NDC80,KIF2C
Disease	C0002938	Aneuploidy	DisGeNET Curated	0.000293	0.499	0.0104	0.0834	2	5	TRIP13,KIF11
Disease	C2931286	Warburton Anyane Yeboa syndrome	DisGeNET Curated	0.000293	0.499	0.0104	0.0834	2	5	TRIP13,BUB1
Disease	C1850343	Mosaic variegated aneuploidy syndrome 1	DisGeNET Curated	0.000293	0.499	0.0104	0.0834	2	5	TRIP13,BUB1
Disease	DOID:5688 (implicated_via_orthology)	Werner syndrome (implicated_via_orthology)	AllianceGenome	0.000293	0.499	0.0104	0.0834	2	5	BLM,DNA2
Disease	C0013336	Dwarfism	DisGeNET Curated	0.000336	0.573	0.0117	0.0937	3	25	POC1A,GMNN,ORC1
Disease	DOID:3908 (is_marker_for)	lung non-small cell carcinoma (is_marker_for)	AllianceGenome	0.000343	0.584	0.0117	0.0937	6	169	NUF2,RRM2,NCAPH,NDC80,TK1,MKI67
Disease	C0023467	Leukemia, Myelocytic, Acute	DisGeNET Curated	0.000389	0.662	0.013	0.104	6	173	RAD51,BRIP1,FANCA,BLM,FANCD2,FANCI
Disease	EFO_0010465	beta-hydroxybutyric acid measurement	GWAS	0.000438	0.746	0.0141	0.113	2	6	SPC25,NOSTRIN
Disease	C0039101	synovial sarcoma	DisGeNET Curated	0.000438	0.746	0.0141	0.113	2	6	VIM,SHCBP1
Disease	EFO_0004530	triglyceride measurement	GWAS	0.000449	0.765	0.0142	0.114	23	1968	FOXM1,TTF2,PDE3B,CENPW,POC1A,CENPA,CENPE,PCLAF,RMI2,SPC25,CCDC18,LMO3,SLC28A3,CEP55,CDCA2,SPC24,RTKN2,KCNQ3,ZNF90,NOSTRIN,PSRC1,KIF11,MYBL2
Disease	C0009402	Colorectal Carcinoma	DisGeNET Curated	0.000499	0.85	0.0155	0.124	12	702	NUSAP1,SCG5,BIRC5,RRM2,GGH,NCAPG,TIAM1,TK1,BUB1,TPX2,MKI67,H1-5
Disease	DOID:1612 (is_marker_for)	breast cancer (is_marker_for)	AllianceGenome	0.000554	0.943	0.0168	0.135	6	185	RAD51,NUF2,FANCD2,TK1,MKI67,CDK1
Disease	EFO_0020898	skeletal age	GWAS	0.000611	1	0.0183	0.146	2	7	SLC28A3,FANCA
Disease	DOID:162 (implicated_via_orthology)	cancer (implicated_via_orthology)	AllianceGenome	0.000703	1	0.0204	0.163	7	268	CENPA,NEK2,BRCA2,NDC80,CDK1,DNA2,TOP2A
Disease	DOID:10907 (implicated_via_orthology)	microcephaly (implicated_via_orthology)	AllianceGenome	0.000705	1	0.0204	0.163	3	32	CIT,KIF20B,ASPM
Disease	C0017661	IGA Glomerulonephritis	DisGeNET Curated	0.000844	1	0.024	0.192	3	34	FOXM1,PRC1,AURKB
Disease	C0919267	ovarian neoplasm	DisGeNET Curated	0.000864	1	0.0241	0.193	5	134	BRIP1,BIRC5,PRC1,BRCA2,MKI67
Disease	C1140680	Malignant neoplasm of ovary	DisGeNET Curated	0.000954	1	0.0262	0.21	5	137	BRIP1,BIRC5,PRC1,BRCA2,MKI67
Disease	C3658266	Prostatic Cancer, Castration-Resistant	DisGeNET Curated	0.00104	1	0.0271	0.217	2	9	CENPK,ZNF367
Disease	C3658267	Prostatic Neoplasms, Castration-Resistant	DisGeNET Curated	0.00104	1	0.0271	0.217	2	9	CENPK,ZNF367
Disease	C0342573	PITUITARY DWARFISM I	DisGeNET Curated	0.00104	1	0.0271	0.217	2	9	POC1A,GMNN
Disease	C0005695	Bladder Neoplasm	DisGeNET Curated	0.00105	1	0.0271	0.217	5	140	FANCA,GGH,MT3,TACC3,ESPL1
Disease	DOID:10534 (is_marker_for)	stomach cancer (is_marker_for)	AllianceGenome	0.00112	1	0.0285	0.228	5	142	FOXM1,NUF2,NDC80,MKI67,ASPM
Disease	C0007138	Carcinoma, Transitional Cell	DisGeNET Curated	0.00146	1	0.0308	0.247	3	41	GGH,TACC3,ESPL1
Disease	EFO_0010458	alpha-hydroxybutyric acid measurement	GWAS	0.00189	1	0.0308	0.247	2	12	SPC25,NOSTRIN
Disease	DOID:9119 (implicated_via_orthology)	acute myeloid leukemia (implicated_via_orthology)	AllianceGenome	0.00189	1	0.0308	0.247	2	12	TOP2A,MYBL2
Disease	DOID:8923 (is_implicated_in)	skin melanoma (is_implicated_in)	AllianceGenome	0.00222	1	0.0308	0.247	2	13	FANCA,BRCA2
Disease	DOID:11054 (biomarker_via_orthology)	urinary bladder cancer (biomarker_via_orthology)	AllianceGenome	0.00258	1	0.0308	0.247	2	14	RRM2,MKI67
Disease	cv:CN238505	Inherited oocyte maturation defect	Clinical Variations	0.00338	1	0.0308	0.247	2	16	TRIP13,CDC20
Disease	DOID:2394 (is_implicated_in)	ovarian cancer (is_implicated_in)	AllianceGenome	0.00358	1	0.0308	0.247	3	56	RAD51,FANCA,BRCA2
Disease	EFO_0004365, EFO_0004782	behavior or behavioral disorder measurement, personality trait	GWAS	0.00428	1	0.0308	0.247	2	18	SGO1,FBLN1
Disease	EFO_0004795	skin sensitivity to sun	GWAS	0.00477	1	0.0308	0.247	2	19	FANCA,ADAMTS12
Disease	GO_0030728	ovulation	GWAS	0.00477	1	0.0308	0.247	2	19	FANCA,FANCI
Disease	C0007112	Adenocarcinoma of prostate	DisGeNET Curated	0.00528	1	0.0308	0.247	2	20	FANCA,BRCA2
Disease	cv:C4015080	Microcephaly 13, primary, autosomal recessive	Clinical Variations	0.00546	1	0.0308	0.247	1	1	CENPE
Disease	216100	JUBERG-HAYWARD SYNDROME	OMIM MedGen	0.00546	1	0.0308	0.247	1	1	ESCO2
Disease	DOID:0060785 (is_implicated_in)	adult-onset autosomal dominant demyelinating leukodystrophy (is_implicated_in)	AllianceGenome	0.00546	1	0.0308	0.247	1	1	LMNB1
Disease	616201	CHRONIC ATRIAL AND INTESTINAL DYSRHYTHMIA	OMIM MedGen	0.00546	1	0.0308	0.247	1	1	SGO1
Disease	617985	MICROCEPHALY 23, PRIMARY, AUTOSOMAL RECESSIVE	OMIM MedGen	0.00546	1	0.0308	0.247	1	1	NCAPH
Disease	cv:C1836743	Autosomal dominant auditory neuropathy 1	Clinical Variations	0.00546	1	0.0308	0.247	1	1	DIAPH3
Disease	cv:C1858516	Microcephaly 4, primary, autosomal recessive	Clinical Variations	0.00546	1	0.0308	0.247	1	1	KNL1
Disease	cv:C3553886	Microcephaly 9, primary, autosomal recessive	Clinical Variations	0.00546	1	0.0308	0.247	1	1	CEP152
Disease	C1836743	AUDITORY NEUROPATHY, AUTOSOMAL DOMINANT, 1	DisGeNET Curated	0.00546	1	0.0308	0.247	1	1	DIAPH3
Disease	116300	CATARACT 30, MULTIPLE TYPES	OMIM MedGen	0.00546	1	0.0308	0.247	1	1	VIM
Disease	DOID:0110144 (is_implicated_in)	Bartter disease type 3 (is_implicated_in)	AllianceGenome	0.00546	1	0.0308	0.247	1	1	CLCNKB
Disease	EFO_0006953	family history of lung cancer	GWAS	0.00546	1	0.0308	0.247	1	1	BRCA2
Disease	DOID:2717 (is_implicated_in)	Bloom syndrome (is_implicated_in)	AllianceGenome	0.00546	1	0.0308	0.247	1	1	BLM
Disease	DOID:0070283 (is_implicated_in)	primary autosomal recessive microcephaly 13 (is_implicated_in)	AllianceGenome	0.00546	1	0.0308	0.247	1	1	CENPE
Disease	619789	ANEMIA, CONGENITAL DYSERYTHROPOIETIC, TYPE IIIb, AUTOSOMAL RECESSIVE	OMIM MedGen	0.00546	1	0.0308	0.247	1	1	RACGAP1
Disease	C4016849	ADENOCARCINOMA, COLONIC, SOMATIC	DisGeNET Curated	0.00546	1	0.0308	0.247	1	1	RAD54L
Disease	618460	KHAN-KHAN-KATSANIS SYNDROME	OMIM MedGen	0.00546	1	0.0308	0.247	1	1	NCAPG2
Disease	619313	IMMUNODEFICIENCY 80 WITH OR WITHOUT CONGENITAL CARDIOMYOPATHY	OMIM MedGen	0.00546	1	0.0308	0.247	1	1	MCM10
Disease	105600	ANEMIA, CONGENITAL DYSERYTHROPOIETIC, TYPE IIIa	OMIM MedGen	0.00546	1	0.0308	0.247	1	1	KIF23
Disease	617598	MOSAIC VARIEGATED ANEUPLOIDY SYNDROME 3	OMIM MedGen	0.00546	1	0.0308	0.247	1	1	TRIP13
Disease	cv:C3469521	Fanconi anemia complementation group A	Clinical Variations	0.00546	1	0.0308	0.247	1	1	FANCA
Disease	DOID:0111089 (implicated_via_orthology)	Fanconi anemia complementation group D1 (implicated_via_orthology)	AllianceGenome	0.00546	1	0.0308	0.247	1	1	BRCA2
Disease	DOID:0112040 (is_implicated_in)	non-syndromic X-linked intellectual disability 100 (is_implicated_in)	AllianceGenome	0.00546	1	0.0308	0.247	1	1	KIF4A
Disease	cv:C4284093	Fanconi anemia complementation group R	Clinical Variations	0.00546	1	0.0308	0.247	1	1	RAD51
Disease	614813	SHORT STATURE, ONYCHODYSPLASIA, FACIAL DYSMORPHISM, AND HYPOTRICHOSIS	OMIM MedGen	0.00546	1	0.0308	0.247	1	1	POC1A
Disease	617090	MICROCEPHALY 17, PRIMARY, AUTOSOMAL RECESSIVE	OMIM MedGen	0.00546	1	0.0308	0.247	1	1	CIT
Disease	617063	MEIER-GORLIN SYNDROME 7	OMIM MedGen	0.00546	1	0.0308	0.247	1	1	CDC45
Disease	DOID:0060252 (implicated_via_orthology)	sclerocornea (implicated_via_orthology)	AllianceGenome	0.00546	1	0.0308	0.247	1	1	RAD54L
Disease	cv:C4015474	Chronic atrial and intestinal dysrhythmia	Clinical Variations	0.00546	1	0.0308	0.247	1	1	SGO1
Disease	DOID:0070156 (is_implicated_in)	hereditary sensory neuropathy type 1D (is_implicated_in)	AllianceGenome	0.00546	1	0.0308	0.247	1	1	ATL1
Disease	DOID:0111083 (is_implicated_in)	Fanconi anemia complementation group D2 (is_implicated_in)	AllianceGenome	0.00546	1	0.0308	0.247	1	1	FANCD2
Disease	614852	MICROCEPHALY 9, PRIMARY, AUTOSOMAL RECESSIVE	OMIM MedGen	0.00546	1	0.0308	0.247	1	1	CEP152
Disease	608180	SYNPOLYDACTYLY 2	OMIM MedGen	0.00546	1	0.0308	0.247	1	1	FBLN1
Disease	121201	SEIZURES, BENIGN FAMILIAL NEONATAL, 2	OMIM MedGen	0.00546	1	0.0308	0.247	1	1	KCNQ3
Disease	620276	OOCYTE/ZYGOTE/EMBRYO MATURATION ARREST 14	OMIM MedGen	0.00546	1	0.0308	0.247	1	1	CDC20
Disease	DOID:14320 (is_marker_for)	generalized anxiety disorder (is_marker_for)	AllianceGenome	0.00546	1	0.0308	0.247	1	1	GPER1
Disease	cv:C1838457	Fanconi anemia complementation group D1	Clinical Variations	0.00546	1	0.0308	0.247	1	1	BRCA2
Disease	cv:C0005859	Bloom syndrome	Clinical Variations	0.00546	1	0.0308	0.247	1	1	BLM
Disease	182600	SPASTIC PARAPLEGIA 3, AUTOSOMAL DOMINANT	OMIM MedGen	0.00546	1	0.0308	0.247	1	1	ATL1
Disease	cv:C4014993	Focal segmental glomerulosclerosis 8	Clinical Variations	0.00546	1	0.0308	0.247	1	1	ANLN
Disease	615749	ECULIZUMAB, POOR RESPONSE TO	OMIM MedGen	0.00546	1	0.0308	0.247	1	1	C5
Disease	224690	MEIER-GORLIN SYNDROME 1	OMIM MedGen	0.00546	1	0.0308	0.247	1	1	ORC1
Disease	cv:C5676874	Congenital dyserythropoietic anemia, type III	Clinical Variations	0.00546	1	0.0308	0.247	1	1	KIF23
Disease	DOID:0080512 (is_implicated_in)	Meier-Gorlin syndrome 1 (is_implicated_in)	AllianceGenome	0.00546	1	0.0308	0.247	1	1	ORC1
Disease	609054	FANCONI ANEMIA, COMPLEMENTATION GROUP J	OMIM MedGen	0.00546	1	0.0308	0.247	1	1	BRIP1
Disease	DOID:1227 (is_marker_for)	neutropenia (is_marker_for)	AllianceGenome	0.00546	1	0.0308	0.247	1	1	MKI67
Disease	DOID:5031 (is_marker_for)	adult pineal parenchymal tumor (is_marker_for)	AllianceGenome	0.00546	1	0.0308	0.247	1	1	MKI67
Disease	cv:C3809954	Retinitis pigmentosa 67	Clinical Variations	0.00546	1	0.0308	0.247	1	1	NEK2
Disease	609053	FANCONI ANEMIA, COMPLEMENTATION GROUP I	OMIM MedGen	0.00546	1	0.0308	0.247	1	1	FANCI
Disease	DOID:0070291 (is_implicated_in)	primary autosomal recessive microcephaly 4 (is_implicated_in)	AllianceGenome	0.00546	1	0.0308	0.247	1	1	KNL1
Disease	210900	BLOOM SYNDROME	OMIM MedGen	0.00546	1	0.0308	0.247	1	1	BLM
Disease	DOID:0080517 (is_implicated_in)	Meier-Gorlin syndrome 6 (is_implicated_in)	AllianceGenome	0.00546	1	0.0308	0.247	1	1	GMNN
Disease	DOID:0080689 (is_implicated_in)	mosaic variegated aneuploidy syndrome 3 (is_implicated_in)	AllianceGenome	0.00546	1	0.0308	0.247	1	1	TRIP13
Disease	601003	BRODY DISEASE	OMIM MedGen	0.00546	1	0.0308	0.247	1	1	ATP2A1
Disease	C3150972	NEUROPATHY, HEREDITARY SENSORY, TYPE ID	DisGeNET Curated	0.00546	1	0.0308	0.247	1	1	ATL1
Disease	DOID:0070280 (is_implicated_in)	primary autosomal recessive microcephaly 5 (is_implicated_in)	AllianceGenome	0.00546	1	0.0308	0.247	1	1	ASPM
Disease	300923	INTELLECTUAL DEVELOPMENTAL DISORDER, X-LINKED 100	OMIM MedGen	0.00546	1	0.0308	0.247	1	1	KIF4A
Disease	C1832918	Brody myopathy	DisGeNET Curated	0.00546	1	0.0308	0.247	1	1	ATP2A1
Disease	C1856053	Hydranencephaly with Renal Aplasia-Dysplasia	DisGeNET Curated	0.00546	1	0.0308	0.247	1	1	CEP55
Disease	cv:C4310738	Meier-Gorlin syndrome 7	Clinical Variations	0.00546	1	0.0308	0.247	1	1	CDC45
Disease	C3150546	PANCREATIC CANCER, SUSCEPTIBILITY TO, 2	DisGeNET Curated	0.00546	1	0.0308	0.247	1	1	BRCA2
Disease	DOID:0111090 (is_implicated_in)	Fanconi anemia complementation group R (is_implicated_in)	AllianceGenome	0.00546	1	0.0308	0.247	1	1	RAD51
Disease	613029	GLIOMA SUSCEPTIBILITY 3	OMIM MedGen	0.00546	1	0.0308	0.247	1	1	BRCA2
Disease	cv:C4310723	Microcephaly 17, primary, autosomal recessive	Clinical Variations	0.00546	1	0.0308	0.247	1	1	CIT
Disease	DOID:8158 (is_implicated_in)	complement component 5 deficiency (is_implicated_in)	AllianceGenome	0.00546	1	0.0308	0.247	1	1	C5
Disease	DOID:0080327 (is_implicated_in)	multinucleated neurons, anhydramnios, renal dysplasia, cerebellar hypoplasia and hydranencephaly (is_implicated_in)	AllianceGenome	0.00546	1	0.0308	0.247	1	1	CEP55
Disease	cv:C1836861	Fanconi anemia complementation group I	Clinical Variations	0.00546	1	0.0308	0.247	1	1	FANCI
Disease	cv:C1836860	Fanconi anemia complementation group J	Clinical Variations	0.00546	1	0.0308	0.247	1	1	BRIP1
Disease	C1836860	FANCONI ANEMIA, COMPLEMENTATION GROUP J	DisGeNET Curated	0.00546	1	0.0308	0.247	1	1	BRIP1
Disease	C1836861	FANCONI ANEMIA, COMPLEMENTATION GROUP I	DisGeNET Curated	0.00546	1	0.0308	0.247	1	1	FANCI
Disease	C4284093	FANCONI ANEMIA, COMPLEMENTATION GROUP R	DisGeNET Curated	0.00546	1	0.0308	0.247	1	1	RAD51
Disease	EFO_0802254	ADAMTS-like protein 1 measurement	GWAS	0.00546	1	0.0308	0.247	1	1	ADAMTSL1
Disease	DOID:0050692 (is_implicated_in)	Brody myopathy (is_implicated_in)	AllianceGenome	0.00546	1	0.0308	0.247	1	1	ATP2A1
Disease	C2931355	Spastic paraplegia 3, autosomal dominant	DisGeNET Curated	0.00546	1	0.0308	0.247	1	1	ATL1
Disease	C1838608	Radial aplasia	DisGeNET Curated	0.00546	1	0.0308	0.247	1	1	ESCO2
Disease	cv:C3160738	Fanconi anemia complementation group D2	Clinical Variations	0.00546	1	0.0308	0.247	1	1	FANCD2
Disease	C3160738	FANCONI ANEMIA, COMPLEMENTATION GROUP D2	DisGeNET Curated	0.00546	1	0.0308	0.247	1	1	FANCD2
Disease	C4552001	MEIER-GORLIN SYNDROME 1	DisGeNET Curated	0.00546	1	0.0308	0.247	1	1	ORC1
Disease	DOID:0070292 (is_implicated_in)	primary autosomal recessive microcephaly 9 (is_implicated_in)	AllianceGenome	0.00546	1	0.0308	0.247	1	1	CEP152
Disease	DOID:0070444 (is_implicated_in)	neurodevelopmental disorder with language delay and seizures (is_implicated_in)	AllianceGenome	0.00546	1	0.0308	0.247	1	1	TIAM1
Disease	cv:C4552001	Meier-Gorlin syndrome 1	Clinical Variations	0.00546	1	0.0308	0.247	1	1	ORC1
Disease	C1861827	Cataract, Nuclear Diffuse Nonprogressive	DisGeNET Curated	0.00546	1	0.0308	0.247	1	1	VIM
Disease	C4310738	MEIER-GORLIN SYNDROME 7	DisGeNET Curated	0.00546	1	0.0308	0.247	1	1	CDC45
Disease	C1868512	Leukodystrophy, Demyelinating, Adult-Onset, Autosomal Dominant	DisGeNET Curated	0.00546	1	0.0308	0.247	1	1	LMNB1
Disease	DOID:0111091 (is_implicated_in)	Fanconi anemia complementation group I (is_implicated_in)	AllianceGenome	0.00546	1	0.0308	0.247	1	1	FANCI
Disease	cv:C5676940	Anemia, congenital dyserythropoietic, type IIIb, autosomal recessive	Clinical Variations	0.00546	1	0.0308	0.247	1	1	RACGAP1
Disease	cv:C3150972	Neuropathy, hereditary sensory, type 1D	Clinical Variations	0.00546	1	0.0308	0.247	1	1	ATL1
Disease	616051	MICROCEPHALY 13, PRIMARY, AUTOSOMAL RECESSIVE	OMIM MedGen	0.00546	1	0.0308	0.247	1	1	CENPE
Disease	DOID:0070288 (is_implicated_in)	primary autosomal recessive microcephaly 17 (is_implicated_in)	AllianceGenome	0.00546	1	0.0308	0.247	1	1	CIT
Disease	cv:C2931355	Hereditary spastic paraplegia 3A	Clinical Variations	0.00546	1	0.0308	0.247	1	1	ATL1
Disease	EFO_0004469, EFO_0005000	leptin measurement, HOMA-B	GWAS	0.00546	1	0.0308	0.247	1	1	SPC25
Disease	619141	FRONTOTEMPORAL DEMENTIA AND/OR AMYOTROPHIC LATERAL SCLEROSIS 5	OMIM MedGen	0.00546	1	0.0308	0.247	1	1	CCNF
Disease	268300	ROBERTS-SC PHOCOMELIA SYNDROME	OMIM MedGen	0.00546	1	0.0308	0.247	1	1	ESCO2
Disease	C3469521	FANCONI ANEMIA, COMPLEMENTATION GROUP A (disorder)	DisGeNET Curated	0.00546	1	0.0308	0.247	1	1	FANCA
Disease	613823	SECKEL SYNDROME 5	OMIM MedGen	0.00546	1	0.0308	0.247	1	1	CEP152
Disease	C4310723	MICROCEPHALY 17, PRIMARY, AUTOSOMAL RECESSIVE	DisGeNET Curated	0.00546	1	0.0308	0.247	1	1	CIT
Disease	cv:C3150546	Pancreatic cancer, susceptibility to, 2	Clinical Variations	0.00546	1	0.0308	0.247	1	1	BRCA2
Disease	612555	BREAST-OVARIAN CANCER, FAMILIAL, SUSCEPTIBILITY TO, 2	OMIM MedGen	0.00546	1	0.0308	0.247	1	1	BRCA2
Disease	cv:C5193110	Khan-Khan-Katsanis syndrome	Clinical Variations	0.00546	1	0.0308	0.247	1	1	NCAPG2
Disease	DOID:0111089 (is_implicated_in)	Fanconi anemia complementation group D1 (is_implicated_in)	AllianceGenome	0.00546	1	0.0308	0.247	1	1	BRCA2
Disease	cv:C5830326	Oocyte maturation defect 14	Clinical Variations	0.00546	1	0.0308	0.247	1	1	CDC20
Disease	DOID:0080327 (implicated_via_orthology)	multinucleated neurons, anhydramnios, renal dysplasia, cerebellar hypoplasia and hydranencephaly (implicated_via_orthology)	AllianceGenome	0.00546	1	0.0308	0.247	1	1	CEP55
Disease	620183	MICROCEPHALY 30, PRIMARY, AUTOSOMAL RECESSIVE	OMIM MedGen	0.00546	1	0.0308	0.247	1	1	BUB1
Disease	C1852581	EPILEPSY, BENIGN NEONATAL, 2	DisGeNET Curated	0.00546	1	0.0308	0.247	1	1	KCNQ3
Disease	C3553886	MICROCEPHALY 9, PRIMARY, AUTOSOMAL RECESSIVE	DisGeNET Curated	0.00546	1	0.0308	0.247	1	1	CEP152
Disease	619179	MICROCEPHALY 26, PRIMARY, AUTOSOMAL DOMINANT	OMIM MedGen	0.00546	1	0.0308	0.247	1	1	LMNB1
Disease	DOID:0080518 (is_implicated_in)	Meier-Gorlin syndrome 7 (is_implicated_in)	AllianceGenome	0.00546	1	0.0308	0.247	1	1	CDC45
Disease	169500	LEUKODYSTROPHY, DEMYELINATING, ADULT-ONSET, AUTOSOMAL DOMINANT	OMIM MedGen	0.00546	1	0.0308	0.247	1	1	LMNB1
Disease	cv:C5676998	Neurodevelopmental disorder with language delay and seizures	Clinical Variations	0.00546	1	0.0308	0.247	1	1	TIAM1
Disease	C4539839	MOSAIC VARIEGATED ANEUPLOIDY SYNDROME 3	DisGeNET Curated	0.00546	1	0.0308	0.247	1	1	TRIP13
Disease	cv:C4539839	Mosaic variegated aneuploidy syndrome 3	Clinical Variations	0.00546	1	0.0308	0.247	1	1	TRIP13
Disease	C1835265	Lymphedema, microcephaly and chorioretinopathy syndrome	DisGeNET Curated	0.00546	1	0.0308	0.247	1	1	KIF11
Disease	C3554599	PROGRESSIVE EXTERNAL OPHTHALMOPLEGIA WITH MITOCHONDRIAL DNA DELETIONS, AUTOSOMAL DOMINANT, 6	DisGeNET Curated	0.00546	1	0.0308	0.247	1	1	DNA2
Disease	619908	NEURODEVELOPMENTAL DISORDER WITH LANGUAGE DELAY AND SEIZURES	OMIM MedGen	0.00546	1	0.0308	0.247	1	1	TIAM1
Disease	cv:C5436599	Oocyte maturation defect 9	Clinical Variations	0.00546	1	0.0308	0.247	1	1	TRIP13
Disease	605724	FANCONI ANEMIA, COMPLEMENTATION GROUP D1	OMIM MedGen	0.00546	1	0.0308	0.247	1	1	BRCA2
Disease	cv:C3554599	Mitochondrial DNA deletion syndrome with progressive myopathy	Clinical Variations	0.00546	1	0.0308	0.247	1	1	DNA2
Disease	C2732267	Auditory neuropathy spectrum disorder	DisGeNET Curated	0.00546	1	0.0308	0.247	1	1	DIAPH3
Disease	613347	PANCREATIC CANCER, SUSCEPTIBILITY TO, 2	OMIM MedGen	0.00546	1	0.0308	0.247	1	1	BRCA2
Disease	cv:C1868512	Adult-onset autosomal dominant demyelinating leukodystrophy	Clinical Variations	0.00546	1	0.0308	0.247	1	1	LMNB1
Disease	DOID:4626 (implicated_via_orthology)	hydranencephaly (implicated_via_orthology)	AllianceGenome	0.00546	1	0.0308	0.247	1	1	CEP55
Disease	cv:C3805411	Cataract 30	Clinical Variations	0.00546	1	0.0308	0.247	1	1	VIM
Disease	615565	RETINITIS PIGMENTOSA 67	OMIM MedGen	0.00546	1	0.0308	0.247	1	1	NEK2
Disease	DOID:5325 (is_implicated_in)	Roberts syndrome (is_implicated_in)	AllianceGenome	0.00546	1	0.0308	0.247	1	1	ESCO2
Disease	cv:C4225188	Meier-Gorlin syndrome 6	Clinical Variations	0.00546	1	0.0308	0.247	1	1	GMNN
Disease	DOID:11994 (implicated_via_orthology)	atrophy of testis (implicated_via_orthology)	AllianceGenome	0.00546	1	0.0308	0.247	1	1	BRCA2
Disease	cv:C0796099	Juberg-Hayward syndrome	Clinical Variations	0.00546	1	0.0308	0.247	1	1	ESCO2
Disease	615156	PROGRESSIVE EXTERNAL OPHTHALMOPLEGIA WITH MITOCHONDRIAL DNA DELETIONS, AUTOSOMAL DOMINANT 6	OMIM MedGen	0.00546	1	0.0308	0.247	1	1	DNA2
Disease	C1846343	Bartter syndrome, type 3	DisGeNET Curated	0.00546	1	0.0308	0.247	1	1	CLCNKB
Disease	C4693843	MICROCEPHALY 23, PRIMARY, AUTOSOMAL RECESSIVE	DisGeNET Curated	0.00546	1	0.0308	0.247	1	1	NCAPH
Disease	cv:C1846343	Bartter disease type 3	Clinical Variations	0.00546	1	0.0308	0.247	1	1	CLCNKB
Disease	DOID:5750 (is_implicated_in)	endometrial serous adenocarcinoma (is_implicated_in)	AllianceGenome	0.00546	1	0.0308	0.247	1	1	BRCA2
Disease	616032	FOCAL SEGMENTAL GLOMERULOSCLEROSIS 8	OMIM MedGen	0.00546	1	0.0308	0.247	1	1	ANLN
Disease	C3281089	MIRROR MOVEMENTS 2	DisGeNET Curated	0.00546	1	0.0308	0.247	1	1	RAD51
Disease	C4225188	MEIER-GORLIN SYNDROME 6	DisGeNET Curated	0.00546	1	0.0308	0.247	1	1	GMNN
Disease	DOID:0110791 (is_implicated_in)	hereditary spastic paraplegia 3A (is_implicated_in)	AllianceGenome	0.00546	1	0.0308	0.247	1	1	ATL1
Disease	DOID:0111133 (is_implicated_in)	focal segmental glomerulosclerosis 8 (is_implicated_in)	AllianceGenome	0.00546	1	0.0308	0.247	1	1	ANLN
Disease	DOID:0070280 (implicated_via_orthology)	primary autosomal recessive microcephaly 5 (implicated_via_orthology)	AllianceGenome	0.00546	1	0.0308	0.247	1	1	ASPM
Disease	313490	TAURODONTISM, MICRODONTIA, AND DENS INVAGINATUS	OMIM MedGen	0.00546	1	0.0308	0.247	1	1	KIF4A
Disease	C3809954	RETINITIS PIGMENTOSA 67	DisGeNET Curated	0.00546	1	0.0308	0.247	1	1	NEK2
Disease	cv:C1856053	Multinucleated neurons-anhydramnios-renal dysplasia-cerebellar hypoplasia-hydranencephaly syndrome	Clinical Variations	0.00546	1	0.0308	0.247	1	1	CEP55
Disease	cv:C5543048	Microcephaly 26, primary, autosomal dominant	Clinical Variations	0.00546	1	0.0308	0.247	1	1	LMNB1
Disease	C3164344	Adult onset autosomal dominant leukodystrophy	DisGeNET Curated	0.00546	1	0.0308	0.247	1	1	LMNB1
Disease	DOID:0050610 (is_marker_for)	oral cavity carcinoma in situ (is_marker_for)	AllianceGenome	0.00546	1	0.0308	0.247	1	1	NUF2
Disease	DOID:0070009 (is_implicated_in)	Seckel syndrome 8 (is_implicated_in)	AllianceGenome	0.00546	1	0.0308	0.247	1	1	DNA2
Disease	EFO_0020527	lamin-B1 measurement	GWAS	0.00546	1	0.0308	0.247	1	1	LMNB1
Disease	cv:C5774280	Microcephaly 30, primary, autosomal recessive	Clinical Variations	0.00546	1	0.0308	0.247	1	1	BUB1
Disease	cv:C2751641	Glioma susceptibility 3	Clinical Variations	0.00546	1	0.0308	0.247	1	1	BRCA2
Disease	613708	NEUROPATHY, HEREDITARY SENSORY, TYPE ID	OMIM MedGen	0.00546	1	0.0308	0.247	1	1	ATL1
Disease	C3553735	Microcephaly in adulthood	DisGeNET Curated	0.00546	1	0.0308	0.247	1	1	POC1A
Disease	C1852271	Auditory neuropathy	DisGeNET Curated	0.00546	1	0.0308	0.247	1	1	DIAPH3
Disease	619011	OOCYTE/ZYGOTE/EMBRYO MATURATION ARREST 9	OMIM MedGen	0.00546	1	0.0308	0.247	1	1	TRIP13
Disease	C2675522	OVARIAN CANCER, FAMILIAL, SUSCEPTIBILITY TO, 2	DisGeNET Curated	0.00546	1	0.0308	0.247	1	1	BRCA2
Disease	C2675520	BREAST-OVARIAN CANCER, FAMILIAL, SUSCEPTIBILITY TO, 2	DisGeNET Curated	0.00546	1	0.0308	0.247	1	1	BRCA2
Disease	C2675521	BREAST CANCER, FAMILIAL, SUSCEPTIBILITY TO, 2	DisGeNET Curated	0.00546	1	0.0308	0.247	1	1	BRCA2
Disease	DOID:0070012 (is_implicated_in)	Seckel syndrome 5 (is_implicated_in)	AllianceGenome	0.00546	1	0.0308	0.247	1	1	CEP152
Disease	C1842422	Synpolydactyly 2	DisGeNET Curated	0.00546	1	0.0308	0.247	1	1	FBLN1
Disease	DOID:0111083 (implicated_via_orthology)	Fanconi anemia complementation group D2 (implicated_via_orthology)	AllianceGenome	0.00546	1	0.0308	0.247	1	1	FANCD2
Disease	cv:C1832918	Brody myopathy	Clinical Variations	0.00546	1	0.0308	0.247	1	1	ATP2A1
Disease	cv:C1852581	Seizures, benign familial neonatal, 2	Clinical Variations	0.00546	1	0.0308	0.247	1	1	KCNQ3
Disease	DOID:0060349 (is_implicated_in)	microcephaly with or without chorioretinopathy, lymphedema, or mental retardation (is_implicated_in)	AllianceGenome	0.00546	1	0.0308	0.247	1	1	KIF11
Disease	616835	MEIER-GORLIN SYNDROME 6	OMIM MedGen	0.00546	1	0.0308	0.247	1	1	GMNN
Disease	DOID:0060690 (is_implicated_in)	autosomal dominant auditory neuropathy 1 (is_implicated_in)	AllianceGenome	0.00546	1	0.0308	0.247	1	1	DIAPH3
Disease	DOID:0110595 (is_implicated_in)	Stromme syndrome (is_implicated_in)	AllianceGenome	0.00546	1	0.0308	0.247	1	1	CENPF
Disease	C1855705	Jejunal Atresia with Microcephaly and Ocular Anomalies	DisGeNET Curated	0.00546	1	0.0308	0.247	1	1	CENPF
Disease	C0343047	Complement component 5 deficiency	DisGeNET Curated	0.00546	1	0.0308	0.247	1	1	C5
Disease	243605	STROMME SYNDROME	OMIM MedGen	0.00546	1	0.0308	0.247	1	1	CENPF
Disease	C1838457	FANCONI ANEMIA, COMPLEMENTATION GROUP D1	DisGeNET Curated	0.00546	1	0.0308	0.247	1	1	BRCA2
Disease	cv:C2675520	Breast-ovarian cancer, familial, susceptibility to, 2	Clinical Variations	0.00546	1	0.0308	0.247	1	1	BRCA2
Disease	cv:C0392475	Roberts-SC phocomelia syndrome	Clinical Variations	0.00546	1	0.0308	0.247	1	1	ESCO2
Disease	cv:C3151187	Seckel syndrome 5	Clinical Variations	0.00546	1	0.0308	0.247	1	1	CEP152
Disease	DOID:0111399 (is_implicated_in)	congenital dyserythropoietic anemia type III (is_implicated_in)	AllianceGenome	0.00546	1	0.0308	0.247	1	1	KIF23
Disease	C0392475	Roberts-SC phocomelia syndrome	DisGeNET Curated	0.00546	1	0.0308	0.247	1	1	ESCO2
Disease	C3890167	MENTAL RETARDATION, X-LINKED 100	DisGeNET Curated	0.00546	1	0.0308	0.247	1	1	KIF4A
Disease	604321	MICROCEPHALY 4, PRIMARY, AUTOSOMAL RECESSIVE	OMIM MedGen	0.00546	1	0.0308	0.247	1	1	KNL1
Disease	DOID:0111095 (implicated_via_orthology)	Fanconi anemia complementation group A (implicated_via_orthology)	AllianceGenome	0.00546	1	0.0308	0.247	1	1	FANCA
Disease	cv:C5436884	Frontotemporal dementia and/or amyotrophic lateral sclerosis 5	Clinical Variations	0.00546	1	0.0308	0.247	1	1	CCNF
Disease	C4014993	FOCAL SEGMENTAL GLOMERULOSCLEROSIS 8	DisGeNET Curated	0.00546	1	0.0308	0.247	1	1	ANLN
Disease	cv:C5543344	Immunodeficiency 80 with or without congenital cardiomyopathy	Clinical Variations	0.00546	1	0.0308	0.247	1	1	MCM10
Disease	DOID:0111519 (is_implicated_in)	autosomal dominant progressive external ophthalmoplegia with mitochondrial DNA deletions 6 (is_implicated_in)	AllianceGenome	0.00546	1	0.0308	0.247	1	1	DNA2
Disease	DOID:0111097 (is_implicated_in)	Fanconi anemia complementation group J (is_implicated_in)	AllianceGenome	0.00546	1	0.0308	0.247	1	1	BRIP1
Disease	DOID:0111095 (is_implicated_in)	Fanconi anemia complementation group A (is_implicated_in)	AllianceGenome	0.00546	1	0.0308	0.247	1	1	FANCA
Disease	608716	MICROCEPHALY 5, PRIMARY, AUTOSOMAL RECESSIVE	OMIM MedGen	0.00546	1	0.0308	0.247	1	1	ASPM
Disease	cv:C3542022	Short stature-onychodysplasia-facial dysmorphism-hypotrichosis syndrome	Clinical Variations	0.00546	1	0.0308	0.247	1	1	POC1A
Disease	C3891452	SECKEL SYNDROME 8	DisGeNET Curated	0.00546	1	0.0308	0.247	1	1	DNA2
Disease	152950	MICROCEPHALY WITH OR WITHOUT CHORIORETINOPATHY, LYMPHEDEMA, OR IMPAIRED INTELLECTUAL DEVELOPMENT	OMIM MedGen	0.00546	1	0.0308	0.247	1	1	KIF11
Disease	617244	FANCONI ANEMIA, COMPLEMENTATION GROUP R	OMIM MedGen	0.00546	1	0.0308	0.247	1	1	RAD51
Disease	cv:C3891452	Seckel syndrome 8	Clinical Variations	0.00546	1	0.0308	0.247	1	1	DNA2
Disease	cv:C1837501	Microcephaly 5, primary, autosomal recessive	Clinical Variations	0.00546	1	0.0308	0.247	1	1	ASPM
Disease	DOID:0060339 (is_implicated_in)	chronic atrial and intestinal dysrhythmia (is_implicated_in)	AllianceGenome	0.00546	1	0.0308	0.247	1	1	SGO1
Disease	DOID:3500 (is_marker_for)	gallbladder adenocarcinoma (is_marker_for)	AllianceGenome	0.00546	1	0.0308	0.247	1	1	CDK1
Disease	C1837501	Microcephaly, Primary Autosomal Recessive, 5	DisGeNET Curated	0.00546	1	0.0308	0.247	1	1	ASPM
Disease	cv:C0343047	Complement component 5 deficiency	Clinical Variations	0.00546	1	0.0308	0.247	1	1	C5
Disease	C3501946	Microcephaly with Chorioretinopathy, Autosomal Dominant	DisGeNET Curated	0.00546	1	0.0308	0.247	1	1	KIF11
Disease	DOID:3946 (implicated_via_orthology)	pituitary-dependent Cushing's disease (implicated_via_orthology)	AllianceGenome	0.00546	1	0.0308	0.247	1	1	SCG5
Disease	607364	BARTTER SYNDROME, TYPE 3	OMIM MedGen	0.00546	1	0.0308	0.247	1	1	CLCNKB
Disease	cv:C3890167	Intellectual disability, X-linked 100	Clinical Variations	0.00546	1	0.0308	0.247	1	1	KIF4A
Disease	cv:C3281089	Mirror movements 2	Clinical Variations	0.00546	1	0.0308	0.247	1	1	RAD51
Disease	cv:C4693843	Microcephaly 23, primary, autosomal recessive	Clinical Variations	0.00546	1	0.0308	0.247	1	1	NCAPH
Disease	236500	MULTINUCLEATED NEURONS, ANHYDRAMNIOS, RENAL DYSPLASIA, CEREBELLAR HYPOPLASIA, AND HYDRANENCEPHALY	OMIM MedGen	0.00546	1	0.0308	0.247	1	1	CEP55
Disease	C4280330	Coronal synostosis	DisGeNET Curated	0.00546	1	0.0308	0.247	1	1	CDC45
Disease	C1856796	Estren-Dameshek Variant of Fanconi Anemia	DisGeNET Curated	0.00546	1	0.0308	0.247	1	1	FANCA
Disease	C1856797	Estren-Dameshek Variant of Fanconi Pancytopenia	DisGeNET Curated	0.00546	1	0.0308	0.247	1	1	FANCA
Disease	609536	COMPLEMENT COMPONENT 5 DEFICIENCY	OMIM MedGen	0.00546	1	0.0308	0.247	1	1	C5
Disease	DOID:0110248 (is_implicated_in)	cataract 30 (is_implicated_in)	AllianceGenome	0.00546	1	0.0308	0.247	1	1	VIM
Disease	C2751641	GLIOMA SUSCEPTIBILITY 3	DisGeNET Curated	0.00546	1	0.0308	0.247	1	1	BRCA2
Disease	DOID:0110359 (is_implicated_in)	retinitis pigmentosa 67 (is_implicated_in)	AllianceGenome	0.00546	1	0.0308	0.247	1	1	NEK2
Disease	C4015474	Chronic atrial and intestinal dysrhythmia	DisGeNET Curated	0.00546	1	0.0308	0.247	1	1	SGO1
Disease	EFO_0009704, GO_0009314	response to radiation, radiation-induced brain injury	GWAS	0.00546	1	0.0308	0.247	1	1	CEP128
Disease	C3151187	SECKEL SYNDROME 5	DisGeNET Curated	0.00546	1	0.0308	0.247	1	1	CEP152
Disease	cv:C1835265	Microcephaly with or without chorioretinopathy, lymphedema, or intellectual disability	Clinical Variations	0.00546	1	0.0308	0.247	1	1	KIF11
Disease	DOID:0070009 (implicated_via_orthology)	Seckel syndrome 8 (implicated_via_orthology)	AllianceGenome	0.00546	1	0.0308	0.247	1	1	DNA2
Disease	cv:C3810402	Eculizumab, poor response to	Clinical Variations	0.00546	1	0.0308	0.247	1	1	C5
Disease	C3805411	CATARACT 30	DisGeNET Curated	0.00546	1	0.0308	0.247	1	1	VIM
Disease	609129	AUDITORY NEUROPATHY, AUTOSOMAL DOMINANT 1	OMIM MedGen	0.00546	1	0.0308	0.247	1	1	DIAPH3
Disease	615807	SECKEL SYNDROME 8	OMIM MedGen	0.00546	1	0.0308	0.247	1	1	DNA2
Disease	227650	FANCONI ANEMIA, COMPLEMENTATION GROUP A	OMIM MedGen	0.00546	1	0.0308	0.247	1	1	FANCA
Disease	227646	FANCONI ANEMIA, COMPLEMENTATION GROUP D2	OMIM MedGen	0.00546	1	0.0308	0.247	1	1	FANCD2
Disease	cv:C1842422	Synpolydactyly type 2	Clinical Variations	0.00546	1	0.0308	0.247	1	1	FBLN1
Disease	C4015080	MICROCEPHALY 13, PRIMARY, AUTOSOMAL RECESSIVE	DisGeNET Curated	0.00546	1	0.0308	0.247	1	1	CENPE
Disease	C1883018	Severe Aplastic Anemia	DisGeNET Curated	0.00546	1	0.0308	0.247	1	1	MASTL
Disease	614508	MIRROR MOVEMENTS 2	OMIM MedGen	0.00546	1	0.0308	0.247	1	1	RAD51
Disease	cv:C1839235	Taurodontism, microdontia, and dens invaginatus	Clinical Variations	0.00546	1	0.0308	0.247	1	1	KIF4A
Disease	cv:C1855705	Stromme syndrome	Clinical Variations	0.00546	1	0.0308	0.247	1	1	CENPF
Disease	C0025958	Microcephaly	DisGeNET Curated	0.00593	1	0.0333	0.267	3	67	CENPF,NCAPH,ORC1
Disease	DOID:684 (is_marker_for)	hepatocellular carcinoma (is_marker_for)	AllianceGenome	0.00634	1	0.0355	0.285	6	301	CENPA,NUF2,TTK,ASPM,NEIL3,CDK1
Disease	C2931456	Prostate cancer, familial	DisGeNET Curated	0.00643	1	0.0359	0.288	3	69	INCENP,BRCA2,KNL1
Disease	C0021051	Immunologic Deficiency Syndromes	DisGeNET Curated	0.00695	1	0.0387	0.31	2	23	BLM,C5
Disease	EFO_0008039	BMI-adjusted hip circumference	GWAS	0.00721	1	0.04	0.321	19	1884	RAD51,MXD3,PDE3B,CENPW,CENPF,RMI2,SPC25,E2F7,MYO5C,CDCA2,RTKN2,NCAPG,H3C8,NOSTRIN,TACC3,CLSPN,DNA2,TOP2A,ZNF367
Disease	EFO_0010103	response to peginterferon alfa-2a	GWAS	0.00818	1	0.0451	0.362	2	25	CENPO,ZNF367
Disease	DOID:1612 (implicated_via_orthology)	breast cancer (implicated_via_orthology)	AllianceGenome	0.00818	1	0.0451	0.362	2	25	RAD51,BRCA2
Disease	EFO_0005325, EFO_0005532, EFO_0010735	response to angiotensin-converting enzyme inhibitor, response to angiotensin receptor blocker, angioedema	GWAS	0.00883	1	0.0485	0.389	2	26	ADAMTSL1,DIAPH3

## Sheet: filtered_toppfun_iCell_C3
Category	ID	Name	Source	p-value	q-value Bonferroni	q-value FDR B&H	q-value FDR B&Y	Hit Count in Query List	Hit Count in Genome	Hit in Query List
GO: Molecular Function	GO:0017116	single-stranded DNA helicase activity		3.15e-14	1.75e-11	1.75e-11	1.21e-10	10	24	MCM8,MCM2,MCM5,MCM6,MCM7,DSCC1,RFC2,RFC3,RFC4,RFC5
GO: Molecular Function	GO:0008094	ATP-dependent activity, acting on DNA		8.61e-14	4.79e-11	2.39e-11	1.65e-10	17	133	MCM8,ERCC6L,ATAD5,MCM2,MCM5,MCM6,MCM7,DDX11,RAD54B,DSCC1,DDX12P,XRCC2,RFC2,RFC3,RFC4,RFC5,HELLS
GO: Molecular Function	GO:0003678	DNA helicase activity		1.62e-13	8.99e-11	3e-11	2.07e-10	13	64	MCM8,MCM2,MCM5,MCM6,MCM7,DDX11,RAD54B,DSCC1,DDX12P,RFC2,RFC3,RFC4,RFC5
GO: Molecular Function	GO:0140097	catalytic activity, acting on DNA		2.22e-13	1.23e-10	3.08e-11	2.13e-10	22	270	MCM8,ERCC6L,ATAD5,MCM2,MCM5,MCM6,MCM7,DDX11,RAD54B,FEN1,DSCC1,DDX12P,POLE2,DCLRE1B,XRCC2,RFC2,RFC3,RFC4,RFC5,EXO1,GEN1,HELLS
GO: Molecular Function	GO:0004386	helicase activity		2.61e-11	1.45e-08	2.9e-09	2e-08	16	162	MCM8,ERCC6L,MCM2,MCM5,MCM6,MCM7,DDX11,RAD54B,DSCC1,DDX12P,RFC2,RFC3,RFC4,RFC5,DDX20,HELLS
GO: Molecular Function	GO:0140657	ATP-dependent activity		3.87e-09	2.15e-06	3.59e-07	2.47e-06	26	619	KIF18A,MCM8,ERCC6L,ATAD5,MCM2,MCM5,MCM6,MCM7,KIF24,DDX11,KIF15,RAD54B,KIF14,DSCC1,KIF22,DDX12P,SMC4,XRCC2,RFC2,RFC3,RFC4,RFC5,DDX20,CDC6,FIGNL1,HELLS
GO: Molecular Function	GO:0005524	ATP binding		5.79e-09	3.22e-06	4.5e-07	3.1e-06	43	1527	PRPS2,KIF18A,NMNAT2,MCM8,ERCC6L,ATAD5,RIPK2,MCM2,MCM5,MCM6,MCM7,CHEK1,DCK,ADCY3,KIF24,DDX11,AURKA,PASK,KIF15,RAD54B,BUB1B,KIF14,UBE2S,ULK4,TMEM97,PLK1,KIF22,VRK1,DDX12P,SMC4,XRCC2,RFC2,RFC4,RFC5,UBE2T,CHEK2,DDX20,UBE2QL1,CDC6,FIGNL1,PLK4,CDK2,HELLS
GO: Molecular Function	GO:0140640	catalytic activity, acting on a nucleic acid		6.48e-09	3.6e-06	4.5e-07	3.1e-06	27	681	MCM8,ERCC6L,ATAD5,MCM2,MCM5,MCM6,MCM7,DDX11,RAD54B,FEN1,DSCC1,DDX12P,RNASEH2A,POLE2,DCLRE1B,XRCC2,RFC2,RFC3,RFC4,RFC5,NUDT1,PRIM1,PRIM2,EXO1,DDX20,GEN1,HELLS
GO: Molecular Function	GO:0032559	adenyl ribonucleotide binding		8.31e-09	4.62e-06	5.14e-07	3.54e-06	44	1605	PRPS2,KIF18A,NMNAT2,PDE1C,MCM8,ERCC6L,ATAD5,RIPK2,MCM2,MCM5,MCM6,MCM7,CHEK1,DCK,ADCY3,KIF24,DDX11,AURKA,PASK,KIF15,RAD54B,BUB1B,KIF14,UBE2S,ULK4,TMEM97,PLK1,KIF22,VRK1,DDX12P,SMC4,XRCC2,RFC2,RFC4,RFC5,UBE2T,CHEK2,DDX20,UBE2QL1,CDC6,FIGNL1,PLK4,CDK2,HELLS
GO: Molecular Function	GO:0030554	adenyl nucleotide binding		9.93e-09	5.52e-06	5.52e-07	3.81e-06	46	1735	PRPS2,KIF18A,NMNAT2,PDE1C,MCM8,ERCC6L,ATAD5,RIPK2,MCM2,MCM5,MCM6,MCM7,CHEK1,DCK,ADCY3,KIF24,PHGDH,DDX11,AURKA,PASK,KIF15,DHFR,RAD54B,BUB1B,KIF14,UBE2S,ULK4,TMEM97,PLK1,KIF22,VRK1,DDX12P,SMC4,XRCC2,RFC2,RFC4,RFC5,UBE2T,CHEK2,DDX20,UBE2QL1,CDC6,FIGNL1,PLK4,CDK2,HELLS
GO: Molecular Function	GO:0003689	DNA clamp loader activity		1.74e-08	9.7e-06	8.82e-07	6.08e-06	5	9	DSCC1,RFC2,RFC3,RFC4,RFC5
GO: Molecular Function	GO:0016887	ATP hydrolysis activity		2.59e-08	1.44e-05	1.2e-06	8.27e-06	20	412	KIF18A,MCM8,ERCC6L,ATAD5,MCM2,MCM5,MCM6,MCM7,DDX11,KIF15,KIF14,KIF22,DDX12P,SMC4,RFC2,RFC4,RFC5,DDX20,CDC6,FIGNL1
GO: Molecular Function	GO:0003697	single-stranded DNA binding		3.27e-07	0.000182	1.4e-05	9.66e-05	11	138	MCM8,MCM2,HMGB2,MCM5,MCM6,MCM7,DDX11,MMS22L,DDX12P,SMC4,FAM111A
GO: Molecular Function	GO:0032555	purine ribonucleotide binding		6.62e-07	0.000368	2.63e-05	0.000181	46	2000	PRPS2,KIF18A,NMNAT2,PDE1C,MCM8,ERCC6L,ATAD5,RIPK2,MCM2,MCM5,MCM6,MCM7,CHEK1,DCK,ADCY3,KIF24,DDX11,AURKA,TUBA1B,PASK,KIF15,RAD54B,BUB1B,KIF14,UBE2S,ULK4,GPSM2,TMEM97,PLK1,KIF22,VRK1,DDX12P,SMC4,XRCC2,RFC2,RFC4,RFC5,UBE2T,CHEK2,DDX20,UBE2QL1,CDC6,FIGNL1,PLK4,CDK2,HELLS
GO: Molecular Function	GO:0035639	purine ribonucleoside triphosphate binding		9.94e-07	0.000553	3.69e-05	0.000254	44	1898	PRPS2,KIF18A,NMNAT2,MCM8,ERCC6L,ATAD5,RIPK2,MCM2,MCM5,MCM6,MCM7,CHEK1,DCK,ADCY3,KIF24,DDX11,AURKA,TUBA1B,PASK,KIF15,RAD54B,BUB1B,KIF14,UBE2S,ULK4,TMEM97,PLK1,KIF22,VRK1,DDX12P,SMC4,XRCC2,RFC2,RFC4,RFC5,UBE2T,CHEK2,DDX20,UBE2QL1,CDC6,FIGNL1,PLK4,CDK2,HELLS
GO: Molecular Function	GO:0003688	DNA replication origin binding		1.1e-06	0.000609	3.81e-05	0.000263	5	18	MCM2,MCM5,DDX11,DDX12P,CDC6
GO: Molecular Function	GO:0016538	cyclin-dependent protein serine/threonine kinase regulator activity		1.42e-06	0.000788	4.64e-05	0.00032	7	52	CDKN2C,CDKN2D,CKS1B,CKS2,CCNA1,CCNB1,CCNE2
GO: Molecular Function	GO:0035173	histone kinase activity		9.53e-06	0.0053	0.000294	0.00203	5	27	CHEK1,AURKA,VRK1,CCNB1,CDK2
GO: Molecular Function	GO:0003682	chromatin binding		4.49e-05	0.025	0.00131	0.00906	21	726	CHAF1B,MCM8,PHF19,MCM2,EZH2,DDX11,CKS2,BRCA1,NFIX,CDT1,DDX12P,RBL1,CHAF1A,CNTRL,SMC4,UBE2T,WDHD1,EXO1,H2AZ1,CDC6,HELLS
GO: Molecular Function	GO:0017108	5'-flap endonuclease activity		6.77e-05	0.0377	0.00188	0.013	3	8	FEN1,EXO1,GEN1
GO: Molecular Function	GO:0017111	ribonucleoside triphosphate phosphatase activity		8.44e-05	0.0469	0.00216	0.0149	21	759	KIF18A,MCM8,ERCC6L,ATAD5,MCM2,MCM5,MCM6,MCM7,DDX11,TUBA1B,KIF15,KIF14,KIF22,DDX12P,SMC4,RFC2,RFC4,RFC5,DDX20,CDC6,FIGNL1
GO: Molecular Function	GO:0016462	pyrophosphatase activity		9.73e-05	0.0541	0.00216	0.0149	22	825	KIF18A,MCM8,ERCC6L,ATAD5,MCM2,MCM5,MCM6,MCM7,DDX11,TUBA1B,KIF15,KIF14,KIF22,DDX12P,SMC4,RFC2,RFC4,RFC5,NUDT1,DDX20,CDC6,FIGNL1
GO: Molecular Function	GO:0016817	hydrolase activity, acting on acid anhydrides		9.9e-05	0.055	0.00216	0.0149	22	826	KIF18A,MCM8,ERCC6L,ATAD5,MCM2,MCM5,MCM6,MCM7,DDX11,TUBA1B,KIF15,KIF14,KIF22,DDX12P,SMC4,RFC2,RFC4,RFC5,NUDT1,DDX20,CDC6,FIGNL1
GO: Molecular Function	GO:0016818	hydrolase activity, acting on acid anhydrides, in phosphorus-containing anhydrides		9.9e-05	0.055	0.00216	0.0149	22	826	KIF18A,MCM8,ERCC6L,ATAD5,MCM2,MCM5,MCM6,MCM7,DDX11,TUBA1B,KIF15,KIF14,KIF22,DDX12P,SMC4,RFC2,RFC4,RFC5,NUDT1,DDX20,CDC6,FIGNL1
GO: Molecular Function	GO:0048256	flap endonuclease activity		0.000101	0.056	0.00216	0.0149	3	9	FEN1,EXO1,GEN1
GO: Molecular Function	GO:0010997	anaphase-promoting complex binding		0.000101	0.056	0.00216	0.0149	3	9	FBXO5,UBE2S,PLK1
GO: Molecular Function	GO:0042393	histone binding		0.000129	0.0718	0.00266	0.0183	11	259	CHAF1B,PHF19,MCM2,CKS1B,CKS2,NCAPD2,VRK1,CD1D,ASF1B,H2AX,UHRF1
GO: Molecular Function	GO:0003684	damaged DNA binding		0.000164	0.0913	0.00326	0.0225	6	75	HMGB2,FANCG,BRCA1,FEN1,DCLRE1B,H2AX
GO: Molecular Function	GO:0016772	transferase activity, transferring phosphorus-containing groups		0.00017	0.0947	0.00327	0.0225	25	1042	PRPS2,CDKN2C,NMNAT2,RIPK2,CHEK1,DCK,AURKA,PASK,DBF4,BUB1B,ULK4,DLG2,TMEM97,PLK1,VRK1,POLE2,PPM1E,CCNB1,TGFBR3,ART3,PRIM1,PRIM2,CHEK2,PLK4,CDK2
GO: Molecular Function	GO:0004523	RNA-DNA hybrid ribonuclease activity		0.000258	0.143	0.00478	0.0329	3	12	FEN1,RNASEH2A,EXO1
GO: Molecular Function	GO:0140996	histone H3 kinase activity		0.000332	0.185	0.00596	0.0411	3	13	CHEK1,AURKA,VRK1
GO: Molecular Function	GO:0016888	endodeoxyribonuclease activity, producing 5'-phosphomonoesters		0.00042	0.233	0.00729	0.0503	3	14	FEN1,EXO1,GEN1
GO: Molecular Function	GO:0004674	protein serine/threonine kinase activity		0.00057	0.317	0.00961	0.0663	14	464	RIPK2,CHEK1,AURKA,PASK,DBF4,BUB1B,ULK4,TMEM97,PLK1,VRK1,TGFBR3,CHEK2,PLK4,CDK2
GO: Molecular Function	GO:0061575	cyclin-dependent protein serine/threonine kinase activator activity		0.000635	0.353	0.0101	0.0696	3	16	CKS1B,CKS2,CCNB1
GO: Molecular Function	GO:0043138	3'-5' DNA helicase activity		0.000635	0.353	0.0101	0.0696	3	16	MCM2,MCM5,MCM6
GO: Molecular Function	GO:0035175	histone H3S10 kinase activity		0.000693	0.385	0.0101	0.0699	2	4	AURKA,VRK1
GO: Molecular Function	GO:0045142	triplex DNA binding		0.000693	0.385	0.0101	0.0699	2	4	DDX11,DDX12P
GO: Molecular Function	GO:0003896	DNA primase activity		0.000693	0.385	0.0101	0.0699	2	4	PRIM1,PRIM2
GO: Molecular Function	GO:0019900	kinase binding		0.000752	0.418	0.0107	0.0739	22	957	CDKN2C,CDKN2D,CENPJ,LIN7B,AURKA,CKS1B,CKS2,FBXO5,PER3,CCNA1,KIF14,DLG2,PLK1,VRK1,TNS2,E2F1,CCNB1,CCNE2,FIRRM,CHEK2,CDC6,BORA
GO: Molecular Function	GO:0015631	tubulin binding		0.00102	0.565	0.0141	0.0975	13	437	KIF18A,CENPJ,KIF24,BRCA1,KIF15,FAM161A,KIF14,PLK1,KIF22,GAS2L3,KNSTRN,STMN1,EML1
GO: Molecular Function	GO:0000400	four-way junction DNA binding		0.00107	0.597	0.0143	0.0984	3	19	HMGB2,XRCC2,GEN1
GO: Molecular Function	GO:0016301	kinase activity		0.00108	0.599	0.0143	0.0984	20	856	PRPS2,CDKN2C,RIPK2,CHEK1,DCK,AURKA,PASK,DBF4,BUB1B,ULK4,DLG2,TMEM97,PLK1,VRK1,PPM1E,CCNB1,TGFBR3,CHEK2,PLK4,CDK2
GO: Molecular Function	GO:0015616	DNA translocase activity		0.00115	0.637	0.0148	0.102	2	5	ERCC6L,RAD54B
GO: Molecular Function	GO:0008409	5'-3' exonuclease activity		0.00145	0.806	0.0183	0.126	3	21	FEN1,DCLRE1B,EXO1
GO: Molecular Function	GO:0003777	microtubule motor activity		0.00159	0.886	0.0197	0.136	5	78	KIF18A,KIF24,KIF15,KIF14,KIF22
GO: Molecular Function	GO:0043515	kinetochore binding		0.00171	0.949	0.0206	0.142	2	6	SPDL1,CENPH
GO: Molecular Function	GO:0008017	microtubule binding		0.00209	1	0.0247	0.17	10	309	KIF18A,KIF24,KIF15,FAM161A,KIF14,PLK1,KIF22,GAS2L3,KNSTRN,EML1
GO: Molecular Function	GO:0106310	protein serine kinase activity		0.00217	1	0.0251	0.173	11	364	RIPK2,CHEK1,AURKA,PASK,BUB1B,ULK4,PLK1,VRK1,CHEK2,PLK4,CDK2
GO: Molecular Function	GO:0016893	endonuclease activity, active with either ribo- or deoxyribonucleic acids and producing 5'-phosphomonoesters		0.00226	1	0.0256	0.177	4	51	FEN1,RNASEH2A,EXO1,GEN1
GO: Molecular Function	GO:0050431	transforming growth factor beta binding		0.00243	1	0.0261	0.18	3	25	TGFBR3,CD36,ENG
GO: Molecular Function	GO:0016895	DNA exonuclease activity, producing 5'-phosphomonoesters		0.00243	1	0.0261	0.18	3	25	FEN1,DCLRE1B,EXO1
GO: Molecular Function	GO:0030165	PDZ domain binding		0.00245	1	0.0261	0.18	6	125	FZD1,LIN7B,KIF14,DLG2,TGFBR3,NKD1
GO: Molecular Function	GO:0019901	protein kinase binding		0.00265	1	0.0278	0.192	19	859	CDKN2C,CDKN2D,CENPJ,LIN7B,AURKA,CKS1B,CKS2,FBXO5,CCNA1,KIF14,PLK1,VRK1,TNS2,E2F1,CCNB1,CCNE2,FIRRM,CHEK2,BORA
GO: Molecular Function	GO:0004529	DNA exonuclease activity		0.00272	1	0.028	0.193	3	26	FEN1,DCLRE1B,EXO1
GO: Molecular Function	GO:0019887	protein kinase regulator activity		0.00277	1	0.028	0.193	9	269	CDKN2C,CDKN2D,CKS1B,CKS2,DBF4,CCNA1,CCNB1,CCNE2,CD36
GO: Molecular Function	GO:0008309	double-stranded DNA exodeoxyribonuclease activity		0.00314	1	0.0312	0.215	2	8	FEN1,EXO1
GO: Molecular Function	GO:0004672	protein kinase activity		0.0033	1	0.0322	0.222	15	621	RIPK2,CHEK1,AURKA,PASK,DBF4,BUB1B,ULK4,TMEM97,PLK1,VRK1,CCNB1,TGFBR3,CHEK2,PLK4,CDK2
GO: Molecular Function	GO:0035312	5'-3' DNA exonuclease activity		0.00401	1	0.0384	0.265	2	9	DCLRE1B,EXO1
GO: Biological Process	GO:0022402	cell cycle process		1.69e-33	5.82e-30	5.82e-30	5.08e-29	77	1532	CDKN2C,KNTC1,CDKN2D,CDKN3,KIF18A,CENPJ,PDGFB,ATAD5,MCM2,OIP5,MCM6,CHEK1,WDR76,EZH2,DSN1,GINS1,PHGDH,SPDL1,DDX11,AURKA,CKS1B,CKS2,FBXO5,BRCA1,KIF15,DBF4,NFIX,RAD54B,BUB1B,FEN1,NCAPD2,CCNA1,PSMC3IP,KIF14,UBE2S,GPSM2,SGO2,CDT1,DSCC1,PLK1,KIF22,ZWILCH,VRK1,DDX12P,TCF19,RBL1,KNSTRN,CNTRL,SMC4,E2F1,STMN1,STIL,XRCC2,CDCA8,CCNB1,CENPQ,TESMIN,FAM107A,HAUS1,CEP72,CCNE2,CENPH,RASSF1,FIRRM,CENPI,CEP135,CHEK2…
GO: Biological Process	GO:0051276	chromosome organization		2.95e-30	1.01e-26	5.07e-27	4.42e-26	52	690	KNTC1,KIF18A,MCM8,MCM2,OIP5,HMGB2,MCM5,MCM6,MCM7,EZH2,DSN1,GINS1,SPDL1,DDX11,FBXO5,KIF15,H4C3,RAD54B,BUB1B,FEN1,NCAPD2,PSMC3IP,KIF14,SGO2,CDT1,DSCC1,PLK1,KIF22,ZWILCH,DDX12P,KNSTRN,CNTRL,SMC4,DCLRE1B,RFC2,RFC3,RFC4,RFC5,CDCA8,CCNB1,ITGB3BP,WDHD1,CCNE2,CENPH,CENPI,CHEK2,EXO1,GINS2,CDC6,GEN1,MAD2L1,CDK2
GO: Biological Process	GO:0000278	mitotic cell cycle		2.01e-29	6.91e-26	1.91e-26	1.67e-25	62	1089	CDKN2C,KNTC1,CDKN2D,CDKN3,KIF18A,CHAF1B,CENPJ,PDGFB,ATAD5,MCM2,MCM5,MCM6,CHEK1,EZH2,DSN1,GINS1,SPDL1,AURKA,TUBA1B,CKS1B,CKS2,FBXO5,BRCA1,KIF15,DBF4,NFIX,BUB1B,NCAPD2,CCNA1,KIF14,UBE2S,GPSM2,CDT1,PLK1,KIF22,ZWILCH,VRK1,TCF19,RBL1,KNSTRN,CNTRL,SMC4,E2F1,STMN1,STIL,XRCC2,CDCA8,CCNB1,WDHD1,FAM107A,CCNE2,CENPH,FIRRM,CENPI,CHEK2,SASS6,EML1,CDC6,GEN1,MAD2L1,CDK2,BORA
GO: Biological Process	GO:0006260	DNA replication		2.28e-29	7.85e-26	1.91e-26	1.67e-25	38	318	CHAF1B,MCM8,PDGFB,ATAD5,ORC6,TRAIP,MCM2,MCM5,MCM6,MCM7,CHEK1,GINS1,DDX11,FBXO5,BRCA1,DBF4,NFIX,FEN1,CDT1,DSCC1,MMS22L,DDX12P,RNASEH2A,POLE2,CHAF1A,RFC2,RFC3,RFC4,RFC5,FAM111A,WDHD1,CCNE2,PRIM1,PRIM2,GINS2,CDC6,GEN1,CDK2
GO: Biological Process	GO:0006261	DNA-templated DNA replication		2.78e-29	9.56e-26	1.91e-26	1.67e-25	31	177	MCM8,ATAD5,ORC6,TRAIP,MCM2,MCM5,MCM6,MCM7,GINS1,DDX11,FBXO5,BRCA1,DBF4,FEN1,CDT1,DSCC1,MMS22L,POLE2,RFC2,RFC3,RFC4,RFC5,FAM111A,WDHD1,CCNE2,PRIM1,PRIM2,GINS2,CDC6,GEN1,CDK2
GO: Biological Process	GO:1903047	mitotic cell cycle process		3.31e-28	1.14e-24	1.9e-25	1.66e-24	56	907	CDKN2C,KNTC1,CDKN2D,CDKN3,KIF18A,CENPJ,PDGFB,ATAD5,MCM2,MCM6,CHEK1,EZH2,DSN1,GINS1,SPDL1,AURKA,CKS1B,CKS2,FBXO5,BRCA1,KIF15,DBF4,NFIX,BUB1B,NCAPD2,CCNA1,KIF14,UBE2S,GPSM2,CDT1,PLK1,KIF22,ZWILCH,VRK1,TCF19,RBL1,KNSTRN,CNTRL,SMC4,E2F1,STMN1,STIL,CDCA8,CCNB1,FAM107A,CCNE2,CENPH,CENPI,CHEK2,SASS6,EML1,CDC6,GEN1,MAD2L1,CDK2,BORA
GO: Biological Process	GO:0006259	DNA metabolic process		1.11e-25	3.83e-22	5.47e-23	4.77e-22	60	1187	CDKN2D,CHAF1B,MCM8,PDGFB,ATAD5,ORC6,TRAIP,MCM2,HMGB2,MCM5,MCM6,MCM7,CHEK1,EZH2,GINS1,DDX11,FANCB,FANCG,FBXO5,BRCA1,DBF4,NFIX,RAD54B,FEN1,PSMC3IP,CDT1,DSCC1,PARPBP,KIF22,KPNA2,MMS22L,DDX12P,RNASEH2A,POLE2,CHAF1A,SMC4,DCLRE1B,XRCC2,RFC2,RFC3,RFC4,RFC5,FAM111A,UBE2T,WDHD1,NUDT1,CCNE2,PRIM1,PRIM2,CHEK2,EXO1,H2AX,H2AZ1,UHRF1,GINS2,CDC6,FIGNL1,GEN1,CDK2,HELLS
GO: Biological Process	GO:0006974	DNA damage response		1.9e-24	6.55e-21	8.19e-22	7.14e-21	53	955	CDKN2D,CDKN3,CHAF1B,MCM8,ATAD5,TRAIP,MCM2,HMGB2,MCM5,MCM6,MCM7,CHEK1,WDR76,DDX11,FANCB,BCL2L12,FANCG,FBXO5,BRCA1,RAD54B,FEN1,PARPBP,PLK1,KIF22,MMS22L,VRK1,DDX12P,RNASEH2A,POLE2,CHAF1A,SMC4,E2F1,DCLRE1B,XRCC2,RFC2,RFC3,RFC4,RFC5,IFI16,DDIAS,FAM111A,UBE2T,WDHD1,NUDT1,RASSF1,CHEK2,EXO1,H2AX,UHRF1,GINS2,FIGNL1,GEN1,CDK2
GO: Biological Process	GO:0051301	cell division		2.35e-22	8.07e-19	8.97e-20	7.82e-19	45	737	CDCA3,KNTC1,CENPJ,PDGFB,ERCC6L,ORC6,OIP5,DSN1,SPDL1,AURKA,TUBA1B,CKS1B,CKS2,FBXO5,BUB1B,NCAPD2,CCNA1,KIF14,UBE2S,ULK4,GPSM2,SGO2,CDT1,PLK1,ZWILCH,VRK1,RBL1,KNSTRN,CNTRL,SMC4,STMN1,CDCA8,CCNB1,ITGB3BP,HAUS1,CCNE2,CHEK2,LRRCC1,SASS6,CDC6,EPB41L2,MAD2L1,CDK2,BORA,HELLS
GO: Biological Process	GO:0006281	DNA repair		4.47e-22	1.54e-18	1.54e-19	1.34e-18	42	639	CDKN2D,CHAF1B,MCM8,TRAIP,MCM2,HMGB2,MCM5,MCM6,MCM7,CHEK1,DDX11,FANCB,FANCG,BRCA1,RAD54B,FEN1,PARPBP,KIF22,MMS22L,DDX12P,RNASEH2A,POLE2,CHAF1A,SMC4,DCLRE1B,XRCC2,RFC2,RFC3,RFC4,RFC5,FAM111A,UBE2T,WDHD1,NUDT1,CHEK2,EXO1,H2AX,UHRF1,GINS2,FIGNL1,GEN1,CDK2
GO: Biological Process	GO:0007059	chromosome segregation		1.39e-21	4.79e-18	4.36e-19	3.8e-18	37	488	KNTC1,KIF18A,CENPJ,OIP5,DSN1,SPDL1,AURKA,FBXO5,BRCA1,KIF15,BUB1B,NCAPD2,PSMC3IP,KIF14,GPSM2,SGO2,CDT1,PLK1,KIF22,ZWILCH,KNSTRN,CNTRL,SMC4,STIL,CDCA8,CCNB1,CENPQ,HAUS1,CCNE2,CENPH,FIRRM,CENPI,CHEK2,SASS6,CDC6,GEN1,MAD2L1
GO: Biological Process	GO:0000280	nuclear division		1.79e-20	6.17e-17	5.14e-18	4.48e-17	37	526	KNTC1,KIF18A,PDGFB,CHEK1,DSN1,SPDL1,AURKA,CKS2,FBXO5,KIF15,NFIX,RAD54B,BUB1B,NCAPD2,CCNA1,PSMC3IP,KIF14,UBE2S,SGO2,CDT1,PLK1,KIF22,ZWILCH,KNSTRN,CNTRL,SMC4,CDCA8,CCNB1,TESMIN,CCNE2,CENPI,CHEK2,SASS6,FIGNL1,GEN1,MAD2L1,BORA
GO: Biological Process	GO:0044772	mitotic cell cycle phase transition		2.47e-20	8.49e-17	6.53e-18	5.7e-17	37	531	CDKN2C,KNTC1,CDKN2D,CDKN3,CENPJ,ATAD5,CHEK1,EZH2,SPDL1,AURKA,CKS1B,CKS2,FBXO5,BRCA1,DBF4,NFIX,BUB1B,CCNA1,KIF14,UBE2S,CDT1,PLK1,ZWILCH,TCF19,RBL1,E2F1,STIL,CDCA8,CCNB1,FAM107A,CCNE2,CHEK2,SASS6,CDC6,GEN1,MAD2L1,CDK2
GO: Biological Process	GO:0048285	organelle fission		7.58e-20	2.61e-16	1.86e-17	1.62e-16	38	584	KNTC1,KIF18A,PDGFB,CHEK1,DSN1,SPDL1,AURKA,CKS2,FBXO5,KIF15,NFIX,RAD54B,BUB1B,NCAPD2,CCNA1,PSMC3IP,KIF14,UBE2S,SGO2,CDT1,PLK1,KIF22,ZWILCH,KNSTRN,CNTRL,SMC4,CDCA8,CCNB1,TESMIN,CCNE2,CENPI,CHEK2,SASS6,MTFR2,FIGNL1,GEN1,MAD2L1,BORA
GO: Biological Process	GO:0044770	cell cycle phase transition		1.73e-19	5.95e-16	3.97e-17	3.46e-16	40	672	CDKN2C,KNTC1,CDKN2D,CDKN3,CENPJ,ATAD5,CHEK1,WDR76,EZH2,SPDL1,AURKA,CKS1B,CKS2,FBXO5,BRCA1,DBF4,NFIX,BUB1B,CCNA1,KIF14,UBE2S,CDT1,PLK1,ZWILCH,TCF19,RBL1,E2F1,STIL,CDCA8,CCNB1,FAM107A,CCNE2,RASSF1,CHEK2,H2AX,SASS6,CDC6,GEN1,MAD2L1,CDK2
GO: Biological Process	GO:0140014	mitotic nuclear division		9e-18	3.1e-14	1.94e-15	1.69e-14	28	330	KNTC1,KIF18A,PDGFB,CHEK1,DSN1,SPDL1,AURKA,FBXO5,KIF15,NFIX,BUB1B,NCAPD2,KIF14,UBE2S,CDT1,PLK1,KIF22,ZWILCH,KNSTRN,CNTRL,SMC4,CDCA8,CCNB1,CENPI,CHEK2,GEN1,MAD2L1,BORA
GO: Biological Process	GO:0090329	regulation of DNA-templated DNA replication		1.95e-17	6.71e-14	3.95e-15	3.44e-14	15	58	MCM2,MCM5,MCM6,MCM7,GINS1,FBXO5,DBF4,CDT1,DSCC1,RFC2,RFC3,RFC4,RFC5,GINS2,CDK2
GO: Biological Process	GO:0010564	regulation of cell cycle process		2.92e-17	1e-13	5.58e-15	4.86e-14	43	906	CDKN2C,KNTC1,CDKN2D,CENPJ,PDGFB,ATAD5,CHEK1,WDR76,EZH2,SPDL1,DDX11,AURKA,FBXO5,BRCA1,KIF15,DBF4,BUB1B,FEN1,NCAPD2,KIF14,GPSM2,SGO2,CDT1,PLK1,ZWILCH,RBL1,KNSTRN,SMC4,E2F1,STIL,CDCA8,CCNB1,FAM107A,RASSF1,CHEK2,H2AX,SASS6,CDC6,GEN1,PLK4,MAD2L1,CDK2,BORA
GO: Biological Process	GO:0098813	nuclear chromosome segregation		2.04e-16	7.02e-13	3.7e-14	3.22e-13	28	372	KNTC1,KIF18A,DSN1,SPDL1,AURKA,FBXO5,KIF15,BUB1B,NCAPD2,PSMC3IP,KIF14,SGO2,CDT1,PLK1,KIF22,ZWILCH,KNSTRN,CNTRL,SMC4,CDCA8,CCNB1,CENPQ,CCNE2,CENPI,CHEK2,CDC6,GEN1,MAD2L1
GO: Biological Process	GO:1901990	regulation of mitotic cell cycle phase transition		2.29e-16	7.87e-13	3.94e-14	3.43e-13	29	406	CDKN2C,KNTC1,CDKN2D,CENPJ,ATAD5,CHEK1,EZH2,SPDL1,AURKA,FBXO5,BRCA1,DBF4,BUB1B,KIF14,CDT1,PLK1,ZWILCH,RBL1,E2F1,STIL,CDCA8,CCNB1,FAM107A,CHEK2,SASS6,CDC6,GEN1,MAD2L1,CDK2
GO: Biological Process	GO:0032392	DNA geometric change		7.01e-16	2.41e-12	1.15e-13	1e-12	16	88	MCM8,MCM2,HMGB2,MCM5,MCM6,MCM7,GINS1,DDX11,RAD54B,DSCC1,DDX12P,RFC2,RFC3,RFC4,RFC5,GINS2
GO: Biological Process	GO:0000070	mitotic sister chromatid segregation		7.74e-16	2.66e-12	1.21e-13	1.06e-12	22	216	KNTC1,KIF18A,DSN1,SPDL1,FBXO5,KIF15,BUB1B,NCAPD2,KIF14,CDT1,PLK1,KIF22,ZWILCH,KNSTRN,CNTRL,SMC4,CDCA8,CCNB1,CENPI,CHEK2,GEN1,MAD2L1
GO: Biological Process	GO:1901987	regulation of cell cycle phase transition		1.56e-15	5.38e-12	2.34e-13	2.04e-12	32	545	CDKN2C,KNTC1,CDKN2D,CENPJ,ATAD5,CHEK1,WDR76,EZH2,SPDL1,AURKA,FBXO5,BRCA1,DBF4,BUB1B,KIF14,CDT1,PLK1,ZWILCH,RBL1,E2F1,STIL,CDCA8,CCNB1,FAM107A,RASSF1,CHEK2,H2AX,SASS6,CDC6,GEN1,MAD2L1,CDK2
GO: Biological Process	GO:0051726	regulation of cell cycle		2.02e-15	6.94e-12	2.89e-13	2.52e-12	50	1367	CDKN2C,KNTC1,CDKN2D,CDKN3,CENPJ,PDGFB,ATAD5,CHEK1,WDR76,EZH2,SPDL1,DDX11,AURKA,CKS1B,CKS2,FBXO5,BRCA1,KIF15,DBF4,BUB1B,FEN1,NCAPD2,CCNA1,KIF14,GPSM2,SGO2,CDT1,PLK1,ZWILCH,RBL1,KNSTRN,SMC4,E2F1,STIL,CDCA8,CCNB1,DDIAS,FAM107A,CCNE2,RASSF1,CHEK2,H2AX,SASS6,CDC6,FIGNL1,GEN1,PLK4,MAD2L1,CDK2,BORA
GO: Biological Process	GO:0090068	positive regulation of cell cycle process		2.93e-15	1.01e-11	3.95e-13	3.44e-12	25	316	CENPJ,PDGFB,ATAD5,EZH2,DDX11,AURKA,FBXO5,DBF4,FEN1,NCAPD2,KIF14,GPSM2,SGO2,CDT1,SMC4,STIL,CDCA8,CCNB1,CHEK2,SASS6,CDC6,GEN1,PLK4,MAD2L1,CDK2
GO: Biological Process	GO:0071103	DNA conformation change		2.98e-15	1.03e-11	3.95e-13	3.44e-12	16	96	MCM8,MCM2,HMGB2,MCM5,MCM6,MCM7,GINS1,DDX11,RAD54B,DSCC1,DDX12P,RFC2,RFC3,RFC4,RFC5,GINS2
GO: Biological Process	GO:0000226	microtubule cytoskeleton organization		3.23e-15	1.11e-11	4.11e-13	3.58e-12	37	762	KIF18A,CENPJ,CHEK1,KIF24,SPDL1,AURKA,TUBA1B,FBXO5,BRCA1,KIF15,KIF14,ULK4,GPSM2,PLK1,GAS2L3,KNSTRN,CNTRL,STMN1,STIL,XRCC2,CDCA8,CCNB1,FAM107A,HAUS1,CEP72,CENPH,RASSF1,CEP135,CHEK2,SASS6,EML1,FIGNL1,GEN1,PLK4,MAD2L1,CDK2,BORA
GO: Biological Process	GO:0000819	sister chromatid segregation		3.35e-15	1.15e-11	4.11e-13	3.58e-12	23	259	KNTC1,KIF18A,DSN1,SPDL1,FBXO5,KIF15,BUB1B,NCAPD2,KIF14,CDT1,PLK1,KIF22,ZWILCH,KNSTRN,CNTRL,SMC4,CDCA8,CCNB1,CENPI,CHEK2,CDC6,GEN1,MAD2L1
GO: Biological Process	GO:0032508	DNA duplex unwinding		3.57e-15	1.23e-11	4.18e-13	3.65e-12	15	80	MCM8,MCM2,MCM5,MCM6,MCM7,GINS1,DDX11,RAD54B,DSCC1,DDX12P,RFC2,RFC3,RFC4,RFC5,GINS2
GO: Biological Process	GO:1901988	negative regulation of cell cycle phase transition		3.65e-15	1.26e-11	4.18e-13	3.65e-12	25	319	KNTC1,CDKN2D,CHEK1,WDR76,EZH2,SPDL1,AURKA,FBXO5,BRCA1,BUB1B,CDT1,PLK1,ZWILCH,RBL1,E2F1,STIL,CDCA8,CCNB1,FAM107A,CHEK2,H2AX,CDC6,GEN1,MAD2L1,CDK2
GO: Biological Process	GO:0007346	regulation of mitotic cell cycle		8.3e-15	2.86e-11	9.21e-13	8.03e-12	33	618	CDKN2C,KNTC1,CDKN2D,CENPJ,PDGFB,ATAD5,CHEK1,EZH2,SPDL1,AURKA,CKS1B,CKS2,FBXO5,BRCA1,DBF4,BUB1B,KIF14,CDT1,PLK1,ZWILCH,RBL1,E2F1,STIL,CDCA8,CCNB1,FAM107A,CHEK2,SASS6,CDC6,GEN1,MAD2L1,CDK2,BORA
GO: Biological Process	GO:0006275	regulation of DNA replication		4.58e-14	1.58e-10	4.93e-12	4.3e-11	18	157	PDGFB,ATAD5,MCM2,MCM5,MCM6,MCM7,GINS1,FBXO5,DBF4,CDT1,DSCC1,RFC2,RFC3,RFC4,RFC5,GINS2,CDC6,CDK2
GO: Biological Process	GO:0045787	positive regulation of cell cycle		6.88e-14	2.37e-10	7.17e-12	6.25e-11	27	432	CENPJ,PDGFB,ATAD5,CHEK1,EZH2,DDX11,AURKA,FBXO5,BRCA1,DBF4,FEN1,NCAPD2,KIF14,GPSM2,SGO2,CDT1,SMC4,STIL,CDCA8,CCNB1,CHEK2,SASS6,CDC6,GEN1,PLK4,MAD2L1,CDK2
GO: Biological Process	GO:0006270	DNA replication initiation		1.41e-13	4.86e-10	1.43e-11	1.25e-10	11	39	ORC6,MCM2,MCM5,MCM6,MCM7,CDT1,CCNE2,PRIM1,PRIM2,CDC6,CDK2
GO: Biological Process	GO:0000075	cell cycle checkpoint signaling		1.61e-13	5.55e-10	1.58e-11	1.38e-10	20	221	KNTC1,CHEK1,WDR76,SPDL1,AURKA,BRCA1,BUB1B,CDT1,PLK1,ZWILCH,E2F1,STIL,CDCA8,CCNB1,CHEK2,H2AX,CDC6,GEN1,MAD2L1,CDK2
GO: Biological Process	GO:0010948	negative regulation of cell cycle process		2.5e-13	8.58e-10	2.38e-11	2.08e-10	25	384	KNTC1,CDKN2D,CHEK1,WDR76,EZH2,SPDL1,AURKA,FBXO5,BRCA1,BUB1B,CDT1,PLK1,ZWILCH,RBL1,E2F1,STIL,CDCA8,CCNB1,FAM107A,CHEK2,H2AX,CDC6,GEN1,MAD2L1,CDK2
GO: Biological Process	GO:0031577	spindle checkpoint signaling		3.99e-13	1.37e-09	3.7e-11	3.23e-10	12	56	KNTC1,SPDL1,AURKA,BUB1B,CDT1,PLK1,ZWILCH,STIL,CDCA8,CCNB1,GEN1,MAD2L1
GO: Biological Process	GO:1901991	negative regulation of mitotic cell cycle phase transition		1.68e-12	5.76e-09	1.52e-10	1.32e-09	19	221	KNTC1,CHEK1,EZH2,SPDL1,FBXO5,BRCA1,BUB1B,CDT1,PLK1,ZWILCH,RBL1,CDCA8,CCNB1,FAM107A,CHEK2,CDC6,GEN1,MAD2L1,CDK2
GO: Biological Process	GO:1905818	regulation of chromosome separation		1.78e-12	6.12e-09	1.57e-10	1.37e-09	13	80	KNTC1,SPDL1,FBXO5,BUB1B,NCAPD2,CDT1,PLK1,ZWILCH,SMC4,CDCA8,CCNB1,GEN1,MAD2L1
GO: Biological Process	GO:0045839	negative regulation of mitotic nuclear division		2.65e-12	9.12e-09	2.28e-10	1.99e-09	12	65	KNTC1,CHEK1,SPDL1,FBXO5,BUB1B,CDT1,PLK1,ZWILCH,CDCA8,CCNB1,GEN1,MAD2L1
GO: Biological Process	GO:0007017	microtubule-based process		3.47e-12	1.19e-08	2.91e-10	2.54e-09	40	1110	KIF18A,CENPJ,CHEK1,ADCY3,KIF24,SPDL1,AURKA,TUBA1B,FBXO5,BRCA1,KIF15,KIF14,ULK4,GPSM2,DLG2,PLK1,KIF22,GAS2L3,KNSTRN,CNTRL,STMN1,STIL,XRCC2,CDCA8,CCNB1,FAM107A,HAUS1,CEP72,CENPH,RASSF1,CEP135,CHEK2,SASS6,EML1,FIGNL1,GEN1,PLK4,MAD2L1,CDK2,BORA
GO: Biological Process	GO:0006310	DNA recombination		3.95e-12	1.36e-08	3.23e-10	2.82e-09	23	362	MCM8,ATAD5,MCM2,HMGB2,MCM5,MCM6,MCM7,CHEK1,EZH2,FANCB,BRCA1,RAD54B,FEN1,PSMC3IP,PARPBP,KPNA2,MMS22L,XRCC2,EXO1,H2AX,GINS2,FIGNL1,GEN1
GO: Biological Process	GO:0000724	double-strand break repair via homologous recombination		4.37e-12	1.5e-08	3.49e-10	3.05e-09	17	177	MCM8,MCM2,MCM5,MCM6,MCM7,CHEK1,FANCB,BRCA1,RAD54B,FEN1,PARPBP,MMS22L,XRCC2,H2AX,GINS2,FIGNL1,GEN1
GO: Biological Process	GO:0045841	negative regulation of mitotic metaphase/anaphase transition		5.67e-12	1.95e-08	4.06e-10	3.54e-09	11	53	KNTC1,SPDL1,FBXO5,BUB1B,CDT1,PLK1,ZWILCH,CDCA8,CCNB1,GEN1,MAD2L1
GO: Biological Process	GO:0033048	negative regulation of mitotic sister chromatid segregation		5.67e-12	1.95e-08	4.06e-10	3.54e-09	11	53	KNTC1,SPDL1,FBXO5,BUB1B,CDT1,PLK1,ZWILCH,CDCA8,CCNB1,GEN1,MAD2L1
GO: Biological Process	GO:0033046	negative regulation of sister chromatid segregation		5.67e-12	1.95e-08	4.06e-10	3.54e-09	11	53	KNTC1,SPDL1,FBXO5,BUB1B,CDT1,PLK1,ZWILCH,CDCA8,CCNB1,GEN1,MAD2L1
GO: Biological Process	GO:2000816	negative regulation of mitotic sister chromatid separation		5.67e-12	1.95e-08	4.06e-10	3.54e-09	11	53	KNTC1,SPDL1,FBXO5,BUB1B,CDT1,PLK1,ZWILCH,CDCA8,CCNB1,GEN1,MAD2L1
GO: Biological Process	GO:0071174	mitotic spindle checkpoint signaling		5.67e-12	1.95e-08	4.06e-10	3.54e-09	11	53	KNTC1,SPDL1,BUB1B,CDT1,PLK1,ZWILCH,STIL,CDCA8,CCNB1,GEN1,MAD2L1
GO: Biological Process	GO:0000725	recombinational repair		6.27e-12	2.16e-08	4.4e-10	3.84e-09	17	181	MCM8,MCM2,MCM5,MCM6,MCM7,CHEK1,FANCB,BRCA1,RAD54B,FEN1,PARPBP,MMS22L,XRCC2,H2AX,GINS2,FIGNL1,GEN1
GO: Biological Process	GO:0033044	regulation of chromosome organization		6.71e-12	2.31e-08	4.58e-10	4e-09	20	270	KNTC1,MCM2,SPDL1,DDX11,FBXO5,BUB1B,FEN1,NCAPD2,SGO2,CDT1,PLK1,ZWILCH,SMC4,CDCA8,CCNB1,WDHD1,CDC6,GEN1,MAD2L1,CDK2
GO: Biological Process	GO:0045786	negative regulation of cell cycle		6.8e-12	2.34e-08	4.58e-10	4e-09	26	485	CDKN2C,KNTC1,CDKN2D,CHEK1,WDR76,EZH2,SPDL1,AURKA,FBXO5,BRCA1,BUB1B,CDT1,PLK1,ZWILCH,RBL1,E2F1,STIL,CDCA8,CCNB1,FAM107A,CHEK2,H2AX,CDC6,GEN1,MAD2L1,CDK2
GO: Biological Process	GO:0051304	chromosome separation		7.32e-12	2.52e-08	4.84e-10	4.22e-09	13	89	KNTC1,SPDL1,FBXO5,BUB1B,NCAPD2,CDT1,PLK1,ZWILCH,SMC4,CDCA8,CCNB1,GEN1,MAD2L1
GO: Biological Process	GO:1902100	negative regulation of metaphase/anaphase transition of cell cycle		8.73e-12	3e-08	5.56e-10	4.85e-09	11	55	KNTC1,SPDL1,FBXO5,BUB1B,CDT1,PLK1,ZWILCH,CDCA8,CCNB1,GEN1,MAD2L1
GO: Biological Process	GO:1905819	negative regulation of chromosome separation		8.73e-12	3e-08	5.56e-10	4.85e-09	11	55	KNTC1,SPDL1,FBXO5,BUB1B,CDT1,PLK1,ZWILCH,CDCA8,CCNB1,GEN1,MAD2L1
GO: Biological Process	GO:0051985	negative regulation of chromosome segregation		1.32e-11	4.55e-08	8.27e-10	7.21e-09	11	57	KNTC1,SPDL1,FBXO5,BUB1B,CDT1,PLK1,ZWILCH,CDCA8,CCNB1,GEN1,MAD2L1
GO: Biological Process	GO:0051784	negative regulation of nuclear division		1.57e-11	5.4e-08	9.65e-10	8.41e-09	12	75	KNTC1,CHEK1,SPDL1,FBXO5,BUB1B,CDT1,PLK1,ZWILCH,CDCA8,CCNB1,GEN1,MAD2L1
GO: Biological Process	GO:0007093	mitotic cell cycle checkpoint signaling		1.64e-11	5.65e-08	9.91e-10	8.64e-09	16	165	KNTC1,CHEK1,SPDL1,BRCA1,BUB1B,CDT1,PLK1,ZWILCH,STIL,CDCA8,CCNB1,CHEK2,CDC6,GEN1,MAD2L1,CDK2
GO: Biological Process	GO:0006302	double-strand break repair		1.73e-11	5.96e-08	1.03e-09	8.96e-09	21	318	MCM8,MCM2,HMGB2,MCM5,MCM6,MCM7,CHEK1,DDX11,FANCB,BRCA1,RAD54B,FEN1,PARPBP,MMS22L,DCLRE1B,XRCC2,CHEK2,H2AX,GINS2,FIGNL1,GEN1
GO: Biological Process	GO:0007088	regulation of mitotic nuclear division		1.89e-11	6.51e-08	1.1e-09	9.62e-09	15	141	KNTC1,PDGFB,CHEK1,SPDL1,AURKA,FBXO5,BUB1B,CDT1,PLK1,ZWILCH,CDCA8,CCNB1,GEN1,MAD2L1,BORA
GO: Biological Process	GO:0045930	negative regulation of mitotic cell cycle		2.17e-11	7.48e-08	1.25e-09	1.09e-08	20	288	KNTC1,CHEK1,EZH2,SPDL1,FBXO5,BRCA1,BUB1B,CDT1,PLK1,ZWILCH,RBL1,STIL,CDCA8,CCNB1,FAM107A,CHEK2,CDC6,GEN1,MAD2L1,CDK2
GO: Biological Process	GO:0033047	regulation of mitotic sister chromatid segregation		2.39e-11	8.22e-08	1.35e-09	1.18e-08	11	60	KNTC1,SPDL1,FBXO5,BUB1B,CDT1,PLK1,ZWILCH,CDCA8,CCNB1,GEN1,MAD2L1
GO: Biological Process	GO:1900262	regulation of DNA-directed DNA polymerase activity		3.63e-11	1.25e-07	1.98e-09	1.73e-08	7	14	GINS1,DSCC1,RFC2,RFC3,RFC4,RFC5,GINS2
GO: Biological Process	GO:1900264	positive regulation of DNA-directed DNA polymerase activity		3.63e-11	1.25e-07	1.98e-09	1.73e-08	7	14	GINS1,DSCC1,RFC2,RFC3,RFC4,RFC5,GINS2
GO: Biological Process	GO:0010965	regulation of mitotic sister chromatid separation		5.01e-11	1.72e-07	2.69e-09	2.35e-08	11	64	KNTC1,SPDL1,FBXO5,BUB1B,CDT1,PLK1,ZWILCH,CDCA8,CCNB1,GEN1,MAD2L1
GO: Biological Process	GO:0051052	regulation of DNA metabolic process		5.66e-11	1.95e-07	3e-09	2.61e-08	28	620	PDGFB,ATAD5,MCM2,MCM5,MCM6,MCM7,CHEK1,GINS1,DDX11,FANCB,FBXO5,BRCA1,DBF4,CDT1,DSCC1,PARPBP,KPNA2,RFC2,RFC3,RFC4,RFC5,PRIM2,H2AX,GINS2,CDC6,FIGNL1,CDK2,HELLS
GO: Biological Process	GO:0051306	mitotic sister chromatid separation		8.42e-11	2.9e-07	4.39e-09	3.83e-08	11	67	KNTC1,SPDL1,FBXO5,BUB1B,CDT1,PLK1,ZWILCH,CDCA8,CCNB1,GEN1,MAD2L1
GO: Biological Process	GO:0007094	mitotic spindle assembly checkpoint signaling		9.76e-11	3.36e-07	4.93e-09	4.3e-08	10	51	KNTC1,SPDL1,BUB1B,CDT1,PLK1,ZWILCH,CDCA8,CCNB1,GEN1,MAD2L1
GO: Biological Process	GO:0071173	spindle assembly checkpoint signaling		9.76e-11	3.36e-07	4.93e-09	4.3e-08	10	51	KNTC1,SPDL1,BUB1B,CDT1,PLK1,ZWILCH,CDCA8,CCNB1,GEN1,MAD2L1
GO: Biological Process	GO:0007051	spindle organization		1.11e-10	3.81e-07	5.51e-09	4.81e-08	18	248	CENPJ,AURKA,FBXO5,KIF15,GPSM2,PLK1,KNSTRN,STMN1,STIL,CDCA8,CCNB1,HAUS1,CEP72,CENPH,CHEK2,SASS6,EML1,BORA
GO: Biological Process	GO:0033043	regulation of organelle organization		2.71e-10	9.32e-07	1.33e-08	1.16e-07	42	1395	KNTC1,KIF18A,CENPJ,PDGFB,MCM2,MCM7,CHEK1,KIF24,SPDL1,DDX11,AURKA,FBXO5,BRCA1,KIF15,BUB1B,FEN1,NCAPD2,GPSM2,SGO2,CDT1,PLK1,ZWILCH,CNTRL,PPM1E,TMSB15B,SMC4,STMN1,STIL,CDCA8,CCNB1,LMOD3,WDHD1,FAM107A,RASSF1,CEP135,SASS6,CDC6,GEN1,PLK4,MAD2L1,CDK2,BORA
GO: Biological Process	GO:0051983	regulation of chromosome segregation		2.78e-10	9.54e-07	1.34e-08	1.17e-07	14	143	KNTC1,SPDL1,FBXO5,BUB1B,NCAPD2,CDT1,PLK1,ZWILCH,SMC4,CDCA8,CCNB1,CDC6,GEN1,MAD2L1
GO: Biological Process	GO:0030071	regulation of mitotic metaphase/anaphase transition		3.11e-10	1.07e-06	1.48e-08	1.29e-07	12	96	KNTC1,SPDL1,FBXO5,BUB1B,CDT1,PLK1,ZWILCH,CDCA8,CCNB1,CDC6,GEN1,MAD2L1
GO: Biological Process	GO:1902099	regulation of metaphase/anaphase transition of cell cycle		4.48e-10	1.54e-06	2.11e-08	1.84e-07	12	99	KNTC1,SPDL1,FBXO5,BUB1B,CDT1,PLK1,ZWILCH,CDCA8,CCNB1,CDC6,GEN1,MAD2L1
GO: Biological Process	GO:0007091	metaphase/anaphase transition of mitotic cell cycle		5.67e-10	1.95e-06	2.63e-08	2.3e-07	12	101	KNTC1,SPDL1,FBXO5,BUB1B,CDT1,PLK1,ZWILCH,CDCA8,CCNB1,CDC6,GEN1,MAD2L1
GO: Biological Process	GO:0051783	regulation of nuclear division		6.16e-10	2.12e-06	2.82e-08	2.46e-07	15	180	KNTC1,PDGFB,CHEK1,SPDL1,AURKA,FBXO5,BUB1B,CDT1,PLK1,ZWILCH,CDCA8,CCNB1,GEN1,MAD2L1,BORA
GO: Biological Process	GO:1902850	microtubule cytoskeleton organization involved in mitosis		7.53e-10	2.59e-06	3.41e-08	2.97e-07	16	213	CENPJ,SPDL1,AURKA,KIF15,GPSM2,PLK1,STMN1,STIL,CDCA8,CCNB1,CENPH,CHEK2,SASS6,EML1,MAD2L1,BORA
GO: Biological Process	GO:0044784	metaphase/anaphase transition of cell cycle		8e-10	2.75e-06	3.57e-08	3.12e-07	12	104	KNTC1,SPDL1,FBXO5,BUB1B,CDT1,PLK1,ZWILCH,CDCA8,CCNB1,CDC6,GEN1,MAD2L1
GO: Biological Process	GO:0031023	microtubule organizing center organization		9.73e-10	3.35e-06	4.29e-08	3.74e-07	15	186	CENPJ,CHEK1,AURKA,BRCA1,ULK4,PLK1,STIL,XRCC2,HAUS1,CEP72,CEP135,SASS6,GEN1,PLK4,CDK2
GO: Biological Process	GO:2001251	negative regulation of chromosome organization		1.25e-09	4.28e-06	5.42e-08	4.73e-07	12	108	KNTC1,MCM2,SPDL1,FBXO5,BUB1B,CDT1,PLK1,ZWILCH,CDCA8,CCNB1,GEN1,MAD2L1
GO: Biological Process	GO:0033045	regulation of sister chromatid segregation		1.9e-09	6.54e-06	8.18e-08	7.13e-07	12	112	KNTC1,SPDL1,FBXO5,BUB1B,CDT1,PLK1,ZWILCH,CDCA8,CCNB1,CDC6,GEN1,MAD2L1
GO: Biological Process	GO:0007052	mitotic spindle organization		2e-09	6.87e-06	8.48e-08	7.39e-07	14	166	CENPJ,AURKA,KIF15,GPSM2,PLK1,STMN1,STIL,CDCA8,CCNB1,CENPH,CHEK2,SASS6,EML1,BORA
GO: Biological Process	GO:0007098	centrosome cycle		2.34e-09	8.03e-06	9.79e-08	8.54e-07	14	168	CENPJ,CHEK1,AURKA,BRCA1,PLK1,STIL,XRCC2,HAUS1,CEP72,CEP135,SASS6,GEN1,PLK4,CDK2
GO: Biological Process	GO:1901976	regulation of cell cycle checkpoint		3.34e-09	1.15e-05	1.38e-07	1.21e-06	9	53	WDR76,AURKA,BRCA1,CDT1,CDCA8,CCNB1,CHEK2,GEN1,MAD2L1
GO: Biological Process	GO:0030174	regulation of DNA-templated DNA replication initiation		5.2e-09	1.79e-05	2.13e-07	1.86e-06	6	15	MCM2,MCM5,MCM6,MCM7,CDT1,CDK2
GO: Biological Process	GO:0044843	cell cycle G1/S phase transition		8.76e-09	3.01e-05	3.54e-07	3.09e-06	18	326	CDKN2C,CDKN2D,CDKN3,CENPJ,EZH2,DBF4,KIF14,TCF19,RBL1,E2F1,STIL,FAM107A,CCNE2,RASSF1,CHEK2,SASS6,CDC6,CDK2
GO: Biological Process	GO:0000082	G1/S transition of mitotic cell cycle		9.52e-09	3.27e-05	3.81e-07	3.32e-06	17	290	CDKN2C,CDKN2D,CDKN3,CENPJ,EZH2,DBF4,KIF14,TCF19,RBL1,E2F1,STIL,FAM107A,CCNE2,CHEK2,SASS6,CDC6,CDK2
GO: Biological Process	GO:0051321	meiotic cell cycle		1.46e-08	5.03e-05	5.78e-07	5.04e-06	19	377	KIF18A,AURKA,CKS2,FBXO5,RAD54B,NCAPD2,CCNA1,PSMC3IP,SGO2,PLK1,SMC4,XRCC2,CCNB1,TESMIN,CCNE2,EXO1,H2AX,FIGNL1,CDK2
GO: Biological Process	GO:0034502	protein localization to chromosome		2.25e-08	7.74e-05	8.79e-07	7.67e-06	12	139	KNTC1,MCM8,EZH2,SPDL1,H4C3,BUB1B,CDT1,PLK1,ZWILCH,MMS22L,VRK1,CENPQ
GO: Biological Process	GO:0007010	cytoskeleton organization		2.78e-08	9.55e-05	1.07e-06	9.36e-06	44	1759	PRPS2,KIF18A,CENPJ,PDGFB,CHEK1,KIF24,SPDL1,AURKA,TUBA1B,FBXO5,BRCA1,KIF15,KIF14,ULK4,GPSM2,PLK1,GAS2L3,KNSTRN,CNTRL,PPM1E,TMSB15B,STMN1,STIL,XRCC2,CDCA8,CCNB1,LMOD3,SYNE3,FAM107A,HAUS1,CEP72,CENPH,RASSF1,CEP135,CHEK2,SASS6,EML1,FIGNL1,GEN1,PLK4,EPB41L2,MAD2L1,CDK2,BORA
GO: Biological Process	GO:1901989	positive regulation of cell cycle phase transition		2.86e-08	9.83e-05	1.09e-06	9.53e-06	12	142	CENPJ,ATAD5,EZH2,AURKA,FBXO5,DBF4,CDT1,STIL,CCNB1,CHEK2,SASS6,CDC6
GO: Biological Process	GO:0044786	cell cycle DNA replication		3.53e-08	0.000121	1.33e-06	1.16e-05	8	49	ATAD5,MCM2,MCM6,GINS1,FBXO5,DBF4,FEN1,CDT1
GO: Biological Process	GO:0007099	centriole replication		4.16e-08	0.000143	1.56e-06	1.36e-05	8	50	CENPJ,BRCA1,STIL,CEP72,CEP135,SASS6,PLK4,CDK2
GO: Biological Process	GO:0071824	protein-DNA complex organization		4.21e-08	0.000145	1.56e-06	1.36e-05	30	944	KNTC1,CHAF1B,PHF19,ERCC6L,MCM2,OIP5,HMGB2,CHEK1,EZH2,DDX11,BRCA1,H4C3,RAD54B,CDT1,MMS22L,VRK1,DDX12P,RCCD1,RBL1,CHAF1A,IFI16,ITGB3BP,WDHD1,ASF1B,CENPH,CENPI,H2AX,UHRF1,CDK2,HELLS
GO: Biological Process	GO:1902806	regulation of cell cycle G1/S phase transition		4.82e-08	0.000166	1.76e-06	1.54e-05	15	248	CDKN2C,CDKN2D,CENPJ,EZH2,DBF4,KIF14,RBL1,E2F1,STIL,FAM107A,RASSF1,CHEK2,SASS6,CDC6,CDK2
GO: Biological Process	GO:2000045	regulation of G1/S transition of mitotic cell cycle		5.16e-08	0.000177	1.87e-06	1.63e-05	14	214	CDKN2C,CDKN2D,CENPJ,EZH2,DBF4,KIF14,RBL1,E2F1,STIL,FAM107A,CHEK2,SASS6,CDC6,CDK2
GO: Biological Process	GO:0006268	DNA unwinding involved in DNA replication		5.35e-08	0.000184	1.92e-06	1.67e-05	6	21	MCM2,MCM5,MCM6,MCM7,GINS1,GINS2
GO: Biological Process	GO:1903046	meiotic cell cycle process		7.74e-08	0.000266	2.73e-06	2.38e-05	16	295	KIF18A,AURKA,CKS2,FBXO5,RAD54B,NCAPD2,CCNA1,PSMC3IP,SGO2,PLK1,SMC4,CCNB1,TESMIN,CCNE2,FIGNL1,CDK2
GO: Biological Process	GO:0098534	centriole assembly		7.78e-08	0.000268	2.73e-06	2.38e-05	8	54	CENPJ,BRCA1,STIL,CEP72,CEP135,SASS6,PLK4,CDK2
GO: Biological Process	GO:0000727	double-strand break repair via break-induced replication		8.32e-08	0.000286	2.89e-06	2.52e-05	5	12	MCM2,MCM5,MCM6,MCM7,GINS2
GO: Biological Process	GO:0090231	regulation of spindle checkpoint		1.29e-07	0.000445	4.45e-06	3.88e-05	6	24	AURKA,CDT1,CDCA8,CCNB1,GEN1,MAD2L1
GO: Biological Process	GO:0051054	positive regulation of DNA metabolic process		1.41e-07	0.000485	4.81e-06	4.19e-05	17	349	PDGFB,ATAD5,GINS1,DDX11,FANCB,BRCA1,DBF4,CDT1,DSCC1,RFC2,RFC3,RFC4,RFC5,PRIM2,H2AX,GINS2,CDK2
GO: Biological Process	GO:0006325	chromatin organization		1.71e-07	0.000587	5.76e-06	5.02e-05	27	840	CHAF1B,PHF19,ERCC6L,MCM2,OIP5,HMGB2,CHEK1,EZH2,DDX11,BRCA1,H4C3,RAD54B,MMS22L,VRK1,DDX12P,RCCD1,RBL1,CHAF1A,IFI16,ITGB3BP,WDHD1,ASF1B,CENPI,H2AX,UHRF1,CDK2,HELLS
GO: Biological Process	GO:0051298	centrosome duplication		2.86e-07	0.000982	9.53e-06	8.31e-05	9	87	CENPJ,BRCA1,STIL,CEP72,CEP135,SASS6,GEN1,PLK4,CDK2
GO: Biological Process	GO:0033260	nuclear DNA replication		3.12e-07	0.00107	1.03e-05	9e-05	7	44	ATAD5,MCM2,MCM6,GINS1,DBF4,FEN1,CDT1
GO: Biological Process	GO:0071459	protein localization to chromosome, centromeric region		3.66e-07	0.00126	1.2e-05	0.000105	7	45	KNTC1,SPDL1,H4C3,BUB1B,CDT1,ZWILCH,CENPQ
GO: Biological Process	GO:0007062	sister chromatid cohesion		3.86e-07	0.00133	1.25e-05	0.000109	8	66	DDX11,BUB1B,FEN1,SGO2,DSCC1,PLK1,KIF22,DDX12P
GO: Biological Process	GO:0000079	regulation of cyclin-dependent protein serine/threonine kinase activity		4.08e-07	0.0014	1.31e-05	0.000114	10	118	CDKN2C,CDKN2D,CDKN3,PDGFB,CCNA1,PLK1,STIL,CCNB1,CCNE2,CDC6
GO: Biological Process	GO:0010639	negative regulation of organelle organization		4.9e-07	0.00169	1.56e-05	0.000136	18	426	KNTC1,MCM2,CHEK1,KIF24,SPDL1,FBXO5,BRCA1,BUB1B,CDT1,PLK1,ZWILCH,TMSB15B,STMN1,CDCA8,CCNB1,LMOD3,GEN1,MAD2L1
GO: Biological Process	GO:1904029	regulation of cyclin-dependent protein kinase activity		6.01e-07	0.00207	1.9e-05	0.000165	10	123	CDKN2C,CDKN2D,CDKN3,PDGFB,CCNA1,PLK1,STIL,CCNB1,CCNE2,CDC6
GO: Biological Process	GO:0032886	regulation of microtubule-based process		6.67e-07	0.0023	2.09e-05	0.000182	15	304	KIF18A,CENPJ,AURKA,BRCA1,KIF15,GPSM2,PLK1,STMN1,STIL,FAM107A,RASSF1,SASS6,GEN1,PLK4,BORA
GO: Biological Process	GO:0051984	positive regulation of chromosome segregation		8.13e-07	0.0028	2.52e-05	0.00022	6	32	NCAPD2,CDT1,SMC4,CDCA8,CCNB1,CDC6
GO: Biological Process	GO:0060236	regulation of mitotic spindle organization		1.02e-06	0.00349	3.12e-05	0.000272	7	52	CENPJ,KIF15,GPSM2,PLK1,STIL,SASS6,BORA
GO: Biological Process	GO:0034501	protein localization to kinetochore		1.15e-06	0.00396	3.48e-05	0.000303	5	19	KNTC1,SPDL1,CDT1,ZWILCH,CENPQ
GO: Biological Process	GO:1903083	protein localization to condensed chromosome		1.15e-06	0.00396	3.48e-05	0.000303	5	19	KNTC1,SPDL1,CDT1,ZWILCH,CENPQ
GO: Biological Process	GO:0046601	positive regulation of centriole replication		1.33e-06	0.00458	3.98e-05	0.000347	4	9	CENPJ,STIL,SASS6,PLK4
GO: Biological Process	GO:0051225	spindle assembly		1.34e-06	0.00462	3.99e-05	0.000348	11	167	CENPJ,AURKA,FBXO5,KIF15,GPSM2,PLK1,STIL,CDCA8,HAUS1,CHEK2,SASS6
GO: Biological Process	GO:0140013	meiotic nuclear division		1.55e-06	0.00531	4.54e-05	0.000396	13	243	KIF18A,AURKA,CKS2,FBXO5,RAD54B,CCNA1,PSMC3IP,SGO2,PLK1,SMC4,TESMIN,CCNE2,FIGNL1
GO: Biological Process	GO:0051338	regulation of transferase activity		1.63e-06	0.00561	4.75e-05	0.000414	28	1002	CDKN2C,CDKN2D,CDKN3,PDGFB,EZH2,GINS1,FBXO5,BUB1B,CCNA1,KIF14,UBE2S,DSCC1,PLK1,RBL1,PPM1E,STIL,RFC2,RFC3,RFC4,RFC5,CCNB1,CCNE2,FIRRM,PRIM2,GINS2,CDC6,MAD2L1,BORA
GO: Biological Process	GO:0090224	regulation of spindle organization		1.7e-06	0.00585	4.92e-05	0.000429	7	56	CENPJ,KIF15,GPSM2,PLK1,STIL,SASS6,BORA
GO: Biological Process	GO:0045005	DNA-templated DNA replication maintenance of fidelity		2.17e-06	0.00745	6.21e-05	0.000542	7	58	MCM8,TRAIP,DDX11,BRCA1,MMS22L,FAM111A,GEN1
GO: Biological Process	GO:0140694	non-membrane-bounded organelle assembly		2.24e-06	0.00769	6.35e-05	0.000554	19	523	KNTC1,CENPJ,AURKA,FBXO5,BRCA1,KIF15,GPSM2,PLK1,STIL,CDCA8,LMOD3,HAUS1,CEP72,CENPH,CEP135,CHEK2,SASS6,PLK4,CDK2
GO: Biological Process	GO:0051310	metaphase chromosome alignment		2.28e-06	0.00785	6.38e-05	0.000557	8	83	KIF18A,SPDL1,KIF14,CDT1,KIF22,CDCA8,CCNB1,CENPQ
GO: Biological Process	GO:2000573	positive regulation of DNA biosynthetic process		2.28e-06	0.00785	6.38e-05	0.000557	8	83	PDGFB,GINS1,DSCC1,RFC2,RFC3,RFC4,RFC5,GINS2
GO: Biological Process	GO:1903504	regulation of mitotic spindle checkpoint		2.54e-06	0.00875	7e-05	0.00061	5	22	CDT1,CDCA8,CCNB1,GEN1,MAD2L1
GO: Biological Process	GO:0090266	regulation of mitotic cell cycle spindle assembly checkpoint		2.54e-06	0.00875	7e-05	0.00061	5	22	CDT1,CDCA8,CCNB1,GEN1,MAD2L1
GO: Biological Process	GO:0065004	protein-DNA complex assembly		2.75e-06	0.00946	7.47e-05	0.000651	13	256	KNTC1,CHAF1B,MCM2,OIP5,HMGB2,H4C3,CDT1,CHAF1A,ITGB3BP,ASF1B,CENPH,CENPI,H2AX
GO: Biological Process	GO:0090169	regulation of spindle assembly		2.76e-06	0.00948	7.47e-05	0.000651	6	39	CENPJ,KIF15,GPSM2,PLK1,STIL,SASS6
GO: Biological Process	GO:0031570	DNA integrity checkpoint signaling		3.26e-06	0.0112	8.69e-05	0.000757	10	148	CHEK1,WDR76,BRCA1,CDT1,PLK1,E2F1,CHEK2,H2AX,CDC6,CDK2
GO: Biological Process	GO:0010389	regulation of G2/M transition of mitotic cell cycle		3.28e-06	0.0113	8.69e-05	0.000757	9	116	CHEK1,AURKA,FBXO5,BRCA1,KIF14,PLK1,CCNB1,CDC6,CDK2
GO: Biological Process	GO:0070507	regulation of microtubule cytoskeleton organization		3.28e-06	0.0113	8.69e-05	0.000757	11	183	KIF18A,CENPJ,KIF15,GPSM2,PLK1,STMN1,STIL,FAM107A,RASSF1,SASS6,BORA
GO: Biological Process	GO:1905832	positive regulation of spindle assembly		3.43e-06	0.0118	8.98e-05	0.000783	4	11	CENPJ,GPSM2,STIL,SASS6
GO: Biological Process	GO:0006338	chromatin remodeling		3.45e-06	0.0119	8.98e-05	0.000783	22	697	CHAF1B,PHF19,ERCC6L,MCM2,OIP5,HMGB2,CHEK1,EZH2,BRCA1,H4C3,RAD54B,VRK1,CHAF1A,IFI16,ITGB3BP,WDHD1,ASF1B,CENPI,H2AX,UHRF1,CDK2,HELLS
GO: Biological Process	GO:1902749	regulation of cell cycle G2/M phase transition		3.91e-06	0.0134	0.000101	0.000881	10	151	ATAD5,CHEK1,AURKA,FBXO5,BRCA1,KIF14,PLK1,CCNB1,CDC6,CDK2
GO: Biological Process	GO:0000086	G2/M transition of mitotic cell cycle		4.94e-06	0.017	0.000127	0.0011	10	155	CHEK1,AURKA,FBXO5,BRCA1,KIF14,PLK1,CCNB1,CHEK2,CDC6,CDK2
GO: Biological Process	GO:0007080	mitotic metaphase chromosome alignment		5.24e-06	0.018	0.000133	0.00116	7	66	KIF18A,SPDL1,KIF14,CDT1,KIF22,CDCA8,CCNB1
GO: Biological Process	GO:0044839	cell cycle G2/M phase transition		5.75e-06	0.0198	0.000146	0.00127	11	194	ATAD5,CHEK1,AURKA,FBXO5,BRCA1,KIF14,PLK1,CCNB1,CHEK2,CDC6,CDK2
GO: Biological Process	GO:0045931	positive regulation of mitotic cell cycle		5.85e-06	0.0201	0.000147	0.00128	10	158	CENPJ,PDGFB,AURKA,FBXO5,DBF4,CDT1,STIL,CCNB1,SASS6,CDC6
GO: Biological Process	GO:0008630	intrinsic apoptotic signaling pathway in response to DNA damage		6.07e-06	0.0209	0.000151	0.00132	9	125	CDKN2D,ATAD5,CHEK1,BCL2L12,BRCA1,E2F1,IFI16,DDIAS,CHEK2
GO: Biological Process	GO:0046605	regulation of centrosome cycle		7.07e-06	0.0243	0.000175	0.00152	7	69	CENPJ,AURKA,BRCA1,STIL,SASS6,GEN1,PLK4
GO: Biological Process	GO:0051303	establishment of chromosome localization		8.61e-06	0.0296	0.000211	0.00184	8	99	KIF18A,SPDL1,KIF14,CDT1,KIF22,CDCA8,CCNB1,CENPQ
GO: Biological Process	GO:1903932	regulation of DNA primase activity		1.07e-05	0.0367	0.000258	0.00225	3	5	GINS1,PRIM2,GINS2
GO: Biological Process	GO:1903934	positive regulation of DNA primase activity		1.07e-05	0.0367	0.000258	0.00225	3	5	GINS1,PRIM2,GINS2
GO: Biological Process	GO:0031297	replication fork processing		1.22e-05	0.042	0.000294	0.00256	6	50	TRAIP,DDX11,BRCA1,MMS22L,FAM111A,GEN1
GO: Biological Process	GO:0046599	regulation of centriole replication		1.29e-05	0.0443	0.000307	0.00268	5	30	CENPJ,BRCA1,STIL,SASS6,PLK4
GO: Biological Process	GO:0050000	chromosome localization		1.53e-05	0.0525	0.000362	0.00316	8	107	KIF18A,SPDL1,KIF14,CDT1,KIF22,CDCA8,CCNB1,CENPQ
GO: Biological Process	GO:0034508	centromere complex assembly		1.79e-05	0.0615	0.000421	0.00367	5	32	KNTC1,OIP5,ITGB3BP,CENPH,CENPI
GO: Biological Process	GO:0006271	DNA strand elongation involved in DNA replication		1.82e-05	0.0625	0.000425	0.00371	4	16	MCM7,GINS1,RFC3,RFC4
GO: Biological Process	GO:2000278	regulation of DNA biosynthetic process		2.02e-05	0.0693	0.000468	0.00408	9	145	PDGFB,CHEK1,GINS1,DSCC1,RFC2,RFC3,RFC4,RFC5,GINS2
GO: Biological Process	GO:0110028	positive regulation of mitotic spindle organization		2.12e-05	0.0728	0.000488	0.00426	3	6	CENPJ,STIL,SASS6
GO: Biological Process	GO:0019953	sexual reproduction		2.17e-05	0.0745	0.000496	0.00433	31	1345	KIF18A,MCM8,HMGB2,ADCY3,AURKA,CKS2,FANCG,FBXO5,RAD54B,NCAPD2,CCNA1,PSMC3IP,SGO2,PLK1,NEMP1,CNTRL,SMC4,E2F1,XRCC2,CCNB1,DDIAS,NKD1,TESMIN,ASF1B,CCNE2,EXO1,H2AX,SASS6,DDX20,FIGNL1,CDK2
GO: Biological Process	GO:0071897	DNA biosynthetic process		2.32e-05	0.0797	0.000528	0.0046	11	225	CDKN2D,PDGFB,CHEK1,GINS1,DSCC1,POLE2,RFC2,RFC3,RFC4,RFC5,GINS2
GO: Biological Process	GO:1901992	positive regulation of mitotic cell cycle phase transition		2.75e-05	0.0946	0.000622	0.00543	8	116	CENPJ,FBXO5,DBF4,CDT1,STIL,CCNB1,SASS6,CDC6
GO: Biological Process	GO:0010824	regulation of centrosome duplication		2.91e-05	0.0999	0.000653	0.0057	6	58	CENPJ,BRCA1,STIL,SASS6,GEN1,PLK4
GO: Biological Process	GO:0043085	positive regulation of catalytic activity		3.66e-05	0.126	0.000817	0.00712	30	1316	SGSM1,PDGFB,RIPK2,HMGB2,EZH2,F3,ADCY3,GINS1,DDX11,DHFR,KIF14,UBE2S,PLCB2,DSCC1,PLK1,ARHGAP11B,E2F1,STIL,RFC2,RFC3,RFC4,RFC5,IFI16,CCNB1,PRIM2,UHRF1,GINS2,CDC6,BORA,RASGRP2
GO: Biological Process	GO:0007076	mitotic chromosome condensation		4.69e-05	0.161	0.00104	0.00906	4	20	NCAPD2,PLK1,CNTRL,SMC4
GO: Biological Process	GO:1902115	regulation of organelle assembly		4.76e-05	0.164	0.00105	0.00915	12	288	CENPJ,MCM2,MCM7,KIF24,BRCA1,KIF15,GPSM2,PLK1,STIL,CEP135,SASS6,PLK4
GO: Biological Process	GO:0022616	DNA strand elongation		4.82e-05	0.166	0.00106	0.00921	5	39	MCM7,GINS1,DCLRE1B,RFC3,RFC4
GO: Biological Process	GO:0051493	regulation of cytoskeleton organization		7.36e-05	0.253	0.0016	0.014	18	615	KIF18A,CENPJ,PDGFB,BRCA1,KIF15,GPSM2,PLK1,CNTRL,PPM1E,TMSB15B,STMN1,STIL,LMOD3,FAM107A,RASSF1,SASS6,PLK4,BORA
GO: Biological Process	GO:0071168	protein localization to chromatin		8.5e-05	0.292	0.00184	0.016	6	70	MCM8,EZH2,H4C3,PLK1,MMS22L,VRK1
GO: Biological Process	GO:1904776	regulation of protein localization to cell cortex		8.68e-05	0.299	0.00187	0.0163	3	9	GPSM2,PLK1,EPB41L2
GO: Biological Process	GO:0000077	DNA damage checkpoint signaling		9.47e-05	0.326	0.00202	0.0176	8	138	CHEK1,WDR76,BRCA1,PLK1,E2F1,CHEK2,H2AX,CDK2
GO: Biological Process	GO:0051383	kinetochore organization		0.000118	0.404	0.00249	0.0217	4	25	KNTC1,CDT1,SMC4,CENPH
GO: Biological Process	GO:0045876	positive regulation of sister chromatid cohesion		0.000123	0.423	0.0026	0.0227	3	10	DDX11,FEN1,SGO2
GO: Biological Process	GO:1902808	positive regulation of cell cycle G1/S phase transition		0.000135	0.463	0.00282	0.0246	6	76	CENPJ,EZH2,DBF4,STIL,SASS6,CDC6
GO: Biological Process	GO:0051129	negative regulation of cellular component organization		0.000149	0.513	0.00311	0.0271	22	894	KNTC1,PDGFB,MCM2,CHEK1,KIF24,SPDL1,FBXO5,BRCA1,BUB1B,KIF14,CDT1,PLK1,ZWILCH,TMSB15B,STMN1,IFI16,CDCA8,CCNB1,LMOD3,FAM107A,GEN1,MAD2L1
GO: Biological Process	GO:0010638	positive regulation of organelle organization		0.000159	0.547	0.0033	0.0287	17	596	CENPJ,PDGFB,DDX11,AURKA,FBXO5,FEN1,NCAPD2,GPSM2,SGO2,CDT1,PPM1E,SMC4,STIL,CEP135,SASS6,PLK4,CDK2
GO: Biological Process	GO:1901977	negative regulation of cell cycle checkpoint		0.000168	0.578	0.00342	0.0298	3	11	AURKA,CDT1,CHEK2
GO: Biological Process	GO:0034080	CENP-A containing chromatin assembly		0.000168	0.578	0.00342	0.0298	3	11	OIP5,ITGB3BP,CENPI
GO: Biological Process	GO:0031055	chromatin remodeling at centromere		0.000168	0.578	0.00342	0.0298	3	11	OIP5,ITGB3BP,CENPI
GO: Biological Process	GO:0007127	meiosis I		0.000169	0.581	0.00342	0.0298	8	150	AURKA,CKS2,FBXO5,RAD54B,CCNA1,PSMC3IP,PLK1,CCNE2
GO: Biological Process	GO:0044093	positive regulation of molecular function		0.000171	0.588	0.00344	0.03	35	1788	SGSM1,PDGFB,RIPK2,HMGB2,EZH2,F3,ADCY3,GINS1,DDX11,FZD1,DHFR,KIF14,UBE2S,PLCB2,CDT1,DSCC1,PLK1,ARHGAP11B,E2F1,STMN1,STIL,RFC2,RFC3,RFC4,RFC5,IFI16,CCNB1,TGFBR3,CD36,PRIM2,UHRF1,GINS2,CDC6,BORA,RASGRP2
GO: Biological Process	GO:0030261	chromosome condensation		0.000178	0.612	0.00356	0.031	5	51	NCAPD2,PLK1,CNTRL,SMC4,CCNB1
GO: Biological Process	GO:1904666	regulation of ubiquitin protein ligase activity		0.000214	0.734	0.00423	0.0369	4	29	FBXO5,UBE2S,PLK1,MAD2L1
GO: Biological Process	GO:2001252	positive regulation of chromosome organization		0.000214	0.736	0.00423	0.0369	7	117	DDX11,FEN1,NCAPD2,SGO2,CDT1,SMC4,CDK2
GO: Biological Process	GO:0072697	protein localization to cell cortex		0.000222	0.764	0.0043	0.0375	3	12	GPSM2,PLK1,EPB41L2
GO: Biological Process	GO:0006335	DNA replication-dependent chromatin assembly		0.000222	0.764	0.0043	0.0375	3	12	CHAF1B,CHAF1A,ASF1B
GO: Biological Process	GO:0090267	positive regulation of mitotic cell cycle spindle assembly checkpoint		0.000222	0.764	0.0043	0.0375	3	12	CDCA8,GEN1,MAD2L1
GO: Biological Process	GO:0090232	positive regulation of spindle checkpoint		0.000222	0.764	0.0043	0.0375	3	12	CDCA8,GEN1,MAD2L1
GO: Biological Process	GO:0071479	cellular response to ionizing radiation		0.000234	0.804	0.00449	0.0392	6	84	BRCA1,IFI16,DDIAS,CHEK2,H2AX,FIGNL1
GO: Biological Process	GO:0010212	response to ionizing radiation		0.000262	0.902	0.005	0.0436	8	160	BRCA1,RAD54B,XRCC2,IFI16,DDIAS,CHEK2,H2AX,FIGNL1
GO: Biological Process	GO:0006334	nucleosome assembly		0.000263	0.905	0.005	0.0436	7	121	CHAF1B,MCM2,HMGB2,H4C3,CHAF1A,ASF1B,H2AX
GO: Biological Process	GO:0085020	protein K6-linked ubiquitination		0.000287	0.986	0.00542	0.0473	3	13	BRCA1,UBE2S,UBE2T
GO: Biological Process	GO:0042770	signal transduction in response to DNA damage		0.00031	1	0.00582	0.0508	9	207	ATAD5,CHEK1,WDR76,BRCA1,PLK1,E2F1,CHEK2,H2AX,CDK2
GO: Biological Process	GO:0051347	positive regulation of transferase activity		0.000316	1	0.0059	0.0514	17	632	PDGFB,EZH2,GINS1,KIF14,UBE2S,DSCC1,PLK1,STIL,RFC2,RFC3,RFC4,RFC5,CCNB1,PRIM2,GINS2,CDC6,BORA
GO: Biological Process	GO:0045740	positive regulation of DNA replication		0.000355	1	0.00655	0.0571	5	59	PDGFB,ATAD5,DBF4,CDT1,CDK2
GO: Biological Process	GO:1902230	negative regulation of intrinsic apoptotic signaling pathway in response to DNA damage		0.000356	1	0.00655	0.0571	4	33	CDKN2D,ATAD5,BCL2L12,DDIAS
GO: Biological Process	GO:1905820	positive regulation of chromosome separation		0.000356	1	0.00655	0.0571	4	33	NCAPD2,CDT1,SMC4,CDCA8
GO: Biological Process	GO:0060623	regulation of chromosome condensation		0.000362	1	0.00663	0.0578	3	14	NCAPD2,SMC4,CCNB1
GO: Biological Process	GO:1900087	positive regulation of G1/S transition of mitotic cell cycle		0.000384	1	0.00698	0.0609	5	60	CENPJ,DBF4,STIL,SASS6,CDC6
GO: Biological Process	GO:0007140	male meiotic nuclear division		0.000447	1	0.00809	0.0706	5	62	KIF18A,CCNA1,SGO2,TESMIN,FIGNL1
GO: Biological Process	GO:2000105	positive regulation of DNA-templated DNA replication		0.000449	1	0.00809	0.0706	3	15	DBF4,CDT1,CDK2
GO: Biological Process	GO:1902117	positive regulation of organelle assembly		0.000455	1	0.00815	0.0711	6	95	CENPJ,GPSM2,STIL,CEP135,SASS6,PLK4
GO: Biological Process	GO:0007292	female gamete generation		0.000475	1	0.00846	0.0738	10	267	MCM8,AURKA,FBXO5,SGO2,PLK1,NEMP1,CNTRL,CCNB1,DDX20,CDK2
GO: Biological Process	GO:0061982	meiosis I cell cycle process		0.000479	1	0.00849	0.074	8	175	AURKA,CKS2,FBXO5,RAD54B,CCNA1,PSMC3IP,PLK1,CCNE2
GO: Biological Process	GO:0045814	negative regulation of gene expression, epigenetic		0.000489	1	0.00862	0.0752	7	134	PHF19,CHEK1,EZH2,WDHD1,UHRF1,CDK2,HELLS
GO: Biological Process	GO:0044774	mitotic DNA integrity checkpoint signaling		0.000509	1	0.00892	0.0778	6	97	CHEK1,BRCA1,PLK1,CHEK2,CDC6,CDK2
GO: Biological Process	GO:0051438	regulation of ubiquitin-protein transferase activity		0.000557	1	0.00972	0.0848	5	65	FBXO5,BUB1B,UBE2S,PLK1,MAD2L1
GO: Biological Process	GO:0044087	regulation of cellular component biogenesis		0.000575	1	0.00998	0.087	25	1189	CENPJ,PDGFB,MCM2,MCM7,KIF24,FZD1,BRCA1,KIF15,KIF14,GPSM2,CDT1,PLK1,PPM1E,TMSB15B,STMN1,STIL,IFI16,LMOD3,FAM107A,CD36,CEP135,SASS6,ELAVL2,PLK4,CDK2
GO: Biological Process	GO:0070925	organelle assembly		0.000581	1	0.01	0.0874	26	1259	KNTC1,CENPJ,ORC6,MCM2,MCM7,KIF24,AURKA,FBXO5,BRCA1,KIF15,FAM161A,ULK4,GPSM2,PLK1,CNTRL,STIL,CDCA8,LMOD3,HAUS1,CEP72,CENPH,CEP135,CHEK2,SASS6,PLK4,CDK2
GO: Biological Process	GO:0045132	meiotic chromosome segregation		0.000583	1	0.01	0.0874	7	138	AURKA,FBXO5,PSMC3IP,SGO2,PLK1,SMC4,CCNE2
GO: Biological Process	GO:0016567	protein ubiquitination		0.000598	1	0.0102	0.0892	20	858	CDCA3,TRAIP,RIPK2,TRIM59,FANCB,FANCG,FBXO5,BRCA1,BUB1B,UBE2S,PLK1,ARK2C,THOP1,UBE2T,FAM107A,RASSF1,UHRF1,ASB4,UBE2QL1,MAD2L1
GO: Biological Process	GO:1905342	positive regulation of protein localization to kinetochore		0.000627	1	0.0106	0.0926	2	4	CDT1,CENPQ
GO: Biological Process	GO:1905340	regulation of protein localization to kinetochore		0.000627	1	0.0106	0.0926	2	4	CDT1,CENPQ
GO: Biological Process	GO:1902969	mitotic DNA replication		0.000661	1	0.0112	0.0972	3	17	MCM2,MCM6,GINS1
GO: Biological Process	GO:0036297	interstrand cross-link repair		0.000682	1	0.0114	0.0998	4	39	MCM8,FANCB,FANCG,DCLRE1B
GO: Biological Process	GO:0031100	animal organ regeneration		0.000736	1	0.0123	0.107	6	104	PRPS2,EZH2,AURKA,TGFBR3,UHRF1,DDX20
GO: Biological Process	GO:1901978	positive regulation of cell cycle checkpoint		0.000788	1	0.0131	0.114	3	18	CDCA8,GEN1,MAD2L1
GO: Biological Process	GO:0034728	nucleosome organization		0.000882	1	0.0145	0.127	7	148	CHAF1B,MCM2,HMGB2,H4C3,CHAF1A,ASF1B,H2AX
GO: Biological Process	GO:0007276	gamete generation		0.000883	1	0.0145	0.127	22	1019	KIF18A,MCM8,HMGB2,AURKA,FANCG,FBXO5,CCNA1,SGO2,PLK1,NEMP1,CNTRL,E2F1,CCNB1,DDIAS,NKD1,TESMIN,ASF1B,H2AX,SASS6,DDX20,FIGNL1,CDK2
GO: Biological Process	GO:0022412	cellular process involved in reproduction in multicellular organism		0.000997	1	0.0163	0.142	16	638	KIF18A,HMGB2,AURKA,FANCG,FBXO5,CCNA1,SGO2,PLK1,NEMP1,CNTRL,CCNB1,DDIAS,TESMIN,DDX20,FIGNL1,CDK2
GO: Biological Process	GO:0007057	spindle assembly involved in female meiosis I		0.00104	1	0.0164	0.143	2	5	AURKA,FBXO5
GO: Biological Process	GO:0007089	traversing start control point of mitotic cell cycle		0.00104	1	0.0164	0.143	2	5	DBF4,CDC6
GO: Biological Process	GO:0003347	epicardial cell to mesenchymal cell transition		0.00104	1	0.0164	0.143	2	5	PDGFB,TGFBR3
GO: Biological Process	GO:1990001	inhibition of cysteine-type endopeptidase activity involved in apoptotic process		0.00104	1	0.0164	0.143	2	5	BCL2L12,FCMR
GO: Biological Process	GO:0043137	DNA replication, removal of RNA primer		0.00104	1	0.0164	0.143	2	5	FEN1,RNASEH2A
GO: Biological Process	GO:0051754	meiotic sister chromatid cohesion, centromeric		0.00104	1	0.0164	0.143	2	5	BUB1B,SGO2
GO: Biological Process	GO:1905784	regulation of anaphase-promoting complex-dependent catabolic process		0.00104	1	0.0164	0.143	2	5	PLK1,CDK2
GO: Biological Process	GO:0090233	negative regulation of spindle checkpoint		0.00104	1	0.0164	0.143	2	5	AURKA,CDT1
GO: Biological Process	GO:0051988	regulation of attachment of spindle microtubules to kinetochore		0.00108	1	0.017	0.148	3	20	KNSTRN,CDCA8,CCNB1
GO: Biological Process	GO:1902807	negative regulation of cell cycle G1/S phase transition		0.00119	1	0.0186	0.162	6	114	CDKN2D,EZH2,RBL1,FAM107A,CHEK2,CDK2
GO: Biological Process	GO:0031396	regulation of protein ubiquitination		0.0012	1	0.0186	0.162	9	250	RIPK2,FBXO5,BRCA1,BUB1B,UBE2S,PLK1,FAM107A,RASSF1,MAD2L1
GO: Biological Process	GO:1903538	regulation of meiotic cell cycle process involved in oocyte maturation		0.00126	1	0.0193	0.168	3	21	AURKA,CCNB1,CDK2
GO: Biological Process	GO:0006544	glycine metabolic process		0.00126	1	0.0193	0.168	3	21	PHGDH,DHFR,SHMT1
GO: Biological Process	GO:0051444	negative regulation of ubiquitin-protein transferase activity		0.00126	1	0.0193	0.168	3	21	FBXO5,BUB1B,MAD2L1
GO: Biological Process	GO:0008608	attachment of spindle microtubules to kinetochore		0.00139	1	0.0212	0.185	4	47	CDT1,KNSTRN,CDCA8,CCNB1
GO: Biological Process	GO:0007063	regulation of sister chromatid cohesion		0.00144	1	0.0219	0.191	3	22	DDX11,FEN1,SGO2
GO: Biological Process	GO:1902229	regulation of intrinsic apoptotic signaling pathway in response to DNA damage		0.0015	1	0.0228	0.198	4	48	CDKN2D,ATAD5,BCL2L12,DDIAS
GO: Biological Process	GO:0042148	DNA strand invasion		0.00155	1	0.023	0.201	2	6	PSMC3IP,XRCC2
GO: Biological Process	GO:0003150	muscular septum morphogenesis		0.00155	1	0.023	0.201	2	6	FZD1,TGFBR3
GO: Biological Process	GO:1904778	positive regulation of protein localization to cell cortex		0.00155	1	0.023	0.201	2	6	GPSM2,EPB41L2
GO: Biological Process	GO:0010032	meiotic chromosome condensation		0.00155	1	0.023	0.201	2	6	NCAPD2,SMC4
GO: Biological Process	GO:0022414	reproductive process		0.00162	1	0.024	0.209	34	1947	KIF18A,MCM8,HMGB2,ADCY3,AURKA,CKS2,FANCG,FBXO5,RAD54B,NCAPD2,CCNA1,PSMC3IP,SGO2,PLK1,NEMP1,CNTRL,SMC4,E2F1,XRCC2,CCNB1,DDIAS,NKD1,TESMIN,NUDT1,ASF1B,CCNE2,CENPI,EXO1,H2AX,SASS6,DDX20,FIGNL1,PLK4,CDK2
GO: Biological Process	GO:0040029	epigenetic regulation of gene expression		0.00165	1	0.0243	0.212	9	262	PHF19,CHEK1,EZH2,BRCA1,IFI16,WDHD1,UHRF1,CDK2,HELLS
GO: Biological Process	GO:0051302	regulation of cell division		0.00165	1	0.0243	0.212	8	212	PDGFB,ORC6,AURKA,KIF14,PLK1,RBL1,CDCA8,CDC6
GO: Biological Process	GO:0080135	regulation of cellular response to stress		0.0017	1	0.0249	0.217	19	868	CDKN2D,ATAD5,RIPK2,CHEK1,WDR76,DDX11,FZD1,FANCB,BCL2L12,BRCA1,DHFR,ULK4,PARPBP,DDIAS,TGFBR3,CD36,CHEK2,H2AX,FIGNL1
GO: Biological Process	GO:0097193	intrinsic apoptotic signaling pathway		0.00178	1	0.0258	0.225	11	373	CDKN2D,ATAD5,CHEK1,BCL2L12,BRCA1,E2F1,IFI16,DDIAS,CHEK2,FIGNL1,HELLS
GO: Biological Process	GO:0001556	oocyte maturation		0.00178	1	0.0258	0.225	5	84	AURKA,FBXO5,NEMP1,CCNB1,CDK2
GO: Biological Process	GO:2001243	negative regulation of intrinsic apoptotic signaling pathway		0.00183	1	0.0264	0.23	6	124	CDKN2D,ATAD5,BCL2L12,DDIAS,FIGNL1,HELLS
GO: Biological Process	GO:0032446	protein modification by small protein conjugation		0.00185	1	0.0265	0.232	20	942	CDCA3,TRAIP,RIPK2,TRIM59,FANCB,FANCG,FBXO5,BRCA1,BUB1B,UBE2S,PLK1,ARK2C,THOP1,UBE2T,FAM107A,RASSF1,UHRF1,ASB4,UBE2QL1,MAD2L1
GO: Biological Process	GO:0042771	intrinsic apoptotic signaling pathway in response to DNA damage by p53 class mediator		0.00188	1	0.0269	0.234	4	51	ATAD5,BCL2L12,IFI16,CHEK2
GO: Biological Process	GO:0000132	establishment of mitotic spindle orientation		0.00188	1	0.0269	0.234	4	51	SPDL1,GPSM2,PLK1,MAD2L1
GO: Biological Process	GO:0031145	anaphase-promoting complex-dependent catabolic process		0.00211	1	0.0297	0.259	3	25	UBE2S,PLK1,CDK2
GO: Biological Process	GO:0007077	mitotic nuclear membrane disassembly		0.00215	1	0.0297	0.259	2	7	PLK1,VRK1
GO: Biological Process	GO:0042938	dipeptide transport		0.00215	1	0.0297	0.259	2	7	CA2,SLC15A2
GO: Biological Process	GO:1905222	atrioventricular canal morphogenesis		0.00215	1	0.0297	0.259	2	7	NFIX,ENG
GO: Biological Process	GO:0006269	DNA replication, synthesis of primer		0.00215	1	0.0297	0.259	2	7	PRIM1,PRIM2
GO: Biological Process	GO:0071072	negative regulation of phospholipid biosynthetic process		0.00215	1	0.0297	0.259	2	7	LPCAT1,PDGFB
GO: Biological Process	GO:0106300	protein-DNA covalent cross-linking repair		0.00215	1	0.0297	0.259	2	7	TRAIP,FAM111A
GO: Biological Process	GO:0035442	dipeptide transmembrane transport		0.00215	1	0.0297	0.259	2	7	CA2,SLC15A2
GO: Biological Process	GO:0007143	female meiotic nuclear division		0.00233	1	0.032	0.279	4	54	AURKA,FBXO5,SGO2,PLK1
GO: Biological Process	GO:1903537	meiotic cell cycle process involved in oocyte maturation		0.00236	1	0.0324	0.282	3	26	AURKA,CCNB1,CDK2
GO: Biological Process	GO:0006997	nucleus organization		0.00246	1	0.0336	0.293	7	177	HMGB2,CHEK1,DDX11,PLK1,NEMP1,VRK1,DDX12P
GO: Biological Process	GO:2000001	regulation of DNA damage checkpoint		0.00264	1	0.0356	0.31	3	27	WDR76,BRCA1,CHEK2
GO: Biological Process	GO:0062009	secondary palate development		0.00264	1	0.0356	0.31	3	27	ITGB8,FZD1,TGFBR3
GO: Biological Process	GO:0009070	serine family amino acid biosynthetic process		0.00264	1	0.0356	0.31	3	27	PHGDH,DHFR,SHMT1
GO: Biological Process	GO:0006513	protein monoubiquitination		0.00265	1	0.0356	0.31	5	92	FANCB,FANCG,BRCA1,UBE2T,UHRF1
GO: Biological Process	GO:0009314	response to radiation		0.00272	1	0.0364	0.317	14	576	CDKN2D,FANCG,MFAP4,PER3,BRCA1,RAD54B,FEN1,XRCC2,IFI16,DDIAS,CHEK2,H2AX,EML1,FIGNL1
GO: Biological Process	GO:0048469	cell maturation		0.00278	1	0.0369	0.322	10	338	PDGFB,AURKA,FBXO5,NFIX,KIF14,DLG2,NEMP1,E2F1,CCNB1,CDK2
GO: Biological Process	GO:0044773	mitotic DNA damage checkpoint signaling		0.00278	1	0.0369	0.322	5	93	CHEK1,BRCA1,PLK1,CHEK2,CDK2
GO: Biological Process	GO:0044818	mitotic G2/M transition checkpoint		0.00284	1	0.0374	0.326	4	57	CHEK1,BRCA1,PLK1,CDC6
GO: Biological Process	GO:1903726	negative regulation of phospholipid metabolic process		0.00285	1	0.0374	0.326	2	8	LPCAT1,PDGFB
GO: Biological Process	GO:1905821	positive regulation of chromosome condensation		0.00285	1	0.0374	0.326	2	8	NCAPD2,SMC4
GO: Biological Process	GO:2001234	negative regulation of apoptotic signaling pathway		0.00298	1	0.039	0.34	9	286	CDKN2D,ATAD5,HMGB2,BCL2L12,BRCA1,DDIAS,FIGNL1,FCMR,HELLS
GO: Biological Process	GO:0051294	establishment of spindle orientation		0.00302	1	0.0392	0.342	4	58	SPDL1,GPSM2,PLK1,MAD2L1
GO: Biological Process	GO:0040001	establishment of mitotic spindle localization		0.00302	1	0.0392	0.342	4	58	SPDL1,GPSM2,PLK1,MAD2L1
GO: Biological Process	GO:0006468	protein phosphorylation		0.00309	1	0.04	0.349	31	1794	CDKN2C,CDKN2D,CDKN3,PDGFB,RIPK2,CHEK1,EZH2,FZD1,AURKA,PASK,BUB1B,CCNA1,KIF14,ULK4,TMEM97,PLK1,VRK1,PPM1E,STIL,CDCA8,CCNB1,TGFBR3,CCNE2,FIRRM,CD36,CHEK2,CDC6,ENG,PLK4,CDK2,BORA
GO: Biological Process	GO:1903320	regulation of protein modification by small protein conjugation or removal		0.0035	1	0.045	0.393	9	293	RIPK2,FBXO5,BRCA1,BUB1B,UBE2S,PLK1,FAM107A,RASSF1,MAD2L1
GO: Biological Process	GO:0010332	response to gamma radiation		0.00363	1	0.0463	0.404	4	61	XRCC2,DDIAS,CHEK2,H2AX
GO: Biological Process	GO:0032075	positive regulation of nuclease activity		0.00364	1	0.0463	0.404	2	9	HMGB2,DDX11
GO: Biological Process	GO:0032465	regulation of cytokinesis		0.00364	1	0.0463	0.404	5	99	AURKA,KIF14,PLK1,CDCA8,CDC6
GO: Biological Process	GO:0031398	positive regulation of protein ubiquitination		0.00385	1	0.0488	0.426	6	144	RIPK2,BRCA1,UBE2S,PLK1,FAM107A,RASSF1
GO: Biological Process	GO:0048477	oogenesis		0.00386	1	0.0488	0.426	7	192	AURKA,FBXO5,NEMP1,CNTRL,CCNB1,DDX20,CDK2
GO: Biological Process	GO:0008156	negative regulation of DNA replication		0.00393	1	0.0495	0.432	3	31	FBXO5,CDT1,CDC6
GO: Biological Process	GO:0000018	regulation of DNA recombination		0.00398	1	0.05	0.436	6	145	ATAD5,CHEK1,FANCB,PARPBP,KPNA2,FIGNL1
Pathway	M543	REACTOME_CELL_CYCLE	Reactome Pathways	9.79e-46	1.53e-42	1.53e-42	1.21e-41	69	692	CDKN2C,KNTC1,CDKN2D,KIF18A,CENPJ,MCM8,ERCC6L,ORC6,MCM2,OIP5,MCM5,MCM6,MCM7,CHEK1,DSN1,GINS1,SPDL1,AURKA,TUBA1B,CKS1B,FBXO5,BRCA1,CEP78,H4C3,DBF4,DHFR,BUB1B,FEN1,NCAPD2,CCNA1,PSMC3IP,UBE2S,SGO2,CDT1,DSCC1,PLK1,ZWILCH,VRK1,RBL1,POLE2,CNTRL,CENPU,SMC4,E2F1,RFC2,RFC3,RFC4,RFC5,CDCA8,CCNB1,ITGB3BP,CENPQ,HAUS1,CEP72,CCNE2,CENPH,PRIM1,PRIM2,CENPI,CEP135,CHEK2,EXO1,H2AX,GINS2,CDC6,PLK4,MAD2L1,CDK2,BORA
Pathway	M5336	REACTOME_CELL_CYCLE_MITOTIC	Reactome Pathways	2.13e-43	3.32e-40	1.66e-40	1.32e-39	62	560	CDKN2C,KNTC1,CDKN2D,KIF18A,CENPJ,MCM8,ERCC6L,ORC6,MCM2,MCM5,MCM6,MCM7,DSN1,GINS1,SPDL1,AURKA,TUBA1B,CKS1B,FBXO5,CEP78,H4C3,DBF4,DHFR,BUB1B,FEN1,NCAPD2,CCNA1,UBE2S,SGO2,CDT1,PLK1,ZWILCH,VRK1,RBL1,POLE2,CNTRL,CENPU,SMC4,E2F1,RFC2,RFC3,RFC4,RFC5,CDCA8,CCNB1,ITGB3BP,CENPQ,HAUS1,CEP72,CCNE2,CENPH,PRIM1,PRIM2,CENPI,CEP135,H2AX,GINS2,CDC6,PLK4,MAD2L1,CDK2,BORA
Pathway	MM14635	REACTOME_CELL_CYCLE	Reactome Pathways	9.79e-43	1.53e-39	5.1e-40	4.05e-39	63	600	KNTC1,KIF18A,CENPJ,MCM8,ERCC6L,ORC6,MCM2,OIP5,MCM5,MCM6,MCM7,CHEK1,DSN1,GINS1,SPDL1,AURKA,TUBA1B,CKS1B,FBXO5,BRCA1,CEP78,DBF4,BUB1B,FEN1,NCAPD2,CCNA1,UBE2S,SGO2,CDT1,DSCC1,PLK1,ZWILCH,VRK1,RBL1,POLE2,CENPU,SMC4,E2F1,RFC2,RFC3,RFC4,RFC5,CDCA8,CCNB1,ITGB3BP,CENPQ,HAUS1,CEP72,CCNE2,CENPH,PRIM1,PRIM2,CENPI,CEP135,CHEK2,EXO1,H2AX,GINS2,CDC6,PLK4,MAD2L1,CDK2,BORA
Pathway	M16647	REACTOME_CELL_CYCLE_CHECKPOINTS	Reactome Pathways	6.71e-30	1.05e-26	2.62e-27	2.08e-26	39	291	KNTC1,KIF18A,MCM8,ERCC6L,ORC6,MCM2,MCM5,MCM6,MCM7,CHEK1,DSN1,SPDL1,BRCA1,H4C3,DBF4,BUB1B,CCNA1,UBE2S,SGO2,PLK1,ZWILCH,CENPU,RFC2,RFC3,RFC4,RFC5,CDCA8,CCNB1,ITGB3BP,CENPQ,CCNE2,CENPH,CENPI,CHEK2,EXO1,H2AX,CDC6,MAD2L1,CDK2
Pathway	MM15388	REACTOME_CELL_CYCLE_CHECKPOINTS	Reactome Pathways	1.08e-29	1.69e-26	3.38e-27	2.68e-26	38	274	KNTC1,KIF18A,MCM8,ERCC6L,ORC6,MCM2,MCM5,MCM6,MCM7,CHEK1,DSN1,SPDL1,BRCA1,DBF4,BUB1B,CCNA1,UBE2S,SGO2,PLK1,ZWILCH,CENPU,RFC2,RFC3,RFC4,RFC5,CDCA8,CCNB1,ITGB3BP,CENPQ,CCNE2,CENPH,CENPI,CHEK2,EXO1,H2AX,CDC6,MAD2L1,CDK2
Pathway	MM15380	REACTOME_DNA_REPLICATION	Reactome Pathways	3.97e-21	6.2e-18	1.03e-18	8.19e-18	23	124	MCM8,ORC6,MCM2,MCM5,MCM6,MCM7,GINS1,DBF4,FEN1,CCNA1,UBE2S,CDT1,POLE2,RFC2,RFC3,RFC4,RFC5,CCNE2,PRIM1,PRIM2,GINS2,CDC6,CDK2
Pathway	M4217	REACTOME_MITOTIC_PROMETAPHASE	Reactome Pathways	1.09e-20	1.7e-17	2.43e-18	1.93e-17	27	203	KNTC1,KIF18A,CENPJ,ERCC6L,DSN1,SPDL1,TUBA1B,CEP78,BUB1B,NCAPD2,SGO2,PLK1,ZWILCH,CNTRL,CENPU,SMC4,CDCA8,CCNB1,ITGB3BP,CENPQ,HAUS1,CEP72,CENPH,CENPI,CEP135,PLK4,MAD2L1
Pathway	M39335	WP_DNA_REPLICATION	WikiPathways	1.35e-20	2.11e-17	2.63e-18	2.09e-17	16	42	ORC6,MCM2,MCM5,MCM6,MCM7,DBF4,CDT1,POLE2,RFC2,RFC3,RFC4,RFC5,PRIM1,PRIM2,CDC6,CDK2
Pathway	M39678	WP_RETINOBLASTOMA_GENE_IN_CANCER	WikiPathways	2.9e-20	4.54e-17	5.04e-18	4e-17	20	89	HMGB2,MCM6,MCM7,CHEK1,DCK,FANCG,DHFR,CDT1,POLE2,E2F1,STMN1,RFC3,RFC4,RFC5,CCNB1,CCNE2,PRIM1,H2AZ1,PLK4,CDK2
Pathway	M5224	REACTOME_SYNTHESIS_OF_DNA	Reactome Pathways	4.76e-20	7.44e-17	7.44e-18	5.9e-17	22	121	MCM8,ORC6,MCM2,MCM5,MCM6,MCM7,GINS1,FEN1,CCNA1,UBE2S,CDT1,POLE2,RFC2,RFC3,RFC4,RFC5,CCNE2,PRIM1,PRIM2,GINS2,CDC6,CDK2
Pathway	M47858	KEGG_MEDICUS_REFERENCE_ORIGIN_UNWINDING_AND_ELONGATION	KEGG Medicus Pathways	1.06e-19	1.66e-16	1.51e-17	1.19e-16	14	30	MCM2,MCM5,MCM6,MCM7,GINS1,POLE2,RFC2,RFC3,RFC4,RFC5,WDHD1,PRIM1,PRIM2,GINS2
Pathway	M3158	REACTOME_S_PHASE	Reactome Pathways	1.55e-19	2.42e-16	1.82e-17	1.45e-16	24	163	MCM8,ORC6,MCM2,MCM5,MCM6,MCM7,GINS1,CKS1B,FEN1,CCNA1,UBE2S,CDT1,POLE2,E2F1,RFC2,RFC3,RFC4,RFC5,CCNE2,PRIM1,PRIM2,GINS2,CDC6,CDK2
Pathway	MM15362	REACTOME_MITOTIC_PROMETAPHASE	Reactome Pathways	1.58e-19	2.47e-16	1.82e-17	1.45e-16	26	203	KNTC1,KIF18A,CENPJ,ERCC6L,DSN1,SPDL1,TUBA1B,CEP78,BUB1B,NCAPD2,SGO2,PLK1,ZWILCH,CENPU,SMC4,CDCA8,CCNB1,ITGB3BP,CENPQ,HAUS1,CEP72,CENPH,CENPI,CEP135,PLK4,MAD2L1
Pathway	MM15378	REACTOME_S_PHASE	Reactome Pathways	1.63e-19	2.55e-16	1.82e-17	1.45e-16	23	145	MCM8,ORC6,MCM2,MCM5,MCM6,MCM7,GINS1,CKS1B,FEN1,CCNA1,UBE2S,CDT1,POLE2,RFC2,RFC3,RFC4,RFC5,CCNE2,PRIM1,PRIM2,GINS2,CDC6,CDK2
Pathway	M1017	REACTOME_DNA_REPLICATION	Reactome Pathways	2.88e-19	4.5e-16	3e-17	2.38e-16	25	187	MCM8,ORC6,MCM2,MCM5,MCM6,MCM7,GINS1,H4C3,DBF4,FEN1,CCNA1,UBE2S,CDT1,POLE2,RFC2,RFC3,RFC4,RFC5,CCNE2,PRIM1,PRIM2,H2AX,GINS2,CDC6,CDK2
Pathway	M848	REACTOME_MITOTIC_G1_PHASE_AND_G1_S_TRANSITION	Reactome Pathways	3.09e-19	4.83e-16	3.02e-17	2.4e-16	23	149	CDKN2C,CDKN2D,MCM8,ORC6,MCM2,MCM5,MCM6,MCM7,CKS1B,FBXO5,DBF4,DHFR,CCNA1,CDT1,RBL1,POLE2,E2F1,CCNB1,CCNE2,PRIM1,PRIM2,CDC6,CDK2
Pathway	M19312	REACTOME_DNA_STRAND_ELONGATION	Reactome Pathways	3.36e-19	5.26e-16	3.09e-17	2.45e-16	14	32	MCM8,MCM2,MCM5,MCM6,MCM7,GINS1,FEN1,RFC2,RFC3,RFC4,RFC5,PRIM1,PRIM2,GINS2
Pathway	MM14687	REACTOME_ACTIVATION_OF_ATR_IN_RESPONSE_TO_REPLICATION_STRESS	Reactome Pathways	1.6e-18	2.51e-15	1.39e-16	1.11e-15	14	35	MCM8,ORC6,MCM2,MCM5,MCM6,MCM7,CHEK1,DBF4,RFC2,RFC3,RFC4,RFC5,CDC6,CDK2
Pathway	M11153	REACTOME_ACTIVATION_OF_ATR_IN_RESPONSE_TO_REPLICATION_STRESS	Reactome Pathways	4.14e-18	6.47e-15	3.4e-16	2.7e-15	14	37	MCM8,ORC6,MCM2,MCM5,MCM6,MCM7,CHEK1,DBF4,RFC2,RFC3,RFC4,RFC5,CDC6,CDK2
Pathway	MM15368	REACTOME_ACTIVATION_OF_THE_PRE_REPLICATIVE_COMPLEX	Reactome Pathways	1.31e-17	2.05e-14	1.03e-15	8.14e-15	13	31	MCM8,ORC6,MCM2,MCM5,MCM6,MCM7,DBF4,CDT1,POLE2,PRIM1,PRIM2,CDC6,CDK2
Pathway	M9694	REACTOME_ACTIVATION_OF_THE_PRE_REPLICATIVE_COMPLEX	Reactome Pathways	3.58e-17	5.59e-14	2.52e-15	2e-14	13	33	MCM8,ORC6,MCM2,MCM5,MCM6,MCM7,DBF4,CDT1,POLE2,PRIM1,PRIM2,CDC6,CDK2
Pathway	M7963	KEGG_CELL_CYCLE	KEGG Legacy Pathways	3.62e-17	5.65e-14	2.52e-15	2e-14	20	125	CDKN2C,CDKN2D,ORC6,MCM2,MCM5,MCM6,MCM7,CHEK1,DBF4,BUB1B,CCNA1,PLK1,RBL1,E2F1,CCNB1,CCNE2,CHEK2,CDC6,MAD2L1,CDK2
Pathway	M27662	REACTOME_M_PHASE	Reactome Pathways	3.71e-17	5.8e-14	2.52e-15	2e-14	32	416	KNTC1,KIF18A,CENPJ,ERCC6L,DSN1,SPDL1,TUBA1B,FBXO5,CEP78,H4C3,BUB1B,NCAPD2,UBE2S,SGO2,PLK1,ZWILCH,VRK1,CNTRL,CENPU,SMC4,CDCA8,CCNB1,ITGB3BP,CENPQ,HAUS1,CEP72,CENPH,CENPI,CEP135,H2AX,PLK4,MAD2L1
Pathway	M16853	KEGG_DNA_REPLICATION	KEGG Legacy Pathways	1.4e-16	2.18e-13	9.1e-15	7.22e-14	13	36	MCM2,MCM5,MCM6,MCM7,FEN1,RNASEH2A,POLE2,RFC2,RFC3,RFC4,RFC5,PRIM1,PRIM2
Pathway	MM15364	REACTOME_M_PHASE	Reactome Pathways	3.53e-16	5.52e-13	2.21e-14	1.75e-13	30	388	KNTC1,KIF18A,CENPJ,ERCC6L,DSN1,SPDL1,TUBA1B,FBXO5,CEP78,BUB1B,NCAPD2,UBE2S,SGO2,PLK1,ZWILCH,VRK1,CENPU,SMC4,CDCA8,CCNB1,ITGB3BP,CENPQ,HAUS1,CEP72,CENPH,CENPI,CEP135,H2AX,PLK4,MAD2L1
Pathway	MM15912	WP_G1_TO_S_CELL_CYCLE_CONTROL	WikiPathways	4.19e-16	6.54e-13	2.52e-14	2e-13	15	61	CDKN2C,CDKN2D,ORC6,MCM2,MCM5,MCM6,MCM7,CCNA1,RBL1,POLE2,E2F1,CCNE2,PRIM1,PRIM2,CDK2
Pathway	M39627	WP_G1_TO_S_CELL_CYCLE_CONTROL	WikiPathways	9.17e-16	1.43e-12	5.31e-14	4.21e-13	15	64	CDKN2C,CDKN2D,ORC6,MCM2,MCM5,MCM6,MCM7,CCNA1,POLE2,E2F1,CCNB1,CCNE2,PRIM1,PRIM2,CDK2
Pathway	M47856	KEGG_MEDICUS_REFERENCE_DNA_REPLICATION_LICENSING	KEGG Medicus Pathways	1.31e-15	2.05e-12	7.31e-14	5.8e-13	11	24	ORC6,MCM2,MCM5,MCM6,MCM7,DBF4,CCNA1,CDT1,CCNE2,CDC6,CDK2
Pathway	M39650	WP_CELL_CYCLE	WikiPathways	4.81e-15	7.52e-12	2.59e-13	2.06e-12	18	120	CDKN2C,CDKN2D,ORC6,MCM2,MCM5,MCM6,MCM7,CHEK1,DBF4,CCNA1,PLK1,RBL1,E2F1,CCNB1,CCNE2,CHEK2,CDC6,CDK2
Pathway	MM15430	REACTOME_CHROMOSOME_MAINTENANCE	Reactome Pathways	6.49e-15	1.01e-11	3.38e-13	2.68e-12	17	104	OIP5,FEN1,CCNA1,DSCC1,CENPU,RFC2,RFC3,RFC4,RFC5,ITGB3BP,CENPQ,CENPH,PRIM1,PRIM2,CENPI,H2AX,CDK2
Pathway	MM15383	REACTOME_G2_M_CHECKPOINTS	Reactome Pathways	1.05e-14	1.64e-11	5.29e-13	4.19e-12	19	145	MCM8,ORC6,MCM2,MCM5,MCM6,MCM7,CHEK1,BRCA1,DBF4,RFC2,RFC3,RFC4,RFC5,CCNB1,CHEK2,EXO1,H2AX,CDC6,CDK2
Pathway	M27181	REACTOME_RESOLUTION_OF_SISTER_CHROMATID_COHESION	Reactome Pathways	1.16e-14	1.82e-11	5.56e-13	4.41e-12	18	126	KNTC1,KIF18A,ERCC6L,DSN1,SPDL1,TUBA1B,BUB1B,SGO2,PLK1,ZWILCH,CENPU,CDCA8,CCNB1,ITGB3BP,CENPQ,CENPH,CENPI,MAD2L1
Pathway	M19381	REACTOME_G2_M_CHECKPOINTS	Reactome Pathways	1.17e-14	1.83e-11	5.56e-13	4.41e-12	20	167	MCM8,ORC6,MCM2,MCM5,MCM6,MCM7,CHEK1,BRCA1,H4C3,DBF4,RFC2,RFC3,RFC4,RFC5,CCNB1,CHEK2,EXO1,H2AX,CDC6,CDK2
Pathway	MM14894	REACTOME_RESOLUTION_OF_SISTER_CHROMATID_COHESION	Reactome Pathways	1.78e-14	2.78e-11	7.93e-13	6.29e-12	18	129	KNTC1,KIF18A,ERCC6L,DSN1,SPDL1,TUBA1B,BUB1B,SGO2,PLK1,ZWILCH,CENPU,CDCA8,CCNB1,ITGB3BP,CENPQ,CENPH,CENPI,MAD2L1
Pathway	MM15146	REACTOME_MITOTIC_G1_PHASE_AND_G1_S_TRANSITION	Reactome Pathways	1.78e-14	2.78e-11	7.93e-13	6.29e-12	18	129	MCM8,ORC6,MCM2,MCM5,MCM6,MCM7,CKS1B,DBF4,CCNA1,CDT1,RBL1,POLE2,E2F1,CCNE2,PRIM1,PRIM2,CDC6,CDK2
Pathway	M27673	REACTOME_MITOTIC_SPINDLE_CHECKPOINT	Reactome Pathways	2e-14	3.13e-11	8.69e-13	6.89e-12	17	111	KNTC1,KIF18A,ERCC6L,DSN1,SPDL1,BUB1B,UBE2S,SGO2,PLK1,ZWILCH,CENPU,CDCA8,ITGB3BP,CENPQ,CENPH,CENPI,MAD2L1
Pathway	MM15387	REACTOME_MITOTIC_SPINDLE_CHECKPOINT	Reactome Pathways	5.7e-14	8.91e-11	2.41e-12	1.91e-11	17	118	KNTC1,KIF18A,ERCC6L,DSN1,SPDL1,BUB1B,UBE2S,SGO2,PLK1,ZWILCH,CENPU,CDCA8,ITGB3BP,CENPQ,CENPH,CENPI,MAD2L1
Pathway	M868	REACTOME_CHROMOSOME_MAINTENANCE	Reactome Pathways	6.74e-14	1.05e-10	2.77e-12	2.2e-11	18	139	OIP5,H4C3,FEN1,CCNA1,DSCC1,CENPU,RFC2,RFC3,RFC4,RFC5,ITGB3BP,CENPQ,CENPH,PRIM1,PRIM2,CENPI,H2AX,CDK2
Pathway	MM14561	REACTOME_AMPLIFICATION_OF_SIGNAL_FROM_THE_KINETOCHORES	Reactome Pathways	7e-14	1.09e-10	2.81e-12	2.23e-11	16	101	KNTC1,KIF18A,ERCC6L,DSN1,SPDL1,BUB1B,SGO2,PLK1,ZWILCH,CENPU,CDCA8,ITGB3BP,CENPQ,CENPH,CENPI,MAD2L1
Pathway	MM15376	REACTOME_G1_S_TRANSITION	Reactome Pathways	9.62e-14	1.5e-10	3.76e-12	2.98e-11	16	103	MCM8,ORC6,MCM2,MCM5,MCM6,MCM7,CKS1B,DBF4,CCNA1,CDT1,POLE2,CCNE2,PRIM1,PRIM2,CDC6,CDK2
Pathway	M47857	KEGG_MEDICUS_REFERENCE_PRE_IC_FORMATION	KEGG Medicus Pathways	3.72e-13	5.82e-10	1.42e-11	1.13e-10	10	27	ORC6,MCM2,MCM5,MCM6,MCM7,GINS1,CDT1,POLE2,GINS2,CDC6
Pathway	MM14898	REACTOME_MITOTIC_METAPHASE_AND_ANAPHASE	Reactome Pathways	8.57e-13	1.34e-09	3.19e-11	2.53e-10	21	235	KNTC1,KIF18A,ERCC6L,DSN1,SPDL1,TUBA1B,FBXO5,BUB1B,UBE2S,SGO2,PLK1,ZWILCH,VRK1,CENPU,CDCA8,CCNB1,ITGB3BP,CENPQ,CENPH,CENPI,MAD2L1
Pathway	M27185	REACTOME_MITOTIC_METAPHASE_AND_ANAPHASE	Reactome Pathways	9.31e-13	1.46e-09	3.38e-11	2.68e-10	21	236	KNTC1,KIF18A,ERCC6L,DSN1,SPDL1,TUBA1B,FBXO5,BUB1B,UBE2S,SGO2,PLK1,ZWILCH,VRK1,CENPU,CDCA8,CCNB1,ITGB3BP,CENPQ,CENPH,CENPI,MAD2L1
Pathway	M27550	REACTOME_RHO_GTPASES_ACTIVATE_FORMINS	Reactome Pathways	1.01e-12	1.58e-09	3.59e-11	2.85e-10	17	140	KNTC1,KIF18A,ERCC6L,DSN1,SPDL1,TUBA1B,BUB1B,SGO2,PLK1,ZWILCH,CENPU,CDCA8,ITGB3BP,CENPQ,CENPH,CENPI,MAD2L1
Pathway	MM15266	REACTOME_RHO_GTPASES_ACTIVATE_FORMINS	Reactome Pathways	1.28e-12	2e-09	4.45e-11	3.53e-10	17	142	KNTC1,KIF18A,ERCC6L,DSN1,SPDL1,TUBA1B,BUB1B,SGO2,PLK1,ZWILCH,CENPU,CDCA8,ITGB3BP,CENPQ,CENPH,CENPI,MAD2L1
Pathway	MM15375	REACTOME_DNA_STRAND_ELONGATION	Reactome Pathways	3.24e-12	5.06e-09	1.1e-10	8.73e-10	9	23	GINS1,FEN1,RFC2,RFC3,RFC4,RFC5,PRIM1,PRIM2,GINS2
Pathway	MM15369	REACTOME_DNA_REPLICATION_PRE_INITIATION	Reactome Pathways	8.75e-12	1.37e-08	2.91e-10	2.31e-09	14	96	MCM8,ORC6,MCM2,MCM5,MCM6,MCM7,DBF4,UBE2S,CDT1,POLE2,PRIM1,PRIM2,CDC6,CDK2
Pathway	M6682	BIOCARTA_MCM_PATHWAY	BioCarta Pathways	1.57e-11	2.45e-08	5.1e-10	4.04e-09	8	18	ORC6,MCM2,MCM5,MCM6,MCM7,CDT1,CDC6,CDK2
Pathway	M29614	REACTOME_SEPARATION_OF_SISTER_CHROMATIDS	Reactome Pathways	1.66e-11	2.59e-08	5.28e-10	4.19e-09	18	191	KNTC1,KIF18A,ERCC6L,DSN1,SPDL1,TUBA1B,BUB1B,UBE2S,SGO2,PLK1,ZWILCH,CENPU,CDCA8,ITGB3BP,CENPQ,CENPH,CENPI,MAD2L1
Pathway	MM15292	REACTOME_DNA_DOUBLE_STRAND_BREAK_REPAIR	Reactome Pathways	1.73e-11	2.7e-08	5.4e-10	4.28e-09	16	143	CHEK1,BRCA1,FEN1,CCNA1,KPNA2,POLE2,XRCC2,RFC2,RFC3,RFC4,RFC5,CHEK2,EXO1,H2AX,GEN1,CDK2
Pathway	M27582	REACTOME_DNA_DOUBLE_STRAND_BREAK_REPAIR	Reactome Pathways	2e-11	3.12e-08	6.12e-10	4.85e-09	17	168	CHEK1,BRCA1,H4C3,FEN1,CCNA1,KPNA2,POLE2,XRCC2,RFC2,RFC3,RFC4,RFC5,CHEK2,EXO1,H2AX,GEN1,CDK2
Pathway	MM14890	REACTOME_SEPARATION_OF_SISTER_CHROMATIDS	Reactome Pathways	2.15e-11	3.37e-08	6.47e-10	5.13e-09	18	194	KNTC1,KIF18A,ERCC6L,DSN1,SPDL1,TUBA1B,BUB1B,UBE2S,SGO2,PLK1,ZWILCH,CENPU,CDCA8,ITGB3BP,CENPQ,CENPH,CENPI,MAD2L1
Pathway	M46	PID_ATR_PATHWAY	PID Pathways	2.47e-11	3.87e-08	7.3e-10	5.79e-09	10	39	MCM2,MCM7,CHEK1,PLK1,RFC2,RFC3,RFC4,RFC5,CDC6,CDK2
Pathway	M3656	REACTOME_UNWINDING_OF_DNA	Reactome Pathways	2.57e-11	4.01e-08	7.43e-10	5.89e-09	7	12	MCM8,MCM2,MCM5,MCM6,MCM7,GINS1,GINS2
Pathway	M27665	REACTOME_DNA_REPLICATION_PRE_INITIATION	Reactome Pathways	8.73e-11	1.37e-07	2.48e-09	1.97e-08	16	159	MCM8,ORC6,MCM2,MCM5,MCM6,MCM7,H4C3,DBF4,UBE2S,CDT1,POLE2,PRIM1,PRIM2,H2AX,CDC6,CDK2
Pathway	MM15294	REACTOME_HOMOLOGY_DIRECTED_REPAIR	Reactome Pathways	1.07e-10	1.67e-07	2.98e-09	2.36e-08	14	115	CHEK1,BRCA1,FEN1,CCNA1,POLE2,XRCC2,RFC2,RFC3,RFC4,RFC5,EXO1,H2AX,GEN1,CDK2
Pathway	M27584	REACTOME_HOMOLOGY_DIRECTED_REPAIR	Reactome Pathways	1.16e-10	1.81e-07	3.17e-09	2.52e-08	15	138	CHEK1,BRCA1,H4C3,FEN1,CCNA1,POLE2,XRCC2,RFC2,RFC3,RFC4,RFC5,EXO1,H2AX,GEN1,CDK2
Pathway	M1	PID_FANCONI_PATHWAY	PID Pathways	1.85e-10	2.9e-07	5e-09	3.96e-08	10	47	CHEK1,FANCB,FANCG,BRCA1,RFC2,RFC3,RFC4,RFC5,UBE2T,H2AX
Pathway	MM15433	REACTOME_DNA_REPAIR	Reactome Pathways	2.85e-10	4.45e-07	7.51e-09	5.95e-08	20	287	CHEK1,FANCB,FANCG,BRCA1,FEN1,CCNA1,KPNA2,POLE2,DCLRE1B,XRCC2,RFC2,RFC3,RFC4,RFC5,UBE2T,CHEK2,EXO1,H2AX,GEN1,CDK2
Pathway	MM14605	REACTOME_TELOMERE_MAINTENANCE	Reactome Pathways	2.88e-10	4.5e-07	7.51e-09	5.95e-08	10	49	FEN1,CCNA1,DSCC1,RFC2,RFC3,RFC4,RFC5,PRIM1,PRIM2,CDK2
Pathway	MM14755	REACTOME_RHO_GTPASE_EFFECTORS	Reactome Pathways	3.01e-10	4.7e-07	7.71e-09	6.12e-08	19	257	KNTC1,KIF18A,ERCC6L,DSN1,SPDL1,LIN7B,TUBA1B,BUB1B,KIF14,SGO2,PLK1,ZWILCH,CENPU,CDCA8,ITGB3BP,CENPQ,CENPH,CENPI,MAD2L1
Pathway	M27080	REACTOME_RHO_GTPASE_EFFECTORS	Reactome Pathways	3.55e-10	5.56e-07	8.83e-09	7e-08	21	323	KNTC1,KIF18A,ERCC6L,DSN1,SPDL1,LIN7B,TUBA1B,H4C3,BUB1B,KIF14,SGO2,PLK1,ZWILCH,CENPU,CDCA8,ITGB3BP,CENPQ,CENPH,CENPI,H2AX,MAD2L1
Pathway	M47861	KEGG_MEDICUS_REFERENCE_TRAIP_DEPENDENT_REPLISOME_DISASSEMBLY	KEGG Medicus Pathways	3.56e-10	5.56e-07	8.83e-09	7e-08	7	16	TRAIP,MCM2,MCM5,MCM6,MCM7,GINS1,GINS2
Pathway	M14804	REACTOME_EXTENSION_OF_TELOMERES	Reactome Pathways	4.39e-10	6.86e-07	1.07e-08	8.5e-08	10	51	FEN1,CCNA1,DSCC1,RFC2,RFC3,RFC4,RFC5,PRIM1,PRIM2,CDK2
Pathway	M15434	REACTOME_DNA_REPAIR	Reactome Pathways	5.87e-10	9.18e-07	1.41e-08	1.12e-07	21	332	CHEK1,FANCB,FANCG,BRCA1,H4C3,FEN1,CCNA1,KPNA2,POLE2,DCLRE1B,XRCC2,RFC2,RFC3,RFC4,RFC5,UBE2T,CHEK2,EXO1,H2AX,GEN1,CDK2
Pathway	MM15371	REACTOME_SWITCHING_OF_ORIGINS_TO_A_POST_REPLICATIVE_STATE	Reactome Pathways	8.26e-10	1.29e-06	1.96e-08	1.55e-07	12	90	MCM8,ORC6,MCM2,MCM5,MCM6,MCM7,CCNA1,UBE2S,CDT1,CCNE2,CDC6,CDK2
Pathway	M27666	REACTOME_SWITCHING_OF_ORIGINS_TO_A_POST_REPLICATIVE_STATE	Reactome Pathways	1.07e-09	1.68e-06	2.5e-08	1.98e-07	12	92	MCM8,ORC6,MCM2,MCM5,MCM6,MCM7,CCNA1,UBE2S,CDT1,CCNE2,CDC6,CDK2
Pathway	MM15283	REACTOME_HDR_THROUGH_HOMOLOGOUS_RECOMBINATION_HRR	Reactome Pathways	1.16e-09	1.81e-06	2.67e-08	2.12e-07	10	56	CHEK1,BRCA1,POLE2,XRCC2,RFC2,RFC3,RFC4,RFC5,EXO1,GEN1
Pathway	MM15374	REACTOME_LAGGING_STRAND_SYNTHESIS	Reactome Pathways	1.52e-09	2.38e-06	3.44e-08	2.73e-07	7	19	FEN1,RFC2,RFC3,RFC4,RFC5,PRIM1,PRIM2
Pathway	M40049	WP_DNA_REPAIR_PATHWAYS_FULL_NETWORK	WikiPathways	2.2e-09	3.44e-06	4.91e-08	3.89e-07	13	120	CHEK1,FANCB,FANCG,BRCA1,RAD54B,FEN1,POLE2,RFC2,RFC3,RFC4,RFC5,EXO1,H2AX
Pathway	M9461	REACTOME_LAGGING_STRAND_SYNTHESIS	Reactome Pathways	2.31e-09	3.62e-06	5.09e-08	4.04e-07	7	20	FEN1,RFC2,RFC3,RFC4,RFC5,PRIM1,PRIM2
Pathway	MM14683	REACTOME_TELOMERE_C_STRAND_LAGGING_STRAND_SYNTHESIS	Reactome Pathways	3.26e-09	5.09e-06	7.07e-08	5.61e-07	8	32	FEN1,DSCC1,RFC2,RFC3,RFC4,RFC5,PRIM1,PRIM2
Pathway	M47841	KEGG_MEDICUS_REFERENCE_HOMOLOGOUS_RECOMBINATION	KEGG Medicus Pathways	4.25e-09	6.65e-06	9.11e-08	7.22e-07	8	33	BRCA1,RAD54B,POLE2,XRCC2,RFC2,RFC3,RFC4,RFC5
Pathway	M27030	REACTOME_TELOMERE_C_STRAND_LAGGING_STRAND_SYNTHESIS	Reactome Pathways	5.51e-09	8.61e-06	1.16e-07	9.22e-07	8	34	FEN1,DSCC1,RFC2,RFC3,RFC4,RFC5,PRIM1,PRIM2
Pathway	MM14689	REACTOME_REGULATION_OF_APC_C_ACTIVATORS_BETWEEN_G1_S_AND_EARLY_ANAPHASE	Reactome Pathways	7.06e-09	1.1e-05	1.46e-07	1.16e-06	8	35	FBXO5,BUB1B,CCNA1,UBE2S,PLK1,CCNB1,MAD2L1,CDK2
Pathway	M17770	BIOCARTA_CELLCYCLE_PATHWAY	BioCarta Pathways	7.1e-09	1.11e-05	1.46e-07	1.16e-06	7	23	CDKN2C,CDKN2D,CCNA1,RBL1,E2F1,CCNB1,CDK2
Pathway	M27194	REACTOME_REGULATION_OF_PLK1_ACTIVITY_AT_G2_M_TRANSITION	Reactome Pathways	7.61e-09	1.19e-05	1.54e-07	1.23e-06	11	87	CENPJ,AURKA,CEP78,PLK1,CNTRL,CCNB1,HAUS1,CEP72,CEP135,PLK4,BORA
Pathway	M787	REACTOME_POLYMERASE_SWITCHING	Reactome Pathways	8.07e-09	1.26e-05	1.6e-07	1.27e-06	6	14	RFC2,RFC3,RFC4,RFC5,PRIM1,PRIM2
Pathway	MM15372	REACTOME_POLYMERASE_SWITCHING	Reactome Pathways	8.07e-09	1.26e-05	1.6e-07	1.27e-06	6	14	RFC2,RFC3,RFC4,RFC5,PRIM1,PRIM2
Pathway	M27570	REACTOME_HDR_THROUGH_HOMOLOGOUS_RECOMBINATION_HRR	Reactome Pathways	8.36e-09	1.31e-05	1.63e-07	1.3e-06	10	68	CHEK1,BRCA1,POLE2,XRCC2,RFC2,RFC3,RFC4,RFC5,EXO1,GEN1
Pathway	MM15366	REACTOME_ORC1_REMOVAL_FROM_CHROMATIN	Reactome Pathways	9.68e-09	1.51e-05	1.87e-07	1.48e-06	10	69	MCM8,ORC6,MCM2,MCM5,MCM6,MCM7,CCNA1,CDT1,CDC6,CDK2
Pathway	MM1376	BIOCARTA_CELLCYCLE_PATHWAY	BioCarta Pathways	9.92e-09	1.55e-05	1.89e-07	1.5e-06	7	24	CDKN2C,CDKN2D,CCNA1,RBL1,E2F1,CCNB1,CDK2
Pathway	M4052	REACTOME_TELOMERE_MAINTENANCE	Reactome Pathways	1.06e-08	1.65e-05	1.99e-07	1.58e-06	12	112	H4C3,FEN1,CCNA1,DSCC1,RFC2,RFC3,RFC4,RFC5,PRIM1,PRIM2,H2AX,CDK2
Pathway	MM15338	REACTOME_REGULATION_OF_TP53_ACTIVITY_THROUGH_PHOSPHORYLATION	Reactome Pathways	1.23e-08	1.93e-05	2.29e-07	1.82e-06	11	91	CHEK1,AURKA,BRCA1,CCNA1,RFC2,RFC3,RFC4,RFC5,CHEK2,EXO1,CDK2
Pathway	M4138	REACTOME_ORC1_REMOVAL_FROM_CHROMATIN	Reactome Pathways	1.29e-08	2.01e-05	2.37e-07	1.88e-06	10	71	MCM8,ORC6,MCM2,MCM5,MCM6,MCM7,CCNA1,CDT1,CDC6,CDK2
Pathway	MM14681	REACTOME_POLYMERASE_SWITCHING_ON_THE_C_STRAND_OF_THE_TELOMERE	Reactome Pathways	1.36e-08	2.13e-05	2.48e-07	1.97e-06	7	25	DSCC1,RFC2,RFC3,RFC4,RFC5,PRIM1,PRIM2
Pathway	M27636	REACTOME_REGULATION_OF_TP53_ACTIVITY_THROUGH_PHOSPHORYLATION	Reactome Pathways	1.39e-08	2.17e-05	2.49e-07	1.98e-06	11	92	CHEK1,AURKA,BRCA1,CCNA1,RFC2,RFC3,RFC4,RFC5,CHEK2,EXO1,CDK2
Pathway	MM15299	REACTOME_PROCESSING_OF_DNA_DOUBLE_STRAND_BREAK_ENDS	Reactome Pathways	1.48e-08	2.31e-05	2.63e-07	2.08e-06	10	72	CHEK1,BRCA1,CCNA1,RFC2,RFC3,RFC4,RFC5,EXO1,H2AX,CDK2
Pathway	M1080	REACTOME_G2_M_DNA_DAMAGE_CHECKPOINT	Reactome Pathways	1.74e-08	2.73e-05	3.06e-07	2.43e-06	11	94	CHEK1,BRCA1,H4C3,RFC2,RFC3,RFC4,RFC5,CCNB1,CHEK2,EXO1,H2AX
Pathway	M29583	REACTOME_POLYMERASE_SWITCHING_ON_THE_C_STRAND_OF_THE_TELOMERE	Reactome Pathways	1.85e-08	2.89e-05	3.21e-07	2.54e-06	7	26	DSCC1,RFC2,RFC3,RFC4,RFC5,PRIM1,PRIM2
Pathway	MM15381	REACTOME_G2_M_DNA_DAMAGE_CHECKPOINT	Reactome Pathways	1.94e-08	3.03e-05	3.33e-07	2.64e-06	10	74	CHEK1,BRCA1,RFC2,RFC3,RFC4,RFC5,CCNB1,CHEK2,EXO1,H2AX
Pathway	M864	REACTOME_MITOTIC_G2_G2_M_PHASES	Reactome Pathways	2.03e-08	3.17e-05	3.45e-07	2.74e-06	15	200	CENPJ,AURKA,TUBA1B,CEP78,CCNA1,PLK1,CNTRL,E2F1,CCNB1,HAUS1,CEP72,CEP135,PLK4,CDK2,BORA
Pathway	M27590	REACTOME_PROCESSING_OF_DNA_DOUBLE_STRAND_BREAK_ENDS	Reactome Pathways	2.43e-08	3.81e-05	4.09e-07	3.25e-06	11	97	CHEK1,BRCA1,H4C3,CCNA1,RFC2,RFC3,RFC4,RFC5,EXO1,H2AX,CDK2
Pathway	M47830	KEGG_MEDICUS_REFERENCE_LONG_PATCH_BER	KEGG Medicus Pathways	3.23e-08	5.05e-05	5.37e-07	4.26e-06	6	17	FEN1,POLE2,RFC2,RFC3,RFC4,RFC5
Pathway	M27588	REACTOME_HOMOLOGOUS_DNA_PAIRING_AND_STRAND_EXCHANGE	Reactome Pathways	4.01e-08	6.26e-05	6.59e-07	5.23e-06	8	43	CHEK1,BRCA1,XRCC2,RFC2,RFC3,RFC4,RFC5,EXO1
Pathway	M1040	REACTOME_G1_S_SPECIFIC_TRANSCRIPTION	Reactome Pathways	4.25e-08	6.64e-05	6.92e-07	5.49e-06	7	29	FBXO5,DHFR,CCNA1,CDT1,RBL1,E2F1,CDC6
Pathway	M39490	WP_DNA_IR_DAMAGE_AND_CELLULAR_RESPONSE_VIA_ATR	WikiPathways	4.72e-08	7.38e-05	7.6e-07	6.03e-06	10	81	MCM2,CHEK1,BRCA1,FEN1,PLK1,E2F1,CHEK2,EXO1,H2AX,CDK2
Pathway	MM15145	REACTOME_MITOTIC_G2_G2_M_PHASES	Reactome Pathways	5.49e-08	8.58e-05	8.75e-07	6.94e-06	14	185	CENPJ,AURKA,TUBA1B,CEP78,CCNA1,PLK1,E2F1,CCNB1,HAUS1,CEP72,CEP135,PLK4,CDK2,BORA
Pathway	M129	PID_PLK1_PATHWAY	PID Pathways	6.99e-08	0.000109	1.1e-06	8.76e-06	8	46	ERCC6L,AURKA,FBXO5,BUB1B,PLK1,CENPU,CCNB1,BORA
Pathway	MM14906	REACTOME_REGULATION_OF_PLK1_ACTIVITY_AT_G2_M_TRANSITION	Reactome Pathways	8.44e-08	0.000132	1.32e-06	1.05e-05	10	86	CENPJ,AURKA,CEP78,PLK1,CCNB1,HAUS1,CEP72,CEP135,PLK4,BORA
Pathway	MM15230	REACTOME_PCNA_DEPENDENT_LONG_PATCH_BASE_EXCISION_REPAIR	Reactome Pathways	9.81e-08	0.000153	1.52e-06	1.2e-05	6	20	FEN1,POLE2,RFC2,RFC3,RFC4,RFC5
Pathway	M27614	REACTOME_TP53_REGULATES_TRANSCRIPTION_OF_CELL_CYCLE_GENES	Reactome Pathways	1.17e-07	0.000183	1.8e-06	1.42e-05	8	49	CENPJ,AURKA,CCNA1,RBL1,E2F1,CCNB1,CCNE2,CDK2
Pathway	M27505	REACTOME_PCNA_DEPENDENT_LONG_PATCH_BASE_EXCISION_REPAIR	Reactome Pathways	1.36e-07	0.000213	2.04e-06	1.62e-05	6	21	FEN1,POLE2,RFC2,RFC3,RFC4,RFC5
Pathway	M47860	KEGG_MEDICUS_REFERENCE_DNA_REPLICATION_TERMINATION	KEGG Medicus Pathways	1.36e-07	0.000213	2.04e-06	1.62e-05	6	21	MCM2,MCM5,MCM6,MCM7,GINS1,GINS2
Pathway	M6768	REACTOME_E2F_MEDIATED_REGULATION_OF_DNA_REPLICATION	Reactome Pathways	1.85e-07	0.000289	2.75e-06	2.19e-05	6	22	MCM8,ORC6,E2F1,CCNB1,PRIM1,PRIM2
Pathway	M27749	REACTOME_AURKA_ACTIVATION_BY_TPX2	Reactome Pathways	2.03e-07	0.000317	2.99e-06	2.37e-05	9	72	CENPJ,AURKA,CEP78,PLK1,CNTRL,HAUS1,CEP72,CEP135,PLK4
Pathway	M39668	WP_DNA_MISMATCH_REPAIR	WikiPathways	2.48e-07	0.000387	3.62e-06	2.87e-05	6	23	POLE2,RFC2,RFC3,RFC4,RFC5,EXO1
Pathway	MM1363	BIOCARTA_MCM_PATHWAY	BioCarta Pathways	2.94e-07	0.00046	4.26e-06	3.38e-05	5	13	ORC6,MCM6,MCM7,CDC6,CDK2
Pathway	M8560	BIOCARTA_G2_PATHWAY	BioCarta Pathways	3.27e-07	0.000511	4.69e-06	3.72e-05	6	24	CDKN2D,CHEK1,BRCA1,PLK1,CCNB1,CHEK2
Pathway	MM14481	REACTOME_RESOLUTION_OF_AP_SITES_VIA_THE_MULTIPLE_NUCLEOTIDE_PATCH_REPLACEMENT_PATHWAY	Reactome Pathways	4.26e-07	0.000666	6e-06	4.76e-05	6	25	FEN1,POLE2,RFC2,RFC3,RFC4,RFC5
Pathway	M541	REACTOME_RESOLUTION_OF_AP_SITES_VIA_THE_MULTIPLE_NUCLEOTIDE_PATCH_REPLACEMENT_PATHWAY	Reactome Pathways	4.26e-07	0.000666	6e-06	4.76e-05	6	25	FEN1,POLE2,RFC2,RFC3,RFC4,RFC5
Pathway	M47826	KEGG_MEDICUS_REFERENCE_MISMATCH_REPAIR	KEGG Medicus Pathways	5.49e-07	0.000857	7.65e-06	6.07e-05	6	26	POLE2,RFC2,RFC3,RFC4,RFC5,EXO1
Pathway	MM15360	REACTOME_ASSEMBLY_OF_THE_PRE_REPLICATIVE_COMPLEX	Reactome Pathways	5.67e-07	0.000885	7.84e-06	6.22e-05	9	81	MCM8,ORC6,MCM2,MCM5,MCM6,MCM7,UBE2S,CDT1,CDC6
Pathway	M532	REACTOME_G0_AND_EARLY_G1	Reactome Pathways	6.98e-07	0.00109	9.57e-06	7.59e-05	6	27	CCNA1,RBL1,E2F1,CCNE2,CDC6,CDK2
Pathway	MM14677	REACTOME_APC_C_MEDIATED_DEGRADATION_OF_CELL_CYCLE_PROTEINS	Reactome Pathways	1.05e-06	0.00164	1.42e-05	0.000113	9	87	AURKA,FBXO5,BUB1B,CCNA1,UBE2S,PLK1,CCNB1,MAD2L1,CDK2
Pathway	M29582	REACTOME_APC_C_MEDIATED_DEGRADATION_OF_CELL_CYCLE_PROTEINS	Reactome Pathways	1.15e-06	0.0018	1.56e-05	0.000123	9	88	AURKA,FBXO5,BUB1B,CCNA1,UBE2S,PLK1,CCNB1,MAD2L1,CDK2
Pathway	M47883	KEGG_MEDICUS_REFERENCE_ORGANIZATION_OF_THE_INNER_KINETOCHORE	KEGG Medicus Pathways	1.36e-06	0.00213	1.82e-05	0.000144	5	17	CENPU,ITGB3BP,CENPQ,CENPH,CENPI
Pathway	M47839	KEGG_MEDICUS_REFERENCE_BREAK_INDUCED_REPLICATION	KEGG Medicus Pathways	1.41e-06	0.0022	1.87e-05	0.000148	4	8	MCM2,MCM5,MCM6,MCM7
Pathway	M29724	REACTOME_CYCLIN_D_ASSOCIATED_EVENTS_IN_G1	Reactome Pathways	1.43e-06	0.00223	1.87e-05	0.000149	7	47	CDKN2C,CDKN2D,CKS1B,RBL1,E2F1,CCNE2,CDK2
Pathway	M39339	WP_DNA_DAMAGE_RESPONSE	WikiPathways	1.77e-06	0.00276	2.3e-05	0.000183	8	69	CHEK1,BRCA1,E2F1,CCNB1,CCNE2,CHEK2,H2AX,CDK2
Pathway	M6729	REACTOME_RECRUITMENT_OF_NUMA_TO_MITOTIC_CENTROSOMES	Reactome Pathways	2.21e-06	0.00345	2.85e-05	0.000226	9	95	CENPJ,TUBA1B,CEP78,PLK1,CNTRL,HAUS1,CEP72,CEP135,PLK4
Pathway	M29714	REACTOME_DEPOSITION_OF_NEW_CENPA_CONTAINING_NUCLEOSOMES_AT_THE_CENTROMERE	Reactome Pathways	2.45e-06	0.00384	3.12e-05	0.000247	8	72	OIP5,H4C3,CENPU,ITGB3BP,CENPQ,CENPH,CENPI,H2AX
Pathway	MM15495	REACTOME_AURKA_ACTIVATION_BY_TPX2	Reactome Pathways	2.45e-06	0.00384	3.12e-05	0.000247	8	72	CENPJ,AURKA,CEP78,PLK1,HAUS1,CEP72,CEP135,PLK4
Pathway	M47577	KEGG_MEDICUS_PATHOGEN_EBV_EBNA3C_TO_P27_CELL_CYCLE_G1_S_N00482	KEGG Medicus Pathways	2.51e-06	0.00392	3.15e-05	0.00025	4	9	CCNA1,E2F1,CCNE2,CDK2
Pathway	M29854	REACTOME_DISEASES_OF_DNA_REPAIR	Reactome Pathways	2.52e-06	0.00394	3.15e-05	0.00025	7	51	BRCA1,XRCC2,RFC2,RFC3,RFC4,RFC5,EXO1
Pathway	M27478	REACTOME_ANCHORING_OF_THE_BASAL_BODY_TO_THE_PLASMA_MEMBRANE	Reactome Pathways	2.63e-06	0.00411	3.26e-05	0.000259	9	97	CENPJ,KIF24,CEP78,PLK1,CNTRL,HAUS1,CEP72,CEP135,PLK4
Pathway	M40	PID_E2F_PATHWAY	PID Pathways	2.73e-06	0.00426	3.33e-05	0.000264	8	73	CDKN2C,BRCA1,DHFR,RBL1,E2F1,CCNE2,CDC6,CDK2
Pathway	M39524	WP_MIRNA_REGULATION_OF_DNA_DAMAGE_RESPONSE	WikiPathways	2.73e-06	0.00426	3.33e-05	0.000264	8	73	CHEK1,BRCA1,E2F1,CCNB1,CCNE2,CHEK2,H2AX,CDK2
Pathway	MM15325	REACTOME_TP53_REGULATES_TRANSCRIPTION_OF_CELL_CYCLE_GENES	Reactome Pathways	2.96e-06	0.00462	3.58e-05	0.000284	6	34	CENPJ,AURKA,CCNA1,CCNB1,CCNE2,CDK2
Pathway	MM15226	REACTOME_REGULATION_OF_TP53_ACTIVITY	Reactome Pathways	3.08e-06	0.00481	3.7e-05	0.000293	11	156	CHEK1,AURKA,BRCA1,CCNA1,RFC2,RFC3,RFC4,RFC5,CHEK2,EXO1,CDK2
Pathway	MM15281	REACTOME_HDR_THROUGH_SINGLE_STRAND_ANNEALING_SSA	Reactome Pathways	3.53e-06	0.00552	4.22e-05	0.000334	6	35	BRCA1,RFC2,RFC3,RFC4,RFC5,EXO1
Pathway	M27498	REACTOME_REGULATION_OF_TP53_ACTIVITY	Reactome Pathways	3.93e-06	0.00615	4.66e-05	0.000369	11	160	CHEK1,AURKA,BRCA1,CCNA1,RFC2,RFC3,RFC4,RFC5,CHEK2,EXO1,CDK2
Pathway	MM15308	REACTOME_DEPOSITION_OF_NEW_CENPA_CONTAINING_NUCLEOSOMES_AT_THE_CENTROMERE	Reactome Pathways	4.24e-06	0.00663	4.95e-05	0.000392	7	55	OIP5,CENPU,ITGB3BP,CENPQ,CENPH,CENPI,H2AX
Pathway	M39598	WP_DNA_IR_DOUBLE_STRAND_BREAKS_AND_CELLULAR_RESPONSE_VIA_ATM	WikiPathways	4.24e-06	0.00663	4.95e-05	0.000392	7	55	CHEK1,BRCA1,E2F1,RASSF1,CHEK2,EXO1,H2AX
Pathway	MM15303	REACTOME_GAP_FILLING_DNA_REPAIR_SYNTHESIS_AND_LIGATION_IN_GG_NER	Reactome Pathways	4.3e-06	0.00672	4.98e-05	0.000395	5	21	POLE2,RFC2,RFC3,RFC4,RFC5
Pathway	M27568	REACTOME_HDR_THROUGH_SINGLE_STRAND_ANNEALING_SSA	Reactome Pathways	4.96e-06	0.00775	5.7e-05	0.000452	6	37	BRCA1,RFC2,RFC3,RFC4,RFC5,EXO1
Pathway	MM1365	BIOCARTA_G2_PATHWAY	BioCarta Pathways	5.51e-06	0.00862	6.29e-05	0.000499	5	22	CDKN2D,CHEK1,BRCA1,PLK1,CCNB1
Pathway	M27701	REACTOME_RESOLUTION_OF_ABASIC_SITES_AP_SITES	Reactome Pathways	5.83e-06	0.00911	6.6e-05	0.000524	6	38	FEN1,POLE2,RFC2,RFC3,RFC4,RFC5
Pathway	M748	REACTOME_RECRUITMENT_OF_MITOTIC_CENTROSOME_PROTEINS_AND_COMPLEXES	Reactome Pathways	6.01e-06	0.0094	6.76e-05	0.000536	8	81	CENPJ,CEP78,PLK1,CNTRL,HAUS1,CEP72,CEP135,PLK4
Pathway	M47491	KEGG_MEDICUS_PATHOGEN_EBV_EBNA3C_TO_P27_CELL_CYCLE_G1_S_N00264	KEGG Medicus Pathways	6.45e-06	0.0101	7.2e-05	0.000571	4	11	CCNA1,E2F1,CCNE2,CDK2
Pathway	MM15429	REACTOME_BASE_EXCISION_REPAIR	Reactome Pathways	6.82e-06	0.0107	7.56e-05	0.0006	6	39	FEN1,POLE2,RFC2,RFC3,RFC4,RFC5
Pathway	M13515	KEGG_MISMATCH_REPAIR	KEGG Legacy Pathways	6.98e-06	0.0109	7.68e-05	0.000609	5	23	RFC2,RFC3,RFC4,RFC5,EXO1
Pathway	M39433	WP_ATM_SIGNALING_PATHWAY	WikiPathways	7.95e-06	0.0124	8.68e-05	0.000689	6	40	CHEK1,BRCA1,CCNB1,CHEK2,H2AX,CDK2
Pathway	M27267	REACTOME_TRANSCRIPTIONAL_REGULATION_BY_TP53	Reactome Pathways	8.79e-06	0.0137	9.54e-05	0.000757	16	363	CENPJ,CHEK1,AURKA,BRCA1,CCNA1,RBL1,E2F1,RFC2,RFC3,RFC4,RFC5,CCNB1,CCNE2,CHEK2,EXO1,CDK2
Pathway	M27593	REACTOME_GAP_FILLING_DNA_REPAIR_SYNTHESIS_AND_LIGATION_IN_GG_NER	Reactome Pathways	1.08e-05	0.0169	0.000116	0.000923	5	25	POLE2,RFC2,RFC3,RFC4,RFC5
Pathway	M2158	REACTOME_BASE_EXCISION_REPAIR	Reactome Pathways	1.32e-05	0.0207	0.000141	0.00112	8	90	H4C3,FEN1,POLE2,RFC2,RFC3,RFC4,RFC5,H2AX
Pathway	M3686	SA_REG_CASCADE_OF_CYCLIN_EXPR	Canonical Pathways	1.37e-05	0.0214	0.000146	0.00116	4	13	CCNA1,E2F1,CCNE2,CDK2
Pathway	M39628	WP_INTEGRATED_CANCER_PATHWAY	WikiPathways	1.4e-05	0.0219	0.000148	0.00118	6	44	CHEK1,BRCA1,PLK1,E2F1,CHEK2,CDK2
Pathway	MM14979	REACTOME_RECRUITMENT_OF_NUMA_TO_MITOTIC_CENTROSOMES	Reactome Pathways	1.43e-05	0.0224	0.00015	0.00119	8	91	CENPJ,TUBA1B,CEP78,PLK1,HAUS1,CEP72,CEP135,PLK4
Pathway	MM15365	REACTOME_G2_PHASE	Reactome Pathways	1.72e-05	0.0269	0.000178	0.00141	3	5	CCNA1,E2F1,CDK2
Pathway	M27663	REACTOME_G2_PHASE	Reactome Pathways	1.72e-05	0.0269	0.000178	0.00141	3	5	CCNA1,E2F1,CDK2
Pathway	M47426	KEGG_MEDICUS_REFERENCE_P27_CELL_CYCLE_G1_S	KEGG Medicus Pathways	1.9e-05	0.0297	0.000194	0.00154	4	14	CCNA1,E2F1,CCNE2,CDK2
Pathway	M27635	REACTOME_TP53_REGULATES_TRANSCRIPTION_OF_GENES_INVOLVED_IN_G1_CELL_CYCLE_ARREST	Reactome Pathways	1.9e-05	0.0297	0.000194	0.00154	4	14	CCNA1,E2F1,CCNE2,CDK2
Pathway	MM14960	REACTOME_TRANSCRIPTIONAL_REGULATION_BY_TP53	Reactome Pathways	2.09e-05	0.0327	0.000213	0.00169	14	305	CENPJ,CHEK1,AURKA,BRCA1,CCNA1,RFC2,RFC3,RFC4,RFC5,CCNB1,CCNE2,CHEK2,EXO1,CDK2
Pathway	MM15207	REACTOME_ANCHORING_OF_THE_BASAL_BODY_TO_THE_PLASMA_MEMBRANE	Reactome Pathways	2.29e-05	0.0358	0.000231	0.00183	8	97	CENPJ,KIF24,CEP78,PLK1,HAUS1,CEP72,CEP135,PLK4
Pathway	MM14476	REACTOME_RECOGNITION_OF_DNA_DAMAGE_BY_PCNA_CONTAINING_REPLICATION_COMPLEX	Reactome Pathways	2.32e-05	0.0363	0.000233	0.00185	5	29	POLE2,RFC2,RFC3,RFC4,RFC5
Pathway	M47427	KEGG_MEDICUS_VARIANT_AMPLIFIED_MYC_TO_P27_CELL_CYCLE_G1_S	KEGG Medicus Pathways	2.57e-05	0.0402	0.000256	0.00203	4	15	CKS1B,E2F1,CCNE2,CDK2
Pathway	M26898	REACTOME_RECOGNITION_OF_DNA_DAMAGE_BY_PCNA_CONTAINING_REPLICATION_COMPLEX	Reactome Pathways	2.76e-05	0.0431	0.000273	0.00216	5	30	POLE2,RFC2,RFC3,RFC4,RFC5
Pathway	MM15260	REACTOME_TERMINATION_OF_TRANSLESION_DNA_SYNTHESIS	Reactome Pathways	3.26e-05	0.0509	0.00032	0.00254	5	31	POLE2,RFC2,RFC3,RFC4,RFC5
Pathway	M42538	WP_NUCLEOTIDE_EXCISION_REPAIR_IN_XERODERMA_PIGMENTOSUM	WikiPathways	3.38e-05	0.0529	0.000327	0.0026	7	75	BRCA1,H4C3,POLE2,RFC2,RFC3,RFC4,RFC5
Pathway	MM15259	REACTOME_TRANSLESION_SYNTHESIS_BY_POLK	Reactome Pathways	3.39e-05	0.053	0.000327	0.0026	4	16	RFC2,RFC3,RFC4,RFC5
Pathway	M27035	REACTOME_PHOSPHORYLATION_OF_EMI1	Reactome Pathways	3.41e-05	0.0534	0.000327	0.0026	3	6	FBXO5,PLK1,CCNB1
Pathway	MM14691	REACTOME_PHOSPHORYLATION_OF_EMI1	Reactome Pathways	3.41e-05	0.0534	0.000327	0.0026	3	6	FBXO5,PLK1,CCNB1
Pathway	M27538	REACTOME_TERMINATION_OF_TRANSLESION_DNA_SYNTHESIS	Reactome Pathways	3.82e-05	0.0597	0.000364	0.00289	5	32	POLE2,RFC2,RFC3,RFC4,RFC5
Pathway	M27537	REACTOME_TRANSLESION_SYNTHESIS_BY_POLK	Reactome Pathways	4.4e-05	0.0687	0.000416	0.0033	4	17	RFC2,RFC3,RFC4,RFC5
Pathway	MM14477	REACTOME_TRANSLESION_SYNTHESIS_BY_POLH	Reactome Pathways	5.6e-05	0.0875	0.000524	0.00416	4	18	RFC2,RFC3,RFC4,RFC5
Pathway	MM14594	REACTOME_G0_AND_EARLY_G1	Reactome Pathways	5.6e-05	0.0875	0.000524	0.00416	4	18	CCNA1,RBL1,CCNE2,CDK2
Pathway	M41838	REACTOME_SIGNALING_BY_RHO_GTPASES_MIRO_GTPASES_AND_RHOBTB3	Reactome Pathways	5.91e-05	0.0924	0.000548	0.00434	22	720	KNTC1,KIF18A,ERCC6L,DSN1,SPDL1,LIN7B,TUBA1B,H4C3,BUB1B,KIF14,SGO2,PLK1,ARHGAP11B,ZWILCH,CENPU,CDCA8,ITGB3BP,CENPQ,CENPH,CENPI,H2AX,MAD2L1
Pathway	M47526	KEGG_MEDICUS_PATHOGEN_HPV_E7_TO_P27_CELL_CYCLE_G1_S	KEGG Medicus Pathways	5.92e-05	0.0925	0.000548	0.00434	3	7	E2F1,CCNE2,CDK2
Pathway	M16817	KEGG_OOCYTE_MEIOSIS	KEGG Legacy Pathways	6.89e-05	0.108	0.000633	0.00502	8	113	ADCY3,AURKA,FBXO5,PLK1,CCNB1,CCNE2,MAD2L1,CDK2
Pathway	M26899	REACTOME_TRANSLESION_SYNTHESIS_BY_POLH	Reactome Pathways	7.02e-05	0.11	0.000638	0.00506	4	19	RFC2,RFC3,RFC4,RFC5
Pathway	MM1478	BIOCARTA_ATRBRCA_PATHWAY	BioCarta Pathways	7.02e-05	0.11	0.000638	0.00506	4	19	CHEK1,FANCG,BRCA1,CHEK2
Pathway	MM14475	REACTOME_TRANSLESION_SYNTHESIS_BY_Y_FAMILY_DNA_POLYMERASES_BYPASSES_LESIONS_ON_DNA_TEMPLATE	Reactome Pathways	8.98e-05	0.14	0.000812	0.00644	5	38	POLE2,RFC2,RFC3,RFC4,RFC5
Pathway	M47428	KEGG_MEDICUS_VARIANT_LOSS_OF_CDKN1B_TO_P27_CELL_CYCLE_G1_S	KEGG Medicus Pathways	9.39e-05	0.147	0.000815	0.00647	3	8	E2F1,CCNE2,CDK2
Pathway	MM15359	REACTOME_CDC6_ASSOCIATION_WITH_THE_ORC_ORIGIN_COMPLEX	Reactome Pathways	9.39e-05	0.147	0.000815	0.00647	3	8	MCM8,ORC6,CDC6
Pathway	MM15367	REACTOME_DNA_REPLICATION_INITIATION	Reactome Pathways	9.39e-05	0.147	0.000815	0.00647	3	8	POLE2,PRIM1,PRIM2
Pathway	M42556	WP_SERINE_METABOLISM	WikiPathways	9.39e-05	0.147	0.000815	0.00647	3	8	PHGDH,DHFR,SHMT1
Pathway	M47584	KEGG_MEDICUS_PATHOGEN_HTLV_1_TAX_TO_P21_CELL_CYCLE_G1_S_N00498	KEGG Medicus Pathways	9.39e-05	0.147	0.000815	0.00647	3	8	E2F1,CCNE2,CDK2
Pathway	M780	REACTOME_CDC6_ASSOCIATION_WITH_THE_ORC_ORIGIN_COMPLEX	Reactome Pathways	9.39e-05	0.147	0.000815	0.00647	3	8	MCM8,ORC6,CDC6
Pathway	M27664	REACTOME_DNA_REPLICATION_INITIATION	Reactome Pathways	9.39e-05	0.147	0.000815	0.00647	3	8	POLE2,PRIM1,PRIM2
Pathway	M14	PID_AURORA_B_PATHWAY	PID Pathways	0.000102	0.16	0.000876	0.00695	5	39	AURKA,NCAPD2,SMC4,STMN1,CDCA8
Pathway	M26897	REACTOME_TRANSLESION_SYNTHESIS_BY_Y_FAMILY_DNA_POLYMERASES_BYPASSES_LESIONS_ON_DNA_TEMPLATE	Reactome Pathways	0.000102	0.16	0.000876	0.00695	5	39	POLE2,RFC2,RFC3,RFC4,RFC5
Pathway	M176	PID_FOXM1_PATHWAY	PID Pathways	0.000116	0.181	0.000986	0.00782	5	40	CKS1B,PLK1,CCNB1,CHEK2,CDK2
[truncated: 934 more rows]

## Sheet: filtered_toppfun_iCell_C4
Category	ID	Name	Source	p-value	q-value Bonferroni	q-value FDR B&H	q-value FDR B&Y	Hit Count in Query List	Hit Count in Genome	Hit in Query List
[truncated: 481 more rows]

## Sheet: filtered_toppfun_iCell_C5
Category	ID	Name	Source	p-value	q-value Bonferroni	q-value FDR B&H	q-value FDR B&Y	Hit Count in Query List	Hit Count in Genome	Hit in Query List
[truncated: 2,327 more rows]

[truncated: 1 more sheets: filtered_toppfun_iCell_C6]
