# Supplementary material for: Cardiac radiotherapy–induced epigenetic memory underlies electrophysiologic and metabolic reprogramming
Source: J Clin Invest. 2026 Feb 17;136(7):e193087. doi: 10.1172/JCI193087 (PMC13038212; doi:10.1172/JCI193087)
Supplement: Supplemental table 8 [file jci-136-193087-s024.xlsx]

## Sheet: filtered_toppfun_WTC_C1
Category	ID	Name	Source	p-value	q-value Bonferroni	q-value FDR B&H	q-value FDR B&Y	Hit Count in Query List	Hit Count in Genome	Hit in Query List
GO: Molecular Function	GO:0031492	nucleosomal DNA binding		4.46e-07	0.00016	0.00016	0.00104	5	41	H1-0,H1-4,HMGN2,H1-1,RCC1
GO: Molecular Function	GO:0031491	nucleosome binding		7.61e-06	0.00273	0.00137	0.00883	5	72	H1-0,H1-4,HMGN2,H1-1,RCC1
GO: Molecular Function	GO:0005200	structural constituent of cytoskeleton		1.3e-05	0.00465	0.00155	0.01	6	137	TUBA1B,TUBB4B,TUBA1C,TUBB,TUBB2B,ADD2
GO: Molecular Function	GO:0005525	GTP binding		2.44e-05	0.00876	0.00219	0.0142	9	413	RAB38,TUBA1B,TUBB4B,TUBA1C,TUBB,H1-4,AK4,TUBB2B,PCK2
GO: Molecular Function	GO:0032561	guanyl ribonucleotide binding		5.1e-05	0.0183	0.00305	0.0197	9	454	RAB38,TUBA1B,TUBB4B,TUBA1C,TUBB,H1-4,AK4,TUBB2B,PCK2
GO: Molecular Function	GO:0019001	guanyl nucleotide binding		5.1e-05	0.0183	0.00305	0.0197	9	454	RAB38,TUBA1B,TUBB4B,TUBA1C,TUBB,H1-4,AK4,TUBB2B,PCK2
GO: Molecular Function	GO:0004634	phosphopyruvate hydratase activity		8.36e-05	0.03	0.00429	0.0277	2	4	ENO1,ENO2
GO: Molecular Function	GO:0005198	structural molecule activity		0.000143	0.0513	0.00642	0.0415	12	911	POSTN,TUBA1B,TUBB4B,FBLN1,TNC,TUBA1C,H1-0,TUBB,H1-4,H1-1,TUBB2B,ADD2
GO: Molecular Function	GO:0031490	chromatin DNA binding		0.000174	0.0624	0.00694	0.0448	5	138	H1-0,H1-4,HMGN2,H1-1,RCC1
GO: Molecular Function	GO:0032555	purine ribonucleotide binding		0.000357	0.128	0.0128	0.0828	18	2000	RAB38,TUBA1B,LIG1,TTF2,TUBB4B,SLFN13,STK26,TUBA1C,TUBB,H1-4,ACOT7,AK4,TUBB2B,HUNK,HSPA2,PCK2,PKN3,MYO5C
GO: Molecular Function	GO:0035639	purine ribonucleoside triphosphate binding		0.000571	0.205	0.0186	0.12	17	1898	RAB38,TUBA1B,LIG1,TTF2,TUBB4B,SLFN13,STK26,TUBA1C,TUBB,H1-4,AK4,TUBB2B,HUNK,HSPA2,PCK2,PKN3,MYO5C
GO: Biological Process	GO:0006090	pyruvate metabolic process		1.2e-05	0.0229	0.0229	0.186	6	140	DDIT4,UCP2,LDHA,ENO1,ENO2,PCK2
GO: Biological Process	GO:0030261	chromosome condensation		3.53e-05	0.0675	0.0281	0.229	4	51	H1-0,H1-4,H1-1,NCAPG2
GO: Biological Process	GO:0006096	glycolytic process		4.4e-05	0.0843	0.0281	0.229	5	107	DDIT4,UCP2,LDHA,ENO1,ENO2
Pathway	M47767	KEGG_MEDICUS_PATHOGEN_ESCHERICHIA_ESPG_TO_MICROTUBULE_RHOA_SIGNALING_PATHWAY	KEGG Medicus Pathways	4.89e-09	3.26e-06	1.35e-06	9.55e-06	5	17	TUBA1B,TUBB4B,TUBA1C,TUBB,TUBB2B
Pathway	M47752	KEGG_MEDICUS_VARIANT_MUTATION_CAUSED_ABERRANT_DCTN1_TO_RETROGRADE_AXONAL_TRANSPORT	KEGG Medicus Pathways	6.75e-09	4.5e-06	1.35e-06	9.55e-06	5	18	TUBA1B,TUBB4B,TUBA1C,TUBB,TUBB2B
Pathway	M47817	KEGG_MEDICUS_ENV_FACTOR_IRON_TO_ANTEROGRADE_AXONAL_TRANSPORT	KEGG Medicus Pathways	9.14e-09	6.09e-06	1.35e-06	9.55e-06	5	19	TUBA1B,TUBB4B,TUBA1C,TUBB,TUBB2B
Pathway	M47812	KEGG_MEDICUS_ENV_FACTOR_ZN_TO_ANTEROGRADE_AXONAL_TRANSPORT	KEGG Medicus Pathways	9.14e-09	6.09e-06	1.35e-06	9.55e-06	5	19	TUBA1B,TUBB4B,TUBA1C,TUBB,TUBB2B
Pathway	M47889	KEGG_MEDICUS_REFERENCE_KINETOCHORE_MICROTUBULE_ATTACHMENT	KEGG Medicus Pathways	1.22e-08	8.09e-06	1.35e-06	9.55e-06	5	20	TUBA1B,TUBB4B,TUBA1C,TUBB,TUBB2B
Pathway	M47910	KEGG_MEDICUS_REFERENCE_MICROTUBULE_DEPOLYMERIZATION_AT_THE_MINUS_ENDS	KEGG Medicus Pathways	1.22e-08	8.09e-06	1.35e-06	9.55e-06	5	20	TUBA1B,TUBB4B,TUBA1C,TUBB,TUBB2B
Pathway	M47766	KEGG_MEDICUS_REFERENCE_MICROTUBULE_RHOA_SIGNALING_PATHWAY	KEGG Medicus Pathways	1.59e-08	1.06e-05	1.51e-06	1.07e-05	5	21	TUBA1B,TUBB4B,TUBA1C,TUBB,TUBB2B
Pathway	M47902	KEGG_MEDICUS_REFERENCE_PROMOTION_OF_MICROTUBULE_GROWTH	KEGG Medicus Pathways	2.05e-08	1.37e-05	1.71e-06	1.21e-05	5	22	TUBA1B,TUBB4B,TUBA1C,TUBB,TUBB2B
Pathway	M47899	KEGG_MEDICUS_REFERENCE_KINETOCHORE_FIBER_ORGANIZATION	KEGG Medicus Pathways	2.61e-08	1.74e-05	1.74e-06	1.23e-05	5	23	TUBA1B,TUBB4B,TUBA1C,TUBB,TUBB2B
Pathway	M47909	KEGG_MEDICUS_REFERENCE_MICROTUBULE_DEPOLYMERIZATION	KEGG Medicus Pathways	2.61e-08	1.74e-05	1.74e-06	1.23e-05	5	23	TUBA1B,TUBB4B,TUBA1C,TUBB,TUBB2B
Pathway	M47699	KEGG_MEDICUS_VARIANT_MUTATION_CAUSED_ABERRANT_ABETA_TO_ANTEROGRADE_AXONAL_TRANSPORT	KEGG Medicus Pathways	3.29e-08	2.19e-05	1.83e-06	1.29e-05	5	24	TUBA1B,TUBB4B,TUBA1C,TUBB,TUBB2B
Pathway	M47670	KEGG_MEDICUS_REFERENCE_ANTEROGRADE_AXONAL_TRANSPORT	KEGG Medicus Pathways	3.29e-08	2.19e-05	1.83e-06	1.29e-05	5	24	TUBA1B,TUBB4B,TUBA1C,TUBB,TUBB2B
Pathway	M47774	KEGG_MEDICUS_PATHOGEN_SALMONELLA_SIFA_TO_MICROTUBULE_PLUS_END_DIRECTED_TRANSPORT	KEGG Medicus Pathways	4.1e-08	2.73e-05	1.95e-06	1.38e-05	5	25	TUBA1B,TUBB4B,TUBA1C,TUBB,TUBB2B
Pathway	M47709	KEGG_MEDICUS_VARIANT_MUTATION_CAUSED_ABERRANT_SNCA_TO_ANTEROGRADE_AXONAL_TRANSPORT	KEGG Medicus Pathways	4.1e-08	2.73e-05	1.95e-06	1.38e-05	5	25	TUBA1B,TUBB4B,TUBA1C,TUBB,TUBB2B
Pathway	M47671	KEGG_MEDICUS_VARIANT_MUTATION_CAUSED_ABERRANT_HTT_TO_ANTEROGRADE_AXONAL_TRANSPORT	KEGG Medicus Pathways	5.06e-08	3.37e-05	2.18e-06	1.54e-05	5	26	TUBA1B,TUBB4B,TUBA1C,TUBB,TUBB2B
Pathway	MM14949	REACTOME_HSP90_CHAPERONE_CYCLE_FOR_STEROID_HORMONE_RECEPTORS_SHR_IN_THE_PRESENCE_OF_LIGAND	Reactome Pathways	5.24e-08	3.49e-05	2.18e-06	1.54e-05	6	52	TUBA1B,TUBB4B,TUBA1C,TUBB2B,HSPA2,FKBP5
Pathway	M47897	KEGG_MEDICUS_REFERENCE_MICROTUBULE_NUCLEATION	KEGG Medicus Pathways	7.52e-08	5.01e-05	2.95e-06	2.09e-05	5	28	TUBA1B,TUBB4B,TUBA1C,TUBB,TUBB2B
Pathway	M27251	REACTOME_HSP90_CHAPERONE_CYCLE_FOR_STEROID_HORMONE_RECEPTORS_SHR_IN_THE_PRESENCE_OF_LIGAND	Reactome Pathways	9.2e-08	6.13e-05	3.4e-06	2.41e-05	6	57	TUBA1B,TUBB4B,TUBA1C,TUBB2B,HSPA2,FKBP5
Pathway	M47900	KEGG_MEDICUS_REFERENCE_BRANCHING_MICROTUBULE_NUCLEATION	KEGG Medicus Pathways	1.79e-07	0.000119	6.27e-06	4.44e-05	5	33	TUBA1B,TUBB4B,TUBA1C,TUBB,TUBB2B
Pathway	M47773	KEGG_MEDICUS_REFERENCE_ARL8_REGULATED_MICROTUBULE_PLUS_END_DIRECTED_TRANSPORT	KEGG Medicus Pathways	2.43e-07	0.000162	8.1e-06	5.73e-05	5	35	TUBA1B,TUBB4B,TUBA1C,TUBB,TUBB2B
Pathway	M39690	WP_PARKIN_UBIQUITIN_PROTEASOMAL_SYSTEM_PATHWAY	WikiPathways	3.48e-07	0.000232	1.1e-05	7.81e-05	6	71	TUBA1B,TUBB4B,TUBA1C,TUBB,TUBB2B,HSPA2
Pathway	MM14731	REACTOME_TRANSPORT_OF_CONNEXONS_TO_THE_PLASMA_MEMBRANE	Reactome Pathways	5.1e-07	0.00034	1.54e-05	0.000109	4	17	TUBA1B,TUBB4B,TUBA1C,TUBB2B
Pathway	M47668	KEGG_MEDICUS_REFERENCE_RETROGRADE_AXONAL_TRANSPORT	KEGG Medicus Pathways	7.04e-07	0.000469	1.95e-05	0.000138	5	43	TUBA1B,TUBB4B,TUBA1C,TUBB,TUBB2B
Pathway	M47772	KEGG_MEDICUS_REFERENCE_RAB7_REGULATED_MICROTUBULE_MINUS_END_DIRECTED_TRANSPORT	KEGG Medicus Pathways	7.04e-07	0.000469	1.95e-05	0.000138	5	43	TUBA1B,TUBB4B,TUBA1C,TUBB,TUBB2B
Pathway	M47669	KEGG_MEDICUS_VARIANT_MUTATION_CAUSED_ABERRANT_HTT_TO_RETROGRADE_AXONAL_TRANSPORT	KEGG Medicus Pathways	8.88e-07	0.000591	2.37e-05	0.000167	5	45	TUBA1B,TUBB4B,TUBA1C,TUBB,TUBB2B
Pathway	M27067	REACTOME_TRANSPORT_OF_CONNEXONS_TO_THE_PLASMA_MEMBRANE	Reactome Pathways	1.27e-06	0.000844	3.25e-05	0.00023	4	21	TUBA1B,TUBB4B,TUBA1C,TUBB2B
Pathway	M4013	KEGG_GAP_JUNCTION	KEGG Legacy Pathways	1.43e-06	0.000951	3.52e-05	0.000249	6	90	TUBA1B,TUBB4B,PDGFB,TUBA1C,TUBB,TUBB2B
Pathway	M19135	REACTOME_POST_CHAPERONIN_TUBULIN_FOLDING_PATHWAY	Reactome Pathways	1.86e-06	0.00124	4.43e-05	0.000314	4	23	TUBA1B,TUBB4B,TUBA1C,TUBB2B
Pathway	M39613	WP_PATHOGENIC_ESCHERICHIA_COLI_INFECTION	WikiPathways	2.45e-06	0.00163	5.63e-05	0.000399	5	55	TUBA1B,TUBB4B,TUBA1C,TUBB,TUBB2B
Pathway	M2333	KEGG_PATHOGENIC_ESCHERICHIA_COLI_INFECTION	KEGG Legacy Pathways	2.69e-06	0.00179	5.96e-05	0.000422	5	56	TUBA1B,TUBB4B,TUBA1C,TUBB,TUBB2B
Pathway	M9648	REACTOME_FORMATION_OF_TUBULIN_FOLDING_INTERMEDIATES_BY_CCT_TRIC	Reactome Pathways	3.12e-06	0.00208	6.7e-05	0.000474	4	26	TUBA1B,TUBB4B,TUBA1C,TUBB2B
Pathway	MM15549	REACTOME_CARBOXYTERMINAL_POST_TRANSLATIONAL_MODIFICATIONS_OF_TUBULIN	Reactome Pathways	3.65e-06	0.00243	7.37e-05	0.000521	4	27	TUBA1B,TUBB4B,TUBA1C,TUBB2B
Pathway	MM15674	REACTOME_SEALING_OF_THE_NUCLEAR_ENVELOPE_NE_BY_ESCRT_III	Reactome Pathways	3.65e-06	0.00243	7.37e-05	0.000521	4	27	TUBA1B,TUBB4B,TUBA1C,TUBB2B
Pathway	MM15219	REACTOME_RHO_GTPASES_ACTIVATE_IQGAPS	Reactome Pathways	4.91e-06	0.00327	9.34e-05	0.000661	4	29	TUBA1B,TUBB4B,TUBA1C,TUBB2B
Pathway	M27948	REACTOME_ACTIVATION_OF_AMPK_DOWNSTREAM_OF_NMDARS	Reactome Pathways	4.91e-06	0.00327	9.34e-05	0.000661	4	29	TUBA1B,TUBB4B,TUBA1C,TUBB2B
Pathway	MM17074	REACTOME_PKR_MEDIATED_SIGNALING	Reactome Pathways	6.1e-06	0.00406	0.000113	0.000798	5	66	TUBA1B,TUBB4B,TUBA1C,TUBB2B,HSPA2
Pathway	MM14921	REACTOME_NUCLEAR_ENVELOPE_NE_REASSEMBLY	Reactome Pathways	7.07e-06	0.00471	0.000123	0.000869	5	68	TUBA1B,TUBB4B,TUBA1C,RCC1,TUBB2B
Pathway	M29848	REACTOME_SEALING_OF_THE_NUCLEAR_ENVELOPE_NE_BY_ESCRT_III	Reactome Pathways	7.37e-06	0.00491	0.000123	0.000869	4	32	TUBA1B,TUBB4B,TUBA1C,TUBB2B
Pathway	M27491	REACTOME_RHO_GTPASES_ACTIVATE_IQGAPS	Reactome Pathways	7.37e-06	0.00491	0.000123	0.000869	4	32	TUBA1B,TUBB4B,TUBA1C,TUBB2B
Pathway	MM14730	REACTOME_GAP_JUNCTION_ASSEMBLY	Reactome Pathways	7.37e-06	0.00491	0.000123	0.000869	4	32	TUBA1B,TUBB4B,TUBA1C,TUBB2B
Pathway	M27297	REACTOME_COOPERATION_OF_PREFOLDIN_AND_TRIC_CCT_IN_ACTIN_AND_TUBULIN_FOLDING	Reactome Pathways	8.36e-06	0.00557	0.000136	0.000961	4	33	TUBA1B,TUBB4B,TUBA1C,TUBB2B
Pathway	MM15669	REACTOME_AGGREPHAGY	Reactome Pathways	1.19e-05	0.00795	0.000184	0.0013	4	36	TUBA1B,TUBB4B,TUBA1C,TUBB2B
Pathway	M27215	REACTOME_NUCLEAR_ENVELOPE_NE_REASSEMBLY	Reactome Pathways	1.22e-05	0.00815	0.000184	0.0013	5	76	TUBA1B,TUBB4B,TUBA1C,RCC1,TUBB2B
Pathway	M48036	REACTOME_PKR_MEDIATED_SIGNALING	Reactome Pathways	1.22e-05	0.00815	0.000184	0.0013	5	76	TUBA1B,TUBB4B,TUBA1C,TUBB2B,HSPA2
Pathway	M39816	WP_AEROBIC_GLYCOLYSIS	WikiPathways	1.27e-05	0.00847	0.000184	0.0013	3	12	LDHA,ENO1,SLC2A1
Pathway	MM14554	REACTOME_APOPTOSIS_INDUCED_DNA_FRAGMENTATION	Reactome Pathways	1.27e-05	0.00847	0.000184	0.0013	3	12	H1-0,H1-4,H1-1
Pathway	MM15102	REACTOME_RECYCLING_PATHWAY_OF_L1	Reactome Pathways	1.33e-05	0.00888	0.000189	0.00134	4	37	TUBA1B,TUBB4B,TUBA1C,TUBB2B
Pathway	M66	PID_MYC_ACTIV_PATHWAY	PID Pathways	1.48e-05	0.00985	0.000202	0.00143	5	79	BCAT1,RCC1,LDHA,ENO1,SLC2A1
Pathway	M14981	REACTOME_GAP_JUNCTION_ASSEMBLY	Reactome Pathways	1.49e-05	0.0099	0.000202	0.00143	4	38	TUBA1B,TUBB4B,TUBA1C,TUBB2B
Pathway	M1018	REACTOME_APOPTOSIS_INDUCED_DNA_FRAGMENTATION	Reactome Pathways	1.65e-05	0.011	0.00022	0.00155	3	13	H1-0,H1-4,H1-1
Pathway	M39375	WP_CLEAR_CELL_RENAL_CELL_CARCINOMA_PATHWAYS	WikiPathways	2.11e-05	0.0141	0.000276	0.00195	5	85	PDGFB,LDHA,ENO1,ENO2,SLC2A1
Pathway	MM14902	REACTOME_FORMATION_OF_SENESCENCE_ASSOCIATED_HETEROCHROMATIN_FOCI_SAHF	Reactome Pathways	2.61e-05	0.0174	0.000325	0.0023	3	15	H1-0,H1-4,H1-1
Pathway	M29830	REACTOME_AGGREPHAGY	Reactome Pathways	2.69e-05	0.0179	0.000325	0.0023	4	44	TUBA1B,TUBB4B,TUBA1C,TUBB2B
Pathway	MM14606	REACTOME_GAP_JUNCTION_TRAFFICKING_AND_REGULATION	Reactome Pathways	2.69e-05	0.0179	0.000325	0.0023	4	44	TUBA1B,TUBB4B,TUBA1C,TUBB2B
Pathway	M27934	REACTOME_ASSEMBLY_AND_CELL_SURFACE_PRESENTATION_OF_NMDA_RECEPTORS	Reactome Pathways	2.69e-05	0.0179	0.000325	0.0023	4	44	TUBA1B,TUBB4B,TUBA1C,TUBB2B
Pathway	M39474	WP_GLYCOLYSIS_AND_GLUCONEOGENESIS	WikiPathways	2.94e-05	0.0196	0.000344	0.00243	4	45	LDHA,ENO1,ENO2,SLC2A1
Pathway	MM14979	REACTOME_RECRUITMENT_OF_NUMA_TO_MITOTIC_CENTROSOMES	Reactome Pathways	2.94e-05	0.0196	0.000344	0.00243	5	91	TUBA1B,TUBB4B,TUBA1C,TUBB,TUBB2B
Pathway	M27828	REACTOME_CARBOXYTERMINAL_POST_TRANSLATIONAL_MODIFICATIONS_OF_TUBULIN	Reactome Pathways	3.21e-05	0.0214	0.000369	0.00261	4	46	TUBA1B,TUBB4B,TUBA1C,TUBB2B
Pathway	MM14515	REACTOME_ANTIVIRAL_MECHANISM_BY_IFN_STIMULATED_GENES	Reactome Pathways	3.44e-05	0.0229	0.000389	0.00275	5	94	TUBA1B,TUBB4B,TUBA1C,TUBB2B,HSPA2
Pathway	M6729	REACTOME_RECRUITMENT_OF_NUMA_TO_MITOTIC_CENTROSOMES	Reactome Pathways	3.62e-05	0.0241	0.000402	0.00285	5	95	TUBA1B,TUBB4B,TUBA1C,TUBB,TUBB2B
Pathway	MM15353	REACTOME_COPI_INDEPENDENT_GOLGI_TO_ER_RETROGRADE_TRAFFIC	Reactome Pathways	3.8e-05	0.0253	0.000415	0.00294	4	48	TUBA1B,TUBB4B,TUBA1C,TUBB2B
Pathway	M27189	REACTOME_FORMATION_OF_SENESCENCE_ASSOCIATED_HETEROCHROMATIN_FOCI_SAHF	Reactome Pathways	3.87e-05	0.0258	0.000416	0.00295	3	17	H1-0,H1-4,H1-1
Pathway	MM15448	REACTOME_APOPTOTIC_EXECUTION_PHASE	Reactome Pathways	4.13e-05	0.0275	0.00043	0.00304	4	49	STK26,H1-0,H1-4,H1-1
Pathway	M891	REACTOME_RECYCLING_PATHWAY_OF_L1	Reactome Pathways	4.13e-05	0.0275	0.00043	0.00304	4	49	TUBA1B,TUBB4B,TUBA1C,TUBB2B
Pathway	MM15928	WP_GLYCOLYSIS_AND_GLUCONEOGENESIS	WikiPathways	4.84e-05	0.0323	0.000489	0.00346	4	51	LDHA,ENO1,ENO2,SLC2A1
Pathway	M26972	REACTOME_GAP_JUNCTION_TRAFFICKING_AND_REGULATION	Reactome Pathways	4.84e-05	0.0323	0.000489	0.00346	4	51	TUBA1B,TUBB4B,TUBA1C,TUBB2B
Pathway	M2341	REACTOME_APOPTOTIC_EXECUTION_PHASE	Reactome Pathways	5.23e-05	0.0348	0.000512	0.00363	4	52	STK26,H1-0,H1-4,H1-1
Pathway	MM15211	REACTOME_INTRAFLAGELLAR_TRANSPORT	Reactome Pathways	5.23e-05	0.0348	0.000512	0.00363	4	52	TUBA1B,TUBB4B,TUBA1C,TUBB2B
Pathway	M27651	REACTOME_COPI_INDEPENDENT_GOLGI_TO_ER_RETROGRADE_TRAFFIC	Reactome Pathways	5.64e-05	0.0376	0.000544	0.00385	4	53	TUBA1B,TUBB4B,TUBA1C,TUBB2B
Pathway	M27482	REACTOME_INTRAFLAGELLAR_TRANSPORT	Reactome Pathways	6.07e-05	0.0405	0.000578	0.00409	4	54	TUBA1B,TUBB4B,TUBA1C,TUBB2B
Pathway	MM15714	REACTOME_KINESINS	Reactome Pathways	7.52e-05	0.0501	0.000705	0.00499	4	57	TUBA1B,TUBB4B,TUBA1C,TUBB2B
Pathway	MM15548	REACTOME_CELLULAR_RESPONSES_TO_STIMULI	Reactome Pathways	9.5e-05	0.0633	0.000879	0.00622	9	475	TUBA1B,TUBB4B,TUBA1C,H1-0,H1-4,H1-1,TUBB2B,HSPA2,FKBP5
Pathway	M977	REACTOME_KINESINS	Reactome Pathways	9.82e-05	0.0654	0.000896	0.00634	4	61	TUBA1B,TUBB4B,TUBA1C,TUBB2B
Pathway	M11521	KEGG_GLYCOLYSIS_GLUCONEOGENESIS	KEGG Legacy Pathways	0.000105	0.0697	0.000942	0.00667	4	62	LDHA,ENO1,ENO2,PCK2
Pathway	MM15672	REACTOME_SELECTIVE_AUTOPHAGY	Reactome Pathways	0.000126	0.0839	0.00112	0.00791	4	65	TUBA1B,TUBB4B,TUBA1C,TUBB2B
Pathway	M47622	KEGG_MEDICUS_REFERENCE_GLYCOLYSIS	KEGG Medicus Pathways	0.000128	0.0853	0.00112	0.00795	3	25	LDHA,ENO1,ENO2
Pathway	MM14968	REACTOME_L1CAM_INTERACTIONS	Reactome Pathways	0.00015	0.1	0.0013	0.00919	4	68	TUBA1B,TUBB4B,TUBA1C,TUBB2B
Pathway	MM14904	REACTOME_DNA_DAMAGE_TELOMERE_STRESS_INDUCED_SENESCENCE	Reactome Pathways	0.000162	0.108	0.00138	0.00979	3	27	H1-0,H1-4,H1-1
Pathway	M26954	REACTOME_TRANSLOCATION_OF_SLC2A4_GLUT4_TO_THE_PLASMA_MEMBRANE	Reactome Pathways	0.000187	0.125	0.00158	0.0112	4	72	TUBA1B,TUBB4B,TUBA1C,TUBB2B
Pathway	MM15491	REACTOME_THE_ROLE_OF_GTSE1_IN_G2_M_PROGRESSION_AFTER_G2_CHECKPOINT	Reactome Pathways	0.000198	0.132	0.00165	0.0117	4	73	TUBA1B,TUBB4B,TUBA1C,TUBB2B
Pathway	MM15635	REACTOME_INTERFERON_SIGNALING	Reactome Pathways	0.000213	0.142	0.00175	0.0124	5	138	TUBA1B,TUBB4B,TUBA1C,TUBB2B,HSPA2
Pathway	M27743	REACTOME_THE_ROLE_OF_GTSE1_IN_G2_M_PROGRESSION_AFTER_G2_CHECKPOINT	Reactome Pathways	0.000268	0.179	0.00218	0.0154	4	79	TUBA1B,TUBB4B,TUBA1C,TUBB2B
Pathway	M29841	REACTOME_SELECTIVE_AUTOPHAGY	Reactome Pathways	0.000309	0.206	0.00248	0.0176	4	82	TUBA1B,TUBB4B,TUBA1C,TUBB2B
Pathway	M550	REACTOME_ANTIVIRAL_MECHANISM_BY_IFN_STIMULATED_GENES	Reactome Pathways	0.000333	0.222	0.00264	0.0187	5	152	TUBA1B,TUBB4B,TUBA1C,TUBB2B,HSPA2
Pathway	M543	REACTOME_CELL_CYCLE	Reactome Pathways	0.000345	0.23	0.0027	0.0191	10	692	TUBA1B,LIG1,TUBB4B,MIS18A,TUBA1C,TUBB,RCC1,TUBB2B,HSPA2,NCAPG2
Pathway	M13748	REACTOME_GLUCONEOGENESIS	Reactome Pathways	0.000355	0.236	0.00275	0.0194	3	35	ENO1,ENO2,PCK2
Pathway	MM15392	REACTOME_GLUCONEOGENESIS	Reactome Pathways	0.000386	0.257	0.00295	0.0209	3	36	ENO1,ENO2,PCK2
Pathway	M39836	WP_KETOGENESIS_AND_KETOLYSIS	WikiPathways	0.000427	0.284	0.00316	0.0224	2	8	UCP2,SLC2A1
Pathway	M45525	WP_GLUCOSE_METABOLISM_IN_TRIPLE_NEGATIVE_BREAST_CANCER_CELLS	WikiPathways	0.000427	0.284	0.00316	0.0224	2	8	LDHA,SLC2A1
Pathway	M39394	WP_HIF1A_AND_PPARG_REGULATION_OF_GLYCOLYSIS	WikiPathways	0.000427	0.284	0.00316	0.0224	2	8	LDHA,SLC2A1
Pathway	M48078	WP_METABOLIC_EPILEPTIC_DISORDERS	WikiPathways	0.00048	0.32	0.00351	0.0249	4	92	LDHA,ENO1,ENO2,SLC2A1
Pathway	M2843	REACTOME_ACTIVATION_OF_NMDA_RECEPTORS_AND_POSTSYNAPTIC_EVENTS	Reactome Pathways	0.000521	0.347	0.00377	0.0267	4	94	TUBA1B,TUBB4B,TUBA1C,TUBB2B
Pathway	MM14635	REACTOME_CELL_CYCLE	Reactome Pathways	0.00054	0.36	0.00387	0.0274	9	600	TUBA1B,LIG1,TUBB4B,MIS18A,TUBA1C,TUBB,RCC1,TUBB2B,NCAPG2
Pathway	M47420	KEGG_MEDICUS_REFERENCE_HIF_1_SIGNALING_PATHWAY	KEGG Medicus Pathways	0.000548	0.365	0.00388	0.0275	2	9	PDGFB,SLC2A1
Pathway	M39740	WP_METABOLIC_REPROGRAMMING_IN_COLON_CANCER	WikiPathways	0.00061	0.406	0.00419	0.0296	3	42	LDHA,ENO1,SLC2A1
Pathway	MM15352	REACTOME_COPI_DEPENDENT_GOLGI_TO_ER_RETROGRADE_TRAFFIC	Reactome Pathways	0.00061	0.406	0.00419	0.0296	4	98	TUBA1B,TUBB4B,TUBA1C,TUBB2B
Pathway	M776	REACTOME_PROTEIN_FOLDING	Reactome Pathways	0.00061	0.406	0.00419	0.0296	4	98	TUBA1B,TUBB4B,TUBA1C,TUBB2B
Pathway	M27650	REACTOME_COPI_DEPENDENT_GOLGI_TO_ER_RETROGRADE_TRAFFIC	Reactome Pathways	0.000658	0.438	0.00447	0.0317	4	100	TUBA1B,TUBB4B,TUBA1C,TUBB2B
Pathway	M27648	REACTOME_COPI_MEDIATED_ANTEROGRADE_TRANSPORT	Reactome Pathways	0.000709	0.472	0.00477	0.0338	4	102	TUBA1B,TUBB4B,TUBA1C,TUBB2B
Pathway	MM15145	REACTOME_MITOTIC_G2_G2_M_PHASES	Reactome Pathways	0.000816	0.543	0.00535	0.0379	5	185	TUBA1B,TUBB4B,TUBA1C,TUBB,TUBB2B
Pathway	MM15364	REACTOME_M_PHASE	Reactome Pathways	0.000817	0.544	0.00535	0.0379	7	388	TUBA1B,TUBB4B,TUBA1C,TUBB,RCC1,TUBB2B,NCAPG2
Pathway	MM15206	REACTOME_HEDGEHOG_OFF_STATE	Reactome Pathways	0.000819	0.546	0.00535	0.0379	4	106	TUBA1B,TUBB4B,TUBA1C,TUBB2B
Pathway	M40053	WP_GLYCOLYSIS_IN_SENESCENCE	WikiPathways	0.000832	0.554	0.00538	0.0381	2	11	LDHA,ENO1
Pathway	MM14471	REACTOME_APOPTOSIS	Reactome Pathways	0.000878	0.585	0.00563	0.0398	4	108	STK26,H1-0,H1-4,H1-1
Pathway	MM15350	REACTOME_COPI_MEDIATED_ANTEROGRADE_TRANSPORT	Reactome Pathways	0.000941	0.627	0.00597	0.0422	4	110	TUBA1B,TUBB4B,TUBA1C,TUBB2B
Pathway	M27471	REACTOME_HEDGEHOG_OFF_STATE	Reactome Pathways	0.00104	0.693	0.00653	0.0463	4	113	TUBA1B,TUBB4B,TUBA1C,TUBB2B
Pathway	MM14855	REACTOME_MHC_CLASS_II_ANTIGEN_PRESENTATION	Reactome Pathways	0.00115	0.764	0.00704	0.0498	4	116	TUBA1B,TUBB4B,TUBA1C,TUBB2B
Pathway	M864	REACTOME_MITOTIC_G2_G2_M_PHASES	Reactome Pathways	0.00116	0.77	0.00704	0.0498	5	200	TUBA1B,TUBB4B,TUBA1C,TUBB,TUBB2B
Pathway	M48055	WP_LACTATE_SHUTTLE_IN_GLIAL_CELLS	WikiPathways	0.00117	0.782	0.00704	0.0498	2	13	LDHA,SLC2A1
Pathway	M39769	WP_KREBS_CYCLE_DISORDERS	WikiPathways	0.00117	0.782	0.00704	0.0498	2	13	LDHA,PCK2
Pathway	M27472	REACTOME_CILIUM_ASSEMBLY	Reactome Pathways	0.00118	0.788	0.00704	0.0498	5	201	TUBA1B,TUBB4B,TUBA1C,TUBB,TUBB2B
Pathway	MM15715	REACTOME_FACTORS_INVOLVED_IN_MEGAKARYOCYTE_DEVELOPMENT_AND_PLATELET_PRODUCTION	Reactome Pathways	0.00118	0.788	0.00704	0.0498	4	117	TUBA1B,TUBB4B,TUBA1C,TUBB2B
Pathway	M27662	REACTOME_M_PHASE	Reactome Pathways	0.00123	0.817	0.00716	0.0507	7	416	TUBA1B,TUBB4B,TUBA1C,TUBB,RCC1,TUBB2B,NCAPG2
Pathway	M4217	REACTOME_MITOTIC_PROMETAPHASE	Reactome Pathways	0.00124	0.823	0.00716	0.0507	5	203	TUBA1B,TUBB4B,TUBA1C,TUBB,TUBB2B
Pathway	MM15362	REACTOME_MITOTIC_PROMETAPHASE	Reactome Pathways	0.00124	0.823	0.00716	0.0507	5	203	TUBA1B,TUBB4B,TUBA1C,TUBB,TUBB2B
Pathway	M872	REACTOME_L1CAM_INTERACTIONS	Reactome Pathways	0.00134	0.893	0.0077	0.0545	4	121	TUBA1B,TUBB4B,TUBA1C,TUBB2B
Pathway	M47421	KEGG_MEDICUS_VARIANT_LOSS_OF_VHL_TO_HIF_1_SIGNALING_PATHWAY	KEGG Medicus Pathways	0.00137	0.91	0.00778	0.0551	2	14	PDGFB,SLC2A1
Pathway	MM14627	REACTOME_MACROAUTOPHAGY	Reactome Pathways	0.00142	0.948	0.00804	0.0569	4	123	TUBA1B,TUBB4B,TUBA1C,TUBB2B
Pathway	M5336	REACTOME_CELL_CYCLE_MITOTIC	Reactome Pathways	0.00155	1	0.00857	0.0606	8	560	TUBA1B,LIG1,TUBB4B,TUBA1C,TUBB,RCC1,TUBB2B,NCAPG2
Pathway	M27181	REACTOME_RESOLUTION_OF_SISTER_CHROMATID_COHESION	Reactome Pathways	0.00156	1	0.00857	0.0606	4	126	TUBA1B,TUBB4B,TUBA1C,TUBB2B
Pathway	M705	REACTOME_MHC_CLASS_II_ANTIGEN_PRESENTATION	Reactome Pathways	0.00156	1	0.00857	0.0606	4	126	TUBA1B,TUBB4B,TUBA1C,TUBB2B
Pathway	MM14708	REACTOME_ORGANELLE_BIOGENESIS_AND_MAINTENANCE	Reactome Pathways	0.00159	1	0.0087	0.0616	5	215	TUBA1B,TUBB4B,TUBA1C,TUBB,TUBB2B
Pathway	MM14894	REACTOME_RESOLUTION_OF_SISTER_CHROMATID_COHESION	Reactome Pathways	0.0017	1	0.00919	0.065	4	129	TUBA1B,TUBB4B,TUBA1C,TUBB2B
Pathway	MM15497	REACTOME_GOLGI_TO_ER_RETROGRADE_TRANSPORT	Reactome Pathways	0.0018	1	0.00964	0.0683	4	131	TUBA1B,TUBB4B,TUBA1C,TUBB2B
Pathway	M27751	REACTOME_GOLGI_TO_ER_RETROGRADE_TRANSPORT	Reactome Pathways	0.00195	1	0.0104	0.0736	4	134	TUBA1B,TUBB4B,TUBA1C,TUBB2B
Pathway	M39443	WP_AMPLIFICATION_AND_EXPANSION_OF_ONCOGENIC_PATHWAYS_AS_METASTATIC_TRAITS	WikiPathways	0.00203	1	0.0106	0.0752	2	17	POSTN,TNC
Pathway	M39604	WP_CORI_CYCLE	WikiPathways	0.00203	1	0.0106	0.0752	2	17	LDHA,SLC2A1
Pathway	M29805	REACTOME_HCMV_EARLY_EVENTS	Reactome Pathways	0.00217	1	0.0112	0.0794	4	138	TUBA1B,TUBB4B,TUBA1C,TUBB2B
Pathway	MM15182	REACTOME_SIGNALING_BY_HEDGEHOG	Reactome Pathways	0.00217	1	0.0112	0.0794	4	138	TUBA1B,TUBB4B,TUBA1C,TUBB2B
Pathway	M255	PID_HIF1_TFPATHWAY	PID Pathways	0.00227	1	0.0116	0.0824	3	66	LDHA,ENO1,SLC2A1
Pathway	M27550	REACTOME_RHO_GTPASES_ACTIVATE_FORMINS	Reactome Pathways	0.00229	1	0.0116	0.0824	4	140	TUBA1B,TUBB4B,TUBA1C,TUBB2B
Pathway	MM15178	REACTOME_PROGRAMMED_CELL_DEATH	Reactome Pathways	0.00235	1	0.0118	0.0833	4	141	STK26,H1-0,H1-4,H1-1
Pathway	MM14898	REACTOME_MITOTIC_METAPHASE_AND_ANAPHASE	Reactome Pathways	0.00235	1	0.0118	0.0833	5	235	TUBA1B,TUBB4B,TUBA1C,RCC1,TUBB2B
Pathway	M27185	REACTOME_MITOTIC_METAPHASE_AND_ANAPHASE	Reactome Pathways	0.00239	1	0.0119	0.0841	5	236	TUBA1B,TUBB4B,TUBA1C,RCC1,TUBB2B
Pathway	MM15266	REACTOME_RHO_GTPASES_ACTIVATE_FORMINS	Reactome Pathways	0.00241	1	0.0119	0.0841	4	142	TUBA1B,TUBB4B,TUBA1C,TUBB2B
Pathway	M39751	WP_HEREDITARY_LEIOMYOMATOSIS_AND_RENAL_CELL_CARCINOMA_PATHWAY	WikiPathways	0.00281	1	0.0137	0.0967	2	20	LDHA,SLC2A1
Pathway	MM1383	BIOCARTA_MTA3_PATHWAY	BioCarta Pathways	0.00281	1	0.0137	0.0967	2	20	TUBA1B,TUBA1C
Pathway	M27440	REACTOME_SIGNALING_BY_HEDGEHOG	Reactome Pathways	0.00294	1	0.0142	0.1	4	150	TUBA1B,TUBB4B,TUBA1C,TUBB2B
Pathway	M27935	REACTOME_AUTOPHAGY	Reactome Pathways	0.00301	1	0.0144	0.102	4	151	TUBA1B,TUBB4B,TUBA1C,TUBB2B
Pathway	M27097	REACTOME_ER_TO_GOLGI_ANTEROGRADE_TRANSPORT	Reactome Pathways	0.0033	1	0.0157	0.111	4	155	TUBA1B,TUBB4B,TUBA1C,TUBB2B
Pathway	MM14755	REACTOME_RHO_GTPASE_EFFECTORS	Reactome Pathways	0.00346	1	0.0163	0.116	5	257	TUBA1B,TUBB4B,TUBA1C,TUBB2B,PKN3
Pathway	M42565	WP_ALZHEIMER_39_S_DISEASE	WikiPathways	0.00369	1	0.0173	0.123	5	261	TUBA1B,TUBB4B,TUBA1C,TUBB,TUBB2B
Pathway	M27191	REACTOME_DNA_DAMAGE_TELOMERE_STRESS_INDUCED_SENESCENCE	Reactome Pathways	0.00379	1	0.0176	0.125	3	79	H1-0,H1-4,H1-1
Pathway	M29804	REACTOME_HCMV_INFECTION	Reactome Pathways	0.00387	1	0.0179	0.127	4	162	TUBA1B,TUBB4B,TUBA1C,TUBB2B
Pathway	M39379	WP_ALZHEIMER_39_S_DISEASE_AND_MIRNA_EFFECTS	WikiPathways	0.004	1	0.0184	0.13	5	266	TUBA1B,TUBB4B,TUBA1C,TUBB,TUBB2B
Pathway	MM14785	REACTOME_ER_TO_GOLGI_ANTEROGRADE_TRANSPORT	Reactome Pathways	0.00431	1	0.0197	0.139	4	167	TUBA1B,TUBB4B,TUBA1C,TUBB2B
Pathway	M983	REACTOME_INTERFERON_SIGNALING	Reactome Pathways	0.00454	1	0.0206	0.146	5	274	TUBA1B,TUBB4B,TUBA1C,TUBB2B,HSPA2
Pathway	M941	REACTOME_FACTORS_INVOLVED_IN_MEGAKARYOCYTE_DEVELOPMENT_AND_PLATELET_PRODUCTION	Reactome Pathways	0.00459	1	0.0207	0.146	4	170	TUBA1B,TUBB4B,TUBA1C,TUBB2B
Pathway	M48053	WP_WARBURG_EFFECT_MODULATED_BY_DEUBIQUITINATING_ENZYMES_AND_THEIR_SUBSTRATES	WikiPathways	0.00473	1	0.021	0.149	2	26	LDHA,SLC2A1
Pathway	M32	PID_HDAC_CLASSIII_PATHWAY	PID Pathways	0.00473	1	0.021	0.149	2	26	TUBA1B,H1-4
Pathway	M27827	REACTOME_CELLULAR_RESPONSES_TO_STIMULI	Reactome Pathways	0.00489	1	0.0216	0.153	9	826	TUBA1B,TUBB4B,TUBA1C,H1-0,H1-4,H1-1,TUBB2B,HSPA2,FKBP5
Pathway	M15303	REACTOME_APOPTOSIS	Reactome Pathways	0.00551	1	0.0241	0.171	4	179	STK26,H1-0,H1-4,H1-1
Pathway	MM15394	REACTOME_GLUCOSE_METABOLISM	Reactome Pathways	0.00563	1	0.0245	0.173	3	91	ENO1,ENO2,PCK2
Pathway	MM14901	REACTOME_CELLULAR_SENESCENCE	Reactome Pathways	0.0058	1	0.0251	0.178	3	92	H1-0,H1-4,H1-1
Pathway	M1870	REACTOME_GLUCOSE_METABOLISM	Reactome Pathways	0.00616	1	0.0264	0.187	3	94	ENO1,ENO2,PCK2
Pathway	M27050	REACTOME_ORGANELLE_BIOGENESIS_AND_MAINTENANCE	Reactome Pathways	0.00618	1	0.0264	0.187	5	295	TUBA1B,TUBB4B,TUBA1C,TUBB,TUBB2B
Pathway	M961	REACTOME_TRANSPORT_TO_THE_GOLGI_AND_SUBSEQUENT_MODIFICATION	Reactome Pathways	0.0063	1	0.0267	0.189	4	186	TUBA1B,TUBB4B,TUBA1C,TUBB2B
Pathway	MM15356	REACTOME_INTRA_GOLGI_AND_RETROGRADE_GOLGI_TO_ER_TRAFFIC	Reactome Pathways	0.00666	1	0.0281	0.199	4	189	TUBA1B,TUBB4B,TUBA1C,TUBB2B
Pathway	M29614	REACTOME_SEPARATION_OF_SISTER_CHROMATIDS	Reactome Pathways	0.00691	1	0.029	0.205	4	191	TUBA1B,TUBB4B,TUBA1C,TUBB2B
Pathway	M48054	WP_METABOLIC_PATHWAYS_OF_FIBROBLASTS	WikiPathways	0.00712	1	0.0296	0.21	2	32	LDHA,SLC2A1
Pathway	MM14890	REACTOME_SEPARATION_OF_SISTER_CHROMATIDS	Reactome Pathways	0.0073	1	0.0302	0.214	4	194	TUBA1B,TUBB4B,TUBA1C,TUBB2B
Pathway	M48102	WP_13Q12_12_COPY_NUMBER_VARIATION	WikiPathways	0.00801	1	0.0327	0.232	2	34	LINGO1,SPATA13
Pathway	M39771	WP_TYPE_2_PAPILLARY_RENAL_CELL_CARCINOMA	WikiPathways	0.00801	1	0.0327	0.232	2	34	PDGFB,SLC2A1
Pathway	MM15650	REACTOME_TRANSPORT_TO_THE_GOLGI_AND_SUBSEQUENT_MODIFICATION	Reactome Pathways	0.00825	1	0.0335	0.237	4	201	TUBA1B,TUBB4B,TUBA1C,TUBB2B
Pathway	M27654	REACTOME_INTRA_GOLGI_AND_RETROGRADE_GOLGI_TO_ER_TRAFFIC	Reactome Pathways	0.00853	1	0.0344	0.244	4	203	TUBA1B,TUBB4B,TUBA1C,TUBB2B
Pathway	M752	REACTOME_NEUROTRANSMITTER_RECEPTORS_AND_POSTSYNAPTIC_SIGNAL_TRANSMISSION	Reactome Pathways	0.00882	1	0.0354	0.251	4	205	TUBA1B,TUBB4B,TUBA1C,TUBB2B
Pathway	M27080	REACTOME_RHO_GTPASE_EFFECTORS	Reactome Pathways	0.00897	1	0.0358	0.253	5	323	TUBA1B,TUBB4B,TUBA1C,TUBB2B,PKN3
Pathway	M27436	REACTOME_PROGRAMMED_CELL_DEATH	Reactome Pathways	0.00974	1	0.0386	0.273	4	211	STK26,H1-0,H1-4,H1-1
Pathway	M39707	WP_PHOTODYNAMIC_THERAPY_INDUCED_HIF_1_SURVIVAL_SIGNALING	WikiPathways	0.00993	1	0.0391	0.277	2	38	LDHA,SLC2A1
Pathway	M39736	WP_PI3K_AKT_SIGNALING_PATHWAY	WikiPathways	0.0109	1	0.0427	0.302	5	339	DDIT4,PDGFB,TNC,PCK2,PKN3
Pathway	M7934	KEGG_PYRUVATE_METABOLISM	KEGG Legacy Pathways	0.011	1	0.0427	0.302	2	40	LDHA,PCK2
Pathway	M45531	WP_METABOLIC_REPROGRAMMING_IN_PANCREATIC_CANCER	WikiPathways	0.012	1	0.0466	0.33	2	42	LDHA,SLC2A1
Pathway	M53	PID_INTEGRIN3_PATHWAY	PID Pathways	0.0126	1	0.0485	0.343	2	43	PDGFB,TNC
Drug	ctd:D014415	Tunicamycin	CTD	4.51e-08	0.000557	0.000162	0.00162	21	1574	TUBA1B,DDIT4,TUBB4B,FBLN1,LINGO1,RNFT2,NETO2,TNC,MTHFD2,TUBA1C,UCP2,TUBB,ACOT7,BCAT1,AK4,RCC1,GRM2,LDHA,ENO2,SLC2A1,PCK2
Drug	CID000017648	thiocolchicine	Stitch	5.52e-08	0.000681	0.000162	0.00162	5	30	TUBB4B,ACP3,TUBA1C,TUBB,TUBB2B
Drug	DB01873	Epothilone D	Drug Bank	6.18e-08	0.000762	0.000162	0.00162	4	12	TUBA1B,TUBB4B,TUBA1C,TUBB
Drug	DB03010	Epothilone B	Drug Bank	6.18e-08	0.000762	0.000162	0.00162	4	12	TUBA1B,TUBB4B,TUBA1C,TUBB
Drug	CID000023678	N,N'-ethylenebis(iodoacetamide	Stitch	6.57e-08	0.00081	0.000162	0.00162	5	31	TUBB4B,TUBA1C,TUBB,TUBB2B,ENO2
Drug	CID000011502	trans-1,2-diphenylethylene	Stitch	1.54e-07	0.0019	0.000272	0.00272	7	117	TUBB4B,SLC4A8,CLCNKB,TUBA1C,TUBB,TUBB2B,CA3
Drug	DB07574	2-MERCAPTO-N-[1,2,3,10-TETRAMETHOXY-9-OXO-5,6,7,9-TETRAHYDRO-BENZO[A]HEPTALEN-7-YL]ACETAMIDE	Drug Bank	1.54e-07	0.0019	0.000272	0.00272	3	4	TUBA1B,TUBA1C,TUBB2B
Drug	ctd:C086401	pentabromodiphenyl ether	CTD	2.02e-07	0.00249	0.000311	0.00311	18	1266	TUBA1B,DDIT4,TUBB4B,SLC4A8,MIR210HG,PHF19,TNC,MTHFD2,ACP3,TUBA1C,TUBB,LDHA,ENO1,ENO2,HSPA2,SLC2A1,PCK2,CALN1
Drug	ctd:C015559	trimellitic anhydride	CTD	2.36e-07	0.00292	0.000311	0.00311	22	1898	RAB38,TMCO4,LIG1,TTF2,TUBB4B,FBLN1,PHF19,MTHFD2,TUBB,H1-4,ACOT7,BCAT1,HMGN2,H1-1,RCC1,HUNK,LDHA,ENO1,HSPA2,NCAPG2,PUS7,CDCA4
Drug	CID000006735	indanone	Stitch	2.82e-07	0.00348	0.000311	0.00311	5	41	TUBB4B,TUBA1C,TUBB,TUBB2B,GRM2
Drug	CID000024085	HgCl2	Stitch	2.91e-07	0.00358	0.000311	0.00311	9	263	TUBB4B,CLCNKB,TUBA1C,TUBB,TUBB2B,LDHA,AQP6,SLC2A1,PKN3
Drug	CID000018140	LEO275	Stitch	3.03e-07	0.00374	0.000311	0.00311	6	79	TUBB4B,ACP3,TUBA1C,TUBB,TUBB2B,ENO2
Drug	CID000024584	MgCl2	Stitch	3.58e-07	0.00442	0.000319	0.00319	10	354	TUBB4B,TNC,CAPG,TUBA1C,H1-0,TUBB,H1-4,H1-1,TUBB2B,MYO5C
Drug	CID009929833	tryprostatin A	Stitch	6.32e-07	0.0078	0.000319	0.00319	5	48	TUBB4B,TUBA1C,TUBB,TUBB2B,ENO2
Drug	CID000161518	bromocolchicine	Stitch	7.3e-07	0.009	0.000319	0.00319	4	21	TUBB4B,TUBA1C,TUBB,TUBB2B
Drug	CID000100132	colchifoline	Stitch	7.3e-07	0.009	0.000319	0.00319	4	21	TUBB4B,TUBA1C,TUBB,TUBB2B
Drug	CID000164454	Ustiloxin A	Stitch	7.3e-07	0.009	0.000319	0.00319	4	21	TUBB4B,TUBA1C,TUBB,TUBB2B
Drug	CID000493469	SRI-3072	Stitch	7.3e-07	0.009	0.000319	0.00319	4	21	TUBB4B,TUBA1C,TUBB,TUBB2B
Drug	CID000000753	glycerol	Stitch	7.59e-07	0.00935	0.000319	0.00319	14	829	LIG1,TUBB4B,AGPAT5,MTHFD2,TUBA1C,UCP2,TUBB,TUBB2B,LDHA,ENO1,ENO2,AQP6,PCK2,PKN3
Drug	CID000014345	3,4,5-trimethoxyacetophenone	Stitch	8.9e-07	0.011	0.000319	0.00319	4	22	TUBB4B,TUBA1C,TUBB,TUBB2B
Drug	CID000003700	AC1L1GIQ	Stitch	8.9e-07	0.011	0.000319	0.00319	4	22	TUBB4B,TUBA1C,TUBB,TUBB2B
Drug	CID000098538	2,4-dichlorobenzyl thiocyanate	Stitch	8.9e-07	0.011	0.000319	0.00319	4	22	TUBB4B,TUBA1C,TUBB,TUBB2B
Drug	CID009897422	SureCN13401588	Stitch	8.9e-07	0.011	0.000319	0.00319	4	22	TUBB4B,TUBA1C,TUBB,TUBB2B
Drug	CID000023759	N-methyldemecolcine	Stitch	8.9e-07	0.011	0.000319	0.00319	4	22	TUBB4B,TUBA1C,TUBB,TUBB2B
Drug	CID000433930	NSC-339672	Stitch	8.9e-07	0.011	0.000319	0.00319	4	22	TUBB4B,TUBA1C,TUBB,TUBB2B
Drug	CID000000044	hydroxymalonate	Stitch	1.07e-06	0.0132	0.000319	0.00319	4	23	ACP3,LDHA,ENO1,ENO2
Drug	CID000006858	3,4,5-trimethoxybenzaldehyde	Stitch	1.07e-06	0.0132	0.000319	0.00319	4	23	TUBB4B,TUBA1C,TUBB,TUBB2B
Drug	CID000125688	AC1L2P05	Stitch	1.07e-06	0.0132	0.000319	0.00319	4	23	TUBB4B,TUBA1C,TUBB,TUBB2B
Drug	CID000125548	2,3,4-tabp	Stitch	1.07e-06	0.0132	0.000319	0.00319	4	23	TUBB4B,TUBA1C,TUBB,TUBB2B
Drug	CID000341375	NSC-373301	Stitch	1.07e-06	0.0132	0.000319	0.00319	4	23	TUBB4B,TUBA1C,TUBB,TUBB2B
Drug	CID000100176	NSC355636	Stitch	1.07e-06	0.0132	0.000319	0.00319	4	23	TUBB4B,TUBA1C,TUBB,TUBB2B
Drug	CID000130739	IKP104	Stitch	1.07e-06	0.0132	0.000319	0.00319	4	23	TUBB4B,TUBA1C,TUBB,TUBB2B
Drug	CID003035871	fluorescein-colchicine	Stitch	1.07e-06	0.0132	0.000319	0.00319	4	23	TUBB4B,TUBA1C,TUBB,TUBB2B
Drug	CID000084076	3-demethylthiocolchicine	Stitch	1.07e-06	0.0132	0.000319	0.00319	4	23	TUBB4B,TUBA1C,TUBB,TUBB2B
Drug	CID000129239	2,3,4-TCB	Stitch	1.07e-06	0.0132	0.000319	0.00319	4	23	TUBB4B,TUBA1C,TUBB,TUBB2B
Drug	CID000097865	N-acetylcolchinol	Stitch	1.07e-06	0.0132	0.000319	0.00319	4	23	TUBB4B,TUBA1C,TUBB,TUBB2B
Drug	CID000003425	AC1L1FWN	Stitch	1.11e-06	0.0137	0.000319	0.00319	8	227	TUBB4B,TUBA1C,H1-0,TUBB,H1-4,H1-1,TUBB2B,LDHA
Drug	CID000003268	NSC 89199	Stitch	1.15e-06	0.0142	0.000319	0.00319	5	54	TUBB4B,ACP3,TUBA1C,TUBB,TUBB2B
Drug	CID000794323	S)-monastrol	Stitch	1.15e-06	0.0142	0.000319	0.00319	5	54	TUBB4B,TUBA1C,TUBB,RCC1,TUBB2B
Drug	CID000026596	parbendazole	Stitch	1.29e-06	0.0159	0.000319	0.00319	4	24	TUBB4B,TUBA1C,TUBB,TUBB2B
Drug	CID000016546	tropolone methyl ether	Stitch	1.29e-06	0.0159	0.000319	0.00319	4	24	TUBB4B,TUBA1C,TUBB,TUBB2B
Drug	CID000330401	7-epi-cephalomannine	Stitch	1.29e-06	0.0159	0.000319	0.00319	4	24	TUBB4B,TUBA1C,TUBB,TUBB2B
Drug	CID000175959	NABV	Stitch	1.29e-06	0.0159	0.000319	0.00319	4	24	TUBB4B,TUBA1C,TUBB,TUBB2B
Drug	CID000163705	AC1L4TG7	Stitch	1.29e-06	0.0159	0.000319	0.00319	4	24	TUBB4B,TUBA1C,TUBB,TUBB2B
Drug	CID000176096	moscatilin	Stitch	1.29e-06	0.0159	0.000319	0.00319	4	24	TUBB4B,TUBA1C,TUBB,TUBB2B
Drug	CID000165441	NSC-36768	Stitch	1.29e-06	0.0159	0.000319	0.00319	4	24	TUBB4B,TUBA1C,TUBB,TUBB2B
Drug	CID000014995	deacetamidocolchicine	Stitch	1.29e-06	0.0159	0.000319	0.00319	4	24	TUBB4B,TUBA1C,TUBB,TUBB2B
Drug	CID000120712	colchicide	Stitch	1.29e-06	0.0159	0.000319	0.00319	4	24	TUBB4B,TUBA1C,TUBB,TUBB2B
Drug	CID000100806	mpMap	Stitch	1.53e-06	0.0188	0.000319	0.00319	4	25	TUBB4B,TUBA1C,TUBB,TUBB2B
Drug	CID000160263	AC1Q6P06	Stitch	1.53e-06	0.0188	0.000319	0.00319	4	25	TUBB4B,TUBA1C,TUBB,TUBB2B
Drug	CID000196989	allocolchicine	Stitch	1.53e-06	0.0188	0.000319	0.00319	4	25	TUBB4B,TUBA1C,TUBB,TUBB2B
Drug	CID006918099	1069C85	Stitch	1.53e-06	0.0188	0.000319	0.00319	4	25	TUBB4B,TUBA1C,TUBB,TUBB2B
Drug	CID006438440	55623-37-5	Stitch	1.53e-06	0.0188	0.000319	0.00319	4	25	TUBB4B,TUBA1C,TUBB,TUBB2B
Drug	CID006439188	MDL 27048	Stitch	1.53e-06	0.0188	0.000319	0.00319	4	25	TUBB4B,TUBA1C,TUBB,TUBB2B
Drug	CID000130594	NBD-colcemid	Stitch	1.53e-06	0.0188	0.000319	0.00319	4	25	TUBB4B,TUBA1C,TUBB,TUBB2B
Drug	CID000043264	2-methoxy-5-(2',3',4'-trimethoxyphenyl)tropone	Stitch	1.53e-06	0.0188	0.000319	0.00319	4	25	TUBB4B,TUBA1C,TUBB,TUBB2B
Drug	CID006918545	CA1P	Stitch	1.53e-06	0.0188	0.000319	0.00319	4	25	TUBB4B,TUBA1C,TUBB,TUBB2B
Drug	CID006918506	peloruside A	Stitch	1.53e-06	0.0188	0.000319	0.00319	4	25	TUBB4B,TUBA1C,TUBB,TUBB2B
Drug	CID000073427	NSC142227	Stitch	1.53e-06	0.0188	0.000319	0.00319	4	25	TUBB4B,TUBA1C,TUBB,TUBB2B
Drug	CID000352796	NSC527981	Stitch	1.8e-06	0.0222	0.000342	0.00342	4	26	TUBB4B,TUBA1C,TUBB,TUBB2B
Drug	CID000100073	NSC332029	Stitch	1.8e-06	0.0222	0.000342	0.00342	4	26	TUBB4B,TUBA1C,TUBB,TUBB2B
Drug	CID000002929	indibulin	Stitch	1.8e-06	0.0222	0.000342	0.00342	4	26	TUBB4B,TUBA1C,TUBB,TUBB2B
Drug	CID006438891	pironetin	Stitch	1.8e-06	0.0222	0.000342	0.00342	4	26	TUBB4B,TUBA1C,TUBB,TUBB2B
Drug	CID000071169	isaxonine	Stitch	1.8e-06	0.0222	0.000342	0.00342	4	26	TUBB4B,TUBA1C,TUBB,TUBB2B
Drug	CID000004920	17-isoprogesterone	Stitch	1.8e-06	0.0222	0.000342	0.00342	16	1170	DDIT4,TUBB4B,FBLN1,PCDHGC4,PDGFB,MTHFD2,ACP3,TUBA1C,TUBB,TUBB2B,HUNK,GRM2,LDHA,FKBP5,SLC2A1,PKN3
Drug	ctd:D010269	Paraquat	CTD	1.85e-06	0.0228	0.000345	0.00345	19	1634	TUBA1B,DDIT4,AGPAT5,PDGFB,TNC,GPR39,IL17B,UCP2,H1-0,TUBB,AK4,NOSTRIN,GRM2,ENO1,ENO2,HSPA2,FKBP5,SLC2A1,CA3
Drug	CID000005978	indole alkaloid	Stitch	1.91e-06	0.0235	0.000351	0.00351	8	244	LIG1,TUBB4B,TUBA1C,TUBB,TUBB2B,TRIM36,ENO2,PKN3
Drug	CID000000888	magnesium	Stitch	1.94e-06	0.0239	0.000351	0.00351	17	1325	LIG1,TUBB4B,LINGO1,CLCNKB,TNC,MTHFD2,TUBA1C,TUBB,BCAT1,AK4,TUBB2B,LDHA,ENO1,ENO2,PCK2,PKN3,MYO5C
Drug	CID000004862	AC1L1J4H	Stitch	2.11e-06	0.026	0.000361	0.00361	4	27	TUBB4B,TUBA1C,TUBB,TUBB2B
Drug	CID000136400	dinitroanilines	Stitch	2.11e-06	0.026	0.000361	0.00361	4	27	TUBB4B,TUBA1C,TUBB,TUBB2B
Drug	CID000099957	NSC292222	Stitch	2.11e-06	0.026	0.000361	0.00361	4	27	TUBB4B,TUBA1C,TUBB,TUBB2B
Drug	CID000178028	NSC D-669356	Stitch	2.11e-06	0.026	0.000361	0.00361	4	27	TUBB4B,TUBA1C,TUBB,TUBB2B
Drug	ctd:D015655	1-Methyl-4-phenylpyridinium	CTD	2.27e-06	0.028	0.000384	0.00384	19	1657	CPNE2,TUBA1B,LIG1,DDIT4,FBLN1,APCDD1,MTHFD2,UCP2,H1-0,H1-4,BCAT1,AK4,RCC1,AIF1L,LDHA,ENO1,FKBP5,SLC2A1,PCK2
Drug	CID000182762	NSC 370147	Stitch	2.45e-06	0.0302	0.000403	0.00403	4	28	TUBB4B,TUBA1C,TUBB,TUBB2B
Drug	CID000118078	NSC72302	Stitch	2.45e-06	0.0302	0.000403	0.00403	4	28	TUBB4B,TUBA1C,TUBB,TUBB2B
Drug	CID000023930	manganese	Stitch	2.67e-06	0.0329	0.000433	0.00433	13	791	TUBA1B,LIG1,TUBB4B,TUBA1C,H1-0,TUBB,H1-4,H1-1,TUBB2B,LDHA,ENO1,ENO2,PCK2
Drug	CID000368697	bp U	Stitch	2.84e-06	0.035	0.000437	0.00437	4	29	TUBB4B,TUBA1C,TUBB,TUBB2B
Drug	CID000004622	oxibendazole	Stitch	2.84e-06	0.035	0.000437	0.00437	4	29	TUBB4B,TUBA1C,TUBB,TUBB2B
Drug	CID006475933	Aids106696	Stitch	2.84e-06	0.035	0.000437	0.00437	4	29	TUBB4B,TUBA1C,TUBB,TUBB2B
Drug	CID000134739	ddGDP	Stitch	2.84e-06	0.035	0.000437	0.00437	4	29	TUBB4B,TUBA1C,TUBB,TUBB2B
Drug	CID004490620	AC1NBBHE	Stitch	3.26e-06	0.0403	0.000474	0.00473	4	30	TUBB4B,TUBA1C,TUBB,TUBB2B
Drug	CID006918335	eleutherobin	Stitch	3.26e-06	0.0403	0.000474	0.00473	4	30	TUBB4B,TUBA1C,TUBB,TUBB2B
Drug	CID000125383	azatoxin	Stitch	3.26e-06	0.0403	0.000474	0.00473	4	30	TUBB4B,TUBA1C,TUBB,TUBB2B
Drug	CID000357989	NSC617668	Stitch	3.26e-06	0.0403	0.000474	0.00473	4	30	TUBB4B,TUBA1C,TUBB,TUBB2B
Drug	CID000018991	citostal	Stitch	3.26e-06	0.0403	0.000474	0.00473	4	30	TUBB4B,TUBA1C,TUBB,TUBB2B
Drug	CID000005234	NaCl	Stitch	3.39e-06	0.0418	0.000486	0.00486	11	564	TUBB4B,CLCNKB,TUBA1C,H1-0,TUBB,H1-4,HMGN2,H1-1,TUBB2B,LDHA,ADD2
Drug	CID005488798	NSC609395	Stitch	3.74e-06	0.0461	0.000496	0.00496	4	31	TUBB4B,TUBA1C,TUBB,TUBB2B
Drug	CID000100524	amiprophosmethyl	Stitch	3.74e-06	0.0461	0.000496	0.00496	4	31	TUBB4B,TUBA1C,TUBB,TUBB2B
Drug	CID006918404	AC7700	Stitch	3.74e-06	0.0461	0.000496	0.00496	4	31	TUBB4B,TUBA1C,TUBB,TUBB2B
Drug	CID000032851	3,4-dimethylhexane-2,5-dione	Stitch	3.74e-06	0.0461	0.000496	0.00496	4	31	TUBB4B,TUBA1C,TUBB,TUBB2B
Drug	CID000010881	tropone	Stitch	3.74e-06	0.0461	0.000496	0.00496	4	31	TUBB4B,TUBA1C,TUBB,TUBB2B
Drug	CID000122777	AC1L3V8I	Stitch	3.74e-06	0.0461	0.000496	0.00496	4	31	TUBB4B,TUBA1C,TUBB,TUBB2B
Drug	CID000615942	NSC332598	Stitch	3.74e-06	0.0461	0.000496	0.00496	4	31	TUBB4B,TUBA1C,TUBB,TUBB2B
Drug	ctd:C015001	arsenite	CTD	4.07e-06	0.0502	0.000534	0.00534	19	1724	LIG1,DDIT4,SGIP1,ZNF788P,PCDHGC4,PDGFB,TAPBPL,TNC,H1-0,H1-4,ELAVL2,BCAT1,TRIM36,ENO1,ENO2,HSPA2,SLC2A1,CALN1,TAFA2
Drug	CID000003583	AC1L1G95	Stitch	4.26e-06	0.0525	0.000536	0.00536	4	32	TUBB4B,TUBA1C,TUBB,TUBB2B
Drug	CID000547450	NSC153858	Stitch	4.26e-06	0.0525	0.000536	0.00536	4	32	TUBB4B,TUBA1C,TUBB,TUBB2B
Drug	CID000067402	E2-3,4-Q	Stitch	4.26e-06	0.0525	0.000536	0.00536	4	32	TUBB4B,TUBA1C,TUBB,TUBB2B
Drug	CID000023757	2-demethylcolchicine	Stitch	4.26e-06	0.0525	0.000536	0.00536	4	32	TUBB4B,TUBA1C,TUBB,TUBB2B
Drug	CID000194910	phosphoenolthiopyruvate	Stitch	4.56e-06	0.0563	0.000568	0.00568	3	10	LDHA,ENO1,ENO2
Drug	CID000004030	mebendazole	Stitch	4.84e-06	0.0596	0.000585	0.00585	4	33	TUBB4B,TUBA1C,TUBB,TUBB2B
Drug	CID000370232	CA4P	Stitch	4.84e-06	0.0596	0.000585	0.00585	4	33	TUBB4B,TUBA1C,TUBB,TUBB2B
Drug	CID006918637	taltobulin	Stitch	4.84e-06	0.0596	0.000585	0.00585	4	33	TUBB4B,TUBA1C,TUBB,TUBB2B
Drug	CID006328106	triethyllead	Stitch	5.47e-06	0.0674	0.000642	0.00642	4	34	TUBB4B,TUBA1C,TUBB,TUBB2B
Drug	CID000005605	NSC376450	Stitch	5.47e-06	0.0674	0.000642	0.00642	4	34	TUBB4B,TUBA1C,TUBB,TUBB2B
Drug	CID000161091	2-phenyl-4-quinolone	Stitch	5.47e-06	0.0674	0.000642	0.00642	4	34	TUBB4B,TUBA1C,TUBB,TUBB2B
Drug	CID000643668	discodermolide	Stitch	6.16e-06	0.0759	0.000716	0.00716	4	35	TUBB4B,TUBA1C,TUBB,TUBB2B
Drug	CID000019731	Coomassie blue	Stitch	7.03e-06	0.0867	0.000811	0.0081	6	135	TUBB4B,CAPG,TUBA1C,TUBB,TUBB2B,ENO1
Drug	CID006442852	AC1O5Y0F	Stitch	7.72e-06	0.0953	0.000858	0.00858	4	37	TUBB4B,TUBA1C,TUBB,TUBB2B
Drug	CID000123934	DTAF	Stitch	7.72e-06	0.0953	0.000858	0.00858	4	37	TUBB4B,TUBA1C,TUBB,TUBB2B
Drug	CID000002082	albendazole	Stitch	7.72e-06	0.0953	0.000858	0.00858	4	37	TUBB4B,TUBA1C,TUBB,TUBB2B
Drug	CID000065366	baccatin III	Stitch	7.72e-06	0.0953	0.000858	0.00858	4	37	TUBB4B,TUBA1C,TUBB,TUBB2B
Drug	CID000520177	LG61	Stitch	8.32e-06	0.103	0.000916	0.00916	3	12	LDHA,ENO1,ENO2
Drug	CID000004544	gnoscopine	Stitch	8.61e-06	0.106	0.000921	0.00921	4	38	TUBB4B,TUBA1C,TUBB,TUBB2B
Drug	CID006918457	laulimalide	Stitch	8.61e-06	0.106	0.000921	0.00921	4	38	TUBB4B,TUBA1C,TUBB,TUBB2B
Drug	CID000010156	colchiceine	Stitch	8.61e-06	0.106	0.000921	0.00921	4	38	TUBB4B,TUBA1C,TUBB,TUBB2B
Drug	CID000123808	bis-ANS	Stitch	8.66e-06	0.107	0.000921	0.00921	5	81	TUBB4B,TNC,TUBA1C,TUBB,TUBB2B
Drug	CID010125800	tubulin polymerization inhibitor	Stitch	9.4e-06	0.116	0.000991	0.00991	6	142	TUBB4B,CAPG,TUBA1C,TUBB,TUBB2B,PKN3
Drug	CID000356759	erianin	Stitch	9.57e-06	0.118	0.000992	0.00991	4	39	TUBB4B,TUBA1C,TUBB,TUBB2B
Drug	CID000100208	Dolastatin 10	Stitch	9.57e-06	0.118	0.000992	0.00991	4	39	TUBB4B,TUBA1C,TUBB,TUBB2B
Drug	CID000002919	NSC107658	Stitch	1.01e-05	0.124	0.00104	0.0104	8	306	TUBB4B,CAPG,TUBA1C,TUBB,TUBB2B,SLC2A1,PKN3,MYO5C
Drug	CID000003003	Betamethasone-d5	Stitch	1.02e-05	0.125	0.00104	0.0104	16	1340	POSTN,DDIT4,TUBB4B,PDGFB,IL17B,TUBA1C,H1-0,TUBB,H1-4,HMGN2,H1-1,TUBB2B,FKBP5,SLC2A1,PCK2,PKN3
Drug	CID000381235	AC1L8GZ1	Stitch	1.06e-05	0.131	0.00107	0.0107	4	40	TUBB4B,TUBA1C,TUBB,TUBB2B
Drug	CID000000424	aspartate	Stitch	1.07e-05	0.132	0.00108	0.0108	10	518	AGPAT5,CLCNKB,MTHFD2,TUBA1C,BCAT1,GRM2,LDHA,FKBP5,SLC2A1,PCK2
Drug	CID000001985	amoebal	Stitch	1.17e-05	0.145	0.00116	0.0116	4	41	TUBB4B,TUBA1C,TUBB,TUBB2B
Drug	CID000072624	lumicolchicine	Stitch	1.17e-05	0.145	0.00116	0.0116	4	41	TUBB4B,TUBA1C,TUBB,TUBB2B
Drug	ctd:D005472	Fluorouracil	CTD	1.27e-05	0.157	0.00124	0.0124	16	1364	POSTN,LIG1,DDIT4,TUBB4B,FBLN1,NETO2,H1-0,TUBB,ACOT7,BCAT1,RCC1,DEPDC7,LDHA,HSPA2,FKBP5,SLC2A1
Drug	CID000003019	diazoxide	Stitch	1.29e-05	0.16	0.00126	0.0126	7	227	TUBB4B,GPR39,TUBA1C,UCP2,TUBB,TUBB2B,PKN3
Drug	ctd:C006703	benzo(b)fluoranthene	CTD	1.42e-05	0.175	0.00135	0.0135	17	1539	TMCO4,POSTN,TUBA1B,TTF2,TUBB4B,PHF19,APCDD1,TNC,TUBB,H1-4,HMGN2,TUBB2B,HUNK,NCAPG2,PCK2,PKN3,CA3
Drug	CID000396644	AC1L9CY0	Stitch	1.42e-05	0.175	0.00135	0.0135	4	43	TUBB4B,TUBA1C,TUBB,TUBB2B
Drug	CID000010147	Stylophorin	Stitch	1.42e-05	0.175	0.00135	0.0135	4	43	TUBB4B,TUBA1C,TUBB,TUBB2B
Drug	CID000620368	A805480	Stitch	1.56e-05	0.192	0.00146	0.0146	4	44	TUBB4B,TUBA1C,TUBB,TUBB2B
Drug	CID003035714	ABT-751	Stitch	1.56e-05	0.192	0.00146	0.0146	4	44	TUBB4B,TUBA1C,TUBB,TUBB2B
Drug	CID000157684	1xa5	Stitch	1.7e-05	0.21	0.00155	0.0155	5	93	TUBB4B,TUBA1C,TUBB,TUBB2B,LDHA
Drug	CID003619466	rotigotine patch	Stitch	1.7e-05	0.21	0.00155	0.0155	5	93	TUBB4B,TUBA1C,TUBB,TUBB2B,CA3
Drug	CID000008254	methyl ether	Stitch	1.71e-05	0.211	0.00155	0.0155	4	45	TUBB4B,TUBA1C,TUBB,TUBB2B
Drug	CID000026077	BeSO4	Stitch	1.71e-05	0.211	0.00155	0.0155	3	15	LIG1,PDGFB,ACP3
Drug	CID000375252	NSC654663	Stitch	2.4e-05	0.296	0.00216	0.0216	4	49	TUBB4B,TUBA1C,TUBB,TUBB2B
Drug	CID000026010	GaCl3	Stitch	2.6e-05	0.321	0.00231	0.0231	4	50	TUBB4B,TUBA1C,TUBB,TUBB2B
Drug	CID000072686	Z)-combretastatin A-4	Stitch	2.6e-05	0.321	0.00231	0.0231	4	50	TUBB4B,TUBA1C,TUBB,TUBB2B
Drug	ctd:C500026	palbociclib	CTD	2.7e-05	0.333	0.00238	0.0238	6	171	TUBB4B,PDGFB,PHF19,TUBB,TUBAP2,NCAPG2
Drug	CID000000612	lactate	Stitch	2.8e-05	0.345	0.00243	0.0243	9	461	LIG1,MTHFD2,BCAT1,AK4,LDHA,ENO1,ENO2,SLC2A1,PCK2
Drug	CID000100154	combretastatin	Stitch	2.82e-05	0.348	0.00243	0.0243	4	51	TUBB4B,TUBA1C,TUBB,TUBB2B
Drug	CID000009074	TK-B	Stitch	2.82e-05	0.348	0.00243	0.0243	4	51	TUBB4B,TUBA1C,TUBB,TUBB2B
Drug	5023_UP	Ciclopirox ethanolamine [41621-49-2]; Up 200; 15uM; MCF7; HT_HG-U133A	Broad Institute CMAP Up	2.98e-05	0.367	0.00255	0.0255	6	174	DDIT4,PDGFB,ACP3,RCC1,ENO2,SLC2A1
Drug	CID000024083	magnesium sulfate	Stitch	3.05e-05	0.376	0.00257	0.0257	4	52	TUBB4B,TUBA1C,TUBB,TUBB2B
Drug	CID000157688	vinflunine	Stitch	3.05e-05	0.376	0.00257	0.0257	4	52	TUBB4B,TUBA1C,TUBB,TUBB2B
Drug	CID000024775	Triton X-114	Stitch	3.28e-05	0.404	0.00274	0.0274	6	177	TUBB4B,TUBA1C,TUBB,TUBB2B,FKBP5,ADD2
Drug	CID000010789	tropolone	Stitch	3.29e-05	0.405	0.00274	0.0274	4	53	TUBB4B,TUBA1C,TUBB,TUBB2B
Drug	2753_UP	Syrosingopine [84-36-6]; Up 200; 6uM; MCF7; HT_HG-U133A	Broad Institute CMAP Up	3.38e-05	0.417	0.00276	0.0276	6	178	DDIT4,SYNGR3,UCP2,TRIM36,ENO2,PCK2
Drug	CID000448582	N-succinylphenylglycine	Stitch	3.47e-05	0.428	0.00276	0.0276	2	3	ENO1,ENO2
Drug	CID003400924	AC1MOUJL	Stitch	3.47e-05	0.428	0.00276	0.0276	2	3	ENO1,ENO2
Drug	CID000439988	C03356	Stitch	3.47e-05	0.428	0.00276	0.0276	2	3	ENO1,ENO2
Drug	CID000318915	3-bromo-2-(bromomethyl)propionic acid	Stitch	3.47e-05	0.428	0.00276	0.0276	2	3	ENO1,ENO2
Drug	CID000440293	C04309	Stitch	3.47e-05	0.428	0.00276	0.0276	2	3	ENO1,ENO2
Drug	CID000192519	2,3-diketo-1-phosphohexane	Stitch	3.47e-05	0.428	0.00276	0.0276	2	3	ENO1,ENO2
Drug	CID000104937	CGP 41251	Stitch	3.51e-05	0.433	0.00277	0.0277	5	108	PDGFB,H1-0,H1-4,H1-1,PKN3
Drug	CID000030956	AC1L1KMJ	Stitch	3.6e-05	0.443	0.00279	0.0279	9	476	TUBB4B,PDGFB,CAPG,TUBA1C,TUBB,TUBB2B,NOSTRIN,LDHA,PKN3
Drug	CID005489047	purpurin-18	Stitch	3.6e-05	0.444	0.00279	0.0279	3	19	PDGFB,ENO1,ENO2
Drug	CID000000845	histidinol phosphate	Stitch	3.6e-05	0.444	0.00279	0.0279	3	19	BCAT1,ENO1,ENO2
Drug	ctd:D014284	Triiodothyronine	CTD	3.65e-05	0.451	0.00282	0.0282	9	477	TUBA1B,TUBB4B,UCP2,TUBB2B,HUNK,ENO1,NCAPG2,SLC2A1,ADD2
Drug	ctd:D007545	Isoproterenol	CTD	3.84e-05	0.473	0.00294	0.0294	13	1016	POSTN,TUBA1B,DDIT4,UCP2,TUBB,H1-4,BCAT1,AK4,LDHA,ENO1,HSPA2,FKBP5,SLC2A1
Drug	CID000388944	AC1L8WWP	Stitch	4.09e-05	0.504	0.00309	0.0309	4	56	TUBB4B,TUBA1C,TUBB,TUBB2B
Drug	CID000008035	2,5-hexanedione	Stitch	4.09e-05	0.504	0.00309	0.0309	4	56	TUBB4B,TUBA1C,TUBB,TUBB2B
Drug	CID000445091	B-Ms	Stitch	4.55e-05	0.561	0.00338	0.0338	5	114	TUBB4B,TNC,TUBA1C,TUBB,TUBB2B
Drug	CID000388945	epo906	Stitch	4.55e-05	0.561	0.00338	0.0338	5	114	TUBA1B,TUBB4B,TUBA1C,TUBB,TUBB2B
Drug	CID000107778	HU-211	Stitch	4.55e-05	0.561	0.00338	0.0338	5	114	TUBB4B,TUBA1C,TUBB,TUBB2B,GRM2
Drug	ctd:C059765	amphotericin B, deoxycholate drug combination	CTD	4.65e-05	0.574	0.00343	0.0343	8	379	POSTN,LIG1,TNC,MTHFD2,CAPG,TUBB,TUBB2B,ENO2
Drug	CID000014917	fluoride	Stitch	4.73e-05	0.583	0.00347	0.0347	7	278	PHF19,H1-0,H1-4,AK4,H1-1,ENO1,ENO2
Drug	CID000003121	valproate	Stitch	4.83e-05	0.595	0.00352	0.0352	8	381	TUBB4B,PCDHGC4,TUBA1C,H1-0,TUBB,H1-4,H1-1,TUBB2B
Drug	CID000003310	E-PEG	Stitch	5.03e-05	0.62	0.00365	0.0365	10	621	LIG1,TUBB4B,TUBA1C,H1-0,TUBB,H1-4,H1-1,TUBB2B,LDHA,ENO2
Drug	ctd:D017258	Medroxyprogesterone Acetate	CTD	5.58e-05	0.689	0.00403	0.0403	8	389	FBLN1,PDGFB,TNC,MTHFD2,ACP3,BCAT1,LDHA,FKBP5
Drug	6433_UP	5707885; Up 200; 50uM; MCF7; HT_HG-U133A	Broad Institute CMAP Up	5.63e-05	0.694	0.00403	0.0403	6	195	DDIT4,APOLD1,ACOT7,GRM2,TRIM36,ENO1
Drug	CID000010205	plumbagin	Stitch	5.74e-05	0.707	0.00409	0.0409	4	61	TUBB4B,TUBA1C,TUBB,TUBB2B
Drug	CID000000222	ammonia	Stitch	6.03e-05	0.744	0.00428	0.0427	9	509	TUBB4B,MTHFD2,TUBA1C,TUBB,TUBB2B,LDHA,ENO1,ENO2,PCK2
Drug	CID000029393	oryzalin	Stitch	6.51e-05	0.803	0.00459	0.0459	4	63	TUBB4B,TUBA1C,TUBB,TUBB2B
Drug	CID000101863	dimethyl chlorophosphate	Stitch	6.92e-05	0.854	0.00469	0.0469	2	4	ENO1,ENO2
Drug	CID011969443	[2-(oxidoamino)-2-oxoethyl]phosphonic acid	Stitch	6.92e-05	0.854	0.00469	0.0469	2	4	ENO1,ENO2
Drug	CID003037152	3-aminoenolpyruvate-2-phosphate	Stitch	6.92e-05	0.854	0.00469	0.0469	2	4	ENO1,ENO2
Drug	CID000445375	2-ptz	Stitch	6.92e-05	0.854	0.00469	0.0469	2	4	ENO1,ENO2
Drug	CID000226271	tricyclohexylammonium	Stitch	6.92e-05	0.854	0.00469	0.0469	2	4	ENO1,ENO2
Drug	CID000079723	PIPES	Stitch	6.93e-05	0.854	0.00469	0.0469	4	64	TUBB4B,TUBA1C,TUBB,TUBB2B
Drug	CID000656407	AAGTP	Stitch	6.93e-05	0.854	0.00469	0.0469	4	64	TUBB4B,TUBA1C,TUBB,TUBB2B
Drug	ctd:D004317	Doxorubicin	CTD	8.17e-05	1	0.0055	0.055	17	1767	POSTN,LIG1,TTF2,DDIT4,FBLN1,TNC,STK26,UCP2,TUBB,H1-4,BCAT1,AK4,LDHA,HSPA2,FKBP5,SLC2A1,CA3
Drug	CID000004795	AC1L1IZ2	Stitch	8.29e-05	1	0.00556	0.0556	7	304	LIG1,TUBB4B,TUBA1C,TUBB,AK4,TUBB2B,MYO5C
Drug	ctd:C440850	2,4,3',5'-tetramethoxystilbene	CTD	8.43e-05	1	0.00562	0.0562	3	25	TUBB4B,TUBB,TUBB2B
Drug	CID000040839	vindesine	Stitch	8.79e-05	1	0.00581	0.0581	4	68	TUBB4B,TUBA1C,TUBB,TUBB2B
Drug	CID000005569	trifluralin	Stitch	8.81e-05	1	0.00581	0.0581	5	131	TUBB4B,TUBA1C,TUBB,TUBB2B,TRIM36
Drug	CID006445540	ixabepilone	Stitch	9.31e-05	1	0.00609	0.0609	4	69	TUBB4B,TUBA1C,TUBB,TUBB2B
Drug	CID000003779	isoproterenol	Stitch	9.33e-05	1	0.00609	0.0609	10	669	TUBB4B,CLCNKB,TUBA1C,UCP2,TUBB,TUBB2B,LDHA,PCK2,PKN3,MYO5C
Drug	ctd:D010126	Ozone	CTD	9.62e-05	1	0.00625	0.0624	14	1273	RAB38,LIG1,DDIT4,TUBB4B,APOLD1,TNC,MTHFD2,ACOT7,SLC28A3,LDHA,ENO1,NCAPG2,FKBP5,CA3
Drug	CID000001060	pyruvic acid	Stitch	0.000102	1	0.00657	0.0656	8	424	UCP2,BCAT1,AK4,LDHA,ENO1,ENO2,SLC2A1,PCK2
Drug	CID000000238	laevadosin	Stitch	0.000103	1	0.00659	0.0658	17	1800	TUBA1B,LIG1,TUBB4B,PDGFB,MTHFD2,STK26,TUBA1C,UCP2,AK4,TUBB2B,HUNK,LDHA,ENO1,ENO2,PCK2,PKN3,MYO5C
Drug	CID005074902	syntide-2	Stitch	0.000104	1	0.00665	0.0665	4	71	H1-0,H1-4,H1-1,PKN3
Drug	ctd:C002791	bismuth tripotassium dicitrate	CTD	0.000105	1	0.00668	0.0668	5	136	BCAT1,LDHA,ENO1,ENO2,SLC2A1
Drug	CID000000934	nickel	Stitch	0.000112	1	0.00703	0.0702	9	552	LIG1,TUBB4B,TUBA1C,H1-0,TUBB,H1-4,H1-1,TUBB2B,CA3
Drug	CID000000621	NSC82625	Stitch	0.000113	1	0.00703	0.0702	5	138	LIG1,AK4,LDHA,ENO1,ADD2
Drug	CID000014471	N-methylacrylamide	Stitch	0.000115	1	0.00703	0.0702	2	5	ENO1,ENO2
Drug	CID000000145	AC1L1CAI	Stitch	0.000115	1	0.00703	0.0702	2	5	ENO1,ENO2
Drug	CID000151938	tartronate semialdehyde phosphate	Stitch	0.000115	1	0.00703	0.0702	2	5	ENO1,ENO2
Drug	CID000191423	2-phospho-3-butenoic acid	Stitch	0.000115	1	0.00703	0.0702	2	5	ENO1,ENO2
Drug	CID000006168	etimizol	Stitch	0.000115	1	0.00703	0.0702	2	5	HMGN2,CA3
Drug	CID000000561	1-Pdmsp	Stitch	0.000115	1	0.00703	0.0702	2	5	ENO1,ENO2
Drug	CID000151289	evodiamine	Stitch	0.000116	1	0.00704	0.0704	4	73	TUBB4B,TUBA1C,TUBB,TUBB2B
Drug	CID003496889	Amphoterin	Stitch	0.000117	1	0.00704	0.0704	5	139	CAPG,H1-0,H1-4,HMGN2,H1-1
Drug	ctd:C088658	zoledronic acid	CTD	0.000123	1	0.00737	0.0737	15	1472	TUBA1B,DDIT4,TUBB4B,FBLN1,AGPAT5,CLCNKB,RNFT2,TNC,ACP3,TUBA1C,TUBB,TUBAP2,SLC28A3,TUBB2B,NOSTRIN
Drug	CID000000450	17alpha-estradiol	Stitch	0.000123	1	0.00737	0.0737	14	1303	TUBB4B,FBLN1,SLC4A8,PDGFB,CLCNKB,TUBA1C,H1-0,TUBB,H1-4,H1-1,TUBB2B,GRM2,LDHA,ENO2
Drug	CID000000754	glycerol-3-phosphate	Stitch	0.000127	1	0.00755	0.0755	6	226	AGPAT5,AK4,LDHA,ENO1,ENO2,PCK2
Drug	CID000005430	thiabendazole	Stitch	0.000136	1	0.00804	0.0804	4	76	TUBB4B,TUBA1C,TUBB,TUBB2B
Drug	CID000003816	NSC759587	Stitch	0.00014	1	0.00824	0.0824	8	444	NETO2,TNC,H1-0,H1-4,H1-1,GRM2,ENO2,PKN3
Drug	CID000003696	imipramine	Stitch	0.000157	1	0.00917	0.0916	6	235	TUBB4B,TUBA1C,TUBB,TUBB2B,LDHA,CALN1
Drug	CID000004789	phlorizine	Stitch	0.000158	1	0.00917	0.0916	4	79	SLC28A3,LDHA,SLC2A1,PCK2
Drug	CID000005532	Trapoxin B	Stitch	0.000158	1	0.00917	0.0916	4	79	PDGFB,H1-0,H1-4,H1-1
Drug	ctd:C013525	ENNG	CTD	0.000162	1	0.00938	0.0938	3	31	TUBB4B,ENO1,HSPA2
Drug	CID000003413	forskolin from Coleus forskohlii	Stitch	0.000163	1	0.00938	0.0938	12	1013	TTF2,TUBB4B,PDGFB,TUBA1C,UCP2,TUBB,TUBB2B,GRM2,AQP6,SLC2A1,PCK2,PKN3
Drug	CID000005672	vinorelbine base	Stitch	0.000165	1	0.00949	0.0949	4	80	TUBB4B,TUBA1C,TUBB,TUBB2B
Drug	CID000656641	C12E9	Stitch	0.000172	1	0.0097	0.097	2	6	PDGFB,UCP2
Drug	CID000068207	dimidium	Stitch	0.000172	1	0.0097	0.097	2	6	ENO1,ENO2
Drug	CID000580665	Z(2-Cl)-OSu	Stitch	0.000172	1	0.0097	0.097	2	6	ENO1,ENO2
Drug	CID000445461	4-(N,N-dimethylamino)cinnamoyl-CoA	Stitch	0.000172	1	0.0097	0.097	2	6	ENO1,ENO2
Drug	CID000005668	NSC91998	Stitch	0.000174	1	0.00973	0.0973	4	81	TUBB4B,TUBA1C,TUBB,TUBB2B
Drug	CID000448219	m1 C	Stitch	0.000179	1	0.00997	0.0996	3	32	H1-4,ENO1,ENO2
Drug	CID000004914	procaine	Stitch	0.000183	1	0.0101	0.101	5	153	TUBB4B,TUBA1C,TUBB,TUBB2B,PKN3
Drug	CID000000544	arsenite	Stitch	0.000188	1	0.0104	0.104	7	347	LIG1,DDIT4,H1-0,H1-4,H1-1,HSPA2,AQP6
Drug	CID000001003	phosphate	Stitch	0.000196	1	0.0108	0.108	16	1715	POSTN,TUBA1B,LIG1,TUBB4B,AGPAT5,APOLD1,MTHFD2,ACP3,TUBA1C,AK4,TUBB2B,DEPDC7,LDHA,ENO1,ENO2,PCK2
Drug	CID000000197	AdPK	Stitch	0.000214	1	0.0117	0.117	15	1548	TUBA1B,TUBB4B,PDGFB,MTHFD2,STK26,TUBA1C,AK4,TUBB2B,HUNK,LDHA,ENO1,ENO2,PCK2,PKN3,MYO5C
Drug	ctd:C100573	prostaglandin A1	CTD	0.000214	1	0.0117	0.117	3	34	TUBB,LDHA,ENO1
Drug	CID000078165	2-(N-morpholino)ethanesulfonic acid	Stitch	0.000219	1	0.0119	0.119	4	86	TUBB4B,TUBA1C,TUBB,TUBB2B
Drug	ctd:D017313	Fenretinide	CTD	0.000224	1	0.0121	0.121	6	251	DDIT4,MTHFD2,TUBB,HMGN2,LDHA,HSPA2
Drug	CID000005056	trans-3,4,5-trihydroxystilbene	Stitch	0.00023	1	0.0124	0.124	9	608	TUBB4B,PDGFB,IL17B,TUBA1C,TUBB,TUBB2B,GRM2,ENO1,ENO2
Drug	ctd:C026305	cobalt sulfate	CTD	0.000234	1	0.0125	0.125	3	35	LDHA,ENO1,ENO2
Drug	CID000007877	N-tert-butylacrylamide	Stitch	0.000241	1	0.0127	0.127	2	7	ENO1,ENO2
Drug	CID000152659	glycidol phosphate	Stitch	0.000241	1	0.0127	0.127	2	7	ENO1,ENO2
Drug	CID000126839	lavendustin C6	Stitch	0.000241	1	0.0127	0.127	2	7	ENO1,ENO2
Drug	CID000360637	CPEP	Stitch	0.000241	1	0.0127	0.127	2	7	ENO1,ENO2
Drug	CID000006410	tert-butyl hydroperoxide	Stitch	0.000244	1	0.0128	0.128	11	902	TUBA1B,FBLN1,RNFT2,APOLD1,TAPBPL,TUBB2B,LDHA,NCAPG2,ADD2,CA3,MYO5C
Drug	CID000004865	C22H22O8	Stitch	0.000252	1	0.0131	0.131	5	164	POSTN,TUBB4B,TUBA1C,TUBB,TUBB2B
Drug	ctd:D064704	Levofloxacin	CTD	0.000252	1	0.0131	0.131	5	164	TUBB4B,TUBA1C,TUBB,HMGN2,FKBP5
Drug	CID005326793	Pe v	Stitch	0.000252	1	0.0131	0.131	5	164	H1-0,H1-4,H1-1,LDHA,ENO2
Drug	ctd:C025256	nonylphenol	CTD	0.000254	1	0.0131	0.131	8	485	RNFT2,MTHFD2,UCP2,GRM2,LDHA,ENO1,ENO2,PCK2
Drug	CID000013072	3-tert-butylphenyl-N-methyl-carbamate	Stitch	0.000255	1	0.0131	0.131	3	36	H1-0,H1-4,H1-1
Drug	2145_DN	Emetine dihydrochloride [316-42-7]; Down 200; 7.2uM; HL60; HT_HG-U133A	Broad Institute CMAP Down	0.000259	1	0.0133	0.133	5	165	AGPAT5,NETO2,BCAT1,ENO2,SLC2A1
Drug	CID000448838	heparin disaccharide iii-S	Stitch	0.000276	1	0.0141	0.141	3	37	H1-0,H1-4,H1-1
Drug	CID000005798	benzimidazole	Stitch	0.000295	1	0.015	0.15	4	93	TUBB4B,TUBA1C,TUBB,TUBB2B
Drug	978_UP	pyrvinium pamoate; Up 200; 1.25uM; MCF7; HT_HG-U133A_EA	Broad Institute CMAP Up	0.000298	1	0.015	0.15	5	170	DDIT4,FBLN1,SYNGR3,TRIM36,PCK2
Drug	CID000000059	2-phosphoglycerate	Stitch	0.000308	1	0.0155	0.155	4	94	TUBB4B,LDHA,ENO1,ENO2
Drug	CID000000280	CO(2	Stitch	0.000316	1	0.0158	0.158	7	378	POSTN,BCAT1,LDHA,ENO1,ENO2,PCK2,CA3
Drug	CID000128030	UR-12633	Stitch	0.00032	1	0.0159	0.159	2	8	ACP3,LDHA
Drug	CID010889109	macrophomate	Stitch	0.00032	1	0.0159	0.159	2	8	ENO1,ENO2
Drug	ctd:D012969	Sodium Fluoride	CTD	0.000326	1	0.0161	0.161	11	933	TUBA1B,TUBB4B,NETO2,TUBA1C,TUBB,AK4,RCC1,TUBB2B,DEPDC7,LDHA,ENO1
Drug	CID000003426	Laevuflex	Stitch	0.000344	1	0.017	0.17	6	272	ACP3,LDHA,ENO1,ENO2,SLC2A1,PCK2
Drug	CID000002832	NSC3096	Stitch	0.000361	1	0.0177	0.177	4	98	TUBB4B,TUBA1C,TUBB,TUBB2B
Drug	CID000000730	guanosine 5'-diphosphate disodium salt	Stitch	0.000368	1	0.0178	0.178	9	648	TUBB4B,LINGO1,TUBA1C,UCP2,TUBB,RCC1,TUBB2B,DEPDC7,PCK2
Drug	1598_DN	Colchicine [64-86-8]; Down 200; 10uM; HL60; HG-U133A	Broad Institute CMAP Down	0.000368	1	0.0178	0.178	5	178	TUBB4B,UCP2,BCAT1,RCC1,PUS7
Drug	4716_UP	0175029-0000 [211245-78-2]; Up 200; 1uM; MCF7; HT_HG-U133A	Broad Institute CMAP Up	0.000368	1	0.0178	0.178	5	178	DDIT4,FBLN1,APOLD1,BCAT1,SLC2A1
Drug	ctd:C020758	indium trichloride	CTD	0.000375	1	0.0182	0.182	3	41	TUBA1C,TUBB2B,ENO1
Drug	4721_UP	Alexidine dihydrochloride [22573-93-9]; Up 200; 6.8uM; MCF7; HT_HG-U133A	Broad Institute CMAP Up	0.000377	1	0.0182	0.182	5	179	DDIT4,APOLD1,TAPBPL,H1-4,PCK2
Drug	CID000001209	L-quisqualic acid	Stitch	0.000387	1	0.0185	0.185	5	180	TUBB4B,TUBA1C,TUBB,TUBB2B,GRM2
Drug	1765_DN	Ellipticine [519-23-3]; Down 200; 16.2uM; HL60; HG-U133A	Broad Institute CMAP Down	0.000387	1	0.0185	0.185	5	180	DDIT4,MTHFD2,UCP2,PCK2,CDCA4
Drug	1786_DN	Chelidonine monohydrate (+) [476-32-4]; Down 200; 10.8uM; HL60; HG-U133A	Broad Institute CMAP Down	0.000397	1	0.0189	0.189	5	181	TUBB4B,PDGFB,UCP2,ENO2,PCK2
Drug	CID000163790	NBDG	Stitch	0.000411	1	0.0193	0.193	2	9	ENO2,SLC2A1
Drug	CID000000562	AC1L19IJ	Stitch	0.000411	1	0.0193	0.193	2	9	ENO1,ENO2
Drug	CID005460479	A-state	Stitch	0.000411	1	0.0193	0.193	2	9	TNC,NCAPG2
Drug	CID000000837	AC1L1A4W	Stitch	0.000411	1	0.0193	0.193	2	9	ENO1,ENO2
Drug	7198_UP	Podophyllotoxin [518-28-5]; Up 200; 9.6uM; MCF7; HT_HG-U133A	Broad Institute CMAP Up	0.000417	1	0.0195	0.195	5	183	GRTP1,CAPG,SYNGR3,H1-4,ENO2
Drug	ctd:C548651	2-(1'H-indolo-3'-carbonyl)thiazole-4-carboxylic acid methyl ester	CTD	0.000422	1	0.0196	0.196	10	807	POSTN,APCDD1,APOLD1,NETO2,TAPBPL,MTHFD2,ACP3,UCP2,NOSTRIN,SPATA13
Drug	CID000129363	Spkk	Stitch	0.000433	1	0.02	0.2	3	43	H1-0,H1-4,H1-1
Drug	CID000108169	Taxane	Stitch	0.000436	1	0.02	0.2	4	103	TUBB4B,TUBA1C,TUBB,TUBB2B
Drug	CID000005591	troglitazone	Stitch	0.000437	1	0.02	0.2	8	526	PDGFB,IL17B,UCP2,TUBB,BCAT1,HSPA2,SLC2A1,PCK2
Drug	CID000099058	6-o-phosphonohexose	Stitch	0.000438	1	0.02	0.2	5	185	AK4,LDHA,ENO1,SLC2A1,PCK2
Drug	944_UP	5252917; Up 200; 14uM; MCF7; HT_HG-U133A_EA	Broad Institute CMAP Up	0.000438	1	0.02	0.2	5	185	DDIT4,PDGFB,APOLD1,RCC1,TRIM36
Drug	ctd:C543008	bis(4-hydroxyphenyl)sulfone	CTD	0.00045	1	0.0205	0.205	7	401	DDIT4,MIR210HG,APCDD1,UCP2,AIF1L,ENO2,SLC2A1
Drug	CID000060866	QS-21	Stitch	0.000452	1	0.0205	0.205	4	104	TNC,ENO1,ENO2,PCK2
Drug	CID000013342	vinblastine	Stitch	0.000483	1	0.0218	0.218	5	189	TUBA1B,TUBB4B,TUBA1C,TUBB,TUBB2B
Drug	ctd:D012402	Rotenone	CTD	0.000485	1	0.0218	0.218	11	978	TUBA1B,DDIT4,TUBB4B,AGPAT5,TUBA1C,UCP2,TUBB,TUBB2B,LDHA,FKBP5,SLC2A1
Drug	ctd:C006418	adrenocorticotropin zinc	CTD	0.000486	1	0.0218	0.218	4	106	DDIT4,BCAT1,FKBP5,CA3
Drug	CID000163897	GH 5	Stitch	0.000495	1	0.0221	0.221	3	45	H1-0,H1-4,H1-1
Drug	CID000002513	dimethylarsinic acid	Stitch	0.000503	1	0.0224	0.224	4	107	TUBB4B,TUBA1C,TUBB,TUBB2B
Drug	CID000066161	MAPS	Stitch	0.000507	1	0.0224	0.224	5	191	TUBA1B,TUBB4B,TUBA1C,TUBB,TUBB2B
Drug	CID000160814	pyrene-4,5-dione	Stitch	0.000512	1	0.0224	0.224	2	10	ENO1,ENO2
Drug	CID000345732	L-fuconic acid	Stitch	0.000512	1	0.0224	0.224	2	10	ENO1,ENO2
Drug	CID000014989	aloin B	Stitch	0.000512	1	0.0224	0.224	2	10	LDHA,ENO1
Drug	CID000010264	xylonate	Stitch	0.000512	1	0.0224	0.224	2	10	ENO1,ENO2
Drug	4743_DN	Fenbufen [36330-85-5]; Down 200; 15.8uM; MCF7; HT_HG-U133A	Broad Institute CMAP Down	0.000519	1	0.0226	0.226	5	192	PDGFB,RNFT2,RCC1,TRIM36,ENO2
Drug	CID003081274	N-myristoyl-rkrtlrrl	Stitch	0.000528	1	0.0229	0.229	3	46	H1-0,H1-4,H1-1
Drug	5531_UP	Dropropizine (R,S) [17692-31-8]; Up 200; 17uM; MCF7; HT_HG-U133A	Broad Institute CMAP Up	0.000544	1	0.0235	0.234	5	194	APOLD1,CAPG,H1-4,RCC1,ENO2
Drug	5104_DN	Flumequine [42835-25-6]; Down 200; 15.4uM; PC3; HT_HG-U133A	Broad Institute CMAP Down	0.000544	1	0.0235	0.234	5	194	DDIT4,PDGFB,APOLD1,RCC1,SLC2A1
Drug	ctd:C057693	troglitazone	CTD	0.000546	1	0.0235	0.234	13	1329	LIG1,TTF2,DDIT4,PDGFB,PHF19,CAPG,UCP2,ACOT7,ENO1,HSPA2,SLC2A1,PCK2,PKN3
Drug	1498_DN	Niclosamide [50-65-7]; Down 200; 12.2uM; MCF7; HT_HG-U133A	Broad Institute CMAP Down	0.000557	1	0.0237	0.237	5	195	AGPAT5,GRTP1,RNFT2,CCDC15,HSPA2
Drug	4466_DN	Rapamycin; Down 200; 0.1uM; PC3; HT_HG-U133A	Broad Institute CMAP Down	0.000557	1	0.0237	0.237	5	195	DDIT4,GRTP1,H1-4,RCC1,FKBP5
Drug	5834_UP	Piperacetazine [3819-00-9]; Up 200; 9.8uM; PC3; HT_HG-U133A	Broad Institute CMAP Up	0.000557	1	0.0237	0.237	5	195	FBLN1,GRTP1,PDGFB,APOLD1,UCP2
Drug	6905_DN	Orlistat; Down 200; 10uM; MCF7; HT_HG-U133A	Broad Institute CMAP Down	0.00057	1	0.0239	0.239	5	196	UCP2,H1-0,ACOT7,RCC1,ENO1
Drug	4347_DN	Nialamide [51-12-7]; Down 200; 13.4uM; MCF7; HT_HG-U133A	Broad Institute CMAP Down	0.00057	1	0.0239	0.239	5	196	PDGFB,GPR39,H1-4,RCC1,FKBP5
Drug	6902_DN	0297417-0002B [362658-29-5]; Down 200; 10uM; MCF7; HT_HG-U133A	Broad Institute CMAP Down	0.00057	1	0.0239	0.239	5	196	H1-0,ACOT7,RCC1,ENO1,HSPA2
Drug	4675_DN	Thioperamide maleate [106243-16-7]; Down 200; 9.8uM; PC3; HT_HG-U133A	Broad Institute CMAP Down	0.00057	1	0.0239	0.239	5	196	TTF2,PDGFB,TNC,SYNGR3,H1-4
Drug	4499_DN	Clidinium bromide [3485-62-9]; Down 200; 9.2uM; PC3; HT_HG-U133A	Broad Institute CMAP Down	0.000583	1	0.0241	0.241	5	197	SLC4A8,PDGFB,H1-0,RCC1,FKBP5
Drug	5537_UP	Bupivacaine hydrochloride [18010-40-7]; Up 200; 12.4uM; MCF7; HT_HG-U133A	Broad Institute CMAP Up	0.000583	1	0.0241	0.241	5	197	APOLD1,CAPG,H1-4,RCC1,FKBP5
Drug	7149_UP	Aconitine [302-27-2]; Up 200; 6.2uM; PC3; HT_HG-U133A	Broad Institute CMAP Up	0.000583	1	0.0241	0.241	5	197	TTF2,FBLN1,H1-0,RCC1,FKBP5
Drug	6911_DN	NS-398; Down 200; 10uM; MCF7; HT_HG-U133A	Broad Institute CMAP Down	0.000583	1	0.0241	0.241	5	197	LIG1,REXO5,SLC4A8,UCP2,ENO1
Drug	4503_DN	Furosemide [54-31-9]; Down 200; 12uM; PC3; HT_HG-U133A	Broad Institute CMAP Down	0.000583	1	0.0241	0.241	5	197	FBLN1,GRTP1,SYNGR3,H1-0,RCC1
Drug	5838_UP	Doxycycline hydrochloride [10592-13-9]; Up 200; 8.4uM; PC3; HT_HG-U133A	Broad Institute CMAP Up	0.000597	1	0.0244	0.244	5	198	PDGFB,APOLD1,SYNGR3,H1-4,PCK2
Drug	3219_DN	Clorgyline hydrochloride [17780-75-5]; Down 200; 13uM; MCF7; HT_HG-U133A	Broad Institute CMAP Down	0.000597	1	0.0244	0.244	5	198	GRTP1,PDGFB,RNFT2,H1-4,RCC1
Drug	CID000000970	oxaloacetate	Stitch	0.000597	1	0.0244	0.244	5	198	BCAT1,LDHA,ENO1,ENO2,PCK2
Drug	CID000005186	Scriptaid	Stitch	0.000599	1	0.0244	0.244	3	48	H1-0,H1-4,H1-1
Drug	5920_UP	rotenone; Up 200; 1uM; PC3; HT_HG-U133A	Broad Institute CMAP Up	0.000611	1	0.0247	0.247	5	199	FBLN1,APOLD1,ACP3,SYNGR3,RCC1
Drug	5756_DN	Thiethylperazine malate [52239-63-1]; Down 200; 6uM; PC3; HT_HG-U133A	Broad Institute CMAP Down	0.000611	1	0.0247	0.247	5	199	FBLN1,REXO5,PDGFB,APOLD1,TNC
Drug	CID000412666	N-benzyl-5H-purin-6-amine	Stitch	0.000625	1	0.0252	0.252	2	11	POSTN,TNC
Drug	CID000075552	diallyl tetrasulfide	Stitch	0.000639	1	0.0256	0.256	4	114	TUBB4B,TUBA1C,TUBB,TUBB2B
Drug	CID000000724	3-phosphoglycerate	Stitch	0.000639	1	0.0256	0.256	4	114	LDHA,ENO1,ENO2,PCK2
Drug	ctd:D003994	Bucladesine	CTD	0.00064	1	0.0256	0.256	6	306	TNC,MTHFD2,BCAT1,LDHA,FKBP5,SLC2A1
Drug	ctd:C511402	Grape Seed Proanthocyanidins	CTD	0.000643	1	0.0256	0.256	10	852	LIG1,PCDHGC4,PHF19,CLCNKB,SYNGR3,TUBB2B,ENO1,ENO2,CALN1,MYO5C
Drug	ctd:C004656	chloroacetaldehyde	CTD	0.000651	1	0.0258	0.258	6	307	DDIT4,BCAT1,AK4,ENO1,ENO2,SLC2A1
Drug	ctd:C041786	palm oil	CTD	0.000654	1	0.0259	0.259	15	1720	POSTN,DDIT4,GRTP1,APCDD1,NETO2,TNC,CAPG,UCP2,TUBB,ACOT7,NCAPG2,FKBP5,SLC2A1,CA3,MYO5C
Drug	CID003076716	AK-3	Stitch	0.000675	1	0.0265	0.265	3	50	AK4,LDHA,ENO1
Drug	CID006918638	belinostat	Stitch	0.000675	1	0.0265	0.265	3	50	H1-0,H1-4,H1-1
Drug	CID005460104	phosphatidate	Stitch	0.000699	1	0.0274	0.274	7	432	DDIT4,AGPAT5,PDGFB,H1-0,H1-4,H1-1,PKN3
Drug	ctd:D013866	Thioguanine	CTD	0.000716	1	0.0279	0.279	3	51	LIG1,ACP3,FKBP5
Drug	CID000005360	suramin	Stitch	0.00073	1	0.0284	0.284	5	207	PDGFB,TNC,LDHA,NCAPG2,PKN3
Drug	ctd:D013849	Thimerosal	CTD	0.000747	1	0.0289	0.289	12	1199	TUBB4B,MIR210HG,SYNGR3,UCP2,H1-0,H1-4,AK4,LDHA,ENO1,ENO2,SLC2A1,PKN3
Drug	CID000000329	AC1L18ZV	Stitch	0.000748	1	0.0289	0.289	2	12	ENO1,ENO2
Drug	CID000001005	phosphoenolpyruvate	Stitch	0.000778	1	0.03	0.3	5	210	MTHFD2,LDHA,ENO1,ENO2,PCK2
Drug	CID000065351	APDC	Stitch	0.000782	1	0.0301	0.301	6	318	IL17B,H1-0,H1-4,H1-1,GRM2,PKN3
Drug	CID000004568	CAS 1400-61-9	Stitch	0.000801	1	0.0307	0.307	3	53	H1-0,H1-4,H1-1
Drug	CID000439177	glycogen	Stitch	0.00081	1	0.0309	0.309	7	443	H1-0,H1-4,H1-1,LDHA,ENO2,SLC2A1,PCK2
Drug	CID000000224	AMP group	Stitch	0.000819	1	0.0311	0.311	8	579	LIG1,APOLD1,GPR39,AK4,LDHA,ENO1,ENO2,PCK2
Drug	CID000005083	Ro 31-8220	Stitch	0.000821	1	0.0311	0.311	6	321	PDGFB,H1-0,H1-4,H1-1,GRM2,PKN3
Drug	CID000052923	NaBu	Stitch	0.000824	1	0.0311	0.311	4	122	H1-0,H1-4,H1-1,ENO1
Drug	CID000069711	5-fluoroorotic acid	Stitch	0.000824	1	0.0311	0.311	4	122	POSTN,LIG1,UCP2,ENO1
Drug	CID000007843	butane	Stitch	0.00085	1	0.032	0.319	4	123	PHF19,H1-0,H1-4,H1-1
Drug	CID006857426	Phosphoryl	Stitch	0.000865	1	0.0324	0.324	5	215	LIG1,ACP3,AK4,ENO1,PCK2
Drug	CID000100074	Kemptide	Stitch	0.000876	1	0.0326	0.326	4	124	H1-0,H1-4,H1-1,PKN3
Drug	CID000148195	lonafarnib	Stitch	0.000876	1	0.0326	0.326	4	124	TUBB4B,TUBA1C,TUBB,TUBB2B
Drug	ctd:D008694	Methamphetamine	CTD	0.000892	1	0.033	0.33	13	1401	TUBA1B,DDIT4,TUBB4B,PDGFB,CLCNKB,APOLD1,MTHFD2,TUBB,GRM2,ENO1,ENO2,PKN3,ADD2
Drug	CID000161376	5-methyl-dCTP	Stitch	0.000893	1	0.033	0.33	3	55	H1-0,H1-4,H1-1
Drug	CID000363885	NSC-629231	Stitch	0.000893	1	0.033	0.33	3	55	H1-0,H1-4,H1-1
Drug	ctd:C005556	propionaldehyde	CTD	0.000967	1	0.0356	0.356	16	1981	LINGO1,PDGFB,PHF19,APOLD1,TAPBPL,MIS18A,CAPG,UCP2,H1-4,CCDC15,HMGN2,AIF1L,TRIM36,ENO2,HSPA2,SLC2A1
Drug	CID000028780	benomyl	Stitch	0.000986	1	0.036	0.36	4	128	TUBB4B,TUBA1C,TUBB,TUBB2B
Drug	CID000114924	tetradecylthioacetic acid	Stitch	0.000986	1	0.036	0.36	4	128	PDGFB,UCP2,ACOT7,ENO2
Drug	CID000000925	coenzyme 1	Stitch	0.000987	1	0.036	0.36	8	596	LIG1,MTHFD2,H1-0,H1-4,BCAT1,H1-1,LDHA,PCK2
Drug	CID000010701	2-nitroimidazole	Stitch	0.00102	1	0.0369	0.369	4	129	TUBB4B,TUBA1C,TUBB,TUBB2B
Drug	ctd:D005947	Glucose	CTD	0.00102	1	0.0369	0.369	13	1421	LINGO1,MTHFD2,CAPG,UCP2,ACOT7,BCAT1,HUNK,TRIM36,LDHA,ENO1,ENO2,SLC2A1,PCK2
Drug	CID006603792	B-43	Stitch	0.00103	1	0.037	0.37	2	14	ENO1,ENO2
Drug	CID002733955	Hecameg	Stitch	0.00103	1	0.037	0.37	2	14	ENO1,ENO2
Drug	CID000004775	4-PBA	Stitch	0.00104	1	0.0373	0.373	5	224	FBLN1,H1-0,H1-4,H1-1,HSPA2
Drug	CID000007894	isopentylamine	Stitch	0.00104	1	0.0374	0.374	3	58	LDHA,ENO1,ENO2
Drug	ctd:C002741	N-nitrosomorpholine	CTD	0.00107	1	0.0383	0.383	6	338	TUBA1C,TUBB2B,LDHA,ENO1,SLC2A1,CA3
Drug	ctd:C076994	perfluorooctane sulfonic acid	CTD	0.00108	1	0.0386	0.386	14	1616	POSTN,DDIT4,TUBB4B,STK26,ACP3,UCP2,ACOT7,DEPDC7,LDHA,ENO1,ENO2,HSPA2,FKBP5,PCK2
Drug	CID000001110	succinate	Stitch	0.00109	1	0.0386	0.386	6	339	UCP2,AK4,LDHA,ENO1,ENO2,PCK2
Drug	ctd:D020122	tert-Butylhydroperoxide	CTD	0.00109	1	0.0386	0.386	15	1808	TUBA1B,LIG1,DDIT4,FBLN1,RNFT2,APOLD1,TAPBPL,TNC,ACOT7,AK4,TUBB2B,HSPA2,NCAPG2,ADD2,MYO5C
Drug	ctd:D018818	Fenoldopam	CTD	0.0011	1	0.0386	0.386	3	59	TUBB4B,TNC,TUBB
Drug	CID000001292	PPCM	Stitch	0.0011	1	0.0386	0.386	3	59	LDHA,ENO1,ENO2
Drug	CID000448618	AC1L9M5N	Stitch	0.00114	1	0.0399	0.399	4	133	H1-0,H1-4,H1-1,NCAPG2
Drug	ctd:D002509	Cephaloridine	CTD	0.00114	1	0.04	0.4	7	470	LIG1,DDIT4,FBLN1,APOLD1,MTHFD2,H1-1,ENO2
Drug	CID006918714	SK-7041	Stitch	0.00115	1	0.0402	0.402	3	60	H1-0,H1-4,H1-1
Drug	ctd:D008344	Maneb	CTD	0.00117	1	0.0407	0.407	6	344	TUBA1B,DDIT4,TUBB,ENO1,ENO2,FKBP5
Drug	CID000004831	pipemidic acid	Stitch	0.00118	1	0.0407	0.407	2	15	ENO1,ENO2
Drug	ctd:C049098	diallyl phthalate	CTD	0.00118	1	0.0407	0.407	2	15	TUBB4B,TUBB
Drug	CID000449311	1 IN	Stitch	0.00118	1	0.0407	0.407	2	15	ENO1,ENO2
Drug	CID000000762	GTP - Na	Stitch	0.00118	1	0.0407	0.407	10	923	TUBA1B,DDIT4,TUBB4B,TUBA1C,TUBB,RCC1,TUBB2B,DEPDC7,PCK2,PKN3
Drug	ctd:D002392	Catechin	CTD	0.00123	1	0.0423	0.423	10	928	LIG1,PCDHGC4,PHF19,CLCNKB,SYNGR3,UCP2,TUBB2B,PCK2,CALN1,MYO5C
Drug	CID000023830	HEPES	Stitch	0.00123	1	0.0423	0.423	4	136	SLC4A8,ACP3,PCK2,CA3
Drug	ctd:D052998	Microcystins	CTD	0.00127	1	0.0431	0.431	3	62	TUBB4B,TUBA1C,TUBB2B
Drug	CID000022318	gold sodium thiomalate	Stitch	0.00127	1	0.0431	0.431	3	62	H1-0,H1-4,H1-1
Drug	ctd:C029891	lead chloride	CTD	0.00127	1	0.0431	0.431	4	137	TUBB4B,STK26,TUBB,ENO1
Drug	ctd:D002065	Buspirone	CTD	0.0013	1	0.0439	0.439	8	622	RAB38,TUBB4B,TUBA1C,H1-0,TUBB,AK4,HMGN2,CA3
Drug	CID000062344	acridine orange	Stitch	0.00135	1	0.0453	0.453	2	16	ELAVL2,RCC1
Drug	ctd:C017154	cyanidin	CTD	0.00135	1	0.0453	0.453	2	16	PDGFB,UCP2
Drug	CID000006372	Freon 22	Stitch	0.00135	1	0.0453	0.453	2	16	ENO1,ENO2
Drug	ctd:D002330	Carmustine	CTD	0.00135	1	0.0453	0.453	7	484	LIG1,PDGFB,TNC,ACP3,TUBB,HMGN2,FKBP5
Drug	ctd:C029297	vinylidene chloride	CTD	0.00143	1	0.0477	0.477	13	1475	POSTN,TUBA1B,LIG1,CLCNKB,MTHFD2,CAPG,UCP2,TUBB,AK4,ENO2,AQP6,NCAPG2,ADD2
Drug	CID000004246	AC1L1HQG	Stitch	0.00145	1	0.0482	0.482	4	142	PDGFB,TNC,NOSTRIN,LDHA
Drug	ctd:D003545	Cysteine	CTD	0.00152	1	0.0497	0.497	3	66	PDGFB,SLC2A1,CA3
Drug	CID000001700	F2-b	Stitch	0.00152	1	0.0497	0.497	3	66	H1-0,H1-4,H1-1
Drug	CID000447564	Ph-F	Stitch	0.00152	1	0.0497	0.497	4	144	TUBB4B,TUBA1C,TUBB,TUBB2B
Drug	CID000065823	sulfenamido-sulfonamides	Stitch	0.00152	1	0.0497	0.497	2	17	UCP2,SLC2A1
Drug	CID000004867	2-PE	Stitch	0.00152	1	0.0497	0.497	2	17	ENO1,ENO2
Drug	CID009885817	Calpain Inhibitor Vi	Stitch	0.00152	1	0.0497	0.497	2	17	LDHA,ENO1
Drug	CID000126295	tyrphostin AG17	Stitch	0.00152	1	0.0497	0.497	2	17	PDGFB,SLC2A1
Drug	CID000446623	1k4h	Stitch	0.00152	1	0.0497	0.497	2	17	TNC,ENO1
Drug	ctd:D001379	Azathioprine	CTD	0.00154	1	0.05	0.5	8	639	TUBA1B,TUBB4B,FBLN1,MIS18A,TUBB,CCDC15,NCAPG2,MYO5C
Disease	DOID:13934 (implicated_via_orthology)	facial paralysis (implicated_via_orthology)	AllianceGenome	2.19e-06	0.00246	0.000614	0.00467	3	10	TUBB4B,TUBB,TUBB2B
Disease	DOID:0090132 (implicated_via_orthology)	complex cortical dysplasia with other brain malformations 7 (implicated_via_orthology)	AllianceGenome	2.19e-06	0.00246	0.000614	0.00467	3	10	TUBB4B,TUBB,TUBB2B
Disease	DOID:0060260 (implicated_via_orthology)	ptosis (implicated_via_orthology)	AllianceGenome	2.19e-06	0.00246	0.000614	0.00467	3	10	TUBB4B,TUBB,TUBB2B
Disease	DOID:0112227 (implicated_via_orthology)	tubulinopathy (implicated_via_orthology)	AllianceGenome	2.19e-06	0.00246	0.000614	0.00467	3	10	TUBB4B,TUBB,TUBB2B
Disease	DOID:0050997 (implicated_via_orthology)	cerebellar ataxia, mental retardation and dysequlibrium syndrome (implicated_via_orthology)	AllianceGenome	4e-06	0.00448	0.000897	0.00682	3	12	TUBB4B,TUBB,TUBB2B
Disease	EFO_0004532	serum gamma-glutamyl transferase measurement	GWAS	0.000159	0.179	0.02	0.152	10	912	SGIP1,SLC4A8,CLCNKB,GPR39,H1-0,BCAT1,SLC28A3,FKBP5,PKN3,SPATA13
Disease	EFO_0803544	immature platelet count	GWAS	0.000193	0.216	0.02	0.152	4	106	GRTP1,TUBA1C,TUBB,AK4
Disease	DOID:0112234 (implicated_via_orthology)	microlissencephaly (implicated_via_orthology)	AllianceGenome	0.000196	0.22	0.02	0.152	2	8	TUBA1B,TUBA1C
Disease	DOID:0112232 (implicated_via_orthology)	lissencephaly 3 (implicated_via_orthology)	AllianceGenome	0.000196	0.22	0.02	0.152	2	8	TUBA1B,TUBA1C
Disease	DOID:0080918 (implicated_via_orthology)	polymicrogyria (implicated_via_orthology)	AllianceGenome	0.000196	0.22	0.02	0.152	2	8	TUBA1B,TUBA1C
Disease	DOID:14452 (implicated_via_orthology)	hypokalemic periodic paralysis (implicated_via_orthology)	AllianceGenome	0.000196	0.22	0.02	0.152	2	8	TUBB4B,TUBB
Disease	DOID:10763 (biomarker_via_orthology)	hypertension (biomarker_via_orthology)	AllianceGenome	0.000367	0.411	0.025	0.19	5	227	POSTN,PDGFB,LDHA,ENO1,SLC2A1
Disease	C0030567	Parkinson Disease	DisGeNET Curated	0.00156	1	0.025	0.19	3	85	DDIT4,ENO2,NCAPG2
Disease	C0029408	Degenerative polyarthritis	DisGeNET Curated	0.00202	1	0.025	0.19	3	93	AK4,ENO1,SLC2A1
Disease	C0086743	Osteoarthrosis Deformans	DisGeNET Curated	0.00202	1	0.025	0.19	3	93	AK4,ENO1,SLC2A1
Disease	DOID:0050453 (implicated_via_orthology)	lissencephaly (implicated_via_orthology)	AllianceGenome	0.00238	1	0.025	0.19	2	27	TUBA1B,TUBA1C
Disease	C1837206	Cryohydrocytosis, Stomatin-Deficient, with Mental Retardation, Seizures, Cataracts, and Massive Hepatosplenomegaly	DisGeNET Curated	0.00268	1	0.025	0.19	1	1	SLC2A1
Disease	C0334454	Dermatofibrosarcoma Protuberans, Myxoid	DisGeNET Curated	0.00268	1	0.025	0.19	1	1	PDGFB
Disease	C0334464	Pigmented Dermatofibrosarcoma Protuberans (Bednar Tumor)	DisGeNET Curated	0.00268	1	0.025	0.19	1	1	PDGFB
Disease	C3810170	DEAFNESS, AUTOSOMAL DOMINANT 56	DisGeNET Curated	0.00268	1	0.025	0.19	1	1	TNC
Disease	cv:C1843898	Body mass index quantitative trait locus 4	Clinical Variations	0.00268	1	0.025	0.19	1	1	UCP2
Disease	607907		OMIM MedGen	0.00268	1	0.025	0.19	1	1	PDGFB
Disease	615771	CORTICAL DYSPLASIA, COMPLEX, WITH OTHER BRAIN MALFORMATIONS 6	OMIM MedGen	0.00268	1	0.025	0.19	1	1	TUBB
Disease	C3693482	Giant Cell Fibroblastoma	DisGeNET Curated	0.00268	1	0.025	0.19	1	1	PDGFB
Disease	206500	ANENCEPHALY 1	OMIM MedGen	0.00268	1	0.025	0.19	1	1	TRIM36
Disease	617537	RAHMAN SYNDROME	OMIM MedGen	0.00268	1	0.025	0.19	1	1	H1-4
Disease	OBA_2043776	level of tapasin-related protein in blood serum	GWAS	0.00268	1	0.025	0.19	1	1	TAPBPL
Disease	DOID:0090045 (is_implicated_in)	childhood onset GLUT1 deficiency syndrome 2 (is_implicated_in)	AllianceGenome	0.00268	1	0.025	0.19	1	1	SLC2A1
Disease	cv:C4693498	Leber congenital amaurosis with early-onset deafness	Clinical Variations	0.00268	1	0.025	0.19	1	1	TUBB4B
Disease	DOID:0110581 (is_implicated_in)	autosomal dominant nonsyndromic deafness 56 (is_implicated_in)	AllianceGenome	0.00268	1	0.025	0.19	1	1	TNC
Disease	cv:C3693482	Dermatofibrosarcoma protuberans	Clinical Variations	0.00268	1	0.025	0.19	1	1	PDGFB
Disease	DOID:13100 (is_marker_for)	intracranial vasospasm (is_marker_for)	AllianceGenome	0.00268	1	0.025	0.19	1	1	TNC
Disease	cv:C3810170	Autosomal dominant nonsyndromic hearing loss 56	Clinical Variations	0.00268	1	0.025	0.19	1	1	TNC
Disease	DOID:0110144 (is_implicated_in)	Bartter disease type 3 (is_implicated_in)	AllianceGenome	0.00268	1	0.025	0.19	1	1	CLCNKB
Disease	C1851936	Paroxysmal choreoathetosis	DisGeNET Curated	0.00268	1	0.025	0.19	1	1	SLC2A1
Disease	C1846343	Bartter syndrome, type 3	DisGeNET Curated	0.00268	1	0.025	0.19	1	1	CLCNKB
Disease	620715		OMIM MedGen	0.00268	1	0.025	0.19	1	1	APOLD1
Disease	cv:C1846343	Bartter disease type 3	Clinical Variations	0.00268	1	0.025	0.19	1	1	CLCNKB
Disease	605389	HYPOTRICHOSIS 1	OMIM MedGen	0.00268	1	0.025	0.19	1	1	APCDD1
Disease	cv:C4748192	Intellectual disability, autosomal recessive 64	Clinical Variations	0.00268	1	0.025	0.19	1	1	LINGO1
Disease	DOID:0060326 (is_implicated_in)	myelomeningocele (is_implicated_in)	AllianceGenome	0.00268	1	0.025	0.19	1	1	SLC2A1
Disease	618460	KHAN-KHAN-KATSANIS SYNDROME	OMIM MedGen	0.00268	1	0.025	0.19	1	1	NCAPG2
Disease	DOID:0090136 (is_implicated_in)	complex cortical dysplasia with other brain malformations 6 (is_implicated_in)	AllianceGenome	0.00268	1	0.025	0.19	1	1	TUBB
Disease	608885	STOMATIN-DEFICIENT CRYOHYDROCYTOSIS WITH NEUROLOGIC DEFECTS	OMIM MedGen	0.00268	1	0.025	0.19	1	1	SLC2A1
Disease	cv:C1849821	Phosphoenolpyruvate carboxykinase deficiency, mitochondrial	Clinical Variations	0.00268	1	0.025	0.19	1	1	PCK2
Disease	C2931278	Phosphoenolpyruvate carboxykinase 2 deficiency	DisGeNET Curated	0.00268	1	0.025	0.19	1	1	PCK2
Disease	DOID:0090132 (is_implicated_in)	complex cortical dysplasia with other brain malformations 7 (is_implicated_in)	AllianceGenome	0.00268	1	0.025	0.19	1	1	TUBB2B
Disease	619774	IMMUNODEFICIENCY 96	OMIM MedGen	0.00268	1	0.025	0.19	1	1	LIG1
Disease	cv:C5561928	Anencephaly 1	Clinical Variations	0.00268	1	0.025	0.19	1	1	TRIM36
Disease	cv:C3553859	Epilepsy, idiopathic generalized, susceptibility to, 12	Clinical Variations	0.00268	1	0.025	0.19	1	1	SLC2A1
Disease	C4303082	Hyperinsulinism due to uncoupling protein 2 deficiency	DisGeNET Curated	0.00268	1	0.025	0.19	1	1	UCP2
Disease	614847	EPILEPSY, IDIOPATHIC GENERALIZED, SUSCEPTIBILITY TO, 12	OMIM MedGen	0.00268	1	0.025	0.19	1	1	SLC2A1
Disease	C4016019	DNA Ligase I Deficiency	DisGeNET Curated	0.00268	1	0.025	0.19	1	1	LIG1
Disease	261650	PHOSPHOENOLPYRUVATE CARBOXYKINASE DEFICIENCY, MITOCHONDRIAL	OMIM MedGen	0.00268	1	0.025	0.19	1	1	PCK2
Disease	C4693498	LEBER CONGENITAL AMAUROSIS WITH EARLY-ONSET DEAFNESS	DisGeNET Curated	0.00268	1	0.025	0.19	1	1	TUBB4B
Disease	608180	SYNPOLYDACTYLY 2	OMIM MedGen	0.00268	1	0.025	0.19	1	1	FBLN1
Disease	C3149117	GLUT1 DEFICIENCY SYNDROME 1, AUTOSOMAL RECESSIVE	DisGeNET Curated	0.00268	1	0.025	0.19	1	1	SLC2A1
Disease	C1842422	Synpolydactyly 2	DisGeNET Curated	0.00268	1	0.025	0.19	1	1	FBLN1
Disease	DOID:0090044 (is_implicated_in)	dystonia 9 (is_implicated_in)	AllianceGenome	0.00268	1	0.025	0.19	1	1	SLC2A1
Disease	C4014283	CORTICAL DYSPLASIA, COMPLEX, WITH OTHER BRAIN MALFORMATIONS 6	DisGeNET Curated	0.00268	1	0.025	0.19	1	1	TUBB
Disease	DOID:3369 (implicated_via_orthology)	Ewing sarcoma (implicated_via_orthology)	AllianceGenome	0.00268	1	0.025	0.19	1	1	GRTP1
Disease	cv:C4479637	Rahman syndrome	Clinical Variations	0.00268	1	0.025	0.19	1	1	H1-4
Disease	cv:C5193039	Intellectual developmental disorder with abnormal behavior, microcephaly, and short stature	Clinical Variations	0.00268	1	0.025	0.19	1	1	PUS7
Disease	C3552236	CORTICAL DYSPLASIA, COMPLEX, WITH OTHER BRAIN MALFORMATIONS 7	DisGeNET Curated	0.00268	1	0.025	0.19	1	1	TUBB2B
Disease	cv:C1842534	Childhood onset GLUT1 deficiency syndrome 2	Clinical Variations	0.00268	1	0.025	0.19	1	1	SLC2A1
Disease	C1832855	CHOREOATHETOSIS/SPASTICITY, EPISODIC	DisGeNET Curated	0.00268	1	0.025	0.19	1	1	SLC2A1
Disease	610031	CORTICAL DYSPLASIA, COMPLEX, WITH OTHER BRAIN MALFORMATIONS 7	OMIM MedGen	0.00268	1	0.025	0.19	1	1	TUBB2B
Disease	DOID:1800 (is_marker_for)	neuroendocrine carcinoma (is_marker_for)	AllianceGenome	0.00268	1	0.025	0.19	1	1	ENO2
Disease	DOID:1474 (implicated_via_orthology)	aggressive periodontitis (implicated_via_orthology)	AllianceGenome	0.00268	1	0.025	0.19	1	1	POSTN
Disease	DOID:0112242 (is_implicated_in)	congenital symmetric circumferential skin creases 1 (is_implicated_in)	AllianceGenome	0.00268	1	0.025	0.19	1	1	TUBB
Disease	C2931743	Lactate dehydrogenase deficiency type A	DisGeNET Curated	0.00268	1	0.025	0.19	1	1	LDHA
Disease	cv:CN376839	Bleeding disorder, vascular-type	Clinical Variations	0.00268	1	0.025	0.19	1	1	APOLD1
Disease	601042	DYSTONIA 9	OMIM MedGen	0.00268	1	0.025	0.19	1	1	SLC2A1
Disease	EFO_0802297	ATPase family AAA domain-containing protein 1 measurement	GWAS	0.00268	1	0.025	0.19	1	1	FKBP5
Disease	617879	LEBER CONGENITAL AMAUROSIS WITH EARLY-ONSET DEAFNESS	OMIM MedGen	0.00268	1	0.025	0.19	1	1	TUBB4B
Disease	cv:C4014283	Complex cortical dysplasia with other brain malformations 6	Clinical Variations	0.00268	1	0.025	0.19	1	1	TUBB
Disease	cv:C1847501	GLUT1 deficiency syndrome	Clinical Variations	0.00268	1	0.025	0.19	1	1	SLC2A1
Disease	606777	GLUT1 DEFICIENCY SYNDROME 1	OMIM MedGen	0.00268	1	0.025	0.19	1	1	SLC2A1
Disease	615483	BASAL GANGLIA CALCIFICATION, IDIOPATHIC, 5	OMIM MedGen	0.00268	1	0.025	0.19	1	1	PDGFB
Disease	C4551592	SKIN CREASES, CONGENITAL SYMMETRIC CIRCUMFERENTIAL, 1	DisGeNET Curated	0.00268	1	0.025	0.19	1	1	TUBB
Disease	607447		OMIM MedGen	0.00268	1	0.025	0.19	1	1	UCP2
Disease	C3665732	Metastatic Dermatofibrosarcoma Protuberans	DisGeNET Curated	0.00268	1	0.025	0.19	1	1	PDGFB
Disease	cv:C3552236	Complex cortical dysplasia with other brain malformations 7	Clinical Variations	0.00268	1	0.025	0.19	1	1	TUBB2B
Disease	cv:C2931743	Glycogen storage disease due to lactate dehydrogenase M-subunit deficiency	Clinical Variations	0.00268	1	0.025	0.19	1	1	LDHA
Disease	C1847501	Glut1 Deficiency Syndrome	DisGeNET Curated	0.00268	1	0.025	0.19	1	1	SLC2A1
Disease	618103	INTELLECTUAL DEVELOPMENTAL DISORDER, AUTOSOMAL RECESSIVE 64	OMIM MedGen	0.00268	1	0.025	0.19	1	1	LINGO1
Disease	618342	INTELLECTUAL DEVELOPMENTAL DISORDER WITH ABNORMAL BEHAVIOR, MICROCEPHALY, AND SHORT STATURE	OMIM MedGen	0.00268	1	0.025	0.19	1	1	PUS7
Disease	619880	NEURODEVELOPMENTAL DISORDER WITH POOR GROWTH AND SKELETAL ANOMALIES	OMIM MedGen	0.00268	1	0.025	0.19	1	1	PCDHGC4
Disease	DOID:3798 (is_marker_for)	pleural empyema (is_marker_for)	AllianceGenome	0.00268	1	0.025	0.19	1	1	TNC
Disease	C4551976	HYPOTRICHOSIS 1	DisGeNET Curated	0.00268	1	0.025	0.19	1	1	APCDD1
Disease	607364	BARTTER SYNDROME, TYPE 3	OMIM MedGen	0.00268	1	0.025	0.19	1	1	CLCNKB
Disease	cv:C5676930	Immunodeficiency 96	Clinical Variations	0.00268	1	0.025	0.19	1	1	LIG1
Disease	DOID:0112240 (is_implicated_in)	Leber congenital amaurosis with early-onset deafness (is_implicated_in)	AllianceGenome	0.00268	1	0.025	0.19	1	1	TUBB4B
Disease	C4551966	GLUT1 DEFICIENCY SYNDROME 1	DisGeNET Curated	0.00268	1	0.025	0.19	1	1	SLC2A1
Disease	cv:C4551592	Multiple benign circumferential skin creases on limbs 1	Clinical Variations	0.00268	1	0.025	0.19	1	1	TUBB
Disease	DOID:0081265 (is_implicated_in)	intellectual developmental disorder with abnormal behavior, microcephaly, and short stature (is_implicated_in)	AllianceGenome	0.00268	1	0.025	0.19	1	1	PUS7
Disease	612933	GLYCOGEN STORAGE DISEASE XI	OMIM MedGen	0.00268	1	0.025	0.19	1	1	LDHA
Disease	EFO_0021973	interleukin-17B measurement	GWAS	0.00268	1	0.025	0.19	1	1	IL17B
Disease	C1843898	BODY MASS INDEX QUANTITATIVE TRAIT LOCUS 4 (disorder)	DisGeNET Curated	0.00268	1	0.025	0.19	1	1	UCP2
Disease	C3809645	BASAL GANGLIA CALCIFICATION, IDIOPATHIC, 5	DisGeNET Curated	0.00268	1	0.025	0.19	1	1	PDGFB
Disease	C3553859	EPILEPSY, IDIOPATHIC GENERALIZED, SUSCEPTIBILITY TO, 12	DisGeNET Curated	0.00268	1	0.025	0.19	1	1	SLC2A1
Disease	cv:C1837206	Hereditary cryohydrocytosis with reduced stomatin	Clinical Variations	0.00268	1	0.025	0.19	1	1	SLC2A1
Disease	cv:C3809645	Basal ganglia calcification, idiopathic, 5	Clinical Variations	0.00268	1	0.025	0.19	1	1	PDGFB
Disease	156610	SKIN CREASES, CONGENITAL SYMMETRIC CIRCUMFERENTIAL, 1	OMIM MedGen	0.00268	1	0.025	0.19	1	1	TUBB
Disease	cv:C5193110	Khan-Khan-Katsanis syndrome	Clinical Variations	0.00268	1	0.025	0.19	1	1	NCAPG2
Disease	C0206647	Dermatofibrosarcoma	DisGeNET Curated	0.00268	1	0.025	0.19	1	1	PDGFB
Disease	C4479637	RAHMAN SYNDROME	DisGeNET Curated	0.00268	1	0.025	0.19	1	1	H1-4
Disease	C4748192	MENTAL RETARDATION, AUTOSOMAL RECESSIVE 64	DisGeNET Curated	0.00268	1	0.025	0.19	1	1	LINGO1
Disease	EFO_0802924	protein APCDD1 measurement	GWAS	0.00268	1	0.025	0.19	1	1	APCDD1
Disease	DOID:0081265 (implicated_via_orthology)	intellectual developmental disorder with abnormal behavior, microcephaly, and short stature (implicated_via_orthology)	AllianceGenome	0.00268	1	0.025	0.19	1	1	PUS7
Disease	DOID:0081225 (is_implicated_in)	autosomal recessive intellectual developmental disorder 64 (is_implicated_in)	AllianceGenome	0.00268	1	0.025	0.19	1	1	LINGO1
Disease	cv:C4551966	Encephalopathy due to GLUT1 deficiency	Clinical Variations	0.00268	1	0.025	0.19	1	1	SLC2A1
Disease	cv:C4551976	Hypotrichosis 1	Clinical Variations	0.00268	1	0.025	0.19	1	1	APCDD1
Disease	cv:C1842422	Synpolydactyly type 2	Clinical Variations	0.00268	1	0.025	0.19	1	1	FBLN1
Disease	612126	GLUT1 DEFICIENCY SYNDROME 2	OMIM MedGen	0.00268	1	0.025	0.19	1	1	SLC2A1
Disease	615629	DEAFNESS, AUTOSOMAL DOMINANT 56	OMIM MedGen	0.00268	1	0.025	0.19	1	1	TNC
Disease	cv:C1832855	Dystonia 9	Clinical Variations	0.00268	1	0.025	0.19	1	1	SLC2A1
Disease	DOID:0111313 (is_implicated_in)	idiopathic generalized epilepsy 12 (is_implicated_in)	AllianceGenome	0.00268	1	0.025	0.19	1	1	SLC2A1
Disease	cv:C5676990	Neurodevelopmental disorder with poor growth and skeletal anomalies	Clinical Variations	0.00268	1	0.025	0.19	1	1	PCDHGC4
Disease	EFO_0020229	carbonic anhydrase 3 measurement	GWAS	0.00268	1	0.025	0.19	1	1	CA3
Disease	EFO_0009410	uterine fibroid measurement	GWAS	0.00275	1	0.0254	0.193	2	29	BCAT1,PUS7
Disease	EFO_0004340, EFO_1000786	osteoarthritis, hip, body mass index	GWAS	0.00294	1	0.027	0.205	2	30	TNC,FKBP5
Disease	DOID:10907 (implicated_via_orthology)	microcephaly (implicated_via_orthology)	AllianceGenome	0.00334	1	0.0304	0.231	2	32	TUBB,PUS7
Disease	C0948089	Acute Coronary Syndrome	DisGeNET Curated	0.00355	1	0.032	0.243	2	33	TUBA1C,ENO1
Disease	EFO_0009187	immature platelet fraction	GWAS	0.00359	1	0.032	0.243	3	114	GRTP1,TUBA1C,TUBB
Disease	EFO_0803327	R-6-hydroxywarfarin measurement	GWAS	0.00359	1	0.032	0.243	3	114	CLCNKB,SLC28A3,PUS7
Disease	EFO_0007985	platelet crit	GWAS	0.00396	1	0.0349	0.266	8	952	PDGFB,TUBB,AK4,ENO1,NCAPG2,PKN3,SPATA13,TAFA2
Disease	EFO_0803541	immature platelet measurement	GWAS	0.00405	1	0.0355	0.27	3	119	GRTP1,TUBA1C,TUBB
Disease	DOID:10763 (is_implicated_in)	hypertension (is_implicated_in)	AllianceGenome	0.00415	1	0.0361	0.274	3	120	CLCNKB,UCP2,ADD2
Disease	C0026998	Acute Myeloid Leukemia, M1	DisGeNET Curated	0.00465	1	0.037	0.281	3	125	CAPG,H1-0,ENO2
Disease	C1879321	Acute Myeloid Leukemia (AML-M2)	DisGeNET Curated	0.00465	1	0.037	0.281	3	125	CAPG,H1-0,ENO2
Disease	EFO_0008354	cognitive function measurement	GWAS	0.00476	1	0.037	0.281	10	1429	DDIT4,LDHAP3,LINGO1,TUBA1C,ELAVL2,AIF1L,TRIM36,CALN1,PUS7,TAFA2
Disease	EFO_0007745	lactate measurement	GWAS	0.00492	1	0.037	0.281	2	39	AK4,SPATA13
Disease	C0431349	Aprosencephaly	DisGeNET Curated	0.00535	1	0.037	0.281	1	2	TRIM36
Disease	EFO_0022120	X-21358 measurement	GWAS	0.00535	1	0.037	0.281	1	2	CCDC15
Disease	cv:C4310805	Bartter disease type 4B	Clinical Variations	0.00535	1	0.037	0.281	1	2	CLCNKB
Disease	DOID:255 (is_marker_for)	hemangioma (is_marker_for)	AllianceGenome	0.00535	1	0.037	0.281	1	2	SLC2A1
Disease	C0473586	Michelin tire baby syndrome	DisGeNET Curated	0.00535	1	0.037	0.281	1	2	TUBB
Disease	C2751312	BARTTER SYNDROME, TYPE 4B	DisGeNET Curated	0.00535	1	0.037	0.281	1	2	CLCNKB
Disease	DOID:10320 (is_marker_for)	asbestosis (is_marker_for)	AllianceGenome	0.00535	1	0.037	0.281	1	2	TNC
Disease	C0268194	Phosphoenolpyruvate carboxykinase deficiency	DisGeNET Curated	0.00535	1	0.037	0.281	1	2	PCK2
Disease	EFO_0802864	phosphoglycerate kinase 2 measurement	GWAS	0.00535	1	0.037	0.281	1	2	TUBB
Disease	C0017566	Gingival Hyperplasia	DisGeNET Curated	0.00535	1	0.037	0.281	1	2	PDGFB
Disease	DOID:3507 (is_implicated_in)	dermatofibrosarcoma protuberans (is_implicated_in)	AllianceGenome	0.00535	1	0.037	0.281	1	2	PDGFB
Disease	DOID:0080010 (implicated_via_orthology)	bone structure disease (implicated_via_orthology)	AllianceGenome	0.00535	1	0.037	0.281	1	2	POSTN
Disease	C4310805	BARTTER SYNDROME, TYPE 4B, NEONATAL, WITH SENSORINEURAL DEAFNESS	DisGeNET Curated	0.00535	1	0.037	0.281	1	2	CLCNKB
Disease	C0392784	Dermatofibrosarcoma Protuberans	DisGeNET Curated	0.00535	1	0.037	0.281	1	2	PDGFB
Disease	EFO_0005110, EFO_0006810, EFO_0008384	fatty acid measurement, tumor necrosis factor receptor II measurement, oleic acid measurement	GWAS	0.00535	1	0.037	0.281	1	2	SPATA13
Disease	DOID:0050450 (is_implicated_in)	Gitelman syndrome (is_implicated_in)	AllianceGenome	0.00535	1	0.037	0.281	1	2	CLCNKB
Disease	DOID:0110144 (implicated_via_orthology)	Bartter disease type 3 (implicated_via_orthology)	AllianceGenome	0.00535	1	0.037	0.281	1	2	CLCNKB
Disease	DOID:0110146 (is_implicated_in)	Bartter disease type 4b (is_implicated_in)	AllianceGenome	0.00535	1	0.037	0.281	1	2	CLCNKB
Disease	C0021290	Neonatal disorder	DisGeNET Curated	0.00535	1	0.037	0.281	1	2	FKBP5
Disease	C0302356	incomplete anencephaly, hemicrania	DisGeNET Curated	0.00535	1	0.037	0.281	1	2	TRIM36
Disease	C0268450	Gitelman Syndrome	DisGeNET Curated	0.00535	1	0.037	0.281	1	2	CLCNKB
Disease	DOID:12783 (is_marker_for)	migraine without aura (is_marker_for)	AllianceGenome	0.00535	1	0.037	0.281	1	2	ENO2
Disease	613090	BARTTER SYNDROME, TYPE 4B, NEONATAL, WITH SENSORINEURAL DEAFNESS	OMIM MedGen	0.00535	1	0.037	0.281	1	2	CLCNKB
Disease	DOID:0110698 (is_implicated_in)	hypotrichosis 1 (is_implicated_in)	AllianceGenome	0.00535	1	0.037	0.281	1	2	APCDD1
Disease	DOID:445 (implicated_via_orthology)	Bartter disease (implicated_via_orthology)	AllianceGenome	0.00535	1	0.037	0.281	1	2	CLCNKB
Disease	C1842534	DYSTONIA 18 (disorder)	DisGeNET Curated	0.00535	1	0.037	0.281	1	2	SLC2A1
Disease	DOID:0050737 (implicated_via_orthology)	autosomal recessive disease (implicated_via_orthology)	AllianceGenome	0.00535	1	0.037	0.281	1	2	NCAPG2
Disease	cv:C2699746	Synpolydactyly	Clinical Variations	0.00535	1	0.037	0.281	1	2	FBLN1
Disease	C0027080	Myoglobinuria	DisGeNET Curated	0.00535	1	0.037	0.281	1	2	LDHA
Disease	EFO_0009806, MONDO_0005178	total hip arthroplasty, osteoarthritis	GWAS	0.00569	1	0.0391	0.298	2	42	TNC,H1-0
Disease	C0024667	Animal Mammary Neoplasms	DisGeNET Curated	0.00662	1	0.045	0.342	3	142	UCP2,TUBB2B,ENO1
Disease	C1257925	Mammary Carcinoma, Animal	DisGeNET Curated	0.00662	1	0.045	0.342	3	142	UCP2,TUBB2B,ENO1
Disease	EFO_0004838	calcium measurement	GWAS	0.00676	1	0.0456	0.347	6	627	RAB38,APOLD1,GPR39,AK4,SLC2A1,PKN3
Disease	OBA_2043733	level of inactive C-alpha-formylglycine-generating enzyme 2 in blood serum	GWAS	0.00802	1	0.047	0.358	1	3	CALN1
Disease	DOID:0081361 (implicated_via_orthology)	spastic quadriplegic cerebral palsy 3 (implicated_via_orthology)	AllianceGenome	0.00802	1	0.047	0.358	1	3	ADD2
Disease	OBA_2042462	level of cadherin-related family member 5 in blood serum	GWAS	0.00802	1	0.047	0.358	1	3	MIR210HG
Disease	DOID:7725 (implicated_via_orthology)	epilepsy with generalized tonic-clonic seizures (implicated_via_orthology)	AllianceGenome	0.00802	1	0.047	0.358	1	3	LIG1
Disease	C3551915	MENINGIOMA, FAMILIAL, SUSCEPTIBILITY TO	DisGeNET Curated	0.00802	1	0.047	0.358	1	3	PDGFB
Disease	C4551624	Idiopathic basal ganglia calcification 1	DisGeNET Curated	0.00802	1	0.047	0.358	1	3	PDGFB
Disease	C0678306	alcohol sensitivity	DisGeNET Curated	0.00802	1	0.047	0.358	1	3	UCP2
Disease	C0272048	stomatocytic anemia	DisGeNET Curated	0.00802	1	0.047	0.358	1	3	SLC2A1
Disease	C0858355	Addicted to cocaine	DisGeNET Curated	0.00802	1	0.047	0.358	1	3	GRM2
Disease	EFO_0020549	macrophage-capping protein measurement	GWAS	0.00802	1	0.047	0.358	1	3	CAPG
Disease	C0006287	Bronchopulmonary Dysplasia	DisGeNET Curated	0.00802	1	0.047	0.358	1	3	POSTN
Disease	cv:C4551624	Idiopathic basal ganglia calcification 1	Clinical Variations	0.00802	1	0.047	0.358	1	3	PDGFB
Disease	C0393615	Familial Tremor	DisGeNET Curated	0.00802	1	0.047	0.358	1	3	LINGO1
Disease	OBA_2041459	level of chymotrypsin-like elastase family member 1 in blood serum	GWAS	0.00802	1	0.047	0.358	1	3	TNC
Disease	cv:C1269683	Major depressive disorder	Clinical Variations	0.00802	1	0.047	0.358	1	3	FKBP5
Disease	DOID:11132 (is_implicated_in)	prostatic hypertrophy (is_implicated_in)	AllianceGenome	0.00802	1	0.047	0.358	1	3	PDGFB
Disease	C0270736	Essential Tremor	DisGeNET Curated	0.00802	1	0.047	0.358	1	3	LINGO1
Disease	C1869117	Paroxysmal nonkinesigenic dyskinesia	DisGeNET Curated	0.00802	1	0.047	0.358	1	3	SLC2A1
Disease	608516	MAJOR DEPRESSIVE DISORDER	OMIM MedGen	0.00802	1	0.047	0.358	1	3	FKBP5
Disease	EFO_0802691	leucine-rich repeat and immunoglobulin-like domain-containing nogo receptor-interacting protein 1 measurement	GWAS	0.00802	1	0.047	0.358	1	3	LINGO1
Disease	EFO_0802550	fibulin-1 measurement	GWAS	0.00802	1	0.047	0.358	1	3	FBLN1
Disease	C0677598	Stomatocytosis Result	DisGeNET Curated	0.00802	1	0.047	0.358	1	3	SLC2A1
Disease	213600	BASAL GANGLIA CALCIFICATION, IDIOPATHIC, 1	OMIM MedGen	0.00802	1	0.047	0.358	1	3	PDGFB
Disease	C1302995	Congenital Fibrosis of the Extraocular Muscles	DisGeNET Curated	0.00802	1	0.047	0.358	1	3	TUBB2B
Disease	EFO_0020227	carbonic anhydrase 1 measurement	GWAS	0.00802	1	0.047	0.358	1	3	CA3
Disease	C0024668	Mammary Neoplasms, Experimental	DisGeNET Curated	0.00841	1	0.0491	0.373	3	155	UCP2,TUBB2B,ENO1

## Sheet: filtered_toppfun_WTC_C2
Category	ID	Name	Source	p-value	q-value Bonferroni	q-value FDR B&H	q-value FDR B&Y	Hit Count in Query List	Hit Count in Genome	Hit in Query List
GO: Molecular Function	GO:0086059	voltage-gated calcium channel activity involved SA node cell action potential		7.77e-05	0.0448	0.0448	0.31	2	2	CACNA1G,CACNA1D
GO: Biological Process	GO:0000724	double-strand break repair via homologous recombination		2.41e-07	0.000685	0.000429	0.00366	11	177	FANCB,BRCA1,RECQL4,RAD54B,SLF1,RMI2,XRCC2,XRCC3,DMC1,H2AX,GINS2
GO: Biological Process	GO:0000725	recombinational repair		3.01e-07	0.000857	0.000429	0.00366	11	181	FANCB,BRCA1,RECQL4,RAD54B,SLF1,RMI2,XRCC2,XRCC3,DMC1,H2AX,GINS2
GO: Biological Process	GO:0006310	DNA recombination		1.78e-06	0.00505	0.00168	0.0144	14	362	ATAD5,FANCB,BRCA1,RECQL4,RAD54B,SLF1,RMI2,BRME1,XRCC2,XRCC3,DMC1,CHTF18,H2AX,GINS2
GO: Biological Process	GO:0006302	double-strand break repair		1.27e-05	0.0362	0.00895	0.0763	12	318	FANCB,BRCA1,RECQL4,RAD54B,SLF1,RMI2,BRME1,XRCC2,XRCC3,DMC1,H2AX,GINS2
GO: Biological Process	GO:0006261	DNA-templated DNA replication		1.57e-05	0.0447	0.00895	0.0763	9	177	ATAD5,ORC6,BRCA1,RECQL4,GINS3,POLE,FAM111A,CHTF18,GINS2
GO: Biological Process	GO:0006260	DNA replication		6.48e-05	0.185	0.0308	0.262	11	318	ATAD5,ORC6,BRCA1,RECQL4,GINS3,POLE,RMI2,DUT,FAM111A,CHTF18,GINS2
Pathway	M47857	KEGG_MEDICUS_REFERENCE_PRE_IC_FORMATION	KEGG Medicus Pathways	1e-07	0.000131	0.000131	0.00102	6	27	ORC6,RECQL4,GINS3,POLE,GINS2,MTBP
Pathway	M543	REACTOME_CELL_CYCLE	Reactome Pathways	5.25e-07	0.000688	0.000344	0.00267	21	692	CENPA,INCENP,ORC6,PSMB9,SFI1,DSN1,BRCA1,UBE2S,GINS3,TUBA3D,POLE,RMI2,E2F1,E2F2,ITGB3BP,PKMYT1,DMC1,CENPH,CHTF18,H2AX,GINS2
Pathway	MM14635	REACTOME_CELL_CYCLE	Reactome Pathways	1.04e-06	0.00137	0.000455	0.00353	19	600	CENPA,INCENP,ORC6,SFI1,DSN1,BRCA1,UBE2S,GINS3,TUBA3D,POLE,RMI2,E2F1,E2F2,ITGB3BP,PKMYT1,CENPH,CHTF18,H2AX,GINS2
Pathway	M5336	REACTOME_CELL_CYCLE_MITOTIC	Reactome Pathways	7.19e-06	0.00941	0.00199	0.0155	17	560	CENPA,INCENP,ORC6,PSMB9,SFI1,DSN1,UBE2S,GINS3,TUBA3D,POLE,E2F1,E2F2,ITGB3BP,PKMYT1,CENPH,H2AX,GINS2
Pathway	M16647	REACTOME_CELL_CYCLE_CHECKPOINTS	Reactome Pathways	8.98e-06	0.0118	0.00199	0.0155	12	291	CENPA,INCENP,ORC6,PSMB9,DSN1,BRCA1,UBE2S,RMI2,ITGB3BP,PKMYT1,CENPH,H2AX
Pathway	M47841	KEGG_MEDICUS_REFERENCE_HOMOLOGOUS_RECOMBINATION	KEGG Medicus Pathways	9.14e-06	0.012	0.00199	0.0155	5	33	BRCA1,RAD54B,POLE,XRCC2,XRCC3
Pathway	MM15388	REACTOME_CELL_CYCLE_CHECKPOINTS	Reactome Pathways	2.77e-05	0.0363	0.00518	0.0402	11	274	CENPA,INCENP,ORC6,DSN1,BRCA1,UBE2S,RMI2,ITGB3BP,PKMYT1,CENPH,H2AX
Pathway	MM15297	REACTOME_HOMOLOGOUS_DNA_PAIRING_AND_STRAND_EXCHANGE	Reactome Pathways	7.14e-05	0.0935	0.0117	0.0906	4	26	BRCA1,RMI2,XRCC2,XRCC3
Pathway	M27586	REACTOME_RESOLUTION_OF_D_LOOP_STRUCTURES_THROUGH_SYNTHESIS_DEPENDENT_STRAND_ANNEALING_SDSA	Reactome Pathways	8.33e-05	0.109	0.0121	0.0939	4	27	BRCA1,RMI2,XRCC2,XRCC3
Pathway	MM15283	REACTOME_HDR_THROUGH_HOMOLOGOUS_RECOMBINATION_HRR	Reactome Pathways	0.000125	0.164	0.0164	0.127	5	56	BRCA1,POLE,RMI2,XRCC2,XRCC3
Pathway	MM15293	REACTOME_RESOLUTION_OF_D_LOOP_STRUCTURES	Reactome Pathways	0.000187	0.244	0.0206	0.16	4	33	BRCA1,RMI2,XRCC2,XRCC3
Pathway	MM15912	WP_G1_TO_S_CELL_CYCLE_CONTROL	WikiPathways	0.000189	0.247	0.0206	0.16	5	61	ORC6,POLE,E2F1,E2F2,PKMYT1
Pathway	M27583	REACTOME_RESOLUTION_OF_D_LOOP_STRUCTURES	Reactome Pathways	0.000235	0.308	0.0237	0.184	4	35	BRCA1,RMI2,XRCC2,XRCC3
Pathway	M29614	REACTOME_SEPARATION_OF_SISTER_CHROMATIDS	Reactome Pathways	0.000269	0.353	0.0252	0.195	8	191	CENPA,INCENP,PSMB9,DSN1,UBE2S,TUBA3D,ITGB3BP,CENPH
Pathway	M27570	REACTOME_HDR_THROUGH_HOMOLOGOUS_RECOMBINATION_HRR	Reactome Pathways	0.000315	0.412	0.0275	0.213	5	68	BRCA1,POLE,RMI2,XRCC2,XRCC3
Pathway	M47883	KEGG_MEDICUS_REFERENCE_ORGANIZATION_OF_THE_INNER_KINETOCHORE	KEGG Medicus Pathways	0.000405	0.529	0.0324	0.252	3	17	CENPA,ITGB3BP,CENPH
Pathway	M27673	REACTOME_MITOTIC_SPINDLE_CHECKPOINT	Reactome Pathways	0.000421	0.551	0.0324	0.252	6	111	CENPA,INCENP,DSN1,UBE2S,ITGB3BP,CENPH
Pathway	MM15294	REACTOME_HOMOLOGY_DIRECTED_REPAIR	Reactome Pathways	0.000509	0.666	0.0362	0.281	6	115	BRCA1,POLE,RMI2,XRCC2,XRCC3,H2AX
Pathway	M27588	REACTOME_HOMOLOGOUS_DNA_PAIRING_AND_STRAND_EXCHANGE	Reactome Pathways	0.000526	0.688	0.0362	0.281	4	43	BRCA1,RMI2,XRCC2,XRCC3
Pathway	M3158	REACTOME_S_PHASE	Reactome Pathways	0.000565	0.739	0.0364	0.282	7	163	ORC6,PSMB9,UBE2S,GINS3,POLE,E2F1,GINS2
Pathway	MM15387	REACTOME_MITOTIC_SPINDLE_CHECKPOINT	Reactome Pathways	0.000583	0.764	0.0364	0.282	6	118	CENPA,INCENP,DSN1,UBE2S,ITGB3BP,CENPH
Pathway	M5224	REACTOME_SYNTHESIS_OF_DNA	Reactome Pathways	0.000666	0.872	0.0396	0.307	6	121	ORC6,PSMB9,UBE2S,GINS3,POLE,GINS2
Pathway	M1	PID_FANCONI_PATHWAY	PID Pathways	0.00074	0.968	0.0421	0.326	4	47	FANCB,BRCA1,XRCC3,H2AX
Pathway	M27181	REACTOME_RESOLUTION_OF_SISTER_CHROMATID_COHESION	Reactome Pathways	0.000824	1	0.045	0.349	6	126	CENPA,INCENP,DSN1,TUBA3D,ITGB3BP,CENPH
Pathway	MM14894	REACTOME_RESOLUTION_OF_SISTER_CHROMATID_COHESION	Reactome Pathways	0.000932	1	0.0484	0.376	6	129	CENPA,INCENP,DSN1,TUBA3D,ITGB3BP,CENPH
Pathway	M27185	REACTOME_MITOTIC_METAPHASE_AND_ANAPHASE	Reactome Pathways	0.00109	1	0.0484	0.376	8	236	CENPA,INCENP,PSMB9,DSN1,UBE2S,TUBA3D,ITGB3BP,CENPH
Pathway	M47488	KEGG_MEDICUS_VARIANT_AMPLIFIED_CCNE_TO_CELL_CYCLE_G1_S	KEGG Medicus Pathways	0.00111	1	0.0484	0.376	2	6	E2F1,E2F2
Pathway	M47493	KEGG_MEDICUS_VARIANT_AMPLIFIED_CCND1_TO_CELL_CYCLE_G1_S	KEGG Medicus Pathways	0.00111	1	0.0484	0.376	2	6	E2F1,E2F2
Pathway	M47460	KEGG_MEDICUS_PATHOGEN_KSHV_VCYCLIN_TO_CELL_CYCLE_G1_S	KEGG Medicus Pathways	0.00111	1	0.0484	0.376	2	6	E2F1,E2F2
Pathway	M47527	KEGG_MEDICUS_PATHOGEN_HPV_E7_TO_CELL_CYCLE_G1_S	KEGG Medicus Pathways	0.00111	1	0.0484	0.376	2	6	E2F1,E2F2
Drug	ctd:C029497	2,3-bis(3'-hydroxybenzyl)butyrolactone	CTD	3.02e-10	4.93e-06	4.93e-06	5.06e-05	30	961	CENPA,INCENP,ORC6,DSN1,GFRA1,CKS2,BRCA1,CLU,RECQL4,RAD54B,ZNF367,SELENOP,GINS3,SLF1,RCCD1,POLE,BMF,RMI2,DUT,E2F2,LGALS1,ITGB3BP,PKMYT1,FAM111A,OXTR,CENPH,H2AX,UHRF1,GINS2,CDH12
Drug	ctd:C015559	trimellitic anhydride	CTD	2.36e-09	3.85e-05	1.92e-05	0.000198	42	1898	CLGN,IMPA2,CENPA,INCENP,ATAD5,ORC6,PSMB9,NCKAP5,SEMA3G,DSN1,PLEKHH3,CKS2,BRCA1,FAM161A,RECQL4,RAD54B,UBE2S,PLAUR,ALDOC,CACNA1D,POLE,DUT,LAMA3,TNS2,E2F1,E2F2,XRCC2,XRCC3,ABLIM3,LGALS1,PKMYT1,TGFBR3,ART3,CENPH,CHTF18,H2AX,WSCD2,UHRF1,GINS2,MTBP,LTBP2,SERPIND1
Drug	ctd:C558013	NSC 689534	CTD	5.58e-08	0.00091	0.000303	0.00312	35	1570	DENND2A,PECR,CLGN,LRRC45,ACSS1,TMEM74,SREBF1,PALMD,AKR1C1,CLU,RECQL4,RAD54B,WDR90,ALDOC,SCARA3,OGFRL1,GINS3,SPTSSB,TMEM14A,RMI2,DUT,LAMA3,E2F1,XRCC3,IFIT1,PHACTR3,SLC25A10,UHRF1,GINS2,FKBP7,PLCXD3,LTBP2,MFSD13A,CDH12,SLC16A10
Drug	ctd:D001379	Azathioprine	CTD	7.49e-08	0.00122	0.000305	0.00314	21	639	CLGN,IMPA2,CENPA,ORC6,RNF144A,PSMB9,AKR1C1,DSN1,FAM161A,RAD54B,PAQR9,GINS3,SLF1,CLIP2,RMI2,IFIT1,TGFBR3,CENPH,H2AX,GINS2,SLC16A10
Drug	ctd:C028474	1,4-bis(2-(3,5-dichloropyridyloxy))benzene	CTD	1.31e-07	0.00214	0.000427	0.00439	35	1626	CENPA,INCENP,GAS2,SREBF1,CYP39A1,YPEL1,KIF24,GFRA1,FANCB,PER3,BRCA1,RAD54B,UBE2S,ZFP2,PAQR9,GINS3,POLE,G0S2,BMF,LAMA3,CNRIP1,E2F1,E2F2,ABCC6,PKMYT1,ECHDC3,CENPH,SLC25A10,H2AX,UHRF1,GINS2,MTBP,LTBP2,SERPIND1,SLC16A10
Drug	ctd:D000069439	Dasatinib	CTD	4.73e-07	0.00771	0.00129	0.0132	17	478	CENPA,ATAD5,ORC6,DSN1,CKS2,MFAP4,BRCA1,CLU,UBE2S,SELENOP,G0S2,XRCC2,ITGB3BP,CENPH,UHRF1,GINS2,MTBP
Drug	ctd:D011285	Pregnenolone Carbonitrile	CTD	6.4e-07	0.0104	0.00149	0.0153	32	1504	IMPA2,MBOAT1,INCENP,SREBF1,CA14,GFRA1,PLEKHH3,CKS2,PER3,BRCA1,CLU,RAD54B,PLAUR,WNK2,CACNA1D,MAP3K8,G0S2,LAMA3,CNRIP1,E2F1,E2F2,ABLIM3,AQP7,RASSF7,PKMYT1,ECHDC3,CENPH,CHTF18,SLC25A10,GINS2,MTBP,HSD17B11
Drug	ctd:C057693	troglitazone	CTD	1.4e-06	0.0229	0.00286	0.0294	29	1329	IMPA2,CENPA,ORC6,SREBF1,KIF24,GFRA1,KIAA0319,FANCB,CKS2,QRFPR,BRCA1,CLU,RECQL4,POLE,G0S2,E2F1,E2F2,XRCC2,XRCC3,AQP7,ABCC6,ITGB3BP,PPP1R1A,PKMYT1,CHTF18,SLC25A10,H2AX,UHRF1,GINS2
Drug	ctd:C059765	amphotericin B, deoxycholate drug combination	CTD	3.26e-06	0.0532	0.00591	0.0607	14	379	MBOAT1,INCENP,BRCA1,CLU,PLAUR,ALDOC,POLE,E2F1,LGALS1,LGALS3,PPP1R1A,FAM111A,CHTF18,UHRF1
Drug	ctd:D003375	Coumestrol	CTD	3.73e-06	0.0609	0.00609	0.0626	34	1796	IMPA2,CENPA,INCENP,ORC6,DSN1,GFRA1,CKS2,BRCA1,CLU,RECQL4,RAD54B,ZNF367,SELENOP,GINS3,SLF1,RCCD1,POLE,BMF,RMI2,DUT,E2F1,E2F2,LGALS1,ITGB3BP,PKMYT1,C1orf115,FAM111A,OXTR,CENPH,H2AX,UHRF1,GINS2,TTC9,CDH12
Drug	ctd:C005556	propionaldehyde	CTD	4.65e-06	0.0758	0.00689	0.0708	36	1981	CENPA,ORC6,ADAM21,TMEM74,DPYSL5,CHST6,YPEL1,DSN1,KIF24,GFRA1,KIAA0319,PER3,BRCA1,RECQL4,CACNA1G,PLAUR,WDR90,ZFP2,SELENOP,RCCD1,PLEKHF1,RMI2,PCDHA3,ABLIM3,IFIT1,ABCC6,ITGB3BP,ADAMTS10,MEGF6,STXBP6,CENPH,AACSP1,TMEM37,GINS2,PADI2,SLC16A10
Drug	ctd:C016104	sodium bichromate	CTD	8.06e-06	0.132	0.011	0.113	31	1614	CYBRD1,MBOAT1,ATAD5,ORC6,SREBF1,AKR1C1,FANCB,BRCA1,RAD54B,PLAUR,ZNF367,PAQR9,CACNA1D,SELENOP,GINS3,HYKK,POLE,G0S2,BMF,DUT,TNS2,E2F2,ABLIM3,AQP7,ABCC6,LGALS1,LGALS3,FAM111A,TMEM37,UHRF1,SERPIND1
Drug	ctd:C500026	palbociclib	CTD	1.25e-05	0.203	0.0156	0.161	9	171	CENPA,INCENP,LAMA3,E2F1,E2F2,FAM111A,H2AX,UHRF1,GINS2
Drug	ctd:D005472	Fluorouracil	CTD	1.97e-05	0.322	0.023	0.236	27	1364	IMPA2,ORC6,TMEM74,CA14,AKR1C1,GFRA1,CKS2,BRCA1,RECQL4,RAD54B,UBE2S,ZNF367,OGFRL1,SELENOP,G0S2,DUT,E2F2,XRCC3,IFIT1,ABCC6,LGALS3,ANKRD36B,ECHDC3,TGFBR3,H2AX,GINS2,SERPIND1
Disease	C0023893	Liver Cirrhosis, Experimental	DisGeNET Curated	1.38e-05	0.0263	0.0263	0.214	17	774	SREBF1,PSMB9,PALMD,AKR1C1,GFRA1,MFAP4,PAQR9,SELENOP,HYKK,MAP3K8,G0S2,BMF,ABLIM3,AQP7,RGS10,LGALS1,LGALS3

## Sheet: filtered_toppfun_WTC_C3
Category	ID	Name	Source	p-value	q-value Bonferroni	q-value FDR B&H	q-value FDR B&Y	Hit Count in Query List	Hit Count in Genome	Hit in Query List
GO: Molecular Function	GO:0017116	single-stranded DNA helicase activity		1.27e-19	7.93e-17	7.93e-17	5.56e-16	14	24	MCM2,MCM3,MCM4,MCM5,MCM6,MCM7,DSCC1,DNA2,PIF1,RAD51,RFC2,RFC3,RFC4,POLQ
GO: Molecular Function	GO:0003678	DNA helicase activity		8.15e-18	5.07e-15	2.54e-15	1.78e-14	18	64	BRIP1,MCM2,MCM3,MCM4,MCM5,MCM6,MCM7,DDX11,BLM,DSCC1,DNA2,PIF1,RAD51,DDX12P,RFC2,RFC3,RFC4,POLQ
GO: Molecular Function	GO:0140097	catalytic activity, acting on DNA		1.51e-17	9.39e-15	3.13e-15	2.2e-14	31	270	EME1,BRIP1,ERCC6L,MCM2,MCM3,MCM4,MCM5,MCM6,MCM7,POLA2,DDX11,BLM,FEN1,DSCC1,DNA2,PIF1,RAD54L,RAD51,DDX12P,POLD1,POLE2,DCLRE1B,RFC2,RFC3,RFC4,EXO1,NEIL3,POLQ,GEN1,TOP2A,HELLS
GO: Molecular Function	GO:0140657	ATP-dependent activity		3.92e-17	2.44e-14	5.23e-15	3.66e-14	45	619	KIF18A,BRIP1,ERCC6L,CENPE,ZGRF1,KIF4A,MCM2,MCM3,MCM4,MCM5,MCM6,MCM7,TRIP13,DDX11,BLM,MYO3A,UBA7,KIF15,KIF14,DSCC1,DNA2,PIF1,RAD54L,KIF11,KIFC1,KIF22,KIF2C,RAD51,ATP8B3,KIF23,DDX12P,SMC4,RFC2,RFC3,RFC4,ATAD2,KIF20B,KIF20A,ORC1,CDC6,KIF18B,POLQ,FIGNL1,TOP2A,HELLS
GO: Molecular Function	GO:0005524	ATP binding		4.19e-17	2.61e-14	5.23e-15	3.66e-14	73	1527	PRPS2,KIF18A,ERBB3,BRIP1,ERCC6L,CENPE,STK17B,MAT1A,PBK,KIF4A,MCM2,MCM3,MCM4,MCM5,MCM6,MCM7,CHEK1,DCK,TRIP13,TTK,MELK,ADCY3,CDC7,DDX11,BLM,AURKA,PASK,NEK2,MYO3A,UBA7,KIF15,BUB1,BUB1B,MKI67,KIF14,KHK,DNA2,PLK1,PIF1,RAD54L,KIF11,KIFC1,KIF22,KIF2C,RAD51,ATP8B3,VRK1,KIF23,DDX12P,UBE2C,SMC4,RFC2,RFC4,ATAD2,CIT,KIF20B,KIF20A,ORC1,UBE2T,P2RY1,TK1,CHEK2,MASTL,CDK1,CDC6,KIF18B,POLQ,MAP2K6,FIGNL1,PLK4,TOP2A…
GO: Molecular Function	GO:0008017	microtubule binding		9.32e-17	5.81e-14	9.68e-15	6.79e-14	32	309	NUSAP1,KIF18A,NDE1,CENPE,CENPF,DLGAP5,KIF4A,HAUS8,KIF15,KIF14,PLK1,PSRC1,KIF11,KIFC1,KIF22,KIF2C,DPYSL2,KIF23,GAS2L3,KNSTRN,GTSE1,BIRC5,PRC1,KIF20B,SPAG5,KIF20A,SPC24,LZTS1,RACGAP1,REEP4,KIF18B,SKA1
GO: Molecular Function	GO:0032559	adenyl ribonucleotide binding		1.73e-16	1.08e-13	1.54e-14	1.08e-13	74	1605	PRPS2,KIF18A,ERBB3,BRIP1,ERCC6L,CENPE,STK17B,MAT1A,PBK,KIF4A,MCM2,MCM3,MCM4,MCM5,MCM6,MCM7,CHEK1,DCK,TRIP13,TTK,MELK,ADCY3,CDC7,DDX11,BLM,AURKA,PASK,NEK2,MYO3A,UBA7,KIF15,BUB1,BUB1B,MKI67,KIF14,KHK,DNA2,PLK1,PIF1,RAD54L,KIF11,KIFC1,KIF22,KIF2C,RAD51,ATP8B3,VRK1,KIF23,DDX12P,UBE2C,SMC4,RFC2,RFC4,ATAD2,CIT,KIF20B,KIF20A,ORC1,UBE2T,P2RY1,TK1,CHEK2,ACBD7,MASTL,CDK1,CDC6,KIF18B,POLQ,MAP2K6,FIGNL1,PLK4…
GO: Molecular Function	GO:0030554	adenyl nucleotide binding		2.98e-16	1.86e-13	2.32e-14	1.63e-13	77	1735	PRPS2,KIF18A,ERBB3,BRIP1,ERCC6L,CENPE,STK17B,MAT1A,PBK,KIF4A,MCM2,MCM3,MCM4,MCM5,MCM6,MCM7,CHEK1,DCK,TRIP13,TTK,MELK,ADCY3,PHGDH,CDC7,DDX11,BLM,AURKA,PASK,NEK2,MYO3A,UBA7,KIF15,HPGD,DHFR,BUB1,BUB1B,MKI67,KIF14,KHK,DNA2,PLK1,PIF1,RAD54L,KIF11,KIFC1,KIF22,KIF2C,RAD51,ATP8B3,VRK1,KIF23,DDX12P,UBE2C,SMC4,RFC2,RFC4,ATAD2,CIT,KIF20B,KIF20A,ORC1,UBE2T,P2RY1,TK1,CHEK2,ACBD7,MASTL,CDK1,CDC6,KIF18B,POLQ,MA…
GO: Molecular Function	GO:0008094	ATP-dependent activity, acting on DNA		3.68e-16	2.29e-13	2.54e-14	1.78e-13	22	133	BRIP1,ERCC6L,MCM2,MCM3,MCM4,MCM5,MCM6,MCM7,DDX11,BLM,DSCC1,DNA2,PIF1,RAD54L,RAD51,DDX12P,RFC2,RFC3,RFC4,POLQ,TOP2A,HELLS
GO: Molecular Function	GO:0015631	tubulin binding		1.53e-15	9.52e-13	9.52e-14	6.68e-13	36	437	NUSAP1,KIF18A,CENPJ,NDE1,CENPE,CENPF,DLGAP5,KIF4A,HAUS8,KIF15,BRCA2,KIF14,SPMIP6,PLK1,PSRC1,KIF11,KIFC1,KIF22,KIF2C,DPYSL2,KIF23,GAS2L3,KNSTRN,GTSE1,BIRC5,STMN1,PRC1,KIF20B,SPAG5,KIF20A,SPC24,LZTS1,RACGAP1,REEP4,KIF18B,SKA1
GO: Molecular Function	GO:0004386	helicase activity		2.59e-14	1.62e-11	1.47e-12	1.03e-11	22	162	BRIP1,ERCC6L,ZGRF1,MCM2,MCM3,MCM4,MCM5,MCM6,MCM7,DDX11,BLM,DSCC1,DNA2,PIF1,RAD54L,RAD51,DDX12P,RFC2,RFC3,RFC4,POLQ,HELLS
GO: Molecular Function	GO:0016887	ATP hydrolysis activity		5.53e-14	3.44e-11	2.87e-12	2.01e-11	33	412	KIF18A,BRIP1,ERCC6L,MCM2,MCM3,MCM4,MCM5,MCM6,MCM7,TRIP13,DDX11,BLM,KIF15,KIF14,DNA2,PIF1,RAD54L,KIFC1,KIF22,KIF2C,ATP8B3,KIF23,DDX12P,SMC4,RFC2,RFC4,ATAD2,KIF20B,KIF20A,ORC1,CDC6,KIF18B,FIGNL1
GO: Molecular Function	GO:0003697	single-stranded DNA binding		1.13e-13	7.06e-11	5.43e-12	3.81e-11	20	138	MCM2,HMGB2,MCM3,MCM4,MCM5,MCM6,MCM7,MCM10,CDC45,DDX11,BLM,HROB,BRCA2,RAD54L,RAD51,MMS22L,DDX12P,SMC4,RAD51AP1,NEIL3
GO: Molecular Function	GO:0035639	purine ribonucleoside triphosphate binding		1.01e-12	6.26e-10	4.47e-11	3.14e-10	74	1898	PRPS2,KIF18A,ERBB3,BRIP1,ERCC6L,CENPE,STK17B,MAT1A,PBK,KIF4A,MCM2,MCM3,MCM4,MCM5,MCM6,MCM7,CHEK1,DCK,TRIP13,TTK,MELK,ADCY3,CDC7,DDX11,BLM,AURKA,PASK,NEK2,MYO3A,UBA7,SEPTIN3,KIF15,BUB1,BUB1B,MKI67,KIF14,KHK,DNA2,PLK1,PIF1,RAD54L,KIF11,KIFC1,KIF22,KIF2C,RAD51,ATP8B3,VRK1,KIF23,DDX12P,UBE2C,SMC4,RFC2,RFC4,ATAD2,CIT,KIF20B,KIF20A,ORC1,UBE2T,P2RY1,TK1,CHEK2,MASTL,CDK1,CDC6,KIF18B,POLQ,MAP2K6,FIGNL1,PL…
GO: Molecular Function	GO:0032555	purine ribonucleotide binding		1.65e-12	1.03e-09	6.84e-11	4.8e-10	76	2000	PRPS2,KIF18A,ERBB3,BRIP1,ERCC6L,CENPE,STK17B,MAT1A,PBK,KIF4A,MCM2,MCM3,MCM4,MCM5,MCM6,MCM7,CHEK1,DCK,TRIP13,TTK,MELK,ADCY3,CDC7,DDX11,BLM,AURKA,PASK,NEK2,MYO3A,UBA7,SEPTIN3,KIF15,BUB1,BUB1B,MKI67,KIF14,GPSM2,KHK,DNA2,PLK1,PIF1,RAD54L,KIF11,KIFC1,KIF22,KIF2C,RAD51,ATP8B3,VRK1,KIF23,DDX12P,UBE2C,SMC4,RFC2,RFC4,ATAD2,CIT,KIF20B,KIF20A,ORC1,UBE2T,P2RY1,TK1,CHEK2,ACBD7,MASTL,CDK1,CDC6,KIF18B,POLQ,MAP2…
GO: Molecular Function	GO:0003688	DNA replication origin binding		1.8e-10	1.12e-07	7e-09	4.91e-08	8	18	MCM2,MCM5,MCM10,CDC45,DDX11,DDX12P,ORC1,CDC6
GO: Molecular Function	GO:0003777	microtubule motor activity		4.06e-10	2.53e-07	1.49e-08	1.04e-07	13	78	KIF18A,CENPE,KIF4A,KIF15,KIF14,KIF11,KIFC1,KIF22,KIF2C,KIF23,KIF20B,KIF20A,KIF18B
GO: Molecular Function	GO:0140640	catalytic activity, acting on a nucleic acid		6.47e-10	4.03e-07	2.24e-08	1.57e-07	36	681	EME1,BRIP1,ERCC6L,ZGRF1,MCM2,MCM3,MCM4,MCM5,MCM6,MCM7,POLA2,DDX11,BLM,FEN1,DSCC1,DNA2,TMT1A,PIF1,RAD54L,RAD51,DDX12P,RNASEH2A,POLD1,POLE2,DCLRE1B,RFC2,RFC3,RFC4,NUDT1,PRIM1,EXO1,NEIL3,POLQ,GEN1,TOP2A,HELLS
GO: Molecular Function	GO:0003682	chromatin binding		3.56e-09	2.22e-06	1.17e-07	8.18e-07	36	726	HMGN5,CHAF1B,BRIP1,CENPF,PCLAF,MCM2,MCM3,MCM4,EZH2,CDC45,DDX11,CDT1,RAD51,TICRR,DDX12P,GPER1,RBL1,POLD1,FAAP24,CHAF1A,CNTRL,SMC4,ATAD2,NCAPH,ORC1,UBE2T,WDHD1,H1-3,H1-5,EXO1,CDK1,CDC6,POLQ,CDCA5,TOP2A,HELLS
GO: Molecular Function	GO:0008092	cytoskeletal protein binding		1.23e-08	7.67e-06	3.83e-07	2.69e-06	46	1135	NUSAP1,KIF18A,CENPJ,NDE1,CENPE,CENPF,DLGAP5,KIF4A,POF1B,HAUS8,MYO3A,KIF15,BRCA2,ANLN,KIF14,SPMIP6,DIAPH3,PLK1,IQGAP3,PSRC1,KIF11,KIFC1,KIF22,KIF2C,TMSB15A,DPYSL2,KIF23,GAS2L3,KNSTRN,CNTRL,GTSE1,BIRC5,ANXA8,STMN1,PRC1,KIF20B,SPAG5,KIF20A,SPC24,LZTS1,AVIL,RACGAP1,REEP4,KIF18B,SKA1,EPB41L2
GO: Molecular Function	GO:0003774	cytoskeletal motor activity		2.21e-08	1.38e-05	6.55e-07	4.59e-06	14	127	KIF18A,CENPE,KIF4A,MYO3A,KIF15,KIF14,KIF11,KIFC1,KIF22,KIF2C,KIF23,KIF20B,KIF20A,KIF18B
GO: Molecular Function	GO:0017111	ribonucleoside triphosphate phosphatase activity		1.17e-07	7.28e-05	3.31e-06	2.32e-05	34	759	KIF18A,BRIP1,ERCC6L,MCM2,MCM3,MCM4,MCM5,MCM6,MCM7,TRIP13,DDX11,BLM,SEPTIN3,KIF15,KIF14,DNA2,PIF1,RAD54L,KIFC1,KIF22,KIF2C,ATP8B3,KIF23,DDX12P,SMC4,RFC2,RFC4,ATAD2,KIF20B,KIF20A,ORC1,CDC6,KIF18B,FIGNL1
GO: Molecular Function	GO:0010997	anaphase-promoting complex binding		1.36e-07	8.49e-05	3.69e-06	2.59e-05	5	9	FBXO5,PLK1,CCNF,CDC20,CLSPN
GO: Molecular Function	GO:0016462	pyrophosphatase activity		2.76e-07	0.000172	6.81e-06	4.78e-05	35	825	KIF18A,BRIP1,ERCC6L,MCM2,MCM3,MCM4,MCM5,MCM6,MCM7,TRIP13,DDX11,BLM,SEPTIN3,KIF15,KIF14,DNA2,PIF1,RAD54L,KIFC1,KIF22,KIF2C,ATP8B3,KIF23,DDX12P,SMC4,RFC2,RFC4,ATAD2,KIF20B,KIF20A,ORC1,NUDT1,CDC6,KIF18B,FIGNL1
GO: Molecular Function	GO:0016817	hydrolase activity, acting on acid anhydrides		2.84e-07	0.000177	6.81e-06	4.78e-05	35	826	KIF18A,BRIP1,ERCC6L,MCM2,MCM3,MCM4,MCM5,MCM6,MCM7,TRIP13,DDX11,BLM,SEPTIN3,KIF15,KIF14,DNA2,PIF1,RAD54L,KIFC1,KIF22,KIF2C,ATP8B3,KIF23,DDX12P,SMC4,RFC2,RFC4,ATAD2,KIF20B,KIF20A,ORC1,NUDT1,CDC6,KIF18B,FIGNL1
GO: Molecular Function	GO:0016818	hydrolase activity, acting on acid anhydrides, in phosphorus-containing anhydrides		2.84e-07	0.000177	6.81e-06	4.78e-05	35	826	KIF18A,BRIP1,ERCC6L,MCM2,MCM3,MCM4,MCM5,MCM6,MCM7,TRIP13,DDX11,BLM,SEPTIN3,KIF15,KIF14,DNA2,PIF1,RAD54L,KIFC1,KIF22,KIF2C,ATP8B3,KIF23,DDX12P,SMC4,RFC2,RFC4,ATAD2,KIF20B,KIF20A,ORC1,NUDT1,CDC6,KIF18B,FIGNL1
GO: Molecular Function	GO:0106310	protein serine kinase activity		6.81e-07	0.000425	1.57e-05	0.00011	21	364	STK17B,PBK,CHEK1,TTK,MELK,CDC7,AURKA,PASK,NEK2,MYO3A,BUB1,BUB1B,PLK1,VRK1,CIT,CHEK2,MASTL,CDK1,MAP2K6,PLK4,AURKB
GO: Molecular Function	GO:0043139	5'-3' DNA helicase activity		8.22e-07	0.000512	1.83e-05	0.000128	5	12	BRIP1,DDX11,DNA2,PIF1,DDX12P
GO: Molecular Function	GO:0016538	cyclin-dependent protein serine/threonine kinase regulator activity		1.91e-06	0.00119	4.09e-05	0.000287	8	52	CDKN2C,CDKN2D,CKS1B,CCNA2,CCNB1,CCNF,CCNB2,CCNE2
GO: Molecular Function	GO:0003684	damaged DNA binding		3.68e-06	0.00229	7.64e-05	0.000536	9	75	HMGB2,BLM,FANCG,AUNIP,FEN1,POLD1,DCLRE1B,NEIL3,POLQ
GO: Molecular Function	GO:0035173	histone kinase activity		4.07e-06	0.00254	8.19e-05	0.000574	6	27	CHEK1,AURKA,VRK1,CCNB1,CDK1,AURKB
GO: Molecular Function	GO:0017108	5'-flap endonuclease activity		4.69e-06	0.00292	9.13e-05	0.00064	4	8	FEN1,DNA2,EXO1,GEN1
GO: Molecular Function	GO:0048256	flap endonuclease activity		8.33e-06	0.00519	0.000153	0.00107	4	9	FEN1,DNA2,EXO1,GEN1
GO: Molecular Function	GO:0003689	DNA clamp loader activity		8.33e-06	0.00519	0.000153	0.00107	4	9	DSCC1,RFC2,RFC3,RFC4
GO: Molecular Function	GO:0004674	protein serine/threonine kinase activity		9.08e-06	0.00566	0.000162	0.00113	22	464	STK17B,PBK,CHEK1,TTK,MELK,CDC7,AURKA,PASK,NEK2,MYO3A,DBF4,BUB1,BUB1B,PLK1,VRK1,CIT,CHEK2,MASTL,CDK1,MAP2K6,PLK4,AURKB
GO: Molecular Function	GO:0019900	kinase binding		1.95e-05	0.0122	0.000336	0.00235	34	957	MYCN,CDKN2C,CDKN2D,CENPJ,CENPE,SGO1,AURKA,CKS1B,FBXO5,KIF14,PLK1,KIF11,FOXM1,DPYSL2,VRK1,PRC1,CIT,CCNA2,CCNB1,KIF20A,CCNF,CCNE2,FIRRM,TPX2,CHEK2,RACGAP1,CEP152,CDC6,CDC25B,CDC25C,MAP2K6,TOP2A,BORA,AURKB
GO: Molecular Function	GO:0016772	transferase activity, transferring phosphorus-containing groups		1.99e-05	0.0124	0.000336	0.00235	36	1042	PRPS2,CDKN2C,ERBB3,RASSF2,STK17B,PBK,CHEK1,DCK,POLA2,TTK,MELK,CDC7,AURKA,PASK,NEK2,MYO3A,DBF4,BUB1,BUB1B,KHK,PLK1,PCYT1B,VRK1,POLD1,POLE2,CIT,CCNB1,TK1,PRIM1,CHEK2,MASTL,CDK1,POLQ,MAP2K6,PLK4,AURKB
GO: Molecular Function	GO:0004672	protein kinase activity		3.59e-05	0.0224	0.000589	0.00413	25	621	ERBB3,RASSF2,STK17B,PBK,CHEK1,TTK,MELK,CDC7,AURKA,PASK,NEK2,MYO3A,DBF4,BUB1,BUB1B,PLK1,VRK1,CIT,CCNB1,CHEK2,MASTL,CDK1,MAP2K6,PLK4,AURKB
GO: Molecular Function	GO:0140996	histone H3 kinase activity		4.49e-05	0.028	0.000717	0.00503	4	13	CHEK1,AURKA,VRK1,AURKB
GO: Molecular Function	GO:0000217	DNA secondary structure binding		5.1e-05	0.0318	0.000795	0.00557	6	41	HMGB2,BLM,RAD51AP1,NEIL3,CLSPN,GEN1
GO: Molecular Function	GO:0008574	plus-end-directed microtubule motor activity		5.66e-05	0.0352	0.000859	0.00603	5	26	KIF18A,KIF14,KIF11,KIF20B,KIF18B
GO: Molecular Function	GO:0016888	endodeoxyribonuclease activity, producing 5'-phosphomonoesters		6.2e-05	0.0386	0.000899	0.0063	4	14	FEN1,DNA2,EXO1,GEN1
GO: Molecular Function	GO:0051880	G-quadruplex DNA binding		6.2e-05	0.0386	0.000899	0.0063	4	14	DDX11,BLM,PIF1,DDX12P
GO: Molecular Function	GO:0016773	phosphotransferase activity, alcohol group as acceptor		7.81e-05	0.0486	0.00109	0.00763	27	732	ERBB3,RASSF2,STK17B,PBK,CHEK1,DCK,TTK,MELK,CDC7,AURKA,PASK,NEK2,MYO3A,DBF4,BUB1,BUB1B,KHK,PLK1,VRK1,CIT,CCNB1,CHEK2,MASTL,CDK1,MAP2K6,PLK4,AURKB
GO: Molecular Function	GO:0016301	kinase activity		7.85e-05	0.0489	0.00109	0.00763	30	856	PRPS2,CDKN2C,ERBB3,RASSF2,STK17B,PBK,CHEK1,DCK,TTK,MELK,CDC7,AURKA,PASK,NEK2,MYO3A,DBF4,BUB1,BUB1B,KHK,PLK1,VRK1,CIT,CCNB1,TK1,CHEK2,MASTL,CDK1,MAP2K6,PLK4,AURKB
GO: Molecular Function	GO:0019901	protein kinase binding		8.36e-05	0.0521	0.00113	0.00794	30	859	CDKN2C,CDKN2D,CENPJ,CENPE,AURKA,CKS1B,FBXO5,KIF14,PLK1,KIF11,FOXM1,DPYSL2,VRK1,PRC1,CIT,CCNA2,CCNB1,KIF20A,CCNF,CCNE2,FIRRM,TPX2,CHEK2,RACGAP1,CEP152,CDC25B,CDC25C,MAP2K6,TOP2A,BORA
GO: Molecular Function	GO:0043138	3'-5' DNA helicase activity		0.00011	0.0685	0.00146	0.0102	4	16	MCM2,MCM5,MCM6,BLM
GO: Molecular Function	GO:0004536	DNA nuclease activity		0.000134	0.0833	0.00174	0.0122	7	69	EME1,FEN1,DNA2,POLD1,DCLRE1B,EXO1,GEN1
GO: Molecular Function	GO:0019887	protein kinase regulator activity		0.000522	0.325	0.00664	0.0465	13	269	CDKN2C,CDKN2D,ERBB3,EREG,NET1,CKS1B,DBF4,CIT,CCNA2,CCNB1,CCNF,CCNB2,CCNE2
GO: Molecular Function	GO:0070182	DNA polymerase binding		0.000579	0.36	0.00721	0.0506	4	24	FANCD2,CDT1,RAD51,FANCI
GO: Molecular Function	GO:0016895	DNA exonuclease activity, producing 5'-phosphomonoesters		0.00068	0.424	0.00815	0.0571	4	25	FEN1,POLD1,DCLRE1B,EXO1
GO: Molecular Function	GO:0003887	DNA-directed DNA polymerase activity		0.00068	0.424	0.00815	0.0571	4	25	POLA2,POLD1,POLE2,POLQ
GO: Molecular Function	GO:0019207	kinase regulator activity		0.000784	0.489	0.00915	0.0642	14	317	CDKN2C,CDKN2D,ERBB3,EREG,NET1,CKS1B,DBF4,CIT,CCNA2,CCNB1,CCNF,CCNB2,CCNE2,CDK1
GO: Molecular Function	GO:0004529	DNA exonuclease activity		0.000793	0.494	0.00915	0.0642	4	26	FEN1,POLD1,DCLRE1B,EXO1
GO: Molecular Function	GO:0004520	DNA endonuclease activity		0.000815	0.508	0.00923	0.0647	5	45	EME1,FEN1,DNA2,EXO1,GEN1
GO: Molecular Function	GO:0000287	magnesium ion binding		0.000839	0.523	0.00934	0.0655	12	248	PRPS2,MAT1A,DCK,PRTFDC1,FEN1,PLK1,PIF1,ATP8B3,PRIM1,FIGNL1,GEN1,TOP2A
GO: Molecular Function	GO:0004523	RNA-DNA hybrid ribonuclease activity		0.000857	0.534	0.00937	0.0657	3	12	FEN1,RNASEH2A,EXO1
GO: Molecular Function	GO:0051539	4 iron, 4 sulfur cluster binding		0.000996	0.621	0.0107	0.075	5	47	BRIP1,DDX11,DNA2,DDX12P,POLD1
GO: Molecular Function	GO:0016893	endonuclease activity, active with either ribo- or deoxyribonucleic acids and producing 5'-phosphomonoesters		0.00145	0.901	0.0153	0.107	5	51	FEN1,DNA2,RNASEH2A,EXO1,GEN1
GO: Molecular Function	GO:0035175	histone H3S10 kinase activity		0.00157	0.977	0.0159	0.111	2	4	AURKA,VRK1
GO: Molecular Function	GO:0045142	triplex DNA binding		0.00157	0.977	0.0159	0.111	2	4	DDX11,DDX12P
GO: Molecular Function	GO:0004712	protein serine/threonine/tyrosine kinase activity		0.00158	0.984	0.0159	0.111	5	52	PBK,TTK,AURKA,MAP2K6,AURKB
GO: Molecular Function	GO:0051536	iron-sulfur cluster binding		0.00164	1	0.016	0.112	6	77	BRIP1,KIF4A,DDX11,DNA2,DDX12P,POLD1
GO: Molecular Function	GO:0051540	metal cluster binding		0.00164	1	0.016	0.112	6	77	BRIP1,KIF4A,DDX11,DNA2,DDX12P,POLD1
GO: Molecular Function	GO:0062037	D-loop DNA binding		0.00259	1	0.0241	0.169	2	5	BLM,RAD51AP1
GO: Molecular Function	GO:0019136	deoxynucleoside kinase activity		0.00259	1	0.0241	0.169	2	5	DCK,TK1
GO: Molecular Function	GO:0015616	DNA translocase activity		0.00259	1	0.0241	0.169	2	5	ERCC6L,RAD54L
GO: Molecular Function	GO:0034061	DNA polymerase activity		0.00336	1	0.0308	0.216	4	38	POLA2,POLD1,POLE2,POLQ
GO: Molecular Function	GO:0000400	four-way junction DNA binding		0.00347	1	0.0313	0.22	3	19	HMGB2,BLM,GEN1
GO: Molecular Function	GO:0043515	kinetochore binding		0.00384	1	0.0342	0.24	2	6	CENPE,TTK
GO: Molecular Function	GO:0008409	5'-3' exonuclease activity		0.00465	1	0.0408	0.286	3	21	FEN1,DCLRE1B,EXO1
GO: Molecular Function	GO:0051010	microtubule plus-end binding		0.00532	1	0.046	0.323	3	22	KIF18A,KIF2C,KNSTRN
GO: Biological Process	GO:0022402	cell cycle process		1.39e-98	4.87e-95	4.87e-95	4.25e-94	165	1532	NUSAP1,CDKN2C,KNTC1,CDKN2D,CDKN3,KIF18A,EME1,PTTG1,EREG,BRIP1,CENPW,CENPJ,CENPN,NDE1,CENPE,CENPF,PCLAF,DLGAP5,HJURP,SPC25,E2F7,KIF4A,MCM2,OIP5,MCM3,MCM4,MCM6,FAM110A,NUF2,CHEK1,MND1,RRM2,WDR76,EZH2,SGO1,TRIP13,TTK,CENPK,MELK,GINS1,PHGDH,CDC7,CDC45,DDX11,FANCA,BLM,FANCD2,CDCA2,AURKA,HAUS8,CKS1B,RTKN2,NEK2,PTTG3P,NCAPG,AUNIP,SEPTIN3,FBXO5,KIF15,BRCA2,NDC80,ANLN,DBF4,BUB1,BUB1B,FEN1,NCAPD2,MKI67,ASP…
GO: Biological Process	GO:0000278	mitotic cell cycle		7.47e-86	2.62e-82	1.31e-82	1.15e-81	135	1089	NUSAP1,CDKN2C,KNTC1,CDKN2D,CDKN3,KIF18A,EME1,CHAF1B,EREG,CENPW,CENPJ,NDE1,CENPE,CENPF,DLGAP5,SPC25,PBK,E2F7,KIF4A,MCM2,MCM3,MCM4,MCM5,MCM6,FAM110A,NUF2,CHEK1,RRM2,EZH2,SGO1,TRIP13,TTK,CENPK,MELK,GINS1,CDC7,CDC45,BLM,FANCD2,CDCA2,AURKA,CKS1B,RTKN2,NEK2,NCAPG,FBXO5,KIF15,BRCA2,NDC80,ANLN,DBF4,BUB1,BUB1B,NCAPD2,MKI67,ASPM,KIF14,GPSM2,CDT1,TACC3,DNA2,PLK1,IQGAP3,PSRC1,WDR62,KIF11,KIFC1,KIF22,KIF2C,RA…
GO: Biological Process	GO:1903047	mitotic cell cycle process		2.14e-84	7.53e-81	2.51e-81	2.19e-80	125	907	NUSAP1,CDKN2C,KNTC1,CDKN2D,CDKN3,KIF18A,EME1,EREG,CENPJ,NDE1,CENPE,CENPF,DLGAP5,SPC25,E2F7,KIF4A,MCM2,MCM3,MCM4,MCM6,FAM110A,NUF2,CHEK1,RRM2,EZH2,SGO1,TRIP13,TTK,CENPK,MELK,GINS1,CDC7,CDC45,BLM,FANCD2,CDCA2,AURKA,CKS1B,RTKN2,NEK2,NCAPG,FBXO5,KIF15,BRCA2,NDC80,ANLN,DBF4,BUB1,BUB1B,NCAPD2,MKI67,KIF14,GPSM2,CDT1,TACC3,DNA2,PLK1,IQGAP3,PSRC1,WDR62,KIF11,KIFC1,KIF22,KIF2C,RAD51,FOXM1,TICRR,ZWILCH,VRK1…
GO: Biological Process	GO:0051276	chromosome organization		2.77e-80	9.74e-77	2.43e-77	2.13e-76	110	690	NUSAP1,KNTC1,KIF18A,PTTG1,BRIP1,CENPW,CENPN,CENPE,CENPF,DLGAP5,HJURP,SPC25,KIF4A,MCM2,OIP5,HMGB2,MCM3,MCM4,MCM5,MCM6,MCM7,NUF2,MND1,EZH2,SGO1,TRIP13,TTK,CENPK,GINS1,CDC45,DDX11,BLM,FANCD2,CENPP,NEK2,PTTG3P,NCAPG,FBXO5,KIF15,BRCA2,NDC80,H3C2,H4C3,BUB1,BUB1B,FEN1,NCAPD2,PSMC3IP,KIF14,SGO2,CDT1,TACC3,DSCC1,DNA2,PLK1,PSRC1,PIF1,RAD54L,KIF11,KIFC1,KIF22,KIF2C,RAD51,ZWILCH,KIF23,DDX12P,GPER1,KNSTRN,CNT…
GO: Biological Process	GO:0007059	chromosome segregation		4.48e-77	1.57e-73	3.15e-74	2.75e-73	95	488	NUSAP1,KNTC1,KIF18A,EME1,PTTG1,BRIP1,CENPW,CENPJ,CENPN,NDE1,CENPE,CENPF,DLGAP5,HJURP,SPC25,KIF4A,OIP5,NUF2,MND1,SGO1,TRIP13,TTK,CENPK,FANCD2,CDCA2,AURKA,HAUS8,NEK2,PTTG3P,NCAPG,FBXO5,KIF15,BRCA2,NDC80,BUB1,BUB1B,NCAPD2,MKI67,ASPM,PSMC3IP,KIF14,GPSM2,SGO2,CDT1,TACC3,PLK1,PSRC1,KIF11,KIFC1,KNL1,KIF22,KIF2C,ZWILCH,KIF23,KNSTRN,CNTRL,UBE2C,SMC4,BIRC5,MZT1,STIL,PRC1,NCAPH,ECT2,CDCA8,CIT,SPAG5,ZWINT,CC…
GO: Biological Process	GO:0051301	cell division		2.5e-72	8.77e-69	1.46e-69	1.28e-68	106	737	NUSAP1,CDCA3,KNTC1,PTTG1,EREG,BRIP1,MIS18BP1,CENPW,CENPJ,NDE1,ERCC6L,CENPE,CENPF,SPC25,E2F7,KIF4A,OIP5,NUF2,SGO1,TTK,CDC7,CDC45,BLM,CDCA2,AURKA,HAUS8,CKS1B,RTKN2,NEK2,PTTG3P,NCAPG,SEPTIN3,FBXO5,BRCA2,NDC80,ANLN,BUB1,BUB1B,NCAPD2,ASPM,KIF14,GPSM2,SGO2,PIMREG,TIMELESS,CDT1,TACC3,PLK1,IQGAP3,PSRC1,KIF11,KIFC1,KNL1,KIF2C,ZWILCH,VRK1,KIF23,RBL1,KNSTRN,CNTRL,UBE2C,SMC4,BIRC5,STMN1,PRC1,NCAPH,ECT2,CDCA8…
GO: Biological Process	GO:0000280	nuclear division		2.66e-71	9.35e-68	1.34e-68	1.17e-67	93	526	NUSAP1,KNTC1,KIF18A,EME1,PTTG1,EREG,BRIP1,NDE1,CENPE,CENPF,DLGAP5,SPC25,KIF4A,NUF2,CHEK1,MND1,SGO1,TRIP13,TTK,CENPK,FANCA,FANCD2,CDCA2,AURKA,NEK2,PTTG3P,NCAPG,FBXO5,KIF15,BRCA2,NDC80,ANLN,BUB1,BUB1B,NCAPD2,MKI67,ASPM,PSMC3IP,KIF14,SGO2,CDT1,PLK1,PSRC1,RAD54L,KIF11,KIFC1,KIF22,KIF2C,RAD51,ZWILCH,KIF23,KNSTRN,CNTRL,UBE2C,SMC4,BIRC5,MZT1,PRC1,NCAPH,CDCA8,CIT,KIF20B,SPAG5,ZWINT,CCNB1,CEP55,KIF20A,SPC…
GO: Biological Process	GO:0048285	organelle fission		3.49e-68	1.23e-64	1.53e-65	1.34e-64	94	584	NUSAP1,KNTC1,KIF18A,EME1,PTTG1,EREG,BRIP1,NDE1,CENPE,CENPF,DLGAP5,SPC25,KIF4A,NUF2,CHEK1,MND1,SGO1,TRIP13,TTK,CENPK,FANCA,FANCD2,CDCA2,AURKA,NEK2,PTTG3P,NCAPG,FBXO5,KIF15,BRCA2,NDC80,ANLN,BUB1,BUB1B,NCAPD2,MKI67,ASPM,PSMC3IP,KIF14,SGO2,CDT1,PLK1,PSRC1,RAD54L,KIF11,KIFC1,KIF22,KIF2C,RAD51,ZWILCH,KIF23,KNSTRN,CNTRL,UBE2C,SMC4,BIRC5,MZT1,PRC1,NCAPH,CDCA8,CIT,KIF20B,SPAG5,ZWINT,CCNB1,CEP55,KIF20A,SPC…
GO: Biological Process	GO:0098813	nuclear chromosome segregation		2.59e-65	9.09e-62	1.01e-62	8.83e-62	78	372	NUSAP1,KNTC1,KIF18A,EME1,PTTG1,BRIP1,CENPE,CENPF,DLGAP5,SPC25,KIF4A,NUF2,MND1,SGO1,TRIP13,TTK,CENPK,FANCD2,AURKA,NEK2,PTTG3P,NCAPG,FBXO5,KIF15,BRCA2,NDC80,BUB1,BUB1B,NCAPD2,ASPM,PSMC3IP,KIF14,SGO2,CDT1,TACC3,PLK1,PSRC1,KIF11,KIFC1,KNL1,KIF22,KIF2C,ZWILCH,KIF23,KNSTRN,CNTRL,UBE2C,SMC4,BIRC5,MZT1,PRC1,NCAPH,ECT2,CDCA8,CIT,SPAG5,ZWINT,CCNB1,CEP55,CENPQ,SPC24,CCNB2,CCNE2,CENPI,TPX2,CHEK2,RACGAP1,CDK1…
GO: Biological Process	GO:0140014	mitotic nuclear division		8.83e-59	3.1e-55	3.1e-56	2.71e-55	70	330	NUSAP1,KNTC1,KIF18A,EREG,NDE1,CENPE,CENPF,DLGAP5,SPC25,KIF4A,NUF2,CHEK1,SGO1,TRIP13,TTK,CENPK,CDCA2,AURKA,NEK2,NCAPG,FBXO5,KIF15,NDC80,ANLN,BUB1,BUB1B,NCAPD2,MKI67,KIF14,CDT1,PLK1,PSRC1,KIF11,KIFC1,KIF22,KIF2C,ZWILCH,KIF23,KNSTRN,CNTRL,UBE2C,SMC4,BIRC5,MZT1,PRC1,NCAPH,CDCA8,CIT,KIF20B,SPAG5,ZWINT,CCNB1,CEP55,SPC24,CENPI,TPX2,CHEK2,RACGAP1,CDK1,REEP4,CDC20,KIF18B,CDC25C,ESPL1,CDCA5,GEN1,MAD2L1,BOR…
GO: Biological Process	GO:0000070	mitotic sister chromatid segregation		2e-56	7.04e-53	6.4e-54	5.59e-53	59	216	NUSAP1,KNTC1,KIF18A,CENPE,CENPF,DLGAP5,SPC25,KIF4A,NUF2,SGO1,TRIP13,TTK,CENPK,NEK2,NCAPG,FBXO5,KIF15,NDC80,BUB1,BUB1B,NCAPD2,KIF14,CDT1,PLK1,PSRC1,KIF11,KIFC1,KIF22,KIF2C,ZWILCH,KIF23,KNSTRN,CNTRL,UBE2C,SMC4,BIRC5,MZT1,PRC1,NCAPH,CDCA8,CIT,SPAG5,ZWINT,CCNB1,CEP55,SPC24,CENPI,TPX2,CHEK2,RACGAP1,CDK1,CDC20,KIF18B,ESPL1,CDCA5,GEN1,MAD2L1,AURKB,MYBL2
GO: Biological Process	GO:0010564	regulation of cell cycle process		1.21e-55	4.25e-52	3.54e-53	3.1e-52	99	906	NUSAP1,CDKN2C,KNTC1,CDKN2D,EME1,EREG,BRIP1,CENPJ,CENPE,CENPF,DLGAP5,SPC25,E2F7,NUF2,CHEK1,RRM2,WDR76,EZH2,TRIP13,TTK,CDC7,CDC45,DDX11,BLM,FANCD2,CDCA2,AURKA,NEK2,NCAPG,FBXO5,KIF15,BRCA2,NDC80,ANLN,DBF4,BUB1,BUB1B,FEN1,NCAPD2,MKI67,KIF14,GPSM2,SGO2,TIMELESS,CDT1,TACC3,DNA2,PLK1,PSRC1,WDR62,KIF11,KIFC1,KIF2C,RAD51,TICRR,ZWILCH,KIF23,POC1A,GPER1,RBL1,KNSTRN,GTSE1,UBE2C,DTL,SMC4,BIRC5,STIL,PRC1,NCAPH…
GO: Biological Process	GO:0000819	sister chromatid segregation		2.03e-55	7.12e-52	5.48e-53	4.79e-52	62	259	NUSAP1,KNTC1,KIF18A,CENPE,CENPF,DLGAP5,SPC25,KIF4A,NUF2,SGO1,TRIP13,TTK,CENPK,NEK2,NCAPG,FBXO5,KIF15,NDC80,BUB1,BUB1B,NCAPD2,KIF14,CDT1,TACC3,PLK1,PSRC1,KIF11,KIFC1,KIF22,KIF2C,ZWILCH,KIF23,KNSTRN,CNTRL,UBE2C,SMC4,BIRC5,MZT1,PRC1,NCAPH,CDCA8,CIT,SPAG5,ZWINT,CCNB1,CEP55,SPC24,CENPI,TPX2,CHEK2,RACGAP1,CDK1,CDC6,CDC20,KIF18B,ESPL1,CDCA5,GEN1,TOP2A,MAD2L1,AURKB,MYBL2
GO: Biological Process	GO:0051726	regulation of cell cycle		2e-52	7.02e-49	5.01e-50	4.38e-49	114	1367	NUSAP1,CDKN2C,KNTC1,CDKN2D,CDKN3,EME1,EREG,BRIP1,CENPW,CENPJ,CENPE,CENPF,PCLAF,DLGAP5,SPC25,E2F7,NUF2,CHEK1,RRM2,WDR76,EZH2,TRIP13,TTK,CDC7,CDC45,DDX11,BLM,FANCD2,CDCA2,AURKA,CKS1B,NEK2,NCAPG,FBXO5,KIF15,BRCA2,NDC80,ANLN,DBF4,HPGD,BUB1,BUB1B,FEN1,NCAPD2,MKI67,ASPM,KIF14,GPSM2,SGO2,TIMELESS,CDT1,TACC3,DNA2,PLK1,PSRC1,WDR62,KIF11,KIFC1,KIF2C,RAD51,FOXM1,TICRR,ZWILCH,KIF23,POC1A,GPER1,RBL1,KNSTRN,GT…
GO: Biological Process	GO:0044770	cell cycle phase transition		4.17e-44	1.46e-40	9.76e-42	8.53e-41	77	672	CDKN2C,KNTC1,CDKN2D,CDKN3,EME1,BRIP1,CENPJ,CENPE,CENPF,DLGAP5,SPC25,E2F7,NUF2,CHEK1,RRM2,WDR76,EZH2,TRIP13,TTK,MELK,CDC7,CDC45,BLM,FANCD2,AURKA,CKS1B,FBXO5,BRCA2,NDC80,ANLN,DBF4,BUB1,BUB1B,KIF14,TIMELESS,CDT1,TACC3,DNA2,PLK1,IQGAP3,RAD51,FOXM1,TICRR,ZWILCH,TCF19,RBL1,GTSE1,UBE2C,DTL,BIRC5,STIL,CDCA8,CIT,CCNA2,ZWINT,CCNB1,CCNF,SPC24,ORC1,LZTS1,CCNB2,CCNE2,SUSD2,CHEK2,MASTL,SASS6,CDK1,CDC6,CDC20,CL…
GO: Biological Process	GO:0006259	DNA metabolic process		4.33e-43	1.52e-39	9.5e-41	8.3e-40	97	1187	CDKN2D,EME1,CHAF1B,PTTG1,EREG,BRIP1,CENPF,PCLAF,ZGRF1,TRAIP,E2F7,MCM2,HMGB2,MCM3,MCM4,MCM5,MCM6,MCM7,RDM1,CHEK1,MND1,MCM10,POLA2,RRM2,EZH2,TRIP13,GINS1,FAM111B,CDC7,CDC45,DDX11,FANCA,BLM,FANCD2,FANCG,NEK2,PTTG3P,HROB,AUNIP,FBXO5,BRCA2,DBF4,FEN1,PSMC3IP,TIMELESS,CDT1,DSCC1,PARPBP,DNA2,TMT1A,PIF1,RAD54L,KIF22,KPNA2,RAD51,FOXM1,TICRR,MMS22L,DDX12P,RNASEH2A,POLD1,FAAP24,POLE2,CHAF1A,DTL,SMC4,GINS4,DC…
GO: Biological Process	GO:0044772	mitotic cell cycle phase transition		6.99e-41	2.45e-37	1.44e-38	1.26e-37	67	531	CDKN2C,KNTC1,CDKN2D,CDKN3,CENPJ,CENPE,CENPF,DLGAP5,SPC25,E2F7,NUF2,CHEK1,RRM2,EZH2,TRIP13,TTK,MELK,CDC7,BLM,AURKA,CKS1B,FBXO5,NDC80,ANLN,DBF4,BUB1,BUB1B,KIF14,CDT1,TACC3,PLK1,IQGAP3,FOXM1,TICRR,ZWILCH,TCF19,RBL1,GTSE1,UBE2C,DTL,BIRC5,STIL,CDCA8,CIT,CCNA2,ZWINT,CCNB1,CCNF,SPC24,ORC1,LZTS1,CCNB2,CCNE2,CHEK2,MASTL,SASS6,CDK1,CDC6,CDC20,CLSPN,CDC25B,CDC25C,ESPL1,CDCA5,GEN1,MAD2L1,AURKB
GO: Biological Process	GO:0006260	DNA replication		9.56e-40	3.36e-36	1.87e-37	1.63e-36	54	318	EME1,CHAF1B,EREG,PCLAF,TRAIP,E2F7,MCM2,MCM3,MCM4,MCM5,MCM6,MCM7,CHEK1,MCM10,POLA2,RRM2,GINS1,FAM111B,CDC7,CDC45,DDX11,BLM,FBXO5,BRCA2,DBF4,FEN1,TIMELESS,CDT1,DSCC1,DNA2,RAD51,TICRR,MMS22L,DDX12P,RNASEH2A,POLD1,POLE2,CHAF1A,DTL,GINS4,RFC2,RFC3,RFC4,CCNA2,ESCO2,ORC1,WDHD1,TK1,CCNE2,PRIM1,CDK1,CDC6,POLQ,GEN1
GO: Biological Process	GO:0007051	spindle organization		6.69e-37	2.35e-33	1.24e-34	1.08e-33	47	248	CENPJ,CENPE,DLGAP5,SPC25,KIF4A,FAM110A,NUF2,TTK,AURKA,HAUS8,NEK2,AUNIP,FBXO5,KIF15,NDC80,ASPM,GPSM2,TACC3,PLK1,PSRC1,WDR62,KIF11,KIFC1,KIF23,POC1A,KNSTRN,BIRC5,STMN1,MZT1,STIL,PRC1,CDCA8,SPAG5,CCNB1,KIF20A,CEP72,CCNB2,TPX2,CHEK2,RACGAP1,SASS6,CDK1,CDC20,ESPL1,BORA,AURKB,MYBL2
GO: Biological Process	GO:0006281	DNA repair		1.01e-36	3.55e-33	1.77e-34	1.55e-33	68	639	CDKN2D,EME1,CHAF1B,PTTG1,BRIP1,PCLAF,ZGRF1,TRAIP,MCM2,HMGB2,MCM3,MCM4,MCM5,MCM6,MCM7,RDM1,CHEK1,TRIP13,CDC7,CDC45,DDX11,FANCA,BLM,FANCD2,FANCG,PTTG3P,HROB,AUNIP,BRCA2,FEN1,TIMELESS,PARPBP,DNA2,PIF1,RAD54L,KIF22,RAD51,FOXM1,TICRR,MMS22L,DDX12P,RNASEH2A,POLD1,FAAP24,POLE2,CHAF1A,DTL,SMC4,GINS4,DCLRE1B,RFC2,RFC3,RFC4,ESCO2,RAD51AP1,UBE2T,WDHD1,NUDT1,FANCI,CHEK2,EXO1,NEIL3,CDK1,CLSPN,POLQ,CDCA5,FIGNL…
GO: Biological Process	GO:0006974	DNA damage response		1.07e-36	3.74e-33	1.78e-34	1.56e-33	81	955	CDKN2D,CDKN3,EME1,CHAF1B,PTTG1,BRIP1,PCLAF,ZGRF1,TRAIP,E2F7,MCM2,HMGB2,MCM3,MCM4,MCM5,MCM6,MCM7,RDM1,CHEK1,MCM10,WDR76,TRIP13,CDC7,CDC45,DDX11,FANCA,BLM,FANCD2,FANCG,PTTG3P,HROB,UBA7,AUNIP,FBXO5,BRCA2,FEN1,TIMELESS,PARPBP,DNA2,PLK1,PIF1,RAD54L,KIF22,RAD51,FOXM1,TICRR,MMS22L,VRK1,DDX12P,RNASEH2A,POLD1,FAAP24,POLE2,CHAF1A,GTSE1,DTL,SMC4,GINS4,DCLRE1B,RFC2,RFC3,RFC4,ESCO2,DDIAS,RAD51AP1,UBE2T,WDHD1,…
GO: Biological Process	GO:0000226	microtubule cytoskeleton organization		2.03e-36	7.13e-33	3.24e-34	2.83e-33	73	762	NUSAP1,KIF18A,CENPJ,MNS1,NDE1,CENPE,PCLAF,DLGAP5,SPC25,KIF4A,FAM110A,NUF2,CHEK1,SGO1,TTK,AURKA,HAUS8,NEK2,TEKT2,AUNIP,FBXO5,KIF15,BRCA2,NDC80,ZMYND10,ASPM,KIF14,GPSM2,TACC3,PLK1,PSRC1,WDR62,KIF11,KIFC1,KIF2C,KIF23,POC1A,GAS2L3,KNSTRN,CNTRL,BIRC5,STMN1,MZT1,STIL,PRC1,CDCA8,SAPCD2,SPAG5,CCNB1,KIF20A,CCNF,CEP72,CCNB2,CEP135,TPX2,CHEK2,RACGAP1,SASS6,CEP152,CDK1,CKAP2,SKA3,CDC20,KIF18B,ESPL1,SKA1,FIGN…
GO: Biological Process	GO:0090068	positive regulation of cell cycle process		2.14e-36	7.5e-33	3.26e-34	2.85e-33	51	316	NUSAP1,EREG,CENPJ,CENPE,DLGAP5,E2F7,RRM2,EZH2,CDC7,DDX11,AURKA,NCAPG,FBXO5,NDC80,DBF4,FEN1,NCAPD2,KIF14,GPSM2,SGO2,CDT1,KIF23,POC1A,UBE2C,DTL,SMC4,BIRC5,STIL,NCAPH,ECT2,CDCA8,CIT,KIF20B,SPAG5,CCNB1,ORC1,RAD51AP1,CHEK2,RACGAP1,SASS6,CDK1,CDC6,CDC20,CDC25B,CDC25C,ESPL1,CDCA5,GEN1,PLK4,MAD2L1,AURKB
GO: Biological Process	GO:1901987	regulation of cell cycle phase transition		4.27e-36	1.5e-32	6.24e-34	5.45e-33	63	545	CDKN2C,KNTC1,CDKN2D,EME1,BRIP1,CENPJ,CENPE,CENPF,DLGAP5,SPC25,E2F7,NUF2,CHEK1,RRM2,WDR76,EZH2,TRIP13,TTK,CDC7,CDC45,BLM,FANCD2,AURKA,FBXO5,BRCA2,NDC80,ANLN,DBF4,BUB1,BUB1B,KIF14,TIMELESS,CDT1,DNA2,PLK1,RAD51,TICRR,ZWILCH,RBL1,GTSE1,UBE2C,DTL,BIRC5,STIL,CDCA8,ZWINT,CCNB1,SPC24,ORC1,SUSD2,CHEK2,SASS6,CDK1,CDC6,CDC20,CLSPN,CDC25B,CDC25C,ESPL1,CDCA5,GEN1,MAD2L1,AURKB
GO: Biological Process	GO:0006261	DNA-templated DNA replication		5.18e-36	1.82e-32	7.28e-34	6.36e-33	41	177	EME1,TRAIP,E2F7,MCM2,MCM3,MCM4,MCM5,MCM6,MCM7,MCM10,POLA2,GINS1,CDC7,CDC45,DDX11,BLM,FBXO5,BRCA2,DBF4,FEN1,TIMELESS,CDT1,DSCC1,DNA2,RAD51,TICRR,MMS22L,POLD1,POLE2,GINS4,RFC2,RFC3,RFC4,ORC1,WDHD1,TK1,CCNE2,PRIM1,CDC6,POLQ,GEN1
GO: Biological Process	GO:0010948	negative regulation of cell cycle process		2.5e-35	8.78e-32	3.38e-33	2.95e-32	54	384	KNTC1,CDKN2D,EME1,BRIP1,CENPE,CENPF,SPC25,E2F7,NUF2,CHEK1,WDR76,EZH2,TRIP13,TTK,CDC45,BLM,FANCD2,AURKA,NEK2,FBXO5,BRCA2,NDC80,BUB1,BUB1B,TIMELESS,CDT1,DNA2,PLK1,KIFC1,RAD51,TICRR,ZWILCH,GPER1,RBL1,GTSE1,DTL,BIRC5,STIL,CDCA8,ZWINT,CCNB1,CCNF,SPC24,ORC1,SUSD2,CHEK2,CDK1,CDC6,CDC20,CLSPN,ESPL1,GEN1,MAD2L1,AURKB
GO: Biological Process	GO:0007346	regulation of mitotic cell cycle		9.36e-35	3.29e-31	1.22e-32	1.06e-31	65	618	NUSAP1,CDKN2C,KNTC1,CDKN2D,EME1,EREG,CENPW,CENPJ,CENPE,CENPF,DLGAP5,SPC25,E2F7,NUF2,CHEK1,RRM2,EZH2,TRIP13,TTK,CDC7,BLM,FANCD2,CDCA2,AURKA,CKS1B,NEK2,FBXO5,BRCA2,NDC80,ANLN,DBF4,BUB1,BUB1B,MKI67,KIF14,CDT1,PLK1,TICRR,ZWILCH,RBL1,GTSE1,UBE2C,DTL,BIRC5,STIL,CDCA8,KIF20B,ZWINT,CCNB1,SPC24,ORC1,CHEK2,SASS6,CDK1,CDC6,CDC20,CLSPN,CDC25B,CDC25C,ESPL1,CDCA5,GEN1,MAD2L1,BORA,AURKB
GO: Biological Process	GO:0051983	regulation of chromosome segregation		1.71e-34	6.01e-31	2.15e-32	1.88e-31	37	143	KNTC1,CENPE,CENPF,DLGAP5,SPC25,NUF2,TRIP13,TTK,CDCA2,NCAPG,FBXO5,NDC80,BUB1,BUB1B,NCAPD2,MKI67,CDT1,TACC3,PLK1,KIF2C,ZWILCH,UBE2C,SMC4,BIRC5,NCAPH,CDCA8,CIT,ZWINT,CCNB1,SPC24,CDK1,CDC6,CDC20,ESPL1,GEN1,MAD2L1,AURKB
GO: Biological Process	GO:0000075	cell cycle checkpoint signaling		2.66e-34	9.32e-31	3.21e-32	2.81e-31	43	221	KNTC1,EME1,BRIP1,CENPE,CENPF,SPC25,NUF2,CHEK1,WDR76,TRIP13,TTK,CDC45,BLM,FANCD2,AURKA,BRCA2,NDC80,BUB1,BUB1B,TIMELESS,CDT1,DNA2,PLK1,RAD51,TICRR,ZWILCH,GTSE1,DTL,BIRC5,STIL,CDCA8,ZWINT,CCNB1,SPC24,ORC1,CHEK2,CDK1,CDC6,CDC20,CLSPN,GEN1,MAD2L1,AURKB
GO: Biological Process	GO:1901988	negative regulation of cell cycle phase transition		6.38e-34	2.24e-30	7.47e-32	6.53e-31	49	319	KNTC1,CDKN2D,EME1,BRIP1,CENPE,CENPF,SPC25,E2F7,NUF2,CHEK1,WDR76,EZH2,TRIP13,TTK,CDC45,BLM,FANCD2,AURKA,FBXO5,BRCA2,NDC80,BUB1,BUB1B,TIMELESS,CDT1,DNA2,PLK1,RAD51,TICRR,ZWILCH,RBL1,GTSE1,DTL,BIRC5,STIL,CDCA8,ZWINT,CCNB1,SPC24,ORC1,SUSD2,CHEK2,CDK1,CDC6,CDC20,CLSPN,GEN1,MAD2L1,AURKB
GO: Biological Process	GO:1902850	microtubule cytoskeleton organization involved in mitosis		9.05e-34	3.18e-30	1.03e-31	8.96e-31	42	213	NUSAP1,CENPJ,NDE1,CENPE,DLGAP5,SPC25,KIF4A,FAM110A,NUF2,TTK,AURKA,NEK2,KIF15,NDC80,GPSM2,TACC3,PLK1,PSRC1,WDR62,KIF11,KIFC1,KIF23,POC1A,BIRC5,STMN1,MZT1,STIL,PRC1,CDCA8,SAPCD2,CCNB1,TPX2,CHEK2,RACGAP1,SASS6,CDK1,CDC20,ESPL1,MAD2L1,BORA,AURKB,MYBL2
GO: Biological Process	GO:1905818	regulation of chromosome separation		1.11e-33	3.9e-30	1.22e-31	1.07e-30	30	80	KNTC1,CENPE,CENPF,DLGAP5,SPC25,NUF2,TRIP13,TTK,NCAPG,FBXO5,NDC80,BUB1,BUB1B,NCAPD2,CDT1,PLK1,ZWILCH,UBE2C,SMC4,BIRC5,NCAPH,CDCA8,ZWINT,CCNB1,SPC24,CDC20,ESPL1,GEN1,MAD2L1,AURKB
GO: Biological Process	GO:0051304	chromosome separation		1.38e-33	4.84e-30	1.47e-31	1.28e-30	31	89	KNTC1,CENPE,CENPF,DLGAP5,SPC25,NUF2,TRIP13,TTK,NCAPG,FBXO5,NDC80,BUB1,BUB1B,NCAPD2,CDT1,PLK1,ZWILCH,UBE2C,SMC4,BIRC5,NCAPH,CDCA8,ZWINT,CCNB1,SPC24,CDC20,ESPL1,GEN1,TOP2A,MAD2L1,AURKB
GO: Biological Process	GO:0007088	regulation of mitotic nuclear division		2.37e-33	8.3e-30	2.44e-31	2.13e-30	36	141	NUSAP1,KNTC1,EREG,CENPE,CENPF,DLGAP5,SPC25,NUF2,CHEK1,TRIP13,TTK,CDCA2,AURKA,NEK2,FBXO5,NDC80,BUB1,BUB1B,MKI67,CDT1,PLK1,ZWILCH,UBE2C,BIRC5,CDCA8,KIF20B,ZWINT,CCNB1,SPC24,CDC20,CDC25C,ESPL1,GEN1,MAD2L1,BORA,AURKB
GO: Biological Process	GO:1901990	regulation of mitotic cell cycle phase transition		5.27e-33	1.85e-29	5.29e-31	4.63e-30	53	406	CDKN2C,KNTC1,CDKN2D,CENPJ,CENPE,CENPF,DLGAP5,SPC25,E2F7,NUF2,CHEK1,RRM2,EZH2,TRIP13,TTK,CDC7,BLM,AURKA,FBXO5,NDC80,ANLN,DBF4,BUB1,BUB1B,KIF14,CDT1,PLK1,TICRR,ZWILCH,RBL1,GTSE1,UBE2C,DTL,BIRC5,STIL,CDCA8,ZWINT,CCNB1,SPC24,ORC1,CHEK2,SASS6,CDK1,CDC6,CDC20,CLSPN,CDC25B,CDC25C,ESPL1,CDCA5,GEN1,MAD2L1,AURKB
GO: Biological Process	GO:0045787	positive regulation of cell cycle		1.2e-32	4.22e-29	1.17e-30	1.03e-29	54	432	NUSAP1,EREG,CENPJ,CENPE,DLGAP5,E2F7,CHEK1,RRM2,EZH2,CDC7,DDX11,AURKA,NCAPG,FBXO5,BRCA2,NDC80,DBF4,FEN1,NCAPD2,KIF14,GPSM2,SGO2,CDT1,PSRC1,KIF23,POC1A,UBE2C,DTL,SMC4,BIRC5,STIL,NCAPH,ECT2,CDCA8,CIT,KIF20B,SPAG5,CCNB1,ORC1,RAD51AP1,CHEK2,RACGAP1,SASS6,CDK1,CDC6,CDC20,CDC25B,CDC25C,ESPL1,CDCA5,GEN1,PLK4,MAD2L1,AURKB
GO: Biological Process	GO:0045786	negative regulation of cell cycle		5.11e-32	1.79e-28	4.85e-30	4.24e-29	56	485	CDKN2C,KNTC1,CDKN2D,EME1,BRIP1,CENPE,CENPF,SPC25,E2F7,NUF2,CHEK1,WDR76,EZH2,TRIP13,TTK,CDC45,BLM,FANCD2,AURKA,NEK2,FBXO5,BRCA2,NDC80,HPGD,BUB1,BUB1B,TIMELESS,CDT1,DNA2,PLK1,KIFC1,RAD51,TICRR,ZWILCH,GPER1,RBL1,GTSE1,DTL,BIRC5,STIL,CDCA8,ZWINT,CCNB1,CCNF,SPC24,ORC1,SUSD2,CHEK2,CDK1,CDC6,CDC20,CLSPN,ESPL1,GEN1,MAD2L1,AURKB
GO: Biological Process	GO:0007052	mitotic spindle organization		1.33e-30	4.65e-27	1.23e-28	1.07e-27	36	166	CENPJ,CENPE,DLGAP5,SPC25,KIF4A,FAM110A,NUF2,TTK,AURKA,NEK2,KIF15,NDC80,GPSM2,TACC3,PLK1,PSRC1,WDR62,KIF11,KIFC1,KIF23,POC1A,BIRC5,STMN1,MZT1,STIL,PRC1,CDCA8,CCNB1,TPX2,CHEK2,RACGAP1,SASS6,CDC20,BORA,AURKB,MYBL2
GO: Biological Process	GO:0051783	regulation of nuclear division		1.59e-30	5.58e-27	1.43e-28	1.25e-27	37	180	NUSAP1,KNTC1,EREG,CENPE,CENPF,DLGAP5,SPC25,NUF2,CHEK1,TRIP13,TTK,CDCA2,AURKA,NEK2,FBXO5,NDC80,BUB1,BUB1B,MKI67,CDT1,PLK1,ZWILCH,UBE2C,BIRC5,CDCA8,KIF20B,ZWINT,CCNB1,SPC24,RAD51AP1,CDC20,CDC25C,ESPL1,GEN1,MAD2L1,BORA,AURKB
GO: Biological Process	GO:0010965	regulation of mitotic sister chromatid separation		2e-30	7.01e-27	1.75e-28	1.53e-27	26	64	KNTC1,CENPE,CENPF,DLGAP5,SPC25,NUF2,TRIP13,TTK,FBXO5,NDC80,BUB1,BUB1B,CDT1,PLK1,ZWILCH,UBE2C,BIRC5,CDCA8,ZWINT,CCNB1,SPC24,CDC20,ESPL1,GEN1,MAD2L1,AURKB
GO: Biological Process	GO:0051306	mitotic sister chromatid separation		8.59e-30	3.02e-26	7.36e-28	6.43e-27	26	67	KNTC1,CENPE,CENPF,DLGAP5,SPC25,NUF2,TRIP13,TTK,FBXO5,NDC80,BUB1,BUB1B,CDT1,PLK1,ZWILCH,UBE2C,BIRC5,CDCA8,ZWINT,CCNB1,SPC24,CDC20,ESPL1,GEN1,MAD2L1,AURKB
GO: Biological Process	GO:0007017	microtubule-based process		1.11e-29	3.9e-26	9.29e-28	8.12e-27	78	1110	NUSAP1,KIF18A,CENPJ,MNS1,NDE1,CENPE,PCLAF,DLGAP5,SPC25,KIF4A,FAM110A,NUF2,CHEK1,SGO1,TTK,ADCY3,AURKA,HAUS8,NEK2,TEKT2,AUNIP,FBXO5,KIF15,BRCA2,NDC80,ZMYND10,ASPM,KIF14,GPSM2,TACC3,PLK1,PSRC1,WDR62,KIF11,KIFC1,KIF22,KIF2C,KIF23,POC1A,GAS2L3,KNSTRN,CNTRL,GTSE1,BIRC5,STMN1,MZT1,STIL,PRC1,CDCA8,SAPCD2,KIF20B,NSUN7,SPAG5,CCNB1,KIF20A,CCNF,CEP72,CCNB2,CEP135,TPX2,CHEK2,RACGAP1,SASS6,CEP152,CDK1,CKAP2,SK…
GO: Biological Process	GO:0007093	mitotic cell cycle checkpoint signaling		2.02e-29	7.09e-26	1.65e-27	1.44e-26	35	165	KNTC1,EME1,CENPE,CENPF,SPC25,NUF2,CHEK1,TRIP13,TTK,BLM,FANCD2,NDC80,BUB1,BUB1B,CDT1,PLK1,TICRR,ZWILCH,GTSE1,DTL,BIRC5,STIL,CDCA8,ZWINT,CCNB1,SPC24,ORC1,CHEK2,CDK1,CDC6,CDC20,CLSPN,GEN1,MAD2L1,AURKB
GO: Biological Process	GO:0051321	meiotic cell cycle		2.1e-29	7.37e-26	1.67e-27	1.46e-26	48	377	KIF18A,EME1,PTTG1,EREG,BRIP1,MNS1,CENPE,NUF2,MND1,SGO1,TRIP13,TTK,FANCA,BLM,FANCD2,AURKA,NEK2,PTTG3P,FBXO5,BRCA2,NDC80,NCAPD2,MKI67,ASPM,PSMC3IP,SGO2,PLK1,RAD54L,RAD51,GPER1,SMC4,BIRC5,NCAPH,CCNB1,KIF20A,RAD51AP1,TESMIN,CCNB2,CCNE2,MASTL,EXO1,CDK1,CDC20,CDC25B,CDC25C,ESPL1,FIGNL1,TOP2A
GO: Biological Process	GO:0033044	regulation of chromosome organization		2.31e-29	8.1e-26	1.8e-27	1.57e-26	42	270	KNTC1,CENPE,CENPF,DLGAP5,SPC25,MCM2,NUF2,TRIP13,TTK,DDX11,NEK2,NCAPG,FBXO5,NDC80,BUB1,BUB1B,FEN1,NCAPD2,SGO2,CDT1,TACC3,PLK1,PIF1,ZWILCH,UBE2C,SMC4,BIRC5,NCAPH,CDCA8,CIT,ZWINT,CCNB1,SPC24,WDHD1,CDK1,CDC6,CDC20,ESPL1,GEN1,TOP2A,MAD2L1,AURKB
GO: Biological Process	GO:0031577	spindle checkpoint signaling		7.3e-29	2.56e-25	5.57e-27	4.87e-26	24	56	KNTC1,CENPE,CENPF,SPC25,NUF2,TRIP13,TTK,AURKA,NDC80,BUB1,BUB1B,CDT1,PLK1,ZWILCH,BIRC5,STIL,CDCA8,ZWINT,CCNB1,SPC24,CDC20,GEN1,MAD2L1,AURKB
GO: Biological Process	GO:0007091	metaphase/anaphase transition of mitotic cell cycle		1.1e-28	3.88e-25	8.25e-27	7.21e-26	29	101	KNTC1,CENPE,CENPF,DLGAP5,SPC25,NUF2,TRIP13,TTK,FBXO5,NDC80,BUB1,BUB1B,CDT1,TACC3,PLK1,ZWILCH,UBE2C,BIRC5,CDCA8,CIT,ZWINT,CCNB1,SPC24,CDC6,CDC20,ESPL1,GEN1,MAD2L1,AURKB
GO: Biological Process	GO:0033045	regulation of sister chromatid segregation		1.25e-28	4.39e-25	9.14e-27	7.99e-26	30	112	KNTC1,CENPE,CENPF,DLGAP5,SPC25,NUF2,TRIP13,TTK,FBXO5,NDC80,BUB1,BUB1B,CDT1,TACC3,PLK1,ZWILCH,UBE2C,BIRC5,CDCA8,CIT,ZWINT,CCNB1,SPC24,CDK1,CDC6,CDC20,ESPL1,GEN1,MAD2L1,AURKB
GO: Biological Process	GO:0044784	metaphase/anaphase transition of cell cycle		2.86e-28	1e-24	2.05e-26	1.79e-25	29	104	KNTC1,CENPE,CENPF,DLGAP5,SPC25,NUF2,TRIP13,TTK,FBXO5,NDC80,BUB1,BUB1B,CDT1,TACC3,PLK1,ZWILCH,UBE2C,BIRC5,CDCA8,CIT,ZWINT,CCNB1,SPC24,CDC6,CDC20,ESPL1,GEN1,MAD2L1,AURKB
GO: Biological Process	GO:0033047	regulation of mitotic sister chromatid segregation		5.71e-28	2e-24	4.01e-26	3.5e-25	24	60	KNTC1,CENPE,CENPF,SPC25,NUF2,TRIP13,TTK,FBXO5,NDC80,BUB1,BUB1B,CDT1,PLK1,ZWILCH,BIRC5,CDCA8,ZWINT,CCNB1,SPC24,CDK1,CDC20,GEN1,MAD2L1,AURKB
GO: Biological Process	GO:0045841	negative regulation of mitotic metaphase/anaphase transition		7.29e-28	2.56e-24	4.65e-26	4.07e-25	23	53	KNTC1,CENPE,CENPF,SPC25,NUF2,TRIP13,TTK,FBXO5,NDC80,BUB1,BUB1B,CDT1,PLK1,ZWILCH,BIRC5,CDCA8,ZWINT,CCNB1,SPC24,CDC20,GEN1,MAD2L1,AURKB
GO: Biological Process	GO:0033048	negative regulation of mitotic sister chromatid segregation		7.29e-28	2.56e-24	4.65e-26	4.07e-25	23	53	KNTC1,CENPE,CENPF,SPC25,NUF2,TRIP13,TTK,FBXO5,NDC80,BUB1,BUB1B,CDT1,PLK1,ZWILCH,BIRC5,CDCA8,ZWINT,CCNB1,SPC24,CDC20,GEN1,MAD2L1,AURKB
GO: Biological Process	GO:0033046	negative regulation of sister chromatid segregation		7.29e-28	2.56e-24	4.65e-26	4.07e-25	23	53	KNTC1,CENPE,CENPF,SPC25,NUF2,TRIP13,TTK,FBXO5,NDC80,BUB1,BUB1B,CDT1,PLK1,ZWILCH,BIRC5,CDCA8,ZWINT,CCNB1,SPC24,CDC20,GEN1,MAD2L1,AURKB
GO: Biological Process	GO:2000816	negative regulation of mitotic sister chromatid separation		7.29e-28	2.56e-24	4.65e-26	4.07e-25	23	53	KNTC1,CENPE,CENPF,SPC25,NUF2,TRIP13,TTK,FBXO5,NDC80,BUB1,BUB1B,CDT1,PLK1,ZWILCH,BIRC5,CDCA8,ZWINT,CCNB1,SPC24,CDC20,GEN1,MAD2L1,AURKB
GO: Biological Process	GO:0071174	mitotic spindle checkpoint signaling		7.29e-28	2.56e-24	4.65e-26	4.07e-25	23	53	KNTC1,CENPE,CENPF,SPC25,NUF2,TRIP13,TTK,NDC80,BUB1,BUB1B,CDT1,PLK1,ZWILCH,BIRC5,STIL,CDCA8,ZWINT,CCNB1,SPC24,CDC20,GEN1,MAD2L1,AURKB
GO: Biological Process	GO:1903046	meiotic cell cycle process		9.11e-28	3.2e-24	5.71e-26	4.99e-25	42	295	KIF18A,EME1,PTTG1,EREG,BRIP1,CENPE,NUF2,MND1,SGO1,TRIP13,TTK,FANCA,FANCD2,AURKA,PTTG3P,FBXO5,BRCA2,NDC80,NCAPD2,ASPM,PSMC3IP,SGO2,PLK1,RAD54L,RAD51,SMC4,BIRC5,NCAPH,CCNB1,KIF20A,RAD51AP1,TESMIN,CCNB2,CCNE2,MASTL,CDK1,CDC20,CDC25B,CDC25C,ESPL1,FIGNL1,TOP2A
GO: Biological Process	GO:1902100	negative regulation of metaphase/anaphase transition of cell cycle		2.12e-27	7.45e-24	1.28e-25	1.12e-24	23	55	KNTC1,CENPE,CENPF,SPC25,NUF2,TRIP13,TTK,FBXO5,NDC80,BUB1,BUB1B,CDT1,PLK1,ZWILCH,BIRC5,CDCA8,ZWINT,CCNB1,SPC24,CDC20,GEN1,MAD2L1,AURKB
GO: Biological Process	GO:1905819	negative regulation of chromosome separation		2.12e-27	7.45e-24	1.28e-25	1.12e-24	23	55	KNTC1,CENPE,CENPF,SPC25,NUF2,TRIP13,TTK,FBXO5,NDC80,BUB1,BUB1B,CDT1,PLK1,ZWILCH,BIRC5,CDCA8,ZWINT,CCNB1,SPC24,CDC20,GEN1,MAD2L1,AURKB
GO: Biological Process	GO:0045839	negative regulation of mitotic nuclear division		5.86e-27	2.06e-23	3.43e-25	3e-24	24	65	KNTC1,CENPE,CENPF,SPC25,NUF2,CHEK1,TRIP13,TTK,FBXO5,NDC80,BUB1,BUB1B,CDT1,PLK1,ZWILCH,BIRC5,CDCA8,ZWINT,CCNB1,SPC24,CDC20,GEN1,MAD2L1,AURKB
GO: Biological Process	GO:0051985	negative regulation of chromosome segregation		5.86e-27	2.06e-23	3.43e-25	3e-24	23	57	KNTC1,CENPE,CENPF,SPC25,NUF2,TRIP13,TTK,FBXO5,NDC80,BUB1,BUB1B,CDT1,PLK1,ZWILCH,BIRC5,CDCA8,ZWINT,CCNB1,SPC24,CDC20,GEN1,MAD2L1,AURKB
GO: Biological Process	GO:0140013	meiotic nuclear division		1.02e-26	3.58e-23	5.87e-25	5.13e-24	38	243	KIF18A,EME1,PTTG1,EREG,BRIP1,CENPE,NUF2,MND1,SGO1,TRIP13,TTK,FANCA,FANCD2,AURKA,PTTG3P,FBXO5,BRCA2,NDC80,ASPM,PSMC3IP,SGO2,PLK1,RAD54L,RAD51,SMC4,BIRC5,NCAPH,KIF20A,RAD51AP1,TESMIN,CCNB2,CCNE2,MASTL,CDC20,CDC25B,ESPL1,FIGNL1,TOP2A
GO: Biological Process	GO:0007094	mitotic spindle assembly checkpoint signaling		1.25e-26	4.39e-23	6.97e-25	6.09e-24	22	51	KNTC1,CENPE,CENPF,SPC25,NUF2,TRIP13,TTK,NDC80,BUB1,BUB1B,CDT1,PLK1,ZWILCH,BIRC5,CDCA8,ZWINT,CCNB1,SPC24,CDC20,GEN1,MAD2L1,AURKB
GO: Biological Process	GO:0071173	spindle assembly checkpoint signaling		1.25e-26	4.39e-23	6.97e-25	6.09e-24	22	51	KNTC1,CENPE,CENPF,SPC25,NUF2,TRIP13,TTK,NDC80,BUB1,BUB1B,CDT1,PLK1,ZWILCH,BIRC5,CDCA8,ZWINT,CCNB1,SPC24,CDC20,GEN1,MAD2L1,AURKB
GO: Biological Process	GO:0030071	regulation of mitotic metaphase/anaphase transition		1.66e-26	5.84e-23	9.12e-25	7.98e-24	27	96	KNTC1,CENPE,CENPF,DLGAP5,SPC25,NUF2,TRIP13,TTK,FBXO5,NDC80,BUB1,BUB1B,CDT1,PLK1,ZWILCH,UBE2C,BIRC5,CDCA8,ZWINT,CCNB1,SPC24,CDC6,CDC20,ESPL1,GEN1,MAD2L1,AURKB
GO: Biological Process	GO:1902099	regulation of metaphase/anaphase transition of cell cycle		4.19e-26	1.47e-22	2.26e-24	1.98e-23	27	99	KNTC1,CENPE,CENPF,DLGAP5,SPC25,NUF2,TRIP13,TTK,FBXO5,NDC80,BUB1,BUB1B,CDT1,PLK1,ZWILCH,UBE2C,BIRC5,CDCA8,ZWINT,CCNB1,SPC24,CDC6,CDC20,ESPL1,GEN1,MAD2L1,AURKB
GO: Biological Process	GO:1901991	negative regulation of mitotic cell cycle phase transition		5.42e-26	1.9e-22	2.89e-24	2.52e-23	36	221	KNTC1,CENPE,CENPF,SPC25,E2F7,NUF2,CHEK1,EZH2,TRIP13,TTK,BLM,FBXO5,NDC80,BUB1,BUB1B,CDT1,PLK1,TICRR,ZWILCH,RBL1,GTSE1,DTL,BIRC5,CDCA8,ZWINT,CCNB1,SPC24,ORC1,CHEK2,CDK1,CDC6,CDC20,CLSPN,GEN1,MAD2L1,AURKB
GO: Biological Process	GO:0051784	negative regulation of nuclear division		3.3e-25	1.16e-21	1.73e-23	1.51e-22	24	75	KNTC1,CENPE,CENPF,SPC25,NUF2,CHEK1,TRIP13,TTK,FBXO5,NDC80,BUB1,BUB1B,CDT1,PLK1,ZWILCH,BIRC5,CDCA8,ZWINT,CCNB1,SPC24,CDC20,GEN1,MAD2L1,AURKB
GO: Biological Process	GO:0045930	negative regulation of mitotic cell cycle		5.27e-25	1.85e-21	2.72e-23	2.38e-22	39	288	KNTC1,EME1,CENPE,CENPF,SPC25,E2F7,NUF2,CHEK1,EZH2,TRIP13,TTK,BLM,FANCD2,FBXO5,NDC80,BUB1,BUB1B,CDT1,PLK1,TICRR,ZWILCH,RBL1,GTSE1,DTL,BIRC5,STIL,CDCA8,ZWINT,CCNB1,SPC24,ORC1,CHEK2,CDK1,CDC6,CDC20,CLSPN,GEN1,MAD2L1,AURKB
GO: Biological Process	GO:2001251	negative regulation of chromosome organization		5.53e-25	1.94e-21	2.82e-23	2.46e-22	27	108	KNTC1,CENPE,CENPF,SPC25,MCM2,NUF2,TRIP13,TTK,FBXO5,NDC80,BUB1,BUB1B,CDT1,PLK1,PIF1,ZWILCH,BIRC5,CDCA8,ZWINT,CCNB1,SPC24,CDC20,ESPL1,GEN1,TOP2A,MAD2L1,AURKB
GO: Biological Process	GO:0033043	regulation of organelle organization		6.35e-24	2.23e-20	3.18e-22	2.78e-21	79	1395	NUSAP1,KNTC1,KIF18A,EREG,CENPJ,MNS1,CENPE,CENPF,DLGAP5,SPC25,MCM2,MCM7,NUF2,CHEK1,TRIP13,TTK,DDX11,CDCA2,AURKA,NEK2,MYO3A,NCAPG,FBXO5,KIF15,NDC80,ARL6IP1,ZMYND10,BUB1,BUB1B,FEN1,NCAPD2,MKI67,GPSM2,SGO2,CDT1,TACC3,PLK1,PSRC1,PIF1,KIFC1,TMSB15A,ZWILCH,GPER1,CNTRL,UBE2C,SMC4,BIRC5,STMN1,STIL,NCAPH,ECT2,CDCA8,CIT,KIF20B,SPAG5,ZWINT,CCNB1,CCNF,SPC24,RAD51AP1,WDHD1,AVIL,CEP135,TPX2,SASS6,CDK1,CKAP2,SKA…
GO: Biological Process	GO:0051225	spindle assembly		4.16e-23	1.46e-19	2.06e-21	1.8e-20	30	167	CENPJ,CENPE,KIF4A,AURKA,HAUS8,NEK2,FBXO5,KIF15,NDC80,ASPM,GPSM2,PLK1,KIF11,KIFC1,KIF23,BIRC5,MZT1,STIL,PRC1,CDCA8,SPAG5,KIF20A,CCNB2,TPX2,CHEK2,RACGAP1,SASS6,CDC20,AURKB,MYBL2
GO: Biological Process	GO:0008608	attachment of spindle microtubules to kinetochore		1.72e-22	6.03e-19	8.38e-21	7.32e-20	19	47	CENPE,SPC25,NUF2,SGO1,NEK2,BRCA2,NDC80,CDT1,KNL1,KIF2C,KNSTRN,BIRC5,ECT2,CDCA8,SPAG5,CCNB1,SPC24,RACGAP1,AURKB
GO: Biological Process	GO:0007010	cytoskeleton organization		1.88e-22	6.61e-19	9.05e-21	7.91e-20	87	1759	PRPS2,NUSAP1,KIF18A,CENPJ,MNS1,NDE1,CENPE,PCLAF,DLGAP5,SPC25,KIF4A,FAM110A,NUF2,CHEK1,HMMR,SGO1,TTK,POF1B,AURKA,HAUS8,RTKN2,NEK2,MYO3A,TEKT2,AUNIP,FBXO5,KIF15,BRCA2,NDC80,ZMYND10,ANLN,ASPM,KIF14,GPSM2,DIAPH3,TACC3,PLK1,IQGAP3,PSRC1,WDR62,KIF11,KIFC1,KIF2C,TMSB15A,DPYSL2,KIF23,POC1A,GAS2L3,KNSTRN,CNTRL,BIRC5,STMN1,MZT1,STIL,PRC1,ECT2,CDCA8,SAPCD2,CIT,SPAG5,CCNB1,KIF20A,CCNF,CEP72,CCNB2,AVIL,CEP135…
GO: Biological Process	GO:0090329	regulation of DNA-templated DNA replication		5.89e-22	2.07e-18	2.8e-20	2.44e-19	20	58	E2F7,MCM2,MCM3,MCM4,MCM5,MCM6,MCM7,GINS1,CDC7,BLM,FBXO5,DBF4,TIMELESS,CDT1,DSCC1,TICRR,GINS4,RFC2,RFC3,RFC4
GO: Biological Process	GO:0032392	DNA geometric change		6.18e-22	2.17e-18	2.89e-20	2.53e-19	23	88	BRIP1,MCM2,HMGB2,MCM3,MCM4,MCM5,MCM6,MCM7,GINS1,CDC45,DDX11,BLM,DSCC1,DNA2,PIF1,RAD51,DDX12P,GINS4,RFC2,RFC3,RFC4,POLQ,TOP2A
GO: Biological Process	GO:0032508	DNA duplex unwinding		1.44e-21	5.04e-18	6.63e-20	5.8e-19	22	80	BRIP1,MCM2,MCM3,MCM4,MCM5,MCM6,MCM7,GINS1,CDC45,DDX11,BLM,DSCC1,DNA2,PIF1,RAD51,DDX12P,GINS4,RFC2,RFC3,RFC4,POLQ,TOP2A
GO: Biological Process	GO:0006302	double-strand break repair		1.97e-21	6.91e-18	8.97e-20	7.84e-19	37	318	EME1,BRIP1,ZGRF1,MCM2,HMGB2,MCM3,MCM4,MCM5,MCM6,MCM7,RDM1,CHEK1,TRIP13,CDC7,CDC45,DDX11,BLM,FANCD2,AUNIP,BRCA2,FEN1,TIMELESS,PARPBP,DNA2,RAD54L,RAD51,FOXM1,MMS22L,GINS4,DCLRE1B,ESCO2,RAD51AP1,CHEK2,POLQ,CDCA5,FIGNL1,GEN1
GO: Biological Process	GO:0006310	DNA recombination		2.5e-21	8.78e-18	1.13e-19	9.84e-19	39	362	EME1,BRIP1,MCM2,HMGB2,MCM3,MCM4,MCM5,MCM6,MCM7,RDM1,CHEK1,MND1,EZH2,TRIP13,CDC7,CDC45,BLM,FANCD2,HROB,AUNIP,BRCA2,FEN1,PSMC3IP,TIMELESS,PARPBP,PIF1,RAD54L,KPNA2,RAD51,MMS22L,GINS4,RAD51AP1,H1-3,H1-5,EXO1,POLQ,FIGNL1,GEN1,TOP2A
GO: Biological Process	GO:0071103	DNA conformation change		5.44e-21	1.91e-17	2.42e-19	2.11e-18	23	96	BRIP1,MCM2,HMGB2,MCM3,MCM4,MCM5,MCM6,MCM7,GINS1,CDC45,DDX11,BLM,DSCC1,DNA2,PIF1,RAD51,DDX12P,GINS4,RFC2,RFC3,RFC4,POLQ,TOP2A
GO: Biological Process	GO:0045132	meiotic chromosome segregation		1.01e-20	3.54e-17	4.43e-19	3.87e-18	26	138	EME1,PTTG1,BRIP1,CENPE,NUF2,MND1,SGO1,TRIP13,TTK,FANCD2,AURKA,PTTG3P,FBXO5,BRCA2,NDC80,ASPM,PSMC3IP,SGO2,PLK1,SMC4,BIRC5,NCAPH,CCNB2,CCNE2,ESPL1,TOP2A
GO: Biological Process	GO:0006275	regulation of DNA replication		3.04e-19	1.07e-15	1.32e-17	1.15e-16	26	157	EREG,E2F7,MCM2,MCM3,MCM4,MCM5,MCM6,MCM7,GINS1,CDC7,BLM,FBXO5,DBF4,TIMELESS,CDT1,DSCC1,DNA2,TICRR,GINS4,RFC2,RFC3,RFC4,CCNA2,ESCO2,CDK1,CDC6
GO: Biological Process	GO:0000910	cytokinesis		3.42e-19	1.2e-15	1.47e-17	1.28e-16	29	208	NUSAP1,E2F7,KIF4A,AURKA,RTKN2,SEPTIN3,FBXO5,BRCA2,NDC80,ANLN,KIF14,PLK1,IQGAP3,KIF23,BIRC5,STMN1,PRC1,ECT2,CDCA8,CIT,KIF20B,CEP55,KIF20A,RACGAP1,CKAP2,CDC6,CDC25B,ESPL1,AURKB
GO: Biological Process	GO:0044786	cell cycle DNA replication		6.72e-19	2.36e-15	2.84e-17	2.49e-16	17	49	E2F7,MCM2,MCM3,MCM4,MCM6,GINS1,CDC7,CDC45,BLM,FBXO5,BRCA2,DBF4,FEN1,CDT1,DNA2,RAD51,TK1
GO: Biological Process	GO:0050000	chromosome localization		1.4e-18	4.91e-15	5.84e-17	5.11e-16	22	107	KIF18A,NDE1,CENPE,CENPF,DLGAP5,NUF2,BRCA2,NDC80,KIF14,CDT1,PSRC1,KIFC1,KIF22,KIF2C,BIRC5,CDCA8,SPAG5,CCNB1,CEP55,CENPQ,CDCA5,AURKB
GO: Biological Process	GO:0051310	metaphase chromosome alignment		1.83e-18	6.41e-15	7.54e-17	6.59e-16	20	83	KIF18A,CENPE,CENPF,NUF2,BRCA2,NDC80,KIF14,CDT1,PSRC1,KIFC1,KIF22,KIF2C,BIRC5,CDCA8,SPAG5,CCNB1,CEP55,CENPQ,CDCA5,AURKB
GO: Biological Process	GO:0000086	G2/M transition of mitotic cell cycle		2.92e-18	1.03e-14	1.19e-16	1.04e-15	25	155	CENPF,CHEK1,MELK,CDC7,BLM,AURKA,FBXO5,KIF14,PLK1,FOXM1,TICRR,DTL,BIRC5,CIT,CCNA2,CCNB1,ORC1,CHEK2,MASTL,CDK1,CDC6,CLSPN,CDC25B,CDC25C,AURKB
GO: Biological Process	GO:0140694	non-membrane-bounded organelle assembly		4.31e-18	1.51e-14	1.73e-16	1.51e-15	42	523	KNTC1,CENPW,CENPJ,CENPN,CENPE,CENPF,DLGAP5,KIF4A,CENPK,AURKA,HAUS8,NEK2,FBXO5,KIF15,NDC80,ANLN,ASPM,GPSM2,PLK1,WDR62,KIF11,KIFC1,KIF23,BIRC5,MZT1,STIL,PRC1,CDCA8,SPAG5,KIF20A,CEP72,CCNB2,CEP135,TPX2,CHEK2,RACGAP1,SASS6,CEP152,CDC20,PLK4,AURKB,MYBL2
GO: Biological Process	GO:0051303	establishment of chromosome localization		4.33e-18	1.52e-14	1.73e-16	1.51e-15	21	99	KIF18A,NDE1,CENPE,CENPF,NUF2,BRCA2,NDC80,KIF14,CDT1,PSRC1,KIFC1,KIF22,KIF2C,BIRC5,CDCA8,SPAG5,CCNB1,CEP55,CENPQ,CDCA5,AURKB
GO: Biological Process	GO:1901989	positive regulation of cell cycle phase transition		4.57e-18	1.61e-14	1.8e-16	1.58e-15	24	142	CENPJ,CENPE,DLGAP5,RRM2,EZH2,CDC7,AURKA,FBXO5,DBF4,CDT1,UBE2C,DTL,BIRC5,STIL,CCNB1,CHEK2,SASS6,CDK1,CDC6,CDC20,CDC25B,CDC25C,ESPL1,CDCA5
GO: Biological Process	GO:0044839	cell cycle G2/M phase transition		6.33e-18	2.22e-14	2.47e-16	2.16e-15	27	194	CENPF,CHEK1,MELK,CDC7,BLM,AURKA,FBXO5,NDC80,KIF14,PLK1,FOXM1,TICRR,DTL,BIRC5,CIT,CCNA2,CCNB1,ORC1,CCNB2,CHEK2,MASTL,CDK1,CDC6,CLSPN,CDC25B,CDC25C,AURKB
GO: Biological Process	GO:0006270	DNA replication initiation		1.28e-17	4.49e-14	4.94e-16	4.31e-15	15	39	MCM2,MCM3,MCM4,MCM5,MCM6,MCM7,MCM10,POLA2,CDC45,CDT1,TICRR,ORC1,CCNE2,PRIM1,CDC6
GO: Biological Process	GO:0019953	sexual reproduction		2.77e-17	9.73e-14	1.06e-15	9.25e-15	67	1345	KIF18A,EME1,PTTG1,EREG,BRIP1,MNS1,CENPE,PRND,HMGB2,NUF2,MND1,SGO1,TRIP13,TTK,ADCY3,FANCA,BLM,FANCD2,AURKA,FANCG,NEK2,PTTG3P,HROB,FBXO5,BRCA2,NDC80,HPGD,NCAPD2,MKI67,ASPM,PSMC3IP,SGO2,SPMIP6,PLK1,RAD54L,KNL1,PCYT1B,RAD51,ATP8B3,NEMP1,POC1A,GPER1,CIP2A,CNTRL,SMC4,BIRC5,NCAPH,CIT,CCNB1,KIF20A,DDIAS,RAD51AP1,TESMIN,ASF1B,CCNB2,CCNE2,MASTL,EXO1,RACGAP1,SASS6,CDK1,CDC20,CDC25B,CDC25C,ESPL1,FIGNL1,TOP2A
GO: Biological Process	GO:0000281	mitotic cytokinesis		4.98e-17	1.75e-13	1.88e-15	1.64e-14	20	97	NUSAP1,KIF4A,RTKN2,FBXO5,ANLN,PLK1,IQGAP3,KIF23,BIRC5,STMN1,ECT2,CDCA8,CIT,KIF20B,CEP55,KIF20A,RACGAP1,CKAP2,ESPL1,AURKB
GO: Biological Process	GO:0033260	nuclear DNA replication		1.09e-16	3.83e-13	4.07e-15	3.56e-14	15	44	MCM2,MCM3,MCM4,MCM6,GINS1,CDC7,CDC45,BLM,BRCA2,DBF4,FEN1,CDT1,DNA2,RAD51,TK1
GO: Biological Process	GO:0061640	cytoskeleton-dependent cytokinesis		1.13e-16	3.96e-13	4.17e-15	3.65e-14	22	130	NUSAP1,KIF4A,RTKN2,SEPTIN3,FBXO5,NDC80,ANLN,PLK1,IQGAP3,KIF23,BIRC5,STMN1,ECT2,CDCA8,CIT,KIF20B,CEP55,KIF20A,RACGAP1,CKAP2,ESPL1,AURKB
GO: Biological Process	GO:0007143	female meiotic nuclear division		1.33e-16	4.66e-13	4.86e-15	4.25e-14	16	54	EREG,CENPE,TRIP13,TTK,AURKA,FBXO5,NDC80,SGO2,PLK1,BIRC5,NCAPH,KIF20A,CCNB2,MASTL,CDC25B,TOP2A
GO: Biological Process	GO:1901992	positive regulation of mitotic cell cycle phase transition		1.35e-16	4.75e-13	4.9e-15	4.28e-14	21	116	CENPJ,CENPE,DLGAP5,RRM2,CDC7,FBXO5,DBF4,CDT1,UBE2C,DTL,BIRC5,STIL,CCNB1,SASS6,CDK1,CDC6,CDC20,CDC25B,CDC25C,ESPL1,CDCA5
GO: Biological Process	GO:0007127	meiosis I		2.15e-16	7.56e-13	7.71e-15	6.74e-14	23	150	EME1,PTTG1,BRIP1,CENPE,MND1,TRIP13,FANCD2,AURKA,PTTG3P,FBXO5,BRCA2,NDC80,PSMC3IP,PLK1,RAD54L,RAD51,BIRC5,RAD51AP1,CCNB2,CCNE2,CDC25B,ESPL1,TOP2A
GO: Biological Process	GO:0007098	centrosome cycle		2.5e-16	8.77e-13	8.86e-15	7.74e-14	24	168	CENPJ,NDE1,PCLAF,CHEK1,SGO1,AURKA,HAUS8,NEK2,BRCA2,NDC80,PLK1,WDR62,KIF11,KIFC1,POC1A,STIL,CCNF,CEP72,CEP135,SASS6,CEP152,CDK1,GEN1,PLK4
GO: Biological Process	GO:0061982	meiosis I cell cycle process		6.47e-16	2.27e-12	2.27e-14	1.99e-13	24	175	EME1,PTTG1,BRIP1,CENPE,MND1,TRIP13,FANCD2,AURKA,PTTG3P,FBXO5,BRCA2,NDC80,PSMC3IP,PLK1,RAD54L,RAD51,BIRC5,RAD51AP1,CCNB2,CCNE2,CDC25B,CDC25C,ESPL1,TOP2A
GO: Biological Process	GO:0045931	positive regulation of mitotic cell cycle		6.98e-16	2.45e-12	2.43e-14	2.12e-13	23	158	CENPJ,CENPE,DLGAP5,RRM2,CDC7,AURKA,FBXO5,BRCA2,DBF4,CDT1,UBE2C,DTL,BIRC5,STIL,CCNB1,SASS6,CDK1,CDC6,CDC20,CDC25B,CDC25C,ESPL1,CDCA5
GO: Biological Process	GO:1905820	positive regulation of chromosome separation		1.34e-15	4.7e-12	4.61e-14	4.03e-13	13	33	CENPE,DLGAP5,NCAPG,NCAPD2,CDT1,UBE2C,SMC4,BIRC5,NCAPH,CDCA8,CDC20,ESPL1,AURKB
GO: Biological Process	GO:0000725	recombinational repair		1.41e-15	4.96e-12	4.82e-14	4.21e-13	24	181	MCM2,MCM3,MCM4,MCM5,MCM6,MCM7,CHEK1,CDC7,CDC45,BLM,HROB,AUNIP,BRCA2,FEN1,TIMELESS,PARPBP,RAD54L,RAD51,MMS22L,GINS4,RAD51AP1,POLQ,FIGNL1,GEN1
GO: Biological Process	GO:0010639	negative regulation of organelle organization		1.59e-15	5.58e-12	5.36e-14	4.69e-13	35	426	KNTC1,CENPE,CENPF,SPC25,MCM2,NUF2,CHEK1,TRIP13,TTK,FBXO5,NDC80,BUB1,BUB1B,CDT1,PLK1,PIF1,KIFC1,TMSB15A,ZWILCH,BIRC5,STMN1,CDCA8,ZWINT,CCNB1,CCNF,SPC24,AVIL,TPX2,CKAP2,CDC20,ESPL1,GEN1,TOP2A,MAD2L1,AURKB
GO: Biological Process	GO:0051052	regulation of DNA metabolic process		1.87e-15	6.55e-12	6.24e-14	5.45e-13	42	620	EREG,E2F7,MCM2,MCM3,MCM4,MCM5,MCM6,MCM7,CHEK1,GINS1,CDC7,DDX11,BLM,NEK2,AUNIP,FBXO5,DBF4,TIMELESS,CDT1,DSCC1,PARPBP,DNA2,PIF1,KPNA2,RAD51,FOXM1,TICRR,GINS4,RFC2,RFC3,RFC4,CCNA2,ESCO2,RAD51AP1,H1-3,H1-5,CDK1,CDC6,POLQ,FIGNL1,AURKB,HELLS
GO: Biological Process	GO:0031023	microtubule organizing center organization		2.65e-15	9.29e-12	8.77e-14	7.66e-13	24	186	CENPJ,NDE1,PCLAF,CHEK1,SGO1,AURKA,HAUS8,NEK2,BRCA2,NDC80,PLK1,WDR62,KIF11,KIFC1,POC1A,STIL,CCNF,CEP72,CEP135,SASS6,CEP152,CDK1,GEN1,PLK4
GO: Biological Process	GO:0006268	DNA unwinding involved in DNA replication		4.07e-15	1.43e-11	1.34e-13	1.17e-12	11	21	MCM2,MCM3,MCM4,MCM5,MCM6,MCM7,GINS1,CDC45,BLM,RAD51,GINS4
GO: Biological Process	GO:0007062	sister chromatid cohesion		4.54e-15	1.59e-11	1.46e-13	1.28e-12	16	66	PTTG1,SGO1,DDX11,PTTG3P,BUB1,BUB1B,FEN1,SGO2,DSCC1,PLK1,KIF22,DDX12P,ESCO2,CDC20,ESPL1,CDCA5
GO: Biological Process	GO:0007080	mitotic metaphase chromosome alignment		4.54e-15	1.59e-11	1.46e-13	1.28e-12	16	66	KIF18A,CENPE,NUF2,NDC80,KIF14,CDT1,PSRC1,KIFC1,KIF22,KIF2C,BIRC5,CDCA8,CCNB1,CEP55,CDCA5,AURKB
GO: Biological Process	GO:0000724	double-strand break repair via homologous recombination		8.76e-15	3.08e-11	2.8e-13	2.44e-12	23	177	MCM2,MCM3,MCM4,MCM5,MCM6,MCM7,CHEK1,CDC7,CDC45,BLM,AUNIP,BRCA2,FEN1,TIMELESS,PARPBP,RAD54L,RAD51,MMS22L,GINS4,RAD51AP1,POLQ,FIGNL1,GEN1
GO: Biological Process	GO:0000727	double-strand break repair via break-induced replication		1.19e-14	4.16e-11	3.75e-13	3.28e-12	9	12	MCM2,MCM3,MCM4,MCM5,MCM6,MCM7,CDC7,CDC45,GINS4
GO: Biological Process	GO:0031570	DNA integrity checkpoint signaling		2.21e-14	7.77e-11	6.94e-13	6.07e-12	21	148	EME1,BRIP1,CHEK1,WDR76,CDC45,BLM,FANCD2,BRCA2,TIMELESS,CDT1,DNA2,PLK1,RAD51,TICRR,GTSE1,DTL,ORC1,CHEK2,CDK1,CDC6,CLSPN
GO: Biological Process	GO:0022414	reproductive process		2.62e-14	9.18e-11	8.13e-13	7.1e-12	77	1947	KIF18A,EME1,PTTG1,EREG,BRIP1,MNS1,CENPE,E2F7,PRND,HMGB2,NUF2,MND1,APELA,SGO1,TRIP13,TTK,ADCY3,FANCA,BLM,FANCD2,AURKA,FANCG,NEK2,PTTG3P,HROB,TEKT2,FBXO5,BRCA2,NDC80,ZMYND10,HPGD,NCAPD2,MKI67,ASPM,PSMC3IP,SGO2,SPMIP6,PLK1,RAD54L,KNL1,PCYT1B,RAD51,ATP8B3,NEMP1,POC1A,GPER1,CIP2A,CNTRL,SMC4,BIRC5,NCAPH,CIT,NSUN7,CCNB1,KIF20A,DDIAS,RAD51AP1,TESMIN,P2RY1,NUDT1,ASF1B,CCNB2,CCNE2,CENPI,MASTL,EXO1,RACGAP1,…
GO: Biological Process	GO:0051984	positive regulation of chromosome segregation		3.46e-14	1.22e-10	1.06e-12	9.23e-12	12	32	CENPE,NCAPG,NCAPD2,CDT1,SMC4,BIRC5,NCAPH,CDCA8,CCNB1,CDK1,CDC6,AURKB
GO: Biological Process	GO:0034508	centromere complex assembly		3.46e-14	1.22e-10	1.06e-12	9.23e-12	12	32	KNTC1,CENPW,CENPN,CENPE,CENPF,DLGAP5,HJURP,OIP5,CENPK,CENPP,CENPO,CENPI
GO: Biological Process	GO:0030261	chromosome condensation		3.61e-14	1.27e-10	1.09e-12	9.54e-12	14	51	NUSAP1,NCAPG,NCAPD2,PLK1,GPER1,CNTRL,SMC4,NCAPH,CCNB1,H1-3,H1-5,CDK1,CDCA5,TOP2A
GO: Biological Process	GO:0051383	kinetochore organization		4.86e-14	1.71e-10	1.46e-12	1.28e-11	11	25	KNTC1,CENPW,CENPN,CENPE,CENPF,DLGAP5,NUF2,CENPK,NDC80,CDT1,SMC4
GO: Biological Process	GO:0051988	regulation of attachment of spindle microtubules to kinetochore		1.39e-13	4.88e-10	4.13e-12	3.61e-11	10	20	CENPE,NEK2,KNSTRN,BIRC5,ECT2,CDCA8,SPAG5,CCNB1,RACGAP1,AURKB
GO: Biological Process	GO:0007292	female gamete generation		1.61e-13	5.64e-10	4.74e-12	4.14e-11	26	267	EREG,CENPE,TRIP13,TTK,AURKA,HROB,FBXO5,BRCA2,NDC80,HPGD,ASPM,SGO2,PLK1,NEMP1,GPER1,CNTRL,BIRC5,NCAPH,CCNB1,KIF20A,CCNB2,MASTL,CDK1,CDC20,CDC25B,TOP2A
GO: Biological Process	GO:0090307	mitotic spindle assembly		1.65e-13	5.78e-10	4.82e-12	4.21e-11	17	96	KIF4A,NEK2,KIF15,PLK1,KIF11,KIFC1,KIF23,BIRC5,MZT1,PRC1,CDCA8,TPX2,CHEK2,RACGAP1,CDC20,AURKB,MYBL2
GO: Biological Process	GO:0032465	regulation of cytokinesis		2.79e-13	9.81e-10	8.11e-12	7.08e-11	17	99	E2F7,AURKA,BRCA2,KIF14,PLK1,KIF23,BIRC5,PRC1,ECT2,CDCA8,CIT,KIF20B,KIF20A,RACGAP1,CDC6,CDC25B,AURKB
GO: Biological Process	GO:0010389	regulation of G2/M transition of mitotic cell cycle		3.4e-13	1.19e-09	9.79e-12	8.55e-11	18	116	CENPF,CHEK1,CDC7,BLM,AURKA,FBXO5,KIF14,PLK1,TICRR,DTL,CCNB1,ORC1,CDK1,CDC6,CLSPN,CDC25B,CDC25C,AURKB
GO: Biological Process	GO:0051302	regulation of cell division		4.36e-13	1.53e-09	1.24e-11	1.09e-10	23	212	EREG,E2F7,BLM,AURKA,BRCA2,ASPM,KIF14,PLK1,KIF23,RBL1,BIRC5,PRC1,ECT2,CDCA8,CIT,KIF20B,KIF20A,SUSD2,RACGAP1,CDC6,KIF18B,CDC25B,AURKB
GO: Biological Process	GO:0065004	protein-DNA complex assembly		4.48e-13	1.57e-09	1.27e-11	1.11e-10	25	256	KNTC1,CHAF1B,CENPW,CENPN,CENPE,CENPF,DLGAP5,HJURP,MCM2,OIP5,HMGB2,CENPK,CDC45,CENPP,H3C2,H4C3,CDT1,RAD51,CHAF1A,CENPO,ASF1B,CENPI,H1-3,H1-5,HEY2
GO: Biological Process	GO:0007276	gamete generation		9.71e-13	3.41e-09	2.73e-11	2.38e-10	50	1019	KIF18A,PTTG1,EREG,BRIP1,MNS1,CENPE,PRND,HMGB2,TRIP13,TTK,FANCA,BLM,FANCD2,AURKA,FANCG,HROB,FBXO5,BRCA2,NDC80,HPGD,ASPM,SGO2,SPMIP6,PLK1,KNL1,PCYT1B,RAD51,NEMP1,POC1A,GPER1,CIP2A,CNTRL,BIRC5,NCAPH,CIT,CCNB1,KIF20A,DDIAS,TESMIN,ASF1B,CCNB2,MASTL,RACGAP1,SASS6,CDK1,CDC20,CDC25B,CDC25C,FIGNL1,TOP2A
GO: Biological Process	GO:1902969	mitotic DNA replication		1.22e-12	4.29e-09	3.4e-11	2.97e-10	9	17	MCM2,MCM3,MCM4,MCM6,GINS1,CDC45,BRCA2,RAD51,TK1
GO: Biological Process	GO:1901976	regulation of cell cycle checkpoint		1.48e-12	5.19e-09	4.09e-11	3.58e-10	13	53	WDR76,AURKA,BRCA2,NDC80,CDT1,RAD51,BIRC5,CDCA8,CCNB1,CHEK2,GEN1,MAD2L1,AURKB
GO: Biological Process	GO:0034501	protein localization to kinetochore		4.51e-12	1.58e-08	1.23e-10	1.07e-09	9	19	KNTC1,TTK,NDC80,CDT1,KNL1,ZWILCH,CENPQ,CDK1,AURKB
GO: Biological Process	GO:1903083	protein localization to condensed chromosome		4.51e-12	1.58e-08	1.23e-10	1.07e-09	9	19	KNTC1,TTK,NDC80,CDT1,KNL1,ZWILCH,CENPQ,CDK1,AURKB
GO: Biological Process	GO:0051298	centrosome duplication		6.75e-12	2.37e-08	1.82e-10	1.59e-09	15	87	CENPJ,NDE1,BRCA2,NDC80,WDR62,KIFC1,POC1A,STIL,CCNF,CEP72,CEP135,SASS6,CEP152,GEN1,PLK4
GO: Biological Process	GO:0034502	protein localization to chromosome		8.08e-12	2.84e-08	2.17e-10	1.89e-09	18	139	KNTC1,EZH2,TTK,BRCA2,NDC80,H4C3,BUB1B,CDT1,PLK1,KNL1,ZWILCH,MMS22L,VRK1,CENPQ,ESCO2,H1-5,CDK1,AURKB
GO: Biological Process	GO:1901970	positive regulation of mitotic sister chromatid separation		1.4e-11	4.9e-08	3.71e-10	3.25e-09	9	21	CENPE,DLGAP5,CDT1,UBE2C,BIRC5,CDCA8,CDC20,ESPL1,AURKB
GO: Biological Process	GO:0048609	multicellular organismal reproductive process		1.74e-11	6.1e-08	4.59e-10	4.01e-09	52	1178	KIF18A,PTTG1,EREG,BRIP1,MNS1,CENPE,PRND,HMGB2,TRIP13,TTK,FANCA,BLM,FANCD2,AURKA,FANCG,HROB,FBXO5,BRCA2,NDC80,HPGD,ASPM,SGO2,SPMIP6,PLK1,KNL1,PCYT1B,RAD51,NEMP1,POC1A,GPER1,CIP2A,CNTRL,BIRC5,NCAPH,CIT,CCNB1,KIF20A,DDIAS,TESMIN,P2RY1,ASF1B,CCNB2,MASTL,RACGAP1,SASS6,CDK1,CDC20,CDC25B,CDC25C,MAP2K6,FIGNL1,TOP2A
GO: Biological Process	GO:0051231	spindle elongation		2.12e-11	7.45e-08	5.52e-10	4.83e-09	8	15	KIF4A,KIF11,KIF23,BIRC5,PRC1,CDCA8,RACGAP1,AURKB
GO: Biological Process	GO:0030174	regulation of DNA-templated DNA replication initiation		2.12e-11	7.45e-08	5.52e-10	4.83e-09	8	15	MCM2,MCM3,MCM4,MCM5,MCM6,MCM7,CDT1,TICRR
GO: Biological Process	GO:1902749	regulation of cell cycle G2/M phase transition		3.32e-11	1.17e-07	8.58e-10	7.5e-09	18	151	CENPF,CHEK1,CDC7,BLM,AURKA,FBXO5,KIF14,PLK1,TICRR,DTL,CCNB1,ORC1,CDK1,CDC6,CLSPN,CDC25B,CDC25C,AURKB
GO: Biological Process	GO:0022412	cellular process involved in reproduction in multicellular organism		4.39e-11	1.54e-07	1.13e-09	9.84e-09	36	638	KIF18A,EREG,BRIP1,MNS1,CENPE,HMGB2,TRIP13,TTK,FANCA,BLM,AURKA,FANCG,FBXO5,BRCA2,NDC80,ASPM,SGO2,PLK1,KNL1,RAD51,NEMP1,GPER1,CNTRL,BIRC5,NCAPH,CCNB1,KIF20A,DDIAS,TESMIN,CCNB2,MASTL,CDK1,CDC20,CDC25B,FIGNL1,TOP2A
GO: Biological Process	GO:0090231	regulation of spindle checkpoint		5.96e-11	2.09e-07	1.52e-09	1.32e-08	9	24	AURKA,NDC80,CDT1,BIRC5,CDCA8,CCNB1,GEN1,MAD2L1,AURKB
GO: Biological Process	GO:0071459	protein localization to chromosome, centromeric region		8.35e-11	2.93e-07	2.11e-09	1.84e-08	11	45	KNTC1,TTK,NDC80,H4C3,BUB1B,CDT1,KNL1,ZWILCH,CENPQ,CDK1,AURKB
GO: Biological Process	GO:0051256	mitotic spindle midzone assembly		1.73e-10	6.09e-07	4.35e-09	3.8e-08	7	12	KIF4A,KIF23,BIRC5,PRC1,CDCA8,RACGAP1,AURKB
GO: Biological Process	GO:0070925	organelle assembly		1.94e-10	6.8e-07	4.82e-09	4.22e-08	52	1259	KNTC1,CENPW,CENPJ,CENPN,MNS1,CENPE,CENPF,DLGAP5,KIF4A,MCM2,MCM7,CENPK,AURKA,HAUS8,NEK2,TEKT2,FBXO5,KIF15,NDC80,ZMYND10,ANLN,ASPM,GPSM2,PLK1,WDR62,KIF11,KIFC1,KNL1,KIF23,POC1A,CNTRL,BIRC5,MZT1,STIL,PRC1,CDCA8,SPAG5,KIF20A,ORC1,CEP72,CCNB2,AVIL,CEP135,TPX2,CHEK2,RACGAP1,SASS6,CEP152,CDC20,PLK4,AURKB,MYBL2
GO: Biological Process	GO:0032467	positive regulation of cytokinesis		2.26e-10	7.95e-07	5.6e-09	4.89e-08	11	49	KIF14,KIF23,BIRC5,ECT2,CDCA8,CIT,KIF20B,RACGAP1,CDC6,CDC25B,AURKB
GO: Biological Process	GO:0000076	DNA replication checkpoint signaling		2.36e-10	8.28e-07	5.79e-09	5.06e-08	8	19	CDC45,TIMELESS,CDT1,DNA2,TICRR,ORC1,CDC6,CLSPN
GO: Biological Process	GO:0036297	interstrand cross-link repair		3.66e-10	1.29e-06	8.92e-09	7.8e-08	10	39	FANCA,FANCD2,FANCG,HROB,RAD51,FAAP24,DCLRE1B,RAD51AP1,FANCI,NEIL3
GO: Biological Process	GO:0000022	mitotic spindle elongation		3.71e-10	1.3e-06	8.97e-09	7.84e-08	7	13	KIF4A,KIF23,BIRC5,PRC1,CDCA8,RACGAP1,AURKB
GO: Biological Process	GO:0007076	mitotic chromosome condensation		3.88e-10	1.36e-06	9.32e-09	8.15e-08	8	20	NUSAP1,NCAPG,NCAPD2,PLK1,CNTRL,SMC4,NCAPH,CDCA5
GO: Biological Process	GO:0071897	DNA biosynthetic process		5.58e-10	1.96e-06	1.33e-08	1.17e-07	20	225	CDKN2D,CENPF,PCLAF,CHEK1,POLA2,GINS1,NEK2,HROB,DSCC1,PIF1,POLD1,POLE2,DTL,GINS4,RFC2,RFC3,RFC4,TK1,POLQ,AURKB
GO: Biological Process	GO:0032886	regulation of microtubule-based process		6.85e-10	2.41e-06	1.63e-08	1.42e-07	23	304	KIF18A,CENPJ,AURKA,KIF15,GPSM2,TACC3,PLK1,PSRC1,WDR62,KIFC1,POC1A,STMN1,STIL,SPAG5,CCNF,TPX2,SASS6,CKAP2,SKA3,SKA1,GEN1,PLK4,BORA
GO: Biological Process	GO:0007144	female meiosis I		7.31e-10	2.57e-06	1.72e-08	1.51e-07	7	14	CENPE,TRIP13,AURKA,FBXO5,NDC80,CCNB2,CDC25B
GO: Biological Process	GO:0051338	regulation of transferase activity		8.97e-10	3.15e-06	2.1e-08	1.84e-07	44	1002	CDKN2C,CDKN2D,CDKN3,ERBB3,EREG,CENPE,RASSF2,EZH2,GINS1,BLM,NEK2,FBXO5,BUB1B,KIF14,DSCC1,PLK1,PSRC1,PIF1,RBL1,UBE2C,GINS4,STIL,RFC2,RFC3,RFC4,ECT2,CCNA2,CCNB1,CCNF,CCNB2,CCNE2,FIRRM,TPX2,MASTL,CDC6,CDC20,CLSPN,CDC25B,CDC25C,MAP2K6,FAM72B,MAD2L1,BORA,AURKB
GO: Biological Process	GO:1903504	regulation of mitotic spindle checkpoint		9.57e-10	3.36e-06	2.21e-08	1.93e-07	8	22	NDC80,CDT1,BIRC5,CDCA8,CCNB1,GEN1,MAD2L1,AURKB
GO: Biological Process	GO:0090266	regulation of mitotic cell cycle spindle assembly checkpoint		9.57e-10	3.36e-06	2.21e-08	1.93e-07	8	22	NDC80,CDT1,BIRC5,CDCA8,CCNB1,GEN1,MAD2L1,AURKB
GO: Biological Process	GO:0007057	spindle assembly involved in female meiosis I		9.66e-10	3.39e-06	2.22e-08	1.94e-07	5	5	CENPE,AURKA,FBXO5,NDC80,CCNB2
GO: Biological Process	GO:0090224	regulation of spindle organization		1.05e-09	3.68e-06	2.39e-08	2.09e-07	11	56	CENPJ,KIF15,GPSM2,TACC3,PLK1,PSRC1,STIL,SPAG5,TPX2,SASS6,BORA
GO: Biological Process	GO:0051255	spindle midzone assembly		1.35e-09	4.75e-06	3.06e-08	2.68e-07	7	15	KIF4A,KIF23,BIRC5,PRC1,CDCA8,RACGAP1,AURKB
GO: Biological Process	GO:0051656	establishment of organelle localization		1.49e-09	5.23e-06	3.35e-08	2.93e-07	31	557	NUSAP1,KIF18A,NDE1,CENPE,CENPF,NUF2,BRCA2,NDC80,ASPM,KIF14,GPSM2,CDT1,TACC3,PLK1,PSRC1,KIFC1,KIF22,KIF2C,DPYSL2,KIF23,BIRC5,CDCA8,SAPCD2,SPAG5,CCNB1,CEP55,CENPQ,ESPL1,CDCA5,MAD2L1,AURKB
GO: Biological Process	GO:0071824	protein-DNA complex organization		1.53e-09	5.38e-06	3.43e-08	3e-07	42	944	HMGN5,KNTC1,CHAF1B,CENPW,CENPN,ERCC6L,CENPE,CENPF,DLGAP5,HJURP,MCM2,OIP5,HMGB2,CHEK1,EZH2,CENPK,CDC45,DDX11,CENPP,BRCA2,H3C2,H4C3,MKI67,CDT1,RAD54L,RAD51,MMS22L,VRK1,DDX12P,RBL1,CHAF1A,CENPO,ATAD2,WDHD1,ASF1B,CENPI,H1-3,H1-5,HEY2,CDK1,AURKB,HELLS
GO: Biological Process	GO:0045005	DNA-templated DNA replication maintenance of fidelity		1.56e-09	5.47e-06	3.46e-08	3.03e-07	11	58	EME1,TRAIP,DDX11,BLM,BRCA2,TIMELESS,DNA2,RAD51,MMS22L,POLD1,GEN1
GO: Biological Process	GO:0010638	positive regulation of organelle organization		1.93e-09	6.76e-06	4.25e-08	3.72e-07	32	596	NUSAP1,EREG,CENPJ,MNS1,CENPE,DLGAP5,DDX11,AURKA,NEK2,NCAPG,FBXO5,ZMYND10,FEN1,NCAPD2,GPSM2,SGO2,CDT1,PSRC1,GPER1,UBE2C,SMC4,STIL,NCAPH,SPAG5,RAD51AP1,CEP135,SASS6,CDK1,CDC20,ESPL1,PLK4,AURKB
GO: Biological Process	GO:0051315	attachment of mitotic spindle microtubules to kinetochore		2.14e-09	7.52e-06	4.7e-08	4.11e-07	8	24	CENPE,NUF2,NDC80,CDT1,KIF2C,BIRC5,CDCA8,AURKB
GO: Biological Process	GO:0006271	DNA strand elongation involved in DNA replication		2.37e-09	8.33e-06	5.17e-08	4.52e-07	7	16	MCM3,MCM4,MCM7,GINS1,DNA2,RFC3,RFC4
GO: Biological Process	GO:0032506	cytokinetic process		4.11e-09	1.44e-05	8.91e-08	7.79e-07	10	49	RTKN2,ANLN,IQGAP3,KIF23,ECT2,KIF20B,CEP55,KIF20A,RACGAP1,AURKB
GO: Biological Process	GO:0044774	mitotic DNA integrity checkpoint signaling		4.39e-09	1.54e-05	9.45e-08	8.26e-07	13	97	EME1,CHEK1,BLM,FANCD2,PLK1,TICRR,GTSE1,DTL,ORC1,CHEK2,CDK1,CDC6,CLSPN
GO: Biological Process	GO:0000077	DNA damage checkpoint signaling		5.4e-09	1.9e-05	1.16e-07	1.01e-06	15	138	EME1,BRIP1,CHEK1,WDR76,BLM,FANCD2,BRCA2,PLK1,RAD51,TICRR,GTSE1,DTL,CHEK2,CDK1,CLSPN
GO: Biological Process	GO:0000079	regulation of cyclin-dependent protein serine/threonine kinase activity		5.61e-09	1.97e-05	1.19e-07	1.04e-06	14	118	CDKN2C,CDKN2D,CDKN3,BLM,PLK1,PSRC1,STIL,CCNA2,CCNB1,CCNF,CCNB2,CCNE2,CDC6,CDC25C
GO: Biological Process	GO:0042770	signal transduction in response to DNA damage		5.85e-09	2.06e-05	1.24e-07	1.08e-06	18	207	EME1,BRIP1,E2F7,CHEK1,WDR76,BLM,FANCD2,BRCA2,PLK1,RAD51,FOXM1,TICRR,GTSE1,DTL,CHEK2,CDK1,CLSPN,MAP2K6
GO: Biological Process	GO:0007056	spindle assembly involved in female meiosis		6.51e-09	2.29e-05	1.35e-07	1.18e-06	6	11	CENPE,AURKA,FBXO5,NDC80,BIRC5,CCNB2
GO: Biological Process	GO:0034080	CENP-A containing chromatin assembly		6.51e-09	2.29e-05	1.35e-07	1.18e-06	6	11	CENPW,CENPN,HJURP,OIP5,CENPP,CENPI
GO: Biological Process	GO:0031055	chromatin remodeling at centromere		6.51e-09	2.29e-05	1.35e-07	1.18e-06	6	11	CENPW,CENPN,HJURP,OIP5,CENPP,CENPI
GO: Biological Process	GO:0060236	regulation of mitotic spindle organization		7.59e-09	2.67e-05	1.57e-07	1.37e-06	10	52	CENPJ,KIF15,GPSM2,TACC3,PLK1,PSRC1,STIL,TPX2,SASS6,BORA
GO: Biological Process	GO:0001556	oocyte maturation		8.29e-09	2.91e-05	1.7e-07	1.49e-06	12	84	EREG,TRIP13,AURKA,FBXO5,BRCA2,NEMP1,GPER1,CCNB1,KIF20A,CDK1,CDC20,CDC25B
GO: Biological Process	GO:1904029	regulation of cyclin-dependent protein kinase activity		9.66e-09	3.39e-05	1.97e-07	1.72e-06	14	123	CDKN2C,CDKN2D,CDKN3,BLM,PLK1,PSRC1,STIL,CCNA2,CCNB1,CCNF,CCNB2,CCNE2,CDC6,CDC25C
GO: Biological Process	GO:0000212	meiotic spindle organization		9.97e-09	3.5e-05	2.02e-07	1.77e-06	9	40	CENPE,AURKA,FBXO5,NDC80,ASPM,BIRC5,CCNB2,CDK1,ESPL1
GO: Biological Process	GO:0090267	positive regulation of mitotic cell cycle spindle assembly checkpoint		1.29e-08	4.51e-05	2.58e-07	2.25e-06	6	12	NDC80,BIRC5,CDCA8,GEN1,MAD2L1,AURKB
GO: Biological Process	GO:0090232	positive regulation of spindle checkpoint		1.29e-08	4.51e-05	2.58e-07	2.25e-06	6	12	NDC80,BIRC5,CDCA8,GEN1,MAD2L1,AURKB
GO: Biological Process	GO:0051382	kinetochore assembly		1.52e-08	5.34e-05	3.04e-07	2.65e-06	7	20	KNTC1,CENPW,CENPN,CENPE,CENPF,DLGAP5,CENPK
GO: Biological Process	GO:0051445	regulation of meiotic cell cycle		2.38e-08	8.35e-05	4.72e-07	4.12e-06	12	92	TRIP13,TTK,AURKA,FBXO5,ASPM,GPER1,CCNB1,RAD51AP1,CDK1,CDC20,CDC25B,CDC25C
GO: Biological Process	GO:0070507	regulation of microtubule cytoskeleton organization		3.85e-08	0.000135	7.58e-07	6.63e-06	16	183	KIF18A,CENPJ,KIF15,GPSM2,TACC3,PLK1,PSRC1,STMN1,STIL,SPAG5,TPX2,SASS6,CKAP2,SKA3,SKA1,BORA
GO: Biological Process	GO:0045143	homologous chromosome segregation		4.02e-08	0.000141	7.84e-07	6.85e-06	11	78	PTTG1,BRIP1,MND1,TRIP13,FANCD2,PTTG3P,BRCA2,PSMC3IP,PLK1,CCNE2,ESPL1
GO: Biological Process	GO:0051785	positive regulation of nuclear division		4.02e-08	0.000141	7.84e-07	6.85e-06	11	78	NUSAP1,EREG,CENPE,DLGAP5,AURKA,FBXO5,CDT1,UBE2C,RAD51AP1,CDC20,ESPL1
GO: Biological Process	GO:1900262	regulation of DNA-directed DNA polymerase activity		4.07e-08	0.000143	7.84e-07	6.86e-06	6	14	GINS1,DSCC1,GINS4,RFC2,RFC3,RFC4
GO: Biological Process	GO:1900264	positive regulation of DNA-directed DNA polymerase activity		4.07e-08	0.000143	7.84e-07	6.86e-06	6	14	GINS1,DSCC1,GINS4,RFC2,RFC3,RFC4
GO: Biological Process	GO:0044843	cell cycle G1/S phase transition		6.35e-08	0.000223	1.22e-06	1.07e-05	21	326	CDKN2C,CDKN2D,CDKN3,CENPJ,E2F7,RRM2,EZH2,CDC7,DBF4,KIF14,IQGAP3,TCF19,RBL1,GTSE1,STIL,CCNA2,CCNE2,SUSD2,CHEK2,SASS6,CDC6
GO: Biological Process	GO:0031297	replication fork processing		7.95e-08	0.000279	1.52e-06	1.33e-05	9	50	EME1,TRAIP,DDX11,BLM,BRCA2,DNA2,RAD51,MMS22L,GEN1
GO: Biological Process	GO:0051781	positive regulation of cell division		9.56e-08	0.000336	1.81e-06	1.59e-05	12	104	EREG,KIF14,KIF23,BIRC5,ECT2,CDCA8,CIT,KIF20B,RACGAP1,CDC6,CDC25B,AURKB
GO: Biological Process	GO:0051129	negative regulation of cellular component organization		1e-07	0.000353	1.9e-06	1.66e-05	37	894	KNTC1,CENPE,CENPF,SPC25,MCM2,NUF2,CHEK1,TRIP13,TTK,FBXO5,NDC80,BUB1,BUB1B,KIF14,CDT1,PLK1,PIF1,KIFC1,TMSB15A,ZWILCH,BIRC5,STMN1,CDCA8,CIT,ZWINT,CCNB1,CCNF,SPC24,AVIL,TPX2,CKAP2,CDC20,ESPL1,GEN1,TOP2A,MAD2L1,AURKB
GO: Biological Process	GO:0046605	regulation of centrosome cycle		1.29e-07	0.000451	2.39e-06	2.09e-05	10	69	CENPJ,AURKA,WDR62,KIFC1,POC1A,STIL,CCNF,SASS6,GEN1,PLK4
GO: Biological Process	GO:0007131	reciprocal meiotic recombination		1.29e-07	0.000451	2.39e-06	2.09e-05	10	69	EME1,BRIP1,MND1,TRIP13,FANCD2,PSMC3IP,RAD54L,RAD51,RAD51AP1,TOP2A
GO: Biological Process	GO:0140527	reciprocal homologous recombination		1.29e-07	0.000451	2.39e-06	2.09e-05	10	69	EME1,BRIP1,MND1,TRIP13,FANCD2,PSMC3IP,RAD54L,RAD51,RAD51AP1,TOP2A
GO: Biological Process	GO:0045840	positive regulation of mitotic nuclear division		1.35e-07	0.000473	2.49e-06	2.18e-05	9	53	NUSAP1,EREG,CENPE,DLGAP5,AURKA,CDT1,UBE2C,CDC20,ESPL1
GO: Biological Process	GO:0022616	DNA strand elongation		1.46e-07	0.000512	2.68e-06	2.34e-05	8	39	MCM3,MCM4,MCM7,GINS1,DNA2,DCLRE1B,RFC3,RFC4
GO: Biological Process	GO:0045842	positive regulation of mitotic metaphase/anaphase transition		1.61e-07	0.000565	2.94e-06	2.57e-05	6	17	CENPE,DLGAP5,CDT1,UBE2C,CDC20,ESPL1
GO: Biological Process	GO:0051640	organelle localization		1.89e-07	0.000664	3.44e-06	3.01e-05	32	725	NUSAP1,KIF18A,NDE1,CENPE,CENPF,DLGAP5,NUF2,BRCA2,NDC80,ASPM,KIF14,GPSM2,CDT1,TACC3,PLK1,PSRC1,KIFC1,KIF22,KIF2C,DPYSL2,KIF23,BIRC5,CDCA8,SAPCD2,SPAG5,CCNB1,CEP55,CENPQ,ESPL1,CDCA5,MAD2L1,AURKB
GO: Biological Process	GO:0051054	positive regulation of DNA metabolic process		2e-07	0.000702	3.62e-06	3.16e-05	21	349	EREG,E2F7,GINS1,CDC7,DDX11,BLM,NEK2,DBF4,TIMELESS,CDT1,DSCC1,DNA2,RAD51,FOXM1,GINS4,RFC2,RFC3,RFC4,RAD51AP1,CDK1,AURKB
GO: Biological Process	GO:0000082	G1/S transition of mitotic cell cycle		2.1e-07	0.000737	3.78e-06	3.3e-05	19	290	CDKN2C,CDKN2D,CDKN3,CENPJ,E2F7,RRM2,EZH2,CDC7,DBF4,KIF14,IQGAP3,TCF19,RBL1,GTSE1,STIL,CCNE2,CHEK2,SASS6,CDC6
GO: Biological Process	GO:0010972	negative regulation of G2/M transition of mitotic cell cycle		2.22e-07	0.00078	3.98e-06	3.48e-05	10	73	CHEK1,BLM,PLK1,TICRR,DTL,ORC1,CDK1,CDC6,CLSPN,AURKB
GO: Biological Process	GO:0000915	actomyosin contractile ring assembly		2.28e-07	0.000801	4.05e-06	3.54e-05	5	10	RTKN2,ANLN,IQGAP3,ECT2,RACGAP1
GO: Biological Process	GO:0000912	assembly of actomyosin apparatus involved in cytokinesis		2.28e-07	0.000801	4.05e-06	3.54e-05	5	10	RTKN2,ANLN,IQGAP3,ECT2,RACGAP1
GO: Biological Process	GO:1901978	positive regulation of cell cycle checkpoint		2.38e-07	0.000836	4.18e-06	3.66e-05	6	18	NDC80,BIRC5,CDCA8,GEN1,MAD2L1,AURKB
GO: Biological Process	GO:1902101	positive regulation of metaphase/anaphase transition of cell cycle		2.38e-07	0.000836	4.18e-06	3.66e-05	6	18	CENPE,DLGAP5,CDT1,UBE2C,CDC20,ESPL1
GO: Biological Process	GO:0044773	mitotic DNA damage checkpoint signaling		2.55e-07	0.000895	4.45e-06	3.89e-05	11	93	EME1,CHEK1,BLM,FANCD2,PLK1,TICRR,GTSE1,DTL,CHEK2,CDK1,CLSPN
GO: Biological Process	GO:0044818	mitotic G2/M transition checkpoint		2.59e-07	0.000909	4.5e-06	3.93e-05	9	57	CHEK1,BLM,PLK1,TICRR,DTL,ORC1,CDK1,CDC6,CLSPN
GO: Biological Process	GO:0090306	meiotic spindle assembly		2.71e-07	0.000952	4.69e-06	4.1e-05	7	29	CENPE,AURKA,FBXO5,NDC80,ASPM,BIRC5,CCNB2
GO: Biological Process	GO:0035825	homologous recombination		2.88e-07	0.00101	4.94e-06	4.31e-05	10	75	EME1,BRIP1,MND1,TRIP13,FANCD2,PSMC3IP,RAD54L,RAD51,RAD51AP1,TOP2A
GO: Biological Process	GO:1902750	negative regulation of cell cycle G2/M phase transition		2.88e-07	0.00101	4.94e-06	4.31e-05	10	75	CHEK1,BLM,PLK1,TICRR,DTL,ORC1,CDK1,CDC6,CLSPN,AURKB
GO: Biological Process	GO:0051293	establishment of spindle localization		3.71e-07	0.0013	6.29e-06	5.5e-05	10	77	NUSAP1,NDE1,NDC80,ASPM,GPSM2,PLK1,SAPCD2,SPAG5,ESPL1,MAD2L1
GO: Biological Process	GO:0070192	chromosome organization involved in meiotic cell cycle		3.71e-07	0.0013	6.29e-06	5.5e-05	10	77	BRIP1,MND1,TRIP13,FANCD2,NCAPD2,PSMC3IP,RAD51,SMC4,NCAPH,CCNE2
GO: Biological Process	GO:0031109	microtubule polymerization or depolymerization		3.97e-07	0.0014	6.71e-06	5.86e-05	14	165	KIF18A,CENPJ,NDE1,FBXO5,KIF14,PSRC1,KIF2C,STMN1,MZT1,TPX2,CKAP2,SKA3,KIF18B,SKA1
GO: Biological Process	GO:0044837	actomyosin contractile ring organization		4.13e-07	0.00145	6.9e-06	6.03e-05	5	11	RTKN2,ANLN,IQGAP3,ECT2,RACGAP1
GO: Biological Process	GO:1905832	positive regulation of spindle assembly		4.13e-07	0.00145	6.9e-06	6.03e-05	5	11	CENPJ,GPSM2,STIL,SPAG5,SASS6
GO: Biological Process	GO:0010971	positive regulation of G2/M transition of mitotic cell cycle		4.44e-07	0.00156	7.39e-06	6.46e-05	7	31	CDC7,FBXO5,DTL,CCNB1,CDK1,CDC25B,CDC25C
GO: Biological Process	GO:0007140	male meiotic nuclear division		5.45e-07	0.00191	9.02e-06	7.88e-05	9	62	KIF18A,TRIP13,TTK,FANCA,BRCA2,SGO2,RAD51,TESMIN,FIGNL1
GO: Biological Process	GO:0051653	spindle localization		6.01e-07	0.00211	9.9e-06	8.65e-05	10	81	NUSAP1,NDE1,NDC80,ASPM,GPSM2,PLK1,SAPCD2,SPAG5,ESPL1,MAD2L1
GO: Biological Process	GO:0051987	positive regulation of attachment of spindle microtubules to kinetochore		6.98e-07	0.00245	1.15e-05	0.0001	5	12	CENPE,BIRC5,CDCA8,CCNB1,AURKB
GO: Biological Process	GO:0007064	mitotic sister chromatid cohesion		8.73e-07	0.00306	1.42e-05	0.000124	7	34	PTTG1,SGO1,PTTG3P,DSCC1,ESCO2,CDC20,CDCA5
GO: Biological Process	GO:1902751	positive regulation of cell cycle G2/M phase transition		8.73e-07	0.00306	1.42e-05	0.000124	7	34	CDC7,FBXO5,DTL,CCNB1,CDK1,CDC25B,CDC25C
GO: Biological Process	GO:0051347	positive regulation of transferase activity		1.06e-06	0.00373	1.72e-05	0.00015	28	632	ERBB3,EREG,CENPE,RASSF2,EZH2,GINS1,NEK2,KIF14,DSCC1,PLK1,PSRC1,UBE2C,GINS4,STIL,RFC2,RFC3,RFC4,ECT2,CCNB1,TPX2,MASTL,CDC6,CDC20,CLSPN,CDC25B,MAP2K6,BORA,AURKB
GO: Biological Process	GO:0007099	centriole replication		1.09e-06	0.00384	1.76e-05	0.000154	8	50	CENPJ,WDR62,STIL,CEP72,CEP135,SASS6,CEP152,PLK4
GO: Biological Process	GO:0007100	mitotic centrosome separation		1.72e-06	0.00604	2.75e-05	0.00024	5	14	NDE1,CHEK1,AURKA,NEK2,KIF11
GO: Biological Process	GO:0060623	regulation of chromosome condensation		1.72e-06	0.00604	2.75e-05	0.00024	5	14	NCAPG,NCAPD2,SMC4,NCAPH,CCNB1
GO: Biological Process	GO:0098534	centriole assembly		2.01e-06	0.00704	3.19e-05	0.000278	8	54	CENPJ,WDR62,STIL,CEP72,CEP135,SASS6,CEP152,PLK4
GO: Biological Process	GO:1903490	positive regulation of mitotic cytokinesis		2.08e-06	0.00731	3.29e-05	0.000288	4	7	BIRC5,CDCA8,KIF20B,AURKB
GO: Biological Process	GO:0048599	oocyte development		2.25e-06	0.00789	3.54e-05	0.000309	12	139	EREG,TRIP13,AURKA,FBXO5,BRCA2,NEMP1,GPER1,CCNB1,KIF20A,CDK1,CDC20,CDC25B
GO: Biological Process	GO:0090169	regulation of spindle assembly		2.33e-06	0.00819	3.65e-05	0.000319	7	39	CENPJ,KIF15,GPSM2,PLK1,STIL,SPAG5,SASS6
GO: Biological Process	GO:0048477	oogenesis		2.45e-06	0.00861	3.83e-05	0.000335	14	192	EREG,TRIP13,AURKA,FBXO5,BRCA2,ASPM,NEMP1,GPER1,CNTRL,CCNB1,KIF20A,CDK1,CDC20,CDC25B
GO: Biological Process	GO:0051299	centrosome separation		2.55e-06	0.00894	3.96e-05	0.000346	5	15	NDE1,CHEK1,AURKA,NEK2,KIF11
GO: Biological Process	GO:2001252	positive regulation of chromosome organization		2.59e-06	0.00909	4.01e-05	0.00035	11	117	DDX11,NEK2,NCAPG,FEN1,NCAPD2,SGO2,CDT1,SMC4,NCAPH,CDK1,AURKB
GO: Biological Process	GO:0007095	mitotic G2 DNA damage checkpoint signaling		2.79e-06	0.00979	4.29e-05	0.000375	7	40	CHEK1,BLM,PLK1,TICRR,DTL,CDK1,CLSPN
GO: Biological Process	GO:0032200	telomere organization		3.13e-06	0.011	4.79e-05	0.000419	14	196	EZH2,BLM,NEK2,BRCA2,H3C2,H4C3,FEN1,DNA2,PIF1,RAD51,DCLRE1B,CCNE2,EXO1,AURKB
GO: Biological Process	GO:0000731	DNA synthesis involved in DNA repair		3.32e-06	0.0116	5.06e-05	0.000443	7	41	CDKN2D,PCLAF,HROB,POLD1,POLE2,DTL,RFC3
GO: Biological Process	GO:0007096	regulation of exit from mitosis		3.37e-06	0.0118	5.12e-05	0.000448	6	27	KNTC1,TTK,ANLN,UBE2C,BIRC5,CDCA5
GO: Biological Process	GO:0010824	regulation of centrosome duplication		3.5e-06	0.0123	5.26e-05	0.000459	8	58	CENPJ,KIFC1,POC1A,STIL,CCNF,SASS6,GEN1,PLK4
GO: Biological Process	GO:0040001	establishment of mitotic spindle localization		3.5e-06	0.0123	5.26e-05	0.000459	8	58	NUSAP1,NDE1,NDC80,GPSM2,PLK1,SAPCD2,ESPL1,MAD2L1
GO: Biological Process	GO:0009994	oocyte differentiation		3.5e-06	0.0123	5.26e-05	0.000459	12	145	EREG,TRIP13,AURKA,FBXO5,BRCA2,NEMP1,GPER1,CCNB1,KIF20A,CDK1,CDC20,CDC25B
GO: Biological Process	GO:1905821	positive regulation of chromosome condensation		4.11e-06	0.0144	6.12e-05	0.000535	4	8	NCAPG,NCAPD2,SMC4,NCAPH
GO: Biological Process	GO:0016321	female meiosis chromosome segregation		4.11e-06	0.0144	6.12e-05	0.000535	4	8	TTK,PLK1,NCAPH,TOP2A
GO: Biological Process	GO:0006325	chromatin organization		4.48e-06	0.0157	6.64e-05	0.000581	32	840	HMGN5,CHAF1B,CENPW,CENPN,ERCC6L,HJURP,MCM2,OIP5,HMGB2,CHEK1,EZH2,DDX11,CENPP,BRCA2,H3C2,H4C3,MKI67,RAD54L,MMS22L,VRK1,DDX12P,RBL1,CHAF1A,ATAD2,WDHD1,ASF1B,CENPI,H1-3,H1-5,CDK1,AURKB,HELLS
GO: Biological Process	GO:1904666	regulation of ubiquitin protein ligase activity		5.26e-06	0.0185	7.76e-05	0.000679	6	29	FBXO5,PLK1,UBE2C,MASTL,CDC20,MAD2L1
GO: Biological Process	GO:0006468	protein phosphorylation		7.05e-06	0.0248	0.000104	0.000905	53	1794	CDKN2C,CDKN2D,CDKN3,ERBB3,EREG,CENPE,RASSF2,STK17B,PBK,CHEK1,EZH2,TTK,MELK,CDC7,BLM,AURKA,PASK,NEK2,MYO3A,BUB1,BUB1B,KIF14,PLK1,IQGAP3,PSRC1,RAD51,VRK1,GPER1,BIRC5,STIL,ECT2,CDCA8,CIT,CCNA2,CCNB1,CCNF,P2RY1,CCNB2,CCNE2,FIRRM,TPX2,CHEK2,MASTL,CDK1,CDC6,CLSPN,CDC25B,CDC25C,MAP2K6,PLK4,FAM72B,BORA,AURKB
GO: Biological Process	GO:0071479	cellular response to ionizing radiation		7.28e-06	0.0256	0.000106	0.000927	9	84	NET1,BLM,BRCA2,RAD51,ECT2,DDIAS,RAD51AP1,CHEK2,FIGNL1
GO: Biological Process	GO:0046601	positive regulation of centriole replication		7.31e-06	0.0257	0.000106	0.000927	4	9	CENPJ,STIL,SASS6,PLK4
GO: Biological Process	GO:1904776	regulation of protein localization to cell cortex		7.31e-06	0.0257	0.000106	0.000927	4	9	GPSM2,PLK1,SAPCD2,EPB41L2
GO: Biological Process	GO:0065003	protein-containing complex assembly		8.47e-06	0.0297	0.000122	0.00107	55	1901	KNTC1,CHAF1B,CENPW,CENPJ,CENPN,NDE1,CENPE,CENPF,MAT1A,PEG10,DLGAP5,HJURP,MCM2,OIP5,PRND,HMGB2,RRM2,CENPK,CDC45,FANCA,BLM,CENPP,TEKT2,FBXO5,ZMYND10,H3C2,ANLN,H4C3,PSMC3IP,KIF14,SPMIP6,CDT1,DIAPH3,PSRC1,RAD51,TMSB15A,CHAF1A,UBE2C,CENPO,SHMT1,STMN1,MZT1,ECT2,CCNB1,ASF1B,TK1,AVIL,CENPI,TPX2,H1-3,H1-5,TIFA,HEY2,CDK1,POLQ
GO: Biological Process	GO:0051446	positive regulation of meiotic cell cycle		8.55e-06	0.03	0.000123	0.00108	7	47	AURKA,FBXO5,RAD51AP1,CDK1,CDC20,CDC25B,CDC25C
GO: Biological Process	GO:2000045	regulation of G1/S transition of mitotic cell cycle		8.63e-06	0.0303	0.000124	0.00108	14	214	CDKN2C,CDKN2D,CENPJ,E2F7,RRM2,EZH2,DBF4,KIF14,RBL1,GTSE1,STIL,CHEK2,SASS6,CDC6
GO: Biological Process	GO:0010212	response to ionizing radiation		9.67e-06	0.0339	0.000138	0.00121	12	160	NET1,BLM,FANCD2,BRCA2,RAD54L,RAD51,TICRR,ECT2,DDIAS,RAD51AP1,CHEK2,FIGNL1
GO: Biological Process	GO:1902806	regulation of cell cycle G1/S phase transition		1.06e-05	0.0373	0.000151	0.00132	15	248	CDKN2C,CDKN2D,CENPJ,E2F7,RRM2,EZH2,DBF4,KIF14,RBL1,GTSE1,STIL,SUSD2,CHEK2,SASS6,CDC6
GO: Biological Process	GO:0033314	mitotic DNA replication checkpoint signaling		1.2e-05	0.0422	0.00017	0.00148	4	10	TICRR,ORC1,CDC6,CLSPN
GO: Biological Process	GO:1902412	regulation of mitotic cytokinesis		1.2e-05	0.0422	0.00017	0.00148	4	10	BIRC5,CDCA8,KIF20B,AURKB
GO: Biological Process	GO:1905342	positive regulation of protein localization to kinetochore		1.56e-05	0.0546	0.000218	0.0019	3	4	NDC80,CDT1,CENPQ
GO: Biological Process	GO:1905340	regulation of protein localization to kinetochore		1.56e-05	0.0546	0.000218	0.0019	3	4	NDC80,CDT1,CENPQ
GO: Biological Process	GO:0051053	negative regulation of DNA metabolic process		1.58e-05	0.0556	0.000221	0.00193	12	168	CHEK1,BLM,AUNIP,FBXO5,TIMELESS,CDT1,PARPBP,PIF1,H1-3,H1-5,CDC6,POLQ
GO: Biological Process	GO:0051782	negative regulation of cell division		1.6e-05	0.056	0.000222	0.00194	5	21	E2F7,BLM,ASPM,SUSD2,AURKB
GO: Biological Process	GO:2000779	regulation of double-strand break repair		1.68e-05	0.0588	0.000232	0.00203	11	142	CHEK1,DDX11,BLM,AUNIP,TIMELESS,PARPBP,RAD51,FOXM1,RAD51AP1,POLQ,FIGNL1
GO: Biological Process	GO:0051493	regulation of cytoskeleton organization		1.78e-05	0.0625	0.000245	0.00214	25	615	KIF18A,CENPJ,MYO3A,KIF15,GPSM2,TACC3,PLK1,PSRC1,KIFC1,TMSB15A,CNTRL,STMN1,STIL,ECT2,CIT,SPAG5,CCNF,AVIL,TPX2,SASS6,CKAP2,SKA3,SKA1,PLK4,BORA
GO: Biological Process	GO:0051307	meiotic chromosome separation		1.87e-05	0.0655	0.000256	0.00224	4	11	TTK,NCAPH,ESPL1,TOP2A
GO: Biological Process	GO:0045859	regulation of protein kinase activity		1.96e-05	0.0687	0.000267	0.00234	28	738	CDKN2C,CDKN2D,CDKN3,ERBB3,EREG,CENPE,RASSF2,EZH2,BLM,KIF14,PLK1,PSRC1,STIL,ECT2,CCNA2,CCNB1,CCNF,CCNB2,CCNE2,FIRRM,TPX2,CDC6,CLSPN,CDC25B,CDC25C,MAP2K6,FAM72B,BORA
GO: Biological Process	GO:1902117	positive regulation of organelle assembly		2e-05	0.0701	0.000272	0.00238	9	95	CENPJ,MNS1,ZMYND10,GPSM2,STIL,SPAG5,CEP135,SASS6,PLK4
GO: Biological Process	GO:0007063	regulation of sister chromatid cohesion		2.04e-05	0.0716	0.000275	0.00241	5	22	DDX11,BUB1,FEN1,SGO2,ESPL1
GO: Biological Process	GO:0000018	regulation of DNA recombination		2.04e-05	0.0716	0.000275	0.00241	11	145	CHEK1,BLM,TIMELESS,PARPBP,KPNA2,RAD51,RAD51AP1,H1-3,H1-5,POLQ,FIGNL1
GO: Biological Process	GO:0007281	germ cell development		2.6e-05	0.0913	0.00035	0.00306	21	476	EREG,BRIP1,MNS1,HMGB2,TRIP13,BLM,AURKA,FANCG,FBXO5,BRCA2,ASPM,KNL1,NEMP1,GPER1,CNTRL,CCNB1,KIF20A,DDIAS,CDK1,CDC20,CDC25B
GO: Biological Process	GO:0010569	regulation of double-strand break repair via homologous recombination		2.69e-05	0.0943	0.00036	0.00315	8	76	CHEK1,BLM,TIMELESS,PARPBP,RAD51,RAD51AP1,POLQ,FIGNL1
GO: Biological Process	GO:0072697	protein localization to cell cortex		2.77e-05	0.0971	0.000369	0.00323	4	12	GPSM2,PLK1,SAPCD2,EPB41L2
GO: Biological Process	GO:0051294	establishment of spindle orientation		3.52e-05	0.124	0.000469	0.0041	7	58	NDE1,NDC80,GPSM2,PLK1,SAPCD2,SPAG5,MAD2L1
GO: Biological Process	GO:1902315	nuclear cell cycle DNA replication initiation		3.84e-05	0.135	0.0005	0.00437	3	5	MCM2,MCM3,MCM4
GO: Biological Process	GO:0072719	cellular response to cisplatin		3.84e-05	0.135	0.0005	0.00437	3	5	DDX11,TIMELESS,RAD51
GO: Biological Process	GO:1902292	cell cycle DNA replication initiation		3.84e-05	0.135	0.0005	0.00437	3	5	MCM2,MCM3,MCM4
GO: Biological Process	GO:0043137	DNA replication, removal of RNA primer		3.84e-05	0.135	0.0005	0.00437	3	5	FEN1,DNA2,RNASEH2A
GO: Biological Process	GO:1902975	mitotic DNA replication initiation		3.84e-05	0.135	0.0005	0.00437	3	5	MCM2,MCM3,MCM4
GO: Biological Process	GO:0051754	meiotic sister chromatid cohesion, centromeric		3.84e-05	0.135	0.0005	0.00437	3	5	BUB1,BUB1B,SGO2
GO: Biological Process	GO:0045740	positive regulation of DNA replication		3.94e-05	0.139	0.000507	0.00443	7	59	EREG,E2F7,CDC7,DBF4,CDT1,DNA2,CDK1
GO: Biological Process	GO:0072711	cellular response to hydroxyurea		3.94e-05	0.139	0.000507	0.00443	4	13	DDX11,BLM,TIMELESS,RAD51
GO: Biological Process	GO:0070601	centromeric sister chromatid cohesion		3.94e-05	0.139	0.000507	0.00443	4	13	SGO1,BUB1,BUB1B,SGO2
GO: Biological Process	GO:0051642	centrosome localization		4.25e-05	0.149	0.000544	0.00476	6	41	NDE1,DLGAP5,AURKA,ASPM,GPSM2,MAD2L1
GO: Biological Process	GO:0048232	male gamete generation		4.55e-05	0.16	0.00058	0.00507	28	774	KIF18A,PTTG1,BRIP1,MNS1,PRND,HMGB2,TRIP13,TTK,FANCA,FANCG,HROB,BRCA2,ASPM,SGO2,SPMIP6,KNL1,PCYT1B,RAD51,POC1A,CIP2A,CIT,DDIAS,TESMIN,ASF1B,RACGAP1,SASS6,CDC25C,FIGNL1
GO: Biological Process	GO:1903537	meiotic cell cycle process involved in oocyte maturation		4.83e-05	0.17	0.000613	0.00536	5	26	AURKA,CCNB1,KIF20A,CDK1,CDC20
GO: Biological Process	GO:0051447	negative regulation of meiotic cell cycle		4.83e-05	0.17	0.000613	0.00536	5	26	TRIP13,TTK,FBXO5,GPER1,CCNB1
GO: Biological Process	GO:0010458	exit from mitosis		4.89e-05	0.172	0.000617	0.0054	6	42	KNTC1,TTK,ANLN,UBE2C,BIRC5,CDCA5
GO: Biological Process	GO:2000573	positive regulation of DNA biosynthetic process		5.11e-05	0.179	0.000643	0.00562	8	83	GINS1,NEK2,DSCC1,GINS4,RFC2,RFC3,RFC4,AURKB
GO: Biological Process	GO:0072710	response to hydroxyurea		5.45e-05	0.191	0.000684	0.00598	4	14	DDX11,BLM,TIMELESS,RAD51
GO: Biological Process	GO:0061842	microtubule organizing center localization		5.61e-05	0.197	0.0007	0.00612	6	43	NDE1,DLGAP5,AURKA,ASPM,GPSM2,MAD2L1
GO: Biological Process	GO:0003006	developmental process involved in reproduction		5.7e-05	0.2	0.00071	0.00621	39	1269	KIF18A,PTTG1,EREG,BRIP1,MNS1,E2F7,PRND,HMGB2,TRIP13,FANCA,BLM,AURKA,FANCG,FBXO5,BRCA2,ASPM,SPMIP6,KNL1,PCYT1B,NEMP1,POC1A,GPER1,CIP2A,CNTRL,CIT,CCNB1,KIF20A,DDIAS,TESMIN,NUDT1,ASF1B,CENPI,RACGAP1,SASS6,CDK1,CDC20,CDC25B,CDC25C,PLK4
GO: Biological Process	GO:0000723	telomere maintenance		6.7e-05	0.235	0.000831	0.00727	11	165	BLM,NEK2,BRCA2,FEN1,DNA2,PIF1,RAD51,DCLRE1B,CCNE2,EXO1,AURKB
GO: Biological Process	GO:2000105	positive regulation of DNA-templated DNA replication		7.34e-05	0.258	0.000901	0.00788	4	15	E2F7,CDC7,DBF4,CDT1
GO: Biological Process	GO:1904668	positive regulation of ubiquitin protein ligase activity		7.34e-05	0.258	0.000901	0.00788	4	15	PLK1,UBE2C,MASTL,CDC20
GO: Biological Process	GO:0090235	regulation of metaphase plate congression		7.34e-05	0.258	0.000901	0.00788	4	15	BIRC5,CDCA8,SPAG5,AURKB
GO: Biological Process	GO:0007019	microtubule depolymerization		7.42e-05	0.261	0.000905	0.00791	7	65	KIF18A,KIF14,KIF2C,STMN1,TPX2,CKAP2,KIF18B
GO: Biological Process	GO:0051438	regulation of ubiquitin-protein transferase activity		7.42e-05	0.261	0.000905	0.00791	7	65	FBXO5,BUB1B,PLK1,UBE2C,MASTL,CDC20,MAD2L1
GO: Biological Process	GO:0110028	positive regulation of mitotic spindle organization		7.6e-05	0.267	0.00092	0.00804	3	6	CENPJ,STIL,SASS6
GO: Biological Process	GO:0010032	meiotic chromosome condensation		7.6e-05	0.267	0.00092	0.00804	3	6	NCAPD2,SMC4,NCAPH
GO: Biological Process	GO:0030866	cortical actin cytoskeleton organization		9.36e-05	0.329	0.00113	0.00987	6	47	RTKN2,ANLN,IQGAP3,ECT2,RACGAP1,EPB41L2
GO: Biological Process	GO:0040016	embryonic cleavage		9.67e-05	0.339	0.00116	0.0102	4	16	KIF23,KIF20A,SASS6,TOP2A
GO: Biological Process	GO:0043549	regulation of kinase activity		0.000101	0.356	0.00121	0.0106	29	854	CDKN2C,CDKN2D,CDKN3,ERBB3,EREG,CENPE,RASSF2,EZH2,BLM,KIF14,PLK1,PSRC1,RBL1,STIL,ECT2,CCNA2,CCNB1,CCNF,CCNB2,CCNE2,FIRRM,TPX2,CDC6,CLSPN,CDC25B,CDC25C,MAP2K6,FAM72B,BORA
GO: Biological Process	GO:2000278	regulation of DNA biosynthetic process		0.000108	0.379	0.00129	0.0113	10	145	CHEK1,GINS1,NEK2,DSCC1,PIF1,GINS4,RFC2,RFC3,RFC4,AURKB
GO: Biological Process	GO:0044771	meiotic cell cycle phase transition		0.000117	0.411	0.00139	0.0122	5	31	TTK,NDC80,CCNB2,CDC25B,CDC25C
GO: Biological Process	GO:0071168	protein localization to chromatin		0.000119	0.419	0.00142	0.0124	7	70	EZH2,H4C3,PLK1,MMS22L,VRK1,ESCO2,H1-5
GO: Biological Process	GO:0006997	nucleus organization		0.000126	0.441	0.00149	0.013	11	177	HMGB2,CHEK1,DDX11,PLK1,NEMP1,VRK1,DDX12P,GPER1,CEP55,CDK1,REEP4
GO: Biological Process	GO:0044806	G-quadruplex DNA unwinding		0.000131	0.461	0.00155	0.0135	3	7	DDX11,BLM,DNA2
GO: Biological Process	GO:0006338	chromatin remodeling		0.000134	0.469	0.00157	0.0137	25	697	CHAF1B,CENPW,CENPN,ERCC6L,HJURP,MCM2,OIP5,HMGB2,CHEK1,EZH2,CENPP,BRCA2,H3C2,H4C3,RAD54L,VRK1,CHAF1A,WDHD1,ASF1B,CENPI,H1-3,H1-5,CDK1,AURKB,HELLS
GO: Biological Process	GO:0006334	nucleosome assembly		0.000134	0.471	0.00157	0.0137	9	121	CHAF1B,MCM2,HMGB2,H3C2,H4C3,CHAF1A,ASF1B,H1-3,H1-5
GO: Biological Process	GO:2000241	regulation of reproductive process		0.000142	0.498	0.00166	0.0145	15	311	APELA,TRIP13,TTK,FANCA,AURKA,FBXO5,ASPM,GPER1,CCNB1,RAD51AP1,P2RY1,CDK1,CDC20,CDC25B,CDC25C
GO: Biological Process	GO:0000132	establishment of mitotic spindle orientation		0.000149	0.523	0.00173	0.0151	6	51	NDE1,NDC80,GPSM2,PLK1,SAPCD2,MAD2L1
GO: Biological Process	GO:0071478	cellular response to radiation		0.000158	0.556	0.00183	0.016	12	213	NET1,PBK,BLM,BRCA2,RAD51,POLD1,ECT2,DDIAS,RAD51AP1,CHEK2,FIGNL1,AURKB
GO: Biological Process	GO:0001833	inner cell mass cell proliferation		0.000159	0.557	0.00183	0.016	4	18	CHEK1,GINS1,BRCA2,GINS4
GO: Biological Process	GO:0007018	microtubule-based movement		0.000171	0.599	0.00197	0.0172	20	504	KIF18A,MNS1,NDE1,CENPE,DLGAP5,KIF4A,ADCY3,TEKT2,KIF15,ZMYND10,KIF14,KIF11,KIFC1,KIF22,KIF2C,KIF23,KIF20B,NSUN7,KIF20A,KIF18B
GO: Biological Process	GO:0001932	regulation of protein phosphorylation		0.000184	0.647	0.00211	0.0185	38	1295	CDKN2C,CDKN2D,CDKN3,ERBB3,EREG,CENPE,RASSF2,PBK,EZH2,TTK,BLM,KIF14,PLK1,IQGAP3,PSRC1,RAD51,GPER1,BIRC5,STIL,ECT2,CDCA8,CCNA2,CCNB1,CCNF,P2RY1,CCNB2,CCNE2,FIRRM,TPX2,CHEK2,CDC6,CLSPN,CDC25B,CDC25C,MAP2K6,FAM72B,BORA,AURKB
GO: Biological Process	GO:1902808	positive regulation of cell cycle G1/S phase transition		0.000201	0.705	0.0023	0.0201	7	76	CENPJ,RRM2,EZH2,DBF4,STIL,SASS6,CDC6
GO: Biological Process	GO:0051311	meiotic metaphase chromosome alignment		0.000208	0.729	0.00235	0.0206	3	8	BRCA2,NDC80,BIRC5
GO: Biological Process	GO:1902425	positive regulation of attachment of mitotic spindle microtubules to kinetochore		0.000208	0.729	0.00235	0.0206	3	8	BIRC5,CDCA8,AURKB
GO: Biological Process	GO:0072718	response to cisplatin		0.000208	0.729	0.00235	0.0206	3	8	DDX11,TIMELESS,RAD51
GO: Biological Process	GO:1904976	cellular response to bleomycin		0.00025	0.878	0.00278	0.0243	2	2	DDX11,TIMELESS
GO: Biological Process	GO:1904975	response to bleomycin		0.00025	0.878	0.00278	0.0243	2	2	DDX11,TIMELESS
GO: Biological Process	GO:1902298	cell cycle DNA replication maintenance of fidelity		0.00025	0.878	0.00278	0.0243	2	2	BRCA2,RAD51
GO: Biological Process	GO:0099607	lateral attachment of mitotic spindle microtubules to kinetochore		0.00025	0.878	0.00278	0.0243	2	2	CENPE,AURKB
GO: Biological Process	GO:1990505	mitotic DNA replication maintenance of fidelity		0.00025	0.878	0.00278	0.0243	2	2	BRCA2,RAD51
GO: Biological Process	GO:1990426	mitotic recombination-dependent replication fork processing		0.00025	0.878	0.00278	0.0243	2	2	BRCA2,RAD51
GO: Biological Process	GO:0042325	regulation of phosphorylation		0.000271	0.952	0.003	0.0263	40	1416	CDKN2C,CDKN2D,CDKN3,ERBB3,EREG,CENPE,RASSF2,PBK,MCM7,EZH2,TTK,BLM,KIF14,PLK1,IQGAP3,PSRC1,RAD51,GPER1,RBL1,BIRC5,STIL,ECT2,CDCA8,CCNA2,CCNB1,CCNF,P2RY1,CCNB2,CCNE2,FIRRM,TPX2,CHEK2,CDC6,CLSPN,CDC25B,CDC25C,MAP2K6,FAM72B,BORA,AURKB
GO: Biological Process	GO:2000243	positive regulation of reproductive process		0.000274	0.961	0.00302	0.0264	9	133	APELA,AURKA,FBXO5,RAD51AP1,P2RY1,CDK1,CDC20,CDC25B,CDC25C
GO: Biological Process	GO:0072698	protein localization to microtubule cytoskeleton		0.000277	0.973	0.00305	0.0267	6	57	TTK,AURKA,STIL,KIF20B,SPAG5,CEP72
GO: Biological Process	GO:1903538	regulation of meiotic cell cycle process involved in oocyte maturation		0.000299	1	0.00327	0.0286	4	21	AURKA,CCNB1,CDK1,CDC20
GO: Biological Process	GO:0051444	negative regulation of ubiquitin-protein transferase activity		0.000299	1	0.00327	0.0286	4	21	FBXO5,BUB1B,CDC20,MAD2L1
GO: Biological Process	GO:0046602	regulation of mitotic centrosome separation		0.000308	1	0.00332	0.029	3	9	CHEK1,NEK2,KIF11
GO: Biological Process	GO:1902423	regulation of attachment of mitotic spindle microtubules to kinetochore		0.000308	1	0.00332	0.029	3	9	BIRC5,CDCA8,AURKB
GO: Biological Process	GO:0062033	positive regulation of mitotic sister chromatid segregation		0.000308	1	0.00332	0.029	3	9	CDT1,CDK1,AURKB
GO: Biological Process	GO:0031536	positive regulation of exit from mitosis		0.000308	1	0.00332	0.029	3	9	UBE2C,BIRC5,CDCA5
GO: Biological Process	GO:0032201	telomere maintenance via semi-conservative replication		0.000308	1	0.00332	0.029	3	9	BLM,FEN1,DNA2
GO: Biological Process	GO:1900087	positive regulation of G1/S transition of mitotic cell cycle		0.000367	1	0.00395	0.0345	6	60	CENPJ,RRM2,DBF4,STIL,SASS6,CDC6
GO: Biological Process	GO:0031399	regulation of protein modification process		0.000382	1	0.00409	0.0357	47	1785	CDKN2C,CDKN2D,CDKN3,ERBB3,EREG,CENPE,RASSF2,PBK,EZH2,TTK,BLM,CDCA2,FBXO5,BUB1B,KIF14,PLK1,IQGAP3,PSRC1,RAD51,GPER1,UBE2C,BIRC5,STIL,ECT2,CDCA8,CCNA2,CCNB1,CCNF,P2RY1,CCNB2,CCNE2,FANCI,FIRRM,TPX2,CHEK2,H1-5,MASTL,CDC6,CDC20,CLSPN,CDC25B,CDC25C,MAP2K6,FAM72B,MAD2L1,BORA,AURKB
GO: Biological Process	GO:0030865	cortical cytoskeleton organization		0.000402	1	0.00428	0.0374	6	61	RTKN2,ANLN,IQGAP3,ECT2,RACGAP1,EPB41L2
GO: Biological Process	GO:0044380	protein localization to cytoskeleton		0.000402	1	0.00428	0.0374	6	61	TTK,AURKA,STIL,KIF20B,SPAG5,CEP72
GO: Biological Process	GO:0045876	positive regulation of sister chromatid cohesion		0.000435	1	0.00461	0.0403	3	10	DDX11,FEN1,SGO2
GO: Biological Process	GO:0007129	homologous chromosome pairing at meiosis		0.000439	1	0.00465	0.0406	6	62	BRIP1,MND1,TRIP13,FANCD2,PSMC3IP,CCNE2
GO: Biological Process	GO:0043085	positive regulation of catalytic activity		0.000509	1	0.00536	0.0469	37	1316	ERBB3,EREG,NET1,CENPE,RASSF2,HMGB2,ARHGAP11A,EZH2,ADCY3,GINS1,DDX11,NEK2,DHFR,KIF14,DSCC1,PLK1,ARHGAP11B,PSRC1,GPER1,UBE2C,GINS4,STIL,RFC2,RFC3,RFC4,ECT2,CCNB1,ESCO2,TPX2,MASTL,CDC6,CDC20,CLSPN,CDC25B,MAP2K6,BORA,AURKB
GO: Biological Process	GO:1904146	positive regulation of meiotic cell cycle process involved in oocyte maturation		0.000591	1	0.00617	0.054	3	11	AURKA,CDK1,CDC20
GO: Biological Process	GO:1901977	negative regulation of cell cycle checkpoint		0.000591	1	0.00617	0.054	3	11	AURKA,CDT1,CHEK2
GO: Biological Process	GO:2000104	negative regulation of DNA-templated DNA replication		0.000591	1	0.00617	0.054	3	11	FBXO5,TIMELESS,CDT1
GO: Biological Process	GO:0034728	nucleosome organization		0.0006	1	0.00624	0.0545	9	148	CHAF1B,MCM2,HMGB2,H3C2,H4C3,CHAF1A,ASF1B,H1-3,H1-5
GO: Biological Process	GO:0019985	translesion synthesis		0.000601	1	0.00624	0.0545	4	25	PCLAF,POLD1,POLE2,DTL
GO: Biological Process	GO:0008315	G2/MI transition of meiotic cell cycle		0.000701	1	0.00726	0.0635	4	26	NDC80,CCNB2,CDC25B,CDC25C
GO: Biological Process	GO:1902115	regulation of organelle assembly		0.000726	1	0.0075	0.0656	13	288	CENPJ,MNS1,MCM2,MCM7,KIF15,ZMYND10,GPSM2,PLK1,STIL,SPAG5,CEP135,SASS6,PLK4
GO: Biological Process	GO:0032954	regulation of cytokinetic process		0.000742	1	0.00753	0.0658	2	3	ECT2,KIF20B
GO: Biological Process	GO:0110032	positive regulation of G2/MI transition of meiotic cell cycle		0.000742	1	0.00753	0.0658	2	3	CDC25B,CDC25C
GO: Biological Process	GO:0034421	post-translational protein acetylation		0.000742	1	0.00753	0.0658	2	3	DSCC1,ESCO2
GO: Biological Process	GO:0031106	septin ring organization		0.000742	1	0.00753	0.0658	2	3	RTKN2,ANLN
GO: Biological Process	GO:0033566	gamma-tubulin complex localization		0.000742	1	0.00753	0.0658	2	3	MZT1,CEP72
GO: Biological Process	GO:0071163	DNA replication preinitiation complex assembly		0.000742	1	0.00753	0.0658	2	3	CDC45,CDT1
GO: Biological Process	GO:0008284	positive regulation of cell population proliferation		0.000746	1	0.00755	0.066	35	1247	MYCN,HMGN5,ERBB3,EREG,HMGB2,APELA,RRM2,EZH2,TTK,CDC7,CDC45,BLM,RTKN2,FBXO5,HPGD,ASPM,KIF14,IQGAP3,WDR62,FOXM1,GPER1,CIP2A,BIRC5,PRC1,SAPCD2,KIF20B,CCNA2,CCNB1,ORC1,TNFRSF13C,HEY2,CDK1,CDC6,CDC20,CDC25B
GO: Biological Process	GO:0009794	regulation of mitotic cell cycle, embryonic		0.000779	1	0.00781	0.0683	3	12	CDK1,CDC25B,CDC25C
GO: Biological Process	GO:0045448	mitotic cell cycle, embryonic		0.000779	1	0.00781	0.0683	3	12	CDK1,CDC25B,CDC25C
GO: Biological Process	GO:0006335	DNA replication-dependent chromatin assembly		0.000779	1	0.00781	0.0683	3	12	CHAF1B,CHAF1A,ASF1B
GO: Biological Process	GO:2000001	regulation of DNA damage checkpoint		0.000813	1	0.00813	0.0711	4	27	WDR76,BRCA2,RAD51,CHEK2
GO: Biological Process	GO:0019220	regulation of phosphate metabolic process		0.000829	1	0.00827	0.0723	42	1598	CDKN2C,CDKN2D,CDKN3,ERBB3,EREG,CENPE,RASSF2,PBK,MCM7,EZH2,TTK,BLM,CDCA2,KIF14,PLK1,IQGAP3,PSRC1,RAD51,GPER1,RBL1,BIRC5,STIL,ECT2,CDCA8,CCNA2,CCNB1,CCNF,P2RY1,CCNB2,CCNE2,FIRRM,TPX2,CHEK2,MASTL,CDC6,CLSPN,CDC25B,CDC25C,MAP2K6,FAM72B,BORA,AURKB
GO: Biological Process	GO:0051174	regulation of phosphorus metabolic process		0.000839	1	0.00835	0.073	42	1599	CDKN2C,CDKN2D,CDKN3,ERBB3,EREG,CENPE,RASSF2,PBK,MCM7,EZH2,TTK,BLM,CDCA2,KIF14,PLK1,IQGAP3,PSRC1,RAD51,GPER1,RBL1,BIRC5,STIL,ECT2,CDCA8,CCNA2,CCNB1,CCNF,P2RY1,CCNB2,CCNE2,FIRRM,TPX2,CHEK2,MASTL,CDC6,CLSPN,CDC25B,CDC25C,MAP2K6,FAM72B,BORA,AURKB
GO: Biological Process	GO:0006284	base-excision repair		0.000859	1	0.00852	0.0745	5	47	FEN1,DNA2,POLD1,NEIL3,POLQ
GO: Biological Process	GO:0009314	response to radiation		0.000928	1	0.00917	0.0802	20	576	CDKN2D,NET1,PCLAF,PBK,BLM,FANCD2,FANCG,BRCA2,FEN1,RAD54L,RAD51,TICRR,POLD1,DTL,ECT2,DDIAS,RAD51AP1,CHEK2,FIGNL1,AURKB
GO: Biological Process	GO:0006312	mitotic recombination		0.000936	1	0.00923	0.0807	4	28	BLM,BRCA2,RAD51,GEN1
GO: Biological Process	GO:0071763	nuclear membrane organization		0.000947	1	0.00931	0.0814	5	48	PLK1,NEMP1,VRK1,GPER1,REEP4
GO: Biological Process	GO:0051130	positive regulation of cellular component organization		0.000954	1	0.00936	0.0818	38	1411	NUSAP1,EREG,CENPJ,MNS1,CENPE,DLGAP5,APELA,EZH2,CDC45,DDX11,AURKA,NEK2,MYO3A,NCAPG,FBXO5,ZMYND10,ANLN,FEN1,NCAPD2,GPSM2,SGO2,CDT1,PSRC1,GPER1,UBE2C,SMC4,STIL,NCAPH,SPAG5,RAD51AP1,AVIL,CEP135,SASS6,CDK1,CDC20,ESPL1,PLK4,AURKB
GO: Biological Process	GO:1990918	double-strand break repair involved in meiotic recombination		0.001	1	0.00973	0.085	3	13	BRIP1,FANCD2,RAD51
GO: Biological Process	GO:0040038	polar body extrusion after meiotic divisions		0.001	1	0.00973	0.085	3	13	NDC80,PLK1,KIF20A
GO: Biological Process	GO:0009157	deoxyribonucleoside monophosphate biosynthetic process		0.001	1	0.00973	0.085	3	13	DCK,SHMT1,TK1
GO: Biological Process	GO:0006282	regulation of DNA repair		0.00115	1	0.0112	0.0978	11	230	CHEK1,DDX11,BLM,AUNIP,TIMELESS,PARPBP,RAD51,FOXM1,RAD51AP1,POLQ,FIGNL1
GO: Biological Process	GO:1902410	mitotic cytokinetic process		0.00122	1	0.0118	0.103	4	30	IQGAP3,KIF20B,CEP55,KIF20A
GO: Biological Process	GO:0046599	regulation of centriole replication		0.00122	1	0.0118	0.103	4	30	CENPJ,STIL,SASS6,PLK4
GO: Biological Process	GO:0031100	animal organ regeneration		0.00134	1	0.0129	0.113	7	104	PRPS2,EZH2,AURKA,GLIS3,CCNA2,CDK1,TOP2A
GO: Biological Process	GO:0008156	negative regulation of DNA replication		0.00139	1	0.0133	0.116	4	31	FBXO5,TIMELESS,CDT1,CDC6
GO: Biological Process	GO:0007079	mitotic chromosome movement towards spindle pole		0.00147	1	0.0138	0.121	2	4	CENPE,DLGAP5
GO: Biological Process	GO:0051309	female meiosis chromosome separation		0.00147	1	0.0138	0.121	2	4	NCAPH,TOP2A
GO: Biological Process	GO:1905463	negative regulation of DNA duplex unwinding		0.00147	1	0.0138	0.121	2	4	MCM2,TOP2A
GO: Biological Process	GO:1901995	positive regulation of meiotic cell cycle phase transition		0.00147	1	0.0138	0.121	2	4	CDC25B,CDC25C
GO: Biological Process	GO:1905448	positive regulation of mitochondrial ATP synthesis coupled electron transport		0.00147	1	0.0138	0.121	2	4	CCNB1,CDK1
GO: Biological Process	GO:0032875	regulation of DNA endoreduplication		0.00147	1	0.0138	0.121	2	4	E2F7,FBXO5
GO: Biological Process	GO:2000722	regulation of cardiac vascular smooth muscle cell differentiation		0.00147	1	0.0138	0.121	2	4	GPER1,HEY2
GO: Biological Process	GO:0045910	negative regulation of DNA recombination		0.00149	1	0.014	0.122	5	53	BLM,PARPBP,H1-3,H1-5,POLQ
GO: Biological Process	GO:0051177	meiotic sister chromatid cohesion		0.00155	1	0.0144	0.126	3	15	BUB1,BUB1B,SGO2
GO: Biological Process	GO:0090737	telomere maintenance via telomere trimming		0.00155	1	0.0144	0.126	3	15	BLM,DNA2,EXO1
GO: Biological Process	GO:0090656	t-circle formation		0.00155	1	0.0144	0.126	3	15	BLM,DNA2,EXO1
GO: Biological Process	GO:0033262	regulation of nuclear cell cycle DNA replication		0.00155	1	0.0144	0.126	3	15	CDC7,DBF4,CDT1
GO: Biological Process	GO:0001325	formation of extrachromosomal circular DNA		0.00155	1	0.0144	0.126	3	15	BLM,DNA2,EXO1
GO: Biological Process	GO:0045724	positive regulation of cilium assembly		0.00157	1	0.0145	0.126	4	32	CENPJ,MNS1,ZMYND10,CEP135
GO: Biological Process	GO:0009411	response to UV		0.00173	1	0.0159	0.139	9	172	CDKN2D,PCLAF,PBK,BRCA2,FEN1,POLD1,DTL,DDIAS,AURKB
GO: Biological Process	GO:0071900	regulation of protein serine/threonine kinase activity		0.00173	1	0.0159	0.139	16	437	CDKN2C,CDKN2D,CDKN3,EZH2,BLM,PLK1,PSRC1,STIL,CCNA2,CCNB1,CCNF,CCNB2,CCNE2,CDC6,CDC25C,MAP2K6
GO: Biological Process	GO:0010457	centriole-centriole cohesion		0.00189	1	0.0172	0.151	3	16	SGO1,NEK2,CEP135
GO: Biological Process	GO:0033206	meiotic cytokinesis		0.00189	1	0.0172	0.151	3	16	NDC80,PLK1,KIF20A
GO: Biological Process	GO:1900193	regulation of oocyte maturation		0.00189	1	0.0172	0.151	3	16	AURKA,GPER1,CCNB1
GO: Biological Process	GO:0045860	positive regulation of protein kinase activity		0.00199	1	0.0181	0.158	16	443	ERBB3,EREG,CENPE,RASSF2,EZH2,KIF14,PSRC1,STIL,ECT2,CCNB1,TPX2,CDC6,CLSPN,CDC25B,MAP2K6,BORA
GO: Biological Process	GO:0046785	microtubule polymerization		0.00205	1	0.0186	0.163	7	112	CENPJ,NDE1,FBXO5,PSRC1,STMN1,MZT1,TPX2
GO: Biological Process	GO:0001832	blastocyst growth		0.0022	1	0.0199	0.174	4	35	CHEK1,GINS1,BRCA2,GINS4
GO: Biological Process	GO:0051261	protein depolymerization		0.00222	1	0.02	0.175	8	145	KIF18A,KIF14,KIF2C,STMN1,AVIL,TPX2,CKAP2,KIF18B
GO: Biological Process	GO:0030953	astral microtubule organization		0.00227	1	0.0204	0.178	3	17	CENPJ,TACC3,BIRC5
GO: Biological Process	GO:1902807	negative regulation of cell cycle G1/S phase transition		0.00227	1	0.0204	0.178	7	114	CDKN2D,E2F7,EZH2,RBL1,GTSE1,SUSD2,CHEK2
GO: Biological Process	GO:0007089	traversing start control point of mitotic cell cycle		0.00242	1	0.0212	0.185	2	5	DBF4,CDC6
GO: Biological Process	GO:0032185	septin cytoskeleton organization		0.00242	1	0.0212	0.185	2	5	RTKN2,ANLN
GO: Biological Process	GO:0098535	de novo centriole assembly involved in multi-ciliated epithelial cell differentiation		0.00242	1	0.0212	0.185	2	5	CEP152,PLK4
GO: Biological Process	GO:0042023	DNA endoreduplication		0.00242	1	0.0212	0.185	2	5	E2F7,FBXO5
GO: Biological Process	GO:0072757	cellular response to camptothecin		0.00242	1	0.0212	0.185	2	5	BLM,RAD51
GO: Biological Process	GO:0051418	microtubule nucleation by microtubule organizing center		0.00242	1	0.0212	0.185	2	5	CENPJ,MZT1
GO: Biological Process	GO:0097742	de novo centriole assembly		0.00242	1	0.0212	0.185	2	5	CEP152,PLK4
GO: Biological Process	GO:1905784	regulation of anaphase-promoting complex-dependent catabolic process		0.00242	1	0.0212	0.185	2	5	PLK1,CDC20
GO: Biological Process	GO:1903932	regulation of DNA primase activity		0.00242	1	0.0212	0.185	2	5	GINS1,GINS4
GO: Biological Process	GO:1903934	positive regulation of DNA primase activity		0.00242	1	0.0212	0.185	2	5	GINS1,GINS4
GO: Biological Process	GO:0090233	negative regulation of spindle checkpoint		0.00242	1	0.0212	0.185	2	5	AURKA,CDT1
GO: Biological Process	GO:0071539	protein localization to centrosome		0.00244	1	0.0212	0.185	4	36	AURKA,STIL,SPAG5,CEP72
GO: Biological Process	GO:0006301	postreplication repair		0.00244	1	0.0212	0.185	4	36	PCLAF,POLD1,POLE2,DTL
GO: Biological Process	GO:0061351	neural precursor cell proliferation		0.00245	1	0.0212	0.185	11	253	NDE1,MELK,ASPM,KIF14,TACC3,WDR62,GAS2L3,GPER1,CIP2A,SHCBP1,RACGAP1
GO: Biological Process	GO:0001934	positive regulation of protein phosphorylation		0.00262	1	0.0226	0.198	25	858	ERBB3,EREG,CENPE,RASSF2,EZH2,TTK,KIF14,PLK1,IQGAP3,PSRC1,GPER1,BIRC5,STIL,ECT2,CDCA8,CCNB1,P2RY1,TPX2,CHEK2,CDC6,CLSPN,CDC25B,MAP2K6,BORA,AURKB
GO: Biological Process	GO:0031573	mitotic intra-S DNA damage checkpoint signaling		0.00269	1	0.0232	0.203	3	18	EME1,FANCD2,CHEK2
GO: Biological Process	GO:1905508	protein localization to microtubule organizing center		0.0027	1	0.0232	0.203	4	37	AURKA,STIL,SPAG5,CEP72
GO: Biological Process	GO:0031401	positive regulation of protein modification process		0.00278	1	0.0238	0.208	31	1150	ERBB3,EREG,CENPE,RASSF2,EZH2,TTK,CDCA2,KIF14,PLK1,IQGAP3,PSRC1,GPER1,UBE2C,BIRC5,STIL,ECT2,CDCA8,CCNB1,P2RY1,FANCI,TPX2,CHEK2,H1-5,MASTL,CDC6,CDC20,CLSPN,CDC25B,MAP2K6,BORA,AURKB
GO: Biological Process	GO:0010332	response to gamma radiation		0.00278	1	0.0238	0.208	5	61	FANCD2,BRCA2,RAD51,DDIAS,CHEK2
GO: Biological Process	GO:0001578	microtubule bundle formation		0.00285	1	0.0244	0.213	8	151	MNS1,TEKT2,ZMYND10,PLK1,PSRC1,CNTRL,PRC1,KIF20A
GO: Biological Process	GO:0048469	cell maturation		0.00301	1	0.0257	0.224	13	338	EREG,TRIP13,AURKA,FBXO5,BRCA2,KIF14,NEMP1,GPER1,CCNB1,KIF20A,CDK1,CDC20,CDC25B
GO: Biological Process	GO:0051443	positive regulation of ubiquitin-protein transferase activity		0.00328	1	0.0279	0.244	4	39	PLK1,UBE2C,MASTL,CDC20
GO: Biological Process	GO:0006998	nuclear envelope organization		0.00343	1	0.0291	0.254	5	64	PLK1,NEMP1,VRK1,GPER1,REEP4
GO: Biological Process	GO:0006513	protein monoubiquitination		0.00343	1	0.0291	0.254	6	92	FANCA,FANCG,BRCA2,RAD51,DTL,UBE2T
GO: Biological Process	GO:0120034	positive regulation of plasma membrane bounded cell projection assembly		0.00348	1	0.0293	0.257	7	123	CENPJ,MNS1,MYO3A,ZMYND10,ANLN,AVIL,CEP135
GO: Biological Process	GO:0046777	protein autophosphorylation		0.00359	1	0.0297	0.26	11	266	RASSF2,STK17B,TTK,MELK,AURKA,PASK,NEK2,MYO3A,VRK1,CHEK2,AURKB
GO: Biological Process	GO:0098763	mitotic cell cycle phase		0.0036	1	0.0297	0.26	2	6	CHEK2,CDC20
GO: Biological Process	GO:0030263	apoptotic chromosome condensation		0.0036	1	0.0297	0.26	2	6	GPER1,TOP2A
GO: Biological Process	GO:0042148	DNA strand invasion		0.0036	1	0.0297	0.26	2	6	PSMC3IP,RAD51
GO: Biological Process	GO:0051661	maintenance of centrosome location		0.0036	1	0.0297	0.26	2	6	ASPM,GPSM2
GO: Biological Process	GO:1904778	positive regulation of protein localization to cell cortex		0.0036	1	0.0297	0.26	2	6	GPSM2,EPB41L2
GO: Biological Process	GO:1901563	response to camptothecin		0.0036	1	0.0297	0.26	2	6	BLM,RAD51
GO: Biological Process	GO:0071139	resolution of DNA recombination intermediates		0.0036	1	0.0297	0.26	2	6	BLM,GEN1
GO: Biological Process	GO:0046125	pyrimidine deoxyribonucleoside metabolic process		0.0036	1	0.0297	0.26	2	6	DCK,TK1
GO: Biological Process	GO:0009265	2'-deoxyribonucleotide biosynthetic process		0.00367	1	0.0301	0.263	3	20	DCK,RRM2,SHMT1
GO: Biological Process	GO:0009263	deoxyribonucleotide biosynthetic process		0.00367	1	0.0301	0.263	3	20	DCK,RRM2,SHMT1
GO: Biological Process	GO:0046385	deoxyribose phosphate biosynthetic process		0.00367	1	0.0301	0.263	3	20	DCK,RRM2,SHMT1
GO: Biological Process	GO:0006978	DNA damage response, signal transduction by p53 class mediator resulting in transcription of p21 class mediator		0.00367	1	0.0301	0.263	3	20	BRCA2,FOXM1,CHEK2
GO: Biological Process	GO:0006544	glycine metabolic process		0.00424	1	0.0345	0.302	3	21	PHGDH,DHFR,SHMT1
GO: Biological Process	GO:0042772	DNA damage response, signal transduction resulting in transcription		0.00424	1	0.0345	0.302	3	21	BRCA2,FOXM1,CHEK2
GO: Biological Process	GO:1903429	regulation of cell maturation		0.00469	1	0.038	0.332	4	43	AURKA,KIF14,GPER1,CCNB1
GO: Biological Process	GO:0071312	cellular response to alkaloid		0.00469	1	0.038	0.332	4	43	CHEK1,BLM,RAD51,CCNA2
GO: Biological Process	GO:0007077	mitotic nuclear membrane disassembly		0.00498	1	0.0395	0.345	2	7	PLK1,VRK1
GO: Biological Process	GO:0051305	chromosome movement towards spindle pole		0.00498	1	0.0395	0.345	2	7	CENPE,DLGAP5
GO: Biological Process	GO:1905462	regulation of DNA duplex unwinding		0.00498	1	0.0395	0.345	2	7	MCM2,TOP2A
GO: Biological Process	GO:1905446	regulation of mitochondrial ATP synthesis coupled electron transport		0.00498	1	0.0395	0.345	2	7	CCNB1,CDK1
GO: Biological Process	GO:0001550	ovarian cumulus expansion		0.00498	1	0.0395	0.345	2	7	EREG,KIF20A
GO: Biological Process	GO:0072708	response to sorbitol		0.00498	1	0.0395	0.345	2	7	CDT1,MAP2K6
GO: Biological Process	GO:0010571	positive regulation of nuclear cell cycle DNA replication		0.00498	1	0.0395	0.345	2	7	CDC7,DBF4
GO: Biological Process	GO:2000348	regulation of CD40 signaling pathway		0.00498	1	0.0395	0.345	2	7	FANCA,FANCD2
GO: Biological Process	GO:1903416	response to glycoside		0.00498	1	0.0395	0.345	2	7	RAD51,CHEK2
GO: Biological Process	GO:0006269	DNA replication, synthesis of primer		0.00498	1	0.0395	0.345	2	7	POLA2,PRIM1
GO: Biological Process	GO:0040020	regulation of meiotic nuclear division		0.00509	1	0.0403	0.352	4	44	TRIP13,FBXO5,RAD51AP1,CDC20
GO: Biological Process	GO:0031099	regeneration		0.00522	1	0.0412	0.36	14	403	PRPS2,ERBB3,HMMR,POLA2,EZH2,TTK,AURKA,DHFR,DPYSL2,GLIS3,CCNA2,ESCO2,CDK1,TOP2A
GO: Biological Process	GO:0008406	gonad development		0.00536	1	0.0422	0.369	12	321	KIF18A,EREG,BRIP1,HMGB2,FANCA,FANCG,BRCA2,ASPM,PCYT1B,GPER1,KIF20A,NUDT1
GO: Biological Process	GO:0000729	DNA double-strand break processing		0.00551	1	0.0433	0.378	3	23	BRIP1,BLM,DNA2
GO: Biological Process	GO:0072331	signal transduction by p53 class mediator		0.00572	1	0.0448	0.392	9	206	E2F7,CHEK1,AURKA,BRCA2,FOXM1,GTSE1,CHEK2,MAP2K6,AURKB
GO: Biological Process	GO:0031110	regulation of microtubule polymerization or depolymerization		0.00596	1	0.0466	0.408	6	103	PSRC1,STMN1,TPX2,CKAP2,SKA3,SKA1
GO: Biological Process	GO:0045137	development of primary sexual characteristics		0.00605	1	0.0472	0.412	12	326	KIF18A,EREG,BRIP1,HMGB2,FANCA,FANCG,BRCA2,ASPM,PCYT1B,GPER1,KIF20A,NUDT1
GO: Biological Process	GO:0031101	fin regeneration		0.00638	1	0.0497	0.434	5	74	ERBB3,POLA2,EZH2,TTK,ESCO2
Pathway	M543	REACTOME_CELL_CYCLE	Reactome Pathways	1.95e-89	2.81e-86	2.81e-86	2.21e-85	121	692	CDKN2C,KNTC1,CDKN2D,KIF18A,PTTG1,BRIP1,MIS18BP1,CENPW,CENPJ,CENPN,NDE1,ERCC6L,CENPE,CENPL,CENPF,HJURP,SPC25,MCM2,OIP5,MCM3,MCM4,MCM5,MCM6,MCM7,NUF2,CHEK1,MND1,HMMR,MCM10,POLA2,RRM2,SGO1,CENPK,GINS1,CDC7,CDC45,BLM,CENPP,AURKA,HAUS8,CKS1B,NEK2,NCAPG,FBXO5,BRCA2,NDC80,H3C2,CENPM,H4C3,DBF4,DHFR,BUB1,BUB1B,FEN1,NCAPD2,PSMC3IP,SGO2,CDT1,DSCC1,DNA2,PLK1,PIF1,KNL1,KIF2C,RAD51,FOXM1,ZWILCH,VRK1,KIF23,RBL1…
Pathway	M5336	REACTOME_CELL_CYCLE_MITOTIC	Reactome Pathways	2.15e-79	3.09e-76	1.55e-76	1.21e-75	105	560	CDKN2C,KNTC1,CDKN2D,KIF18A,PTTG1,CENPJ,CENPN,NDE1,ERCC6L,CENPE,CENPL,CENPF,SPC25,MCM2,MCM3,MCM4,MCM5,MCM6,MCM7,NUF2,HMMR,MCM10,POLA2,RRM2,SGO1,CENPK,GINS1,CDC7,CDC45,CENPP,AURKA,HAUS8,CKS1B,NEK2,NCAPG,FBXO5,NDC80,H3C2,CENPM,H4C3,DBF4,DHFR,BUB1,BUB1B,FEN1,NCAPD2,SGO2,CDT1,DNA2,PLK1,KNL1,KIF2C,FOXM1,ZWILCH,VRK1,KIF23,RBL1,POLD1,POLE2,CNTRL,GTSE1,UBE2C,CENPU,SMC4,CENPO,GINS4,BIRC5,MZT1,RFC2,RFC3,RFC…
Pathway	MM14635	REACTOME_CELL_CYCLE	Reactome Pathways	1.15e-78	1.66e-75	5.52e-76	4.33e-75	107	600	KNTC1,KIF18A,PTTG1,BRIP1,MIS18BP1,CENPW,CENPJ,CENPN,NDE1,ERCC6L,CENPE,CENPL,CENPF,HJURP,SPC25,MCM2,OIP5,MCM3,MCM4,MCM5,MCM6,MCM7,NUF2,CHEK1,HMMR,MCM10,POLA2,SGO1,CENPK,GINS1,CDC7,CDC45,BLM,CENPP,AURKA,HAUS8,CKS1B,NEK2,PTTG3P,NCAPG,FBXO5,NDC80,CENPM,DBF4,BUB1,BUB1B,FEN1,NCAPD2,SGO2,CDT1,DSCC1,DNA2,PLK1,PIF1,KNL1,KIF2C,FOXM1,ZWILCH,VRK1,KIF23,RBL1,POLD1,POLE2,GTSE1,UBE2C,CENPU,SMC4,CENPO,GINS4,MZT1…
Pathway	M16647	REACTOME_CELL_CYCLE_CHECKPOINTS	Reactome Pathways	1.49e-52	2.14e-49	5.34e-50	4.19e-49	65	291	KNTC1,KIF18A,BRIP1,CENPN,NDE1,ERCC6L,CENPE,CENPL,CENPF,SPC25,MCM2,MCM3,MCM4,MCM5,MCM6,MCM7,NUF2,CHEK1,MCM10,SGO1,CENPK,CDC7,CDC45,BLM,CENPP,NDC80,CENPM,H4C3,DBF4,BUB1,BUB1B,SGO2,DNA2,PLK1,KNL1,KIF2C,ZWILCH,GTSE1,UBE2C,CENPU,CENPO,BIRC5,RFC2,RFC3,RFC4,CDCA8,CCNA2,ZWINT,CCNB1,CENPQ,SPC24,ORC1,CCNB2,CCNE2,CENPI,CHEK2,EXO1,CDK1,CDC6,CDC20,CLSPN,CDC25C,SKA1,MAD2L1,AURKB
Pathway	MM15388	REACTOME_CELL_CYCLE_CHECKPOINTS	Reactome Pathways	1e-51	1.44e-48	2.89e-49	2.26e-48	63	274	KNTC1,KIF18A,BRIP1,CENPN,NDE1,ERCC6L,CENPE,CENPL,CENPF,SPC25,MCM2,MCM3,MCM4,MCM5,MCM6,MCM7,NUF2,CHEK1,MCM10,SGO1,CENPK,CDC7,CDC45,BLM,CENPP,NDC80,CENPM,DBF4,BUB1,BUB1B,SGO2,DNA2,PLK1,KNL1,KIF2C,ZWILCH,GTSE1,UBE2C,CENPU,CENPO,RFC2,RFC3,RFC4,CDCA8,CCNA2,ZWINT,CCNB1,CENPQ,SPC24,ORC1,CCNB2,CCNE2,CENPI,CHEK2,EXO1,CDK1,CDC6,CDC20,CLSPN,CDC25C,SKA1,MAD2L1,AURKB
Pathway	M4217	REACTOME_MITOTIC_PROMETAPHASE	Reactome Pathways	8.86e-44	1.27e-40	2.12e-41	1.67e-40	51	203	KNTC1,KIF18A,CENPJ,CENPN,NDE1,ERCC6L,CENPE,CENPL,CENPF,SPC25,NUF2,SGO1,CENPK,CENPP,HAUS8,NEK2,NCAPG,NDC80,CENPM,BUB1,BUB1B,NCAPD2,SGO2,PLK1,KNL1,KIF2C,ZWILCH,CNTRL,CENPU,SMC4,CENPO,BIRC5,MZT1,NCAPH,CDCA8,ZWINT,CCNB1,CENPQ,SPC24,CEP72,CCNB2,CENPI,CEP135,CEP152,CDK1,CDC20,SKA1,CDCA5,PLK4,MAD2L1,AURKB
Pathway	MM15362	REACTOME_MITOTIC_PROMETAPHASE	Reactome Pathways	4.03e-41	5.8e-38	8.29e-39	6.5e-38	49	203	KNTC1,KIF18A,CENPJ,CENPN,NDE1,ERCC6L,CENPE,CENPL,CENPF,SPC25,NUF2,SGO1,CENPK,CENPP,HAUS8,NEK2,NCAPG,NDC80,CENPM,BUB1,BUB1B,NCAPD2,SGO2,PLK1,KNL1,KIF2C,ZWILCH,CENPU,SMC4,CENPO,MZT1,NCAPH,CDCA8,ZWINT,CCNB1,CENPQ,SPC24,CEP72,CCNB2,CENPI,CEP135,CEP152,CDK1,CDC20,SKA1,CDCA5,PLK4,MAD2L1,AURKB
Pathway	M27662	REACTOME_M_PHASE	Reactome Pathways	8.27e-38	1.19e-34	1.49e-35	1.17e-34	61	416	KNTC1,KIF18A,PTTG1,CENPJ,CENPN,NDE1,ERCC6L,CENPE,CENPL,CENPF,SPC25,NUF2,SGO1,CENPK,CENPP,HAUS8,NEK2,NCAPG,FBXO5,NDC80,H3C2,CENPM,H4C3,BUB1,BUB1B,NCAPD2,SGO2,PLK1,KNL1,KIF2C,ZWILCH,VRK1,KIF23,CNTRL,UBE2C,CENPU,SMC4,CENPO,BIRC5,MZT1,NCAPH,CDCA8,ZWINT,CCNB1,CENPQ,KIF20A,SPC24,CEP72,CCNB2,CENPI,CEP135,MASTL,CEP152,CDK1,CDC20,ESPL1,SKA1,CDCA5,PLK4,MAD2L1,AURKB
Pathway	MM15364	REACTOME_M_PHASE	Reactome Pathways	2.28e-36	3.27e-33	3.63e-34	2.85e-33	58	388	KNTC1,KIF18A,PTTG1,CENPJ,CENPN,NDE1,ERCC6L,CENPE,CENPL,CENPF,SPC25,NUF2,SGO1,CENPK,CENPP,HAUS8,NEK2,PTTG3P,NCAPG,FBXO5,NDC80,CENPM,BUB1,BUB1B,NCAPD2,SGO2,PLK1,KNL1,KIF2C,ZWILCH,VRK1,KIF23,UBE2C,CENPU,SMC4,CENPO,MZT1,NCAPH,CDCA8,ZWINT,CCNB1,CENPQ,KIF20A,SPC24,CEP72,CCNB2,CENPI,CEP135,MASTL,CEP152,CDK1,CDC20,ESPL1,SKA1,CDCA5,PLK4,MAD2L1,AURKB
Pathway	M27181	REACTOME_RESOLUTION_OF_SISTER_CHROMATID_COHESION	Reactome Pathways	5.83e-36	8.39e-33	8.39e-34	6.58e-33	38	126	KNTC1,KIF18A,CENPN,NDE1,ERCC6L,CENPE,CENPL,CENPF,SPC25,NUF2,SGO1,CENPK,CENPP,NDC80,CENPM,BUB1,BUB1B,SGO2,PLK1,KNL1,KIF2C,ZWILCH,CENPU,CENPO,BIRC5,CDCA8,ZWINT,CCNB1,CENPQ,SPC24,CCNB2,CENPI,CDK1,CDC20,SKA1,CDCA5,MAD2L1,AURKB
Pathway	MM14894	REACTOME_RESOLUTION_OF_SISTER_CHROMATID_COHESION	Reactome Pathways	4.06e-34	5.85e-31	5.31e-32	4.17e-31	37	129	KNTC1,KIF18A,CENPN,NDE1,ERCC6L,CENPE,CENPL,CENPF,SPC25,NUF2,SGO1,CENPK,CENPP,NDC80,CENPM,BUB1,BUB1B,SGO2,PLK1,KNL1,KIF2C,ZWILCH,CENPU,CENPO,CDCA8,ZWINT,CCNB1,CENPQ,SPC24,CCNB2,CENPI,CDK1,CDC20,SKA1,CDCA5,MAD2L1,AURKB
Pathway	M27673	REACTOME_MITOTIC_SPINDLE_CHECKPOINT	Reactome Pathways	6.27e-34	9.02e-31	7.52e-32	5.9e-31	35	111	KNTC1,KIF18A,CENPN,NDE1,ERCC6L,CENPE,CENPL,CENPF,SPC25,NUF2,SGO1,CENPK,CENPP,NDC80,CENPM,BUB1,BUB1B,SGO2,PLK1,KNL1,KIF2C,ZWILCH,UBE2C,CENPU,CENPO,BIRC5,CDCA8,ZWINT,CENPQ,SPC24,CENPI,CDC20,SKA1,MAD2L1,AURKB
Pathway	MM14561	REACTOME_AMPLIFICATION_OF_SIGNAL_FROM_THE_KINETOCHORES	Reactome Pathways	1.31e-32	1.88e-29	1.45e-30	1.13e-29	33	101	KNTC1,KIF18A,CENPN,NDE1,ERCC6L,CENPE,CENPL,CENPF,SPC25,NUF2,SGO1,CENPK,CENPP,NDC80,CENPM,BUB1,BUB1B,SGO2,PLK1,KNL1,KIF2C,ZWILCH,CENPU,CENPO,CDCA8,ZWINT,CENPQ,SPC24,CENPI,CDC20,SKA1,MAD2L1,AURKB
Pathway	MM15387	REACTOME_MITOTIC_SPINDLE_CHECKPOINT	Reactome Pathways	1.8e-31	2.59e-28	1.85e-29	1.45e-28	34	118	KNTC1,KIF18A,CENPN,NDE1,ERCC6L,CENPE,CENPL,CENPF,SPC25,NUF2,SGO1,CENPK,CENPP,NDC80,CENPM,BUB1,BUB1B,SGO2,PLK1,KNL1,KIF2C,ZWILCH,UBE2C,CENPU,CENPO,CDCA8,ZWINT,CENPQ,SPC24,CENPI,CDC20,SKA1,MAD2L1,AURKB
Pathway	MM14898	REACTOME_MITOTIC_METAPHASE_AND_ANAPHASE	Reactome Pathways	1.18e-30	1.69e-27	1.13e-28	8.84e-28	43	235	KNTC1,KIF18A,PTTG1,CENPN,NDE1,ERCC6L,CENPE,CENPL,CENPF,SPC25,NUF2,SGO1,CENPK,CENPP,PTTG3P,FBXO5,NDC80,CENPM,BUB1,BUB1B,SGO2,PLK1,KNL1,KIF2C,ZWILCH,VRK1,UBE2C,CENPU,CENPO,CDCA8,ZWINT,CCNB1,CENPQ,SPC24,CCNB2,CENPI,CDK1,CDC20,ESPL1,SKA1,CDCA5,MAD2L1,AURKB
Pathway	M27185	REACTOME_MITOTIC_METAPHASE_AND_ANAPHASE	Reactome Pathways	1.42e-30	2.04e-27	1.27e-28	9.98e-28	43	236	KNTC1,KIF18A,PTTG1,CENPN,NDE1,ERCC6L,CENPE,CENPL,CENPF,SPC25,NUF2,SGO1,CENPK,CENPP,FBXO5,NDC80,CENPM,BUB1,BUB1B,SGO2,PLK1,KNL1,KIF2C,ZWILCH,VRK1,UBE2C,CENPU,CENPO,BIRC5,CDCA8,ZWINT,CCNB1,CENPQ,SPC24,CCNB2,CENPI,CDK1,CDC20,ESPL1,SKA1,CDCA5,MAD2L1,AURKB
Pathway	M39678	WP_RETINOBLASTOMA_GENE_IN_CANCER	WikiPathways	3.5e-30	5.03e-27	2.96e-28	2.32e-27	30	89	KIF4A,HMGB2,MCM3,MCM4,MCM6,MCM7,CHEK1,DCK,RRM2,TTK,CDC7,CDC45,FANCG,ANLN,DHFR,CDT1,POLE2,STMN1,RFC3,RFC4,CCNA2,CCNB1,ORC1,CCNB2,CCNE2,PRIM1,CDK1,CDC25B,PLK4,TOP2A
Pathway	M27550	REACTOME_RHO_GTPASES_ACTIVATE_FORMINS	Reactome Pathways	5.28e-30	7.59e-27	4.22e-28	3.31e-27	35	140	KNTC1,KIF18A,CENPN,NDE1,ERCC6L,CENPE,CENPL,CENPF,SPC25,NUF2,SGO1,CENPK,CENPP,NDC80,CENPM,BUB1,BUB1B,SGO2,DIAPH3,PLK1,KNL1,KIF2C,ZWILCH,CENPU,CENPO,BIRC5,CDCA8,ZWINT,CENPQ,SPC24,CENPI,CDC20,SKA1,MAD2L1,AURKB
Pathway	M29614	REACTOME_SEPARATION_OF_SISTER_CHROMATIDS	Reactome Pathways	1.52e-28	2.18e-25	1.15e-26	9.01e-26	38	191	KNTC1,KIF18A,PTTG1,CENPN,NDE1,ERCC6L,CENPE,CENPL,CENPF,SPC25,NUF2,SGO1,CENPK,CENPP,NDC80,CENPM,BUB1,BUB1B,SGO2,PLK1,KNL1,KIF2C,ZWILCH,UBE2C,CENPU,CENPO,BIRC5,CDCA8,ZWINT,CENPQ,SPC24,CENPI,CDC20,ESPL1,SKA1,CDCA5,MAD2L1,AURKB
Pathway	MM15266	REACTOME_RHO_GTPASES_ACTIVATE_FORMINS	Reactome Pathways	1.77e-28	2.55e-25	1.28e-26	1e-25	34	142	KNTC1,KIF18A,CENPN,NDE1,ERCC6L,CENPE,CENPL,CENPF,SPC25,NUF2,SGO1,CENPK,CENPP,NDC80,CENPM,BUB1,BUB1B,SGO2,DIAPH3,PLK1,KNL1,KIF2C,ZWILCH,CENPU,CENPO,CDCA8,ZWINT,CENPQ,SPC24,CENPI,CDC20,SKA1,MAD2L1,AURKB
Pathway	MM14890	REACTOME_SEPARATION_OF_SISTER_CHROMATIDS	Reactome Pathways	2.79e-28	4.02e-25	1.91e-26	1.5e-25	38	194	KNTC1,KIF18A,PTTG1,CENPN,NDE1,ERCC6L,CENPE,CENPL,CENPF,SPC25,NUF2,SGO1,CENPK,CENPP,PTTG3P,NDC80,CENPM,BUB1,BUB1B,SGO2,PLK1,KNL1,KIF2C,ZWILCH,UBE2C,CENPU,CENPO,CDCA8,ZWINT,CENPQ,SPC24,CENPI,CDC20,ESPL1,SKA1,CDCA5,MAD2L1,AURKB
Pathway	M7963	KEGG_CELL_CYCLE	KEGG Legacy Pathways	1.54e-26	2.22e-23	1.01e-24	7.92e-24	31	125	CDKN2C,CDKN2D,PTTG1,MCM2,MCM3,MCM4,MCM5,MCM6,MCM7,CHEK1,TTK,CDC7,CDC45,DBF4,BUB1,BUB1B,PLK1,RBL1,CCNA2,CCNB1,ORC1,CCNB2,CCNE2,CHEK2,CDK1,CDC6,CDC20,CDC25B,CDC25C,ESPL1,MAD2L1
Pathway	M129	PID_PLK1_PATHWAY	PID Pathways	1.73e-26	2.49e-23	1.08e-24	8.5e-24	22	46	ERCC6L,CENPE,SGO1,AURKA,FBXO5,NDC80,BUB1,BUB1B,PLK1,CENPU,PRC1,ECT2,CCNB1,KIF20A,SPC24,TPX2,CDK1,CDC20,CLSPN,CDC25B,CDC25C,BORA
Pathway	M39650	WP_CELL_CYCLE	WikiPathways	1.57e-24	2.26e-21	9.43e-23	7.4e-22	29	120	CDKN2C,CDKN2D,PTTG1,MCM2,MCM3,MCM4,MCM5,MCM6,MCM7,CHEK1,TTK,CDC7,CDC45,DBF4,BUB1,PLK1,RBL1,CCNA2,CCNB1,ORC1,CCNB2,CCNE2,CHEK2,CDK1,CDC6,CDC20,CDC25B,CDC25C,ESPL1
Pathway	M39335	WP_DNA_REPLICATION	WikiPathways	3.98e-24	5.72e-21	2.29e-22	1.8e-21	20	42	MCM2,MCM3,MCM4,MCM5,MCM6,MCM7,MCM10,POLA2,CDC7,CDC45,DBF4,CDT1,POLD1,POLE2,RFC2,RFC3,RFC4,ORC1,PRIM1,CDC6
Pathway	M27080	REACTOME_RHO_GTPASE_EFFECTORS	Reactome Pathways	8.03e-24	1.15e-20	4.44e-22	3.48e-21	42	323	KNTC1,KIF18A,CENPN,NDE1,ERCC6L,CENPE,CENPL,CENPF,SPC25,NUF2,SGO1,CENPK,CENPP,NDC80,H3C2,CENPM,H4C3,BUB1,BUB1B,KIF14,SGO2,DIAPH3,PLK1,IQGAP3,KNL1,KIF2C,ZWILCH,CENPU,CENPO,BIRC5,PRC1,CDCA8,CIT,ZWINT,CENPQ,SPC24,CENPI,CDC20,CDC25C,SKA1,MAD2L1,AURKB
Pathway	MM14755	REACTOME_RHO_GTPASE_EFFECTORS	Reactome Pathways	1.24e-23	1.78e-20	6.58e-22	5.17e-21	38	257	KNTC1,KIF18A,CENPN,NDE1,ERCC6L,CENPE,CENPL,CENPF,SPC25,NUF2,SGO1,CENPK,CENPP,NDC80,CENPM,BUB1,BUB1B,KIF14,SGO2,DIAPH3,PLK1,IQGAP3,KNL1,KIF2C,ZWILCH,CENPU,CENPO,PRC1,CDCA8,ZWINT,CENPQ,SPC24,CENPI,CDC20,CDC25C,SKA1,MAD2L1,AURKB
Pathway	M848	REACTOME_MITOTIC_G1_PHASE_AND_G1_S_TRANSITION	Reactome Pathways	7.65e-23	1.1e-19	3.93e-21	3.08e-20	30	149	CDKN2C,CDKN2D,MCM2,MCM3,MCM4,MCM5,MCM6,MCM7,MCM10,POLA2,RRM2,CDC7,CDC45,CKS1B,FBXO5,DBF4,DHFR,CDT1,RBL1,POLE2,CCNA2,CCNB1,ORC1,TK1,CCNE2,PRIM1,CDK1,CDC6,TOP2A,MYBL2
Pathway	MM14687	REACTOME_ACTIVATION_OF_ATR_IN_RESPONSE_TO_REPLICATION_STRESS	Reactome Pathways	1.28e-22	1.84e-19	6.36e-21	4.99e-20	18	35	MCM2,MCM3,MCM4,MCM5,MCM6,MCM7,CHEK1,MCM10,CDC7,CDC45,DBF4,RFC2,RFC3,RFC4,ORC1,CDC6,CLSPN,CDC25C
Pathway	MM15430	REACTOME_CHROMOSOME_MAINTENANCE	Reactome Pathways	1.68e-22	2.42e-19	8.05e-21	6.32e-20	26	104	MIS18BP1,CENPW,CENPN,CENPL,HJURP,OIP5,POLA2,CENPK,BLM,CENPP,CENPM,FEN1,DSCC1,DNA2,PIF1,KNL1,POLD1,CENPU,CENPO,RFC2,RFC3,RFC4,CCNA2,CENPQ,PRIM1,CENPI
Pathway	M47858	KEGG_MEDICUS_REFERENCE_ORIGIN_UNWINDING_AND_ELONGATION	KEGG Medicus Pathways	2.08e-22	3e-19	9.66e-21	7.58e-20	17	30	MCM2,MCM3,MCM4,MCM5,MCM6,MCM7,MCM10,POLA2,GINS1,CDC45,POLE2,GINS4,RFC2,RFC3,RFC4,WDHD1,PRIM1
Pathway	M11153	REACTOME_ACTIVATION_OF_ATR_IN_RESPONSE_TO_REPLICATION_STRESS	Reactome Pathways	4.83e-22	6.95e-19	2.17e-20	1.7e-19	18	37	MCM2,MCM3,MCM4,MCM5,MCM6,MCM7,CHEK1,MCM10,CDC7,CDC45,DBF4,RFC2,RFC3,RFC4,ORC1,CDC6,CLSPN,CDC25C
Pathway	M19312	REACTOME_DNA_STRAND_ELONGATION	Reactome Pathways	9.52e-22	1.37e-18	4.15e-20	3.26e-19	17	32	MCM2,MCM3,MCM4,MCM5,MCM6,MCM7,POLA2,GINS1,CDC45,FEN1,DNA2,POLD1,GINS4,RFC2,RFC3,RFC4,PRIM1
Pathway	MM15380	REACTOME_DNA_REPLICATION	Reactome Pathways	1.32e-21	1.9e-18	5.58e-20	4.38e-19	27	124	MCM2,MCM3,MCM4,MCM5,MCM6,MCM7,MCM10,POLA2,GINS1,CDC7,CDC45,DBF4,FEN1,CDT1,DNA2,POLD1,POLE2,UBE2C,GINS4,RFC2,RFC3,RFC4,CCNA2,ORC1,CCNE2,PRIM1,CDC6
Pathway	M47856	KEGG_MEDICUS_REFERENCE_DNA_REPLICATION_LICENSING	KEGG Medicus Pathways	7.97e-21	1.15e-17	3.28e-19	2.57e-18	15	24	MCM2,MCM3,MCM4,MCM5,MCM6,MCM7,CDC7,CDC45,DBF4,CDT1,TICRR,CCNA2,ORC1,CCNE2,CDC6
Pathway	MM15368	REACTOME_ACTIVATION_OF_THE_PRE_REPLICATIVE_COMPLEX	Reactome Pathways	2.9e-20	4.17e-17	1.16e-18	9.1e-18	16	31	MCM2,MCM3,MCM4,MCM5,MCM6,MCM7,MCM10,POLA2,CDC7,CDC45,DBF4,CDT1,POLE2,ORC1,PRIM1,CDC6
Pathway	M868	REACTOME_CHROMOSOME_MAINTENANCE	Reactome Pathways	3.21e-20	4.62e-17	1.25e-18	9.8e-18	27	139	MIS18BP1,CENPW,CENPN,CENPL,HJURP,OIP5,POLA2,CENPK,BLM,CENPP,CENPM,H4C3,FEN1,DSCC1,DNA2,PIF1,KNL1,POLD1,CENPU,CENPO,RFC2,RFC3,RFC4,CCNA2,CENPQ,PRIM1,CENPI
Pathway	MM15378	REACTOME_S_PHASE	Reactome Pathways	1.03e-19	1.48e-16	3.79e-18	2.98e-17	27	145	MCM2,MCM3,MCM4,MCM5,MCM6,MCM7,POLA2,GINS1,CKS1B,FEN1,CDT1,DNA2,POLD1,POLE2,UBE2C,GINS4,RFC2,RFC3,RFC4,CCNA2,ESCO2,ORC1,CCNE2,PRIM1,CDC6,CDC25B,CDCA5
Pathway	MM15383	REACTOME_G2_M_CHECKPOINTS	Reactome Pathways	1.03e-19	1.48e-16	3.79e-18	2.98e-17	27	145	BRIP1,MCM2,MCM3,MCM4,MCM5,MCM6,MCM7,CHEK1,MCM10,CDC7,CDC45,BLM,DBF4,DNA2,GTSE1,RFC2,RFC3,RFC4,CCNB1,ORC1,CCNB2,CHEK2,EXO1,CDK1,CDC6,CLSPN,CDC25C
Pathway	M9694	REACTOME_ACTIVATION_OF_THE_PRE_REPLICATIVE_COMPLEX	Reactome Pathways	1.09e-19	1.57e-16	3.92e-18	3.08e-17	16	33	MCM2,MCM3,MCM4,MCM5,MCM6,MCM7,MCM10,POLA2,CDC7,CDC45,DBF4,CDT1,POLE2,ORC1,PRIM1,CDC6
Pathway	M3158	REACTOME_S_PHASE	Reactome Pathways	2.02e-19	2.91e-16	7.09e-18	5.57e-17	28	163	MCM2,MCM3,MCM4,MCM5,MCM6,MCM7,POLA2,GINS1,CDC45,CKS1B,FEN1,CDT1,DNA2,POLD1,POLE2,UBE2C,GINS4,RFC2,RFC3,RFC4,CCNA2,ESCO2,ORC1,CCNE2,PRIM1,CDC6,CDC25B,CDCA5
Pathway	M19381	REACTOME_G2_M_CHECKPOINTS	Reactome Pathways	3.98e-19	5.72e-16	1.36e-17	1.07e-16	28	167	BRIP1,MCM2,MCM3,MCM4,MCM5,MCM6,MCM7,CHEK1,MCM10,CDC7,CDC45,BLM,H4C3,DBF4,DNA2,GTSE1,RFC2,RFC3,RFC4,CCNB1,ORC1,CCNB2,CHEK2,EXO1,CDK1,CDC6,CLSPN,CDC25C
Pathway	M16853	KEGG_DNA_REPLICATION	KEGG Legacy Pathways	6.5e-19	9.34e-16	2.17e-17	1.71e-16	16	36	MCM2,MCM3,MCM4,MCM5,MCM6,MCM7,POLA2,FEN1,DNA2,RNASEH2A,POLD1,POLE2,RFC2,RFC3,RFC4,PRIM1
Pathway	M1017	REACTOME_DNA_REPLICATION	Reactome Pathways	8.32e-19	1.2e-15	2.72e-17	2.14e-16	29	187	MCM2,MCM3,MCM4,MCM5,MCM6,MCM7,MCM10,POLA2,GINS1,CDC7,CDC45,H3C2,H4C3,DBF4,FEN1,CDT1,DNA2,POLD1,POLE2,UBE2C,GINS4,RFC2,RFC3,RFC4,CCNA2,ORC1,CCNE2,PRIM1,CDC6
Pathway	M5224	REACTOME_SYNTHESIS_OF_DNA	Reactome Pathways	2.6e-18	3.74e-15	8.31e-17	6.52e-16	24	121	MCM2,MCM3,MCM4,MCM5,MCM6,MCM7,POLA2,GINS1,CDC45,FEN1,CDT1,DNA2,POLD1,POLE2,UBE2C,GINS4,RFC2,RFC3,RFC4,CCNA2,ORC1,CCNE2,PRIM1,CDC6
Pathway	M14	PID_AURORA_B_PATHWAY	PID Pathways	3.19e-18	4.59e-15	9.97e-17	7.83e-16	16	39	SGO1,AURKA,NCAPG,NDC80,BUB1,NCAPD2,KIF2C,KIF23,SMC4,BIRC5,STMN1,NCAPH,CDCA8,KIF20A,RACGAP1,AURKB
Pathway	M47857	KEGG_MEDICUS_REFERENCE_PRE_IC_FORMATION	KEGG Medicus Pathways	6.52e-18	9.37e-15	1.99e-16	1.57e-15	14	27	MCM2,MCM3,MCM4,MCM5,MCM6,MCM7,GINS1,CDC45,CDT1,TICRR,POLE2,GINS4,ORC1,CDC6
Pathway	MM15433	REACTOME_DNA_REPAIR	Reactome Pathways	3.33e-17	4.79e-14	9.98e-16	7.83e-15	33	287	EME1,BRIP1,PCLAF,CHEK1,FANCA,BLM,FANCD2,FANCG,UBA7,BRCA2,FEN1,TIMELESS,DNA2,KPNA2,RAD51,POLD1,FAAP24,POLE2,DTL,DCLRE1B,RFC2,RFC3,RFC4,CCNA2,RAD51AP1,UBE2T,FANCI,CHEK2,EXO1,NEIL3,CLSPN,POLQ,GEN1
Pathway	M46	PID_ATR_PATHWAY	PID Pathways	1.2e-16	1.72e-13	3.51e-15	2.76e-14	15	39	MCM2,MCM7,CHEK1,FANCD2,BRCA2,TIMELESS,PLK1,RAD51,RFC2,RFC3,RFC4,CCNA2,CDC6,CLSPN,CDC25C
Pathway	M41838	REACTOME_SIGNALING_BY_RHO_GTPASES_MIRO_GTPASES_AND_RHOBTB3	Reactome Pathways	2.92e-16	4.2e-13	8.4e-15	6.59e-14	50	720	KNTC1,KIF18A,CENPN,NDE1,NET1,ERCC6L,CENPE,CENPL,CENPF,SPC25,NUF2,ARHGAP11A,SGO1,CENPK,CENPP,NDC80,H3C2,CENPM,ANLN,H4C3,BUB1,BUB1B,KIF14,SGO2,DIAPH3,PLK1,ARHGAP11B,IQGAP3,KNL1,KIF2C,ZWILCH,CENPU,CENPO,BIRC5,PRC1,ECT2,CDCA8,CIT,ZWINT,CENPQ,SPC24,ARHGEF39,CENPI,RACGAP1,CDC20,CDC25C,SKA1,DEPDC1B,MAD2L1,AURKB
Pathway	M15434	REACTOME_DNA_REPAIR	Reactome Pathways	3.8e-16	5.47e-13	1.07e-14	8.41e-14	34	332	EME1,BRIP1,PCLAF,CHEK1,FANCA,BLM,FANCD2,FANCG,UBA7,BRCA2,H4C3,FEN1,TIMELESS,DNA2,KPNA2,RAD51,POLD1,FAAP24,POLE2,DTL,DCLRE1B,RFC2,RFC3,RFC4,CCNA2,RAD51AP1,UBE2T,FANCI,CHEK2,EXO1,NEIL3,CLSPN,POLQ,GEN1
Pathway	MM15690	REACTOME_SIGNALING_BY_RHO_GTPASES_MIRO_GTPASES_AND_RHOBTB3	Reactome Pathways	2.72e-15	3.91e-12	7.52e-14	5.9e-13	46	650	KNTC1,KIF18A,CENPN,NDE1,NET1,ERCC6L,CENPE,CENPL,CENPF,SPC25,NUF2,ARHGAP11A,SGO1,CENPK,CENPP,NDC80,CENPM,ANLN,BUB1,BUB1B,KIF14,SGO2,DIAPH3,PLK1,ARHGAP11B,IQGAP3,KNL1,KIF2C,ZWILCH,CENPU,CENPO,PRC1,ECT2,CDCA8,ZWINT,CENPQ,SPC24,ARHGEF39,CENPI,RACGAP1,CDC20,CDC25C,SKA1,DEPDC1B,MAD2L1,AURKB
Pathway	M176	PID_FOXM1_PATHWAY	PID Pathways	6.08e-15	8.75e-12	1.65e-13	1.3e-12	14	40	CENPF,CKS1B,NEK2,BRCA2,PLK1,FOXM1,BIRC5,CCNA2,CCNB1,CCNB2,CHEK2,CDK1,CDC25B,AURKB
Pathway	MM15912	WP_G1_TO_S_CELL_CYCLE_CONTROL	WikiPathways	1.19e-14	1.72e-11	3.18e-13	2.49e-12	16	61	CDKN2C,CDKN2D,MCM2,MCM3,MCM4,MCM5,MCM6,MCM7,POLA2,CDC45,RBL1,POLE2,ORC1,CCNE2,PRIM1,CDK1
Pathway	MM15292	REACTOME_DNA_DOUBLE_STRAND_BREAK_REPAIR	Reactome Pathways	1.89e-14	2.72e-11	4.94e-13	3.88e-12	22	143	EME1,BRIP1,CHEK1,BLM,BRCA2,FEN1,TIMELESS,DNA2,KPNA2,RAD51,POLD1,POLE2,RFC2,RFC3,RFC4,CCNA2,RAD51AP1,CHEK2,EXO1,CLSPN,POLQ,GEN1
Pathway	MM15294	REACTOME_HOMOLOGY_DIRECTED_REPAIR	Reactome Pathways	2.71e-14	3.89e-11	6.9e-13	5.41e-12	20	115	EME1,BRIP1,CHEK1,BLM,BRCA2,FEN1,TIMELESS,DNA2,RAD51,POLD1,POLE2,RFC2,RFC3,RFC4,CCNA2,RAD51AP1,EXO1,CLSPN,POLQ,GEN1
Pathway	M39627	WP_G1_TO_S_CELL_CYCLE_CONTROL	WikiPathways	2.73e-14	3.93e-11	6.9e-13	5.41e-12	16	64	CDKN2C,CDKN2D,MCM2,MCM3,MCM4,MCM5,MCM6,MCM7,POLA2,CDC45,POLE2,CCNB1,ORC1,CCNE2,PRIM1,CDK1
Pathway	M47861	KEGG_MEDICUS_REFERENCE_TRAIP_DEPENDENT_REPLISOME_DISASSEMBLY	KEGG Medicus Pathways	2.95e-14	4.25e-11	7.32e-13	5.75e-12	10	16	TRAIP,MCM2,MCM3,MCM4,MCM5,MCM6,MCM7,GINS1,CDC45,GINS4
Pathway	MM15376	REACTOME_G1_S_TRANSITION	Reactome Pathways	3.97e-14	5.71e-11	9.68e-13	7.59e-12	19	103	MCM2,MCM3,MCM4,MCM5,MCM6,MCM7,MCM10,POLA2,CDC7,CDC45,CKS1B,DBF4,CDT1,POLE2,CCNA2,ORC1,CCNE2,PRIM1,CDC6
Pathway	M864	REACTOME_MITOTIC_G2_G2_M_PHASES	Reactome Pathways	4.09e-14	5.88e-11	9.81e-13	7.7e-12	25	200	CENPJ,NDE1,CENPF,HMMR,AURKA,HAUS8,NEK2,PLK1,FOXM1,CNTRL,GTSE1,MZT1,CCNA2,CCNB1,CEP72,CCNB2,CEP135,TPX2,CEP152,CDK1,CDC25B,CDC25C,PLK4,BORA,MYBL2
Pathway	M47886	KEGG_MEDICUS_REFERENCE_CENPE_INTERACTION_WITH_NDC80_COMPLEX	KEGG Medicus Pathways	4.76e-14	6.84e-11	1.1e-12	8.66e-12	9	12	CENPE,SPC25,NUF2,AURKA,NDC80,KNSTRN,SPAG5,SPC24,AURKB
Pathway	M3656	REACTOME_UNWINDING_OF_DNA	Reactome Pathways	4.76e-14	6.84e-11	1.1e-12	8.66e-12	9	12	MCM2,MCM3,MCM4,MCM5,MCM6,MCM7,GINS1,CDC45,GINS4
Pathway	MM15283	REACTOME_HDR_THROUGH_HOMOLOGOUS_RECOMBINATION_HRR	Reactome Pathways	5.84e-14	8.39e-11	1.33e-12	1.05e-11	15	56	EME1,BRIP1,CHEK1,BLM,BRCA2,DNA2,RAD51,POLD1,POLE2,RFC2,RFC3,RFC4,RAD51AP1,EXO1,GEN1
Pathway	M27582	REACTOME_DNA_DOUBLE_STRAND_BREAK_REPAIR	Reactome Pathways	6.23e-14	8.95e-11	1.4e-12	1.1e-11	23	168	EME1,BRIP1,CHEK1,BLM,BRCA2,H4C3,FEN1,TIMELESS,DNA2,KPNA2,RAD51,POLD1,POLE2,RFC2,RFC3,RFC4,CCNA2,RAD51AP1,CHEK2,EXO1,CLSPN,POLQ,GEN1
Pathway	M47883	KEGG_MEDICUS_REFERENCE_ORGANIZATION_OF_THE_INNER_KINETOCHORE	KEGG Medicus Pathways	7.05e-14	1.01e-10	1.56e-12	1.23e-11	10	17	CENPW,CENPN,CENPL,CENPK,CENPP,CENPM,CENPU,CENPO,CENPQ,CENPI
Pathway	M27584	REACTOME_HOMOLOGY_DIRECTED_REPAIR	Reactome Pathways	9.48e-14	1.36e-10	2.06e-12	1.62e-11	21	138	EME1,BRIP1,CHEK1,BLM,BRCA2,H4C3,FEN1,TIMELESS,DNA2,RAD51,POLD1,POLE2,RFC2,RFC3,RFC4,CCNA2,RAD51AP1,EXO1,CLSPN,POLQ,GEN1
Pathway	M39490	WP_DNA_IR_DAMAGE_AND_CELLULAR_RESPONSE_VIA_ATR	WikiPathways	9.61e-14	1.38e-10	2.06e-12	1.62e-11	17	81	BRIP1,MCM2,CHEK1,CDC45,FANCA,FANCD2,BRCA2,FEN1,PLK1,RAD51,FOXM1,FANCI,CHEK2,EXO1,CDK1,CLSPN,CDC25C
Pathway	MM15146	REACTOME_MITOTIC_G1_PHASE_AND_G1_S_TRANSITION	Reactome Pathways	2.61e-13	3.76e-10	5.52e-12	4.34e-11	20	129	MCM2,MCM3,MCM4,MCM5,MCM6,MCM7,MCM10,POLA2,CDC7,CDC45,CKS1B,DBF4,CDT1,RBL1,POLE2,CCNA2,ORC1,CCNE2,PRIM1,CDC6
Pathway	M47884	KEGG_MEDICUS_REFERENCE_ORGANIZATION_OF_THE_OUTER_KINETOCHORE	KEGG Medicus Pathways	3.24e-13	4.66e-10	6.76e-12	5.3e-11	10	19	CENPW,SPC25,NUF2,NDC80,KNL1,BIRC5,CDCA8,ZWINT,SPC24,AURKB
Pathway	M47885	KEGG_MEDICUS_REFERENCE_RECRUITMENT_AND_FORMATION_OF_THE_MCC	KEGG Medicus Pathways	5.5e-13	7.91e-10	1.13e-11	8.86e-11	8	10	TTK,NDC80,BUB1,BUB1B,KNL1,CDC20,MAD2L1,AURKB
Pathway	MM15308	REACTOME_DEPOSITION_OF_NEW_CENPA_CONTAINING_NUCLEOSOMES_AT_THE_CENTROMERE	Reactome Pathways	8.91e-13	1.28e-09	1.8e-11	1.42e-10	14	55	MIS18BP1,CENPW,CENPN,CENPL,HJURP,OIP5,CENPK,CENPP,CENPM,KNL1,CENPU,CENPO,CENPQ,CENPI
Pathway	M39347	WP_GASTRIC_CANCER_NETWORK_1	WikiPathways	1.18e-12	1.7e-09	2.36e-11	1.85e-10	11	28	CENPF,E2F7,MCM4,AURKA,KIF15,UBE2C,ECT2,KIF20B,TPX2,TOP2A,MYBL2
Pathway	M47860	KEGG_MEDICUS_REFERENCE_DNA_REPLICATION_TERMINATION	KEGG Medicus Pathways	1.2e-12	1.72e-09	2.36e-11	1.85e-10	10	21	MCM2,MCM3,MCM4,MCM5,MCM6,MCM7,GINS1,CDC45,PIF1,GINS4
Pathway	M27570	REACTOME_HDR_THROUGH_HOMOLOGOUS_RECOMBINATION_HRR	Reactome Pathways	1.31e-12	1.88e-09	2.54e-11	1.99e-10	15	68	EME1,BRIP1,CHEK1,BLM,BRCA2,DNA2,RAD51,POLD1,POLE2,RFC2,RFC3,RFC4,RAD51AP1,EXO1,GEN1
Pathway	MM15369	REACTOME_DNA_REPLICATION_PRE_INITIATION	Reactome Pathways	1.82e-12	2.62e-09	3.47e-11	2.72e-10	17	96	MCM2,MCM3,MCM4,MCM5,MCM6,MCM7,MCM10,POLA2,CDC7,CDC45,DBF4,CDT1,POLE2,UBE2C,ORC1,PRIM1,CDC6
Pathway	M1	PID_FANCONI_PATHWAY	PID Pathways	1.83e-12	2.64e-09	3.47e-11	2.72e-10	13	47	BRIP1,CHEK1,FANCA,BLM,FANCD2,FANCG,BRCA2,FAAP24,RFC2,RFC3,RFC4,UBE2T,FANCI
Pathway	M29714	REACTOME_DEPOSITION_OF_NEW_CENPA_CONTAINING_NUCLEOSOMES_AT_THE_CENTROMERE	Reactome Pathways	3.19e-12	4.58e-09	5.95e-11	4.67e-10	15	72	MIS18BP1,CENPW,CENPN,CENPL,HJURP,OIP5,CENPK,CENPP,CENPM,H4C3,KNL1,CENPU,CENPO,CENPQ,CENPI
Pathway	MM15375	REACTOME_DNA_STRAND_ELONGATION	Reactome Pathways	3.76e-12	5.41e-09	6.94e-11	5.44e-10	10	23	POLA2,GINS1,FEN1,DNA2,POLD1,GINS4,RFC2,RFC3,RFC4,PRIM1
Pathway	MM15145	REACTOME_MITOTIC_G2_G2_M_PHASES	Reactome Pathways	4.08e-12	5.87e-09	7.43e-11	5.83e-10	22	185	CENPJ,NDE1,HMMR,AURKA,HAUS8,NEK2,PLK1,FOXM1,GTSE1,MZT1,CCNA2,CCNB1,CEP72,CCNB2,CEP135,TPX2,CEP152,CDK1,CDC25B,CDC25C,PLK4,BORA
Pathway	M47839	KEGG_MEDICUS_REFERENCE_BREAK_INDUCED_REPLICATION	KEGG Medicus Pathways	5.5e-12	7.91e-09	9.89e-11	7.76e-10	7	8	MCM2,MCM3,MCM4,MCM5,MCM6,MCM7,PIF1
Pathway	M47890	KEGG_MEDICUS_REFERENCE_DEPHOSPHORYLATION_OF_KINETOCHORE	KEGG Medicus Pathways	5.86e-12	8.42e-09	1.04e-10	8.16e-10	8	12	SPC25,NUF2,TTK,NDC80,SPC24,SKA3,SKA1,AURKB
Pathway	M6682	BIOCARTA_MCM_PATHWAY	BioCarta Pathways	9.53e-12	1.37e-08	1.67e-10	1.31e-09	9	18	MCM2,MCM3,MCM4,MCM5,MCM6,MCM7,CDT1,ORC1,CDC6
Pathway	MM15714	REACTOME_KINESINS	Reactome Pathways	2.71e-11	3.89e-08	4.69e-10	3.68e-09	13	57	KIF18A,CENPE,KIF4A,KIF15,KIF11,KIFC1,KIF22,KIF2C,KIF23,KIF20B,KIF20A,RACGAP1,KIF18B
Pathway	M27749	REACTOME_AURKA_ACTIVATION_BY_TPX2	Reactome Pathways	4.62e-11	6.64e-08	7.9e-10	6.2e-09	14	72	CENPJ,NDE1,HMMR,AURKA,HAUS8,NEK2,PLK1,CNTRL,CEP72,CEP135,TPX2,CEP152,CDK1,PLK4
Pathway	M27194	REACTOME_REGULATION_OF_PLK1_ACTIVITY_AT_G2_M_TRANSITION	Reactome Pathways	5.66e-11	8.14e-08	9.58e-10	7.52e-09	15	87	CENPJ,NDE1,AURKA,HAUS8,NEK2,PLK1,CNTRL,CCNB1,CEP72,CCNB2,CEP135,CEP152,CDK1,PLK4,BORA
Pathway	M1040	REACTOME_G1_S_SPECIFIC_TRANSCRIPTION	Reactome Pathways	5.97e-11	8.59e-08	9.98e-10	7.84e-09	10	29	RRM2,CDC45,FBXO5,DHFR,CDT1,RBL1,ORC1,TK1,CDK1,CDC6
Pathway	MM14605	REACTOME_TELOMERE_MAINTENANCE	Reactome Pathways	6.47e-11	9.31e-08	1.07e-09	8.4e-09	12	49	POLA2,BLM,FEN1,DSCC1,DNA2,PIF1,POLD1,RFC2,RFC3,RFC4,CCNA2,PRIM1
Pathway	M977	REACTOME_KINESINS	Reactome Pathways	6.79e-11	9.77e-08	1.11e-09	8.71e-09	13	61	KIF18A,CENPE,KIF4A,KIF15,KIF11,KIFC1,KIF22,KIF2C,KIF23,KIF20B,KIF20A,RACGAP1,KIF18B
Pathway	M40049	WP_DNA_REPAIR_PATHWAYS_FULL_NETWORK	WikiPathways	7.46e-11	1.07e-07	1.21e-09	9.46e-09	17	120	BRIP1,CHEK1,FANCA,FANCD2,FANCG,BRCA2,FEN1,RAD51,POLD1,FAAP24,POLE2,RFC2,RFC3,RFC4,FANCI,EXO1,NEIL3
Pathway	M47571	KEGG_MEDICUS_REFERENCE_CDC25_CELL_CYCLE_G2_M	KEGG Medicus Pathways	7.99e-11	1.15e-07	1.28e-09	1e-08	7	10	CHEK1,CCNB1,CCNB2,CHEK2,CDK1,CDC25B,CDC25C
Pathway	M14804	REACTOME_EXTENSION_OF_TELOMERES	Reactome Pathways	1.08e-10	1.55e-07	1.7e-09	1.34e-08	12	51	POLA2,BLM,FEN1,DSCC1,DNA2,PIF1,POLD1,RFC2,RFC3,RFC4,CCNA2,PRIM1
Pathway	M27665	REACTOME_DNA_REPLICATION_PRE_INITIATION	Reactome Pathways	1.15e-10	1.66e-07	1.8e-09	1.41e-08	19	159	MCM2,MCM3,MCM4,MCM5,MCM6,MCM7,MCM10,POLA2,CDC7,CDC45,H3C2,H4C3,DBF4,CDT1,POLE2,UBE2C,ORC1,PRIM1,CDC6
Pathway	MM14683	REACTOME_TELOMERE_C_STRAND_LAGGING_STRAND_SYNTHESIS	Reactome Pathways	1.83e-10	2.63e-07	2.83e-09	2.22e-08	10	32	POLA2,BLM,FEN1,DSCC1,DNA2,POLD1,RFC2,RFC3,RFC4,PRIM1
Pathway	M27182	REACTOME_CONDENSATION_OF_PROMETAPHASE_CHROMOSOMES	Reactome Pathways	2.16e-10	3.11e-07	3.31e-09	2.6e-08	7	11	NCAPG,NCAPD2,SMC4,NCAPH,CCNB1,CCNB2,CDK1
Pathway	M27588	REACTOME_HOMOLOGOUS_DNA_PAIRING_AND_STRAND_EXCHANGE	Reactome Pathways	2.47e-10	3.55e-07	3.74e-09	2.93e-08	11	43	BRIP1,CHEK1,BLM,BRCA2,DNA2,RAD51,RFC2,RFC3,RFC4,RAD51AP1,EXO1
Pathway	M27030	REACTOME_TELOMERE_C_STRAND_LAGGING_STRAND_SYNTHESIS	Reactome Pathways	3.6e-10	5.18e-07	5.4e-09	4.24e-08	10	34	POLA2,BLM,FEN1,DSCC1,DNA2,POLD1,RFC2,RFC3,RFC4,PRIM1
Pathway	MM14906	REACTOME_REGULATION_OF_PLK1_ACTIVITY_AT_G2_M_TRANSITION	Reactome Pathways	5.56e-10	8e-07	8.25e-09	6.47e-08	14	86	CENPJ,NDE1,AURKA,HAUS8,NEK2,PLK1,CCNB1,CEP72,CCNB2,CEP135,CEP152,CDK1,PLK4,BORA
Pathway	MM15495	REACTOME_AURKA_ACTIVATION_BY_TPX2	Reactome Pathways	6.12e-10	8.8e-07	8.98e-09	7.05e-08	13	72	CENPJ,NDE1,HMMR,AURKA,HAUS8,NEK2,PLK1,CEP72,CEP135,TPX2,CEP152,CDK1,PLK4
Pathway	MM14677	REACTOME_APC_C_MEDIATED_DEGRADATION_OF_CELL_CYCLE_PROTEINS	Reactome Pathways	6.52e-10	9.38e-07	9.47e-09	7.44e-08	14	87	PTTG1,AURKA,NEK2,PTTG3P,FBXO5,BUB1B,PLK1,UBE2C,CCNA2,CCNB1,CDK1,CDC20,MAD2L1,AURKB
Pathway	M40	PID_E2F_PATHWAY	PID Pathways	7.32e-10	1.05e-06	1.05e-08	8.26e-08	13	73	CDKN2C,E2F7,MCM3,RRM2,DHFR,RBL1,CCNA2,ORC1,TK1,CCNE2,CDK1,CDC6,MYBL2
Pathway	MM15374	REACTOME_LAGGING_STRAND_SYNTHESIS	Reactome Pathways	7.99e-10	1.15e-06	1.14e-08	8.93e-08	8	19	POLA2,FEN1,DNA2,POLD1,RFC2,RFC3,RFC4,PRIM1
Pathway	M9461	REACTOME_LAGGING_STRAND_SYNTHESIS	Reactome Pathways	1.31e-09	1.88e-06	1.85e-08	1.45e-07	8	20	POLA2,FEN1,DNA2,POLD1,RFC2,RFC3,RFC4,PRIM1
Pathway	M29854	REACTOME_DISEASES_OF_DNA_REPAIR	Reactome Pathways	1.79e-09	2.58e-06	2.5e-08	1.97e-07	11	51	BRIP1,BLM,BRCA2,DNA2,RAD51,RFC2,RFC3,RFC4,RAD51AP1,EXO1,NEIL3
Pathway	M39772	WP_REGULATION_OF_SISTER_CHROMATID_SEPARATION_AT_THE_METAPHASE_ANAPHASE_TRANSITION	WikiPathways	2.15e-09	3.08e-06	2.97e-08	2.33e-07	7	14	PTTG1,CENPE,BUB1,BUB1B,CDC20,ESPL1,MAD2L1
Pathway	M16817	KEGG_OOCYTE_MEIOSIS	KEGG Legacy Pathways	2.53e-09	3.64e-06	3.47e-08	2.72e-07	15	113	PTTG1,SGO1,ADCY3,AURKA,FBXO5,BUB1,PLK1,CCNB1,CCNB2,CCNE2,CDK1,CDC20,CDC25C,ESPL1,MAD2L1
Pathway	MM15293	REACTOME_RESOLUTION_OF_D_LOOP_STRUCTURES	Reactome Pathways	5.93e-09	8.53e-06	8.04e-08	6.31e-07	9	33	EME1,BRIP1,BLM,BRCA2,DNA2,RAD51,RAD51AP1,EXO1,GEN1
Pathway	M26971	REACTOME_POLO_LIKE_KINASE_MEDIATED_EVENTS	Reactome Pathways	6.93e-09	9.96e-06	9.31e-08	7.31e-07	7	16	CENPF,PLK1,FOXM1,CCNB1,CCNB2,CDC25C,MYBL2
Pathway	M8560	BIOCARTA_G2_PATHWAY	BioCarta Pathways	7.17e-09	1.03e-05	9.55e-08	7.5e-07	8	24	CDKN2D,CHEK1,PLK1,CCNB1,CHEK2,CDK1,CDC25B,CDC25C
Pathway	M42555	WP_COHESIN_COMPLEX_CORNELIA_DE_LANGE_SYNDROME	WikiPathways	7.93e-09	1.14e-05	1.04e-07	8.17e-07	9	34	PTTG1,SGO1,SGO2,PLK1,ESCO2,CDK1,ESPL1,CDCA5,AURKB
Pathway	M29582	REACTOME_APC_C_MEDIATED_DEGRADATION_OF_CELL_CYCLE_PROTEINS	Reactome Pathways	7.96e-09	1.14e-05	1.04e-07	8.17e-07	13	88	PTTG1,AURKA,NEK2,FBXO5,BUB1B,PLK1,UBE2C,CCNA2,CCNB1,CDK1,CDC20,MAD2L1,AURKB
Pathway	MM15381	REACTOME_G2_M_DNA_DAMAGE_CHECKPOINT	Reactome Pathways	1.02e-08	1.47e-05	1.31e-07	1.03e-06	12	74	BRIP1,CHEK1,BLM,DNA2,RFC2,RFC3,RFC4,CCNB1,CHEK2,EXO1,CDK1,CDC25C
Pathway	M808	REACTOME_CYCLIN_A_B1_B2_ASSOCIATED_EVENTS_DURING_G2_M_TRANSITION	Reactome Pathways	1.04e-08	1.49e-05	1.31e-07	1.03e-06	8	25	PLK1,FOXM1,CCNA2,CCNB1,CCNB2,CDK1,CDC25B,CDC25C
Pathway	MM15379	REACTOME_CYCLIN_A_B1_B2_ASSOCIATED_EVENTS_DURING_G2_M_TRANSITION	Reactome Pathways	1.04e-08	1.49e-05	1.31e-07	1.03e-06	8	25	PLK1,FOXM1,CCNA2,CCNB1,CCNB2,CDK1,CDC25B,CDC25C
Pathway	M27583	REACTOME_RESOLUTION_OF_D_LOOP_STRUCTURES	Reactome Pathways	1.05e-08	1.51e-05	1.31e-07	1.03e-06	9	35	EME1,BRIP1,BLM,BRCA2,DNA2,RAD51,RAD51AP1,EXO1,GEN1
Pathway	MM14689	REACTOME_REGULATION_OF_APC_C_ACTIVATORS_BETWEEN_G1_S_AND_EARLY_ANAPHASE	Reactome Pathways	1.05e-08	1.51e-05	1.31e-07	1.03e-06	9	35	FBXO5,BUB1B,PLK1,UBE2C,CCNA2,CCNB1,CDK1,CDC20,MAD2L1
Pathway	MM15338	REACTOME_REGULATION_OF_TP53_ACTIVITY_THROUGH_PHOSPHORYLATION	Reactome Pathways	1.21e-08	1.74e-05	1.5e-07	1.18e-06	13	91	BRIP1,CHEK1,BLM,AURKA,DNA2,RFC2,RFC3,RFC4,CCNA2,TPX2,CHEK2,EXO1,AURKB
Pathway	MM14691	REACTOME_PHOSPHORYLATION_OF_EMI1	Reactome Pathways	1.25e-08	1.8e-05	1.52e-07	1.2e-06	5	6	FBXO5,PLK1,CCNB1,CDK1,CDC20
Pathway	M27035	REACTOME_PHOSPHORYLATION_OF_EMI1	Reactome Pathways	1.25e-08	1.8e-05	1.52e-07	1.2e-06	5	6	FBXO5,PLK1,CCNB1,CDK1,CDC20
Pathway	M27636	REACTOME_REGULATION_OF_TP53_ACTIVITY_THROUGH_PHOSPHORYLATION	Reactome Pathways	1.39e-08	1.99e-05	1.67e-07	1.31e-06	13	92	BRIP1,CHEK1,BLM,AURKA,DNA2,RFC2,RFC3,RFC4,CCNA2,TPX2,CHEK2,EXO1,AURKB
Pathway	MM15297	REACTOME_HOMOLOGOUS_DNA_PAIRING_AND_STRAND_EXCHANGE	Reactome Pathways	1.48e-08	2.12e-05	1.77e-07	1.39e-06	8	26	BRIP1,CHEK1,BLM,BRCA2,DNA2,RAD51,RAD51AP1,EXO1
Pathway	M1080	REACTOME_G2_M_DNA_DAMAGE_CHECKPOINT	Reactome Pathways	1.81e-08	2.6e-05	2.15e-07	1.69e-06	13	94	BRIP1,CHEK1,BLM,H4C3,DNA2,RFC2,RFC3,RFC4,CCNB1,CHEK2,EXO1,CDK1,CDC25C
Pathway	MM1478	BIOCARTA_ATRBRCA_PATHWAY	BioCarta Pathways	2.91e-08	4.18e-05	3.43e-07	2.69e-06	7	19	CHEK1,FANCA,FANCD2,FANCG,BRCA2,RAD51,CHEK2
Pathway	M748	REACTOME_RECRUITMENT_OF_MITOTIC_CENTROSOME_PROTEINS_AND_COMPLEXES	Reactome Pathways	2.93e-08	4.22e-05	3.43e-07	2.69e-06	12	81	CENPJ,NDE1,HAUS8,NEK2,PLK1,CNTRL,MZT1,CEP72,CEP135,CEP152,CDK1,PLK4
Pathway	MM15352	REACTOME_COPI_DEPENDENT_GOLGI_TO_ER_RETROGRADE_TRAFFIC	Reactome Pathways	3.02e-08	4.34e-05	3.5e-07	2.75e-06	13	98	KIF18A,CENPE,KIF4A,KIF15,KIF11,KIFC1,KIF22,KIF2C,KIF23,KIF20B,KIF20A,RACGAP1,KIF18B
Pathway	M27650	REACTOME_COPI_DEPENDENT_GOLGI_TO_ER_RETROGRADE_TRAFFIC	Reactome Pathways	3.87e-08	5.56e-05	4.45e-07	3.49e-06	13	100	KIF18A,CENPE,KIF4A,KIF15,KIF11,KIFC1,KIF22,KIF2C,KIF23,KIF20B,KIF20A,RACGAP1,KIF18B
Pathway	M39497	WP_GASTRIC_CANCER_NETWORK_2	WikiPathways	6.87e-08	9.89e-05	7.85e-07	6.16e-06	8	31	DSCC1,UBE2C,RFC3,RFC4,ATAD2,UBE2T,FANCI,TOP2A
Pathway	M27267	REACTOME_TRANSCRIPTIONAL_REGULATION_BY_TP53	Reactome Pathways	7.27e-08	0.000105	8.23e-07	6.46e-06	24	363	BRIP1,CENPJ,E2F7,CHEK1,BLM,FANCD2,AURKA,DNA2,RBL1,BIRC5,RFC2,RFC3,RFC4,CCNA2,CCNB1,CCNE2,FANCI,TPX2,CHEK2,EXO1,CDK1,CDC25C,MAP2K6,AURKB
Pathway	MM15299	REACTOME_PROCESSING_OF_DNA_DOUBLE_STRAND_BREAK_ENDS	Reactome Pathways	8.07e-08	0.000116	9.06e-07	7.11e-06	11	72	BRIP1,CHEK1,BLM,TIMELESS,DNA2,RFC2,RFC3,RFC4,CCNA2,EXO1,CLSPN
Pathway	M9703	BIOCARTA_ATRBRCA_PATHWAY	BioCarta Pathways	9.39e-08	0.000135	1.04e-06	8.15e-06	7	22	CHEK1,FANCA,FANCD2,FANCG,BRCA2,RAD51,CHEK2
Pathway	MM1365	BIOCARTA_G2_PATHWAY	BioCarta Pathways	9.39e-08	0.000135	1.04e-06	8.15e-06	7	22	CDKN2D,CHEK1,PLK1,CCNB1,CDK1,CDC25B,CDC25C
Pathway	MM15371	REACTOME_SWITCHING_OF_ORIGINS_TO_A_POST_REPLICATIVE_STATE	Reactome Pathways	9.79e-08	0.000141	1.08e-06	8.44e-06	12	90	MCM2,MCM3,MCM4,MCM5,MCM6,MCM7,CDT1,UBE2C,CCNA2,ORC1,CCNE2,CDC6
Pathway	M787	REACTOME_POLYMERASE_SWITCHING	Reactome Pathways	1.02e-07	0.000147	1.1e-06	8.66e-06	6	14	POLA2,POLD1,RFC2,RFC3,RFC4,PRIM1
Pathway	MM15372	REACTOME_POLYMERASE_SWITCHING	Reactome Pathways	1.02e-07	0.000147	1.1e-06	8.66e-06	6	14	POLA2,POLD1,RFC2,RFC3,RFC4,PRIM1
Pathway	M47841	KEGG_MEDICUS_REFERENCE_HOMOLOGOUS_RECOMBINATION	KEGG Medicus Pathways	1.17e-07	0.000169	1.26e-06	9.87e-06	8	33	BRCA2,RAD54L,RAD51,POLD1,POLE2,RFC2,RFC3,RFC4
Pathway	M27666	REACTOME_SWITCHING_OF_ORIGINS_TO_A_POST_REPLICATIVE_STATE	Reactome Pathways	1.26e-07	0.000181	1.34e-06	1.05e-05	12	92	MCM2,MCM3,MCM4,MCM5,MCM6,MCM7,CDT1,UBE2C,CCNA2,ORC1,CCNE2,CDC6
Pathway	MM15325	REACTOME_TP53_REGULATES_TRANSCRIPTION_OF_CELL_CYCLE_GENES	Reactome Pathways	1.51e-07	0.000217	1.59e-06	1.25e-05	8	34	CENPJ,E2F7,AURKA,CCNA2,CCNB1,CCNE2,CDK1,CDC25C
Pathway	M4052	REACTOME_TELOMERE_MAINTENANCE	Reactome Pathways	1.52e-07	0.000218	1.59e-06	1.25e-05	13	112	POLA2,BLM,H4C3,FEN1,DSCC1,DNA2,PIF1,POLD1,RFC2,RFC3,RFC4,CCNA2,PRIM1
Pathway	MM14692	REACTOME_ACTIVATION_OF_APC_C_AND_APC_C_CDC20_MEDIATED_DEGRADATION_OF_MITOTIC_PROTEINS	Reactome Pathways	1.64e-07	0.000236	1.71e-06	1.34e-05	11	77	PTTG1,NEK2,PTTG3P,BUB1B,PLK1,UBE2C,CCNA2,CCNB1,CDK1,CDC20,MAD2L1
Pathway	M6729	REACTOME_RECRUITMENT_OF_NUMA_TO_MITOTIC_CENTROSOMES	Reactome Pathways	1.8e-07	0.000259	1.86e-06	1.46e-05	12	95	CENPJ,NDE1,HAUS8,NEK2,PLK1,CNTRL,MZT1,CEP72,CEP135,CEP152,CDK1,PLK4
Pathway	MM15281	REACTOME_HDR_THROUGH_SINGLE_STRAND_ANNEALING_SSA	Reactome Pathways	1.92e-07	0.000277	1.98e-06	1.55e-05	8	35	BRIP1,BLM,DNA2,RAD51,RFC2,RFC3,RFC4,EXO1
Pathway	MM15226	REACTOME_REGULATION_OF_TP53_ACTIVITY	Reactome Pathways	2.07e-07	0.000298	2.11e-06	1.66e-05	15	156	BRIP1,CHEK1,BLM,AURKA,DNA2,RFC2,RFC3,RFC4,CCNA2,TPX2,CHEK2,EXO1,CDK1,MAP2K6,AURKB
Pathway	M27590	REACTOME_PROCESSING_OF_DNA_DOUBLE_STRAND_BREAK_ENDS	Reactome Pathways	2.27e-07	0.000327	2.3e-06	1.81e-05	12	97	BRIP1,CHEK1,BLM,H4C3,TIMELESS,DNA2,RFC2,RFC3,RFC4,CCNA2,EXO1,CLSPN
Pathway	M27614	REACTOME_TP53_REGULATES_TRANSCRIPTION_OF_CELL_CYCLE_GENES	Reactome Pathways	2.44e-07	0.00035	2.45e-06	1.92e-05	9	49	CENPJ,E2F7,AURKA,RBL1,CCNA2,CCNB1,CCNE2,CDK1,CDC25C
Pathway	MM14681	REACTOME_POLYMERASE_SWITCHING_ON_THE_C_STRAND_OF_THE_TELOMERE	Reactome Pathways	2.52e-07	0.000363	2.52e-06	1.98e-05	7	25	POLA2,DSCC1,POLD1,RFC2,RFC3,RFC4,PRIM1
Pathway	MM15715	REACTOME_FACTORS_INVOLVED_IN_MEGAKARYOCYTE_DEVELOPMENT_AND_PLATELET_PRODUCTION	Reactome Pathways	2.55e-07	0.000366	2.52e-06	1.98e-05	13	117	KIF18A,CENPE,KIF4A,KIF15,KIF11,KIFC1,KIF22,KIF2C,KIF23,KIF20B,KIF20A,RACGAP1,KIF18B
Pathway	M27498	REACTOME_REGULATION_OF_TP53_ACTIVITY	Reactome Pathways	2.88e-07	0.000415	2.84e-06	2.23e-05	15	160	BRIP1,CHEK1,BLM,AURKA,DNA2,RFC2,RFC3,RFC4,CCNA2,TPX2,CHEK2,EXO1,CDK1,MAP2K6,AURKB
Pathway	M27568	REACTOME_HDR_THROUGH_SINGLE_STRAND_ANNEALING_SSA	Reactome Pathways	3.06e-07	0.000439	2.99e-06	2.35e-05	8	37	BRIP1,BLM,DNA2,RAD51,RFC2,RFC3,RFC4,EXO1
Pathway	M29583	REACTOME_POLYMERASE_SWITCHING_ON_THE_C_STRAND_OF_THE_TELOMERE	Reactome Pathways	3.4e-07	0.000489	3.3e-06	2.59e-05	7	26	POLA2,DSCC1,POLD1,RFC2,RFC3,RFC4,PRIM1
Pathway	MM15318	REACTOME_FANCONI_ANEMIA_PATHWAY	Reactome Pathways	3.81e-07	0.000548	3.68e-06	2.89e-05	8	38	EME1,FANCA,FANCD2,FANCG,FAAP24,DCLRE1B,UBE2T,FANCI
Pathway	M47830	KEGG_MEDICUS_REFERENCE_LONG_PATCH_BER	KEGG Medicus Pathways	4.02e-07	0.000577	3.85e-06	3.02e-05	6	17	FEN1,POLD1,POLE2,RFC2,RFC3,RFC4
Pathway	M27586	REACTOME_RESOLUTION_OF_D_LOOP_STRUCTURES_THROUGH_SYNTHESIS_DEPENDENT_STRAND_ANNEALING_SDSA	Reactome Pathways	4.51e-07	0.000649	4.27e-06	3.35e-05	7	27	BRIP1,BLM,BRCA2,DNA2,RAD51,RAD51AP1,EXO1
Pathway	M532	REACTOME_G0_AND_EARLY_G1	Reactome Pathways	4.51e-07	0.000649	4.27e-06	3.35e-05	7	27	RBL1,CCNA2,CCNE2,CDK1,CDC6,TOP2A,MYBL2
Pathway	M14990	REACTOME_FANCONI_ANEMIA_PATHWAY	Reactome Pathways	4.72e-07	0.000678	4.43e-06	3.48e-05	8	39	EME1,FANCA,FANCD2,FANCG,FAAP24,DCLRE1B,UBE2T,FANCI
Pathway	MM15366	REACTOME_ORC1_REMOVAL_FROM_CHROMATIN	Reactome Pathways	5.28e-07	0.000759	4.93e-06	3.87e-05	10	69	MCM2,MCM3,MCM4,MCM5,MCM6,MCM7,CDT1,CCNA2,ORC1,CDC6
Pathway	MM14918	REACTOME_ACTIVATION_OF_NIMA_KINASES_NEK9_NEK6_NEK7	Reactome Pathways	5.71e-07	0.000821	5.3e-06	4.16e-05	4	5	PLK1,CCNB1,CCNB2,CDK1
Pathway	M4138	REACTOME_ORC1_REMOVAL_FROM_CHROMATIN	Reactome Pathways	6.94e-07	0.000998	6.4e-06	5.02e-05	10	71	MCM2,MCM3,MCM4,MCM5,MCM6,MCM7,CDT1,CCNA2,ORC1,CDC6
Pathway	M47852	KEGG_MEDICUS_REFERENCE_FANCONI_ANEMIA_PATHWAY	KEGG Medicus Pathways	8.53e-07	0.00123	7.81e-06	6.13e-05	6	19	FANCA,FANCD2,FANCG,FAAP24,UBE2T,FANCI
Pathway	M47572	KEGG_MEDICUS_PATHOGEN_HIV_VPR_TO_CDC25_CELL_CYCLE_G2M	KEGG Medicus Pathways	8.93e-07	0.00128	8.12e-06	6.38e-05	5	11	CHEK1,CCNB1,CCNB2,CDK1,CDC25C
Pathway	MM14979	REACTOME_RECRUITMENT_OF_NUMA_TO_MITOTIC_CENTROSOMES	Reactome Pathways	9.26e-07	0.00133	8.37e-06	6.57e-05	11	91	CENPJ,NDE1,HAUS8,NEK2,PLK1,MZT1,CEP72,CEP135,CEP152,CDK1,PLK4
Pathway	MM15497	REACTOME_GOLGI_TO_ER_RETROGRADE_TRANSPORT	Reactome Pathways	9.48e-07	0.00136	8.52e-06	6.69e-05	13	131	KIF18A,CENPE,KIF4A,KIF15,KIF11,KIFC1,KIF22,KIF2C,KIF23,KIF20B,KIF20A,RACGAP1,KIF18B
Pathway	MM14960	REACTOME_TRANSCRIPTIONAL_REGULATION_BY_TP53	Reactome Pathways	1.06e-06	0.00153	9.47e-06	7.43e-05	20	305	BRIP1,CENPJ,E2F7,CHEK1,BLM,AURKA,DNA2,RFC2,RFC3,RFC4,CCNA2,CCNB1,CCNE2,TPX2,CHEK2,EXO1,CDK1,CDC25C,MAP2K6,AURKB
Pathway	M47875	KEGG_MEDICUS_REFERENCE_CONDENSIN_LOADING	KEGG Medicus Pathways	1.2e-06	0.00173	1.06e-05	8.31e-05	6	20	KIF4A,NCAPG,NCAPD2,SMC4,NCAPH,TOP2A
Pathway	MM15230	REACTOME_PCNA_DEPENDENT_LONG_PATCH_BASE_EXCISION_REPAIR	Reactome Pathways	1.2e-06	0.00173	1.06e-05	8.31e-05	6	20	FEN1,POLD1,POLE2,RFC2,RFC3,RFC4
Pathway	M27751	REACTOME_GOLGI_TO_ER_RETROGRADE_TRANSPORT	Reactome Pathways	1.23e-06	0.00177	1.08e-05	8.46e-05	13	134	KIF18A,CENPE,KIF4A,KIF15,KIF11,KIFC1,KIF22,KIF2C,KIF23,KIF20B,KIF20A,RACGAP1,KIF18B
Pathway	M242	PID_AURORA_A_PATHWAY	PID Pathways	1.26e-06	0.0018	1.09e-05	8.53e-05	7	31	DLGAP5,AURKA,TACC3,BIRC5,TPX2,CDC25B,AURKB
Pathway	MM15260	REACTOME_TERMINATION_OF_TRANSLESION_DNA_SYNTHESIS	Reactome Pathways	1.26e-06	0.0018	1.09e-05	8.53e-05	7	31	PCLAF,UBA7,POLD1,POLE2,RFC2,RFC3,RFC4
Pathway	M27538	REACTOME_TERMINATION_OF_TRANSLESION_DNA_SYNTHESIS	Reactome Pathways	1.58e-06	0.00227	1.36e-05	0.000107	7	32	PCLAF,UBA7,POLD1,POLE2,RFC2,RFC3,RFC4
Pathway	M27505	REACTOME_PCNA_DEPENDENT_LONG_PATCH_BASE_EXCISION_REPAIR	Reactome Pathways	1.65e-06	0.00238	1.42e-05	0.000111	6	21	FEN1,POLD1,POLE2,RFC2,RFC3,RFC4
Pathway	M47877	KEGG_MEDICUS_REFERENCE_INACTIVATION_OF_CONDENSIN_I	KEGG Medicus Pathways	1.69e-06	0.00243	1.44e-05	0.000113	4	6	NCAPG,NCAPD2,SMC4,NCAPH
Pathway	M27478	REACTOME_ANCHORING_OF_THE_BASAL_BODY_TO_THE_PLASMA_MEMBRANE	Reactome Pathways	1.76e-06	0.00254	1.49e-05	0.000117	11	97	CENPJ,NDE1,HAUS8,NEK2,PLK1,CNTRL,CEP72,CEP135,CEP152,CDK1,PLK4
Pathway	M19	PID_P73PATHWAY	PID Pathways	1.9e-06	0.00273	1.6e-05	0.000126	10	79	CHEK1,BRCA2,BUB1,PLK1,RAD51,CCNA2,CCNB1,CCNE2,HEY2,CDK1
Pathway	MM15432	REACTOME_DNA_DAMAGE_BYPASS	Reactome Pathways	2.12e-06	0.00305	1.77e-05	0.000139	8	47	PCLAF,UBA7,POLD1,POLE2,DTL,RFC2,RFC3,RFC4
Pathway	MM15360	REACTOME_ASSEMBLY_OF_THE_PRE_REPLICATIVE_COMPLEX	Reactome Pathways	2.4e-06	0.00345	1.99e-05	0.000156	10	81	MCM2,MCM3,MCM4,MCM5,MCM6,MCM7,CDT1,UBE2C,ORC1,CDC6
Pathway	M27708	REACTOME_CHK1_CHK2_CDS1_MEDIATED_INACTIVATION_OF_CYCLIN_B_CDK1_COMPLEX	Reactome Pathways	2.41e-06	0.00347	1.99e-05	0.000156	5	13	CHEK1,CCNB1,CHEK2,CDK1,CDC25C
Pathway	M27698	REACTOME_DNA_DAMAGE_BYPASS	Reactome Pathways	2.5e-06	0.0036	2.06e-05	0.000161	8	48	PCLAF,UBA7,POLD1,POLE2,DTL,RFC2,RFC3,RFC4
Pathway	M39668	WP_DNA_MISMATCH_REPAIR	WikiPathways	2.98e-06	0.00429	2.44e-05	0.000191	6	23	POLD1,POLE2,RFC2,RFC3,RFC4,EXO1
Pathway	M941	REACTOME_FACTORS_INVOLVED_IN_MEGAKARYOCYTE_DEVELOPMENT_AND_PLATELET_PRODUCTION	Reactome Pathways	3.42e-06	0.00491	2.78e-05	0.000218	14	170	KIF18A,CENPE,KIF4A,KIF15,H3C2,KIF11,KIFC1,KIF22,KIF2C,KIF23,KIF20B,KIF20A,RACGAP1,KIF18B
Pathway	MM15373	REACTOME_PROCESSIVE_SYNTHESIS_ON_THE_LAGGING_STRAND	Reactome Pathways	3.69e-06	0.00531	2.99e-05	0.000234	5	14	POLA2,FEN1,DNA2,POLD1,PRIM1
Pathway	M3578	KEGG_PROGESTERONE_MEDIATED_OOCYTE_MATURATION	KEGG Legacy Pathways	3.75e-06	0.00539	3.01e-05	0.000236	10	85	ADCY3,BUB1,PLK1,CCNA2,CCNB1,CCNB2,CDK1,CDC25B,CDC25C,MAD2L1
Pathway	M47573	KEGG_MEDICUS_REFERENCE_WEE1_CELL_CYCLE_G2_M	KEGG Medicus Pathways	3.88e-06	0.00558	3.08e-05	0.000242	4	7	CHEK1,CCNB1,CCNB2,CDK1
Pathway	M27213	REACTOME_ACTIVATION_OF_NIMA_KINASES_NEK9_NEK6_NEK7	Reactome Pathways	3.88e-06	0.00558	3.08e-05	0.000242	4	7	PLK1,CCNB1,CCNB2,CDK1
Pathway	M39339	WP_DNA_DAMAGE_RESPONSE	WikiPathways	4.87e-06	0.007	3.84e-05	0.000302	9	69	CHEK1,FANCD2,RAD51,CCNB1,CCNB2,CCNE2,CHEK2,CDK1,CDC25C
Pathway	MM14481	REACTOME_RESOLUTION_OF_AP_SITES_VIA_THE_MULTIPLE_NUCLEOTIDE_PATCH_REPLACEMENT_PATHWAY	Reactome Pathways	5.07e-06	0.00729	3.96e-05	0.000311	6	25	FEN1,POLD1,POLE2,RFC2,RFC3,RFC4
Pathway	M541	REACTOME_RESOLUTION_OF_AP_SITES_VIA_THE_MULTIPLE_NUCLEOTIDE_PATCH_REPLACEMENT_PATHWAY	Reactome Pathways	5.07e-06	0.00729	3.96e-05	0.000311	6	25	FEN1,POLD1,POLE2,RFC2,RFC3,RFC4
Pathway	MM14475	REACTOME_TRANSLESION_SYNTHESIS_BY_Y_FAMILY_DNA_POLYMERASES_BYPASSES_LESIONS_ON_DNA_TEMPLATE	Reactome Pathways	5.39e-06	0.00775	4.19e-05	0.000329	7	38	PCLAF,UBA7,POLD1,POLE2,RFC2,RFC3,RFC4
Pathway	M744	REACTOME_PROCESSIVE_SYNTHESIS_ON_THE_LAGGING_STRAND	Reactome Pathways	5.46e-06	0.00785	4.22e-05	0.000331	5	15	POLA2,FEN1,DNA2,POLD1,PRIM1
Pathway	M26897	REACTOME_TRANSLESION_SYNTHESIS_BY_Y_FAMILY_DNA_POLYMERASES_BYPASSES_LESIONS_ON_DNA_TEMPLATE	Reactome Pathways	6.47e-06	0.0093	4.94e-05	0.000388	7	39	PCLAF,UBA7,POLD1,POLE2,RFC2,RFC3,RFC4
Pathway	MM15429	REACTOME_BASE_EXCISION_REPAIR	Reactome Pathways	6.47e-06	0.0093	4.94e-05	0.000388	7	39	FEN1,POLD1,POLE2,RFC2,RFC3,RFC4,NEIL3
Pathway	M47826	KEGG_MEDICUS_REFERENCE_MISMATCH_REPAIR	KEGG Medicus Pathways	6.49e-06	0.00933	4.94e-05	0.000388	6	26	POLD1,POLE2,RFC2,RFC3,RFC4,EXO1
Pathway	M39598	WP_DNA_IR_DOUBLE_STRAND_BREAKS_AND_CELLULAR_RESPONSE_VIA_ATM	WikiPathways	7.22e-06	0.0104	5.47e-05	0.000429	8	55	CHEK1,BLM,FANCD2,BRCA2,RAD51,CHEK2,EXO1,CDC25C
Pathway	MM1553	BIOCARTA_CDC25_PATHWAY	BioCarta Pathways	7.65e-06	0.011	5.73e-05	0.00045	4	8	CHEK1,CDK1,CDC25B,CDC25C
Pathway	MM14895	REACTOME_CONDENSATION_OF_PROMETAPHASE_CHROMOSOMES	Reactome Pathways	7.65e-06	0.011	5.73e-05	0.00045	4	8	NCAPG,NCAPD2,SMC4,NCAPH
Pathway	M39433	WP_ATM_SIGNALING_PATHWAY	WikiPathways	7.71e-06	0.0111	5.74e-05	0.00045	7	40	CHEK1,FANCD2,RAD51,CCNB1,CHEK2,CDK1,CDC25C
Pathway	M39524	WP_MIRNA_REGULATION_OF_DNA_DAMAGE_RESPONSE	WikiPathways	7.81e-06	0.0112	5.74e-05	0.00045	9	73	CHEK1,FANCD2,RAD51,CCNB1,CCNB2,CCNE2,CHEK2,CDK1,CDC25C
Pathway	M47869	KEGG_MEDICUS_REFERENCE_COHESIN_DISSOCIATION_IN_PROPHASE	KEGG Medicus Pathways	7.82e-06	0.0112	5.74e-05	0.00045	5	16	SGO1,PLK1,CDK1,CDCA5,AURKB
Pathway	M47854	KEGG_MEDICUS_REFERENCE_HOMOLOGOUS_RECOMBINATION_IN_ICLR	KEGG Medicus Pathways	7.82e-06	0.0112	5.74e-05	0.00045	5	16	BRIP1,FANCD2,HROB,BRCA2,FANCI
Pathway	M11675	KEGG_HOMOLOGOUS_RECOMBINATION	KEGG Legacy Pathways	1.03e-05	0.0148	7.52e-05	0.00059	6	28	EME1,BLM,BRCA2,RAD54L,RAD51,POLD1
Pathway	MM15207	REACTOME_ANCHORING_OF_THE_BASAL_BODY_TO_THE_PLASMA_MEMBRANE	Reactome Pathways	1.24e-05	0.0178	9e-05	0.000706	10	97	CENPJ,NDE1,HAUS8,NEK2,PLK1,CEP72,CEP135,CEP152,CDK1,PLK4
Pathway	MM14476	REACTOME_RECOGNITION_OF_DNA_DAMAGE_BY_PCNA_CONTAINING_REPLICATION_COMPLEX	Reactome Pathways	1.28e-05	0.0184	9.24e-05	0.000725	6	29	POLD1,POLE2,DTL,RFC2,RFC3,RFC4
Pathway	M22031	BIOCARTA_CDC25_PATHWAY	BioCarta Pathways	1.36e-05	0.0195	9.66e-05	0.000758	4	9	CHEK1,CDK1,CDC25B,CDC25C
Pathway	M47585	KEGG_MEDICUS_REFERENCE_ATR_P21_CELL_CYCLE_G2_M	KEGG Medicus Pathways	1.36e-05	0.0195	9.66e-05	0.000758	4	9	CHEK1,CCNB1,CCNB2,CDK1
Pathway	MM1488	BIOCARTA_RANMS_PATHWAY	BioCarta Pathways	1.36e-05	0.0195	9.66e-05	0.000758	4	9	AURKA,KIF15,KPNA2,TPX2
Pathway	M27633	REACTOME_TP53_REGULATES_TRANSCRIPTION_OF_GENES_INVOLVED_IN_G2_CELL_CYCLE_ARREST	Reactome Pathways	1.49e-05	0.0214	0.000105	0.000827	5	18	AURKA,RBL1,CCNB1,CDK1,CDC25C
Pathway	M26898	REACTOME_RECOGNITION_OF_DNA_DAMAGE_BY_PCNA_CONTAINING_REPLICATION_COMPLEX	Reactome Pathways	1.57e-05	0.0226	0.000111	0.00087	6	30	POLD1,POLE2,DTL,RFC2,RFC3,RFC4
Pathway	MM1341	BIOCARTA_SRCRPTP_PATHWAY	BioCarta Pathways	2.23e-05	0.032	0.000156	0.00122	4	10	CCNB1,CDK1,CDC25B,CDC25C
Pathway	M17370	BIOCARTA_RANMS_PATHWAY	BioCarta Pathways	2.23e-05	0.032	0.000156	0.00122	4	10	AURKA,KIF15,KPNA2,TPX2
Pathway	MM15852	WP_P53_SIGNALING	WikiPathways	2.55e-05	0.0367	0.000177	0.00139	8	65	CHEK1,RRM2,GTSE1,CCNB1,CCNB2,CCNE2,CHEK2,CDK1
Pathway	M47582	KEGG_MEDICUS_REFERENCE_SPINDLE_ASSEMBLY_CHECKPOINT_SIGNALING	KEGG Medicus Pathways	3.38e-05	0.0485	0.000232	0.00182	5	21	PTTG1,BUB1B,CDC20,ESPL1,MAD2L1
Pathway	MM15303	REACTOME_GAP_FILLING_DNA_REPAIR_SYNTHESIS_AND_LIGATION_IN_GG_NER	Reactome Pathways	3.38e-05	0.0485	0.000232	0.00182	5	21	POLD1,POLE2,RFC2,RFC3,RFC4
Pathway	M10994	BIOCARTA_SRCRPTP_PATHWAY	BioCarta Pathways	3.45e-05	0.0496	0.000233	0.00183	4	11	CCNB1,CDK1,CDC25B,CDC25C
Pathway	M47859	KEGG_MEDICUS_REFERENCE_OKAZAKI_FRAGMENT_MATURATION	KEGG Medicus Pathways	3.45e-05	0.0496	0.000233	0.00183	4	11	FEN1,DNA2,RNASEH2A,POLD1
Pathway	M13022	BIOCARTA_PTC1_PATHWAY	BioCarta Pathways	3.45e-05	0.0496	0.000233	0.00183	4	11	CCNB1,CDK1,CDC25B,CDC25C
Pathway	MM1499	BIOCARTA_PTC1_PATHWAY	BioCarta Pathways	3.45e-05	0.0496	0.000233	0.00183	4	11	CCNB1,CDK1,CDC25B,CDC25C
Pathway	M6370	KEGG_P53_SIGNALING_PATHWAY	KEGG Legacy Pathways	3.56e-05	0.0512	0.000239	0.00188	8	68	CHEK1,RRM2,GTSE1,CCNB1,CCNB2,CCNE2,CHEK2,CDK1
Pathway	M6768	REACTOME_E2F_MEDIATED_REGULATION_OF_DNA_REPLICATION	Reactome Pathways	4.3e-05	0.0619	0.000288	0.00226	5	22	POLA2,CCNB1,ORC1,PRIM1,CDK1
Pathway	M41806	REACTOME_RHOB_GTPASE_CYCLE	Reactome Pathways	4.41e-05	0.0633	0.000293	0.0023	8	70	NET1,ANLN,DIAPH3,IQGAP3,ECT2,CIT,RACGAP1,DEPDC1B
Pathway	MM1466	BIOCARTA_RB_PATHWAY	BioCarta Pathways	5.1e-05	0.0733	0.000336	0.00264	4	12	CHEK1,CDK1,CDC25B,CDC25C
Pathway	MM15443	REACTOME_CHK1_CHK2_CDS1_MEDIATED_INACTIVATION_OF_CYCLIN_B_CDK1_COMPLEX	Reactome Pathways	5.1e-05	0.0733	0.000336	0.00264	4	12	CCNB1,CHEK2,CDK1,CDC25C
Pathway	MM15356	REACTOME_INTRA_GOLGI_AND_RETROGRADE_GOLGI_TO_ER_TRAFFIC	Reactome Pathways	5.21e-05	0.0749	0.000342	0.00268	13	189	KIF18A,CENPE,KIF4A,KIF15,KIF11,KIFC1,KIF22,KIF2C,KIF23,KIF20B,KIF20A,RACGAP1,KIF18B
Pathway	M17770	BIOCARTA_CELLCYCLE_PATHWAY	BioCarta Pathways	5.42e-05	0.0779	0.000352	0.00277	5	23	CDKN2C,CDKN2D,RBL1,CCNB1,CDK1
Pathway	M13515	KEGG_MISMATCH_REPAIR	KEGG Legacy Pathways	5.42e-05	0.0779	0.000352	0.00277	5	23	POLD1,RFC2,RFC3,RFC4,EXO1
Pathway	MM14855	REACTOME_MHC_CLASS_II_ANTIGEN_PRESENTATION	Reactome Pathways	5.9e-05	0.0849	0.000382	0.003	10	116	KIF18A,CENPE,KIF4A,KIF15,KIF11,KIF22,KIF2C,KIF23,KIF20A,RACGAP1
Pathway	MM14602	REACTOME_POLO_LIKE_KINASE_MEDIATED_EVENTS	Reactome Pathways	6.14e-05	0.0884	0.000393	0.00308	3	5	PLK1,FOXM1,CDC25C
Pathway	M27669	REACTOME_G2_M_DNA_REPLICATION_CHECKPOINT	Reactome Pathways	6.14e-05	0.0884	0.000393	0.00308	3	5	CCNB1,CCNB2,CDK1
Pathway	MM15382	REACTOME_G2_M_DNA_REPLICATION_CHECKPOINT	Reactome Pathways	6.14e-05	0.0884	0.000393	0.00308	3	5	CCNB1,CCNB2,CDK1
Pathway	M27701	REACTOME_RESOLUTION_OF_ABASIC_SITES_AP_SITES	Reactome Pathways	6.46e-05	0.0929	0.000411	0.00323	6	38	FEN1,POLD1,POLE2,RFC2,RFC3,RFC4
Pathway	MM1376	BIOCARTA_CELLCYCLE_PATHWAY	BioCarta Pathways	6.74e-05	0.0969	0.000427	0.00335	5	24	CDKN2C,CDKN2D,RBL1,CCNB1,CDK1
Pathway	MM1363	BIOCARTA_MCM_PATHWAY	BioCarta Pathways	7.26e-05	0.104	0.000456	0.00358	4	13	MCM4,MCM6,MCM7,CDC6
Pathway	M18159	BIOCARTA_RB_PATHWAY	BioCarta Pathways	7.26e-05	0.104	0.000456	0.00358	4	13	CHEK1,CDK1,CDC25B,CDC25C
Pathway	M27593	REACTOME_GAP_FILLING_DNA_REPAIR_SYNTHESIS_AND_LIGATION_IN_GG_NER	Reactome Pathways	8.3e-05	0.119	0.000519	0.00407	5	25	POLD1,POLE2,RFC2,RFC3,RFC4
Pathway	M26983	REACTOME_GOLGI_CISTERNAE_PERICENTRIOLAR_STACK_REORGANIZATION	Reactome Pathways	0.0001	0.144	0.000623	0.00489	4	14	PLK1,CCNB1,CCNB2,CDK1
Pathway	MM14697	REACTOME_APC_CDC20_MEDIATED_DEGRADATION_OF_NEK2A	Reactome Pathways	0.000101	0.146	0.000624	0.0049	5	26	NEK2,BUB1B,UBE2C,CDC20,MAD2L1
Pathway	M1079	REACTOME_APC_CDC20_MEDIATED_DEGRADATION_OF_NEK2A	Reactome Pathways	0.000101	0.146	0.000624	0.0049	5	26	NEK2,BUB1B,UBE2C,CDC20,MAD2L1
Pathway	M27654	REACTOME_INTRA_GOLGI_AND_RETROGRADE_GOLGI_TO_ER_TRAFFIC	Reactome Pathways	0.000108	0.155	0.000663	0.00521	13	203	KIF18A,CENPE,KIF4A,KIF15,KIF11,KIFC1,KIF22,KIF2C,KIF23,KIF20B,KIF20A,RACGAP1,KIF18B
Pathway	M705	REACTOME_MHC_CLASS_II_ANTIGEN_PRESENTATION	Reactome Pathways	0.000119	0.171	0.000726	0.0057	10	126	KIF18A,CENPE,KIF4A,KIF15,KIF11,KIF22,KIF2C,KIF23,KIF20A,RACGAP1
Pathway	M47876	KEGG_MEDICUS_REFERENCE_MODIFYING_OF_CONDENSIN_II_SUBUNITS	KEGG Medicus Pathways	0.000121	0.174	0.000738	0.0058	3	6	PLK1,CDK1,AURKB
Pathway	M39628	WP_INTEGRATED_CANCER_PATHWAY	WikiPathways	0.000151	0.216	0.000913	0.00717	6	44	CHEK1,BLM,PLK1,CHEK2,CDK1,CDC25B
Pathway	M26940	REACTOME_TRANSCRIPTION_OF_E2F_TARGETS_UNDER_NEGATIVE_CONTROL_BY_P107_RBL1_AND_P130_RBL2_IN_COMPLEX_WITH_HDAC1	Reactome Pathways	0.000177	0.254	0.00107	0.00838	4	16	RBL1,CCNA2,CDK1,MYBL2
Pathway	M47888	KEGG_MEDICUS_REFERENCE_DYNEIN_RECRUITMENT_TO_THE_KINETOCHORE	KEGG Medicus Pathways	0.000206	0.297	0.00124	0.00974	5	30	KNTC1,NDE1,CENPF,BUB1,ZWILCH
Pathway	MM15335	REACTOME_TP53_REGULATES_TRANSCRIPTION_OF_GENES_INVOLVED_IN_G2_CELL_CYCLE_ARREST	Reactome Pathways	0.000209	0.301	0.00125	0.00984	3	7	AURKA,CCNB1,CDK1
Pathway	M47887	KEGG_MEDICUS_REFERENCE_DISASSEMBLY_OF_MCC	KEGG Medicus Pathways	0.000228	0.328	0.00135	0.0106	4	17	TRIP13,BUB1B,CDC20,MAD2L1
Pathway	MM14682	REACTOME_PROCESSIVE_SYNTHESIS_ON_THE_C_STRAND_OF_THE_TELOMERE	Reactome Pathways	0.000228	0.328	0.00135	0.0106	4	17	BLM,FEN1,DNA2,POLD1
Pathway	MM14920	REACTOME_INITIATION_OF_NUCLEAR_ENVELOPE_NE_REFORMATION	Reactome Pathways	0.000228	0.328	0.00135	0.0106	4	17	VRK1,CCNB1,CCNB2,CDK1
Pathway	M2158	REACTOME_BASE_EXCISION_REPAIR	Reactome Pathways	0.000263	0.378	0.00155	0.0122	8	90	H4C3,FEN1,POLD1,POLE2,RFC2,RFC3,RFC4,NEIL3
Pathway	MM15596	REACTOME_RHOB_GTPASE_CYCLE	Reactome Pathways	0.000283	0.406	0.00166	0.013	7	69	NET1,ANLN,DIAPH3,IQGAP3,ECT2,RACGAP1,DEPDC1B
Pathway	M22021	BIOCARTA_PLK3_PATHWAY	BioCarta Pathways	0.00033	0.475	0.00189	0.0148	3	8	CHEK1,CHEK2,CDC25C
Pathway	M22050	BIOCARTA_BARD1_PATHWAY	BioCarta Pathways	0.00033	0.475	0.00189	0.0148	3	8	FANCA,FANCD2,FANCG
Pathway	MM15367	REACTOME_DNA_REPLICATION_INITIATION	Reactome Pathways	0.00033	0.475	0.00189	0.0148	3	8	POLA2,POLE2,PRIM1
Pathway	M42556	WP_SERINE_METABOLISM	WikiPathways	0.00033	0.475	0.00189	0.0148	3	8	PHGDH,DHFR,SHMT1
Pathway	M27664	REACTOME_DNA_REPLICATION_INITIATION	Reactome Pathways	0.00033	0.475	0.00189	0.0148	3	8	POLA2,POLE2,PRIM1
Pathway	M10154	SA_G2_AND_M_PHASES	Canonical Pathways	0.00033	0.475	0.00189	0.0148	3	8	CHEK1,CDK1,CDC25B
Pathway	M29617	REACTOME_INITIATION_OF_NUCLEAR_ENVELOPE_NE_REFORMATION	Reactome Pathways	0.00036	0.518	0.00205	0.0161	4	19	VRK1,CCNB1,CCNB2,CDK1
Pathway	M27029	REACTOME_PROCESSIVE_SYNTHESIS_ON_THE_C_STRAND_OF_THE_TELOMERE	Reactome Pathways	0.00036	0.518	0.00205	0.0161	4	19	BLM,FEN1,DNA2,POLD1
Pathway	M27826	REACTOME_TRANSCRIPTIONAL_REGULATION_BY_E2F6	Reactome Pathways	0.000379	0.545	0.00215	0.0168	5	34	CHEK1,RRM2,EZH2,CDC7,RAD51
Pathway	MM14678	REACTOME_APC_C_CDH1_MEDIATED_DEGRADATION_OF_CDC20_AND_OTHER_APC_C_CDH1_TARGETED_PROTEINS_IN_LATE_MITOSIS_EARLY_G1	Reactome Pathways	0.000436	0.627	0.00246	0.0193	7	74	PTTG1,AURKA,PTTG3P,PLK1,UBE2C,CDC20,AURKB
Pathway	MM14690	REACTOME_PHOSPHORYLATION_OF_THE_APC_C	Reactome Pathways	0.000444	0.638	0.00248	0.0195	4	20	PLK1,UBE2C,CCNB1,CDK1
Pathway	M1050	REACTOME_PHOSPHORYLATION_OF_THE_APC_C	Reactome Pathways	0.000444	0.638	0.00248	0.0195	4	20	PLK1,UBE2C,CCNB1,CDK1
Pathway	M41805	REACTOME_RHOA_GTPASE_CYCLE	Reactome Pathways	0.000463	0.666	0.00258	0.0203	10	149	NET1,ARHGAP11A,ANLN,DIAPH3,ARHGAP11B,IQGAP3,ECT2,CIT,RACGAP1,DEPDC1B
Pathway	M5756	REACTOME_E2F_ENABLED_INHIBITION_OF_PRE_REPLICATION_COMPLEX_FORMATION	Reactome Pathways	0.000488	0.702	0.0027	0.0212	3	9	CCNB1,ORC1,CDK1
Pathway	MM15337	REACTOME_TP53_REGULATES_TRANSCRIPTION_OF_GENES_INVOLVED_IN_G1_CELL_CYCLE_ARREST	Reactome Pathways	0.000488	0.702	0.0027	0.0212	3	9	E2F7,CCNA2,CCNE2
Pathway	M489	REACTOME_INHIBITION_OF_THE_PROTEOLYTIC_ACTIVITY_OF_APC_C_REQUIRED_FOR_THE_ONSET_OF_ANAPHASE_BY_MITOTIC_SPINDLE_CHECKPOINT_COMPONENTS	Reactome Pathways	0.000541	0.777	0.00297	0.0233	4	21	BUB1B,UBE2C,CDC20,MAD2L1
Pathway	MM14560	REACTOME_INHIBITION_OF_THE_PROTEOLYTIC_ACTIVITY_OF_APC_C_REQUIRED_FOR_THE_ONSET_OF_ANAPHASE_BY_MITOTIC_SPINDLE_CHECKPOINT_COMPONENTS	Reactome Pathways	0.000541	0.777	0.00297	0.0233	4	21	BUB1B,UBE2C,CDC20,MAD2L1
Pathway	MM1344	BIOCARTA_AKAP95_PATHWAY	BioCarta Pathways	0.000688	0.99	0.00375	0.0294	3	10	NCAPD2,CCNB1,CDK1
Pathway	M27176	REACTOME_MASTL_FACILITATES_MITOTIC_PROGRESSION	Reactome Pathways	0.000688	0.99	0.00375	0.0294	3	10	CCNB1,MASTL,CDK1
Pathway	M47909	KEGG_MEDICUS_REFERENCE_MICROTUBULE_DEPOLYMERIZATION	KEGG Medicus Pathways	0.000777	1	0.00422	0.0331	4	23	AURKA,KIF2C,KIF18B,AURKB
Pathway	M48083	WP_NF1_COPY_NUMBER_VARIATION_SYNDROME	WikiPathways	0.000898	1	0.00485	0.0381	8	108	H3C2,H4C3,RAD51,RFC2,RFC3,RFC4,CCNA2,CCNE2
Pathway	MM14675	REACTOME_APC_C_CDC20_MEDIATED_DEGRADATION_OF_CYCLIN_B	Reactome Pathways	0.000919	1	0.00489	0.0384	4	24	UBE2C,CCNB1,CDK1,CDC20
Pathway	M1039	REACTOME_APC_C_CDC20_MEDIATED_DEGRADATION_OF_CYCLIN_B	Reactome Pathways	0.000919	1	0.00489	0.0384	4	24	UBE2C,CCNB1,CDK1,CDC20
Pathway	M27595	REACTOME_DUAL_INCISION_IN_GG_NER	Reactome Pathways	0.000919	1	0.00489	0.0384	5	41	POLD1,POLE2,RFC2,RFC3,RFC4
Pathway	MM15306	REACTOME_DUAL_INCISION_IN_GG_NER	Reactome Pathways	0.000919	1	0.00489	0.0384	5	41	POLD1,POLE2,RFC2,RFC3,RFC4
Pathway	M5731	BIOCARTA_AKAP95_PATHWAY	BioCarta Pathways	0.000933	1	0.00495	0.0389	3	11	NCAPD2,CCNB1,CDK1
Pathway	MM16642	WP_COMPREHENSIVE_IL_17A_SIGNALING	WikiPathways	0.00107	1	0.00568	0.0445	8	111	MCM2,MCM3,MCM4,MCM5,MCM6,MCM7,MKI67,ORC1
Pathway	M1011	REACTOME_MEIOTIC_RECOMBINATION	Reactome Pathways	0.00108	1	0.00568	0.0446	7	86	MND1,BLM,BRCA2,H3C2,H4C3,PSMC3IP,RAD51
Pathway	M27188	REACTOME_CELLULAR_SENESCENCE	Reactome Pathways	0.00114	1	0.00598	0.047	11	197	CDKN2C,CDKN2D,EZH2,H3C2,H4C3,UBE2C,CCNA2,CCNE2,H1-3,H1-5,MAP2K6
Pathway	M27569	REACTOME_HDR_THROUGH_MMEJ_ALT_NHEJ	Reactome Pathways	0.00123	1	0.00635	0.0498	3	12	BRCA2,FEN1,POLQ
Pathway	MM15282	REACTOME_HDR_THROUGH_MMEJ_ALT_NHEJ	Reactome Pathways	0.00123	1	0.00635	0.0498	3	12	BRCA2,FEN1,POLQ
Pathway	M45558	WP_PTDINS_4_5_P2_IN_CYTOKINESIS_PATHWAY	WikiPathways	0.00123	1	0.00635	0.0498	3	12	ANLN,KIF23,RACGAP1
Pathway	MM14554	REACTOME_APOPTOSIS_INDUCED_DNA_FRAGMENTATION	Reactome Pathways	0.00123	1	0.00635	0.0498	3	12	HMGB2,H1-3,H1-5
Pathway	M18937	KEGG_NUCLEOTIDE_EXCISION_REPAIR	KEGG Legacy Pathways	0.00127	1	0.00654	0.0513	5	44	POLD1,POLE2,RFC2,RFC3,RFC4
Pathway	M39847	WP_NUCLEOTIDE_EXCISION_REPAIR	WikiPathways	0.00127	1	0.00654	0.0513	5	44	POLD1,POLE2,RFC2,RFC3,RFC4
Pathway	MM15576	REACTOME_RHOA_GTPASE_CYCLE	Reactome Pathways	0.00133	1	0.00677	0.0531	9	142	NET1,ARHGAP11A,ANLN,DIAPH3,ARHGAP11B,IQGAP3,ECT2,RACGAP1,DEPDC1B
Pathway	M27660	REACTOME_MITOTIC_PROPHASE	Reactome Pathways	0.00133	1	0.00677	0.0531	9	142	H3C2,H4C3,PLK1,VRK1,SMC4,CCNB1,CCNB2,MASTL,CDK1
Pathway	M27472	REACTOME_CILIUM_ASSEMBLY	Reactome Pathways	0.00134	1	0.00681	0.0535	11	201	CENPJ,NDE1,HAUS8,NEK2,PLK1,CNTRL,CEP72,CEP135,CEP152,CDK1,PLK4
Pathway	M39518	WP_ATM_SIGNALING_IN_DEVELOPMENT_AND_DISEASE	WikiPathways	0.00141	1	0.00714	0.056	5	45	CHEK1,BUB1,CHEK2,CDK1,AURKB
Pathway	MM14904	REACTOME_DNA_DAMAGE_TELOMERE_STRESS_INDUCED_SENESCENCE	Reactome Pathways	0.00145	1	0.00733	0.0575	4	27	CCNA2,CCNE2,H1-3,H1-5
Pathway	M48057	WP_PRIMARY_OVARIAN_INSUFFICIENCY	WikiPathways	0.00147	1	0.00736	0.0578	10	173	MND1,FANCA,BLM,FANCG,BRCA2,PSMC3IP,WDR62,RAD51,SELENBP1,EXO1
Pathway	M39710	WP_TRANS_SULFURATION_ONE_CARBON_METABOLISM_AND_RELATED_PATHWAYS	WikiPathways	0.00149	1	0.00747	0.0587	6	67	MAT1A,CHDH,PHGDH,DHFR,PCYT1B,SHMT1
Pathway	M39566	WP_MICROTUBULE_CYTOSKELETON_REGULATION	WikiPathways	0.00156	1	0.0077	0.0604	5	46	KIF2C,DPYSL2,STMN1,CDK1,AURKB
Pathway	M27397	REACTOME_SUMOYLATION_OF_DNA_REPLICATION_PROTEINS	Reactome Pathways	0.00156	1	0.0077	0.0604	5	46	AURKA,BIRC5,CDCA8,TOP2A,AURKB
Pathway	MM1537	BIOCARTA_EFP_PATHWAY	BioCarta Pathways	0.00157	1	0.0077	0.0604	3	13	CCNB1,CCNB2,CDK1
Pathway	M39712	WP_HOMOLOGOUS_RECOMBINATION	WikiPathways	0.00157	1	0.0077	0.0604	3	13	BRCA2,RAD51,POLD1
Pathway	MM15363	REACTOME_MITOTIC_TELOPHASE_CYTOKINESIS	Reactome Pathways	0.00157	1	0.0077	0.0604	3	13	PLK1,KIF23,KIF20A
Pathway	M1018	REACTOME_APOPTOSIS_INDUCED_DNA_FRAGMENTATION	Reactome Pathways	0.00157	1	0.0077	0.0604	3	13	HMGB2,H1-3,H1-5
Pathway	M27661	REACTOME_MITOTIC_TELOPHASE_CYTOKINESIS	Reactome Pathways	0.00157	1	0.0077	0.0604	3	13	PLK1,KIF23,KIF20A
Pathway	MM14901	REACTOME_CELLULAR_SENESCENCE	Reactome Pathways	0.0016	1	0.0078	0.0612	7	92	EZH2,UBE2C,CCNA2,CCNE2,H1-3,H1-5,MAP2K6
Pathway	M29724	REACTOME_CYCLIN_D_ASSOCIATED_EVENTS_IN_G1	Reactome Pathways	0.00172	1	0.00835	0.0655	5	47	CDKN2C,CDKN2D,CKS1B,RBL1,CCNE2
Pathway	M258	PID_BARD1_PATHWAY	PID Pathways	0.00191	1	0.00921	0.0723	4	29	FANCA,FANCD2,FANCG,RAD51
Pathway	M39471	WP_ONE_CARBON_METABOLISM	WikiPathways	0.00191	1	0.00921	0.0723	4	29	MAT1A,CHDH,DHFR,SHMT1
Pathway	M27635	REACTOME_TP53_REGULATES_TRANSCRIPTION_OF_GENES_INVOLVED_IN_G1_CELL_CYCLE_ARREST	Reactome Pathways	0.00198	1	0.0095	0.0746	3	14	E2F7,CCNA2,CCNE2
Pathway	M5109	KEGG_PYRIMIDINE_METABOLISM	KEGG Legacy Pathways	0.0023	1	0.011	0.0866	7	98	DCK,POLA2,RRM2,POLD1,POLE2,TK1,PRIM1
Pathway	M27166	REACTOME_CONDENSATION_OF_PROPHASE_CHROMOSOMES	Reactome Pathways	0.00232	1	0.0111	0.087	6	73	H3C2,H4C3,PLK1,SMC4,CCNB1,CDK1
Pathway	M47853	KEGG_MEDICUS_REFERENCE_LESION_BYPASS_BY_TLS_AND_DSB_FORMATION	KEGG Medicus Pathways	0.00244	1	0.0116	0.091	3	15	EME1,FANCD2,FANCI
Pathway	M39861	WP_BASE_EXCISION_REPAIR	WikiPathways	0.00246	1	0.0117	0.0915	4	31	FEN1,POLD1,POLE2,NEIL3
Pathway	M41807	REACTOME_RHOC_GTPASE_CYCLE	Reactome Pathways	0.00249	1	0.0117	0.092	6	74	ANLN,DIAPH3,IQGAP3,CIT,RACGAP1,DEPDC1B
Pathway	M1030	REACTOME_APC_C_CDH1_MEDIATED_DEGRADATION_OF_CDC20_AND_OTHER_APC_C_CDH1_TARGETED_PROTEINS_IN_LATE_MITOSIS_EARLY_G1	Reactome Pathways	0.00249	1	0.0117	0.092	6	74	PTTG1,AURKA,PLK1,UBE2C,CDC20,AURKB
Pathway	M42538	WP_NUCLEOTIDE_EXCISION_REPAIR_IN_XERODERMA_PIGMENTOSUM	WikiPathways	0.00266	1	0.0125	0.0982	6	75	H4C3,POLD1,POLE2,RFC2,RFC3,RFC4
Pathway	M27212	REACTOME_NUCLEAR_ENVELOPE_BREAKDOWN	Reactome Pathways	0.00294	1	0.0137	0.107	5	53	PLK1,VRK1,CCNB1,CCNB2,CDK1
Pathway	MM15259	REACTOME_TRANSLESION_SYNTHESIS_BY_POLK	Reactome Pathways	0.00296	1	0.0137	0.107	3	16	RFC2,RFC3,RFC4
Pathway	M47870	KEGG_MEDICUS_REFERENCE_COHESIN_DISSOCIATION_IN_ANAPHASE	KEGG Medicus Pathways	0.00296	1	0.0137	0.107	3	16	PTTG1,CDC20,ESPL1
Pathway	M47475	KEGG_MEDICUS_PATHOGEN_HTLV_1_TAX_TO_SPINDLE_ASSEMBLY_CHECKPOINT_SIGNALING	KEGG Medicus Pathways	0.00296	1	0.0137	0.107	3	16	PTTG1,CDC20,ESPL1
Pathway	M22011	BIOCARTA_EFP_PATHWAY	BioCarta Pathways	0.00296	1	0.0137	0.107	3	16	CCNB1,CCNB2,CDK1
Pathway	MM15848	WP_ONE_CARBON_METABOLISM_AND_RELATED_PATHWAYS	WikiPathways	0.00319	1	0.0147	0.115	5	54	MAT1A,CHDH,DHFR,PCYT1B,SHMT1
Pathway	M29829	REACTOME_DISEASES_OF_PROGRAMMED_CELL_DEATH	Reactome Pathways	0.00322	1	0.0148	0.116	7	104	POLA2,EZH2,H3C2,H4C3,PRIM1,CDC25B,CDC25C
Pathway	M66	PID_MYC_ACTIV_PATHWAY	PID Pathways	0.00346	1	0.0157	0.123	6	79	PEG10,SHMT1,BIRC5,CCNB1,CDCA7,TK1
Pathway	MM14917	REACTOME_NUCLEAR_ENVELOPE_BREAKDOWN	Reactome Pathways	0.00346	1	0.0157	0.123	5	55	PLK1,VRK1,CCNB1,CCNB2,CDK1
Pathway	M84	PID_ATM_PATHWAY	PID Pathways	0.00347	1	0.0157	0.123	4	34	BLM,FANCD2,CHEK2,CDC25C
Pathway	M39612	WP_FLUOROPYRIMIDINE_ACTIVITY	WikiPathways	0.00347	1	0.0157	0.123	4	34	RRM2,GGH,DHFR,TK1
Pathway	M27537	REACTOME_TRANSLESION_SYNTHESIS_BY_POLK	Reactome Pathways	0.00354	1	0.016	0.126	3	17	RFC2,RFC3,RFC4
Pathway	M5500	KEGG_BASE_EXCISION_REPAIR	KEGG Legacy Pathways	0.00386	1	0.0174	0.137	4	35	FEN1,POLD1,POLE2,NEIL3
Pathway	MM14477	REACTOME_TRANSLESION_SYNTHESIS_BY_POLH	Reactome Pathways	0.00419	1	0.0187	0.147	3	18	RFC2,RFC3,RFC4
Pathway	MM1407	BIOCARTA_MPR_PATHWAY	BioCarta Pathways	0.00419	1	0.0187	0.147	3	18	CCNB1,CDK1,CDC25C
Pathway	MM14594	REACTOME_G0_AND_EARLY_G1	Reactome Pathways	0.00419	1	0.0187	0.147	3	18	RBL1,CCNA2,CCNE2
Pathway	M48061	WP_CKAP4_SIGNALING_PATHWAY_MAP	WikiPathways	0.00461	1	0.0205	0.161	7	111	MYCN,BIRC5,CCNB1,CCNB2,SUSD2,CHEK2,CDK1
Pathway	MM14883	REACTOME_CONDENSATION_OF_PROPHASE_CHROMOSOMES	Reactome Pathways	0.00473	1	0.021	0.165	4	37	PLK1,SMC4,CCNB1,CDK1
Pathway	M47838	KEGG_MEDICUS_REFERENCE_DOUBLE_HOLLIDAY_JUNCTION_RESOLUTION	KEGG Medicus Pathways	0.0049	1	0.0214	0.168	2	6	EME1,GEN1
Pathway	M26899	REACTOME_TRANSLESION_SYNTHESIS_BY_POLH	Reactome Pathways	0.00491	1	0.0214	0.168	3	19	RFC2,RFC3,RFC4
Pathway	MM1351	BIOCARTA_ATM_PATHWAY	BioCarta Pathways	0.00491	1	0.0214	0.168	3	19	CHEK1,RAD51,CHEK2
Pathway	MM1502	BIOCARTA_STATHMIN_PATHWAY	BioCarta Pathways	0.00491	1	0.0214	0.168	3	19	STMN1,CCNB1,CDK1
Pathway	M26939	REACTOME_TRANSCRIPTION_OF_E2F_TARGETS_UNDER_NEGATIVE_CONTROL_BY_DREAM_COMPLEX	Reactome Pathways	0.00491	1	0.0214	0.168	3	19	RBL1,CDC6,TOP2A
Pathway	M27489	REACTOME_RHO_GTPASES_ACTIVATE_CIT	Reactome Pathways	0.00491	1	0.0214	0.168	3	19	KIF14,PRC1,CIT
Pathway	MM15361	REACTOME_MITOTIC_PROPHASE	Reactome Pathways	0.00534	1	0.0232	0.182	7	114	PLK1,VRK1,SMC4,CCNB1,CCNB2,MASTL,CDK1
Pathway	M47889	KEGG_MEDICUS_REFERENCE_KINETOCHORE_MICROTUBULE_ATTACHMENT	KEGG Medicus Pathways	0.0057	1	0.0245	0.193	3	20	CENPE,CENPF,BUB1B
Pathway	M16966	BIOCARTA_STATHMIN_PATHWAY	BioCarta Pathways	0.0057	1	0.0245	0.193	3	20	STMN1,CCNB1,CDK1
Pathway	M10628	BIOCARTA_ATM_PATHWAY	BioCarta Pathways	0.0057	1	0.0245	0.193	3	20	CHEK1,RAD51,CHEK2
Pathway	M529	REACTOME_MEIOSIS	Reactome Pathways	0.00642	1	0.0276	0.216	7	118	MND1,BLM,BRCA2,H3C2,H4C3,PSMC3IP,RAD51
Pathway	M13883	BIOCARTA_MPR_PATHWAY	BioCarta Pathways	0.00656	1	0.0281	0.22	3	21	CCNB1,CDK1,CDC25C
Pathway	MM15217	REACTOME_RHO_GTPASES_ACTIVATE_CIT	Reactome Pathways	0.00677	1	0.0289	0.227	2	7	KIF14,PRC1
Pathway	MM14708	REACTOME_ORGANELLE_BIOGENESIS_AND_MAINTENANCE	Reactome Pathways	0.00692	1	0.0295	0.231	10	215	CENPJ,NDE1,HAUS8,NEK2,PLK1,CEP72,CEP135,CEP152,CDK1,PLK4
Pathway	MM15317	REACTOME_DUAL_INCISION_IN_TC_NER	Reactome Pathways	0.00707	1	0.0299	0.235	5	65	POLD1,POLE2,RFC2,RFC3,RFC4
Pathway	M27601	REACTOME_DUAL_INCISION_IN_TC_NER	Reactome Pathways	0.00707	1	0.0299	0.235	5	65	POLD1,POLE2,RFC2,RFC3,RFC4
Pathway	MM17074	REACTOME_PKR_MEDIATED_SIGNALING	Reactome Pathways	0.00753	1	0.0318	0.249	5	66	FANCA,FANCG,FAAP24,CDK1,MAP2K6
Pathway	MM14515	REACTOME_ANTIVIRAL_MECHANISM_BY_IFN_STIMULATED_GENES	Reactome Pathways	0.00805	1	0.0339	0.266	6	94	FANCA,FANCG,UBA7,FAAP24,CDK1,MAP2K6
Pathway	MM15359	REACTOME_CDC6_ASSOCIATION_WITH_THE_ORC_ORIGIN_COMPLEX	Reactome Pathways	0.00892	1	0.0373	0.293	2	8	ORC1,CDC6
Pathway	M780	REACTOME_CDC6_ASSOCIATION_WITH_THE_ORC_ORIGIN_COMPLEX	Reactome Pathways	0.00892	1	0.0373	0.293	2	8	ORC1,CDC6
Pathway	M14314	KEGG_PURINE_METABOLISM	KEGG Legacy Pathways	0.00967	1	0.0403	0.316	8	159	PRPS2,DCK,POLA2,RRM2,ADCY3,POLD1,POLE2,PRIM1
Pathway	MM15597	REACTOME_RHOC_GTPASE_CYCLE	Reactome Pathways	0.0102	1	0.0424	0.332	5	71	ANLN,DIAPH3,IQGAP3,RACGAP1,DEPDC1B
Pathway	M236	PID_DELTA_NP63_PATHWAY	PID Pathways	0.0111	1	0.0458	0.36	4	47	BRCA2,CCNB2,TOP2A,HELLS
Pathway	M47577	KEGG_MEDICUS_PATHOGEN_EBV_EBNA3C_TO_P27_CELL_CYCLE_G1_S_N00482	KEGG Medicus Pathways	0.0113	1	0.0463	0.363	2	9	CCNA2,CCNE2
Pathway	MM15932	WP_MISMATCH_REPAIR	WikiPathways	0.0113	1	0.0463	0.363	2	9	POLD1,EXO1
Pathway	MM14676	REACTOME_SCF_BETA_TRCP_MEDIATED_DEGRADATION_OF_EMI1	Reactome Pathways	0.0113	1	0.0463	0.363	2	9	FBXO5,CDC20
Pathway	M39493	WP_METHYLATION_PATHWAYS	WikiPathways	0.0113	1	0.0463	0.363	2	9	MAT1A,INMT
Pathway	MM15836	WP_METHYLATION	WikiPathways	0.0113	1	0.0463	0.363	2	9	MAT1A,INMT
Pathway	MM15491	REACTOME_THE_ROLE_OF_GTSE1_IN_G2_M_PROGRESSION_AFTER_G2_CHECKPOINT	Reactome Pathways	0.0114	1	0.0465	0.365	5	73	PLK1,GTSE1,CCNB1,CCNB2,CDK1
Drug	ctd:D000069439	Dasatinib	CTD	7.14e-153	1.54e-148	1.54e-148	1.62e-147	142	478	NUSAP1,CDCA3,KNTC1,CDKN3,PTTG1,MIS18BP1,CENPW,CENPN,CENPE,CENPL,CENPF,PCLAF,RASSF2,DLGAP5,HJURP,PBK,E2F7,KIF4A,HMGB2,MCM6,MCM7,MND1,HMMR,MCM10,ARHGAP11A,POLA2,RRM2,WDR76,EZH2,SGO1,CEP128,TRIP13,TTK,CENPK,MELK,GINS1,FAM111B,CDC7,FANCA,FANCD2,CDCA2,AURKA,CKS1B,DLEU2,NCAPG,FBXO5,BRCA2,NDC80,ANLN,DHFR,BUB1,BUB1B,FEN1,NCAPD2,MKI67,ASPM,PSMC3IP,SGO2,PIMREG,TIMELESS,DIAPH3,TACC3,PARPBP,DNA2,PLK1,IQGAP3,…
Drug	ctd:D008154	Lucanthone	CTD	3.03e-149	6.52e-145	3.26e-145	3.44e-144	110	212	NUSAP1,CDKN3,ERCC6L,CENPE,CENPL,CENPF,PCLAF,DLGAP5,HJURP,SPC25,PBK,KIF4A,HMGB2,NUF2,MND1,HMMR,MCM10,LXN,ARHGAP11A,RRM2,WDR76,EZH2,SGO1,TTK,CENPK,MELK,PHGDH,BLM,CDCA2,AURKA,CKS1B,DLEU2,NEK2,C5orf34,NCAPG,FBXO5,KIF15,BRCA2,NDC80,H3C2,ANLN,H4C3,BUB1,BUB1B,MKI67,ASPM,PSMC3IP,KIF14,SGO2,DIAPH3,DNA2,PLK1,ARHGAP11B,IQGAP3,KIF11,KIFC1,KNL1,KIF22,KIF2C,RAD51,FOXM1,NEMP1,KIF23,CIP2A,POLE2,DTL,CENPU,SMC4,BI…
Drug	ctd:D003375	Coumestrol	CTD	7.9e-137	1.7e-132	5.67e-133	5.98e-132	202	1796	PRPS2,NUSAP1,CDCA3,NRM,CDKN2C,KNTC1,CDKN3,KIF18A,N4BP2L1,EME1,CHAF1B,PTTG1,ERBB3,MIS18BP1,CENPW,CENPJ,CENPN,MNS1,NDE1,ERCC6L,CENPE,CENPL,RIBC2,CENPF,PCLAF,DLGAP5,HJURP,SPC25,PBK,E2F7,MCM2,OIP5,HMGB2,MCM3,MCM4,MCM5,MCM6,MCM7,RDM1,CHEK1,HMMR,MCM10,DCK,POLA2,RRM2,WDR76,EZH2,SGO1,CEP128,TRIP13,TTK,MELK,GINS1,TRIM59,PHGDH,NMU,FAM111B,CDC7,DDX11,FANCA,BLM,FANCD2,CDCA2,GGH,AURKA,HAUS8,CKS1B,FANCG,NEK2,C…
Drug	ctd:C029497	2,3-bis(3'-hydroxybenzyl)butyrolactone	CTD	6.7e-125	1.44e-120	3.6e-121	3.8e-120	156	961	NUSAP1,CDCA3,NRM,CDKN2C,CDKN3,KIF18A,EME1,CHAF1B,PTTG1,MIS18BP1,CENPW,CENPN,NDE1,ERCC6L,CENPL,CENPF,PCLAF,DLGAP5,HJURP,SPC25,PBK,E2F7,MCM2,OIP5,HMGB2,MCM3,MCM4,MCM5,MCM6,MCM7,RDM1,CHEK1,HMMR,MCM10,POLA2,RRM2,WDR76,EZH2,SGO1,TRIP13,TTK,MELK,GINS1,TRIM59,NMU,CDC7,BLM,FANCD2,CDCA2,GGH,AURKA,CKS1B,FANCG,C5orf34,NCAPG,FBXO5,BRCA2,ANLN,DBF4,DHFR,BUB1B,FEN1,MKI67,ASPM,KIF14,GPSM2,SGO2,PIMREG,TIMELESS,CD…
Drug	ctd:C015559	trimellitic anhydride	CTD	5.89e-122	1.27e-117	2.54e-118	2.68e-117	194	1898	PRPS2,NUSAP1,CDCA3,MYCN,MXD3,CDKN2C,KNTC1,CDKN3,KIF18A,EME1,CHAF1B,PTTG1,BRIP1,MIS18BP1,CENPW,CENPN,MNS1,NDE1,ERCC6L,CENPE,CENPL,CHDH,TRAIP,DLGAP5,SPC25,PBK,E2F7,KIF4A,MCM2,OIP5,HMGB2,MCM3,MCM4,MCM5,MCM6,MCM7,NUF2,CHEK1,HMMR,MCM10,LXN,ARHGAP11A,DCK,POLA2,RRM2,EZH2,SGO1,TRIP13,TTK,CENPK,MELK,GINS1,PHGDH,CDC7,FANCA,BLM,FANCD2,CDCA2,CENPP,AURKA,PASK,CKS1B,NEK2,NCAPG,FBXO5,KIF15,BRCA2,CENPM,ANLN,DBF4…
Drug	ctd:C500026	palbociclib	CTD	8.99e-122	1.94e-117	3.23e-118	3.41e-117	90	171	NUSAP1,CDCA3,CDKN2C,CDKN3,PTTG1,CENPE,CENPF,PCLAF,DLGAP5,HJURP,SPC25,PBK,KIF4A,OIP5,HMGB2,MCM7,HMMR,MCM10,POLA2,RRM2,EZH2,TTK,MELK,CDC45,AURKA,NEK2,PTTG3P,NCAPG,FBXO5,KIF15,NDC80,CENPM,ANLN,H4C3,BUB1,FEN1,NCAPD2,MKI67,KIF14,GPSM2,PIMREG,CDT1,PLK1,PSRC1,KIF11,KIFC1,KIF2C,KPNA2,FOXM1,KIF23,TROAP,RBL1,KNSTRN,POLE2,UBE2C,SMC4,BIRC5,STMN1,STIL,PRC1,CDCA8,SAPCD2,CCNA2,ZWINT,CCNB1,CEP55,KIF20A,CCNF,SPC2…
Drug	ctd:D001379	Azathioprine	CTD	6.2e-118	1.34e-113	1.91e-114	2.01e-113	132	639	NUSAP1,CDCA3,KNTC1,CDKN3,KIF18A,MIS18BP1,MNS1,CENPE,CENPF,PEG10,DLGAP5,SPC25,CCDC18,PBK,E2F7,MCM2,OIP5,HMGB2,MCM3,MCM4,MCM5,MCM6,NUF2,CHEK1,MND1,HMMR,MCM10,LXN,ARHGAP11A,DCK,RRM2,EZH2,TRIP13,TTK,CENPK,MELK,GINS1,PHGDH,FAM111B,CDC7,CDC45,CDCA2,GGH,AURKA,PASK,NEK2,C5orf34,NCAPG,FBXO5,KIF15,BRCA2,NDC80,ANLN,BUB1,BUB1B,CCDC138,FEN1,MKI67,ASPM,DIAPH3,DSCC1,PARPBP,DNA2,TMT1A,PSRC1,PIF1,KIF11,KIF2C,FOXM…
Drug	ctd:C081766	2,4,4'-trichlorobiphenyl	CTD	5.38e-86	1.16e-81	1.45e-82	1.53e-81	145	1411	NUSAP1,CDCA3,MYCN,MXD3,KNTC1,KIF18A,CHAF1B,PTTG1,BRIP1,CENPJ,CENPN,ERCC6L,CENPE,CENPF,TRAIP,DLGAP5,HJURP,SPC25,PBK,E2F7,KIF4A,MCM2,OIP5,HMGB2,MCM3,MCM4,MCM5,MCM6,NUF2,HMMR,MCM10,ARHGAP11A,DCK,POLA2,RRM2,EZH2,SGO1,TRIP13,TTK,CENPK,MELK,GINS1,TRIM59,FANCA,FANCD2,CDCA2,CENPP,AURKA,PASK,DLEU2,NEK2,NCAPG,FBXO5,KIF15,BRCA2,CENPM,DBF4,BUB1,BUB1B,NCAPD2,MKI67,ASPM,PIMREG,TIMELESS,CDT1,TACC3,DSCC1,PARPBP,…
Drug	ctd:C009828	2,4,5,2',5'-pentachlorobiphenyl	CTD	1.03e-84	2.22e-80	2.46e-81	2.6e-80	145	1441	NUSAP1,CDCA3,MYCN,MXD3,KNTC1,KIF18A,CHAF1B,PTTG1,BRIP1,CENPJ,CENPN,ERCC6L,CENPE,CENPF,TRAIP,DLGAP5,HJURP,SPC25,PBK,E2F7,KIF4A,MCM2,OIP5,HMGB2,MCM3,MCM4,MCM5,MCM6,NUF2,HMMR,MCM10,ARHGAP11A,DCK,POLA2,RRM2,EZH2,SGO1,TRIP13,TTK,CENPK,MELK,GINS1,TRIM59,FANCA,FANCD2,CDCA2,CENPP,AURKA,PASK,DLEU2,NEK2,NCAPG,FBXO5,KIF15,BRCA2,CENPM,DBF4,BUB1,BUB1B,NCAPD2,MKI67,ASPM,PIMREG,TIMELESS,CDT1,TACC3,DSCC1,PARPBP,…
Drug	ctd:C028474	1,4-bis(2-(3,5-dichloropyridyloxy))benzene	CTD	1.07e-82	2.3e-78	2.3e-79	2.43e-78	150	1626	NUSAP1,CDCA3,MXD3,KNTC1,CDKN3,EME1,CHAF1B,BRIP1,MIS18BP1,CENPN,ERCC6L,CENPE,CENPF,MAT1A,TRAIP,DLGAP5,SPC25,PBK,E2F7,KIF4A,MCM2,OIP5,HMGB2,MCM3,MCM4,MCM5,MCM6,MCM7,NUF2,CHEK1,HMMR,MCM10,ARHGAP11A,RRM2,SGO1,TRIP13,TTK,CENPK,POF1B,TRIM59,FAAH,FANCA,CDCA2,CENPP,AURKA,CKS1B,NEK2,NCAPG,AUNIP,KIF15,BRCA2,NDC80,ANLN,DBF4,BUB1,BUB1B,FEN1,NCAPD2,MKI67,ASPM,PSMC3IP,KIF14,SGO2,TIMELESS,CDT1,DSCC1,PARPBP,PLK1…
Drug	ctd:D007840	Latex	CTD	1.54e-81	3.31e-77	3.01e-78	3.18e-77	71	191	NUSAP1,CDCA3,PTTG1,BRIP1,CENPW,CENPE,CENPF,PCLAF,ZGRF1,DLGAP5,KIF4A,OIP5,MND1,HMMR,RRM2,TTK,CDC45,CDCA2,AURKA,NCAPG,FBXO5,ERAP2,ANLN,BUB1B,MKI67,ASPM,KIF14,DIAPH3,IQGAP3,PIF1,KIFC1,KNL1,KIF2C,RAD51,FOXM1,KIF23,GTSE1,SMC4,CCDC150,BIRC5,DEPDC1,PRC1,ATAD2,NCAPH,ECT2,SPAG5,CCNB1,CEP55,KIF20A,SPC24,UBE2T,ASF1B,TK1,CCNB2,FANCI,CENPI,EXO1,CKAP2L,CDK1,MTFR2,PRR11,CDC6,CDC20,KIF18B,POLQ,CDC25C,ESPL1,DEPDC…
Drug	ctd:C009407	2,5,2',5'-tetrachlorobiphenyl	CTD	3.58e-80	7.69e-76	6.41e-77	6.77e-76	149	1665	NUSAP1,CDCA3,MYCN,MXD3,KNTC1,KIF18A,N4BP2L1,EME1,CHAF1B,PTTG1,BRIP1,CENPJ,CENPN,ERCC6L,CENPE,CENPF,TRAIP,DLGAP5,HJURP,SPC25,PBK,E2F7,KIF4A,MCM2,OIP5,HMGB2,MCM3,MCM4,MCM5,MCM6,NUF2,HMMR,MCM10,ARHGAP11A,DCK,POLA2,RRM2,EZH2,SGO1,TRIP13,TTK,CENPK,MELK,GINS1,TRIM59,FANCA,FANCD2,CDCA2,CENPP,AURKA,PASK,DLEU2,NEK2,TEKT2,NCAPG,FBXO5,KIF15,BRCA2,CENPM,DBF4,BUB1,BUB1B,NCAPD2,MKI67,ASPM,PIMREG,TIMELESS,CDT1,…
Drug	ctd:C410127	PCB 180	CTD	1.71e-79	3.67e-75	2.82e-76	2.98e-75	148	1655	NUSAP1,CDCA3,MYCN,MXD3,KNTC1,KIF18A,N4BP2L1,EME1,CHAF1B,PTTG1,BRIP1,CENPJ,CENPN,ERCC6L,CENPE,CENPF,TRAIP,DLGAP5,HJURP,SPC25,PBK,E2F7,KIF4A,MCM2,OIP5,HMGB2,MCM3,MCM4,MCM5,MCM6,NUF2,CHEK1,HMMR,MCM10,ARHGAP11A,DCK,POLA2,RRM2,EZH2,SGO1,TRIP13,TTK,CENPK,MELK,GINS1,TRIM59,FANCA,FANCD2,CDCA2,CENPP,AURKA,PASK,DLEU2,NEK2,NCAPG,FBXO5,KIF15,BRCA2,CENPM,DBF4,BUB1,BUB1B,NCAPD2,MKI67,ASPM,PIMREG,TIMELESS,CDT1,…
Drug	ctd:C014024	2,4,5,2',4',5'-hexachlorobiphenyl	CTD	1.45e-78	3.11e-74	2.22e-75	2.35e-74	152	1797	NUSAP1,CDCA3,MYCN,MXD3,KNTC1,KIF18A,CHAF1B,PTTG1,BRIP1,CENPJ,CENPN,ERCC6L,CENPE,CENPF,TRAIP,DLGAP5,HJURP,SPC25,PBK,E2F7,KIF4A,MCM2,OIP5,HMGB2,MCM3,MCM4,MCM5,MCM6,NUF2,HMMR,MCM10,ARHGAP11A,DCK,POLA2,RRM2,EZH2,SGO1,TRIP13,TTK,CENPK,MELK,GINS1,TRIM59,FANCA,FANCD2,CDCA2,CENPP,AURKA,PASK,DLEU2,NEK2,NCAPG,FBXO5,KIF15,BRCA2,CENPM,DBF4,DHFR,BUB1,BUB1B,NCAPD2,MKI67,ASPM,PIMREG,TIMELESS,CDT1,TACC3,DSCC1,PA…
Drug	ctd:C059765	amphotericin B, deoxycholate drug combination	CTD	2.03e-75	4.37e-71	2.92e-72	3.08e-71	84	379	NUSAP1,NRM,CHAF1B,EREG,CENPN,CENPF,KIF4A,MCM2,HMGB2,MCM3,MCM4,MCM5,MCM6,NUF2,CHEK1,DCK,RRM2,SGO1,TRIP13,MELK,GINS1,TRIM59,CDC7,BLM,AURKA,CKS1B,NCAPG,NDC80,ANLN,BUB1,NCAPD2,MKI67,ASPM,TIMELESS,DIAPH3,TACC3,PLK1,RAD54L,KIF11,KIF22,KIF2C,KPNA2,RAD51,ZWILCH,KIF23,TCF19,KNSTRN,POLD1,UBE2C,DTL,BIRC5,DEPDC1,STIL,PRC1,RFC3,RFC4,NCAPH,ECT2,CCNA2,CCNB1,CEP55,CCNF,RAD51AP1,MT2A,UBE2T,CCNB2,CCNE2,INMT,PRIM1,…
Drug	ctd:C029790	2,2',3',4,4',5-hexachlorobiphenyl	CTD	1.74e-74	3.74e-70	2.34e-71	2.47e-70	150	1858	NUSAP1,CDCA3,MYCN,MXD3,KNTC1,KIF18A,EME1,CHAF1B,PTTG1,BRIP1,CENPJ,CENPN,ERCC6L,CENPE,CENPF,TRAIP,DLGAP5,HJURP,SPC25,PBK,E2F7,KIF4A,MCM2,OIP5,HMGB2,MCM3,MCM4,MCM5,MCM6,NUF2,HMMR,MCM10,ARHGAP11A,DCK,POLA2,RRM2,EZH2,SGO1,TRIP13,TTK,CENPK,MELK,GINS1,TRIM59,SORCS1,FANCA,FANCD2,CDCA2,CENPP,AURKA,PASK,DLEU2,NEK2,TEKT2,NCAPG,FBXO5,KIF15,BRCA2,CENPM,DBF4,BUB1,BUB1B,NCAPD2,MKI67,ASPM,PIMREG,TIMELESS,CDT1,T…
Drug	5027_DN	Etoposide [33419-42-0]; Down 200; 6.8uM; MCF7; HT_HG-U133A	Broad Institute CMAP Down	7.38e-72	1.59e-67	9.35e-69	9.86e-68	64	180	NUSAP1,CDCA3,CDKN2C,CDKN3,KIF18A,PTTG1,NDE1,ERCC6L,CENPE,CENPF,EXPH5,DLGAP5,HJURP,SPC25,HMGB2,HMMR,ARHGAP11A,WDR76,TTK,ADCY3,AURKA,NCAPG,KIF15,NDC80,DBF4,BUB1,BUB1B,MKI67,ASPM,KIF14,GPSM2,PIMREG,TACC3,PLK1,PSRC1,KIF11,KIF2C,KIF23,TROAP,GTSE1,UBE2C,SMC4,BIRC5,STIL,PRC1,NCAPH,ECT2,CDCA8,KIF20B,SPAG5,CCNA2,CCNB1,CEP55,KIF20A,CCNF,CEP72,CENPI,TPX2,RACGAP1,NEIL3,CDC25C,ESPL1,TOP2A,AURKB
Drug	ctd:D008748	Methylcholanthrene	CTD	7.94e-69	1.71e-64	9.5e-66	1e-64	114	1034	NUSAP1,CDCA3,KNTC1,CDKN3,KIF18A,EME1,PTTG1,EREG,BRIP1,ERCC6L,CENPE,CENPL,CENPF,MAT1A,DLGAP5,SPC25,PBK,E2F7,OIP5,MCM3,MCM4,MCM5,MCM6,HMMR,MCM10,ARHGAP11A,DCK,RRM2,SGO1,TRIP13,TTK,CENPK,MELK,CDC45,CDCA2,AURKA,NEK2,NDC80,ARL6IP1,ANLN,DHFR,BUB1,BUB1B,MKI67,ASPM,CDT1,IQGAP3,PSRC1,RAD54L,KIF11,KIF22,KIF2C,KPNA2,RAD51,FOXM1,ZWILCH,KIF23,TCF19,SELENBP1,GAS2L3,TROAP,KNSTRN,POLE2,GTSE1,UBE2C,DTL,CENPU,SHMT…
Drug	ctd:D010126	Ozone	CTD	4.41e-67	9.49e-63	5e-64	5.27e-63	122	1273	NUSAP1,CDCA3,KNTC1,CDKN3,EREG,MIS18BP1,CENPN,NET1,CENPE,CENPF,MAT1A,DLGAP5,SPC25,PBK,E2F7,KIF4A,OIP5,HMGB2,MCM5,MCM6,NUF2,CHEK1,HMMR,ARHGAP11A,DCK,RRM2,SGO1,TRIP13,TTK,CENPK,MELK,ADCY3,GINS1,FAAH,CDC45,FANCD2,CDCA2,AURKA,CKS1B,RTKN2,DLEU2,NEK2,NCAPG,KIF15,NDC80,ANLN,DBF4,HPGD,BUB1,BUB1B,NCAPD2,MKI67,ASPM,SGO2,PIMREG,CDT1,TACC3,DSCC1,PARPBP,PLK1,IQGAP3,RAD54L,KIF11,KIFC1,KIF22,KPNA2,RAD51,MMS22L,K…
Drug	ctd:C057693	troglitazone	CTD	6.39e-63	1.38e-58	6.88e-60	7.26e-59	120	1329	NUSAP1,MXD3,CDKN2C,KNTC1,CDKN3,N4BP2L1,EME1,CHAF1B,PTTG1,EREG,MNS1,CENPE,CENPF,RASSF2,MAT1A,PEG10,CHDH,DLGAP5,PBK,KIF4A,MCM2,HMGB2,MCM3,MCM4,MCM5,MCM6,MCM7,NUF2,CHEK1,LXN,POLA2,RRM2,EZH2,SGO1,TRIP13,TTK,MELK,PHGDH,CDC7,BLM,FANCD2,PASK,CKS1B,FANCG,NEK2,NCAPG,KIF15,ANLN,H4C3,BUB1,BUB1B,FEN1,MKI67,ASPM,KIF14,SGO2,TIMELESS,CDT1,DIAPH3,PLK1,IQGAP3,IL17RB,RAD54L,KIF11,KIF2C,RAD51,FOXM1,VRK1,KIF23,COL15…
Drug	ctd:D009151	Mustard Gas	CTD	1.65e-60	3.55e-56	1.69e-57	1.78e-56	118	1341	NUSAP1,CDCA3,CDKN3,MIS18BP1,MNS1,CENPE,DLGAP5,HJURP,SPC25,PBK,KIF4A,MCM2,OIP5,HMGB2,MCM3,MCM4,MCM5,MCM6,CHEK1,MND1,HMMR,MCM10,RRM2,TRIP13,TTK,MELK,ADCY3,FAAH,CDC7,BLM,FANCD2,CDCA2,AURKA,HAUS8,CKS1B,NEK2,NCAPG,FBXO5,BRCA2,NDC80,ANLN,H4C3,BUB1,FEN1,NCAPD2,ASPM,KIF14,GPSM2,PIMREG,TACC3,DSCC1,PARPBP,PLK1,PSRC1,RAD54L,KIF11,KIFC1,KIF22,KIF2C,KPNA2,RAD51,FOXM1,VRK1,KIF23,TROAP,RBL1,POLD1,POLE2,GTSE1,UB…
Drug	ctd:C005556	propionaldehyde	CTD	2.56e-60	5.51e-56	2.5e-57	2.64e-56	139	1981	NUSAP1,CDCA3,MXD3,CDKN2C,KNTC1,KIF18A,EME1,PTTG1,EREG,BRIP1,MIS18BP1,CENPJ,CENPN,MNS1,CENPE,CENPF,PCLAF,RASSF2,EXPH5,MAT1A,ZGRF1,DLGAP5,HJURP,SPC25,CCDC18,PBK,E2F7,KIF4A,MCM2,OIP5,HMGB2,MCM5,MCM7,FAM110A,NUF2,MND1,HMMR,ARHGAP11A,RRM2,SGO1,TTK,CENPK,MELK,GINS1,FAM111B,BLM,FANCD2,CENPP,CKS1B,NEK2,PTTG3P,SEPTIN3,FBXO5,KIF15,NDC80,H3C2,ANLN,DHFR,BUB1,BUB1B,NCAPD2,MKI67,ASPM,KIF14,PIMREG,SPMIP6,CDT1,D…
Drug	ctd:C558013	NSC 689534	CTD	1.35e-58	2.91e-54	1.27e-55	1.34e-54	124	1570	NUSAP1,CDCA3,CDKN2C,HMGN5,PTTG1,ERBB3,MNS1,CENPF,PCLAF,STK17B,CHDH,DLGAP5,HJURP,SPC25,PBK,E2F7,KIF4A,MCM2,HMGB2,MCM3,MCM4,MCM5,MCM6,MCM7,CHEK1,MND1,HMMR,MCM10,LXN,ARHGAP11A,POLA2,RRM2,WDR76,CENPK,GINS1,NMU,CDC7,CDC45,FANCA,BLM,AURKA,FANCG,DLEU2,NEK2,NCAPG,FBXO5,KIF15,NDC80,CENPM,ANLN,H4C3,HPGD,DHFR,PLCL2,BUB1B,FEN1,NCAPD2,MKI67,GPSM2,PIMREG,TACC3,DSCC1,PLK1,PSRC1,RAD54L,KIF11,KIFC1,KIF2C,RAD51,FO…
Drug	3241_DN	Etoposide [33419-42-0]; Down 200; 6.8uM; MCF7; HT_HG-U133A	Broad Institute CMAP Down	1.19e-56	2.55e-52	1.06e-53	1.12e-52	55	185	NUSAP1,CDCA3,MXD3,CDKN3,KIF18A,NDE1,CENPE,RIBC2,CENPF,EXPH5,STK17B,DLGAP5,HJURP,HMMR,NMU,AURKA,NCAPG,BRCA2,NDC80,BUB1,BUB1B,MKI67,ASPM,KIF14,GPSM2,PIMREG,TIMELESS,TACC3,PLK1,PSRC1,IL17RB,WDR62,KIF11,KIF2C,RAD51,KIF23,TROAP,RBL1,GTSE1,UBE2C,DTL,BIRC5,PRC1,CDCA8,CCNA2,CCNB1,CEP55,KIF20A,CENPI,TPX2,NEIL3,CDK1,CDC25C,ESPL1,AURKB
Drug	ctd:C006551	2-amino-2-methyl-1-propanol	CTD	1.5e-55	3.23e-51	1.29e-52	1.36e-51	67	346	NUSAP1,KIF18A,CENPE,RIBC2,TRAIP,PBK,KIF4A,MCM3,MCM5,MCM6,NUF2,HMMR,MCM10,ARHGAP11A,SGO1,TRIP13,FANCD2,AURKA,NCAPG,AUNIP,ZMYND10,ANLN,DHFR,BUB1,BUB1B,MKI67,SGO2,PIMREG,DIAPH3,TACC3,PARPBP,KIF11,KIFC1,KIF2C,RAD51,TICRR,SELENBP1,GAS2L3,KNSTRN,POLE2,STIL,ECT2,CDCA8,CIT,SPAG5,CCNB1,CEP55,KIF20A,ORC1,DDIAS,CEP72,INMT,SHCBP1,CENPI,MASTL,RACGAP1,SKA3,CDC6,CDC20,CLSPN,POLQ,CDC25C,SKA1,CDCA5,FIGNL1,GEN1,TO…
Drug	ctd:C058305	phenethyl isothiocyanate	CTD	4.18e-51	9e-47	3.46e-48	3.65e-47	67	401	CDCA3,NRM,CDKN3,CHAF1B,BRIP1,MNS1,NET1,ERCC6L,CENPF,PCLAF,PBK,MCM2,MCM5,MCM7,MND1,MCM10,ARHGAP11A,POLA2,WDR76,TRIP13,POF1B,CDC45,BLM,FANCD2,GGH,AURKA,RTKN2,NCAPG,BRCA2,BUB1B,FEN1,MKI67,ASPM,TIMELESS,CDT1,PLK1,IQGAP3,RAD51,FOXM1,KIF23,SELENBP1,POLD1,POLE2,GTSE1,NCAPH,CCNA2,CCNB1,KIF20A,CCNF,CDCA7,FANCI,FIRRM,PRIM1,SHCBP1,CENPI,CDK1,SKA3,CDC6,CDC20,CLSPN,KIF18B,CDC25C,ESPL1,PLK4,AURKB,MYBL2,HELLS
Drug	ctd:C496197	trans-10,cis-12-conjugated linoleic acid	CTD	2.29e-50	4.93e-46	1.83e-47	1.93e-46	50	176	CDKN2C,CDKN3,EREG,CENPE,CENPF,PBK,E2F7,MCM2,HMGB2,MCM4,MCM7,POLA2,RRM2,EZH2,TTK,GINS1,CDC7,DDX11,BLM,DLEU2,NEK2,NCAPG,KIF15,NDC80,ANLN,BUB1B,FEN1,MKI67,ASPM,PLK1,KIF11,KIF2C,RNASEH2A,POLE2,GTSE1,SMC4,BIRC5,PRC1,RFC3,RAD51AP1,TK1,CCNE2,TPX2,NEIL3,CDK1,POLQ,CDC25B,PLK4,TOP2A,MYBL2
Drug	904_DN	5109870; Down 200; 25uM; MCF7; HT_HG-U133A_EA	Broad Institute CMAP Down	5.94e-50	1.28e-45	4.57e-47	4.82e-46	50	179	NUSAP1,CDCA3,CDKN2C,KIF18A,CENPE,RIBC2,CENPF,DLGAP5,SPC25,HMMR,TTK,NMU,AURKA,NCAPG,NDC80,BUB1,BUB1B,MKI67,ASPM,KIF14,GPSM2,PIMREG,TACC3,PLK1,PSRC1,KIF11,KIF2C,KIF23,TROAP,GTSE1,UBE2C,PRC1,NCAPH,CDCA8,CIT,CCNA2,CCNB1,KIF20A,CCNF,CENPI,TPX2,RACGAP1,NEIL3,CDK1,REEP4,CDC25C,ESPL1,TOP2A,BORA,AURKB
Drug	ctd:D011078	Polychlorinated Biphenyls	CTD	2.57e-47	5.54e-43	1.91e-44	2.02e-43	76	633	CDKN2C,CDKN3,EREG,CENPJ,CENPN,CENPF,PCLAF,PBK,KIF4A,MCM2,HMGB2,MCM6,MCM7,CHEK1,MCM10,RRM2,TRIP13,MELK,GINS1,CDC45,FANCA,GGH,AURKA,CKS1B,RTKN2,NCAPG,FBXO5,KIF15,NDC80,H4C3,BUB1B,FEN1,NCAPD2,MKI67,ASPM,KIF14,CDT1,TACC3,RAD54L,KIF11,KPNA2,RAD51,KIF23,UBE2C,DTL,CENPU,SMC4,BIRC5,STMN1,PRC1,ATAD2,ECT2,SPAG5,CCNA2,ZWINT,C18orf54,KIF20A,CCNF,RAD51AP1,MT2A,UBE2T,TK1,CCNB2,FANCI,PRIM1,MASTL,RACGAP1,CEP152,…
Drug	ctd:D048789	Phytoestrogens	CTD	8.62e-47	1.86e-42	6.18e-44	6.53e-43	35	67	NUSAP1,DLGAP5,SPC25,PBK,OIP5,NUF2,MCM10,RRM2,TTK,CENPK,KIF15,ANLN,BUB1B,MKI67,ASPM,CDT1,KIF2C,RAD51,FOXM1,TCF19,CENPU,BIRC5,ATAD2,NCAPH,CCNA2,SPC24,TK1,PRIM1,SHCBP1,CDK1,CDC6,ESPL1,TOP2A,AURKB,MYBL2
Drug	3317_DN	Ciclopirox ethanolamine [41621-49-2]; Down 200; 15uM; MCF7; HT_HG-U133A	Broad Institute CMAP Down	1.28e-46	2.75e-42	8.88e-44	9.37e-43	48	182	NUSAP1,CDCA3,KIF18A,CENPN,ERCC6L,CENPE,RIBC2,CENPF,DLGAP5,HJURP,HMMR,ARHGAP11A,AURKA,NCAPG,NDC80,BUB1,BUB1B,MKI67,ASPM,KIF14,PIMREG,PARPBP,PLK1,PSRC1,KIF11,KIF2C,KIF23,TROAP,GTSE1,UBE2C,SMC4,BIRC5,PRC1,NCAPH,CDCA8,CCNA2,CCNB1,KIF20A,CCNF,TPX2,RACGAP1,CDK1,CDC25B,CDC25C,ESPL1,TOP2A,BORA,AURKB
Drug	ctd:C029297	vinylidene chloride	CTD	4.13e-46	8.88e-42	2.77e-43	2.93e-42	107	1475	NUSAP1,CDCA3,NRM,KNTC1,CDKN3,KIF18A,CHAF1B,MIS18BP1,CENPE,CENPF,PCLAF,EXPH5,STK17B,HJURP,PBK,KIF4A,MCM2,MCM3,MCM4,MCM5,NUF2,CHEK1,HMMR,LXN,ARHGAP11A,DCK,RRM2,EZH2,SGO1,TRIP13,TTK,CENPK,MELK,GINS1,CDC7,CENPP,AURKA,CKS1B,DLEU2,ANLN,DBF4,HPGD,DHFR,BUB1,FEN1,NCAPD2,MKI67,ASPM,SGO2,KHK,CDT1,TACC3,DSCC1,IQGAP3,PSRC1,KIF11,KNL1,KIF22,RAD51,FOXM1,ZWILCH,TCF19,SELENBP1,RBL1,KNSTRN,CIP2A,UBE2C,DTL,SMC4,SHM…
Drug	ctd:D002509	Cephaloridine	CTD	3.51e-44	7.55e-40	2.29e-41	2.41e-40	65	470	NRM,KNTC1,KIF18A,EME1,CHAF1B,BRIP1,MNS1,PCLAF,PBK,MCM2,MCM3,MCM5,MCM6,MCM7,CHEK1,MND1,POLA2,RRM2,TTK,CENPK,CDC45,FANCD2,CDCA2,HAUS8,PASK,FBXO5,ANLN,BUB1B,FEN1,MKI67,TIMELESS,CDT1,DSCC1,PLK1,KIF2C,TICRR,TCF19,KNSTRN,POLD1,CHAF1A,UBE2C,GINS4,PRC1,RFC3,RFC4,ATAD2,CCNA2,CCNB1,CENPQ,WDHD1,ASF1B,CCNB2,CCNE2,SUSD2,SLC16A14,PRIM1,EXO1,CDK1,CKAP2,CDC6,ESPL1,SKA1,TOP2A,AURKB,HELLS
Drug	5000_DN	Amethopterin (R,S) [59-05-2]; Down 200; 8.8uM; MCF7; HT_HG-U133A	Broad Institute CMAP Down	2.86e-43	6.15e-39	1.81e-40	1.91e-39	46	186	NUSAP1,CDCA3,KIF18A,CENPE,CENPF,EXPH5,STK17B,DLGAP5,HJURP,HMMR,ARHGAP11A,TTK,AURKA,NCAPG,NDC80,DBF4,BUB1,BUB1B,MKI67,ASPM,KIF14,GPSM2,PIMREG,TACC3,PLK1,PSRC1,KIF11,KIF23,TROAP,GTSE1,UBE2C,GINS4,STIL,PRC1,ECT2,CDCA8,CCNB1,KIF20A,CCNF,CENPI,TPX2,H1-3,CKAP2,ESPL1,TOP2A,BORA
Drug	ctd:D010894	Piroxicam	CTD	1.79e-42	3.86e-38	1.1e-39	1.16e-38	70	603	CDCA3,CDKN3,KIF18A,NET1,CENPE,PCLAF,DLGAP5,PBK,KIF4A,MCM3,MCM4,MCM5,MCM6,HMMR,LXN,RRM2,EZH2,TTK,GINS1,PHGDH,AURKA,NCAPG,NDC80,H4C3,DBF4,DHFR,BUB1,BUB1B,FEN1,MKI67,ASPM,PSMC3IP,KIF14,KIF11,KIF2C,KPNA2,FOXM1,ZWILCH,DPYSL2,VRK1,KIF23,POLE2,DTL,BIRC5,STMN1,RFC2,PRC1,RFC3,ATAD2,NCAPH,ECT2,CDCA8,SPAG5,CCNA2,ZWINT,CCNB1,CEP55,KIF20A,RAD51AP1,MT2A,TK1,CCNB2,FANCI,SHCBP1,RACGAP1,CDK1,CDC6,PLK4,EPB41L2,MAD…
Drug	ctd:D003999	Dichloroacetic Acid	CTD	1.43e-39	3.08e-35	8.56e-37	9.03e-36	82	967	CDCA3,MYCN,N4BP2L1,MIS18BP1,CENPW,CENPN,CENPE,MAT1A,PEG10,CHDH,TRAIP,DLGAP5,SPC25,PBK,KIF4A,OIP5,PRND,MCM5,RDM1,NUF2,HMMR,MCM10,ARHGAP11A,TTK,TRIM59,NEK2,NCAPG,CENPM,ANLN,DERL3,BUB1,BUB1B,SGO2,TACC3,IQGAP3,IL17RB,KIF22,KIF2C,RAD51,FOXM1,ZWILCH,GAS2L3,KNSTRN,CHAF1A,GTSE1,DTL,TNFAIP8L1,BIRC5,SLC13A3,DEPDC1,STIL,PRC1,ECT2,KIF20B,SPAG5,CCNA2,CCNB1,CEP55,ESCO2,KIF20A,DDIAS,MT2A,P2RY1,CCNB2,FANCI,INMT,…
Drug	ctd:C006703	benzo(b)fluoranthene	CTD	2.07e-39	4.46e-35	1.21e-36	1.27e-35	101	1539	NUSAP1,CDCA3,MXD3,CDKN2C,HMGN5,KNTC1,CDKN3,CHAF1B,PTTG1,NDE1,CENPE,MAT1A,SPC25,PBK,E2F7,MCM2,HMGB2,MCM3,MCM4,MCM5,MCM6,MCM7,NUF2,LXN,RRM2,SGO1,TRIP13,CENPK,MELK,TRIM59,CENPP,AURKA,PASK,CKS1B,AUNIP,SEPTIN3,FBXO5,ANLN,H4C3,NCAPD2,MKI67,ASPM,PIMREG,TIMELESS,CDT1,DIAPH3,NNAT,TACC3,PLK1,IQGAP3,PSRC1,PIF1,KIFC1,KIF22,KPNA2,RAD51,KIF23,TCF19,KNSTRN,CHAF1A,SLC43A1,UBE2C,DTL,SMC4,TNFAIP8L1,BIRC5,STMN1,PRC…
Drug	5023_DN	Ciclopirox ethanolamine [41621-49-2]; Down 200; 15uM; MCF7; HT_HG-U133A	Broad Institute CMAP Down	5.37e-39	1.16e-34	3.04e-36	3.21e-35	43	187	CDCA3,CDKN2C,KIF18A,NDE1,ERCC6L,CENPE,CENPF,EXPH5,DLGAP5,HJURP,HMMR,ARHGAP11A,TTK,AURKA,NCAPG,NDC80,DBF4,BUB1,BUB1B,MKI67,ASPM,KIF14,GPSM2,PIMREG,PLK1,PSRC1,KIF2C,KIF23,TROAP,GTSE1,UBE2C,PRC1,CDCA8,CIT,CCNB1,KIF20A,CCNF,H1-3,CDC25C,ESPL1,TOP2A,BORA,AURKB
Drug	5312_DN	Monobenzone [103-16-2]; Down 200; 20uM; MCF7; HT_HG-U133A	Broad Institute CMAP Down	8.8e-39	1.89e-34	4.85e-36	5.12e-35	43	189	NUSAP1,CDCA3,KIF18A,PTTG1,CENPE,CENPF,EXPH5,DLGAP5,HMMR,ARHGAP11A,TTK,AURKA,NCAPG,NDC80,ARL6IP1,BUB1,ASPM,KIF14,GPSM2,PIMREG,TACC3,PLK1,PSRC1,KIF11,KIF23,TROAP,GTSE1,UBE2C,STIL,ECT2,KIF20B,CCNB1,KIF20A,CCNB2,TPX2,H1-3,RACGAP1,CDK1,CKAP2,ESPL1,TOP2A,EPB41L2,AURKB
Drug	958_DN	resveratrol; Down 200; 10uM; MCF7; HT_HG-U133A_EA	Broad Institute CMAP Down	1.86e-37	4.01e-33	1e-34	1.06e-33	41	176	NUSAP1,CDCA3,KIF18A,ERCC6L,CENPE,CENPF,DLGAP5,HJURP,SPC25,HMMR,ARHGAP11A,TTK,AURKA,NCAPG,FBXO5,KIF15,NDC80,BUB1,BUB1B,MKI67,ASPM,KIF14,TACC3,PLK1,PSRC1,KIF11,KIF23,GPER1,TROAP,GTSE1,UBE2C,CDCA8,KIF20B,CCNA2,CCNB1,FIRRM,CENPI,RACGAP1,CDK1,ESPL1,TOP2A
Drug	ctd:D000952	Antigens, Polyomavirus Transforming	CTD	1.29e-35	2.77e-31	6.76e-33	7.13e-32	66	668	NUSAP1,NRM,KNTC1,CHAF1B,MIS18BP1,ERCC6L,CENPF,ZGRF1,HJURP,MCM2,HMGB2,MCM3,MCM4,MCM6,MCM7,ARHGAP11A,DCK,WDR76,EZH2,SGO1,CEP128,TRIM59,CDC45,FANCA,PASK,CKS1B,DHFR,ASPM,GPSM2,TIMELESS,CDT1,DNA2,IQGAP3,KIFC1,KNL1,FOXM1,MMS22L,TCF19,RBL1,POLD1,POLE2,CNTRL,GLIS3,SMC4,TNFAIP8L1,DEPDC1,DCLRE1B,RFC4,NCAPH,ECT2,SAPCD2,RAD51AP1,UBE2T,TK1,CCNE2,FANCI,PRIM1,TPX2,EXO1,CKAP2L,CEP152,CDC25B,CDC25C,SKA1,PLK4,MYBL2
Drug	CID000006623	bisphenol A	Stitch	1.64e-35	3.53e-31	8.42e-33	8.88e-32	43	223	CDKN3,PTTG1,ERBB3,CENPN,PCLAF,PBK,HMGB2,MCM5,MCM6,MCM7,CHEK1,MCM10,MELK,GINS1,CDC45,BLM,GGH,FBXO5,KIF15,NDC80,BUB1B,FEN1,NCAPD2,CDT1,KIF11,KIF23,CENPU,BIRC5,LRRC4C,PRC1,ATAD2,ECT2,CCNA2,KIF20A,RAD51AP1,TK1,CCNB2,PRIM1,CDC20,DEPDC1B,PLK4,AURKB,MYBL2
Drug	ctd:D005472	Fluorouracil	CTD	5.87e-35	1.26e-30	2.94e-32	3.1e-31	90	1364	PRPS2,MYCN,CDKN2C,HMGN5,CDKN3,PTTG1,ERBB3,EREG,PCLAF,PEG10,MCM2,MCM3,MCM4,MCM6,MCM7,CHEK1,HMMR,MCM10,LXN,DCK,POLA2,RRM2,MELK,GINS1,CDC45,BLM,AURKA,FANCG,NEK2,PTTG3P,NCAPG,FBXO5,KIF15,ANLN,H4C3,DBF4,DHFR,BUB1,BUB1B,FEN1,MKI67,PSMC3IP,TIMELESS,KHK,PLK1,PSRC1,KIF2C,KPNA2,TMSB15A,KIF23,TCF19,TROAP,POLE2,UBE2C,CENPU,BIRC5,RFC2,PRC1,RFC3,RFC4,ECT2,CDCA8,SPAG5,CCNA2,CCNB1,CEP55,CENPQ,CCNF,UBE2T,CDCA7,TK…
Drug	ctd:C026486	1,2,5,6-dibenzanthracene	CTD	4.57e-34	9.84e-30	2.24e-31	2.36e-30	71	837	NUSAP1,MYCN,CDKN3,CHAF1B,NET1,CENPE,SPC25,PBK,E2F7,MCM2,HMGB2,MCM3,MCM6,MND1,LXN,RRM2,SGO1,CENPK,AURKA,CKS1B,FBXO5,NDC80,ANLN,HPGD,FEN1,NCAPD2,MKI67,ASPM,PIMREG,CDT1,TACC3,PLK1,IQGAP3,WDR62,KIFC1,KIF22,RAD51,POC1A,KNSTRN,SLC43A1,GTSE1,UBE2C,TNFAIP8L1,BIRC5,ANXA8,STMN1,PRC1,NCAPH,CDCA8,KIF20B,CCNA2,CCNB1,KIF20A,CCNF,DDIAS,P2RY1,ASF1B,TK1,CCNB2,SHCBP1,TPX2,H1-5,RACGAP1,CDK1,CKAP2,CDC20,SKA1,MAP2K6,…
Drug	622_DN	resveratrol; Down 200; 50uM; MCF7; HG-U133A	Broad Institute CMAP Down	2.26e-33	4.86e-29	1.08e-30	1.14e-29	39	190	NUSAP1,CENPE,CENPF,DLGAP5,CHEK1,HMMR,EZH2,TTK,MELK,GINS1,AURKA,DBF4,BUB1,BUB1B,MKI67,ASPM,KIF14,GPSM2,PIMREG,TACC3,PLK1,PSRC1,KIF11,TROAP,CHAF1A,GTSE1,UBE2C,PRC1,CDCA8,KIF20B,CCNA2,CCNB1,KIF20A,CCNF,TPX2,RACGAP1,CDK1,ESPL1,TOP2A
Drug	ctd:C010914	2,4-diaminotoluene	CTD	2.47e-32	5.32e-28	1.16e-29	1.22e-28	42	247	EREG,SPC25,PBK,E2F7,MCM3,MCM5,HMMR,ARHGAP11A,RRM2,CDC45,ANLN,CDT1,IQGAP3,PSRC1,RAD54L,KIF2C,RAD51,GAS2L3,GTSE1,UBE2C,CENPU,GINS4,BIRC5,ANXA8,RFC3,RFC4,CDCA8,SPAG5,CCNA2,RAD51AP1,ASF1B,TK1,CCNB2,SHCBP1,EXO1,NEIL3,CKAP2,CDC6,ESPL1,FIGNL1,DEPDC1B,TOP2A
Drug	3214_DN	Amethopterin (R,S) [59-05-2]; Down 200; 8.8uM; MCF7; HT_HG-U133A	Broad Institute CMAP Down	3.55e-32	7.65e-28	1.63e-29	1.72e-28	38	189	CDKN3,CENPE,CENPF,TRAIP,DLGAP5,SPC25,HMMR,AURKA,PASK,NDC80,DBF4,BUB1,MKI67,ASPM,KIF14,GPSM2,TACC3,PLK1,PSRC1,KIF11,KIF2C,KIF23,TROAP,GTSE1,UBE2C,BIRC5,CDCA8,CCNA2,CCNB1,KIF20A,CCNF,TPX2,H1-3,H1-5,CDK1,CDC25C,ESPL1,TOP2A
Drug	841_DN	resveratrol; Down 200; 10uM; MCF7; HT_HG-U133A_EA	Broad Institute CMAP Down	5.23e-32	1.13e-27	2.35e-29	2.48e-28	37	177	CDCA3,ERCC6L,CENPE,CENPF,STK17B,DLGAP5,HJURP,SPC25,HMMR,FANCA,AURKA,NCAPG,NDC80,BUB1,BUB1B,MKI67,ASPM,KIF14,TACC3,PLK1,PSRC1,KIF11,KIF23,TROAP,GTSE1,UBE2C,BIRC5,CDCA8,CCNA2,CCNB1,KIF20A,CCNF,RACGAP1,CDK1,ESPL1,TOP2A,BORA
Drug	ctd:C027576	4-hydroxy-2-nonenal	CTD	7.93e-32	1.71e-27	3.48e-29	3.68e-28	67	798	NUSAP1,CDKN2D,EME1,ERCC6L,RASSF2,STK17B,DLGAP5,PBK,MCM4,MCM6,NUF2,CHEK1,ARHGAP11A,SGO1,TRIP13,PHGDH,BLM,FANCD2,CDCA2,CKS1B,NEK2,FBXO5,NDC80,ANLN,DBF4,BUB1,BUB1B,FEN1,MKI67,ASPM,PSMC3IP,SGO2,TACC3,PLK1,RAD54L,KIF11,KPNA2,RAD51,FOXM1,ZWILCH,DPYSL2,SELENBP1,RBL1,POLD1,UBE2C,SMC4,BIRC5,STMN1,KIF20B,SPAG5,CCNA2,CCNB1,CCNF,MT2A,UBE2T,ASF1B,AVIL,SASS6,NEIL3,CDC20,POLQ,CDC25C,ESPL1,GEN1,TOP2A,MYBL2,HELLS
Drug	ctd:C063002	2,3-dimethoxy-1,4-naphthoquinone	CTD	8.81e-32	1.9e-27	3.79e-29	4e-28	35	153	NUSAP1,CDKN3,PTTG1,PBK,MCM2,TRIP13,AURKA,NEK2,NCAPG,H4C3,BUB1B,PLK1,IL17RB,KIF22,KIF2C,KIF23,GPER1,RNASEH2A,POLE2,UBE2C,SMC4,BIRC5,RFC2,RFC4,KIF20B,SPAG5,CCNA2,ZWINT,CCNB2,TPX2,TSPAN7,RACGAP1,CDC20,CDC25B,MAD2L1
Drug	ctd:D019284	Thapsigargin	CTD	2.43e-31	5.23e-27	1.03e-28	1.08e-27	85	1353	NUSAP1,MYCN,CHAF1B,PTTG1,ERCC6L,CENPF,PCLAF,DLGAP5,SPC25,E2F7,KIF4A,MCM2,OIP5,MCM3,MCM4,MCM5,MCM6,MCM7,CHEK1,MCM10,POLA2,RRM2,TTK,MELK,PHGDH,CDC7,CDC45,BLM,CDCA2,NCAPG,KIF15,BRCA2,BUB1B,MKI67,GPSM2,PIMREG,TIMELESS,DIAPH3,NNAT,DSCC1,PLK1,RAD54L,KIF11,KIF2C,TMSB15A,TICRR,TCF19,RNASEH2A,POLE2,CHAF1A,UBE2C,DTL,CENPU,SMC4,BIRC5,STMN1,RFC2,PRC1,RFC3,ATAD2,KIF20B,SPAG5,CCNA2,CCNB1,KIF20A,CCNF,DDIAS,MT2A…
Drug	5439_DN	Pyrvinium pamoate [3546-41-6]; Down 200; 3.4uM; MCF7; HT_HG-U133A	Broad Institute CMAP Down	2.93e-31	6.3e-27	1.21e-28	1.28e-27	37	185	CDCA3,MXD3,CDKN2C,KIF18A,ERCC6L,CENPE,STK17B,MCM10,ARHGAP11A,RRM2,FAAH,BLM,PASK,FBXO5,NDC80,BUB1B,MKI67,KIF14,PIMREG,TACC3,PLK1,TMT1A,PSRC1,KIF11,KIF23,TROAP,RBL1,FAAP24,GTSE1,DTL,CDCA8,KIF20A,CCNF,ORC1,CCNE2,CEP152,ESPL1
Drug	CID000003657	hydroxyurea	Stitch	5.57e-29	1.2e-24	2.26e-26	2.39e-25	49	436	MYCN,MCM2,MCM4,MCM5,MCM6,MCM7,CHEK1,DCK,POLA2,RRM2,CDC7,CDC45,BLM,FANCD2,BRCA2,H4C3,DBF4,DHFR,BUB1,FEN1,ASPM,PLK1,RAD51,POLD1,POLE2,SMC4,RFC2,PRC1,RFC3,RFC4,NCAPH,CDCA8,CCNA2,CCNB1,ORC1,ASF1B,TK1,CCNB2,PRIM1,H1-3,PNMA2,CHEK2,H1-5,CDK1,CDC6,CDC20,CLSPN,CDC25B,CDC25C
Drug	ctd:D003033	Coal Tar	CTD	1.34e-27	2.89e-23	5.34e-25	5.64e-24	44	360	NUSAP1,MYCN,CDKN3,CHAF1B,CENPE,SPC25,PBK,E2F7,MCM2,RRM2,SGO1,CENPK,MELK,GINS1,MKI67,ASPM,PIMREG,CDT1,TACC3,IQGAP3,RAD51,TCF19,KNSTRN,UBE2C,BIRC5,NCAPH,ECT2,SAPCD2,SPAG5,CCNA2,KIF20A,ASF1B,CCNB2,SHCBP1,TPX2,PNMA2,EXO1,RACGAP1,CKAP2,MTFR2,CDC20,SKA1,CDCA5,FIGNL1
Drug	7389_DN	0173570-0000 [211245-44-2]; Down 200; 10uM; PC3; HT_HG-U133A	Broad Institute CMAP Down	3.18e-25	6.85e-21	1.25e-22	1.32e-21	32	183	CDCA3,CENPE,CENPF,DLGAP5,HJURP,SPC25,HMMR,AURKA,NDC80,DBF4,BUB1,MKI67,ASPM,KIF14,GPSM2,PIMREG,PLK1,PSRC1,KIF11,KIF2C,KIF23,CENPO,PRC1,CDCA8,KIF20B,CCNA2,CCNB1,KIF20A,CCNB2,TPX2,CHEK2,CDC25B
Drug	ctd:C408982	CPG-oligonucleotide	CTD	3.8e-25	8.19e-21	1.46e-22	1.54e-21	32	184	CDKN2D,EME1,CHAF1B,PTTG1,BRIP1,MCM7,RDM1,CHEK1,TRIP13,FANCA,BLM,FANCD2,FANCG,BRCA2,FEN1,DNA2,RAD54L,RAD51,NAALAD2,POLD1,POLE2,CHAF1A,DCLRE1B,RFC3,ESCO2,RAD51AP1,FANCI,EXO1,NEIL3,CLSPN,POLQ,TOP2A
Drug	2041_DN	Methotrexate [59-05-2]; Down 200; 8.8uM; HL60; HG-U133A	Broad Institute CMAP Down	9.11e-25	1.96e-20	3.44e-22	3.63e-21	32	189	NUSAP1,CDCA3,CDKN2C,CENPE,CENPF,DLGAP5,HMMR,MELK,AURKA,NDC80,BUB1,NCAPD2,MKI67,ASPM,KIF14,TACC3,PLK1,TMT1A,KIF11,FOXM1,GTSE1,UBE2C,SPAG5,CCNB1,KIF20A,CCNF,CCNB2,TPX2,CDK1,CDC25C,TOP2A,AURKB
Drug	CID000002210	NSC351140	Stitch	1e-24	2.16e-20	3.72e-22	3.92e-21	36	258	PEG10,MCM2,MCM7,CHEK1,MCM10,DCK,POLA2,RRM2,CDC7,CDC45,FANCD2,NEK2,SEPTIN3,H4C3,DHFR,TIMELESS,PLK1,RAD51,POLD1,POLE2,RFC2,RFC4,CCNA2,CCNB1,ORC1,TK1,CCNB2,PRIM1,H1-3,CHEK2,H1-5,SASS6,CDK1,CLSPN,POLQ,MYBL2
Drug	ctd:D011285	Pregnenolone Carbonitrile	CTD	1.29e-24	2.77e-20	4.7e-22	4.96e-21	80	1504	NUSAP1,CDCA3,MYCN,MXD3,KNTC1,CDKN3,PTTG1,CENPE,EXPH5,TRAIP,SPC25,PBK,KIF4A,MCM2,OIP5,HMGB2,MCM3,MCM4,MCM5,MCM6,NUF2,CHEK1,HMMR,MCM10,SGO1,FAAH,FANCA,CENPP,CKS1B,FANCG,NEK2,NCAPG,BRCA2,DERL3,NCAPD2,MKI67,PSMC3IP,TIMELESS,TACC3,PLK1,PSRC1,KIFC1,KIF22,KIF2C,RAD51,FOXM1,ZWILCH,COL15A1,TCF19,POC1A,GAS2L3,RBL1,CHAF1A,UBE2C,BIRC5,ETNPPL,STMN1,RFC4,CDCA8,CCNA2,CCNB1,ESCO2,KIF20A,CCNF,SPC24,MT2A,P2RY1,ASF…
Drug	ctd:D014747	Vinblastine	CTD	1.51e-24	3.24e-20	5.41e-22	5.71e-21	36	261	NUSAP1,CDKN2C,CDKN3,PTTG1,EREG,KIF4A,OIP5,HMGB2,HMMR,RRM2,TTK,MELK,NCAPG,KIF15,NDC80,BUB1,FEN1,GPSM2,DSCC1,KIF11,KPNA2,KIF23,GTSE1,PRC1,NCAPH,CDCA8,ZWINT,CCNB1,KIF20A,CCNB2,RACGAP1,CDK1,CKAP2,TOP2A,MAD2L1,AURKB
Drug	ctd:C088658	zoledronic acid	CTD	1.53e-24	3.3e-20	5.41e-22	5.71e-21	79	1472	CDKN3,N4BP2L1,BRIP1,NDE1,CENPF,PCLAF,TRAIP,DLGAP5,PBK,KIF4A,MCM2,OIP5,MCM4,MCM6,HMMR,MCM10,RRM2,TRIP13,TTK,MELK,PHGDH,PRTFDC1,NEK2,NCAPG,BRCA2,NDC80,CENPM,ANLN,H4C3,HPGD,BUB1,PLCL2,CCDC138,MKI67,ASPM,CDT1,DIAPH3,TACC3,PLK1,PSRC1,IL17RB,KIFC1,TRHDE-AS1,TMSB15A,NEMP1,DDX12P,UBE2C,BIRC5,DEPDC1,STMN1,PRC1,CDCA8,SAPCD2,CCNA2,CCNB1,CEP55,ESCO2,KIF20A,SPC24,MT2A,CDCA7,LZTS1,CCNB2,CCNE2,SLCO2A1,SLC16A14,…
Drug	ctd:D004026	Dieldrin	CTD	4.56e-24	9.81e-20	1.58e-21	1.67e-20	71	1217	CDCA3,MYCN,CDKN3,CHAF1B,PTTG1,ERBB3,NET1,CENPE,CENPF,STK17B,TRAIP,DLGAP5,CCDC18,PBK,MCM2,NUF2,HMMR,DCK,RRM2,EZH2,TRIP13,TTK,CDC7,CDCA2,AURKA,HAUS8,FANCG,FBXO5,BRCA2,NDC80,DHFR,MKI67,TACC3,DNA2,PLK1,KIF23,TCF19,CHAF1A,UBE2C,CENPO,BIRC5,SLC13A3,PRC1,RFC4,ECT2,CDCA8,CIT,KIF20B,SPAG5,CCNB1,ESCO2,KIF20A,CCNF,WDHD1,TK1,CCNB2,CCNE2,CHEK2,RACGAP1,CDK1,MTFR2,CDC6,CDC20,KIF18B,CDC25B,CDC25C,ESPL1,MAP2K6,PL…
Drug	ctd:D003703	Demecolcine	CTD	3.14e-22	6.76e-18	1.07e-19	1.13e-18	58	878	NUSAP1,CDCA3,CDKN2C,BRIP1,CENPF,MCM4,MND1,POLA2,RRM2,WDR76,ADCY3,FAM111B,CDC45,BLM,CDCA2,FANCG,FBXO5,BRCA2,ARL6IP1,ERAP2,H4C3,DHFR,ASPM,CDT1,DNA2,IL17RB,RAD51,TICRR,TCF19,GOLGA2P5,RBL1,UBE2C,DTL,CENPU,ATAD2,NCAPH,HPDL,CCNB1,ESCO2,ORC1,MT2A,WDHD1,CDCA7,CCNE2,SLC16A14,PRIM1,CENPI,CEP135,EXO1,NEIL3,CDK1,MTFR2,CDC6,CLSPN,POLQ,TOP2A,AURKB,HELLS
Drug	3559_DN	Trifluridine [70-00-8]; Down 200; 13.6uM; MCF7; HT_HG-U133A	Broad Institute CMAP Down	5.02e-22	1.08e-17	1.69e-19	1.78e-18	30	195	CDKN2C,CENPE,CENPF,DLGAP5,HJURP,HMMR,AURKA,NDC80,BUB1,MKI67,ASPM,KIF14,PIMREG,TACC3,PLK1,PSRC1,KIF23,TROAP,GTSE1,UBE2C,BIRC5,CCNA2,CCNB1,KIF20A,CCNF,TPX2,H1-3,ESPL1,TOP2A,BORA
Drug	5419_DN	Methotrexate [59-05-2]; Down 200; 8.8uM; MCF7; HT_HG-U133A	Broad Institute CMAP Down	7.71e-22	1.66e-17	2.55e-19	2.69e-18	29	181	CDKN3,CENPE,CENPF,EXPH5,DLGAP5,HJURP,HMMR,AURKA,BUB1,MKI67,ASPM,KIF14,PIMREG,TACC3,PLK1,PSRC1,KIF23,TROAP,GTSE1,UBE2C,BIRC5,CDCA8,CCNB1,KIF20A,CCNF,TPX2,REEP4,ESPL1,TOP2A
Drug	595_DN	resveratrol; Down 200; 50uM; MCF7; HG-U133A	Broad Institute CMAP Down	2.32e-21	4.99e-17	7.57e-19	7.99e-18	29	188	NUSAP1,CDCA3,CENPE,DLGAP5,HJURP,HMMR,NMU,AURKA,NDC80,BUB1,BUB1B,MKI67,ASPM,TACC3,PLK1,PSRC1,POLE2,CHAF1A,GTSE1,UBE2C,PRC1,CDCA8,CCNA2,CCNB1,CCNF,CCNB2,H1-5,ESPL1,TOP2A
Drug	7176_DN	Trifluridine [70-00-8]; Down 200; 13.6uM; MCF7; HT_HG-U133A	Broad Institute CMAP Down	4.26e-21	9.18e-17	1.37e-18	1.45e-17	29	192	CENPE,CENPF,DLGAP5,HMMR,TTK,AURKA,NDC80,BUB1,BUB1B,MKI67,ASPM,KIF14,PIMREG,TACC3,PLK1,PSRC1,KIF2C,KIF23,GTSE1,UBE2C,CDCA8,CCNB1,KIF20A,CCNF,TPX2,H1-3,CDC25C,PLK4,TOP2A
Drug	ctd:D014415	Tunicamycin	CTD	8.26e-21	1.78e-16	2.61e-18	2.76e-17	76	1574	NUSAP1,CDCA3,MYCN,NRM,N4BP2L1,PTTG1,ERBB3,EREG,ERCC6L,CENPF,PCLAF,STK17B,DLGAP5,SPC25,KIF4A,MCM2,MCM3,MCM4,MCM5,MCM6,FAM110A,HMMR,MCM10,RRM2,PHGDH,NMU,CDC7,CDC45,CDCA2,GGH,AURKA,NCAPG,BRCA2,BUB1,BUB1B,MKI67,GPSM2,PIMREG,NNAT,TACC3,PSRC1,RAD54L,KIF11,KPNA2,FOXM1,TMSB15A,TICRR,GAS2L3,SLC43A1,GTSE1,TMEM243,UBE2C,DTL,CENPU,STMN1,PRC1,RFC3,CDCA8,SPAG5,CCNA2,CEP55,KIF20A,CCNF,MT2A,UBE2T,CDCA7,NUDT1,LZT…
Drug	CID000004122	nocodazole	Stitch	8.41e-21	1.81e-16	2.62e-18	2.77e-17	42	477	MXD3,PTTG1,EREG,MNS1,NDE1,DLGAP5,NUF2,CHEK1,SGO1,TTK,CENPK,AURKA,NEK2,MYO3A,NDC80,BUB1,BUB1B,CDT1,PLK1,KIF11,KIF2C,VRK1,KIF23,TROAP,POLD1,CENPU,STMN1,ECT2,CCNA2,ZWINT,CCNB1,LZTS1,CCNB2,RACGAP1,CDK1,CKAP2,CDC6,CDC20,CDC25C,ESPL1,MAD2L1,AURKB
Drug	1791_DN	Azaguanine-8 [134-58-7]; Down 200; 26.2uM; PC3; HT_HG-U133A	Broad Institute CMAP Down	1.07e-20	2.3e-16	3.29e-18	3.47e-17	28	181	CDKN2C,KIF18A,ERBB3,EXPH5,MCM10,TTK,KIF15,NDC80,HPGD,PLCL2,BUB1B,ASPM,KIF14,GPSM2,DNA2,PLK1,PSRC1,KIF11,KIF2C,TROAP,GTSE1,NCAPH,CDCA8,CCNA2,CCNF,NEIL3,PLK4,TOP2A
Drug	ctd:C570897	NSC668394	CTD	3.46e-20	7.45e-16	1.05e-17	1.11e-16	32	264	MXD3,KIF18A,CENPE,CENPF,RASSF2,DLGAP5,NUF2,HMMR,TTK,CDCA2,AURKA,FBXO5,NDC80,ASPM,SGO2,PSRC1,PIF1,TROAP,C21orf58,CNTRL,GTSE1,TNFAIP8L1,DEPDC1,CDCA8,KIF20B,KIF20A,CCNF,ARHGEF39,SERTAD4,CKAP2,FAM72B,BORA
Drug	ctd:D016685	Mitomycin	CTD	1.16e-19	2.5e-15	3.47e-17	3.66e-16	38	410	NUSAP1,CHAF1B,ERBB3,MIS18BP1,CENPF,SPC25,PBK,CHEK1,MCM10,BLM,FANCD2,AURKA,FANCG,ARL6IP1,DBF4,PSMC3IP,GPSM2,PLK1,RAD51,KIF23,CHAF1A,BIRC5,PRC1,RFC3,RFC4,CCNB1,KIF20A,DDIAS,TK1,FANCI,TPX2,CHEK2,CKAP2L,CDK1,CKAP2,CDC6,CDC20,POLQ
Drug	ctd:C030973	cupric oxide	CTD	1.62e-19	3.49e-15	4.78e-17	5.04e-16	43	543	CDCA3,CDKN2C,KIF18A,PTTG1,DLGAP5,E2F7,MCM2,HMGB2,MCM4,MCM6,NUF2,RRM2,MELK,TRIM59,AURKA,FBXO5,NDC80,DBF4,NCAPD2,GPSM2,PSRC1,PIF1,KIFC1,KIF23,KNSTRN,GTSE1,CIT,KIF20B,CCNA2,CCNB1,KIF20A,MT2A,UBE2T,CCNB2,TPX2,RACGAP1,SASS6,CDK1,CKAP2,CDC20,KIF18B,TOP2A,AURKB
Drug	ctd:D012835	Silver Nitrate	CTD	1.79e-19	3.86e-15	5.22e-17	5.5e-16	23	119	CDKN2C,PTTG1,MCM3,MCM4,MCM6,CHEK1,CDC7,CDC45,DBF4,BUB1,BUB1B,PLK1,RBL1,CCNA2,CCNB1,MT2A,H1-3,CHEK2,H1-5,CDK1,CDC6,CDC25B,CDC25C
Drug	ctd:C016104	sodium bichromate	CTD	5.73e-19	1.23e-14	1.65e-16	1.74e-15	74	1614	CHAF1B,ERCC6L,PCLAF,MAT1A,TRAIP,MCM2,HMGB2,MCM3,MCM4,MCM5,MCM6,MCM7,MCM10,ARHGAP11A,DCK,POLA2,RRM2,EZH2,TRIP13,GINS1,FAAH,FBXO5,ARL6IP1,CENPM,HPGD,FEN1,MKI67,KHK,CDT1,TMT1A,PSRC1,KIF22,RAD51,MMS22L,NAALAD2,POLD1,POLE2,CHAF1A,GTSE1,CENPU,SHMT1,ANXA8,ETNPPL,RFC3,RFC4,ECT2,HPDL,ZWINT,CCNB1,ORC1,DDIAS,RAD51AP1,MT2A,UBE2T,CDCA7,ASF1B,CCNE2,INMT,AVIL,TIFA,EXO1,CDK1,CKAP2,CDC20,CLSPN,KIF18B,CDC25B,MAP2K…
Drug	1715_DN	Resveratrol [501-36-0]; Down 200; 17.6uM; HL60; HG-U133A	Broad Institute CMAP Down	9.01e-19	1.94e-14	2.55e-16	2.69e-15	27	194	CDCA3,CDKN2C,CENPE,CENPF,PCLAF,DLGAP5,HMMR,TTK,NDC80,BUB1B,ASPM,KIF14,GPSM2,PLK1,PSRC1,KIF11,GTSE1,UBE2C,PRC1,ECT2,KIF20B,CCNA2,CCNB1,KIF20A,RACGAP1,CDC25B,TOP2A
Drug	ctd:C024015	cryptolepine	CTD	1.11e-18	2.4e-14	3.11e-16	3.28e-15	13	23	CDKN3,CENPF,MCM2,MCM6,MCM7,TTK,NEK2,BUB1,BUB1B,CCNA2,CCNB1,CDC6,CDC25C
Drug	ctd:C017096	n-butoxyethanol	CTD	2.05e-18	4.41e-14	5.66e-16	5.97e-15	43	581	KIF18A,CENPW,CENPE,CENPL,DLGAP5,E2F7,OIP5,MCM4,MCM6,HMMR,LXN,RRM2,WDR76,SGO1,CENPK,TRIM59,BLM,NCAPG,ANLN,GPSM2,KIF22,PCYT1B,DPYSL2,KIF23,DEPDC1,RFC4,ECT2,ZWINT,CEP55,ESCO2,CCNF,ORC1,RAD51AP1,MT2A,TK1,CCNE2,CHEK2,CDC6,CDC25B,CDC25C,GEN1,PLK4,AURKB
Drug	ctd:C036990	2-amino-3,8-dimethylimidazo(4,5-f)quinoxaline	CTD	2.6e-18	5.58e-14	7.07e-16	7.46e-15	25	166	ERCC6L,E2F7,CHEK1,RRM2,NMU,NEK2,ANLN,MKI67,DIAPH3,RAD54L,KIFC1,KNL1,RAD51,CCNA2,CCNB1,CEP55,ESCO2,ORC1,RAD51AP1,CCNB2,SHCBP1,EXO1,CDK1,CDC25C,TOP2A
Drug	3518_DN	Pyrvinium pamoate [3546-41-6]; Down 200; 3.4uM; MCF7; HT_HG-U133A	Broad Institute CMAP Down	3.62e-18	7.79e-14	9.74e-16	1.03e-14	26	186	MXD3,CDKN2C,ERCC6L,MCM10,RRM2,ADCY3,PASK,FBXO5,FEN1,MKI67,PSMC3IP,KHK,CDT1,TACC3,KIF11,RAD51,GTSE1,DTL,CDCA8,CCNA2,CENPQ,ORC1,ASF1B,CCNE2,POLQ,ESPL1
Drug	ctd:C070081	fulvestrant	CTD	4.92e-18	1.06e-13	1.31e-15	1.38e-14	39	484	PTTG1,EREG,PCLAF,TTK,BLM,AURKA,DLEU2,NEK2,FBXO5,NDC80,BUB1,BUB1B,MKI67,TIMELESS,PLK1,IL17RB,KPNA2,RAD51,FOXM1,TCF19,GPER1,BIRC5,STMN1,NCAPH,CCNA2,ZWINT,CCNB1,KIF20A,CCNB2,CCNE2,CHEK2,RACGAP1,CDK1,CDC20,CDC25B,ESPL1,TOP2A,MAD2L1,AURKB
Drug	ctd:D014750	Vincristine	CTD	2.13e-17	4.57e-13	5.58e-15	5.89e-14	60	1182	CDCA3,MYCN,CDKN2C,HMGN5,BRIP1,NDE1,CENPF,MCM4,NUF2,MND1,RRM2,WDR76,FAM111B,BLM,AURKA,FANCG,FBXO5,ARL6IP1,ERAP2,H4C3,DHFR,MKI67,ASPM,DNA2,IL17RB,RAD54L,KPNA2,COL15A1,TCF19,GOLGA2P5,RBL1,UBE2C,DTL,CENPU,TNFAIP8L1,PRC1,ATAD2,HPDL,CCNB1,ESCO2,MT2A,WDHD1,CDCA7,CCNB2,CCNE2,SLC16A14,PRIM1,CENPI,CEP135,CHEK2,EXO1,LRRCC1,CDK1,MTFR2,CDC6,CLSPN,POLQ,TOP2A,AURKB,HELLS
Drug	3391_DN	Monobenzone [103-16-2]; Down 200; 20uM; MCF7; HT_HG-U133A	Broad Institute CMAP Down	4.25e-17	9.14e-13	1.1e-14	1.16e-13	25	186	CDKN2D,KIF18A,CENPE,CENPF,EXPH5,STK17B,DLGAP5,HMMR,AURKA,NDC80,BUB1,ASPM,KIF14,GPSM2,PIMREG,PLK1,PSRC1,TROAP,CCNB1,KIF20A,CCNF,TESMIN,TPX2,H1-3,CDC25C
Drug	ctd:D020122	tert-Butylhydroperoxide	CTD	8.36e-17	1.8e-12	2.14e-14	2.26e-13	75	1808	NUSAP1,CDCA3,CDKN2C,HMGN5,KNTC1,CDKN3,EME1,PTTG1,PEG10,CHDH,DLGAP5,KIF4A,MCM2,MCM3,MCM4,MCM5,MCM6,MCM7,CHEK1,EZH2,ADCY3,DDX11,AURKA,PASK,UBA7,KIF15,NDC80,ARL6IP1,CENPM,H4C3,BUB1,FEN1,NCAPD2,GPSM2,PLK1,TMT1A,PSRC1,KIFC1,KIF2C,FOXM1,TMSB15A,KIF23,SELENBP1,GPER1,POLD1,POLE2,CHAF1A,UBE2C,SMC4,SHMT1,BIRC5,ANXA8,STMN1,RFC3,ATAD2,SAPCD2,SPAG5,CCNA2,KIF20A,CCNF,MT2A,ASF1B,TK1,CCNB2,CCNE2,FANCI,CDK1,REEP4…
Drug	CID005280961	genistein	Stitch	1.21e-16	2.6e-12	3.06e-14	3.23e-13	57	1117	MXD3,CDKN3,PTTG1,ERBB3,EREG,CENPN,PCLAF,PBK,HMGB2,MCM6,MCM7,CHEK1,MCM10,MELK,GINS1,CDC45,GGH,FBXO5,KIF15,BRCA2,NDC80,H4C3,HPGD,BUB1B,FEN1,NCAPD2,CDT1,KIF11,KIF23,CHAF1A,CENPU,TNFAIP8L1,BIRC5,PRC1,ATAD2,ECT2,CCNA2,CCNB1,KIF20A,RAD51AP1,MT2A,TESMIN,TK1,CCNB2,PRIM1,H1-3,CHEK2,H1-5,CDK1,CDC6,CDC20,CDC25C,MAP2K6,DEPDC1B,PLK4,AURKB,MYBL2
Drug	6902_DN	0297417-0002B [362658-29-5]; Down 200; 10uM; MCF7; HT_HG-U133A	Broad Institute CMAP Down	1.51e-16	3.25e-12	3.78e-14	3.99e-13	25	196	BRIP1,SPC25,MCM4,MCM5,MCM7,MCM10,POLA2,RRM2,CDC45,BRCA2,DSCC1,RAD54L,NEMP1,POLE2,DTL,RFC2,RFC3,ATAD2,CCNE2,CENPI,H1-3,EXO1,CDK1,CDC6,HELLS
Drug	CID000000197	AdPK	Stitch	1.85e-16	3.99e-12	4.59e-14	4.84e-13	68	1548	PRPS2,KIF18A,NDE1,PCLAF,STK17B,PEG10,PBK,MCM2,MCM3,MCM4,MCM5,MCM6,MCM7,CHEK1,MCM10,DCK,POLA2,RRM2,TTK,MELK,ADCY3,CDC7,CDC45,GGH,AURKA,PASK,NEK2,MYO3A,FBXO5,DBF4,BUB1,BUB1B,FEN1,KHK,CDT1,PLK1,KIF11,KIF22,ATP8B3,VRK1,UBE2C,SHMT1,RFC2,RFC3,RFC4,CIT,CCNA2,CCNB1,ORC1,P2RY1,CEP72,TK1,CCNB2,CCNE2,PRIM1,CEP135,CHEK2,MASTL,CDK1,CDC6,CDC20,CLSPN,CDC25B,CDC25C,MAP2K6,FIGNL1,PLK4,AURKB
Drug	CID000000238	laevadosin	Stitch	2.3e-16	4.94e-12	5.61e-14	5.93e-13	74	1800	PRPS2,MXD3,CDKN3,KIF18A,NDE1,STK17B,MAT1A,PBK,MCM2,MCM3,MCM4,MCM5,MCM6,MCM7,CHEK1,HMMR,MCM10,DCK,POLA2,RRM2,TTK,MELK,ADCY3,PRTFDC1,CDC7,CDC45,GGH,AURKA,PASK,NEK2,MYO3A,FBXO5,DBF4,BUB1,BUB1B,FEN1,KHK,CDT1,DNA2,PLK1,ATP8B3,VRK1,TROAP,POLD1,POLE2,UBE2C,SHMT1,RFC2,RFC3,RFC4,CIT,CCNA2,CCNB1,ORC1,P2RY1,CEP72,LZTS1,TK1,CCNB2,CCNE2,PRIM1,CEP135,CHEK2,MASTL,CDK1,CDC6,CDC20,CLSPN,POLQ,CDC25B,CDC25C,MAP2K6,…
Drug	ctd:C051890	irinotecan	CTD	4.09e-16	8.81e-12	9.9e-14	1.05e-12	44	703	NUSAP1,CDCA3,CDKN3,PTTG1,EREG,CENPE,CENPF,PCLAF,MCM4,CHEK1,HMMR,TTK,NMU,FANCG,NEK2,H4C3,DBF4,BUB1,KIF14,SGO2,PLK1,RAD51,RBL1,KNSTRN,POLE2,UBE2C,BIRC5,RFC3,CCNA2,CCNB1,CCNF,ORC1,ARHGEF39,CCNB2,TPX2,CHEK2,CDK1,CDC20,CDC25B,DEPDC1B,TOP2A,MAD2L1,AURKB,HELLS
Drug	ctd:D015655	1-Methyl-4-phenylpyridinium	CTD	4.52e-16	9.74e-12	1.08e-13	1.14e-12	70	1657	NUSAP1,CDKN2D,CENPW,CENPF,PCLAF,DLGAP5,E2F7,KIF4A,HMGB2,MCM4,MCM6,HMMR,MCM10,RRM2,TTK,PHGDH,HROB,NCAPG,FBXO5,KIF15,NDC80,DHFR,BUB1,BUB1B,FEN1,MKI67,ASPM,KIF14,DIAPH3,NNAT,DSCC1,WDR62,KIF11,KIFC1,TCF19,CHAF1A,GTSE1,UBE2C,CENPU,SMC4,TNFAIP8L1,BIRC5,RFC2,RFC3,ATAD2,NCAPH,CDCA8,KIF20B,CCNA2,ZWINT,CCNB1,CEP55,ESCO2,ORC1,ASF1B,CCNB2,SLC16A14,TPX2,H1-3,H1-5,NEIL3,CDK1,PRR11,CDC6,KIF18B,DEPDC1B,TOP2A,MAD…
Drug	CID000000450	17alpha-estradiol	Stitch	4.9e-16	1.05e-11	1.16e-13	1.22e-12	61	1303	CDKN3,PTTG1,ERBB3,EREG,CENPN,PBK,HMGB2,MCM5,MCM6,MCM7,CHEK1,MCM10,MELK,ADCY3,GINS1,POF1B,PHGDH,NMU,CDC45,BLM,GGH,FANCG,DLEU2,FBXO5,KIF15,NDC80,H3C2,H4C3,BUB1B,FEN1,NCAPD2,CDT1,KIF11,KIF23,GPER1,POLD1,POLE2,CENPU,TNFAIP8L1,PRC1,ATAD2,NCAPH,ECT2,HPDL,CCNA2,RAD51AP1,MT2A,TK1,CCNB2,CCNE2,SLCO2A1,PRIM1,H1-3,H1-5,CDC20,POLQ,MAP2K6,DEPDC1B,PLK4,AURKB,MYBL2
Drug	ctd:D005047	Etoposide	CTD	5.86e-16	1.26e-11	1.37e-13	1.45e-12	40	587	MYCN,CDKN3,ERBB3,EREG,CENPF,PBK,MCM2,MCM6,MCM7,CHEK1,MCM10,LXN,TTK,PHGDH,BLM,AURKA,FANCG,NEK2,DBF4,BUB1,BUB1B,GPSM2,PLK1,RAD54L,RAD51,KIF23,COL15A1,CHAF1A,UBE2C,BIRC5,STMN1,PRC1,CCNA2,CCNB1,KIF20A,CHEK2,CDC6,POLQ,CDC25C,TOP2A
Drug	ctd:C014476	diethyl maleate	CTD	6.07e-16	1.31e-11	1.4e-13	1.48e-12	30	318	CDCA3,MYCN,BRIP1,ERCC6L,HJURP,SPC25,MCM4,MCM10,RRM2,TRIP13,CDCA2,AURKA,ANLN,MKI67,KIFC1,DPYSL2,GTSE1,SMC4,NCAPH,CDCA8,CCNA2,ORC1,MT2A,TESMIN,ASF1B,CCNE2,INMT,SLCO2A1,EXO1,MYBL2
Drug	2865_DN	Resveratrol [501-36-0]; Down 200; 17.6uM; MCF7; HT_HG-U133A	Broad Institute CMAP Down	9.89e-16	2.13e-11	2.26e-13	2.39e-12	24	192	CENPE,CENPF,DLGAP5,CHEK1,HMMR,ADCY3,FANCA,AURKA,NDC80,BUB1,MKI67,ASPM,KIF14,GPSM2,PIMREG,PLK1,PSRC1,CNTRL,GTSE1,ECT2,CCNB1,KIF20A,CDC25C,ESPL1
Drug	ctd:D002706	Chlordan	CTD	1.95e-15	4.2e-11	4.42e-13	4.67e-12	18	94	CDCA3,CDKN3,CENPE,KIF4A,MKI67,PLK1,FOXM1,UBE2C,BIRC5,PRC1,ECT2,CCNA2,CCNB1,KIF20A,SHCBP1,TPX2,CDK1,CDC20
Drug	ctd:D004918	Erythromycin Estolate	CTD	1.99e-15	4.29e-11	4.47e-13	4.72e-12	19	109	NUSAP1,CDCA3,CENPW,PCLAF,SPC25,HMMR,RRM2,ASPM,KIF2C,RAD51,KIF23,NCAPH,ECT2,KIF20B,CCNA2,CCNB1,SHCBP1,CDK1,AURKB
Drug	ctd:D014241	Trichloroethylene	CTD	6.41e-15	1.38e-10	1.42e-12	1.5e-11	73	1874	NUSAP1,CDCA3,CDKN2D,CDKN3,EME1,ERBB3,EREG,CENPJ,CENPE,TRAIP,DLGAP5,SPC25,PBK,MCM5,FAM110A,HMMR,MCM10,SGO1,TTK,CENPK,FANCA,CDCA2,CENPP,AURKA,NEK2,KIF15,DERL3,MKI67,ASPM,TACC3,PLK1,KIF22,RAD51,FOXM1,ZWILCH,NAALAD2,SELENBP1,KNSTRN,CHAF1A,UBE2C,BIRC5,SLC13A3,STMN1,PRC1,ATAD2,ECT2,CDCA8,SAPCD2,KIF20B,CCNA2,ZWINT,CCNB1,CEP55,KIF20A,RAD51AP1,P2RY1,ARHGEF39,ASF1B,CCNB2,INMT,SLCO2A1,SHCBP1,TPX2,H1-5,ACBD7…
Drug	1599_DN	Amethopterin (R,S) [59-05-2]; Down 200; 8.8uM; HL60; HG-U133A	Broad Institute CMAP Down	1.01e-14	2.18e-10	2.2e-12	2.33e-11	23	192	CENPE,DLGAP5,HMMR,AURKA,NDC80,DBF4,BUB1,BUB1B,NCAPD2,MKI67,ASPM,TACC3,PLK1,PSRC1,GTSE1,UBE2C,PRC1,CDCA8,CCNA2,CCNB1,KIF20A,TOP2A,AURKB
Drug	5509_DN	Resveratrol [501-36-0]; Down 200; 17.6uM; MCF7; HT_HG-U133A	Broad Institute CMAP Down	1.01e-14	2.18e-10	2.2e-12	2.33e-11	23	192	KIF18A,CENPE,CENPF,DLGAP5,HMMR,ARHGAP11A,ADCY3,AURKA,NDC80,BUB1,ASPM,KIF14,PLK1,PSRC1,TROAP,GTSE1,CENPO,GINS4,KIF20A,TPX2,H1-3,CDC25C,BORA
Drug	ctd:C008493	methylselenic acid	CTD	1.59e-14	3.41e-10	3.41e-12	3.6e-11	32	412	CDKN2D,CENPF,MCM2,MCM3,MCM5,MCM6,MCM7,RRM2,TTK,AURKA,BRCA2,HPGD,DHFR,BUB1B,MKI67,PLK1,KIF11,DPYSL2,CHAF1A,BIRC5,KIF20B,CCNA2,CCNB1,CCNE2,CHEK2,CDK1,CDC6,CDC20,CDC25C,TOP2A,EPB41L2,MYBL2
Drug	ctd:C044887	beta-methylcholine	CTD	1.84e-14	3.97e-10	3.93e-12	4.15e-11	67	1657	PRPS2,CDCA3,MYCN,CDKN3,PTTG1,CENPE,CENPL,DLGAP5,HJURP,SPC25,PBK,MCM2,OIP5,MCM5,MCM7,NUF2,CHEK1,MND1,HMMR,EZH2,SGO1,TTK,ADCY3,PHGDH,CDC7,SORCS1,GGH,AURKA,NCAPG,FBXO5,KIF15,NDC80,CENPM,ANLN,H4C3,BUB1,FEN1,SGO2,CDT1,TMT1A,PSRC1,PIF1,KPNA2,ZWILCH,KIF23,POLE2,UBE2C,DTL,SMC4,BIRC5,RFC4,ATAD2,ECT2,CEP55,CCNF,MT2A,UBE2T,TK1,FANCI,TSPAN7,EXO1,LRRCC1,CKAP2L,CDK1,CKAP2,PLK4,TOP2A
Drug	ctd:C561322	sparstolonin B	CTD	8.45e-14	1.82e-09	1.78e-11	1.88e-10	8	10	CDKN3,HMMR,ANLN,DIAPH3,CCNB1,CCNE2,CDK1,CDC6
Drug	6136_DN	Trifluridine [70-00-8]; Down 200; 13.6uM; HL60; HT_HG-U133A	Broad Institute CMAP Down	8.86e-14	1.91e-09	1.85e-11	1.95e-10	22	191	CDCA3,MXD3,CDKN2D,CENPE,CENPF,TRAIP,DLGAP5,HMMR,BUB1,ASPM,KIF14,PLK1,PSRC1,TROAP,FAAP24,UBE2C,CIT,CCNB1,KIF20A,CCNF,CDC25C,TOP2A
Drug	ctd:C072553	benzyloxycarbonylleucyl-leucyl-leucine aldehyde	CTD	9.69e-14	2.08e-09	2e-11	2.12e-10	36	558	CDCA3,NRM,CDKN2C,CDKN3,ERBB3,PBK,KIF4A,MCM5,NUF2,CHEK1,LXN,RRM2,AURKA,ANLN,PLK1,RAD51,FOXM1,SELENBP1,RBL1,KNSTRN,UBE2C,TNFAIP8L1,BIRC5,PRC1,CCNA2,CCNB1,KIF20A,UBE2T,TK1,CCNB2,CDK1,CDC20,CDC25B,CDC25C,TOP2A,AURKB
Drug	1230_DN	thioridazine hydrochloride; Down 200; 10uM; PC3; HT_HG-U133A	Broad Institute CMAP Down	1.1e-13	2.37e-09	2.25e-11	2.38e-10	22	193	BRIP1,CENPF,MCM10,POLA2,DBF4,MKI67,DNA2,PLK1,PSRC1,KIF2C,TROAP,DTL,SMC4,SHMT1,CCNA2,KIF20A,CCNF,ORC1,CCNE2,EXO1,POLQ,CDC25C
Drug	6563_DN	PNU-0293363 [326823-19-2]; Down 200; 10uM; PC3; HT_HG-U133A	Broad Institute CMAP Down	1.51e-13	3.26e-09	3.07e-11	3.24e-10	22	196	KIF18A,CENPN,CENPE,CENPF,DLGAP5,HMMR,AURKA,MKI67,ASPM,KIF14,PIMREG,PLK1,PSRC1,KIF23,CCNB1,KIF20A,CCNF,CCNB2,CENPI,TPX2,TOP2A,AURKB
Drug	ctd:D008694	Methamphetamine	CTD	1.64e-13	3.52e-09	3.29e-11	3.47e-10	59	1401	CDCA3,NRM,KNTC1,CENPW,PCLAF,DLGAP5,HJURP,SPC25,PBK,FAM110A,NUF2,MCM10,POLA2,RRM2,TTK,ADCY3,PHGDH,FAAH,NMU,CDC45,RTKN2,NCAPG,SEPTIN3,KIF15,NDC80,BUB1B,MKI67,ASPM,DIAPH3,RAD54L,KIFC1,DPYSL2,KNSTRN,UBE2C,DTL,BIRC5,DEPDC1,STMN1,ECT2,CDCA8,CCNA2,CCNB1,CEP55,CENPQ,KIF20A,ORC1,RAD51AP1,MT2A,UBE2T,CDCA7,CEP72,CCNB2,SHCBP1,TPX2,MASTL,CDK1,CKAP2,SKA1,TOP2A
Drug	ctd:C014026	hexamethylene bisacetamide	CTD	1.89e-13	4.07e-09	3.77e-11	3.98e-10	14	61	MCM2,MCM3,MCM4,MCM5,MCM6,MCM7,MCM10,POLA2,CDC7,DBF4,CDT1,MT2A,PRIM1,CDC6
Drug	ctd:C464760	copper-1,10-phenanthroline	CTD	3.78e-13	8.14e-09	7.47e-11	7.89e-10	10	23	CHEK1,BUB1B,BIRC5,CCNA2,CCNB1,CHEK2,CDK1,CDC20,MAD2L1,AURKB
Drug	ctd:C015001	arsenite	CTD	3.82e-13	8.23e-09	7.48e-11	7.89e-10	66	1724	CDCA3,MYCN,CDKN2C,EREG,CENPW,CENPF,RASSF2,HMGB2,MCM4,MND1,MCM10,TRIP13,MELK,PRTFDC1,NMU,FANCA,AURKA,CKS1B,NEK2,MYO3A,TEKT2,ZMYND10,CENPM,DHFR,BUB1,NCAPD2,GPSM2,PLK1,RAD54L,WDR62,KPNA2,RAD51,ZWILCH,VRK1,KIF23,POC1A,UBE2C,BIRC5,STMN1,RFC3,ECT2,CIT,NSUN7,CCNA2,CCNB1,CEP55,ESCO2,KIF20A,MT2A,P2RY1,ASF1B,TK1,CCNB2,CCNE2,INMT,SUSD2,TPX2,RACGAP1,CDK1,CDC20,CDC25B,CDC25C,SKA1,MAP2K6,MAD2L1,AURKB
Drug	ctd:C053541	bicalutamide	CTD	6.03e-13	1.3e-08	1.17e-10	1.23e-09	21	188	NUSAP1,CDKN2C,PBK,MCM2,RRM2,NEK2,BUB1B,MKI67,BIRC5,PRC1,CCNA2,ZWINT,CCNB1,KIF20A,TK1,TPX2,RACGAP1,CDK1,CDC6,CDC20,MAD2L1
Drug	ctd:C105832	aurapten	CTD	6.4e-13	1.38e-08	1.23e-10	1.3e-09	10	24	CDKN2C,MCM3,MCM6,CHEK1,CDC45,KIF20B,CCNA2,CCNB2,CHEK2,CDK1
Drug	CID000004156	methyl methanesulfonate	Stitch	9.49e-13	2.04e-08	1.8e-10	1.9e-09	28	364	EME1,CHAF1B,MCM2,RDM1,CHEK1,POLA2,RRM2,NMU,CDC45,FANCA,BLM,FANCD2,FANCG,BRCA2,NDC80,DBF4,FEN1,RAD54L,RAD51,POLD1,POLE2,RFC2,ASF1B,PRIM1,CHEK2,EXO1,POLQ,CDC25C
Drug	ctd:C022838	nickel chloride	CTD	9.54e-13	2.05e-08	1.8e-10	1.9e-09	52	1178	MYCN,CDKN2C,HMGN5,CDKN3,PTTG1,ERBB3,CENPF,PCLAF,DLGAP5,MCM2,MCM3,MCM4,MCM5,MCM6,NUF2,RRM2,TTK,PHGDH,CDC7,FANCD2,CDCA2,AURKA,NEK2,ARL6IP1,H4C3,KHK,CDT1,PLK1,RAD51,TCF19,GPER1,UBE2C,BIRC5,RFC3,CIT,SPAG5,CCNB1,CCNF,SPC24,MT2A,TK1,CCNB2,CCNE2,RACGAP1,CDC20,CDC25B,CDC25C,ESPL1,MAP2K6,CDCA5,PLK4,MYBL2
Drug	6895_DN	0297417-0002B [362658-29-5]; Down 200; 10uM; PC3; HT_HG-U133A	Broad Institute CMAP Down	1.12e-12	2.41e-08	2.09e-10	2.21e-09	21	194	CHAF1B,SPC25,MCM2,MCM3,MCM5,MCM7,POLA2,CDC45,HROB,CDT1,DSCC1,FAAP24,POLE2,DTL,ORC1,WDHD1,CCNE2,PRIM1,H1-3,CDC6,POLQ
Drug	ctd:C074702	chromium hexavalent ion	CTD	1.24e-12	2.68e-08	2.31e-10	2.44e-09	60	1512	PRPS2,NUSAP1,CDKN2C,CDKN2D,ERBB3,BRIP1,CENPW,CENPJ,ERCC6L,KIF4A,MCM2,HMGB2,MCM5,HMMR,RRM2,TRIM59,CDC7,FANCA,FANCD2,FANCG,AUNIP,FBXO5,KIF15,BRCA2,DBF4,DHFR,BUB1,BUB1B,FEN1,CDT1,DNA2,IQGAP3,RAD54L,KIFC1,KPNA2,RAD51,ZWILCH,VRK1,KIF23,TCF19,TMEM243,SHMT1,ATAD2,CDCA8,HPDL,ZWINT,CCNB1,CCNF,MT2A,CCNE2,SUSD2,SLCO2A1,CDK1,SKA3,CDC25B,SKA1,FIGNL1,MAD2L1,BORA,HELLS
Drug	CID000072271	UCN-01	Stitch	1.3e-12	2.8e-08	2.39e-10	2.52e-09	19	154	MCM7,CHEK1,MCM10,CDC7,CDC45,DBF4,DHFR,BUB1,BUB1B,PLK1,CCNA2,CCNB1,CCNB2,CHEK2,CDK1,CDC6,CDC25B,CDC25C,AURKB
Drug	ctd:D020123	Sirolimus	CTD	1.43e-12	3.09e-08	2.62e-10	2.76e-09	31	456	PTTG1,MCM2,MCM7,TTK,NMU,CKS1B,NEK2,FBXO5,NDC80,BUB1,BUB1B,MKI67,TIMELESS,IL17RB,KIFC1,RAD51,FOXM1,TCF19,GPER1,RBL1,BIRC5,CCNA2,ZWINT,CCNB2,CCNE2,CDK1,CDC20,ESPL1,MAD2L1,AURKB,MYBL2
Drug	ctd:D003345	Corticosterone	CTD	2.32e-12	4.99e-08	4.19e-10	4.42e-09	24	272	PTTG1,HMGB2,MCM3,MCM4,MCM6,MCM7,EZH2,MELK,KIF15,NCAPD2,PLK1,KIFC1,UBE2C,STMN1,RFC3,RFC4,CCNB1,TK1,PRIM1,CDK1,CDC20,PLK4,TOP2A,AURKB
Drug	CID000005192	sebacate	Stitch	2.66e-12	5.72e-08	4.77e-10	5.03e-09	20	181	BRIP1,CHEK1,MND1,CDC45,FANCA,BLM,FANCD2,FANCG,BRCA2,FEN1,DNA2,RAD54L,KPNA2,RAD51,SLC13A3,ATAD2,NCAPH,CHEK2,EXO1,POLQ
Drug	ctd:C005961	bis(tri-n-butyltin)oxide	CTD	4.37e-12	9.4e-08	7.77e-10	8.2e-09	33	538	CDCA3,MYCN,CDKN2C,STK17B,PBK,MCM2,HMGB2,MCM3,MCM4,MCM5,RRM2,EZH2,CENPK,BLM,CKS1B,NEK2,NCAPG,BUB1,BUB1B,MKI67,TACC3,DPYSL2,POLE2,BIRC5,KIF20B,CCNA2,CCNB1,KIF20A,CCNB2,CCNE2,CDK1,CDC25B,MYBL2
Drug	ctd:C547185	riccardin D	CTD	4.74e-12	1.02e-07	8.36e-10	8.83e-09	14	76	CHEK1,BLM,FANCG,FEN1,RAD54L,RAD51,GTSE1,CCNA2,CCNB1,NUDT1,CHEK2,EXO1,CDC25B,CDC25C
Drug	1998_DN	Niclosamide [50-65-7]; Down 200; 12.2uM; HL60; HG-U133A	Broad Institute CMAP Down	5.4e-12	1.16e-07	9.44e-10	9.97e-09	20	188	CDKN2C,PBK,MCM4,POLA2,RRM2,GINS1,FEN1,MKI67,ASPM,DSCC1,RAD51,FOXM1,DTL,STMN1,STIL,ATAD2,RAD51AP1,CCNE2,NEIL3,HELLS
Drug	ctd:C072581	16-hydroxycleroda-3,13(14)-dien-15,16-olide	CTD	6.46e-12	1.39e-07	1.12e-09	1.18e-08	11	39	CENPN,CENPL,CENPF,CENPM,BUB1,BUB1B,CCNA2,CCNB1,CDK1,MAD2L1,AURKB
Drug	4452_DN	geldanamycin; Down 200; 1uM; PC3; HT_HG-U133A	Broad Institute CMAP Down	6.57e-12	1.41e-07	1.13e-09	1.19e-08	20	190	CHAF1B,BRIP1,RIBC2,MCM4,MCM10,CDC7,PASK,HROB,BRCA2,PSMC3IP,CDT1,DSCC1,RAD51,POLE2,DTL,GINS4,ORC1,CCNE2,PRIM1,EXO1
Drug	ctd:D017239	Paclitaxel	CTD	8.93e-12	1.92e-07	1.53e-09	1.61e-08	38	720	NUSAP1,CDKN2C,PTTG1,ERBB3,CENPF,CHEK1,HMMR,RRM2,MELK,PHGDH,AURKA,NCAPG,FBXO5,DBF4,BUB1B,ASPM,TACC3,PLK1,IL17RB,COL15A1,GTSE1,TMEM243,BIRC5,ANXA8,STMN1,PRC1,CCNB1,MT2A,CDCA7,TK1,CCNB2,CCNE2,CDK1,CDC20,CDC25C,PLK4,TOP2A,MAD2L1
Drug	2009_DN	Verapamyl hydrochloride [152-11-4]; Down 200; 8.2uM; HL60; HG-U133A	Broad Institute CMAP Down	9.66e-12	2.08e-07	1.64e-09	1.73e-08	20	194	KIF18A,CENPE,DLGAP5,HMMR,AURKA,NDC80,MKI67,ASPM,KIF14,PLK1,PSRC1,KIF11,FOXM1,GTSE1,UBE2C,GINS4,CCNB1,KIF20A,CCNF,TOP2A
Drug	573_DN	deferoxamine mesylate salt; Down 200; 100uM; MCF7; HG-U133A	Broad Institute CMAP Down	1.06e-11	2.29e-07	1.79e-09	1.89e-08	20	195	CDCA3,CENPE,DLGAP5,HMMR,AURKA,BUB1,ASPM,KIF14,GPSM2,TACC3,PLK1,PSRC1,KIF23,GTSE1,CDCA8,CCNB1,CEP55,KIF20A,CCNF,CDC25B
Drug	CID000003385	5-FU	Stitch	1.41e-11	3.03e-07	2.35e-09	2.48e-08	33	562	PTTG1,EREG,PCLAF,HMGB2,MCM3,CHEK1,DCK,RRM2,BLM,FBXO5,ANLN,DBF4,DHFR,BUB1,FEN1,KHK,PLK1,RAD51,DPYSL2,TCF19,BIRC5,PRC1,ECT2,CDCA8,CCNA2,CENPQ,TK1,CCNB2,H1-3,CDC6,CDCA5,MAD2L1,MYBL2
Drug	7063_DN	MG-262; Down 200; 0.1uM; MCF7; HT_HG-U133A	Broad Institute CMAP Down	1.43e-11	3.08e-07	2.37e-09	2.5e-08	19	176	MXD3,CDKN2C,ERCC6L,HMGB2,MCM10,FBXO5,FEN1,MKI67,ASPM,TMT1A,PSRC1,GTSE1,CCNA2,MT2A,CCNE2,HEY2,CDK1,ESPL1,PLK4
Drug	CID000115150	ICRF-193	Stitch	1.56e-11	3.35e-07	2.56e-09	2.7e-08	12	54	PTTG1,CHEK1,BLM,FANCD2,BUB1,PLK1,POLD1,CCNB1,CCNB2,CHEK2,CDK1,ESPL1
Drug	ctd:D024483	Vitamin K 3	CTD	2.85e-11	6.14e-07	4.65e-09	4.91e-08	51	1249	ERBB3,NDE1,NET1,RIBC2,CENPF,PCLAF,DLGAP5,MCM3,MCM5,MCM6,CHEK1,EZH2,ADCY3,FANCA,CKS1B,NCAPG,KIF15,NDC80,H3C2,H4C3,BUB1,FEN1,PIMREG,TIMELESS,CDT1,PLK1,KIF2C,RAD51,FOXM1,KIF23,POLE2,UBE2C,SMC4,BIRC5,RFC4,NCAPH,SAPCD2,SPAG5,CCNA2,ZWINT,MT2A,CDCA7,TK1,CCNB2,TPX2,H1-5,REEP4,SKA3,CDCA5,TOP2A,AURKB
Drug	ctd:C045463	leflunomide	CTD	3.53e-11	7.59e-07	5.7e-09	6.02e-08	40	827	NUSAP1,CDCA3,MYCN,CDKN2C,PTTG1,PCLAF,DLGAP5,HMGB2,NUF2,CHEK1,RRM2,FAAH,NEK2,ARL6IP1,DHFR,KHK,DIAPH3,PLK1,TMT1A,PSRC1,KPNA2,SELENBP1,TROAP,GTSE1,UBE2C,STMN1,PRC1,NCAPH,ZWINT,CCNB1,KIF20A,CCNF,SPC24,TK1,CCNB2,PRIM1,CDK1,REEP4,CDC20,TOP2A
Drug	CID000005097	NSC683246	Stitch	4.12e-11	8.86e-07	6.61e-09	6.98e-08	21	234	PTTG1,CHEK1,TTK,CDC45,BLM,AURKA,DBF4,BUB1B,PLK1,FOXM1,POLD1,BIRC5,CCNA2,CCNB1,CCNB2,CHEK2,CDK1,CDC6,CDC25C,ESPL1,AURKB
Drug	2619_DN	Thioguanosine [85-31-4]; Down 200; 12.6uM; MCF7; HT_HG-U133A	Broad Institute CMAP Down	5.49e-11	1.18e-06	8.75e-09	9.24e-08	19	190	BRIP1,RIBC2,DLGAP5,HMMR,ARHGAP11A,NCAPG,BRCA2,NDC80,BUB1,ASPM,KIF14,KIF11,RBL1,NCAPH,CCNA2,CCNF,CCNE2,CENPI,EXO1
Drug	7525_DN	daunorubicin HCl; Down 200; 1uM; MCF7; HT_HG-U133A	Broad Institute CMAP Down	6.02e-11	1.3e-06	9.45e-09	9.97e-08	19	191	MIS18BP1,ERCC6L,CENPE,RIBC2,CENPF,EXPH5,HJURP,SPC25,ARHGAP11A,NDC80,KIF14,NNAT,PSRC1,WDR62,STIL,NCAPH,CCNF,CCNE2,H1-3
Drug	4289_DN	0179445-0000 [211246-22-9]; Down 200; 10uM; PC3; HT_HG-U133A	Broad Institute CMAP Down	6.02e-11	1.3e-06	9.45e-09	9.97e-08	19	191	CDCA3,MXD3,KNTC1,ERBB3,BRIP1,NDE1,POLA2,PASK,PSMC3IP,CDT1,PSRC1,NEMP1,GINS4,ASF1B,CCNE2,PRIM1,CENPI,ESPL1,AURKB
Drug	3054_DN	Monobenzone [103-16-2]; Down 200; 20uM; HL60; HT_HG-U133A	Broad Institute CMAP Down	6.59e-11	1.42e-06	1.03e-08	1.08e-07	19	192	MXD3,CENPE,CENPF,EXPH5,DLGAP5,HMMR,BUB1,MKI67,ASPM,GPSM2,PLK1,PSRC1,KIF23,GTSE1,UBE2C,CCNB1,KIF20A,H1-5,TOP2A
Drug	ctd:C001899	triptolide	CTD	8.35e-11	1.8e-06	1.29e-08	1.37e-07	18	172	CDKN2C,PTTG1,MCM6,EZH2,TTK,BUB1,BUB1B,MKI67,PLK1,CCNA2,CCNB1,ORC1,CCNB2,CCNE2,CDK1,CDC25B,ESPL1,MAD2L1
Drug	ctd:D004317	Doxorubicin	CTD	8.77e-11	1.89e-06	1.35e-08	1.42e-07	62	1767	NUSAP1,MYCN,CDKN2C,PTTG1,ERBB3,CENPF,STK17B,KIF4A,OIP5,HMGB2,MCM4,MCM6,MCM7,CHEK1,HMMR,RRM2,EZH2,TTK,MELK,CDC7,FANCD2,AURKA,DLEU2,NCAPG,KIF15,BRCA2,NDC80,BUB1B,MKI67,GPSM2,DSCC1,PLK1,RAD51,KIF23,COL15A1,RBL1,CNTRL,GTSE1,TMEM243,UBE2C,BIRC5,STMN1,PRC1,RFC3,CCNA2,ZWINT,CCNB1,KIF20A,MT2A,CCNB2,FANCI,CHEK2,EXO1,RACGAP1,CDK1,CKAP2,CDC25C,MAP2K6,GEN1,TOP2A,MAD2L1,AURKB
Drug	662_DN	resveratrol; Down 200; 50uM; PC3; HG-U133A	Broad Institute CMAP Down	1.03e-10	2.22e-06	1.57e-08	1.66e-07	19	197	CDCA3,CDKN2C,DLGAP5,HJURP,HMGB2,AURKA,NCAPG,DBF4,BUB1B,MKI67,TACC3,PLK1,RAD54L,GTSE1,CDCA8,CCNA2,LZTS1,CENPI,EPB41L2
Drug	6568_DN	PNU-0293363 [326823-19-2]; Down 200; 10uM; PC3; HT_HG-U133A	Broad Institute CMAP Down	1.12e-10	2.42e-06	1.7e-08	1.8e-07	19	198	CDCA3,MXD3,CENPE,STK17B,DLGAP5,HMMR,AURKA,ERAP2,NCAPD2,MKI67,PIMREG,TACC3,PSRC1,KIF2C,TROAP,GTSE1,CCNA2,KIF20A,H1-3
Drug	ctd:D013750	Tetrachloroethylene	CTD	1.25e-10	2.69e-06	1.88e-08	1.98e-07	11	50	NUSAP1,PTTG1,PBK,NEK2,NCAPG,KIF2C,BIRC5,SPAG5,CCNB2,TPX2,CDC25B
Drug	1833_DN	Azaguanine-8 [134-58-7]; Down 200; 26.2uM; HL60; HT_HG-U133A	Broad Institute CMAP Down	2.79e-10	6.01e-06	4.17e-08	4.4e-07	18	185	MNS1,DLGAP5,OIP5,MCM4,CDC7,KIF15,BRCA2,BUB1,MKI67,GPSM2,CDT1,PSRC1,KIF11,NCAPH,ECT2,CCNB1,NEIL3,TOP2A
Drug	6948_DN	15d-PGJ2; Down 200; 10uM; MCF7; HT_HG-U133A	Broad Institute CMAP Down	3.33e-10	7.17e-06	4.94e-08	5.22e-07	18	187	MXD3,CDKN2C,ERCC6L,MCM10,ARHGAP11A,PASK,BUB1,FEN1,TMT1A,PSRC1,TROAP,GTSE1,NCAPH,KIF20A,CEP72,CCNE2,CENPI,H1-3
Drug	ctd:D008701	Methapyrilene	CTD	3.75e-10	8.07e-06	5.53e-08	5.83e-07	24	347	NUSAP1,CDCA3,CDKN2C,CDKN3,PTTG1,HMGB2,MCM6,CHEK1,PHGDH,PRTFDC1,NCAPD2,MKI67,KIF11,KIFC1,KNSTRN,UBE2C,STMN1,CCNB1,MT2A,CCNB2,CDK1,CDC20,TOP2A,MAD2L1
Drug	5084_DN	Resveratrol [501-36-0]; Down 200; 17.6uM; PC3; HT_HG-U133A	Broad Institute CMAP Down	3.97e-10	8.53e-06	5.8e-08	6.13e-07	18	189	KIF18A,MIS18BP1,CENPE,CENPF,DLGAP5,HJURP,AURKA,PLK1,PSRC1,KIF23,GTSE1,CENPO,CDCA8,CCNB1,CCNF,H1-3,TOP2A,BORA
Drug	1974_DN	Pyrimethamine [58-14-0]; Down 200; 16uM; HL60; HG-U133A	Broad Institute CMAP Down	4.32e-10	9.3e-06	6.29e-08	6.63e-07	18	190	NUSAP1,CENPE,CENPF,DLGAP5,HMMR,NDC80,MKI67,ASPM,GPSM2,PLK1,PSRC1,UBE2C,NCAPH,CCNB1,KIF20A,TPX2,CDK1,TOP2A
Drug	ctd:C031721	naphthalene	CTD	4.45e-10	9.57e-06	6.42e-08	6.78e-07	26	410	CDCA3,MXD3,CENPW,PCLAF,AURKA,PASK,CKS1B,NDC80,CENPM,HPGD,NCAPD2,NNAT,KIF22,DPYSL2,TCF19,SELENBP1,BIRC5,CDCA8,MT2A,TK1,CCNB2,CDK1,CDC20,KIF18B,AURKB,MYBL2
Drug	CID005311048	dichloromethanediamine	Stitch	4.52e-10	9.73e-06	6.48e-08	6.84e-07	30	539	MYCN,BRIP1,PEG10,HMGB2,RDM1,CHEK1,MND1,DCK,FANCA,BLM,FANCD2,AURKA,FANCG,UBA7,BRCA2,DHFR,BUB1B,FEN1,ASPM,PLK1,RAD51,TNFAIP8L1,BIRC5,CCNB1,MT2A,TESMIN,CCNB2,PNMA2,TNFRSF13C,CDC25C
Drug	ctd:C410733	scriptaid	CTD	5.63e-10	1.21e-05	8.02e-08	8.47e-07	11	57	CDKN2D,CKS1B,NCAPG,SEPTIN3,NDC80,ANLN,NCAPD2,KIF11,CCNB2,CCNE2,CDC6
Drug	ctd:C035318	diethylthiourea	CTD	7.58e-10	1.63e-05	1.07e-07	1.13e-06	6	9	NUSAP1,UBE2C,STMN1,CCNB1,CDK1,TOP2A
Drug	ctd:C016517	indole-3-carbinol	CTD	1.06e-09	2.29e-05	1.49e-07	1.58e-06	45	1130	N4BP2L1,PTTG1,CENPL,CENPF,SPC25,HMGB2,CHEK1,MND1,LXN,RRM2,CENPK,PHGDH,PRTFDC1,PASK,BRCA2,DERL3,PSMC3IP,KIF14,DIAPH3,PLK1,TROAP,KNSTRN,FAAP24,UBE2C,GINS4,BIRC5,SLC13A3,STMN1,RFC4,ATAD2,CDCA8,CCNA2,ZWINT,CCNB1,KIF20A,CCNF,CCNE2,CHEK2,TNFRSF13C,LRRCC1,PRR11,CDC25B,TOP2A,AURKB,HELLS
Drug	CID000004666	taxol	Stitch	1.11e-09	2.4e-05	1.56e-07	1.64e-06	30	560	ERBB3,CENPJ,PEG10,PRND,CHEK1,DCK,UBA7,NDC80,BUB1,BUB1B,PLK1,KIF11,KIFC1,FOXM1,KIF23,TMEM243,TNFAIP8L1,BIRC5,STMN1,PRC1,CIT,CCNA2,CCNB1,CCNB2,SLCO2A1,CDK1,CDC25C,MAP2K6,MAD2L1,AURKB
Drug	ctd:D008917	Mirex	CTD	1.57e-09	3.37e-05	2.17e-07	2.29e-06	10	48	CDKN3,PTTG1,EREG,CENPE,TRIP13,RFC4,ECT2,CCNB1,CCNB2,KIF18B
Drug	CID000001690	4-epidoxorubicin	Stitch	1.69e-09	3.63e-05	2.33e-07	2.46e-06	36	788	MYCN,PTTG1,PCLAF,PEG10,PBK,CHEK1,DCK,POLA2,AURKA,MYO3A,BRCA2,NDC80,ARL6IP1,H3C2,H4C3,BUB1B,PLK1,KNL1,POLD1,POLE2,TMEM243,BIRC5,STMN1,STIL,CCNA2,CCNB1,DDIAS,MT2A,TK1,H1-3,CHEK2,H1-5,CDK1,POLQ,CDC25C,MAD2L1
Drug	ctd:C554954	N-((3S)-1-azabicyclo(2.2.2)oct-3-yl)-1H-indazole-3-carboxamide hydrochloride	CTD	1.74e-09	3.74e-05	2.38e-07	2.51e-06	11	63	CDKN3,RRM2,AURKA,MKI67,RAD51,DEPDC1,CCNB1,KIF20A,SPC24,RACGAP1,MYBL2
Drug	7498_DN	irinotecan HCl; Down 200; 100uM; MCF7; HT_HG-U133A	Broad Institute CMAP Down	1.8e-09	3.87e-05	2.45e-07	2.59e-06	17	183	KNTC1,BRIP1,CENPE,HJURP,POLA2,NCAPG,KIF15,NDC80,BUB1B,KIF14,KIF11,DTL,RFC3,ATAD2,NCAPH,CENPI,TPX2
Drug	1656_DN	15d-PGJ2; Down 200; 10uM; MCF7; HT_HG-U133A	Broad Institute CMAP Down	2.51e-09	5.4e-05	3.39e-07	3.58e-06	17	187	CDKN2C,KIF18A,NDE1,PCLAF,SPC25,MCM7,ADCY3,FBXO5,PSRC1,POLD1,FAAP24,CHAF1A,DTL,WDHD1,CCNE2,CENPI,AURKB
Drug	6451_DN	Phenoxybenzamine hydrochloride [63-92-3]; Down 200; 11.8uM; MCF7; HT_HG-U133A	Broad Institute CMAP Down	2.72e-09	5.86e-05	3.66e-07	3.86e-06	17	188	MXD3,CDKN2C,NDE1,CENPF,FBXO5,BUB1,WDR62,KIF23,GPER1,RBL1,NCAPH,CCNA2,CENPI,H1-3,H1-5,ESPL1,TOP2A
Drug	CID000005746	mitomycin C	Stitch	3.14e-09	6.76e-05	4.2e-07	4.43e-06	19	241	EME1,BRIP1,CHEK1,CDC45,FANCA,BLM,FANCD2,FANCG,BRCA2,RAD54L,RAD51,TNFAIP8L1,RFC4,ESCO2,RAD51AP1,WDHD1,FANCI,SLCO2A1,POLQ
Drug	ctd:D014800	Vitallium	CTD	3.85e-09	8.29e-05	5.12e-07	5.4e-06	19	244	CDKN2C,HMGB2,MCM5,MCM7,CHEK1,FANCG,FEN1,MKI67,BIRC5,STMN1,RFC2,RFC4,ECT2,CCNA2,CCNF,TK1,CCNB2,CDK1,TOP2A
Drug	2049_DN	Astemizole [68844-77-9]; Down 200; 8.8uM; PC3; HT_HG-U133A	Broad Institute CMAP Down	4.06e-09	8.74e-05	5.36e-07	5.66e-06	17	193	BRIP1,HJURP,MCM4,ADCY3,CDC7,NCAPG,NDC80,BUB1,ASPM,TACC3,KIF23,CHAF1A,CCNA2,KIF20A,CCNF,FIRRM,NEIL3
Drug	3689_DN	PNU-0251126 [267429-19-6]; Down 200; 10uM; PC3; HT_HG-U133A	Broad Institute CMAP Down	4.39e-09	9.45e-05	5.76e-07	6.08e-06	17	194	CENPE,CENPF,DLGAP5,SPC25,HMMR,AURKA,PASK,BUB1,KIF14,GPSM2,PLK1,KIF2C,KIF23,CDCA8,CCNB1,KIF20A,TOP2A
Drug	5850_DN	Vidarabine [5536-17-4]; Down 200; 15uM; PC3; HT_HG-U133A	Broad Institute CMAP Down	4.75e-09	0.000102	6.19e-07	6.54e-06	17	195	KIF18A,NDE1,CENPE,CENPF,DLGAP5,HMMR,AURKA,ARL6IP1,BUB1,PLK1,KIF2C,NEMP1,TROAP,GTSE1,CCNF,TOP2A,EPB41L2
Drug	1861_DN	Triamterene [396-01-0]; Down 200; 15.8uM; HL60; HT_HG-U133A	Broad Institute CMAP Down	5.13e-09	0.00011	6.65e-07	7.02e-06	17	196	CDCA3,CENPE,CENPF,DLGAP5,HMMR,ASPM,KIF14,PARPBP,PLK1,PSRC1,NCAPH,ECT2,KIF20B,CCNB1,KIF20A,CCNF,TOP2A
Drug	ctd:C099150	trabectedin	CTD	5.83e-09	0.000125	7.51e-07	7.92e-06	7	19	DHFR,MKI67,CCNA2,CCNB1,TK1,CCNB2,CDK1
Drug	ctd:D005944	Glucosamine	CTD	7.4e-09	0.000159	9.48e-07	1e-05	21	311	CDKN3,PTTG1,CENPF,KIF4A,NUF2,HMMR,HPGD,MKI67,TACC3,PLK1,KIF11,SELENBP1,PRC1,CCNB1,TK1,SHCBP1,RACGAP1,CDK1,CKAP2,CDC20,TOP2A
Drug	CID000065577	Topo	Stitch	7.87e-09	0.000169	1e-06	1.06e-05	15	153	PTTG1,DCK,FANCA,BLM,FANCG,NDC80,KNL1,KPNA2,POLE2,SMC4,CCNA2,TK1,CDK1,ESPL1,MYBL2
Drug	ctd:D006533	Heptachlor	CTD	9.21e-09	0.000198	1.17e-06	1.23e-05	13	111	CDKN3,PTTG1,CENPE,EZH2,TRIP13,FAAH,RFC4,ECT2,CCNB1,CCNB2,KIF18B,MAD2L1,AURKB
Drug	CID000003134	6-DMAP	Stitch	1e-08	0.000216	1.26e-06	1.33e-05	9	43	MCM3,MCM4,MCM6,KIF22,CCNA2,CCNB1,CCNB2,CDK1,CDC6
Drug	1626_DN	Etoposide [33419-42-0]; Down 200; 6.8uM; HL60; HG-U133A	Broad Institute CMAP Down	1.03e-08	0.000221	1.28e-06	1.36e-05	16	180	PTTG1,CENPE,CENPF,DLGAP5,HMMR,BUB1,BUB1B,ASPM,PLK1,PSRC1,UBE2C,BIRC5,CCNB1,KIF20A,NUDT1,TOP2A
Drug	978_DN	pyrvinium pamoate; Down 200; 1.25uM; MCF7; HT_HG-U133A_EA	Broad Institute CMAP Down	1.3e-08	0.00028	1.62e-06	1.71e-05	16	183	CDKN2C,CENPN,ERCC6L,PCLAF,EXPH5,MCM10,FEN1,KHK,GPER1,DTL,ORC1,RAD51AP1,ASF1B,CCNE2,CDC6,MAP2K6
Drug	CID000002538	NSC302991	Stitch	1.39e-08	0.000299	1.72e-06	1.81e-05	22	353	EME1,CHAF1B,MCM5,CHEK1,CDC45,BLM,FANCD2,BRCA2,BUB1B,FEN1,PLK1,RAD54L,RAD51,PRC1,RFC4,CIT,CCNB1,CCNE2,CHEK2,CDK1,CDC25C,MYBL2
Drug	6764_DN	Anisomycin [22862-76-6]; Down 200; 15uM; PC3; HT_HG-U133A	Broad Institute CMAP Down	1.77e-08	0.000381	2.18e-06	2.3e-05	16	187	MXD3,NDE1,ERCC6L,RASSF2,HJURP,CDC7,MKI67,PLK1,PSRC1,GPER1,CHAF1A,GTSE1,CCNA2,CCNF,CCNE2,CDC25C
Drug	ctd:D010882	Piperonyl Butoxide	CTD	1.85e-08	0.000398	2.26e-06	2.39e-05	24	423	CDKN3,PTTG1,PCLAF,MAT1A,SPC25,HMGB2,MCM5,MCM6,RRM2,PHGDH,PASK,GINS4,STMN1,RFC2,ZWINT,CCNB1,SPC24,MT2A,RACGAP1,CDK1,CDC20,MAP2K6,TOP2A,AURKB
Drug	CID000001174	uracil	Stitch	1.89e-08	0.000407	2.3e-06	2.43e-05	19	269	CHEK1,DCK,POLA2,RRM2,FANCA,BLM,FANCG,DHFR,FEN1,KIF22,RAD51,DPYSL2,RNASEH2A,POLD1,SHMT1,P2RY1,TK1,NEIL3,POLQ
Drug	3690_DN	0173570-0000 [211245-44-2]; Down 200; 10uM; PC3; HT_HG-U133A	Broad Institute CMAP Down	2.06e-08	0.000443	2.47e-06	2.61e-05	16	189	BRIP1,CENPJ,CENPE,PEG10,DLGAP5,SPC25,HMMR,HROB,MKI67,PIMREG,PLK1,PSRC1,NEMP1,KIF20A,CCNB2,H1-3
Drug	7392_DN	0175029-0000 [211245-78-2]; Down 200; 1uM; PC3; HT_HG-U133A	Broad Institute CMAP Down	2.06e-08	0.000443	2.47e-06	2.61e-05	16	189	CENPF,SPC25,HMMR,WDR76,KIF14,PIMREG,DSCC1,PSRC1,KIF11,NEMP1,KIF20B,RAD51AP1,CCNE2,PRIM1,ESPL1,AURKB
Drug	6900_DN	0297417-0002B [362658-29-5]; Down 200; 10uM; MCF7; HT_HG-U133A	Broad Institute CMAP Down	2.39e-08	0.000514	2.84e-06	3e-05	16	191	CHAF1B,MNS1,RIBC2,SPC25,MCM3,MCM10,POLA2,RRM2,CDT1,DSCC1,POLE2,DTL,GINS4,WDHD1,CCNE2,CDC6
Drug	1563_UP	Quinacrine dihydrochloride dihydrate [6151-30-0]; Up 200; 7.8uM; HL60; HG-U133A	Broad Institute CMAP Up	2.39e-08	0.000514	2.84e-06	3e-05	16	191	CDKN2C,N4BP2L1,DLGAP5,OIP5,CHEK1,DHFR,TMT1A,NEMP1,DPYSL2,VRK1,BIRC5,ECT2,NUDT1,ASF1B,PLK4,HELLS
Drug	ctd:D015739	Nocodazole	CTD	2.52e-08	0.000542	2.98e-06	3.14e-05	10	63	CHEK1,AURKA,FBXO5,BUB1,CDT1,BIRC5,CCNB1,LZTS1,CDK1,AURKB
Drug	CID000448719	auto inducer 2	Stitch	2.7e-08	0.00058	3.17e-06	3.35e-05	7	23	ANLN,PLK1,KIF23,SLC13A3,PRC1,RFC4,AURKB
Drug	3229_DN	Hycanthone [3105-97-3]; Down 200; 11.2uM; MCF7; HT_HG-U133A	Broad Institute CMAP Down	2.77e-08	0.000596	3.22e-06	3.4e-05	16	193	CDKN2C,BRIP1,CENPF,EXPH5,HJURP,FBXO5,NDC80,KIF14,TIMELESS,CDT1,DNA2,H1-5,EXO1,CDC25C,SKA1,BORA
Drug	7388_DN	PNU-0251126 [267429-19-6]; Down 200; 10uM; PC3; HT_HG-U133A	Broad Institute CMAP Down	2.77e-08	0.000596	3.22e-06	3.4e-05	16	193	NDE1,CENPE,SPC25,HMMR,AURKA,BUB1,MKI67,KIF14,GPSM2,PLK1,PSRC1,CCNB1,KIF20A,CEP112,EPB41L2,BORA
Drug	ctd:D000966	Antimony Potassium Tartrate	CTD	3.09e-08	0.000664	3.57e-06	3.77e-05	11	82	MYCN,CDKN3,PTTG1,MCM2,H4C3,RNASEH2A,UBE2C,RFC2,ZWINT,CCNB2,TSPAN7
Drug	485_DN	deferoxamine mesylate salt; Down 200; 100uM; MCF7; HG-U133A	Broad Institute CMAP Down	3.44e-08	0.00074	3.96e-06	4.18e-05	16	196	CENPN,CENPE,HMMR,CDC45,AURKA,NCAPG,KIF14,NNAT,PLK1,PCYT1B,KIF23,CDCA8,CCNF,CKAP2,TOP2A,BORA
Drug	2439_DN	Menadione [58-27-5]; Down 200; 23.2uM; HL60; HT_HG-U133A	Broad Institute CMAP Down	3.69e-08	0.000795	4.21e-06	4.44e-05	16	197	MXD3,CENPF,EXPH5,PBK,MCM3,MCM4,MCM5,POLA2,CDC7,PASK,WDR62,RBL1,DTL,WDHD1,CENPI,HELLS
Drug	3694_DN	0175029-0000 [211245-78-2]; Down 200; 1uM; PC3; HT_HG-U133A	Broad Institute CMAP Down	3.69e-08	0.000795	4.21e-06	4.44e-05	16	197	SPC25,HMMR,POLA2,GINS1,PASK,FBXO5,BRCA2,DSCC1,PSRC1,RAD51,NEMP1,KIF20A,CCNE2,PRIM1,CENPI,H1-3
Drug	CID000445650	1fl3	Stitch	4.5e-08	0.000967	5.09e-06	5.37e-05	4	4	POLD1,CCNB1,CCNB2,MAD2L1
Drug	CID000123740	butyrolactone I	Stitch	5.19e-08	0.00112	5.85e-06	6.18e-05	13	128	CHEK1,CDC45,H3C2,H4C3,PLK1,CCNA2,CCNB1,CCNB2,H1-3,H1-5,CDK1,CDC25C,AURKB
Drug	ctd:C012976	flumequine	CTD	6.96e-08	0.0015	7.81e-06	8.24e-05	7	26	CHEK1,RAD51,CCNA2,CCNB1,CCNB2,EXO1,CDK1
Drug	5310_DN	Puromycin dihydrochloride [58-58-2]; Down 200; 7.4uM; MCF7; HT_HG-U133A	Broad Institute CMAP Down	7.05e-08	0.00152	7.86e-06	8.29e-05	15	180	CDKN2C,ERCC6L,PCLAF,NMU,FEN1,PIMREG,TACC3,DNA2,PSRC1,RAD54L,POLE2,GTSE1,SHMT1,CCNE2,ESPL1
Drug	CID000004592	olomoucine	Stitch	7.5e-08	0.00161	8.32e-06	8.78e-05	13	132	CHEK1,DBF4,POLD1,RFC2,RFC4,CCNA2,CCNB1,P2RY1,CCNB2,PRIM1,CDK1,CDC6,CDC25C
Drug	ctd:C024629	dimethyl phthalate	CTD	7.71e-08	0.00166	8.51e-06	8.98e-05	31	714	ERBB3,CENPJ,CENPF,KIF4A,MCM4,MCM7,EZH2,FAAH,CDC7,FANCA,NEK2,NCAPD2,ASPM,KIF14,CDT1,KIF11,KIFC1,KPNA2,RAD51,ZWILCH,VRK1,POLD1,KIF20A,CCNB2,SLCO2A1,LRRCC1,SASS6,CDK1,CDC20,ESPL1,PLK4
Drug	7067_DN	GW8510; Down 200; 10uM; PC3; HT_HG-U133A	Broad Institute CMAP Down	8.16e-08	0.00176	8.96e-06	9.45e-05	15	182	ERCC6L,EXPH5,HJURP,TTK,AURKA,FBXO5,NDC80,DBF4,FEN1,ASPM,KIF23,CDCA8,CCNA2,CCNE2,ESPL1
Drug	CID000794323	S)-monastrol	Stitch	8.2e-08	0.00176	8.96e-06	9.45e-05	9	54	KIF4A,BUB1B,PLK1,KIF11,KIF22,KIF2C,KIF23,MAD2L1,AURKB
Drug	ctd:D001622	Betaine	CTD	8.31e-08	0.00179	9.03e-06	9.53e-05	14	157	SPC25,HMGB2,MCM3,MCM4,MCM7,POLA2,RRM2,CKS1B,KIF22,POLE2,STMN1,ECT2,CCNB2,TSPAN7
Drug	4430_DN	17-AAG; Down 200; 1uM; PC3; HT_HG-U133A	Broad Institute CMAP Down	9.42e-08	0.00203	1.02e-05	0.000108	15	184	BRIP1,RIBC2,TRAIP,MCM4,MCM10,CDC7,PSMC3IP,CDT1,IL17RB,CHAF1A,DTL,GINS4,CCNE2,PRIM1,H1-3
Drug	CID000005056	trans-3,4,5-trihydroxystilbene	Stitch	1.02e-07	0.0022	1.1e-05	0.000116	28	608	EREG,STK17B,PBK,HMGB2,MCM6,RRM2,TTK,NMU,BRCA2,NDC80,ANLN,BUB1,BUB1B,PLK1,KIF11,KIF23,TNFAIP8L1,BIRC5,RFC4,CCNA2,CCNB1,RAD51AP1,CCNB2,CCNE2,PRIM1,CDK1,CDC6,MAD2L1
Drug	7080_DN	GW8510; Down 200; 10uM; MCF7; HT_HG-U133A	Broad Institute CMAP Down	1.17e-07	0.00251	1.23e-05	0.00013	15	187	ERCC6L,CENPE,CENPF,HJURP,TTK,BLM,AURKA,FBXO5,NDC80,ASPM,CDT1,TROAP,NCAPH,CCNF,CDC25C
Drug	2896_DN	Mometasone furoate [83919-23-7]; Down 200; 7.6uM; MCF7; HT_HG-U133A	Broad Institute CMAP Down	1.17e-07	0.00251	1.23e-05	0.00013	15	187	RIBC2,WDR76,CDC7,PASK,FBXO5,KHK,PARPBP,DNA2,POLE2,DTL,SMC4,RAD51AP1,WDHD1,CCNE2,NEIL3
Drug	4989_DN	Thioguanosine [85-31-4]; Down 200; 12.6uM; MCF7; HT_HG-U133A	Broad Institute CMAP Down	1.17e-07	0.00251	1.23e-05	0.00013	15	187	HMMR,AURKA,BRCA2,NDC80,BUB1B,MKI67,ASPM,KIF14,DNA2,KIF11,RBL1,NCAPH,CENPI,EXO1,ESPL1
Drug	ctd:D006918	Hydroxyurea	CTD	1.17e-07	0.00251	1.23e-05	0.00013	16	214	CHEK1,RRM2,BLM,FANCD2,PSRC1,KPNA2,UBE2C,PRC1,CDCA8,CCNA2,CCNB1,KIF20A,CCNE2,GEN1,MAD2L1,BORA
Drug	ctd:C054852	7-hydroxystaurosporine	CTD	1.21e-07	0.0026	1.27e-05	0.000134	8	41	CHEK1,RRM2,DHFR,MKI67,BIRC5,CHEK2,CDK1,CDC25C
Drug	ctd:C513428	pyrachlostrobin	CTD	1.3e-07	0.0028	1.36e-05	0.000144	33	811	KIF18A,EREG,MNS1,NDE1,ERCC6L,CENPE,CENPF,PEG10,PBK,MCM2,PRND,ANLN,MKI67,ASPM,PSRC1,KIF11,KIFC1,KNL1,KIF23,KNSTRN,GTSE1,GLIS3,SMC4,BIRC5,ECT2,SPAG5,DDIAS,MT2A,CCNB2,CDK1,CKAP2,CDC20,KIF18B
Drug	CID000002028	ATP,Gamma S	Stitch	1.34e-07	0.00289	1.39e-05	0.000147	15	189	NDC80,BUB1B,CDT1,RAD51,POLD1,RFC2,RFC3,RFC4,ESCO2,P2RY1,CCNB2,SLCO2A1,PRIM1,CDK1,CDC6
Drug	2456_DN	Ciclopirox ethanolamine [41621-49-2]; Down 200; 15uM; HL60; HT_HG-U133A	Broad Institute CMAP Down	1.44e-07	0.00309	1.49e-05	0.000157	15	190	MXD3,CDKN2C,CENPF,DLGAP5,MKI67,PLK1,TMT1A,PSRC1,WDR62,KIF23,BIRC5,BTN3A2,KIF20A,NEIL3,TOP2A
Drug	ctd:C532162	2-(1H-indazol-4-yl)-6-(4-methanesulfonylpiperazin-1-ylmethyl)-4-morpholin-4-ylthieno(3,2-d)pyrimidine	CTD	1.56e-07	0.00335	1.6e-05	0.000169	26	546	N4BP2L1,ERBB3,MCM3,MCM4,MCM5,MCM6,MCM10,RRM2,TRIP13,ADCY3,GINS1,CDC7,AUNIP,FEN1,PSMC3IP,TCF19,POLE2,DTL,CCNB1,WDHD1,CCNE2,CEP135,CHEK2,CDK1,CKAP2,CDC6
Drug	6713_DN	Monobenzone [103-16-2]; Down 200; 20uM; PC3; HT_HG-U133A	Broad Institute CMAP Down	1.65e-07	0.00354	1.69e-05	0.000178	15	192	MXD3,CENPE,HJURP,HMMR,AURKA,BUB1,KIF14,PARPBP,PLK1,PSRC1,CNTRL,GTSE1,UBE2C,BIRC5,BORA
Drug	ctd:C064116	S-(1,1,2,2-tetrafluoroethyl)cysteine	CTD	1.8e-07	0.00388	1.83e-05	0.000193	10	77	FEN1,BIRC5,ECT2,CCNA2,CCNF,TK1,CCNB2,CCNE2,CDC25B,TOP2A
Drug	CID000351065	bu-b	Stitch	1.8e-07	0.00388	1.83e-05	0.000193	10	77	MXD3,PTTG1,TTK,BUB1,BUB1B,PLK1,CDC20,ESPL1,MAD2L1,AURKB
Drug	ctd:D015073	2-Acetylaminofluorene	CTD	1.86e-07	0.00399	1.88e-05	0.000198	22	409	NUSAP1,CDCA3,CDKN2C,CDKN3,PTTG1,MAT1A,FAM110A,MKI67,PSRC1,KIF11,GAS2L3,GTSE1,UBE2C,BIRC5,ANXA8,STMN1,PRC1,CCNA2,CCNB1,CCNB2,CDK1,TOP2A
Drug	ctd:D013792	Thalidomide	CTD	1.89e-07	0.00406	1.9e-05	0.0002	24	479	NUSAP1,HMGN5,CENPF,DLGAP5,MCM5,RRM2,TTK,AURKA,H4C3,BUB1B,FEN1,MKI67,KIF2C,UBE2C,RFC3,SPAG5,CCNA2,CCNB1,SUSD2,CDK1,MTFR2,CDC20,POLQ,TOP2A
Drug	ctd:D001205	Ascorbic Acid	CTD	1.98e-07	0.00426	1.98e-05	0.000209	28	628	CHAF1B,STK17B,DLGAP5,HMGB2,MCM4,LXN,EZH2,PHGDH,BUB1,MKI67,NNAT,PLK1,VRK1,KIF23,TCF19,BIRC5,ATAD2,CIT,CCNB1,CCNE2,CHEK2,CDK1,CDC6,MAP2K6,TOP2A,AURKB,MYBL2,HELLS
Drug	CID000002960	AC1L1EUW	Stitch	2.05e-07	0.00441	2.04e-05	0.000216	7	30	CHEK1,BLM,PLK1,CHEK2,CDK1,CDC25B,CDC25C
Drug	ctd:C023035	3,4,5,3',4'-pentachlorobiphenyl	CTD	2.33e-07	0.00502	2.31e-05	0.000244	42	1219	NRM,PTTG1,CENPN,EXPH5,SPC25,HMGB2,NUF2,CHEK1,POLA2,WDR76,TRIP13,PHGDH,FANCD2,AURKA,KIF15,FEN1,KHK,TACC3,PLK1,IL17RB,KIFC1,KIF22,VRK1,KNSTRN,POLD1,SLC13A3,RFC2,RFC3,CDCA8,CCNA2,CCNB1,ORC1,MT2A,SLCO2A1,PRIM1,TSPAN7,CDK1,CDC20,CDCA5,FIGNL1,BORA,AURKB
Drug	ctd:D004074	Digitoxin	CTD	2.61e-07	0.00563	2.58e-05	0.000272	7	31	CHEK1,FANCD2,BIRC5,CCNB1,FANCI,CHEK2,CDK1
Drug	1896_DN	Miconazole [22916-47-8]; Down 200; 9.6uM; PC3; HG-U133A	Broad Institute CMAP Down	2.8e-07	0.00602	2.75e-05	0.00029	15	200	PRPS2,CDCA3,MCM5,ADCY3,CDC45,FANCA,MKI67,TACC3,PLK1,CHAF1A,WDHD1,TK1,CCNE2,POLQ,CDC25C
Drug	CID000002607	AC1L1E22	Stitch	2.82e-07	0.00607	2.76e-05	0.000291	9	62	MYCN,PTTG1,AURKA,PLK1,BIRC5,CCNB2,CDC6,CDC25C,ESPL1
Drug	ctd:C031927	hydroquinone	CTD	2.99e-07	0.00642	2.91e-05	0.000307	15	201	KIF18A,HJURP,HMGB2,TRIM59,CDCA2,FBXO5,H3C2,H4C3,PSRC1,CCNF,CCNE2,H1-3,H1-5,TOP2A,BORA
Drug	ctd:D010416	Pentachlorophenol	CTD	3.14e-07	0.00675	3.04e-05	0.000321	48	1509	PTTG1,ERCC6L,DLGAP5,MCM2,OIP5,MCM3,MCM4,MCM5,MCM6,MCM7,DCK,EZH2,ADCY3,PHGDH,FAAH,AURKA,PASK,FANCG,NEK2,UBA7,FBXO5,ANLN,DHFR,KIF14,CDT1,TACC3,PARPBP,DNA2,PIF1,RAD54L,KIF2C,KIF23,POLD1,RFC3,CDCA8,CIT,ZWINT,CCNB1,ORC1,WDHD1,TK1,CCNB2,PRIM1,CHEK2,MASTL,SASS6,CDC25B,HELLS
Drug	CID000003862	mimosine	Stitch	3.16e-07	0.0068	3.05e-05	0.000322	12	125	CHEK1,RRM2,PLK1,KPNA2,FOXM1,SHMT1,CCNA2,CCNB1,PRIM1,CDK1,CDC25B,CDC25C
Drug	ctd:C030123	coumarin	CTD	3.39e-07	0.0073	3.26e-05	0.000344	15	203	CDKN3,MAT1A,MCM2,MCM3,MCM4,MCM5,FEN1,DSCC1,MMS22L,POLD1,ZWINT,KIF20A,MT2A,CCNB2,CCNE2
Drug	ctd:D000965	Antimony	CTD	3.7e-07	0.00796	3.54e-05	0.000374	10	83	CDKN3,PTTG1,MCM2,H4C3,RNASEH2A,UBE2C,RFC2,ZWINT,CCNB2,TSPAN7
Drug	CID000005394	temozolomide	Stitch	3.76e-07	0.00809	3.58e-05	0.000378	12	127	EREG,CHEK1,MELK,BUB1,FEN1,BIRC5,PRC1,TK1,CHEK2,CDK1,CDC25C,AURKB
Drug	CID002723601	6-thioguanine	Stitch	4.85e-07	0.0104	4.59e-05	0.000485	12	130	CHEK1,DCK,POLA2,PRTFDC1,BLM,GGH,RAD51,POLD1,POLE2,PNMA2,CHEK2,POLQ
Drug	CID000072187	AZTTP	Stitch	5.15e-07	0.0111	4.86e-05	0.000513	8	49	DCK,POLA2,RNASEH2A,POLD1,POLE2,TK1,PRIM1,POLQ
Drug	1304_DN	Anisomycin [22862-76-6]; Down 200; 15uM; HL60; HT_HG-U133A	Broad Institute CMAP Down	5.51e-07	0.0119	5.15e-05	0.000544	14	183	CDKN2C,PASK,FEN1,GPSM2,CDT1,TACC3,DSCC1,PSRC1,RAD54L,FOXM1,DPYSL2,CCNF,CCNE2,HELLS
Drug	7062_DN	GW8510; Down 200; 10uM; MCF7; HT_HG-U133A	Broad Institute CMAP Down	5.51e-07	0.0119	5.15e-05	0.000544	14	183	ERCC6L,CENPE,CENPF,HJURP,AURKA,FBXO5,BRCA2,NDC80,ASPM,PLK1,DCLRE1B,KIF20B,CCNF,NEIL3
Drug	CID000004920	17-isoprogesterone	Stitch	5.66e-07	0.0122	5.27e-05	0.000557	40	1170	NUSAP1,ERBB3,EREG,CENPN,PCLAF,PEG10,PBK,HMGB2,HMMR,EZH2,ADCY3,POF1B,PHGDH,FAAH,NMU,NDC80,HPGD,MKI67,TMT1A,GPER1,CHAF1A,CENPU,SHMT1,TNFAIP8L1,BIRC5,PRC1,ATAD2,CCNB1,CENPQ,KIF20A,MT2A,WDHD1,TK1,CCNB2,SHCBP1,CDK1,CDC6,CDC20,CDC25C,MAP2K6
Drug	CID000126498	F-ara-ATP	Stitch	5.73e-07	0.0123	5.32e-05	0.000561	6	22	DCK,POLA2,RRM2,PRIM1,CDC25B,CDC25C
Drug	CID005005498	alsterpaullone	Stitch	6.36e-07	0.0137	5.87e-05	0.00062	7	35	FANCD2,CCNA2,CCNB1,CCNB2,CDK1,CDC25B,CDC25C
Drug	ctd:C549753	5,7,3'-trihydroxy-3,4'-dimethoxyflavone	CTD	6.59e-07	0.0142	6.03e-05	0.000637	4	6	FOXM1,CCNB1,CDK1,CDC25C
Drug	ctd:C070279	2'-cyano-2'-deoxyarabinofuranosylcytosine	CTD	6.59e-07	0.0142	6.03e-05	0.000637	4	6	CHEK1,CCNB1,CDK1,CDC25C
Drug	1141_DN	AG-1478; Down 200; 31.6uM; MCF7; HT_HG-U133A_EA	Broad Institute CMAP Down	7.15e-07	0.0154	6.52e-05	0.000688	14	187	CENPJ,CENPE,SPC25,MCM4,AURKA,NCAPG,MKI67,ASPM,PARPBP,DNA2,IL17RB,CHAF1A,CCNE2,CDK1
Drug	2053_DN	Disulfiram [97-77-8]; Down 200; 13.4uM; PC3; HT_HG-U133A	Broad Institute CMAP Down	7.63e-07	0.0164	6.92e-05	0.000731	14	188	MXD3,NDE1,CENPF,HJURP,MCM4,FANCA,FBXO5,PLK1,PSRC1,GTSE1,GINS4,CCNF,CENPI,BORA
Drug	CID000257281	NSC-85245	Stitch	7.66e-07	0.0165	6.93e-05	0.000731	6	23	CENPJ,CHEK1,CDC45,FANCA,ASPM,CDK1
Drug	913_DN	forskolin; Down 200; 50uM; MCF7; HT_HG-U133A_EA	Broad Institute CMAP Down	8.13e-07	0.0175	7.32e-05	0.000772	14	189	CDKN2C,BRIP1,RIBC2,SPC25,MCM10,WDR76,ADCY3,PASK,BRCA2,BUB1,POLE2,CHAF1A,CCNE2,SKA1
Drug	ctd:D007529	Isoflavones	CTD	8.42e-07	0.0181	7.55e-05	0.000797	15	218	CDKN2C,KIF4A,HPGD,DHFR,MKI67,KIF2C,DPYSL2,SELENBP1,SLC43A1,PRC1,CCNB2,H1-3,CHEK2,RACGAP1,TOP2A
Drug	4442_DN	17-AAG; Down 200; 1uM; PC3; HT_HG-U133A	Broad Institute CMAP Down	8.66e-07	0.0186	7.73e-05	0.000816	14	190	BRIP1,WDR76,FANCA,PASK,HROB,KHK,CDT1,TMT1A,DTL,GINS4,CCNE2,PRIM1,CENPI,H1-3
Drug	CID005289542	UV-C	Stitch	8.74e-07	0.0188	7.78e-05	0.000821	13	163	BRIP1,PBK,HMGB2,CHEK1,RRM2,BLM,FANCD2,FEN1,RAD51,CCNB1,MT2A,FANCI,CHEK2
Drug	ctd:D008770	Methylnitrosourea	CTD	9.07e-07	0.0195	8.04e-05	0.000848	19	345	NUSAP1,CENPE,PBK,HMGB2,TTK,AURKA,FBXO5,BUB1,MKI67,NNAT,UBE2C,BIRC5,STMN1,PRC1,CCNA2,CCNB1,CHEK2,CDK1,TOP2A
Drug	CID000000625	AC1Q6S3R	Stitch	9.23e-07	0.0199	8.14e-05	0.000859	9	71	DCK,POLA2,RRM2,ZMYND10,POLD1,POLE2,TK1,PRIM1,POLQ
Drug	ctd:D001374	Azacitidine	CTD	9.54e-07	0.0205	8.38e-05	0.000885	21	415	NUSAP1,CENPF,MCM5,RRM2,TTK,AURKA,HPGD,BUB1B,FEN1,MKI67,KIF2C,UBE2C,CENPO,RFC3,SPAG5,CCNA2,CCNB1,RACGAP1,CDK1,CDC20,TOP2A
Drug	ctd:D003976	Diazinon	CTD	1.01e-06	0.0218	8.86e-05	0.000935	47	1524	CDCA3,MYCN,MXD3,CDKN3,PTTG1,ERBB3,NET1,CENPF,STK17B,PEG10,DLGAP5,MCM6,NUF2,TRIP13,TTK,TRIM59,FAAH,CDC7,CDCA2,AURKA,NEK2,FBXO5,NDC80,FEN1,MKI67,CDT1,NNAT,TACC3,PLK1,FOXM1,UBE2C,BIRC5,CDCA8,KIF20B,SPAG5,CCNF,COL23A1,DDIAS,CCNE2,SLCO2A1,CDK1,CDC6,CDC20,CDC25C,ESPL1,CDCA5,PLK4
Drug	6427_DN	STOCK1N-35215; Down 200; 10uM; PC3; HT_HG-U133A	Broad Institute CMAP Down	1.05e-06	0.0225	9.07e-05	0.000957	14	193	MXD3,NDE1,CENPE,MCM4,AURKA,HROB,MKI67,IL17RB,KIF11,DTL,NCAPH,CCNA2,CCNF,H1-3
Drug	2202_DN	Gossypol [303-45-7]; Down 200; 7.8uM; HL60; HT_HG-U133A	Broad Institute CMAP Down	1.05e-06	0.0225	9.07e-05	0.000957	14	193	MXD3,NDE1,ERCC6L,CENPF,BUB1,FEN1,MKI67,TACC3,KIF23,POLE2,NCAPH,CCNB1,KIF20A,CCNE2
Drug	1614_UP	Hycanthone [3105-97-3]; Up 200; 11.2uM; HL60; HG-U133A	Broad Institute CMAP Up	1.11e-06	0.0239	9.57e-05	0.00101	14	194	NDE1,TRAIP,CHEK1,EZH2,FANCA,BRCA2,DBF4,DHFR,NCAPH,WDHD1,CCNE2,CDK1,CDC6,HELLS
Drug	1822_DN	Chlorpromazine hydrochloride [69-09-0]; Down 200; 11.2uM; PC3; HT_HG-U133A	Broad Institute CMAP Down	1.11e-06	0.0239	9.57e-05	0.00101	14	194	MNS1,MCM4,CDC7,AURKA,HPGD,MKI67,PSMC3IP,KIF11,GPER1,CHAF1A,CCNA2,WDHD1,NEIL3,ESPL1
Drug	CID000004987	K00014	Stitch	1.15e-06	0.0247	9.81e-05	0.00104	7	38	ECT2,CCNB1,CCNB2,RACGAP1,CDK1,CDC25B,CDC25C
Drug	ctd:D009764	o-Phthalaldehyde	CTD	1.15e-06	0.0247	9.81e-05	0.00104	7	38	MKI67,CCNA2,CCNB1,CCNE2,CDK1,CDC20,CDC25C
Drug	CID000001151	AC1Q6S3S	Stitch	1.25e-06	0.0269	0.000106	0.00112	12	142	DCK,POLA2,RRM2,DHFR,RAD51,RNASEH2A,POLD1,POLE2,SHMT1,TK1,PRIM1,POLQ
Drug	ctd:C038753	leptomycin B	CTD	1.32e-06	0.0284	0.000112	0.00118	9	74	PTTG1,CHEK1,BIRC5,PRC1,CCNB2,CCNE2,CHEK2,CDK1,CDC25C
Drug	5819_DN	Trifluridine [70-00-8]; Down 200; 13.6uM; PC3; HT_HG-U133A	Broad Institute CMAP Down	1.34e-06	0.0287	0.000112	0.00118	14	197	CDCA3,CENPE,DLGAP5,HJURP,HMMR,ARHGAP11A,AURKA,ASPM,PLK1,PSRC1,UBE2C,CCNB1,KIF20A,CKAP2
Drug	1224_DN	trifluoperazine dihydrochloride; Down 200; 10uM; PC3; HT_HG-U133A	Broad Institute CMAP Down	1.34e-06	0.0287	0.000112	0.00118	14	197	BRIP1,MNS1,MCM3,ARHGAP11A,DBF4,KIF23,KIF20B,CCNA2,ORC1,WDHD1,H1-3,CDC25C,ESPL1,MAP2K6
Drug	1401_UP	Tranexamic acid [1197-18-8]; Up 200; 25.4uM; HL60; HG-U133A	Broad Institute CMAP Up	1.34e-06	0.0287	0.000112	0.00118	14	197	CDKN2C,HMGN5,N4BP2L1,MIS18BP1,CENPF,DCK,BRCA2,DHFR,DNA2,TMT1A,KIF23,ECT2,PLK4,EPB41L2
Drug	CID000006410	tert-butyl hydroperoxide	Stitch	1.4e-06	0.0302	0.000117	0.00124	33	902	NUSAP1,CDCA3,KNTC1,PEG10,MCM3,MCM5,MCM6,MCM7,CHEK1,EZH2,BLM,UBA7,KIF15,ARL6IP1,CENPM,NCAPD2,PLK1,TMT1A,POLD1,POLE2,CHAF1A,SHMT1,SLC13A3,ATAD2,MT2A,TESMIN,ASF1B,TK1,CCNE2,CDC25C,MAP2K6,EPB41L2,AURKB
Drug	1611_UP	Zaprinast [37762-06-4]; Up 200; 14.8uM; HL60; HG-U133A	Broad Institute CMAP Up	1.42e-06	0.0305	0.000118	0.00124	14	198	CDCA3,CDKN2C,CENPE,MCM10,NCAPG,FBXO5,BRCA2,DBF4,BUB1,GPSM2,KIF11,NCAPH,ECT2,KIF20B
Drug	CID006323413	1m0o	Stitch	1.49e-06	0.032	0.000123	0.0013	8	56	BUB1,ASPM,PLK1,BIRC5,CCNB1,CCNB2,CDK1,CDC25C
Drug	ctd:C006068	propylparaben	CTD	1.66e-06	0.0356	0.000136	0.00144	7	40	FAAH,PLK1,GPER1,CCNA2,CCNE2,CDK1,CDC20
Drug	CID000003721	AC1L1GK8	Stitch	1.66e-06	0.0356	0.000136	0.00144	9	76	CDKN2C,CDKN2D,CENPK,TACC3,RAD51,CCNA2,CCNB1,CCNE2,CDK1
Drug	ctd:C007366	erythritol anhydride	CTD	1.68e-06	0.0362	0.000138	0.00145	6	26	CHEK1,FANCD2,FANCG,CCNB1,CDK1,CDC25C
Drug	ctd:C025589	ochratoxin A	CTD	1.74e-06	0.0375	0.000142	0.0015	33	911	PTTG1,BRIP1,HMGB2,MCM3,NUF2,CHEK1,AURKA,CKS1B,DLEU2,BUB1B,MKI67,PLK1,RAD51,SLC43A1,GTSE1,UBE2C,BIRC5,RFC4,CCNA2,CCNB1,MT2A,CCNB2,CCNE2,SLC16A14,AVIL,EXO1,CDK1,CDC20,CDC25C,ESPL1,SKA1,TOP2A,AURKB
Drug	CID005469591	NSC-690579	Stitch	1.85e-06	0.0399	0.00015	0.00158	9	77	MCM5,DCK,PRTFDC1,BLM,PASK,ZMYND10,RAD51,NUDT1,TK1
Drug	ctd:D024505	Tocopherols	CTD	1.85e-06	0.0399	0.00015	0.00158	9	77	KIF4A,RRM2,AURKA,ASPM,BIRC5,KIF20A,CCNB2,CDK1,CDC6
Drug	1011_DN	15d-PGJ2; Down 200; 10uM; MCF7; HT_HG-U133A_EA	Broad Institute CMAP Down	2.08e-06	0.0447	0.000167	0.00177	13	176	CDKN2C,BRIP1,ERCC6L,MCM10,FBXO5,FEN1,PSRC1,RAD54L,DTL,CCNF,CCNE2,HEY2,ESPL1
Drug	CID006433481	hygromycin A	Stitch	2.12e-06	0.0455	0.00017	0.00179	10	100	FANCA,BLM,FANCD2,FANCG,BRCA2,DHFR,RAD51,MT2A,TK1,CDC6
Drug	CID000072188	araTTP	Stitch	2.14e-06	0.046	0.000171	0.00181	6	27	POLA2,POLD1,POLE2,TK1,PRIM1,POLQ
Drug	ctd:D002857	Chromium	CTD	2.52e-06	0.0542	0.000201	0.00212	15	238	PTTG1,NET1,MCM2,H4C3,PLK1,IL17RB,RAD51,GPER1,RNASEH2A,UBE2C,RFC2,ZWINT,MT2A,CCNB2,CDK1
Drug	ctd:D000677	Amsacrine	CTD	2.69e-06	0.0578	0.000212	0.00224	6	28	RAD51,UBE2C,PRC1,CCNA2,CCNB1,TOP2A
Drug	CID000506602	R)-PCV-TP	Stitch	2.69e-06	0.0578	0.000212	0.00224	6	28	POLA2,POLD1,POLE2,TK1,PRIM1,POLQ
Drug	CID003033957	silydianin	Stitch	2.69e-06	0.0578	0.000212	0.00224	6	28	CCNA2,CCNB1,CHEK2,CDK1,CDC25B,CDC25C
Drug	CID000005280	3'-deoxythymidine	Stitch	2.89e-06	0.0622	0.000227	0.0024	8	61	POLA2,RRM2,POLD1,POLE2,MT2A,TK1,PRIM1,POLQ
Drug	CID000028780	benomyl	Stitch	2.95e-06	0.0635	0.000231	0.00244	11	128	MCM3,MCM5,MCM7,NUF2,BUB1,BUB1B,KIF11,KIFC1,CCNB2,CDC20,MAD2L1
Drug	ctd:D017655	Silicon Compounds	CTD	3e-06	0.0646	0.000233	0.00246	4	8	CHEK1,CCNB1,CDK1,CDC25C
Drug	ctd:C001330	hellebrigenin	CTD	3e-06	0.0646	0.000233	0.00246	4	8	CCNB1,CHEK2,CDK1,CDC25C
Drug	3887_DN	Camptothecine (S,+) [7689-03-4]; Down 200; 11.4uM; MCF7; HT_HG-U133A	Broad Institute CMAP Down	3.01e-06	0.0649	0.000233	0.00246	13	182	ERCC6L,CENPE,HJURP,TTK,AURKA,BRCA2,NDC80,BUB1B,ASPM,KIF11,TROAP,KIF20B,CCNF
Drug	ctd:C418868	PBOX-6	CTD	3.1e-06	0.0667	0.000239	0.00252	3	3	BIRC5,CCNB1,CDK1
Drug	CID000444209	AC1L9FX4	Stitch	3.24e-06	0.0697	0.000249	0.00263	7	44	PEG10,CHEK1,FANCD2,BIRC5,CDK1,CDC25C,AURKB
Drug	CID000441764	silychristin	Stitch	3.35e-06	0.072	0.000256	0.00271	6	29	CCNA2,CCNB1,CHEK2,CDK1,CDC25B,CDC25C
Drug	423_DN	staurosporine; Down 200; 0.1uM; MCF7; HG-U133A	Broad Institute CMAP Down	3.4e-06	0.0732	0.00026	0.00274	13	184	HJURP,GINS1,AURKA,FBXO5,DBF4,MKI67,ASPM,TACC3,PLK1,CHAF1A,GTSE1,KIF20B,CCNF
Drug	CID009914412	ZM447439	Stitch	3.48e-06	0.0749	0.000264	0.00278	5	17	AURKA,BUB1,BUB1B,CDC20,AURKB
Drug	ctd:D018053	Arsenites	CTD	3.48e-06	0.0749	0.000264	0.00278	5	17	MCM2,POLA2,CDC45,CHAF1A,MT2A
Drug	ctd:C011309	mezerein	CTD	4.13e-06	0.0889	0.000312	0.00329	6	30	MCM3,CHEK1,STMN1,CCNB1,RAD51AP1,HELLS
Drug	CID000005562	A25618	Stitch	4.3e-06	0.0925	0.000323	0.00341	29	777	MYCN,CDKN2D,EREG,MIS18BP1,PRND,MCM3,MCM7,LXN,EZH2,GGH,H3C2,H4C3,BUB1,NNAT,FOXM1,VRK1,POLE2,TNFAIP8L1,CCNA2,CCNB1,ORC1,LZTS1,TPX2,H1-3,H1-5,CDK1,SKA1,PLK4,AURKB
Drug	1414_DN	Antimycin A [1397-94-0]; Down 200; 7.2uM; HL60; HG-U133A	Broad Institute CMAP Down	4.31e-06	0.0928	0.000323	0.00341	13	188	CHAF1B,SPC25,MCM4,NCAPG,NDC80,DHFR,MKI67,NEMP1,RBL1,CCNE2,EXO1,CDC6,HELLS
Drug	4716_DN	0175029-0000 [211245-78-2]; Down 200; 1uM; MCF7; HT_HG-U133A	Broad Institute CMAP Down	4.57e-06	0.0983	0.000339	0.00358	13	189	RIBC2,EXPH5,POLA2,BLM,BRCA2,KIF11,RBL1,DTL,RAD51AP1,CCNE2,PRIM1,CENPI,ESPL1
Drug	5248_DN	Phenoxybenzamine hydrochloride [63-92-3]; Down 200; 11.8uM; MCF7; HT_HG-U133A	Broad Institute CMAP Down	4.57e-06	0.0983	0.000339	0.00358	13	189	ERCC6L,CENPF,PASK,FBXO5,BUB1,KIF20B,CCNA2,CCNE2,CENPI,H1-3,CDC25C,MAP2K6,EPB41L2
Drug	7074_DN	MS-275; Down 200; 10uM; PC3; HT_HG-U133A	Broad Institute CMAP Down	4.57e-06	0.0983	0.000339	0.00358	13	189	CDCA3,MXD3,CDKN2C,BRIP1,AURKA,BUB1,RAD54L,KIF2C,NEMP1,TROAP,CDCA8,CCNF,CCNE2
Drug	CID000005510	tolnaftate	Stitch	5.06e-06	0.109	0.000373	0.00394	6	31	PTTG1,BUB1B,CCNB1,CDC20,ESPL1,AURKB
Drug	ctd:D012977	Sodium Nitrite	CTD	5.06e-06	0.109	0.000373	0.00394	6	31	MCM3,CHEK1,STMN1,CCNB1,RAD51AP1,HELLS
Drug	CID000066161	MAPS	Stitch	5.13e-06	0.11	0.000375	0.00396	13	191	DLGAP5,KIF4A,KIF14,KIF11,KIFC1,DPYSL2,KIF23,STMN1,PRC1,CIT,TPX2,CDK1,CKAP2
Drug	4454_DN	thioridazine hydrochloride; Down 200; 10uM; PC3; HT_HG-U133A	Broad Institute CMAP Down	5.13e-06	0.11	0.000375	0.00396	13	191	CHAF1B,RIBC2,POLA2,FANCA,PASK,MKI67,KHK,GPER1,CNTRL,DTL,ORC1,CCNE2,MAP2K6
Drug	CID004627201	AC1NDK7X	Stitch	5.18e-06	0.112	0.000378	0.00399	9	87	NUSAP1,FEN1,RBL1,POLD1,CCNA2,CCNB1,CCNB2,CCNE2,CDK1
Drug	ctd:C495172	(19Z)-halichondramide	CTD	5.34e-06	0.115	0.000389	0.0041	4	9	CCNA2,CCNB1,CDK1,CDC25C
Drug	977_DN	wortmannin; Down 200; 1uM; MCF7; HT_HG-U133A_EA	Broad Institute CMAP Down	5.43e-06	0.117	0.000393	0.00415	13	192	RIBC2,MCM10,POLA2,PASK,KHK,IL17RB,RBL1,CENPQ,CCNE2,CEP135,CDC6,MAP2K6,HELLS
Drug	ctd:C056493	imiquimod	CTD	5.93e-06	0.128	0.000428	0.00452	8	67	CHAF1B,BLM,BRCA2,RAD54L,KIF22,CHAF1A,RAD51AP1,NUDT1
Drug	CID000000621	NSC82625	Stitch	6.13e-06	0.132	0.00044	0.00464	11	138	DCK,POLA2,RAD51,RNASEH2A,POLD1,POLE2,RFC2,RFC3,RFC4,TK1,PRIM1
Drug	CID003085830	isosilybin B	Stitch	6.15e-06	0.132	0.00044	0.00464	6	32	CCNA2,CCNB1,CHEK2,CDK1,CDC25B,CDC25C
Drug	CID000084000	acyclovir triphosphate	Stitch	6.15e-06	0.132	0.00044	0.00464	6	32	POLA2,POLD1,POLE2,TK1,PRIM1,POLQ
Drug	CID000006235	Trenimon	Stitch	6.38e-06	0.137	0.000455	0.0048	5	19	NMU,FANCA,BLM,FANCD2,FANCG
Drug	1956_DN	Perphenazine [58-39-9]; Down 200; 10uM; PC3; HG-U133A	Broad Institute CMAP Down	6.43e-06	0.138	0.000456	0.00482	13	195	HMGN5,CENPF,EXPH5,HMMR,EZH2,CDC7,FBXO5,MKI67,DTL,STIL,RFC2,KIF20B,CCNA2
Drug	CID000000646	AC1Q6S3Y	Stitch	6.86e-06	0.148	0.000486	0.00513	9	90	DCK,POLA2,RRM2,POLD1,POLE2,NUDT1,TK1,PRIM1,POLQ
Drug	1750_UP	Harmol hydrochloride monohydrate [40580-83-4]; Up 200; 15.8uM; HL60; HG-U133A	Broad Institute CMAP Up	7.18e-06	0.155	0.000503	0.00531	13	197	KNTC1,CHAF1B,BRIP1,CENPJ,MNS1,NDE1,ARHGAP11A,FANCA,BUB1,NEMP1,NCAPH,WDHD1,EPB41L2
Drug	882_DN	ionomycin calcium salt; Down 200; 2uM; MCF7; HT_HG-U133A_EA	Broad Institute CMAP Down	7.18e-06	0.155	0.000503	0.00531	13	197	BRIP1,NET1,CENPE,PCLAF,BUB1,BUB1B,MKI67,CDT1,NEMP1,DTL,WDHD1,CCNE2,CENPI
Drug	6975_DN	prochlorperazine dimaleate salt; Down 200; 10uM; MCF7; HT_HG-U133A	Broad Institute CMAP Down	7.18e-06	0.155	0.000503	0.00531	13	197	MXD3,HMGN5,CENPF,CDC7,MKI67,KHK,NEMP1,NCAPH,ORC1,CCNE2,CEP135,MAP2K6,EPB41L2
Drug	ctd:C082164	4-methoxycinnamate methyl ester	CTD	7.43e-06	0.16	0.000517	0.00546	6	33	KIF15,PLK1,KIF2C,KIF20B,CDC20,PLK4
Drug	ctd:C035377	chlorendic acid	CTD	7.43e-06	0.16	0.000517	0.00546	6	33	CDKN3,KIF11,STMN1,CCNB1,CDK1,TOP2A
Drug	CID006445533	LAQ824	Stitch	8.23e-06	0.177	0.000571	0.00603	9	92	ERBB3,CHEK1,EZH2,H4C3,BIRC5,TK1,H1-3,H1-5,AURKB
Drug	CID000355448	NSC-609066	Stitch	8.8e-06	0.19	0.000609	0.00643	4	10	DCK,POLA2,TK1,PRIM1
Drug	CID000000597	cytosine	Stitch	8.94e-06	0.192	0.000616	0.0065	20	441	CDKN3,DCK,POLA2,RRM2,EZH2,PHGDH,BLM,H3C2,H4C3,DHFR,RAD51,RNASEH2A,POLD1,POLE2,NUDT1,TK1,H1-3,H1-5,MASTL,POLQ
Drug	CID000448763	1tom	Stitch	8.96e-06	0.193	0.000616	0.0065	7	51	AURKA,BUB1,BUB1B,GPSM2,PLK1,MAD2L1,MYBL2
Drug	CID000004915	procarbazine	Stitch	9e-06	0.194	0.000617	0.00651	9	93	BRIP1,FANCA,BLM,FANCD2,FANCG,CCNB1,CCNB2,FANCI,CDK1
Drug	ctd:C019499	2-nitrofluorene	CTD	9.2e-06	0.198	0.000629	0.00663	12	172	PTTG1,MAT1A,HMGB2,MCM6,PHGDH,STMN1,CCNB1,MT2A,CDK1,CDC20,MAP2K6,TOP2A
Drug	ctd:D002083	Butylated Hydroxyanisole	CTD	9.44e-06	0.203	0.000643	0.00679	10	118	MKI67,PLK1,CCNA2,CCNB1,RAD51AP1,CCNE2,CDK1,CDC20,AURKB,HELLS
Drug	CID000000546	phosphonoacetic acid	Stitch	9.82e-06	0.211	0.000667	0.00704	9	94	POLA2,FEN1,POLD1,POLE2,SLC13A3,TK1,PNMA2,EXO1,POLQ
Drug	CID000041322	anti-BaPDE	Stitch	9.88e-06	0.213	0.000668	0.00705	14	234	PTTG1,HMGB2,MCM7,CHEK1,MCM10,POLA2,PRTFDC1,CDC7,CDC45,H3C2,RAD51,SELENBP1,BIRC5,CDC25C
Drug	7530_DN	irinotecan HCl; Down 200; 100uM; MCF7; HT_HG-U133A	Broad Institute CMAP Down	1.03e-05	0.223	0.000698	0.00737	12	174	KIF18A,CENPE,CENPF,HJURP,ARHGAP11A,NDC80,BUB1B,KIF14,KIF11,DTL,NCAPH,KIF20B
Drug	CID000004111	AC1L1HFP	Stitch	1.07e-05	0.231	0.00072	0.0076	9	95	CENPF,CHEK1,BUB1B,PLK1,RAD54L,KIF22,KIF23,ZWINT,AURKB
Drug	CID000151069	AC1L45LU	Stitch	1.1e-05	0.237	0.000739	0.0078	13	205	ERBB3,CHEK1,FANCD2,H4C3,BUB1,PLK1,RAD51,BIRC5,P2RY1,H1-3,H1-5,CDC25B,CDC25C
Drug	ctd:C013698	tallow	CTD	1.16e-05	0.25	0.000775	0.00818	15	270	CENPJ,PBK,MCM6,CKS1B,DBF4,TNFAIP8L1,SLC13A3,ETNPPL,KIF20A,MT2A,CCNB2,INMT,CDK1,CKAP2,CDC20
Drug	CID000002235	NSC615828	Stitch	1.16e-05	0.25	0.000775	0.00818	7	53	PRPS2,DCK,RNASEH2A,POLD1,POLE2,TK1,POLQ
Drug	CID000004795	AC1L1IZ2	Stitch	1.17e-05	0.252	0.000777	0.0082	16	304	MAT1A,ADCY3,AURKA,MYO3A,FEN1,KHK,PLK1,KIF11,KIFC1,RAD51,KIF23,RFC2,RFC4,TK1,PLK4,AURKB
Drug	ctd:C546706	3-(3,4,5-trimethoxybenzylidene)-5-carboethoxyindolin-2-one	CTD	1.23e-05	0.264	0.000807	0.00852	3	4	CCNB1,CDK1,CDC25C
Drug	ctd:C527793	3-methyl-9-(2-oxa-2lambda(5)-2H-1,3,2-oxazaphosphorine-2-cyclohexyl)-3,6,9-triazaspiro(5.5)undecane	CTD	1.23e-05	0.264	0.000807	0.00852	3	4	CCNB1,CDK1,CDC25C
Drug	ctd:C550258	MLN 8237	CTD	1.23e-05	0.264	0.000807	0.00852	3	4	MYCN,AURKA,AURKB
Drug	1069_DN	15d-PGJ2; Down 200; 10uM; MCF7; HT_HG-U133A_EA	Broad Institute CMAP Down	1.23e-05	0.265	0.000807	0.00852	12	177	CDKN2C,ERCC6L,PASK,FBXO5,MKI67,DNA2,PSRC1,GTSE1,CCNF,CCNE2,ESPL1,PLK4
Drug	CID005289419	SU9516	Stitch	1.26e-05	0.271	0.000821	0.00867	6	36	DHFR,PLK1,RBL1,CCNA2,CCNB1,CDK1
Drug	CID000072253	S)-HPMPA	Stitch	1.26e-05	0.271	0.000821	0.00867	6	36	PRPS2,POLA2,RRM2,POLD1,TK1,POLQ
Drug	ctd:D060754	Equol	CTD	1.32e-05	0.284	0.000858	0.00906	7	54	MCM4,CHEK1,DBF4,CCNA2,CCNB2,CDC25B,CDC25C
Drug	ctd:D012834	Silver	CTD	1.34e-05	0.288	0.000866	0.00914	52	1933	NUSAP1,MYCN,MXD3,NRM,CDKN2C,CDKN2D,CDKN3,KIF18A,PTTG1,ERBB3,CENPE,CENPL,CENPF,STK17B,HJURP,PRND,RDM1,ADCY3,PHGDH,DLEU2,UBA7,MKI67,ASPM,TACC3,PLK1,PIF1,KNL1,KIF2C,GAS2L3,CNTRL,GLIS3,TNFAIP8L1,BIRC5,DEPDC1,MZT1,CIT,SPAG5,ZWINT,CCNB1,CCNF,ORC1,MT2A,ARHGEF39,TK1,CCNE2,INMT,AVIL,LRRCC1,CDK1,CKAP2,CDC25C,BORA
Drug	CID000016315	diallyl trisulfide	Stitch	1.39e-05	0.298	0.000896	0.00945	8	75	PTTG1,CHEK1,TNFAIP8L1,BIRC5,CCNB1,CDK1,CDC20,CDC25C
Drug	ctd:D013412	Sulfadimethoxine	CTD	1.39e-05	0.3	0.000896	0.00945	5	22	MCM3,MKI67,CCNB1,RAD51AP1,CDK1
Drug	ctd:C029451	ferrous chloride	CTD	1.39e-05	0.3	0.000896	0.00945	5	22	MCM3,CHEK1,CCNB1,RAD51AP1,HELLS
Drug	CID000005718	2',3'-dideoxycytidine (ddC	Stitch	1.53e-05	0.329	0.00098	0.0103	8	76	DCK,POLD1,POLE2,CIT,MT2A,TK1,PRIM1,POLQ
Drug	ctd:D008094	Lithium	CTD	1.73e-05	0.373	0.00111	0.0117	14	246	CDCA3,SPC25,TTK,BUB1B,MKI67,KIFC1,KIF23,UBE2C,BIRC5,ECT2,KIF20A,CCNB2,RACGAP1,TOP2A
Drug	ctd:C023614	dibenzofuran	CTD	1.74e-05	0.375	0.00111	0.0117	6	38	BRCA2,RAD51,CCNA2,CCNB1,TOP2A,AURKB
Drug	ctd:C008661	nobiletin	CTD	1.76e-05	0.379	0.00112	0.0118	5	23	KIF11,DEPDC1,CCNA2,CCNE2,H1-5
Drug	CID000345751	NSC403510	Stitch	1.76e-05	0.38	0.00112	0.0118	9	101	CHDH,DCK,POLA2,PHGDH,FEN1,RAD51,RNASEH2A,NUDT1,TK1
Drug	CID000175468	12-bromolaurate	Stitch	1.9e-05	0.408	0.0012	0.0126	7	57	FANCA,BLM,FANCD2,FANCG,BRCA2,PLK1,RAD51
Drug	6711_DN	Puromycin dihydrochloride [58-58-2]; Down 200; 7.4uM; PC3; HT_HG-U133A	Broad Institute CMAP Down	1.92e-05	0.412	0.0012	0.0127	12	185	CDCA3,HJURP,BUB1,FEN1,KIF14,TACC3,CHAF1A,SHMT1,GINS4,CCNA2,CCNE2,SKA1
Drug	4755_DN	0179445-0000 [211246-22-9]; Down 200; 10uM; MCF7; HT_HG-U133A	Broad Institute CMAP Down	1.92e-05	0.412	0.0012	0.0127	12	185	CDKN2C,BRIP1,POLA2,BLM,BRCA2,KIF14,NEMP1,RBL1,CHAF1A,CCNE2,CENPI,ESPL1
Drug	CID005287969	flavopiridol	Stitch	1.92e-05	0.414	0.0012	0.0127	13	216	MYCN,STK17B,CHEK1,HMMR,PLK1,RBL1,POLE2,BIRC5,CCNA2,CCNB1,CCNB2,CDK1,PLK4
Drug	ctd:D007649	Ketamine	CTD	1.95e-05	0.421	0.00122	0.0129	28	798	NUSAP1,MYCN,PCLAF,RASSF2,TRAIP,PBK,MCM3,RRM2,EZH2,SORCS1,HAUS8,TEKT2,HPGD,BUB1B,MKI67,KIF11,KPNA2,KNSTRN,POLD1,POLE2,ECT2,HPDL,CCNA2,KIF20A,CDCA7,TIFA,CDK1,CDC6
Drug	ctd:C582286	1-(3-((2-(dimethylamino)ethyl)carbamoyl)phenyl)-3-(4-(bis(2-chloroethyl)amino)phenyl)urea	CTD	2.03e-05	0.436	0.00125	0.0132	4	12	CHEK1,FANCD2,RAD51,CHEK2
Drug	ctd:C025223	1,4-dioxane	CTD	2.03e-05	0.436	0.00125	0.0132	4	12	MCM3,CCNB1,RAD51AP1,HELLS
Drug	ctd:C506643	liposomal doxorubicin	CTD	2.03e-05	0.436	0.00125	0.0132	4	12	CHEK1,CCNE2,CHEK2,CDK1
Drug	ctd:C553149	camphorquinone	CTD	2.03e-05	0.436	0.00125	0.0132	4	12	CCNB1,CHEK2,CDK1,CDC25C
Drug	CID000447956	2c5o	Stitch	2.1e-05	0.453	0.00129	0.0137	15	284	PTTG1,HMGB2,CHEK1,CDC7,CDT1,SELENBP1,POLD1,POLE2,PRC1,CCNA2,ORC1,CHEK2,CDK1,CDC25C,MAP2K6
Drug	7050_DN	lomustine; Down 200; 100uM; PC3; HT_HG-U133A	Broad Institute CMAP Down	2.25e-05	0.484	0.00138	0.0146	12	188	CDCA3,MXD3,BRIP1,NDE1,KIF15,BUB1,PLCL2,PSRC1,SHMT1,CCNA2,CEP152,ESPL1
Drug	CID000000190	adenine	Stitch	2.27e-05	0.489	0.00139	0.0147	21	510	PRPS2,PTTG1,MAT1A,DCK,POLA2,RRM2,ADCY3,PRTFDC1,BLM,DHFR,FEN1,RAD51,RNASEH2A,POLD1,POLE2,SHMT1,P2RY1,NUDT1,EXO1,POLQ,CDC25C
Drug	ctd:D003474	Curcumin	CTD	2.32e-05	0.499	0.00141	0.0149	29	850	MXD3,CDKN2D,ERBB3,RASSF2,MCM2,MCM7,CHEK1,POLA2,FANCD2,AURKA,UBA7,MKI67,PLK1,TMT1A,RAD51,GPER1,UBE2C,BIRC5,CCNA2,CCNB1,MT2A,FANCI,CHEK2,CDK1,CDC20,CDC25C,PLK4,TOP2A,AURKB
Drug	ctd:D000875	Anthralin	CTD	2.36e-05	0.508	0.00143	0.0151	6	40	MCM3,CHEK1,STMN1,CCNB1,RAD51AP1,HELLS
Drug	ctd:C104586	roscovitine	CTD	2.36e-05	0.508	0.00143	0.0151	6	40	DHFR,PLK1,RBL1,BIRC5,CCNA2,CDK1
Drug	CID000068368	purine nucleoside	Stitch	2.36e-05	0.509	0.00143	0.0151	10	131	PRPS2,DCK,PRTFDC1,POLD1,POLE2,CIT,NUDT1,TK1,TSPAN7,POLQ
Drug	CID000003414	foscarnet	Stitch	2.5e-05	0.537	0.0015	0.0158	12	190	POLA2,RRM2,RNASEH2A,POLD1,POLE2,ATAD2,COL23A1,MT2A,TK1,SLCO2A1,PRIM1,POLQ
Drug	6318_DN	Methotrexate [59-05-2]; Down 200; 8.8uM; PC3; HT_HG-U133A	Broad Institute CMAP Down	2.5e-05	0.537	0.0015	0.0158	12	190	NDE1,CENPF,HJURP,AURKA,PASK,MKI67,PLK1,PSRC1,CDCA8,CCNA2,KIF20A,CDC25C
Drug	7053_DN	thapsigargin; Down 200; 0.1uM; MCF7; HT_HG-U133A	Broad Institute CMAP Down	2.5e-05	0.537	0.0015	0.0158	12	190	ERCC6L,PCLAF,MCM4,BUB1,KHK,POLE2,CHAF1A,WDHD1,TK1,CCNE2,CENPI,MAP2K6
Drug	7507_DN	daunorubicin HCl; Down 200; 1uM; MCF7; HT_HG-U133A	Broad Institute CMAP Down	2.63e-05	0.566	0.00157	0.0166	12	191	MNS1,CENPF,MCM10,BLM,PASK,NDC80,BUB1B,ASPM,KIF14,CCNA2,CENPI,H1-3
Drug	CID006438325	AC1O5PH2	Stitch	2.67e-05	0.575	0.00159	0.0168	7	60	MYCN,BLM,NDC80,RFC2,RFC3,RFC4,CCNA2
Drug	CID000003750	AC1L7AJI	Stitch	2.7e-05	0.581	0.0016	0.0169	14	256	MYCN,CDKN3,CHEK1,HMMR,DCK,TTK,BUB1,PLK1,BIRC5,CCNA2,CCNF,CCNB2,MAD2L1,AURKB
Drug	ctd:D003561	Cytarabine	CTD	2.72e-05	0.586	0.00161	0.017	23	598	MXD3,RASSF2,DCK,RRM2,NMU,KIF15,BRCA2,NDC80,H4C3,DHFR,PSRC1,KPNA2,RAD51,GPER1,CNTRL,UBE2C,ANXA8,PRC1,CDCA8,MT2A,TK1,CCNE2,BORA
Drug	CID000447446	U cm	Stitch	2.73e-05	0.588	0.00162	0.0171	6	41	CHEK1,FAAH,PLK1,CHEK2,CDC25B,CDC25C
Drug	CID005326843	aloisine A	Stitch	2.9e-05	0.623	0.00171	0.018	4	13	CCNA2,CCNB1,CCNB2,CDK1
Drug	7084_DN	MS-275; Down 200; 10uM; PC3; HT_HG-U133A	Broad Institute CMAP Down	2.91e-05	0.627	0.00171	0.0181	12	193	BRIP1,MCM10,ARHGAP11A,AURKA,BRCA2,BUB1,MKI67,PLK1,ORC1,CCNE2,CDC25C,PLK4
Drug	ctd:D018021	Lithium Chloride	CTD	2.97e-05	0.638	0.00174	0.0184	16	328	ERBB3,CENPF,MCM2,MCM4,MCM5,MCM6,MCM7,CDC7,MKI67,BIRC5,SPAG5,CCNA2,CCNB2,CCNE2,CDC6,CDC25C
Drug	CID006263849	Pyrazolopyridazine 1a	Stitch	3.03e-05	0.653	0.00177	0.0186	3	5	CCNB1,CCNB2,CDK1
Drug	ctd:C503643	5-(2,4-dihydroxybenzylidene)-2-(phenylimino)-1,3-thiazolidin	CTD	3.03e-05	0.653	0.00177	0.0186	3	5	CCNA2,CCNB1,CDC25C
Drug	ctd:C084179	2-phenyl-4-oxohydroquinoline	CTD	3.03e-05	0.653	0.00177	0.0186	3	5	PTTG1,FBXO5,CCNB1
Drug	4617_DN	Thonzonium bromide [553-08-2]; Down 200; 6.8uM; PC3; HT_HG-U133A	Broad Institute CMAP Down	3.07e-05	0.66	0.00178	0.0188	12	194	MXD3,CENPF,SPC25,ARHGAP11A,CDC7,MKI67,GPSM2,DSCC1,PSRC1,RBL1,SHMT1,CCNA2
Drug	1370_UP	Atropine-N-oxide hydrochloride [4574-60-1]; Up 200; 11.8uM; HL60; HG-U133A	Broad Institute CMAP Up	3.23e-05	0.694	0.00187	0.0197	12	195	CDKN2C,FBXO5,BRCA2,GPSM2,DNA2,TMT1A,KIF23,RBL1,KIF20B,RAD51AP1,CEP152,PLK4
Drug	ctd:C025462	sulindac sulfide	CTD	3.24e-05	0.697	0.00187	0.0197	13	227	ERBB3,STK17B,MCM2,RRM2,DDX11,AURKA,UBA7,ARL6IP1,BUB1B,FOXM1,ETNPPL,TK1,MAD2L1
Drug	CID000027281	AC1L1CVV	Stitch	3.32e-05	0.714	0.00191	0.0202	5	26	CHEK1,POLD1,POLE2,POLQ,CDC25C
Drug	2932_DN	Zalcitabine [7481-89-2]; Down 200; 19uM; HL60; HT_HG-U133A	Broad Institute CMAP Down	3.57e-05	0.767	0.00204	0.0215	12	197	CDCA3,CENPE,BUB1,GPSM2,PLK1,PSRC1,KIF23,CCNB1,KIF20A,CEP72,NEIL3,CDC25C
Drug	6577_DN	STOCK1N-35696; Down 200; 15uM; MCF7; HT_HG-U133A	Broad Institute CMAP Down	3.57e-05	0.767	0.00204	0.0215	12	197	MXD3,BRIP1,WDR76,BUB1,PSMC3IP,TMT1A,GPER1,CCNF,CEP72,CCNE2,CHEK2,EXO1
Drug	ctd:D006247	Harmine	CTD	3.62e-05	0.778	0.00206	0.0218	6	43	E2F7,KIF11,FOXM1,CCNE2,CDK1,CDC25C
Drug	ctd:D004726	Endosulfan	CTD	3.64e-05	0.784	0.00207	0.0219	19	447	RIBC2,E2F7,MCM2,MCM5,WDR76,FAM111B,MYO3A,H3C2,RAD51,SELENBP1,DTL,BIRC5,ORC1,CDCA7,CCNE2,CHEK2,EXO1,NEIL3,CDC6
Drug	2146_DN	Trimethylcolchicinic acid [3482-37-9]; Down 200; 11.6uM; HL60; HT_HG-U133A	Broad Institute CMAP Down	3.75e-05	0.806	0.00213	0.0225	12	198	CDCA3,CENPF,DLGAP5,PLK1,PSRC1,GTSE1,UBE2C,BTN3A2,KIF20A,P2RY1,CDC25C,MAP2K6
Drug	7203_DN	Vidarabine [5536-17-4]; Down 200; 15uM; MCF7; HT_HG-U133A	Broad Institute CMAP Down	3.94e-05	0.847	0.00223	0.0235	12	199	KIF18A,CENPF,DLGAP5,HMMR,NDC80,GPSM2,PSRC1,KIF23,CEP135,H1-3,CDC25C,SKA1
Drug	CID000130659	dFdCTP	Stitch	4.02e-05	0.866	0.00227	0.024	5	27	DCK,POLA2,RRM2,TK1,PRIM1
Drug	CID000003461	NSC750927	Stitch	4.06e-05	0.873	0.00229	0.0241	13	232	PEG10,DLGAP5,CHEK1,DCK,POLA2,RRM2,UBA7,DHFR,POLD1,POLE2,SLCO2A1,CHEK2,POLQ
Drug	CID000449615	AC1L9NBB	Stitch	4.12e-05	0.886	0.00231	0.0244	11	169	KNTC1,HMGB2,DCK,RNASEH2A,POLD1,POLE2,TNFAIP8L1,CIT,MT2A,TK1,POLQ
Drug	ctd:D007213	Indomethacin	CTD	4.31e-05	0.927	0.00241	0.0255	44	1605	NRM,CENPW,NET1,MCM5,FAM110A,RRM2,TRIP13,PHGDH,FAAH,PRTFDC1,CDC45,DDX11,CENPP,CKS1B,HPGD,DHFR,FEN1,MKI67,KIF14,DNA2,TMT1A,RAD54L,WDR62,VRK1,FAAP24,GLIS3,CENPO,BIRC5,RFC4,CDCA8,HPDL,CCNB1,CCNF,UBE2T,P2RY1,SLCO2A1,TSPAN7,MASTL,RACGAP1,SASS6,CEP152,CLSPN,ESPL1,MAD2L1
Drug	CID000006035	bromodeoxyuridine	Stitch	4.38e-05	0.942	0.00245	0.0258	17	376	CDKN3,PTTG1,EREG,NDE1,POLA2,CENPK,NMU,BLM,DHFR,BUB1B,MKI67,CCNA2,CCNB1,TK1,TNFRSF13C,CDK1,MAP2K6
Drug	CID005481064	AC1NUK3C	Stitch	4.52e-05	0.973	0.00252	0.0266	7	65	DCK,POLA2,BLM,ZMYND10,DHFR,RAD51,TK1
Drug	ctd:D004113	Succimer	CTD	4.85e-05	1	0.0027	0.0285	37	1264	N4BP2L1,CENPJ,CENPE,RASSF2,E2F7,HMGB2,CHEK1,HMMR,TRIM59,CDC7,BLM,NEK2,UBA7,BRCA2,MKI67,DSCC1,RAD54L,KIF11,SELENBP1,RBL1,DTL,SLC13A3,ZNF519,ATAD2,ECT2,KIF20B,ESCO2,MT2A,WDHD1,TIFA,EXO1,CDC6,CLSPN,PLK4,TOP2A,EPB41L2,HELLS
Drug	CID000004638	AC1L1IM7	Stitch	5.35e-05	1	0.00296	0.0313	6	46	BRIP1,FANCA,BLM,FANCD2,FANCG,FANCI
Drug	ctd:C044361	M-VAC protocol	CTD	5.35e-05	1	0.00296	0.0313	6	46	NUF2,GGH,C18orf54,RAD51AP1,RACGAP1,TOP2A
Drug	CID000469173	AC1LAIP3	Stitch	5.78e-05	1	0.00319	0.0337	5	29	POLA2,POLD1,POLE2,TK1,POLQ
Drug	ctd:C049584	2-amino-1-methyl-6-phenylimidazo(4,5-b)pyridine	CTD	5.93e-05	1	0.00327	0.0345	21	545	CENPF,MCM2,MCM6,MCM7,TTK,PHGDH,NEK2,BUB1,BUB1B,MKI67,DIAPH3,NNAT,TCF19,STMN1,CCNA2,CCNB1,MT2A,TK1,CDK1,CDC25C,TOP2A
Drug	CID000198689	2'-deoxyisoguanosine	Stitch	6e-05	1	0.00328	0.0346	3	6	POLA2,RAD51,NUDT1
Drug	CID006398629	diarsenic	Stitch	6e-05	1	0.00328	0.0346	3	6	CCNA2,CDK1,CDC25C
Drug	CID000503015	dFdCMP	Stitch	6e-05	1	0.00328	0.0346	3	6	DCK,POLA2,POLE2
Drug	CID000323970	AC1L89QG	Stitch	6.07e-05	1	0.0033	0.0348	7	68	MCM5,MCM7,FAAH,ZMYND10,FOXM1,PRIM1,CDC6
Drug	ctd:C080043	hexyl cinnamic aldehyde	CTD	6.07e-05	1	0.0033	0.0348	7	68	MKI67,CCNA2,CCNB1,CCNE2,CDK1,CDC20,CDC25C
Drug	CID000014888	arsenic trioxide	Stitch	6.73e-05	1	0.00365	0.0385	19	468	MYCN,CDKN3,PTTG1,HMGB2,CHEK1,ARL6IP1,H3C2,H4C3,RNASEH2A,BIRC5,RFC2,CCNA2,CCNB1,MT2A,CCNB2,H1-3,H1-5,CDK1,EPB41L2
Drug	CID005278396	KU55933	Stitch	6.84e-05	1	0.0037	0.039	6	48	CHEK1,POLA2,CDC45,FANCD2,CHEK2,CDC25C
Drug	ctd:C471109	4(2'-aminoethyl)amino-1,8-dimethylimidazo(1,2-a)quinoxaline	CTD	6.85e-05	1	0.0037	0.039	5	30	FANCA,FANCD2,FANCG,BRCA2,RAD51
Drug	2105_DN	Trichostatin A, from Streptomyces sp.; Down 200; 0.1uM; PC3; HT_HG-U133A	Broad Institute CMAP Down	6.94e-05	1	0.00373	0.0394	11	179	MCM4,ARHGAP11A,CDC7,KIF15,NDC80,MKI67,KIF14,PLK1,RBL1,CCNF,SKA1
Drug	ctd:D014640	Vancomycin	CTD	7.24e-05	1	0.00389	0.041	29	906	CDKN2D,PTTG1,STK17B,HMGB2,MCM4,MCM5,MCM7,FAAH,CKS1B,ZMYND10,HPGD,KHK,CDT1,KIF22,KPNA2,VRK1,TCF19,SELENBP1,POLD1,SMC4,SHMT1,SLC13A3,RFC4,ZWINT,MT2A,TK1,INMT,SUSD2,MAD2L1
Drug	2859_DN	Quercetine dihydrate [6151-25-3]; Down 200; 11.8uM; MCF7; HT_HG-U133A	Broad Institute CMAP Down	7.3e-05	1	0.0039	0.0411	11	180	KIF18A,CENPE,DLGAP5,HMMR,CDC7,PASK,BUB1B,VRK1,POLE2,KIF20B,WDHD1
Drug	956_DN	5224221; Down 200; 12uM; MCF7; HT_HG-U133A_EA	Broad Institute CMAP Down	7.3e-05	1	0.0039	0.0411	11	180	CDKN2C,ERCC6L,RIBC2,FEN1,DNA2,GPER1,RBL1,DTL,ASF1B,CCNE2,MAP2K6
Drug	ctd:D015112	4-Nitroquinoline-1-oxide	CTD	7.32e-05	1	0.0039	0.0411	7	70	RRM2,CDC7,BUB1,CCNA2,CCNB1,CCNE2,CDC25C
Drug	ctd:D000225	Adenine	CTD	7.76e-05	1	0.00411	0.0434	8	95	CHAF1B,MCM10,BLM,PSMC3IP,CHAF1A,KIF20A,CCNE2,CDC6
Drug	ctd:C121565	pifithrin	CTD	7.76e-05	1	0.00411	0.0434	8	95	BUB1B,PLK1,RAD51,BIRC5,CCNB1,CHEK2,CDK1,CDC25C
Drug	ctd:C517284	monomethyl phthalate	CTD	7.89e-05	1	0.00417	0.044	30	957	EME1,ERBB3,CENPF,MCM4,MCM7,RRM2,EZH2,PHGDH,FAAH,FANCA,NEK2,ASPM,CDT1,WDR62,KIF11,KPNA2,RAD51,VRK1,POLD1,BIRC5,DCLRE1B,RFC4,CCNB1,WDHD1,CCNB2,PRIM1,H1-5,CDK1,CDC20,ESPL1
Drug	ctd:C024352	fludarabine	CTD	8.01e-05	1	0.00423	0.0446	7	71	CHEK1,FEN1,RAD51,CCNA2,CHEK2,EXO1,CDC25B
Drug	1231_DN	15d-PGJ2; Down 200; 10uM; PC3; HT_HG-U133A	Broad Institute CMAP Down	8.06e-05	1	0.00423	0.0446	11	182	CENPF,KIF15,PSRC1,KIF2C,GTSE1,CCNA2,KIF20A,CCNF,H1-3,TOP2A,BORA
Drug	CID000002059	IN1434	Stitch	8.07e-05	1	0.00423	0.0446	5	31	ERBB3,EREG,CCNA2,CDC25B,CDC25C
Drug	CID000143181	butylphenyl	Stitch	8.07e-05	1	0.00423	0.0446	5	31	POLA2,POLD1,POLE2,PRIM1,POLQ
Drug	3232_DN	Mitoxantrone dihydrochloride [70476-82-3]; Down 200; 7.8uM; MCF7; HT_HG-U133A	Broad Institute CMAP Down	8.46e-05	1	0.0044	0.0464	11	183	CDKN2C,BRIP1,ERCC6L,HJURP,KIF15,BRCA2,NDC80,CCNF,H1-3,H1-5,NEIL3
Drug	CID000023939	platinum	Stitch	8.46e-05	1	0.0044	0.0464	11	183	E2F7,ADCY3,BLM,FANCD2,UBA7,BUB1,BUB1B,FEN1,MT2A,TESMIN,PNMA2
Drug	5530_DN	Parthenolide [20554-84-1]; Down 200; 16.2uM; MCF7; HT_HG-U133A	Broad Institute CMAP Down	8.46e-05	1	0.0044	0.0464	11	183	HMGN5,KIF18A,RIBC2,CDC7,PASK,FBXO5,BUB1B,CCNE2,H1-3,CEP152,ESPL1
Drug	ctd:D002699	Chlorambucil	CTD	8.65e-05	1	0.00448	0.0473	6	50	FANCG,H4C3,DHFR,RAD51,BIRC5,CDK1
Drug	ctd:C584509	C646 compound	CTD	8.75e-05	1	0.00453	0.0478	49	1916	CDKN3,CENPW,NDE1,ERCC6L,SPC25,KIF4A,RRM2,WDR76,TTK,PHGDH,NMU,FAM111B,BLM,AURKA,NEK2,PTTG3P,SEPTIN3,BRCA2,ANLN,BUB1,BUB1B,NCAPD2,TIMELESS,PLK1,WDR62,RAD51,FOXM1,TMSB15A,ATP8B3,GAS2L3,POLD1,UBE2C,DEPDC1,ATAD2,SAPCD2,SPAG5,CCNA2,KIF20A,CCNF,MT2A,ASF1B,CCNE2,SUSD2,SLC16A14,SHCBP1,TPX2,TSPAN7,CDC25B,FIGNL1
Drug	CID000000596	Cytosar-U	Stitch	9.07e-05	1	0.00468	0.0494	17	399	CHEK1,DCK,POLA2,RRM2,DHFR,PLK1,RNASEH2A,POLD1,POLE2,PRC1,CDCA8,TK1,PRIM1,CHEK2,POLQ,CDC25C,AURKB
Drug	ctd:D016590	Aphidicolin	CTD	9.2e-05	1	0.0047	0.0496	4	17	CHEK1,POLD1,CCNA2,CHEK2
Drug	ctd:C011612	diethyl sulfate	CTD	9.2e-05	1	0.0047	0.0496	4	17	CHEK1,CCNA2,CCNB1,CHEK2
Drug	ctd:C008461	methyl isocyanate	CTD	9.2e-05	1	0.0047	0.0496	4	17	CHEK1,AURKA,CHEK2,AURKB
Drug	CID000072268	COMDP	Stitch	9.2e-05	1	0.0047	0.0496	4	17	POLA2,POLD1,POLE2,PRIM1
Drug	ctd:D058185	Magnetite Nanoparticles	CTD	0.000101	1	0.00515	0.0544	37	1310	N4BP2L1,CENPJ,CENPE,RASSF2,E2F7,HMGB2,CHEK1,HMMR,TRIM59,CDC7,BLM,NEK2,UBA7,BRCA2,MKI67,DSCC1,RAD54L,KIF11,SELENBP1,RBL1,DTL,BIRC5,ZNF519,ATAD2,ECT2,KIF20B,ESCO2,MT2A,WDHD1,TIFA,EXO1,CDC6,CLSPN,PLK4,TOP2A,EPB41L2,HELLS
Drug	7511_DN	daunorubicin HCl; Down 200; 1uM; PC3; HT_HG-U133A	Broad Institute CMAP Down	0.000103	1	0.00522	0.0551	11	187	NET1,CENPE,BLM,BUB1,BUB1B,KIF14,PLK1,PSRC1,KIF23,GPER1,RFC3
Drug	CID005317025	linarin	Stitch	0.000104	1	0.00525	0.0554	3	7	CCNB1,CDK1,CDC25C
Drug	ctd:C494898	4-oxofenretinide	CTD	0.000104	1	0.00525	0.0554	3	7	CCNA2,CDK1,CDC25C
Drug	ctd:C022186	xanthatin	CTD	0.000104	1	0.00525	0.0554	3	7	CCNB1,CDK1,TOP2A
Drug	ctd:C016583	4-(N-methyl-N-nitrosamino)-1-(3-pyridyl)-1-butanone	CTD	0.000107	1	0.00541	0.0571	14	291	PTTG1,MAT1A,HMGB2,MCM6,PHGDH,MKI67,BIRC5,STMN1,CCNB1,MT2A,INMT,CDK1,CDC20,TOP2A
Drug	5691_DN	Hycanthone [3105-97-3]; Down 200; 11.2uM; MCF7; HT_HG-U133A	Broad Institute CMAP Down	0.000108	1	0.00541	0.0571	11	188	EXPH5,HJURP,FAAH,FBXO5,KIF14,PLK1,TROAP,CNTRL,H1-3,CDC25C,BORA
Drug	ctd:C568713	GSK1210151A	CTD	0.000108	1	0.00542	0.0572	6	52	MYCN,PLK1,FOXM1,BIRC5,CCNB1,AURKB
Drug	CID000161280	deoxycytosine	Stitch	0.00011	1	0.00551	0.0582	5	33	DLGAP5,DCK,PHGDH,ZMYND10,PRIM1
Drug	ctd:D004008	Diclofenac	CTD	0.000111	1	0.00556	0.0587	21	570	BRIP1,CHDH,MCM7,CHEK1,LXN,CDC7,FANCG,HPGD,DHFR,CDT1,RAD51,DPYSL2,SHMT1,STMN1,CCNF,TK1,CCNE2,SLCO2A1,CDC6,POLQ,MAP2K6
Drug	ctd:C011030	oxfendazole	CTD	0.000117	1	0.00583	0.0615	4	18	CHEK1,MKI67,TOP2A,MAD2L1
Drug	7145_UP	Nocodazole [31430-18-9]; Up 200; 13.2uM; PC3; HT_HG-U133A	Broad Institute CMAP Up	0.000118	1	0.00588	0.062	11	190	CENPJ,NDE1,CENPF,PRND,BRCA2,BUB1,RAD54L,SMC4,CENPQ,CEP72,PLK4
Drug	CID000000593	NSC20261	Stitch	0.000122	1	0.00607	0.064	12	224	DCK,POLA2,RRM2,FEN1,DNA2,PCYT1B,POLD1,POLE2,LZTS1,TK1,PRIM1,POLQ
Drug	941_DN	rottlerin; Down 200; 10uM; MCF7; HT_HG-U133A_EA	Broad Institute CMAP Down	0.000124	1	0.00611	0.0645	11	191	ERCC6L,RIBC2,PCLAF,MCM10,WDR76,GPER1,RBL1,GINS4,CCNE2,CENPI,POLQ
Drug	4217_DN	Digitoxigenin [143-62-4]; Down 200; 10.6uM; PC3; HT_HG-U133A	Broad Institute CMAP Down	0.000124	1	0.00611	0.0645	11	191	MXD3,CDKN2C,CDC7,PASK,TMT1A,GPER1,SHMT1,RFC4,CEP112,CCNE2,MAP2K6
Drug	CID000123713	BuPdGTP	Stitch	0.000128	1	0.00627	0.0661	5	34	POLA2,POLD1,POLE2,PRIM1,POLQ
Drug	CID004631220	AC1NDT8D	Stitch	0.000128	1	0.00627	0.0661	5	34	BRIP1,FANCA,BLM,FANCD2,FANCG
Drug	4487_DN	Clomipramine hydrochloride [17321-77-6]; Down 200; 11.4uM; PC3; HT_HG-U133A	Broad Institute CMAP Down	0.00013	1	0.00636	0.0671	11	192	CDKN2C,MCM4,POLA2,WDR76,GPER1,RBL1,WDHD1,CCNE2,CDC25C,MAP2K6,PLK4
Drug	CID006476706	Isonicotinoyl, rifamycin	Stitch	0.000134	1	0.00655	0.0691	6	54	CHEK1,RAD51,CCNA2,CHEK2,EXO1,MAD2L1
Drug	4136_DN	Niclosamide [50-65-7]; Down 200; 12.2uM; MCF7; HT_HG-U133A	Broad Institute CMAP Down	0.000136	1	0.00661	0.0698	11	193	BRIP1,ERCC6L,RIBC2,FEN1,KHK,RAD51,DTL,SMC4,RAD51AP1,CCNE2,PLK4
Drug	5074_DN	Chlorpromazine hydrochloride [69-09-0]; Down 200; 11.2uM; PC3; HT_HG-U133A	Broad Institute CMAP Down	0.000136	1	0.00661	0.0698	11	193	WDR76,ERAP2,DNA2,GPER1,CENPO,CCNE2,H1-3,EXO1,POLQ,MAP2K6,PLK4
Drug	CID000000784	H2O2	Stitch	0.000141	1	0.00686	0.0724	34	1183	MXD3,ERBB3,EREG,PCLAF,CHEK1,RRM2,ADCY3,FANCD2,FANCG,H3C2,H4C3,DHFR,FEN1,PLK1,FOXM1,POLD1,POLE2,SHMT1,TNFAIP8L1,STMN1,DDIAS,MT2A,TESMIN,NUDT1,TK1,H1-3,CHEK2,H1-5,CDC20,POLQ,CDC25C,MAP2K6,AURKB,MYBL2
Drug	1409_DN	Etofylline [519-37-9]; Down 200; 17.8uM; HL60; HG-U133A	Broad Institute CMAP Down	0.000142	1	0.00689	0.0727	11	194	MNS1,NET1,MCM4,MCM10,DCK,CDC7,ATAD2,CEP55,CENPQ,CCNE2,CDK1
Drug	CID000447863	PMEApp	Stitch	0.000146	1	0.00706	0.0745	4	19	PRPS2,POLA2,RRM2,MT2A
Drug	ctd:C542662	AC 93253	CTD	0.000146	1	0.00706	0.0745	4	19	MKI67,BIRC5,CCNA2,CCNE2
Drug	ctd:D000872	Anthocyanins	CTD	0.000147	1	0.00706	0.0745	5	35	CHEK1,CCNB1,CHEK2,CDK1,CDC25C
Drug	CID000060786	lobucavir	Stitch	0.000147	1	0.00706	0.0745	5	35	DCK,POLA2,ZMYND10,TK1,PNMA2
Drug	ctd:D002166	Camptothecin	CTD	0.00015	1	0.00717	0.0757	10	163	CHEK1,RRM2,FANCG,BRCA2,RAD51,RBL1,BIRC5,PRC1,CCNB1,CHEK2
Drug	CID000000636	2-deoxyadenosine	Stitch	0.000153	1	0.00731	0.0771	9	133	MAT1A,DCK,POLA2,RRM2,ADCY3,BLM,POLD1,P2RY1,TK1
Drug	1433_DN	Ethosuximide [77-67-8]; Down 200; 28.4uM; HL60; HG-U133A	Broad Institute CMAP Down	0.000156	1	0.0074	0.0781	11	196	CDKN2C,HMGB2,DCK,FBXO5,DBF4,RBL1,KIF20B,CENPQ,CCNE2,SHCBP1,RACGAP1
Drug	2021_DN	Cyproheptadine hydrochloride [969-33-5]; Down 200; 12.4uM; HL60; HG-U133A	Broad Institute CMAP Down	0.000156	1	0.0074	0.0781	11	196	CDKN2C,NDE1,SPC25,MCM10,GGH,FBXO5,DNA2,RFC3,RAD51AP1,CCNE2,CEP135
Drug	ctd:C049032	pinosylvin	CTD	0.000157	1	0.00745	0.0786	8	105	CHAF1B,CENPF,MCM5,RRM2,CDCA2,DLEU2,BIRC5,CCNA2
Drug	7185_DN	Ticarcillin sodium [4697-14-7]; Down 200; 9.4uM; MCF7; HT_HG-U133A	Broad Institute CMAP Down	0.000163	1	0.00771	0.0813	11	197	CENPE,HMMR,AURKA,KIF14,PSRC1,TROAP,FAAP24,GTSE1,NCAPH,KIF20B,PLK4
Drug	CID000076900	isoguanine	Stitch	0.000164	1	0.00771	0.0814	3	8	DCK,POLA2,RAD51
Drug	CID000004564	NU2058	Stitch	0.000164	1	0.00771	0.0814	3	8	CCNA2,CCNB1,CDK1
Drug	CID006420157	GC Q	Stitch	0.000164	1	0.00771	0.0814	3	8	DCK,RRM2,SEPTIN3
Drug	ctd:C094299	ZD 9331	CTD	0.000164	1	0.00771	0.0814	3	8	CDC45,CDK1,CDC6
Drug	CID000073577	homofolate	Stitch	0.000164	1	0.00771	0.0814	3	8	DHFR,RNASEH2A,SHMT1
Drug	124_DN	5-aminosalicylic acid; Down 200; 100uM; MCF7; HG-U133A	Broad Institute CMAP Down	0.00017	1	0.00795	0.0839	11	198	CHAF1B,DLGAP5,OIP5,BUB1,PSMC3IP,KIF11,DPYSL2,SLCO2A1,CKAP2,EPB41L2,HELLS
Drug	ctd:D013759	Dronabinol	CTD	0.00017	1	0.00795	0.0839	28	905	NUSAP1,CENPL,PCLAF,MCM3,MCM6,LXN,POLA2,RRM2,PHGDH,FAAH,NMU,H4C3,HPGD,DHFR,FOXM1,SELENBP1,UBE2C,BIRC5,ANXA8,CCNA2,ZWINT,MT2A,AVIL,SERTAD4,CDK1,CDC25C,MAP2K6,TOP2A
Drug	5472_DN	Antimycin A [1397-94-0]; Down 200; 7.2uM; MCF7; HT_HG-U133A	Broad Institute CMAP Down	0.000178	1	0.00824	0.0869	11	199	CDKN2C,EXPH5,STK17B,KHK,PSRC1,SHMT1,NCAPH,CENPI,H1-5,ESPL1,EPB41L2
Drug	123_DN	dexamethasone; Down 200; 1uM; MCF7; HG-U133A	Broad Institute CMAP Down	0.000178	1	0.00824	0.0869	11	199	CHAF1B,PCLAF,NCAPG,BUB1,PSMC3IP,GPSM2,DSCC1,RAD54L,PCYT1B,NEMP1,REEP4
Drug	ctd:D020106	Acrylamide	CTD	0.000178	1	0.00824	0.0869	11	199	CENPF,MCM3,CHEK1,MKI67,SGO2,STMN1,CCNB1,RAD51AP1,MT2A,TOP2A,HELLS
Drug	ctd:C553817	7-(benzylamino)-1,3,4,8-tetrahydropyrrolo(4,3,2-de)quinolin-8(1H)-one	CTD	0.000179	1	0.00827	0.0873	8	107	SPC25,CDC7,DSCC1,KIF11,RBL1,CCNF,CCNE2,HELLS
Drug	CID000454146	OXT-ATP	Stitch	0.000181	1	0.0083	0.0876	4	20	POLA2,POLD1,POLE2,POLQ
Drug	CID000369401	paullone	Stitch	0.000181	1	0.0083	0.0876	4	20	CCNA2,CCNB1,CCNB2,CDK1
Drug	CID000119184	CNDAC	Stitch	0.000181	1	0.0083	0.0876	4	20	CHEK1,DCK,POLA2,CHEK2
Drug	CID000012790	2-fluoroadenine	Stitch	0.000181	1	0.0083	0.0876	4	20	PRTFDC1,SHMT1,PRIM1,CDC25C
Drug	CID000099040	Sp 1 (pharmaceutical)	Stitch	0.000183	1	0.00839	0.0885	20	548	MYCN,EREG,E2F7,DCK,POLA2,NDC80,H4C3,DBF4,FOXM1,RNASEH2A,POLD1,POLE2,SHMT1,CCNA2,ASF1B,TK1,H1-3,H1-5,NEIL3,MYBL2
Drug	5516_DN	Nisoxetine hydrochloride [57754-86-6]; Down 200; 13uM; MCF7; HT_HG-U133A	Broad Institute CMAP Down	0.000186	1	0.00848	0.0895	11	200	NDE1,RIBC2,STK17B,TIMELESS,CDT1,TMT1A,WDR62,NCAPH,H1-3,REEP4,MAP2K6
Drug	ctd:D004128	Dimethylnitrosamine	CTD	0.000193	1	0.00882	0.0931	27	865	CDKN3,PTTG1,MAT1A,HMGB2,MCM6,TRIM59,PHGDH,PRTFDC1,GGH,MKI67,IL17RB,GPER1,STMN1,ECT2,CCNA2,CCNB1,MT2A,CCNB2,INMT,SHCBP1,CDK1,CDC6,CDC20,TOP2A,EPB41L2,HELLS,SHISA3
Drug	CID000001003	phosphate	Stitch	0.000194	1	0.00884	0.0932	44	1715	PRPS2,KNTC1,CDKN3,KIF18A,MAT1A,MCM2,MCM3,MCM4,MCM5,MCM6,MCM7,MCM10,ARHGAP11A,DCK,ADCY3,PHGDH,PRTFDC1,CDC7,BLM,GGH,AURKA,CKS1B,DBF4,FEN1,KHK,PCYT1B,ATP8B3,RNASEH2A,SHMT1,TNFAIP8L1,SLC13A3,ECT2,CCNB1,ORC1,P2RY1,TK1,CCNB2,CCNE2,CDK1,CDC6,CDC25B,CDC25C,SKA1,DEPDC1B
Drug	CID000004584	AC1L1IHP	Stitch	0.000198	1	0.00901	0.0951	24	728	MXD3,KIF18A,KIF4A,CHEK1,CDC45,NEK2,KIF15,PLK1,KIF11,KIFC1,KIF2C,TNFAIP8L1,CCNA2,CCNB1,KIF20A,TK1,CCNB2,TPX2,CHEK2,CDK1,CDC25B,CDC25C,MAP2K6,AURKB
Drug	CID000003278	ethacrynic acid	Stitch	0.000202	1	0.00915	0.0966	9	138	KIF18A,KIF4A,ADCY3,KIF15,HPGD,KIF11,KIFC1,KIF2C,KIF20A
Drug	CID000000645	NSC82626	Stitch	0.000203	1	0.00917	0.0967	8	109	DCK,POLA2,PHGDH,RAD51,POLD1,NUDT1,TK1,PRIM1
Drug	CID000000622	2'-deoxyadenosine 5'-triphosphate	Stitch	0.000203	1	0.00917	0.0967	8	109	DCK,POLA2,RRM2,BLM,POLD1,POLE2,PRIM1,POLQ
Drug	CID000000291	cytidine 5'-diphosphocholine	Stitch	0.000213	1	0.00941	0.0993	9	139	PCLAF,MCM2,CDC45,PCYT1B,CCNA2,CCNB1,CCNB2,CDK1,CDC25C
Drug	CID009826308	GW843682X	Stitch	0.000213	1	0.00941	0.0993	2	2	PLK1,PLK4
Drug	CID009549303	C1368 Sigma	Stitch	0.000213	1	0.00941	0.0993	2	2	PTTG1,AURKA
Drug	ctd:C474722	4-(4-(N-benzoylamino)anilino)-6-methoxy-7-(3-(1-morpholino)propoxy)quinazoline	CTD	0.000213	1	0.00941	0.0993	2	2	CCNB1,AURKB
Drug	ctd:C532366	PF 00477736	CTD	0.000213	1	0.00941	0.0993	2	2	CHEK1,CDK1
Drug	ctd:C532363	3-(carbamoylamino)-5-(3-fluorophenyl)-N-(3-piperidyl)thiophene-2-carboxamide	CTD	0.000213	1	0.00941	0.0993	2	2	CHEK1,CHEK2
Drug	ctd:C541783	dimethyl alpha-ketoglutarate	CTD	0.000213	1	0.00941	0.0993	2	2	CCNB1,CDC25C
Drug	CID011751896	oxindole-pyridine, 5	Stitch	0.000213	1	0.00941	0.0993	2	2	PLK1,PLK4
Drug	ctd:C524135	5-(5,6-dimethoxy-1H-benzimidazol-1-yl)-3-((2-(trifluoromethyl)benzyl)oxy)thiophene-2-carboxamide	CTD	0.000213	1	0.00941	0.0993	2	2	PLK1,CDK1
Drug	CID010216158	thieno[2,3-c]pyridine, 9a	Stitch	0.000213	1	0.00941	0.0993	2	2	PLK1,PLK4
Drug	CID011963557	DB07186	Stitch	0.000213	1	0.00941	0.0993	2	2	AURKA,PLK1
Drug	CID000027492	vinyl carbamate	Stitch	0.000219	1	0.00963	0.102	5	38	EREG,NDC80,BIRC5,CCNB2,CKAP2
Drug	CID000667554	L-BVAU	Stitch	0.000219	1	0.00963	0.102	5	38	POLA2,POLD1,POLE2,TK1,POLQ
Drug	CID000001292	PPCM	Stitch	0.00022	1	0.00963	0.102	6	59	FANCA,BLM,FANCD2,FANCG,TIMELESS,PNMA2
Drug	CID000122664	AC1L3V16	Stitch	0.000221	1	0.00963	0.102	4	21	POLA2,POLD1,POLE2,POLQ
Drug	ctd:D000069349	Linezolid	CTD	0.000221	1	0.00963	0.102	4	21	TRIP13,MKI67,KIFC1,CDC25B
Drug	ctd:C047723	benzophenone	CTD	0.000221	1	0.00963	0.102	4	21	NUSAP1,STMN1,CCNB1,CDK1
Drug	CID005473385	Thioguanine (usan	Stitch	0.000232	1	0.0101	0.107	7	84	DCK,BLM,GGH,PASK,RAD51,TK1,POLQ
Drug	ctd:C027260	pirarubicin	CTD	0.000244	1	0.0105	0.111	3	9	CCNB1,CDK1,CDC25C
Drug	CID000448993	1v1j	Stitch	0.000244	1	0.0105	0.111	3	9	FANCG,DHFR,MT2A
Drug	CID000656414	2-hydroxydeoxyadenosine 5'-triphosphate	Stitch	0.000244	1	0.0105	0.111	3	9	POLA2,POLD1,NUDT1
Drug	CID000138562	oxathiolane	Stitch	0.000244	1	0.0105	0.111	3	9	EREG,MT2A,PNMA2
Drug	CID000011254	diepoxybutane	Stitch	0.00026	1	0.0112	0.118	8	113	BRIP1,PRTFDC1,FANCA,BLM,FANCD2,FANCG,RAD51,FANCI
Drug	CID000001139	NSC46713	Stitch	0.00026	1	0.0112	0.118	11	208	DCK,POLA2,RRM2,BLM,DHFR,RAD51,RNASEH2A,POLD1,SHMT1,TK1,PRIM1
Drug	ctd:C038106	cucurbitacin I	CTD	0.000267	1	0.0113	0.12	4	22	CCNA2,CCNB1,CDK1,CDC25C
Drug	CID006438404	BVdUTP	Stitch	0.000267	1	0.0113	0.12	4	22	POLA2,POLD1,POLE2,POLQ
Drug	CID000072244	U-78036	Stitch	0.000267	1	0.0113	0.12	4	22	RNASEH2A,POLD1,POLE2,POLQ
Drug	ctd:C119737	8-prenylnaringenin	CTD	0.000267	1	0.0113	0.12	4	22	KIF18A,MKI67,KIF11,KIF2C
Drug	ctd:C541528	licochalcone B	CTD	0.000267	1	0.0113	0.12	4	22	BIRC5,CCNA2,CDK1,CDC25B
Drug	ctd:D015215	Zidovudine	CTD	0.000267	1	0.0113	0.12	19	521	CDKN2C,NUF2,CHEK1,H4C3,DHFR,DNA2,WDR62,RBL1,SLC13A3,CDCA8,SAPCD2,CCNA2,CCNB1,MT2A,TK1,CCNE2,SLCO2A1,CHEK2,CDK1
Drug	1393_UP	Nocodazole [31430-18-9]; Up 200; 13.2uM; HL60; HG-U133A	Broad Institute CMAP Up	0.000279	1	0.0118	0.125	10	176	CDKN2C,CENPE,CENPF,KIF23,SMC4,ECT2,CENPQ,CCNE2,SHCBP1,PLK4
Drug	ctd:D012439	Saccharin	CTD	0.000281	1	0.0119	0.125	5	40	MCM3,CHEK1,STMN1,CDK1,HELLS
Drug	CID000107707	Zlllal	Stitch	0.000299	1	0.0126	0.133	21	613	MXD3,CHEK1,SGO1,H3C2,H4C3,DBF4,BUB1B,CDT1,UBE2C,CENPU,TNFAIP8L1,BIRC5,CCNA2,CCNB1,ORC1,CCNB2,TPX2,H1-3,H1-5,CDK1,CDC6
Drug	ctd:D002084	Butylated Hydroxytoluene	CTD	0.000305	1	0.0128	0.135	10	178	EREG,MCM3,CHEK1,FOXM1,STMN1,CCNA2,CCNB1,CCNF,RAD51AP1,HELLS
Drug	CID000000638	2-deoxyguanosine	Stitch	0.000305	1	0.0128	0.135	10	178	BRIP1,DCK,POLA2,RRM2,PHGDH,BLM,FANCD2,NUDT1,TK1,POLQ
Drug	CID000005213	silibinin	Stitch	0.000315	1	0.0132	0.139	13	285	TNFAIP8L1,BIRC5,ETNPPL,STIL,CCNA2,CCNB1,CCNF,COL23A1,CCNB2,CCNE2,CHEK2,CDK1,CDC25C
Drug	CID000159449	antimony tartrate	Stitch	0.000315	1	0.0132	0.139	6	63	CDKN3,PTTG1,RNASEH2A,RFC2,CCNB2,TSPAN7
Drug	ctd:C024555	ferric chloride	CTD	0.000316	1	0.0132	0.139	5	41	MCM3,CHEK1,CCNB1,RAD51AP1,HELLS
Drug	1764_DN	Piperlongumine [20069-09-4]; Down 200; 12.6uM; HL60; HG-U133A	Broad Institute CMAP Down	0.000319	1	0.0133	0.14	10	179	RASSF2,PBK,MCM5,RRM2,RAD54L,RFC3,ECT2,FIRRM,NEIL3,HELLS
Drug	ctd:C494356	4-benzyl-2-methyl-1,2,4-thiadiazolidine-3,5-dione	CTD	0.000319	1	0.0133	0.14	4	23	CCNA2,CCNE2,CDC6,CDC25C
Drug	CID000060418	NSC 615284	Stitch	0.000319	1	0.0133	0.14	4	23	CHEK1,PNMA2,CHEK2,CDC6
Drug	CID005281801	orobol	Stitch	0.000319	1	0.0133	0.14	4	23	CHEK1,CCNB1,CDK1,CDC25C
Drug	3688_DN	Trichostatin A, from Streptomyces sp.; Down 200; 0.1uM; PC3; HT_HG-U133A	Broad Institute CMAP Down	0.000334	1	0.0138	0.146	10	180	CENPF,AURKA,KIF15,CDT1,GPER1,FAAP24,GTSE1,GINS4,CEP152,PLK4
Drug	ctd:D015125	Oxyquinoline	CTD	0.000337	1	0.0139	0.147	12	250	SPC25,CCDC18,CENPK,CDC7,GINS4,ETNPPL,STIL,ZWINT,CCNE2,MASTL,NEIL3,CDC6
Drug	ctd:C545474	JAI-51	CTD	0.000345	1	0.0142	0.149	3	10	MKI67,CCNB1,CDK1
Drug	CID003062886	2-(p-n-butylanilino)-2'-deoxyadenosine	Stitch	0.000345	1	0.0142	0.149	3	10	POLA2,POLD1,PRIM1
Drug	CID000094904	2-chloroadenine	Stitch	0.000345	1	0.0142	0.149	3	10	DCK,POLA2,PRIM1
Drug	ctd:C022830	2-methoxyestradiol	CTD	0.000354	1	0.0145	0.153	5	42	CCNA2,CCNB1,CCNE2,CDK1,CDC25C
Drug	3630_DN	0179445-0000 [211246-22-9]; Down 200; 10uM; MCF7; HT_HG-U133A	Broad Institute CMAP Down	0.000364	1	0.0149	0.157	10	182	CDKN2C,BRIP1,BRCA2,NDC80,ASPM,KIF14,DNA2,KIF11,RBL1,CCNE2
Drug	CID000001102	spermidine	Stitch	0.000375	1	0.0153	0.162	12	253	MAT1A,NMU,FANCD2,H4C3,ASPM,RNASEH2A,POLD1,POLE2,PRIM1,H1-3,H1-5,POLQ
Drug	CID005273539	BrVarafUTP	Stitch	0.000379	1	0.0154	0.162	4	24	POLA2,POLD1,POLE2,POLQ
Drug	CID000446988	O-D-P	Stitch	0.000379	1	0.0154	0.162	4	24	DBF4,DHFR,ORC1,CDC6
Drug	CID000455319	ara-C triphosphate	Stitch	0.000379	1	0.0154	0.162	4	24	DCK,POLA2,RRM2,PRIM1
Drug	ctd:C016340	o,p'-DDT	CTD	0.000383	1	0.0155	0.164	17	451	EREG,SPC25,E2F7,LXN,RRM2,ASPM,SGO2,BIRC5,STMN1,CDCA8,CCNB1,KIF20A,CCNB2,CCNE2,SLCO2A1,CDK1,MAP2K6
Drug	ctd:D004791	Enzyme Inhibitors	CTD	0.000395	1	0.016	0.169	42	1666	NDE1,ERCC6L,PBK,KIF4A,HMGB2,MCM3,MCM6,POLA2,TRIP13,PHGDH,FANCD2,GGH,NCAPG,ANLN,NCAPD2,MKI67,ASPM,DIAPH3,TACC3,KPNA2,VRK1,KIF23,SELENBP1,TROAP,POLD1,CIP2A,CHAF1A,GTSE1,RFC2,PRC1,RFC3,RFC4,NCAPH,CEP55,TK1,FANCI,TPX2,H1-3,MASTL,CKAP2,SKA3,EPB41L2
Drug	CID000003820	kenpaullone	Stitch	0.000396	1	0.016	0.169	5	43	CHEK1,CCNA2,CCNB1,CCNB2,CDK1
Drug	3691_DN	0175029-0000 [211245-78-2]; Down 200; 10uM; PC3; HT_HG-U133A	Broad Institute CMAP Down	0.000397	1	0.016	0.169	10	184	ERCC6L,HJURP,AURKA,FBXO5,NDC80,PLCL2,FEN1,CCNA2,CCNE2,PLK4
Drug	CID000104842	SN-38	Stitch	0.000397	1	0.016	0.169	10	184	PEG10,CHEK1,DCK,NDC80,H4C3,H1-3,CHEK2,H1-5,CDC6,CDC25C
Drug	ctd:C001277	geldanamycin	CTD	0.000406	1	0.0163	0.172	15	371	MIS18BP1,CENPJ,PEG10,MCM4,APELA,TRIM59,FAM111B,CDCA2,HPGD,ASPM,KNL1,MZT1,ESCO2,CCNE2,H1-3
Drug	2927_DN	Sanguinarine [2447-54-3]; Down 200; 12uM; HL60; HT_HG-U133A	Broad Institute CMAP Down	0.000414	1	0.0166	0.175	10	185	MNS1,RASSF2,MCM4,POLA2,GINS1,CDC7,TIMELESS,CCNE2,CENPI,REEP4
Drug	1916_DN	Niclosamide [50-65-7]; Down 200; 12.2uM; PC3; HG-U133A	Broad Institute CMAP Down	0.000432	1	0.0173	0.182	10	186	CDCA3,CDKN2C,NET1,HMMR,FBXO5,PLCL2,PSRC1,CDCA8,CCNA2,CCNF
Drug	5777_DN	Spiperone [749-02-0]; Down 200; 10.2uM; PC3; HT_HG-U133A	Broad Institute CMAP Down	0.000432	1	0.0173	0.182	10	186	CDKN2C,CDC7,BUB1,MKI67,KHK,CDT1,DNA2,PSRC1,KIF20A,NEIL3
Drug	ctd:C060540	polyhexamethyleneguanidine	CTD	0.000434	1	0.0173	0.183	9	153	AURKA,CCNA2,CCNB1,CCNF,MT2A,CHEK2,CDK1,MAP2K6,AURKB
Drug	ctd:C031463	beta-glycerophosphoric acid	CTD	0.000441	1	0.0176	0.185	6	67	CHAF1B,HMGB2,EZH2,TCF19,ATAD2,HELLS
Drug	CID000446239	1i9n	Stitch	0.000446	1	0.0177	0.187	4	25	MYCN,PCLAF,CDC25C,PLK4
Drug	ctd:D003078	Colchicine	CTD	0.000453	1	0.018	0.19	11	222	CDKN3,CHAF1B,MCM10,BLM,PSMC3IP,CHAF1A,CCNB1,KIF20A,CCNE2,CDC6,AURKB
Drug	CID000073290	AC1Q5X3Q	Stitch	0.000469	1	0.0184	0.194	3	11	POLA2,RNASEH2A,MT2A
Drug	CID000001548	AC1L1BPL	Stitch	0.000469	1	0.0184	0.194	3	11	RNASEH2A,P2RY1,SLCO2A1
Drug	ctd:C000589248	LL-202	CTD	0.000469	1	0.0184	0.194	3	11	CCNB1,CDK1,CDC25C
Drug	ctd:C484810	VX680	CTD	0.000469	1	0.0184	0.194	3	11	AURKA,BIRC5,AURKB
Drug	CID000072352	L-696,229	Stitch	0.000469	1	0.0184	0.194	3	11	KNTC1,POLA2,RNASEH2A
Drug	ctd:C000588918	ziyuglycoside II	CTD	0.000469	1	0.0184	0.194	3	11	CCNB1,CDK1,CDC25C
Drug	CID000005538	9cRA	Stitch	0.000478	1	0.0187	0.197	43	1735	NUSAP1,CDCA3,MYCN,ERBB3,EREG,PEG10,HMGB2,MCM3,MCM5,MCM6,MCM7,MND1,MCM10,LXN,DCK,EZH2,GINS1,CDC45,UBA7,H4C3,CDT1,PLK1,KIF22,FOXM1,DPYSL2,KIF23,RBL1,POLE2,TNFAIP8L1,BIRC5,RFC2,ATAD2,CCNA2,P2RY1,ASF1B,TK1,CCNB2,H1-3,H1-5,CDC6,SKA1,AURKB,MYBL2
Drug	CID000114835	Se-methylselenocysteine	Stitch	0.000478	1	0.0187	0.197	6	68	MCM2,CHEK1,BIRC5,CCNA2,CHEK2,CDC6
Drug	CID000002022	acyclovir	Stitch	0.000488	1	0.019	0.201	8	124	POLA2,RRM2,ADCY3,POF1B,POLD1,POLE2,TK1,POLQ
Drug	CID000001682	1IIg	Stitch	0.000491	1	0.0191	0.202	5	45	POLD1,POLE2,SLC13A3,MT2A,POLQ
Drug	6945_DN	LY 294002; Down 200; 10uM; MCF7; HT_HG-U133A	Broad Institute CMAP Down	0.000511	1	0.0199	0.21	10	190	SPC25,MCM10,RRM2,CDC7,PASK,IL17RB,VRK1,POLE2,RAD51AP1,WDHD1
Drug	CID000010583	elemene	Stitch	0.000521	1	0.0202	0.213	4	26	CCNB1,CHEK2,CDK1,CDC25C
Drug	CID000003136	DMNQ	Stitch	0.000526	1	0.0204	0.215	7	96	CDKN3,PTTG1,IL17RB,RNASEH2A,RFC2,CCNB2,TSPAN7
Drug	CID000007104	B on A	Stitch	0.000528	1	0.0204	0.215	17	464	EZH2,MELK,CDC45,NEK2,FBXO5,H3C2,H4C3,CDT1,RAD51,C21orf58,POLD1,LZTS1,AVIL,H1-3,H1-5,CDC6,CDC25C
Drug	CID000000934	nickel	Stitch	0.000543	1	0.0209	0.221	19	552	PEG10,ADCY3,FANCD2,UBA7,ANLN,H4C3,POLD1,POLE2,TNFAIP8L1,ECT2,CIT,MT2A,TESMIN,NUDT1,H1-3,H1-5,CDC20,POLQ,EPB41L2
Drug	CID000004113	methoxyamine	Stitch	0.000544	1	0.0209	0.221	5	46	CDC45,DHFR,SHMT1,PRIM1,POLQ
Drug	CID000073432	brusatol	Stitch	0.000544	1	0.0209	0.221	5	46	DHFR,POLD1,POLE2,TPX2,POLQ
Drug	1937_DN	Azacyclonol [115-46-8]; Down 200; 15uM; PC3; HG-U133A	Broad Institute CMAP Down	0.000554	1	0.0212	0.223	10	192	CHAF1B,NDE1,DCK,NDC80,RFC3,ECT2,CCNA2,WDHD1,CCNE2,SHCBP1
Drug	6990_DN	15d-PGJ2; Down 200; 10uM; MCF7; HT_HG-U133A	Broad Institute CMAP Down	0.000554	1	0.0212	0.223	10	192	CHEK1,WDR76,KHK,RAD54L,WDR62,CHAF1A,NCAPH,CCNE2,CEP152,MAP2K6
Drug	4449_DN	17-AAG; Down 200; 1uM; PC3; HT_HG-U133A	Broad Institute CMAP Down	0.000554	1	0.0212	0.223	10	192	MXD3,CHAF1B,MCM10,BUB1,CDT1,WDR62,RAD51,DTL,ORC1,CCNE2
Drug	6223_DN	Dizocilpine maleate [77086-22-7]; Down 200; 11.8uM; MCF7; HT_HG-U133A	Broad Institute CMAP Down	0.000554	1	0.0212	0.223	10	192	MXD3,KIF18A,BRIP1,MCM4,BUB1,NEMP1,SHMT1,RFC3,CCNE2,PLK4
Drug	CID000121904	6-deoxyerythronolide B	Stitch	0.00056	1	0.0213	0.225	7	97	BRIP1,FANCA,FANCD2,FANCG,FEN1,SLC13A3,FANCI
Drug	3181_DN	Ethacrynic acid [58-54-8]; Down 200; 13.2uM; MCF7; HT_HG-U133A	Broad Institute CMAP Down	0.000577	1	0.0219	0.231	10	193	MXD3,NDE1,RIBC2,TRAIP,TMT1A,RAD51,CHAF1A,CNTRL,DTL,NEIL3
Drug	979_DN	ionomycin calcium salt; Down 200; 2uM; MCF7; HT_HG-U133A_EA	Broad Institute CMAP Down	0.000577	1	0.0219	0.231	10	193	RIBC2,STK17B,FAAH,NCAPG,KHK,PARPBP,DNA2,CNTRL,CCNE2,HELLS
Drug	CID000000640	NSC23615	Stitch	0.000577	1	0.0219	0.231	10	193	DCK,POLA2,RRM2,DHFR,POLD1,POLE2,CIT,BTN3A2,TK1,POLQ
Drug	ctd:C014175	pyrazolo(3,4-d)pyrimidine	CTD	0.000596	1	0.0225	0.238	7	98	CDKN3,PLK1,BIRC5,CCNA2,CCNB1,CCNB2,CDK1
Drug	7492_DN	semustine; Down 200; 100uM; PC3; HT_HG-U133A	Broad Institute CMAP Down	0.000601	1	0.0226	0.238	10	194	MXD3,NDE1,TRAIP,WDR76,PLCL2,KHK,ATAD2,H1-3,ESPL1,HELLS
Drug	1924_DN	Naloxone hydrochloride [357-08-4]; Down 200; 11uM; PC3; HG-U133A	Broad Institute CMAP Down	0.000601	1	0.0226	0.238	10	194	HMGN5,NET1,PEG10,FANCA,PSMC3IP,GPSM2,RFC2,ECT2,KIF20B,RAD51AP1
Drug	2655_DN	Domperidone maleate; Down 200; 7.4uM; MCF7; HT_HG-U133A	Broad Institute CMAP Down	0.000601	1	0.0226	0.238	10	194	MXD3,BRIP1,MCM4,BUB1,FEN1,PARPBP,SHMT1,RFC3,CCNE2,NEIL3
Drug	4308_DN	Promazine hydrochloride [53-60-1]; Down 200; 12.4uM; PC3; HT_HG-U133A	Broad Institute CMAP Down	0.000601	1	0.0226	0.238	10	194	BRIP1,CDC7,BRCA2,NDC80,DHFR,PARPBP,RBL1,WDHD1,H1-3,MAP2K6
Drug	ctd:D008466	Mechlorethamine	CTD	0.000603	1	0.0226	0.238	6	71	FAAH,NMU,RAD51,CCNA2,CCNB1,CDK1
Drug	CID000009210	quinazoline	Stitch	0.000603	1	0.0226	0.238	6	71	ERBB3,EREG,GGH,AURKA,DHFR,AURKB
Drug	CID005225083	1 2M	Stitch	0.000605	1	0.0226	0.238	4	27	KNTC1,BLM,ZMYND10,KIF22
Drug	CID000002111	2-methylmethionine	Stitch	0.000619	1	0.0228	0.241	3	12	MAT1A,PHGDH,SHMT1
Drug	CID000148202	BNP1350	Stitch	0.000619	1	0.0228	0.241	3	12	CHEK1,CHEK2,CDK1
Drug	CID000164503	asiminacin	Stitch	0.000619	1	0.0228	0.241	3	12	CCNA2,CCNB1,CDC25C
Drug	CID000139279	AS 4	Stitch	0.000619	1	0.0228	0.241	3	12	CCNA2,CDK1,CDC25C
Drug	CID000127308	BuAdATP	Stitch	0.000619	1	0.0228	0.241	3	12	POLA2,POLD1,PRIM1
Drug	CID000072214	oxetanocin	Stitch	0.000619	1	0.0228	0.241	3	12	DCK,POLA2,TK1
Drug	CID000168809	H2folate	Stitch	0.000619	1	0.0228	0.241	3	12	GGH,DHFR,SHMT1
Drug	ctd:D011804	Quinolines	CTD	0.000619	1	0.0228	0.241	3	12	GPER1,CCNB1,CDK1
Drug	1132_DN	BW-B 70C; Down 200; 31.6uM; MCF7; HT_HG-U133A_EA	Broad Institute CMAP Down	0.000625	1	0.023	0.242	10	195	MNS1,MCM10,DCK,FANCA,TMT1A,GTSE1,ORC1,RAD51AP1,CCNE2,CDC25B
Drug	CID000005279	NSC618487	Stitch	0.000626	1	0.023	0.242	27	933	ERBB3,EREG,PCLAF,STK17B,PEG10,CHEK1,TTK,ADCY3,AURKA,NEK2,H3C2,H4C3,PLK1,TNFAIP8L1,BIRC5,STMN1,CCNA2,CCNB1,P2RY1,CCNB2,H1-3,H1-5,CDK1,CDC25C,SKA1,MAP2K6,PLK4
Drug	ctd:D002110	Caffeine	CTD	0.000633	1	0.023	0.242	18	515	MCM3,CHEK1,RRM2,ARL6IP1,BUB1,MKI67,FOXM1,STMN1,CCNB1,CCNF,RAD51AP1,MT2A,CHEK2,CDK1,CDC25B,CDC25C,XKR5,HELLS
Drug	CID000135340	AC1Q2W3F	Stitch	0.000634	1	0.023	0.242	2	3	PCLAF,NDC80
Drug	CID000051665	ZAMI 1305	Stitch	0.000634	1	0.023	0.242	2	3	POLA2,CENPK
Drug	CID005479265	AC1NUHZK	Stitch	0.000634	1	0.023	0.242	2	3	POLA2,RNASEH2A
Drug	CID000092357	agent i	Stitch	0.000634	1	0.023	0.242	2	3	DHFR,RNASEH2A
Drug	ctd:D001713	Biphenyl Compounds	CTD	0.000634	1	0.023	0.242	2	3	CCNB1,AURKB
Drug	ctd:C110923	acetyl-valyl-isoleucyl-aspartyl-aldehyde	CTD	0.000634	1	0.023	0.242	2	3	CCNB1,CDC20
Drug	CID005282817	8Z, 10E, 12Z-octadecatrienoic acid	Stitch	0.000634	1	0.023	0.242	2	3	FANCD2,GGH
Drug	CID000000544	arsenite	Stitch	0.000641	1	0.0232	0.245	14	347	PTTG1,H3C2,H4C3,BUB1B,TNFAIP8L1,CCNB1,MT2A,TESMIN,CCNB2,H1-3,H1-5,CDK1,CDC25C,MAP2K6
Drug	CID000060843	pemetrexed	Stitch	0.00065	1	0.0233	0.246	6	72	HMMR,DCK,RRM2,GGH,UBA7,DHFR
Drug	CID000104758	raltitrexed	Stitch	0.00065	1	0.0233	0.246	6	72	GGH,UBA7,DHFR,KNL1,CCNA2,TK1
Drug	CID000469261	AC1LAIW3	Stitch	0.00065	1	0.0233	0.246	6	72	CHEK1,AURKA,PNMA2,CHEK2,CDC25C,AURKB
Drug	1807_DN	Imipramine hydrochloride [113-52-0]; Down 200; 12.6uM; PC3; HT_HG-U133A	Broad Institute CMAP Down	0.000651	1	0.0233	0.246	10	196	CDKN2D,HPGD,BUB1,MKI67,TMT1A,GPER1,RBL1,WDHD1,EXO1,MAP2K6
Drug	4779_DN	Pyrimethamine [58-14-0]; Down 200; 16uM; MCF7; HT_HG-U133A	Broad Institute CMAP Down	0.000651	1	0.0233	0.246	10	196	MXD3,CENPE,HJURP,MKI67,PIMREG,PSRC1,GTSE1,SMC4,GINS4,H1-3
Drug	1010_DN	thioridazine hydrochloride; Down 200; 10uM; MCF7; HT_HG-U133A_EA	Broad Institute CMAP Down	0.000651	1	0.0233	0.246	10	196	CDKN2C,HMGN5,BRIP1,ADCY3,BRCA2,KHK,RBL1,WDHD1,CCNE2,HEY2
Drug	1429_DN	Flumequine [42835-25-6]; Down 200; 15.4uM; HL60; HG-U133A	Broad Institute CMAP Down	0.000677	1	0.0241	0.254	10	197	CDKN2C,HMGB2,DCK,DBF4,RBL1,CCNA2,CENPQ,CCNE2,SHCBP1,RACGAP1
Drug	460_DN	deferoxamine mesylate salt; Down 200; 100uM; PC3; HG-U133A	Broad Institute CMAP Down	0.000677	1	0.0241	0.254	10	197	CENPN,HMMR,UBA7,DBF4,ASPM,KIF14,GPSM2,SLC43A1,GTSE1,CDCA8
Drug	121_UP	estradiol, USP; Up 200; 0.01uM; MCF7; HG-U133A	Broad Institute CMAP Up	0.000677	1	0.0241	0.254	10	197	EZH2,CDC45,FANCA,KHK,GTSE1,SHMT1,RFC2,KIF20B,PLK4,EPB41L2
Drug	1758_UP	Harmine hydrochloride [343-27-1]; Up 200; 16uM; HL60; HG-U133A	Broad Institute CMAP Up	0.000677	1	0.0241	0.254	10	197	CHAF1B,CENPF,MCM3,NCAPG,KIF23,DTL,SMC4,BIRC5,KIF20B,CDC6
Drug	ctd:D008012	Lidocaine	CTD	0.000699	1	0.0248	0.262	6	73	RBL1,STMN1,CCNA2,CCNB1,CCNF,CCNB2
Drug	6463_DN	Fluspirilen [1841-19-6]; Down 200; 8.4uM; MCF7; HT_HG-U133A	Broad Institute CMAP Down	0.000704	1	0.0249	0.263	10	198	MXD3,TRAIP,WDR76,FAAH,FEN1,TMT1A,CENPO,ORC1,CCNE2,HELLS
Drug	1594_UP	Chlorpropamide [94-20-2]; Up 200; 14.4uM; HL60; HG-U133A	Broad Institute CMAP Up	0.000704	1	0.0249	0.263	10	198	NDE1,EXPH5,FANCA,DBF4,DHFR,NEMP1,KIF23,SLCO2A1,POLQ,EPB41L2
Drug	782_UP	estradiol, USP; Up 200; 0.01uM; HL60; HG-U133A	Broad Institute CMAP Up	0.000704	1	0.0249	0.263	10	198	CDKN2C,CHAF1B,NET1,DLGAP5,PBK,OIP5,NCAPG,NDC80,DBF4,BUB1
Drug	CID000104741	ICI 182,780	Stitch	0.000713	1	0.0252	0.266	12	272	ERBB3,EREG,PCLAF,HMMR,DLEU2,NDC80,PARPBP,BIRC5,NCAPH,CCNA2,KIF20A,CCNE2
Drug	ctd:D064704	Levofloxacin	CTD	0.000717	1	0.0252	0.266	9	164	CDKN3,PTTG1,HMGB2,RRM2,DHFR,KPNA2,SLC13A3,STMN1,CDK1
Drug	CID000447569	AC1L9KZG	Stitch	0.000731	1	0.0256	0.27	5	49	CENPK,MKI67,SPAG5,CCNA2,TNFRSF13C
Drug	CID000007860	glyoxal	Stitch	0.000731	1	0.0256	0.27	5	49	BLM,FANCD2,UBA7,PRC1,NUDT1
Drug	7211_DN	Isoconazole [27523-40-6]; Down 200; 9.6uM; MCF7; HT_HG-U133A	Broad Institute CMAP Down	0.000732	1	0.0256	0.27	10	199	CDKN2C,CENPJ,CENPF,TRAIP,ARHGAP11A,PASK,RBL1,H1-3,REEP4,SKA1
Drug	494_DN	fluphenazine dihydrochloride; Down 200; 10uM; SKMEL5; HG-U133A	Broad Institute CMAP Down	0.000732	1	0.0256	0.27	10	199	MCM10,PSMC3IP,DSCC1,CHAF1A,CDCA8,KIF20B,MT2A,CDC6,MYBL2,HELLS
Drug	4085_DN	Thioridazine hydrochloride [130-61-0]; Down 200; 9.8uM; PC3; HT_HG-U133A	Broad Institute CMAP Down	0.000732	1	0.0256	0.27	10	199	MCM4,POLA2,CDC7,FANCA,BRCA2,DNA2,DTL,SHMT1,ORC1,H1-3
Drug	ctd:C016601	afimoxifene	CTD	0.000752	1	0.0262	0.277	17	479	ERBB3,PCLAF,AURKA,KHK,CDT1,KPNA2,GPER1,STMN1,NCAPH,ZWINT,KIF20A,CDCA7,CCNE2,RACGAP1,CDK1,CDC6,MAP2K6
Drug	CID000003422	AC1L1FWE	Stitch	0.000757	1	0.0264	0.278	7	102	CHEK1,AURKA,PLK1,CHEK2,CDC25B,CDC25C,AURKB
Drug	2954_DN	Talampicillin hydrochloride [39878-70-1]; Down 200; 7.8uM; HL60; HT_HG-U133A	Broad Institute CMAP Down	0.00076	1	0.0264	0.279	10	200	KIF18A,SPC25,FBXO5,RAD51,COL15A1,SMC4,NCAPH,RAD51AP1,CCNE2,HELLS
Drug	CID000002708	chlorambucil	Stitch	0.000775	1	0.0269	0.283	8	133	FANCG,H3C2,H4C3,RAD51,MT2A,TESMIN,H1-3,H1-5
Drug	ctd:C494474	perchlorate	CTD	0.000775	1	0.0269	0.283	8	133	MCM2,MCM4,MCM5,TACC3,KIF2C,BIRC5,CCNA2,MYBL2
Drug	ctd:D014638	Vanadates	CTD	0.000795	1	0.0273	0.288	34	1302	PRPS2,EREG,MNS1,NET1,RASSF2,EXPH5,MCM3,RDM1,CHEK1,CENPK,TRIM59,FANCA,PSMC3IP,PIMREG,KHK,DPYSL2,SELENBP1,SLC43A1,CNTRL,GLIS3,DEPDC1,STMN1,KIF20B,NSUN7,SPAG5,CCNA2,CCNB1,RAD51AP1,SHCBP1,SERTAD4,KIF18B,CDC25C,TOP2A,HELLS
Drug	CID000067515	isothiazole	Stitch	0.000795	1	0.0273	0.288	3	13	KNTC1,CHEK1,CHEK2
[truncated: 736 more rows]

## Sheet: filtered_toppfun_WTC_C4
Category	ID	Name	Source	p-value	q-value Bonferroni	q-value FDR B&H	q-value FDR B&Y	Hit Count in Query List	Hit Count in Genome	Hit in Query List
[truncated: 979 more rows]

[truncated: 2 more sheets: filtered_toppfun_WTC_C5, filtered_toppfun_WTC_C6]
