# Supplementary material for: Cardiac radiotherapy–induced epigenetic memory underlies electrophysiologic and metabolic reprogramming
Source: J Clin Invest. 2026 Feb 17;136(7):e193087. doi: 10.1172/JCI193087 (PMC13038212; doi:10.1172/JCI193087)
Supplement: Supplemental table 9 [file jci-136-193087-s025.xlsx]

## Sheet: 1_vs_0_iCell_significant_only
name	log2FoldChange	logCPM	PValue	FDR	X5.1R	X6.1R	X11.7S	X12.7S	X2.14S	X2.7S	X5.1S	X6.7S	X8.14S	X9.14S
chr3_10986496_10986953	-1.44561	4.20228	3.58247e-12	3.46022e-07	8.95354	6.85305	21.9833	19.4611	19.8742	16.7671	20.7175	21.2111	20.0631	24.2687
chr15_31268900_31269631	-1.26479	5.27425	3.13794e-12	3.46022e-07	20.1591	17.3667	43.6627	44.9959	48.3098	37.9543	39.2835	42.5145	42.182	44.8746
chr1_208250736_208251447	-1.2774	4.47803	1.21867e-11	7.8472e-07	11.9499	9.37206	25.0611	24.8443	21.8689	21.7857	27.8266	25.083	24.0263	27.1647
chr11_14137208_14137893	-1.58829	4.2163	2.36857e-11	1.14387e-06	7.10887	7.40457	21.3814	24.6598	19.493	16.1503	19.4304	28.7431	17.9815	19.9124
chr20_50799521_50799867	-3.17958	1.87635	1.11139e-10	4.29387e-06	0.613346	0.316425	3.46358	4.60319	2.6573	4.09063	2.98035	5.1909	4.70624	4.8695
chr13_94395789_94396610	-1.19999	4.79888	2.17265e-10	6.99502e-06	14.3451	13.6444	31.0289	30.3204	32.4282	25.2609	30.356	30.6149	30.6902	34.9285
chr9_83560127_83560996	-1.51775	3.77823	3.13285e-10	8.64555e-06	4.92653	6.19493	12.6078	14.2764	14.9299	16.6832	13.3191	21.1783	14.5088	15.0691
chr16_89395144_89395816	-1.38968	3.84587	4.22926e-10	1.02123e-05	5.25711	7.36546	13.7054	16.336	15.7861	16.783	16.4773	15.1089	16.9068	16.0421
chr14_95884130_95885059	-2.02183	4.55584	5.41692e-10	1.16268e-05	6.94564	6.96501	22.5551	26.6035	27.197	23.4219	14.4425	29.5241	32.3925	39.5692
chr10_18463671_18464374	-1.57624	3.66838	7.21895e-10	1.39452e-05	6.2454	3.76251	14.618	12.6111	14.265	11.5484	11.727	17.6479	15.9667	14.9919
chr5_36442353_36443116	1.64652	2.63615	1.09373e-09	1.76068e-05	11.7244	16.1083	4.8796	6.28354	2.08406	4.19181	5.60917	4.99298	3.38929	3.05032
chr10_110443608_110444646	-1.71753	5.29874	1.06143e-09	1.76068e-05	9.87589	18.4338	35.1827	38.4304	48.7842	44.614	36.9786	43.0632	54.3557	56.2829
chr8_122680790_122681346	-3.1131	1.5809	2.56736e-09	3.81499e-05	0.186117	0.567572	2.36209	2.83082	2.94717	3.89546	3.21396	3.21754	3.66949	3.89812
chr4_53863296_53864255	-1.27424	4.65646	3.40514e-09	3.86934e-05	10.7619	13.3083	24.3494	28.464	21.9614	25.1638	34.6444	30.0748	28.7135	30.6019
chr9_38583685_38584384	1.21192	2.72717	3.22823e-09	3.86934e-05	12.7674	12.015	5.36927	6.07392	4.65889	3.76963	4.82924	6.67346	4.42888	5.11025
chr22_28004593_28005941	-0.979926	4.45481	3.3585e-09	3.86934e-05	12.9269	12.3098	27.264	23.3757	21.2035	23.3274	22.4899	25.1824	22.3555	25.6625
chr22_41401772_41402689	-1.7326	4.24052	2.83188e-09	3.86934e-05	7.8431	5.67287	21.0789	18.4779	20.6349	20.4603	13.25	20.8323	25.7334	30.3922
chr5_14927616_14927823	3.54401	-0.537339	3.84621e-09	4.12773e-05	3.08313	1.39565	0.198735	0.0951268	0.286918	0.0990958	0.152055	0.182761	0.0706449	0.271755
chr6_36687683_36688478	1.8693	1.9517	4.51683e-09	4.59231e-05	11.1436	7.75641	2.48203	3.24046	4.29346	1.82911	1.80179	2.67571	1.55309	1.64198
chr1_44660074_44660619	-1.55936	3.89284	5.85048e-09	5.65083e-05	6.44601	5.35815	17.2048	13.6831	19.9756	12.0544	14.6299	17.6177	19.7043	17.3704
chr13_40442060_40442889	-0.985116	5.27111	8.8543e-09	7.77468e-05	21.9234	22.5284	42.7676	50.4836	38.4148	36.9307	43.329	45.2047	40.1953	40.0109
chr17_28575387_28575873	-1.98787	4.94077	8.69579e-09	7.77468e-05	7.47567	11.0599	29.2188	27.2751	36.6115	32.8408	24.6141	27.8134	47.7236	55.1916
chr1_3529332_3529825	-1.77698	3.61542	1.26254e-08	9.59517e-05	3.51572	4.85249	14.0197	13.3984	11.1222	11.9611	8.43099	15.3194	16.133	19.9028
chr8_90012516_90013242	-2.69145	2.74603	1.18202e-08	9.59517e-05	0.688878	1.72279	4.73503	6.44728	8.84856	5.09472	5.19321	8.77437	8.83408	12.6127
chr12_3256035_3256653	-1.2755	4.74409	1.29144e-08	9.59517e-05	12.4711	13.1836	23.6453	29.6364	33.1906	24.1346	28.0363	31.8269	31.7336	34.7577
chr18_13223490_13224091	-1.3533	4.4697	1.27192e-08	9.59517e-05	9.63848	10.5107	25.6607	26.0212	24.2487	18.3998	19.908	25.269	24.2662	33.2899
chr1_226482008_226482787	-1.21046	4.08344	1.36603e-08	9.77342e-05	8.06078	8.73307	17.5932	16.8176	17.9724	18.9295	18.5332	16.1105	20.5616	22.1541
chr16_15811490_15812423	-1.29475	4.86085	1.47593e-08	0.000101826	15.4172	12.1892	26.9317	27.2795	37.0902	28.9499	31.2386	31.1632	36.8212	37.7551
chr17_74647865_74648803	-1.18965	3.92726	1.6673e-08	0.000110724	8.18552	7.13227	16.1035	17.7077	15.0231	16.9854	12.7676	18.4558	17.5396	18.705
chr18_10407966_10408674	-1.10481	4.60306	1.71954e-08	0.000110724	15.3939	10.5777	26.9507	28.2712	24.2467	23.9357	31.5994	27.4842	22.4175	28.6594
chr3_123660752_123661448	-1.32143	3.86696	1.79793e-08	0.000112037	6.33104	7.09832	12.4036	16.3353	17.5002	16.2684	15.7657	14.6415	17.0651	18.266
chr1_57114952_57115590	-1.40485	4.13773	2.45937e-08	0.000113374	9.705	5.8448	18.8884	17.1093	15.2101	18.7207	18.5489	20.01	20.3117	28.1024
chr6_157401551_157402191	1.83256	1.21549	2.36598e-08	0.000113374	6.57198	4.3467	1.69532	1.46723	2.00267	1.63954	1.19445	1.76301	1.09369	0.758689
chr8_37961683_37962665	-0.956196	5.28014	2.02437e-08	0.000113374	25.0365	20.6359	39.6754	40.3929	35.8457	40.0055	45.9351	45.2039	45.6095	45.9398
chr10_27528447_27528646	3.48789	-0.639266	2.46497e-08	0.000113374	1.32338	2.61088	0.30578	0	0.094224	0.205415	0.150493	0.0839463	0.246201	0.176093
chr10_87843128_87843414	1.60515	1.6387	1.97904e-08	0.000113374	7.99408	5.53005	1.57132	2.55053	2.18853	1.73023	2.8511	2.11332	1.64798	2.29759
chr16_19679643_19680190	-1.37116	3.3716	2.39646e-08	0.000113374	3.23148	5.85672	10.2283	10.8544	11.7935	12.5908	11.2389	13.299	10.5413	10.4759
chr16_77907093_77907284	3.33192	-0.524455	2.13122e-08	0.000113374	1.62614	2.62548	0.197272	0.195109	0.0938736	0.0984067	0.0133681	0.384313	0.330759	0.1729
chr17_68386287_68387047	-1.26102	3.79616	2.06361e-08	0.000113374	6.47948	6.81052	14.0096	18.0084	16.073	14.3192	13.6046	15.302	16.5943	13.734
chr19_50494550_50495764	-1.35592	5.27899	2.20422e-08	0.000113374	19.0566	16.4764	42.1658	51.1668	54.3041	39.1838	41.0237	51.6833	37.8814	29.6562
chr22_24164787_24165491	-1.35299	3.89378	2.27133e-08	0.000113374	5.57311	7.8095	16.7054	14.2726	13.5949	16.0615	15.7721	14.918	19.0652	21.0225
chr22_27139977_27140656	-1.45937	2.9866	2.19107e-08	0.000113374	2.87348	3.67821	8.34472	7.13055	7.22437	10.3447	9.7392	9.97389	8.89212	8.00824
chr9_131517600_131518339	-1.34369	3.36871	2.65242e-08	0.000119159	5.18227	4.17446	11.3325	10.5597	8.93484	10.2238	10.5274	14.6102	11.5075	13.1565
chr3_11204794_11205400	-2.08945	2.27858	3.45369e-08	0.00014195	1.55526	1.06194	7.28775	5.28115	5.7082	3.87108	6.09058	5.71809	3.36694	5.6463
chr7_70025740_70026533	-1.49903	3.48466	3.36823e-08	0.00014195	3.23148	5.85672	12.2261	14.093	11.6008	9.29337	10.6941	15.5268	11.4925	14.3906
chr14_105294112_105294686	-1.17624	3.76541	3.42258e-08	0.00014195	6.33667	7.3894	15.615	14.0817	13.7876	15.2462	11.4519	16.5191	15.4764	16.6773
chr17_56737444_56738193	-1.53755	3.47179	3.38301e-08	0.00014195	2.77415	5.98629	11.0235	12.0294	11.0293	12.1736	11.1196	11.5093	14.9513	14.3919
chr9_92760249_92760507	-2.33399	2.91574	3.53721e-08	0.000142354	1.74301	1.77701	8.14508	7.32811	9.51316	6.63521	3.64679	9.22536	11.564	11.6881
chr10_43928437_43929210	-2.21578	3.99579	3.90272e-08	0.000153859	2.31155	5.82426	17.1944	16.524	22.1628	11.5369	12.5016	15.7402	22.0861	28.0297
chr3_127168402_127168733	-1.69132	2.4947	4.04445e-08	0.000156257	1.90659	2.06793	7.87743	5.76757	4.56019	5.31048	5.43049	6.8308	6.59949	6.97937
chrX_69210609_69211137	-2.0124	2.12289	4.15312e-08	0.00015731	0.688878	1.72279	4.76837	4.20027	5.23337	4.91081	3.84118	5.45157	3.94847	5.66348
chr3_131349339_131350310	-1.50623	2.74197	4.41738e-08	0.000164102	3.7079	1.69687	8.1608	6.94196	7.80038	7.77813	6.45259	7.55831	6.49262	7.22436
chr8_19730419_19731266	-1.7988	2.88172	4.51862e-08	0.000164695	3.68457	1.26665	6.94194	7.724	8.46524	6.84337	7.46673	12.1488	7.28535	8.64418
chr11_35791075_35792061	-0.945452	4.63331	4.74561e-08	0.000166679	15.7462	13.5118	27.1494	29.9374	23.2947	24.9611	25.1205	29.8037	28.0027	27.0614
chr18_36628812_36629884	-1.11184	4.23108	4.6742e-08	0.000166679	9.63415	10.2183	19.6836	22.6988	21.4929	19.3337	16.1197	21.7692	20.1432	22.7582
chr9_83365899_83366158	2.55192	-0.128171	5.26933e-08	0.000181768	2.37814	2.51397	0.50084	0.390812	0.476725	0.19789	0.306157	0.363065	0.311239	0.539141
chr3_33467675_33468428	1.39725	1.96357	6.74094e-08	0.000227674	8.64688	6.994	2.26881	3.03501	3.90676	2.3435	2.64095	2.85141	2.69629	2.72644
chr3_128296589_128297284	-1.72426	2.76685	6.83583e-08	0.000227674	1.93393	2.78196	7.45264	5.6603	7.32277	6.43542	5.89572	8.96562	7.45998	10.8164
chr5_57835053_57835721	1.29552	3.7422	7.54523e-08	0.000238943	25.8632	26.5319	9.43516	11.7462	12.5591	6.01055	6.66436	12.1957	11.849	10.5809
chr5_150042288_150042811	-1.09258	3.7259	7.42309e-08	0.000238943	6.49378	7.53815	15.0175	14.1818	14.36	16.5853	13.3017	14.3793	11.7921	15.5246
chr10_77287600_77288404	-1.31748	3.84665	7.49469e-08	0.000238943	8.14121	5.24195	14.7068	17.8092	16.1672	12.9811	12.4696	17.4395	16.5869	18.4469
chr6_39214888_39215758	-1.31379	3.47443	7.98286e-08	0.000245663	5.95565	4.33515	12.3282	11.7352	12.4588	10.4255	10.2622	17.0274	10.8523	12.6082
chr22_29855525_29856250	-1.71872	4.49263	8.01179e-08	0.000245663	8.81079	7.43335	25.7567	22.4891	28.2458	26.0933	12.5555	22.9419	28.8915	36.7436
chr13_29484066_29485027	-1.03749	4.64676	8.55158e-08	0.000258117	14.1893	13.6428	22.8537	27.3871	29.5763	24.9601	28.0083	30.5433	28.5583	26.2607
chr11_112780781_112781110	-1.59256	3.06957	8.98359e-08	0.000266985	2.57291	3.81126	12.663	8.40656	6.46066	10.8551	7.07177	8.46261	9.44633	11.1341
chr1_3328029_3328815	-1.24808	4.84111	9.14882e-08	0.000267776	13.4206	14.5144	27.3324	28.1624	36.9955	25.3617	27.3343	38.123	36.9844	32.8843
chr19_50560575_50560930	-1.48734	3.35152	9.54904e-08	0.000275319	2.7661	5.55105	10.1287	9.97011	11.1266	10.1212	9.53111	13.3005	13.4405	12.3529
chr2_207355324_207355718	2.70893	-0.0806724	9.70244e-08	0.000275628	3.12564	2.2533	0.712787	0.391096	0.380495	0.409031	0.558345	0.363893	0.226071	0.0684661
chr2_219453484_219454179	-1.19411	5.22706	1.1411e-07	0.000319466	16.4453	21.3052	35.9873	35.0064	48.1207	40.5194	39.4163	36.5927	47.4455	47.0057
chr9_35521632_35522150	-1.12481	3.5226	1.28765e-07	0.000353467	6.2991	5.64526	12.6268	12.7166	11.1243	13.4074	12.5465	11.7878	10.849	14.8362
chr20_33822434_33822938	-1.86097	2.14977	1.29914e-07	0.000353467	1.42114	1.33832	4.46353	3.9034	4.5645	5.32408	5.09248	5.16474	3.78379	6.38654
chr1_118504155_118504759	-1.31946	3.12438	1.35473e-07	0.000363473	4.24835	3.7194	7.93493	10.078	8.84313	11.1624	8.35273	10.8963	10.0877	8.62306
chr22_17938353_17938971	-1.24684	4.75123	1.49299e-07	0.00039508	12.786	13.4805	26.6396	26.7938	34.9989	27.4165	21.8295	30.0634	34.2063	35.6437
chr2_179749159_179749753	-1.40047	3.3019	1.58575e-07	0.000413956	3.81828	4.71711	9.83127	8.39928	12.9386	14.2422	10.5149	11.155	10.0659	9.49995
chr20_62377541_62377984	-1.71792	3.31162	1.64536e-07	0.000423791	3.1828	3.83241	11.7362	8.69316	11.6036	9.09315	7.96168	9.65519	12.3164	17.2753
chr1_204733875_204734699	-0.987549	4.53594	1.72478e-07	0.000438402	10.9406	15.5107	25.6583	24.647	25.2	26.6074	21.3546	27.1228	22.9849	28.3147
chr20_46568539_46569182	-1.04397	4.35698	1.88699e-07	0.000473401	10.5903	11.9875	20.5749	23.8702	23.0138	21.2788	21.3191	19.8966	24.6048	23.3653
chr5_80109597_80110559	-1.47794	2.89897	1.93114e-07	0.000478267	3.00719	3.10838	6.84161	7.52724	9.13292	7.97742	6.33678	8.85722	8.25582	10.0809
chr12_1936489_1936762	-2.19335	2.37031	1.9804e-07	0.000484257	0.984507	1.59869	6.57153	4.09424	6.18395	5.31417	2.74899	6.93723	5.9601	7.8946
chr11_116199025_116199617	-1.24229	3.25562	2.06782e-07	0.000499314	5.32687	3.88892	10.8394	10.4662	11.0334	11.9798	8.09005	10.0385	10.2338	10.31
chr1_155979521_155980321	-1.22653	4.32263	2.16638e-07	0.000503675	9.17301	10.5037	18.5773	26.5198	22.443	25.1808	14.9844	23.6161	22.5287	22.3905
chr1_206521415_206522484	-0.887623	4.21986	2.2078e-07	0.000503675	12.1242	10.5438	20.5861	19.4626	16.8282	21.5945	19.8479	22.8901	18.5479	21.0741
chr3_123401834_123402550	-1.26413	4.69845	2.21625e-07	0.000503675	11.6949	13.3206	27.941	25.0315	30.8122	25.675	20.2328	29.2345	33.9749	36.6268
chr9_127965314_127965983	-0.994146	4.53453	2.14928e-07	0.000503675	13.5572	12.903	23.7602	27.1965	27.5798	25.6839	20.3457	24.8939	24.2624	27.4274
chr19_47231109_47231836	0.885339	4.71449	2.12114e-07	0.000503675	37.0943	48.1394	23.2745	22.4975	19.9676	19.8423	19.5908	20.8271	24.8465	25.9424
chr11_97201470_97202752	-1.04672	4.38869	2.71657e-07	0.000603188	12.5908	10.5492	30.7688	23.3783	22.5372	19.5326	21.4699	24.9111	18.1288	22.6514
chr16_50598032_50599323	-1.10778	4.47778	2.70889e-07	0.000603188	10.4493	13.1574	31.3584	21.1189	24.249	25.3783	19.0408	22.6702	23.07	28.7646
chr4_20370328_20370575	2.57868	-0.136699	2.95201e-07	0.000640735	2.37814	2.51397	0.396298	0.190196	0.380493	0.515067	0.682849	0.166003	0.486	0.253596
chr7_23293027_23293195	3.20228	-0.691704	2.95099e-07	0.000640735	1.4539	2.04776	0.198714	0.297276	0	0.204888	0.277136	0.182727	0.156702	0.0799572
chr13_31208909_31209771	-1.61846	2.91805	3.12384e-07	0.000670497	2.40349	3.23039	6.23689	6.64033	9.70459	10.3479	6.90655	9.13562	9.95083	7.38642
chr1_109851573_109851787	3.05303	-0.409359	3.25536e-07	0.000691049	1.18797	3.1762	0.299487	0.395841	0.0934251	0.202181	0.28806	0.276348	0.150501	0.264373
chr10_80283121_80283748	-1.01755	4.53177	3.32791e-07	0.000698772	11.705	14.2004	23.4605	21.9996	23.4866	21.6819	28.9855	28.2375	25.7796	27.871
chr20_61516058_61517138	-0.935971	4.03277	3.45368e-07	0.000717382	10.0834	9.20213	17.0985	18.5874	15.5932	19.55	16.2226	20.8673	16.7286	16.7385
chr16_1509541_1510448	-1.13874	4.5051	3.52461e-07	0.000724327	10.603	13.013	26.8585	22.8826	26.7234	23.8374	17.7484	24.5242	28.0979	28.3167
chr20_38599392_38599986	-1.09601	4.13975	3.88218e-07	0.00078941	9.007	9.7704	14.9903	19.8576	19.5903	18.5165	18.1129	21.3159	21.7559	19.2145
chr14_91324915_91325602	-0.833736	5.07287	4.37578e-07	0.000880511	19.5805	22.8047	34.604	39.3255	36.3253	38.0687	37.3454	34.3895	32.8934	37.0254
chr5_107217524_107218275	-2.00311	4.85932	4.80885e-07	0.000957679	7.3071	10.0334	32.7166	27.1798	41.0862	31.8191	14.0345	25.1328	44.0705	49.535
chr2_240593433_240594450	-0.881355	4.42066	4.94941e-07	0.00096576	14.4762	11.7405	25.6687	23.2796	23.8698	23.9455	21.6168	22.4933	19.2455	24.6028
chr3_196003112_196003270	2.94614	-0.621004	4.94616e-07	0.00096576	1.4539	2.04776	0.196463	0.295846	0.0937487	0.0980238	0.282762	0.280286	0.240755	0.171774
chr1_112056323_112057085	-1.18107	3.41697	5.38991e-07	0.0010412	5.96822	4.76935	15.4456	11.2465	10.3636	11.5601	9.11086	12.734	9.895	12.8842
chr1_924737_925239	-1.55913	2.66417	5.47684e-07	0.00104299	3.10564	1.82434	10.2863	7.3391	5.89368	6.95583	5.31535	5.96617	6.9867	6.69246
chr10_86681096_86681367	-1.53154	2.87625	5.50717e-07	0.00104299	3.58267	2.26613	8.55345	7.13408	8.56103	8.39075	5.06078	7.73194	9.95784	8.64675
chr12_1932244_1932780	-1.45148	4.68342	5.63812e-07	0.00104725	10.7359	11.2576	26.4433	26.0116	38.4268	25.4698	16.6206	29.6983	34.1343	32.104
chr18_48216816_48217633	-1.013	3.99319	5.63224e-07	0.00104725	9.14526	8.75056	19.9035	18.3926	13.6892	17.1885	13.6361	19.1017	17.6134	18.788
chr12_51838626_51839992	-0.904213	4.62779	5.75973e-07	0.00105965	15.2906	14.5342	31.5455	24.8396	21.3913	25.2694	28.7202	27.0197	29.1217	26.1756
chr1_3350473_3350691	-1.64448	2.16404	6.01595e-07	0.00106463	1.5857	1.62845	6.38808	4.49594	4.65998	4.39253	4.39991	4.40638	4.92603	4.93668
chr2_220676502_220677428	-1.22505	4.27669	5.9376e-07	0.00106463	8.2467	10.781	19.5797	19.9494	27.6806	20.8711	15.6974	22.8781	22.1351	21.3301
chr15_40285989_40286564	-1.6302	3.5333	6.04819e-07	0.00106463	4.41925	4.30049	12.5228	11.8302	10.5519	8.57203	9.70543	14.3973	15.1019	20.5442
chr19_50493339_50493706	-1.49912	3.17787	6.06235e-07	0.00106463	4.22851	3.1434	9.73856	9.68159	12.1785	9.81969	13.8817	9.20173	7.82346	7.45528
chr22_30628432_30629166	-1.18881	4.75667	5.91819e-07	0.00106463	14.03	13.3479	42.6167	28.362	31.9532	26.8011	22.1184	24.7761	27.7446	34.5798
chr3_72255756_72256569	-1.38743	3.07183	6.15431e-07	0.00107104	3.33971	3.98139	8.13864	8.70223	9.89265	8.89777	6.92806	8.5576	10.9015	11.0461
chr5_156314658_156314821	3.3862	-0.824469	6.26355e-07	0.00108032	2.01487	1.22092	0.0958481	0.197168	0	0.313387	0.271027	0.0858754	0	0.178411
chr1_17891122_17891806	-1.2691	3.12957	6.64038e-07	0.00113258	3.51213	4.70791	10.246	9.19237	8.93845	11.2654	6.65116	9.77103	9.28084	10.7714
chr5_157563853_157564480	-1.38384	3.57749	6.80172e-07	0.00113258	5.06392	5.47333	11.4186	11.9275	11.2184	14.8436	8.42279	15.3281	16.5451	15.4508
chr8_140674062_140674670	-0.991079	4.44114	6.90252e-07	0.00113258	11.5376	13.172	21.269	24.455	25.9635	22.5069	27.3772	25.3697	20.5199	21.1377
chr11_2577667_2578443	-1.32924	3.77302	6.8985e-07	0.00113258	4.79991	7.6453	21.0243	11.1355	14.2635	14.4228	14.6017	13.9989	12.587	19.0805
chr20_44803392_44803999	-1.16828	4.39768	6.91834e-07	0.00113258	10.2698	11.2512	23.6692	20.141	22.2513	21.3791	20.0354	19.7057	30.1927	27.1767
chr21_33151858_33152022	3.33902	-0.770222	6.76792e-07	0.00113258	1.1576	2.17496	0	0.400239	0.190708	0.205911	0.149002	0.0848742	0.0723844	0.0816677
chr12_130961852_130962416	-1.62937	3.03698	7.59468e-07	0.00123286	3.44822	2.69198	7.13499	7.52213	11.4187	8.58943	5.79049	9.59095	10.8232	11.1381
chr14_24279396_24280167	-1.35679	2.85813	7.72267e-07	0.00124319	3.01688	3.3957	7.44829	6.64284	6.27277	9.83661	6.47009	8.58113	8.82848	8.91963
chr3_42399045_42399847	-1.28709	3.38538	8.47593e-07	0.00134208	3.39306	6.29714	9.42553	11.7389	12.1746	12.1787	9.53426	14.3276	11.0232	10.9217
chr10_47326390_47327318	-0.925055	4.95859	8.45194e-07	0.00134208	17.5241	19.55	31.9174	35.4108	34.7096	31.1008	28.7957	34.4016	38.327	34.2919
chr16_9369941_9370773	-1.02921	3.70263	8.94092e-07	0.0014042	6.34727	7.97199	15.6211	13.9866	12.7411	12.8852	16.148	14.476	14.2021	12.5874
chr1_174112302_174113348	-2.02815	2.29907	9.49457e-07	0.00145565	1.27826	1.47274	4.15187	6.66312	4.08513	4.28371	7.75702	7.4212	3.44689	5.82515
chr5_113043438_113043975	-1.29747	3.39569	9.48101e-07	0.00145565	3.24213	6.43753	15.0449	11.1486	8.07707	10.7373	12.237	12.1741	10.7002	12.5281
chr9_122001339_122002208	-1.23783	3.60129	9.47622e-07	0.00145565	4.18156	7.48336	11.6183	13.6954	13.5999	12.6831	10.8537	16.9147	11.8836	15.0032
chr6_167735161_167735448	1.91479	0.422297	9.65223e-07	0.00146817	2.56453	3.52347	1.00218	0.98349	0.761059	0.818477	0.605573	0.631411	0.456414	0.887618
chr1_6207110_6207656	-1.10729	4.86433	1.0065e-06	0.00151538	14.6859	16.2894	28.3298	27.574	38.8036	28.6429	34.9883	27.2703	31.0817	38.1116
chr5_143534295_143535281	-1.09334	4.12637	1.01195e-06	0.00151538	10.5309	8.18643	16.7909	22.2136	20.1619	22.523	15.2392	21.7832	14.8767	19.0382
chr12_114703642_114704669	-0.827293	6.28938	1.02213e-06	0.00151884	48.2493	51.287	80.0632	86.3682	91.7637	82.5794	78.533	75.7114	90.6377	88.6891
chr2_28365114_28365505	-3.23402	1.41116	1.04123e-06	0.00152236	0.454595	0.167859	3.90018	2.24085	2.37537	3.48672	1.40859	1.98889	2.52926	5.01948
chr9_114004261_114004763	-1.31852	2.95531	1.04778e-06	0.00152236	2.8858	4.1104	8.14639	9.10094	7.22496	7.76937	9.58842	8.7581	6.39348	10.6136
chr11_92776504_92777070	-1.45837	2.61788	1.04814e-06	0.00152236	2.0904	2.93152	5.54883	7.53858	7.13477	6.54519	6.28956	5.40629	6.5059	8.04814
chr1_204466061_204466647	-1.50347	3.7875	1.06977e-06	0.00154218	7.63446	3.78472	17.2138	15.8472	16.3585	13.3939	8.7355	14.5552	17.0741	19.4329
chr7_44137845_44138714	-0.863037	4.10039	1.09044e-06	0.00156033	10.4168	10.6681	19.5955	19.0755	17.3062	20.574	18.6722	18.1594	17.442	16.4658
chr2_23620812_23621461	-0.973034	3.95074	1.1238e-06	0.00157614	11.1222	6.7355	18.0053	15.4497	15.5944	17.088	17.494	18.8282	16.3374	14.9676
chr5_6766544_6767138	-1.04575	4.73011	1.14099e-06	0.00157614	15.5938	13.8036	32.5336	24.9331	27.6711	23.418	29.4703	25.4293	31.659	36.5364
chr8_42173890_42174186	-3.39402	1.19099	1.14228e-06	0.00157614	0.0160135	0.417052	1.97198	2.34593	1.89934	3.28784	2.07214	4.80664	1.30671	2.00847
chr14_72692661_72693222	-1.00064	4.04672	1.13086e-06	0.00157614	9.46283	9.1932	17.9975	21.4331	15.8785	15.0291	20.5247	19.5605	15.8456	17.092
chr22_24176362_24177105	-0.966877	4.85392	1.13099e-06	0.00157614	15.9463	17.6242	38.1146	32.1813	31.571	32.0286	27.62	26.0674	26.4605	37.8493
chr22_50189904_50191390	-0.958944	5.09609	1.1655e-06	0.00159677	20.0272	20.0124	35.7985	34.5226	37.5617	33.4528	29.5451	39.6681	41.5738	45.0796
chr1_204915414_204916354	-1.23117	3.3409	1.22149e-06	0.0016617	6.09136	3.75971	11.8371	9.57801	12.1755	13.2108	11.9391	10.1233	8.05271	11.5522
chr22_25051927_25052441	-1.08121	4.60413	1.23108e-06	0.00166304	13.2476	13.0461	22.0573	27.8791	33.8607	28.553	21.8017	25.7206	25.5301	26.6196
chr8_140549609_140550481	-0.990922	4.5142	1.2982e-06	0.00174152	10.3197	15.6489	27.1587	22.3926	24.3437	25.5823	21.6386	23.3176	26.9805	27.075
chr15_40301275_40302323	-0.864817	4.41386	1.35481e-06	0.00180493	14.7857	11.5971	22.9708	21.9069	22.2515	21.9956	21.9026	22.5872	24.7594	24.6927
chr3_177780974_177782246	-1.07563	4.10982	1.39279e-06	0.00184283	9.9207	8.76189	20.7935	18.8778	16.5439	17.3883	16.2408	15.7372	20.3996	24.2869
chr2_8003512_8004082	-1.11528	3.29779	1.43433e-06	0.00188487	5.65629	4.61825	11.3393	10.6617	9.98443	10.8454	8.94758	9.38047	11.7608	11.8267
chr7_150791781_150792698	-1.1265	3.53934	1.47034e-06	0.00191914	5.85023	6.21632	12.9264	12.028	11.2193	10.3208	11.5533	12.9068	13.9009	15.9054
chr1_72010124_72010391	1.88057	0.500117	1.49148e-06	0.00193366	2.72111	3.67285	0.687061	0.881345	1.14511	0.922015	0.478741	1.1223	0.537624	0.788982
chr2_10773879_10774824	-1.19684	3.39227	1.52243e-06	0.00196063	6.25929	4.19637	13.6403	10.6576	11.4122	11.3554	9.81859	10.1186	9.49531	14.9428
chr1_147735271_147736023	-0.925588	3.85757	1.56876e-06	0.00199372	9.89288	7.30316	15.9103	14.4718	14.9295	15.3457	15.0402	15.8581	16.5103	16.402
chr10_53403661_53404402	-1.03239	5.03516	1.56454e-06	0.00199372	16.9009	19.6914	34.1063	35.6027	38.6095	34.7882	24.9063	37.2648	40.5457	40.3042
chr3_150349478_150350157	-0.938588	3.89253	1.64188e-06	0.00207301	9.13746	8.31281	16.6085	16.434	15.405	15.7551	13.9032	15.0154	16.265	18.2675
chr1_24096269_24096823	-1.11545	3.69735	1.66052e-06	0.0020734	7.6956	5.96093	16.5231	12.7097	12.4553	13.0907	11.0107	13.9159	16.3696	16.5977
chr21_9249887_9250638	1.0935	2.76103	1.66366e-06	0.0020734	11.0676	12.8728	4.45521	6.76237	5.23069	6.1451	5.11964	7.51743	3.77226	4.20175
chr6_28542393_28543263	-1.2799	2.85826	1.68344e-06	0.00207718	4.05899	2.70831	9.05984	7.33233	6.17749	10.2497	7.45551	6.8903	7.45333	8.29173
chr12_43631249_43631956	-3.443	0.749351	1.6882e-06	0.00207718	0.295545	0.0101184	2.19978	1.56181	1.61652	2.36564	1.21426	2.13561	1.41546	1.3006
chr8_29078182_29079037	-1.04039	4.2431	1.71511e-06	0.00209694	11.792	9.22408	20.5831	20.6382	16.4468	25.084	15.8329	20.3737	20.3825	25.868
chr1_60149191_60149700	-1.49358	2.98277	1.74973e-06	0.0020994	3.90028	2.56088	8.44543	6.83543	10.7525	9.51994	5.78247	7.72171	8.89237	11.0569
chr2_98805917_98806743	-1.96314	4.26766	1.74825e-06	0.0020994	7.49816	4.36205	22.2753	19.261	25.5848	20.4585	7.76783	19.7126	27.8061	32.4291
chr9_113648901_113649471	-1.73828	3.6815	1.73429e-06	0.0020994	4.57674	4.44886	13.6144	14.5744	15.884	10.3144	7.8647	13.1662	14.9198	24.5316
chr12_4881593_4882216	-1.98182	2.6513	1.81196e-06	0.00216065	1.74946	1.91919	8.67013	5.66329	8.46944	8.29741	2.77024	5.49503	6.90423	9.3007
chr9_113994052_113994594	-2.02385	3.53396	1.84283e-06	0.00218398	3.46951	3.26633	11.6191	10.2576	14.6482	10.6271	4.69237	19.4407	16.5453	16.9682
chr4_170126092_170126381	2.6001	-0.297828	1.86674e-06	0.0021855	1.47942	2.76138	0.505011	0.392755	0.381143	0.199553	0.16908	0.169493	0.403797	0.352755
chr6_45032579_45032740	3.13267	-0.858368	1.85607e-06	0.0021855	1.42841	1.47988	0.200354	0.298317	0.190708	0.20591	0.149005	0.185298	0	0
chr15_44038736_44039599	-1.36975	2.9403	1.91705e-06	0.00223088	3.91181	2.84805	7.84532	5.9514	6.84374	9.31629	10.7109	10.4508	6.79792	9.35856
chr4_25099259_25100066	-1.14651	3.52057	1.94976e-06	0.00225536	5.69294	6.06775	10.4211	10.9478	12.2676	13.819	10.2676	12.8154	14.2249	14.6577
chr3_171295627_171296523	-1.27388	3.23618	1.97158e-06	0.00226702	3.22569	5.56668	14.6598	10.1718	10.3665	8.78844	8.93926	10.1339	9.269	9.95406
chr9_34939586_34940497	-0.901771	4.47253	2.09219e-06	0.00239147	13.7148	13.0513	23.3658	23.1792	25.1063	19.7351	27.2394	26.2032	23.5525	22.9989
chr15_33162946_33163167	2.9291	-0.755791	2.10631e-06	0.00239345	1.72164	1.35127	0.303878	0.195489	0.0939855	0.204441	0.0126177	0.181609	0.155674	0.270499
chr2_87637590_87637923	-3.76044	1.02572	2.19761e-06	0.00241928	0.16101	0.151601	3.00517	1.35683	2.18829	2.77274	1.78266	2.98301	0.658197	2.66518
chr3_71940402_71940911	-1.35973	2.60747	2.14178e-06	0.00241928	2.97969	2.39173	8.37466	6.84903	5.22688	6.75251	4.60178	7.10363	6.34565	7.41983
chr12_591021_592028	-0.866605	6.54073	2.21381e-06	0.00241928	60.045	55.906	98.6685	107.107	111.352	91.8871	85.2751	91.0269	113.162	106.762
chr12_55712215_55712504	-1.70842	2.66267	2.15821e-06	0.00241928	2.50529	1.94821	6.14985	6.05752	7.03832	6.33628	4.18834	6.90651	10.0711	8.40084
chr13_29384390_29385181	-0.878325	4.56726	2.19719e-06	0.00241928	14.5112	14.5262	23.9586	25.9208	28.8169	22.7071	23.6637	29.0708	24.1802	25.7393
chr15_33043655_33044004	1.90324	0.227116	2.21671e-06	0.00241928	2.82769	2.38686	1.00899	0.685047	0.76229	0.505875	0.463901	0.639579	0.548619	0.612097
chr18_74214424_74214840	2.30941	0.238537	2.19507e-06	0.00241928	3.44822	2.69198	0.803841	0.385815	0.859536	1.03703	0.189743	0.251094	0.814067	0.241797
chr1_232318969_232319871	-0.801135	5.23233	2.23751e-06	0.00242826	21.639	26.6502	39.0817	44.9024	38.3207	38.5735	44.326	40.2094	39.0879	38.6899
chr11_69044002_69044556	-1.3275	5.29463	2.26907e-06	0.00244875	17.0545	19.3987	43.4613	32.8489	48.3092	43.3857	32.771	32.4187	55.158	60.6256
chr1_236659875_236660578	-1.14963	3.10717	2.28747e-06	0.00245429	4.56831	4.15998	8.03719	9.48885	8.46231	9.00009	11.1725	10.056	7.67148	10.5961
chr11_7703588_7704477	-1.20228	4.19846	2.2996e-06	0.00245429	8.69468	9.61937	20.2853	22.3075	21.2077	16.768	14.1025	28.845	20.8661	17.1642
chr3_69293001_69293584	-1.25166	4.06786	2.37627e-06	0.00252217	7.13704	9.00818	17.1939	17.8975	15.8778	14.1032	22.1123	15.9255	24.6481	19.3098
chr7_74498926_74499404	-1.15416	2.95442	2.41956e-06	0.00255409	4.24361	3.5753	8.14741	6.83715	8.75089	8.69782	8.881	8.38417	7.76749	9.17963
chr8_142549016_142549960	-1.43129	4.14911	2.45746e-06	0.00258	10.7609	4.69315	21.3878	16.1278	21.5892	20.3631	14.5294	15.2661	23.4309	24.8099
chr11_15673111_15673965	-1.14834	4.34873	2.4855e-06	0.00259534	9.804	11.2445	19.8752	24.1644	23.2994	18.7127	15.5633	26.6816	21.7271	28.6051
chr2_157160135_157160727	-1.7653	2.06491	2.62585e-06	0.00268591	1.84697	0.931739	4.16512	4.59797	3.61073	3.87842	4.93707	6.12582	3.22028	5.76244
chr6_43579140_43579530	1.05238	2.7497	2.60667e-06	0.00268591	9.67721	13.5858	6.98314	6.16957	5.61256	4.07737	4.56267	5.05496	4.99215	5.555
chr7_132409990_132411584	-0.930618	4.63578	2.61637e-06	0.00268591	18.2149	11.4801	28.0483	26.996	22.3429	24.5507	24.2557	33.4252	28.3219	27.8595
chr15_71448646_71449155	-1.34904	2.52267	2.62786e-06	0.00268591	2.67582	2.3818	5.45385	6.16193	5.89594	6.23979	6.5493	8.15304	5.86749	5.17746
chr3_102736425_102737477	-1.35082	3.92442	2.72699e-06	0.0027154	7.094	6.67696	14.1012	15.0567	18.5467	16.5738	9.89869	17.5227	20.9045	21.018
chr9_1454542_1454808	2.37419	-0.132952	2.70843e-06	0.0027154	1.63548	2.91172	0.39442	0.28957	0.283911	0.407843	0.437081	0.461053	0.309328	0.72952
chr9_84170622_84171172	-1.28785	3.494	2.70253e-06	0.0027154	5.96413	4.62457	10.7226	13.0121	13.316	10.1163	10.9776	10.2019	12.699	17.1605
chr11_74018352_74019041	-1.14795	4.8216	2.7157e-06	0.0027154	18.2128	11.3335	34.1223	29.5356	34.9975	28.9523	22.9951	25.6051	34.915	37.0535
chr11_126394587_126394980	-2.39463	2.97309	2.71421e-06	0.0027154	1.01584	2.45203	11.0581	6.24408	11.7053	8.8996	2.64756	7.15582	10.4225	12.6664
chr13_23399388_23399858	1.76961	0.363054	2.86441e-06	0.00282313	2.69263	2.81121	0.586049	0.883065	0.664984	0.92406	0.473563	0.928853	0.711991	0.88793
chr19_49217317_49218053	-1.41628	4.51683	2.85663e-06	0.00282313	9.63633	10.3645	19.3644	23.6656	34.0526	27.2221	17.6096	20.8068	33.8438	26.0052
chr17_1495257_1495881	-1.82558	3.94142	2.88272e-06	0.00282675	4.9067	5.32469	17.4	14.7604	20.1646	12.2577	8.32151	15.0961	21.4573	28.8457
chr19_39816147_39817031	-1.11284	3.43489	2.99333e-06	0.00292039	5.08037	6.1987	11.5299	11.246	9.98231	13.515	9.96711	10.2088	13.433	13.5974
chr16_58022728_58023260	-1.19881	3.12203	3.11444e-06	0.00302327	4.11686	4.43677	8.53838	9.09448	11.1315	8.99928	8.63357	8.46048	8.87903	11.3105
chr3_45642670_45643278	-1.15613	3.35902	3.13399e-06	0.00302704	6.10964	4.33815	12.6394	11.5439	9.03047	10.122	12.9344	9.65477	9.33803	13.9644
chr3_193996191_193998137	-0.884174	4.0415	3.15801e-06	0.00302813	10.0953	9.9327	20.5011	16.7224	15.3074	18.5224	15.3631	17.7005	19.5312	17.8054
chr15_63607658_63607938	-2.61236	1.56535	3.18214e-06	0.00302813	0.761164	0.32351	4.09392	1.84181	3.23441	3.06533	5.37871	3.22005	2.02552	2.98756
chr18_7233980_7234510	-1.29379	3.45552	3.16902e-06	0.00302813	3.7028	6.45186	10.5244	13.4071	12.9356	10.632	8.97602	11.9803	11.8996	15.3793
chr11_29785921_29786445	-1.89545	1.64053	3.26559e-06	0.00308827	1.08877	0.759991	2.86907	3.32568	3.32941	2.85616	3.76246	3.98115	2.9258	3.43975
chr13_51246075_51247371	-1.00783	6.37358	3.27731e-06	0.00308827	45.4153	49.0602	73.682	92.9215	107.551	84.5204	70.9953	88.7332	102.381	103.25
chr4_47269890_47270173	2.64941	-0.396297	3.32009e-06	0.00309835	1.76146	2.204	0.191882	0.393994	0.381626	0.0958236	0.294583	0.474034	0.063177	0.452607
chr7_30755471_30756224	-1.19737	3.84834	3.31153e-06	0.00309835	6.95435	7.40166	13.1058	13.9802	15.1196	15.9615	13.4703	13.8993	17.3899	22.8137
chr9_2742089_2742560	1.48581	1.50233	3.36676e-06	0.00310031	6.29185	5.35514	2.39531	1.65711	1.51902	1.10799	1.77041	1.92672	1.90414	3.51111
chr11_61728902_61729687	-1.19959	3.89796	3.35691e-06	0.00310031	8.47927	6.40944	18.4083	13.2913	16.9283	15.6508	20.0595	11.3815	15.2994	19.5099
chr14_75447538_75447723	3.09896	-0.621508	3.37033e-06	0.00310031	1.16735	2.4602	0.197228	0.0945318	0.190074	0.0983857	0.154949	0	0.242094	0.562952
chr21_44871570_44872188	-0.814847	5.35252	3.39794e-06	0.00311089	26.0178	26.2382	37.2783	43.0353	44.6934	45.7431	43.0546	42.0479	47.9903	47.1717
chr4_150722823_150723405	-1.36922	3.68382	3.41936e-06	0.00311573	6.2881	5.21015	13.8164	14.4773	17.123	15.4551	8.29229	11.2109	15.7258	16.6857
chr14_52061412_52061784	-1.25476	3.21865	3.47985e-06	0.00315596	3.67578	5.14654	8.33151	9.28738	8.36523	10.0248	9.21934	10.6043	12.8188	12.1034
chr7_137878396_137879001	-1.00573	4.09429	3.53914e-06	0.00319473	9.47227	9.77753	20.1951	18.1918	17.9726	19.5463	16.6668	13.8793	18.9617	22.4222
chr1_31627668_31628560	-1.26507	4.58353	3.62095e-06	0.00323841	13.5106	9.68155	23.9548	23.8595	30.0532	24.1411	18.0503	23.4933	33.3551	34.2493
chr8_86917422_86917572	2.84539	-0.780416	3.62105e-06	0.00323841	1.71375	1.20957	0.197958	0.296796	0.190222	0.0987302	0.153541	0.283136	0.155614	0.0791661
chr21_5329202_5329893	1.04561	2.37059	3.68979e-06	0.00328468	9.59988	8.17376	3.96966	4.7016	4.08997	4.09006	4.63795	3.57159	2.98453	4.95886
chr1_12617957_12618691	0.824199	3.6417	3.78549e-06	0.00329228	18.6247	20.4422	10.6364	11.842	9.31732	11.9782	12.6338	10.6905	8.70092	9.32408
chr2_210007808_210008319	0.998046	3.28395	3.72376e-06	0.00329228	17.1786	16.0199	8.55476	10.7798	7.89373	7.36035	7.17736	10.0845	4.78666	7.21309
chr4_1329503_1330027	1.16764	1.74974	3.75837e-06	0.00329228	6.45329	5.6483	2.78575	2.94016	1.99437	2.45163	1.94387	2.86347	2.54226	2.92104
chr12_111564589_111564978	2.73907	-0.231579	3.80058e-06	0.00329228	3.09844	1.68144	0	0.392715	0.574071	0.730468	0.169195	0.169407	0.316361	0.257261
chr17_50062365_50062921	-1.65067	5.47889	3.78286e-06	0.00329228	17.1846	16.6074	48.4309	46.2587	58.6753	38.3552	27.4333	36.3821	67.8585	79.5252
chr20_37986925_37987660	-1.11402	3.88946	3.78623e-06	0.00329228	7.88763	7.70973	11.9032	15.8443	14.6429	15.9599	13.4764	18.9279	18.4277	19.6904
chr1_84847248_84848224	-1.00989	4.36383	3.97014e-06	0.0034238	9.6756	13.4392	19.3755	19.9468	22.157	23.1264	21.0322	21.8476	26.9229	23.9865
chr6_151058017_151058747	-1.31421	3.06786	3.99986e-06	0.0034341	4.23872	3.43127	8.34019	7.52186	7.60473	10.5471	10.7429	6.7787	10.5796	10.7784
chr2_49021105_49021718	-1.44866	2.28223	4.10298e-06	0.00348667	2.34002	1.65802	4.55855	4.59124	4.56303	5.31943	5.25101	4.86997	5.89392	6.55451
chr5_75842313_75842659	1.14237	2.56939	4.1399e-06	0.00348667	8.73397	12.5454	4.87175	5.3875	2.84659	4.60155	6.46072	4.03217	4.4413	4.67014
chr12_109522557_109523745	-0.810781	6.29949	4.14166e-06	0.00348667	53.5759	47.906	79.2658	83.8227	89.4806	82.4766	77.8081	76.9122	99.0594	88.9531
chr16_84074555_84075376	-1.38822	4.20483	4.15133e-06	0.00348667	9.57346	6.86183	20.9835	18.5783	20.7312	15.946	14.1057	17.3063	23.823	31.9147
chr18_8623563_8624150	-1.08006	4.13698	4.10997e-06	0.00348667	6.71298	12.0698	21.6916	19.8578	21.4949	18.414	19.1162	16.3856	16.3153	20.0149
chr5_123046240_123046757	-1.17281	3.26313	4.17857e-06	0.00349435	4.89174	4.7456	10.1363	10.0728	10.9381	7.65574	9.65193	10.6936	12.3291	11.2935
chr20_41525020_41525580	-1.37719	2.77351	4.21683e-06	0.00351114	3.14902	2.82627	6.54749	7.53232	5.89241	6.95178	5.32894	11.0413	7.86706	8.21052
chr14_73833543_73834219	-1.41105	2.48583	4.28479e-06	0.00353724	2.37244	2.37104	6.3643	7.15006	4.65592	6.13791	4.02429	6.36183	6.27752	7.25328
chr14_76917685_76918318	-1.30252	4.8986	4.28189e-06	0.00353724	14.1928	13.9361	42.4996	30.7078	38.5168	38.7937	21.7075	21.242	30.5173	41.383
chr2_29530220_29530811	-1.22798	3.66464	4.41278e-06	0.0036274	6.00753	6.36489	16.7256	11.9248	11.1221	13.2973	10.4353	12.2392	15.65	19.6338
chr2_98504475_98505044	-1.287	2.46551	4.60281e-06	0.00375168	2.38362	2.65702	6.66948	5.96699	5.1334	5.10602	5.69997	6.17611	5.54889	6.98599
chr2_108944515_108944866	-1.60148	2.18753	4.60256e-06	0.00375168	1.87974	1.49915	5.67701	5.18684	5.13718	4.28835	3.42881	5.82644	5.57749	3.9406
chr10_73433314_73434066	-1.12387	3.32802	4.69677e-06	0.00381218	4.45916	5.89283	9.73078	10.7587	10.0792	8.37398	11.7919	13.4953	10.7902	11.8229
chr3_167371947_167372494	1.04827	2.32158	4.71824e-06	0.00381358	9.28426	7.87758	3.76959	4.20852	3.61287	5.02552	4.9028	4.05122	2.90631	3.50997
chr9_120875869_120876844	-1.12499	3.44736	4.79376e-06	0.00385603	4.17427	7.04672	11.8298	9.4765	9.12461	12.3822	13.2397	13.2919	11.822	13.6849
chr10_34651094_34651741	-2.204	1.91088	4.81332e-06	0.00385603	0.665041	1.1577	3.4633	3.51472	3.13474	5.64616	4.36133	7.29115	2.41407	3.32571
chr20_56594769_56595040	2.66216	-0.576687	4.83065e-06	0.00385603	2.02289	1.36291	0.194389	0.294527	0.189495	0.202183	0.288054	0.480276	0.0659315	0.264377
chr1_150534698_150535222	-1.33952	3.2692	4.97089e-06	0.00390562	3.5226	5.14186	8.83005	10.4653	10.8424	10.3311	6.67015	11.2531	12.165	13.4381
chr1_201884338_201884861	-1.68014	2.58984	5.02566e-06	0.00390562	2.49848	1.80564	7.26388	4.58195	5.513	6.64902	5.16494	5.1252	7.56303	10.7555
chr1_226474442_226475056	-1.41241	3.06729	5.03429e-06	0.00390562	5.10708	2.15611	8.2393	9.39123	7.12803	8.79487	6.50219	12.4991	10.4172	10.4192
chr3_13595002_13595268	1.80631	0.569467	5.01741e-06	0.00390562	2.42825	4.0937	0.995639	0.679413	0.855929	0.605033	1.13742	1.21587	0.959092	0.691142
chr7_44177610_44178297	-1.0986	3.32483	4.98038e-06	0.00390562	4.76326	5.75574	11.0361	9.28409	12.3667	9.9178	9.52036	11.0618	10.2273	12.8967
chr9_121435063_121435381	1.68853	0.631374	4.9964e-06	0.00390562	4.05312	2.56469	0.991962	0.978014	0.855202	0.708031	0.755742	1.50679	0.953296	0.967539
chr11_117851038_117851548	-1.18596	3.80766	4.95827e-06	0.00390562	6.9486	7.11052	14.3097	13.8836	18.0732	16.8888	10.7426	13.6239	14.1077	20.5033
chr9_42743273_42743947	0.973418	2.67517	5.06291e-06	0.00391211	11.3378	9.94925	5.26643	4.98628	5.23139	5.31957	6.63626	4.58659	3.85699	5.83104
chr14_103512676_103513589	-1.22266	4.13084	5.10019e-06	0.00392522	7.30501	9.8873	17.6899	16.9139	18.4477	18.2083	13.23	19.4545	23.4366	26.3273
chr2_208320710_208321129	-2.06292	1.67069	5.24815e-06	0.00397573	0.799469	0.885324	3.37538	3.42353	3.71138	5.34846	2.53612	2.83118	2.75826	3.25416
chr2_217857664_217858005	-1.49197	3.71727	5.22301e-06	0.00397573	5.22116	5.62195	15.0155	13.4933	14.2643	13.6024	7.86661	12.2322	19.0917	20.7812
chr12_51863909_51865588	-0.808616	5.13137	5.19794e-06	0.00397573	21.6161	23.2623	42.2823	35.0117	35.4679	37.0405	42.2741	31.326	38.1449	39.8523
chr20_62461139_62461718	-1.25354	3.28759	5.2332e-06	0.00397573	5.03301	4.31547	12.9463	10.0715	10.6516	10.0217	6.10104	11.8135	10.7132	12.7209
chr1_29513345_29513689	-1.63651	2.49968	5.38411e-06	0.00404173	0.882585	3.15971	5.25227	5.66887	5.22801	7.99681	7.10667	4.85013	6.9245	6.25805
chr2_85191053_85191646	-1.06181	4.12222	5.39803e-06	0.00404173	11.2989	7.75825	16.9914	15.4431	19.0194	19.75	18.1083	16.7592	22.6397	22.3286
chr15_74403535_74404423	-1.45118	2.87498	5.37868e-06	0.00404173	2.41654	3.66158	11.0724	7.13433	5.31908	10.0416	5.05994	9.1424	7.69272	9.00661
chrX_30975660_30975855	2.90526	-0.480946	5.47266e-06	0.00408178	1.46993	2.47545	0.0907221	0.193608	0.0934289	0.735615	0.160487	0.0778787	0.324932	0.264414
chr10_86182251_86182885	1.6195	1.17368	5.53662e-06	0.0041136	6.98006	2.76268	1.17866	1.56617	1.61835	1.21993	1.4637	1.46723	1.84932	1.49638
chr1_167121540_167121979	1.78249	0.643845	5.66009e-06	0.00415515	3.91729	2.99174	0.992851	0.778209	0.951436	1.23412	1.53024	1.11176	0.699697	0.409891
chr2_111355167_111356139	-1.05066	3.84835	5.67858e-06	0.00415515	7.12991	8.57047	15.6095	15.8463	18.4536	15.14	13.897	15.112	11.7011	19.0734
chr7_148153500_148154298	-1.33514	4.74695	5.67414e-06	0.00415515	13.8426	11.0019	24.8426	26.9897	25.862	28.6472	19.2292	29.6919	35.8016	47.7927
chr15_57549825_57550330	-1.36908	2.7328	5.62709e-06	0.00415515	2.70282	3.09802	8.76732	5.46504	6.84676	7.67584	6.73025	5.1161	8.27759	8.575
chr16_55495059_55495418	-1.42163	2.2028	5.74674e-06	0.00418915	1.61045	2.19724	4.46207	4.6927	5.13713	5.63354	3.98667	5.2569	5.08683	4.93443
chr2_100673719_100674363	-1.28273	3.24577	5.8312e-06	0.00421888	3.07536	5.7066	12.2463	8.49965	9.88971	13.9374	11.4925	8.26148	9.83162	8.79116
chr17_70562899_70563832	-1.26038	3.38384	5.81104e-06	0.00421888	4.44938	5.45785	12.6366	12.5257	13.6996	12.1789	7.25399	14.0474	8.61147	10.2971
chr1_19128902_19129116	2.6648	-0.577674	5.85634e-06	0.00422126	2.02289	1.36291	0.299505	0.294535	0.0934275	0.202191	0.288021	0.480308	0.237161	0.0754159
chr5_9502300_9503378	-1.45583	2.69529	5.9905e-06	0.00430192	3.12564	2.2533	5.74611	5.85996	5.22573	8.19355	5.60032	7.94082	7.63273	10.1097
chr1_41455693_41456355	-1.71913	3.86434	6.02643e-06	0.00430449	4.91021	5.4696	14.6036	12.8004	13.7854	14.1094	9.89485	13.4284	23.4767	28.4177
chr1_154973679_154973975	0.978385	3.09659	6.03865e-06	0.00430449	14.3537	14.3779	5.44448	9.31058	7.03818	7.57447	8.40394	6.15287	6.0935	5.88242
chr3_62133774_62134591	-1.0258	3.435	6.06519e-06	0.00430751	6.44969	5.5032	12.7346	12.0328	10.173	8.7822	12.0982	13.8561	10.6182	12.9731
chr11_43738669_43739359	-1.48615	2.41429	6.16839e-06	0.00436476	2.06375	2.21664	5.3588	5.57364	6.56573	4.90075	4.15624	7.88325	6.28528	5.09561
chr15_62928052_62929214	-1.08516	3.37154	6.20531e-06	0.00437485	4.92342	6.04977	12.2374	9.57744	8.17286	11.048	10.0971	15.0816	10.9465	12.6227
chr22_29231348_29231540	2.87877	-0.895003	6.32433e-06	0.00444256	1.41345	1.1969	0.199551	0.0954468	0.190546	0.0994777	0.15051	0.184039	0.157908	0.176081
chr16_2593358_2594119	-1.16508	3.8067	6.40211e-06	0.0044809	8.91903	5.39831	13.5089	13.7855	19.2164	12.4694	14.1769	19.2189	13.4667	16.1379
chr3_37232924_37233319	2.14834	0.00287753	6.46004e-06	0.00450512	2.08041	2.64517	0.598979	0.588961	0.379179	0.510548	0.702096	0.255874	0.648238	0.339672
chr20_6297682_6298561	-1.0551	4.19294	6.61214e-06	0.00459461	11.0125	9.06845	17.087	20.346	19.399	17.3848	16.3995	20.1933	25.4304	22.2305
chr1_11483910_11484575	-1.27753	2.97591	6.73967e-06	0.00466102	5.11351	2.3001	8.34647	8.50947	7.41542	8.07789	6.91174	8.85017	10.5935	9.26574
chr3_38538810_38539355	-1.37263	4.16321	6.75598e-06	0.00466102	8.19992	7.86068	19.7868	19.463	21.3985	15.4342	13.3802	15.5441	22.3091	31.0335
chr2_144405406_144405608	-6.42063	0.194148	6.9725e-06	0.00469048	4.7554e-18	4.52326e-18	1.08965	0.974924	1.33414	0.80973	1.55191	1.39573	0.77538	0.959249
chr8_20736603_20737552	-1.23633	2.91046	6.89644e-06	0.00469048	3.48373	3.69797	7.04318	7.72444	7.98861	9.42157	7.46461	11.7742	7.04412	6.67276
chr8_41818711_41819636	1.24508	1.9773	7.01607e-06	0.00469048	6.65618	7.97827	3.89711	2.14078	2.56619	2.86104	4.54552	3.03763	2.60841	2.2655
chr13_24982380_24983162	-1.72953	2.30255	7.05359e-06	0.00469048	1.59236	1.77041	6.67996	4.68873	4.94436	5.31784	2.8817	6.47526	4.09763	7.9076
chr15_72967485_72968266	-0.959107	4.3219	6.89076e-06	0.00469048	11.3655	11.8515	18.5789	19.3601	25.4902	20.8703	24.4696	25.5723	18.9353	19.7297
chr15_84654691_84655021	-1.41073	2.84083	6.84052e-06	0.00469048	2.56453	3.52347	6.14105	6.93866	10.4697	9.52775	6.18593	8.11248	5.99897	8.8313
chr17_2905139_2906251	-0.749328	4.94966	7.03393e-06	0.00469048	20.0358	21.0423	34.9138	33.0601	30.4277	33.7686	26.4777	35.1472	33.5476	37.1307
chr18_77765416_77765851	1.28929	1.6064	6.99405e-06	0.00469048	6.88904	4.6418	3.30961	2.34909	1.70899	2.45756	2.19353	2.59016	1.80895	1.64878
chr20_15237487_15237991	1.72233	0.554424	7.01341e-06	0.00469048	3.60075	2.69628	0.375502	1.28098	0.759769	1.13032	0.880072	0.917759	0.872798	0.972078
chr20_20788389_20788654	2.34432	0.0256537	7.06576e-06	0.00469048	2.38888	2.80019	0.916622	0.791762	0.187389	0.723291	0.5724	0.355889	0.136065	0.247435
chr22_42901641_42902357	-0.952364	4.47258	6.88842e-06	0.00469048	12.9363	13.0425	24.1648	27.396	23.583	19.5297	19.4693	24.6231	28.1058	24.862
chr9_1920428_1920651	2.67445	-0.169881	7.10181e-06	0.00469826	2.08551	2.78828	0.188696	0.290907	0.477093	0.0942627	0.0234846	1.07924	0.31348	0.349845
chr11_1990740_1991505	-0.923787	4.42167	7.13491e-06	0.00470405	10.0059	15.3508	24.5688	21.9063	18.9195	21.5844	22.3373	24.1652	24.2779	27.7097
chr2_29015754_29016257	-1.27884	3.81063	7.33966e-06	0.00482258	5.26713	7.948	20.3192	15.356	13.9772	14.2158	9.45367	15.1139	14.0263	21.3037
chr18_10406107_10406557	-1.19298	3.16412	7.37888e-06	0.00483191	4.27408	4.58541	10.1433	8.89616	8.74736	7.04135	8.64124	11.3615	9.68083	13.0969
chrY_10683994_10684308	1.49654	1.12962	7.51407e-06	0.00490382	3.97516	4.86612	1.07601	1.56616	1.52242	1.95287	0.794298	2.1518	1.68031	1.12554
chr1_159216471_159216707	2.16858	0.0667485	7.61574e-06	0.00493681	2.23715	2.79435	0.597283	0.286907	0.571278	0.299125	0.186005	1.05407	0.55866	0.621908
chr5_176780582_176781485	-0.760322	4.66074	7.61408e-06	0.00493681	14.861	18.3481	26.2501	26.4075	24.9127	25.5764	27.8598	29.153	25.8468	30.2536
chr12_113160095_113160294	1.99552	0.444597	7.64906e-06	0.00494183	3.75339	2.70043	1.52636	0.282756	1.04968	0.608108	0.473619	0.533333	0.883609	0.698991
chr3_31041395_31041869	1.44005	1.16539	7.98743e-06	0.00500974	4.12467	4.7258	1.48508	2.26426	1.13849	1.01008	1.60174	1.85368	1.50797	1.58595
chr10_78570642_78571235	-1.17046	2.7939	7.87493e-06	0.00500974	3.47441	3.41013	8.86436	6.25152	7.60915	6.95161	7.72206	6.33336	7.13761	8.56958
chr11_636822_637650	-1.63763	2.39507	7.97648e-06	0.00500974	1.90035	1.92554	6.36971	3.503	4.17973	5.52103	4.57494	8.54781	7.18286	5.90799
chr11_19650155_19650329	3.03039	-0.832736	7.9694e-06	0.00500974	1.14094	1.74851	0	0.399634	0.190542	0.0994692	0.150544	0.286155	0.0715024	0.080812
chr11_27339879_27340426	-0.937556	4.84655	7.93587e-06	0.00500974	13.6288	20.2462	27.8331	37.0827	31.0954	28.747	27.7622	36.0857	31.6445	29.1656
chr12_54590943_54592094	-0.803614	5.12103	7.98757e-06	0.00500974	21.1491	23.5532	34.3016	35.2081	42.605	35.1955	36.1997	41.3355	38.3058	35.338
chr13_103006612_103007478	-0.740532	4.70775	7.95311e-06	0.00500974	19.8233	15.1604	28.4439	28.0722	28.4336	26.9081	25.2754	29.9828	27.7566	27.9424
chr14_64117842_64118626	-1.51424	2.74667	7.86576e-06	0.00500974	1.20731	4.04002	7.35421	5.9567	8.46809	8.29391	5.89052	6.61714	8.51759	7.22383
chr21_9610669_9611057	1.65519	0.709983	7.8094e-06	0.00500974	3.3265	3.54933	1.09255	1.17671	0.950601	1.12611	1.15503	1.30235	1.20401	0.315233
chr2_28607984_28608703	-0.931832	5.074	8.09525e-06	0.00503625	21.5771	18.5533	32.508	43.7344	33.1849	34.4793	36.1922	30.5889	43.331	37.3781
chr7_47461192_47461635	-1.237	3.44787	8.10805e-06	0.00503625	4.76326	5.75574	11.0266	12.0314	11.3159	9.60387	11.2524	10.9538	10.5343	18.4203
chr11_89491093_89491772	-1.06454	3.50523	8.06091e-06	0.00503625	8.11222	4.22611	11.425	13.2091	10.7436	15.6727	11.1182	12.8181	11.8962	11.3581
chr1_30522317_30522954	-1.0947	4.10195	8.16696e-06	0.00505658	8.23639	10.05	19.0932	19.8594	19.5911	18.3129	11.7864	18.1565	19.1997	23.4873
chr14_89291383_89291648	2.11698	0.127123	8.20005e-06	0.00506085	3.11923	2.11025	0.805103	0.486576	0.859819	0.298343	0.710807	0.848183	0.299162	0.242789
chr6_164130193_164130492	-4.34153	0.758334	8.24184e-06	0.00507044	0.00565334	0.141336	1.88978	0.964673	1.99978	1.21537	0.944843	2.81732	2.92874	1.0238
chr1_230375718_230376333	-1.63865	2.55324	8.62388e-06	0.00525655	2.78712	1.53003	6.25771	5.66707	7.13572	4.17369	5.01871	6.63587	5.94346	10.2204
chr5_173268778_173269513	-1.18232	4.20471	8.6532e-06	0.00525655	9.00472	9.6243	15.3862	19.8544	23.4928	19.7453	14.8223	18.1447	23.5057	25.9606
chr19_5090834_5091585	-0.756359	4.77101	8.62752e-06	0.00525655	20.3001	15.8984	30.6356	30.716	27.9565	25.1613	27.7414	33.6868	26.9508	30.7719
chr22_46233162_46233705	-1.41323	3.23539	8.60384e-06	0.00525655	4.54998	3.58295	14.4576	8.9913	8.17423	10.8472	6.0967	9.10334	10.6374	14.6061
chr17_16189939_16190220	1.55106	0.982795	8.9079e-06	0.00539431	4.99485	3.16111	1.70138	0.970866	1.14019	1.11909	1.57745	0.893218	1.26945	1.88152
chr7_116798091_116798516	2.1542	0.177787	9.08777e-06	0.00548603	2.25153	3.22448	0.594428	0.486069	0.186665	0.930944	0.585736	0.348604	1.07587	0.42847
chr10_97138793_97139385	-1.09757	3.58234	9.35633e-06	0.00561463	6.76883	5.94455	13.2243	14.09	10.1708	12.8903	8.70609	14.49	14.5385	15.7213
chr16_49967057_49967719	-0.98826	4.31587	9.35893e-06	0.00561463	9.3633	13.2879	18.779	18.5756	24.2525	22.4104	17.8582	23.6199	22.133	24.7923
chr2_98140207_98140704	-1.49872	2.47441	9.45772e-06	0.00563887	2.06954	2.35935	6.56663	3.99404	5.41935	5.31168	5.28513	5.70157	7.98774	7.61489
chr10_110746254_110746734	-1.82979	1.57938	9.44625e-06	0.00563887	0.665041	1.1577	2.87243	2.73308	3.6173	2.96213	2.79723	3.98838	3.26145	2.89785
chr1_210934898_210935449	1.97056	0.626237	9.51947e-06	0.00565823	4.37624	3.00328	0.788239	0.679546	1.24058	0.605176	1.26495	1.11711	0.120472	1.35176
chr18_30899450_30899740	2.72441	-0.421642	9.61075e-06	0.00569496	1.32338	2.61088	0.402751	0.192629	0.478342	0.201029	0.0186481	0.475691	0.321173	0.0734409
chr20_31699015_31699655	0.914278	3.65287	9.70377e-06	0.00573249	20.5023	20.7516	13.35	8.40074	9.88941	10.0226	11.7802	7.1386	11.0379	12.1866
chr2_10733629_10734029	1.78601	0.45824	9.84924e-06	0.00578306	3.00208	2.96486	0.999313	0.981955	0.56845	0.60671	1.12801	0.924145	1.05092	0.323246
chr2_179353514_179353725	2.68295	-0.367695	9.82419e-06	0.00578306	2.20253	1.93739	0.507545	0.192233	0.381602	0.0957831	0.544326	0.171963	0	0.549495
chr11_116376566_116377143	-1.5641	2.48791	1.00429e-05	0.00587888	2.49848	1.80564	5.15233	4.88057	5.80079	5.93068	8.35537	9.57515	4.57059	4.81912
chr4_129355127_129356073	-0.92541	3.48165	1.01512e-05	0.00588875	6.32517	6.80739	13.1332	12.621	11.8876	12.2786	9.54466	13.0096	11.8203	11.1834
chr9_62882371_62883449	1.236	2.06372	1.01413e-05	0.00588875	9.70853	5.99032	3.58504	3.82369	2.85206	2.23557	2.93459	4.08376	3.75669	1.98761
chr16_4804499_4805493	-0.740232	4.76835	1.0114e-05	0.00588875	17.9822	18.3779	31.9341	26.6972	26.5289	26.5976	28.4616	28.9545	30.6212	32.8116
chr7_157319798_157320269	-1.07225	3.10755	1.02191e-05	0.00589277	3.83238	5.29589	9.24359	8.40671	8.93909	7.66133	9.90047	9.96309	8.96261	10.8658
chr20_62282818_62283578	-0.967888	3.67623	1.02069e-05	0.00589277	6.04816	8.54859	13.7195	13.6933	15.5044	13.812	12.8608	15.1333	10.8356	14.4623
chr13_42642741_42642935	2.45757	-0.124681	1.03047e-05	0.00592442	2.37244	2.37104	0.290284	0.189571	0.283953	0.302424	0.0260995	0.663435	0.483058	0.923916
chr5_15731377_15732063	-1.14827	2.86413	1.06109e-05	0.00608237	3.04232	4.25986	7.54965	7.03707	7.3219	7.15511	8.86053	10.2762	7.45389	6.94624
chr3_105653998_105654417	1.72756	0.457234	1.06842e-05	0.0060923	3.29003	2.54418	1.10292	0.981585	0.856516	0.711377	1.00143	1.0223	0.707098	0.32271
chr13_41936989_41937173	2.52649	-0.482838	1.06913e-05	0.0060923	2.3168	1.23114	0.29713	0.394407	0.189095	0.30673	0.418415	0.272681	0.233767	0.166193
chr5_81856955_81857992	-1.18446	4.58521	1.08884e-05	0.00616822	14.7565	9.6937	26.3522	23.4676	33.0042	20.5507	19.0596	25.8144	27.4471	34.9601
chr8_2050956_2052091	-0.884849	5.67742	1.08637e-05	0.00616822	32.6221	30.2552	57.4923	50.5624	63.8099	55.3596	49.2156	43.7735	62.505	59.3367
chr18_46649286_46650169	-1.47295	2.99552	1.09954e-05	0.00621064	1.9807	4.50835	10.5574	6.7367	9.98935	7.76731	6.06755	8.75241	7.76053	12.222
chr2_101159717_101159893	1.88814	0.198204	1.11372e-05	0.00625413	2.52983	2.51951	0.591365	0.685396	0.76244	1.03433	0.330415	0.84	0.549535	0.331402
chr11_68399080_68400105	-0.916902	4.85554	1.11282e-05	0.00625413	20.1307	14.7222	28.6312	33.5536	30.0484	25.5675	27.7636	32.0958	34.5946	37.9385
chr7_51246214_51246672	-1.01836	3.5138	1.11764e-05	0.00625795	5.55994	7.08161	10.9234	9.96597	11.601	11.968	11.6884	14.4066	13.4234	14.303
chr6_170081251_170081431	2.57874	-0.45824	1.12353e-05	0.00627275	1.4595	2.19016	0.402569	0.495763	0.38178	0.412962	0.293168	0.0755008	0.147699	0.0733029
chr9_38649829_38650531	-1.34675	3.14877	1.13726e-05	0.00629483	3.95121	3.99952	9.74152	7.61761	11.798	11.0579	6.22819	8.64407	8.79421	13.3661
chr12_45295939_45296139	2.4343	-0.316511	1.13514e-05	0.00629483	2.48396	1.52069	0.0869925	0.392306	0.284656	0.410474	0.427402	0.367442	0.143681	0.641005
chr20_29452146_29452528	1.03366	2.21203	1.1336e-05	0.00629483	8.64994	7.13963	3.36937	3.51909	4.66592	3.6811	3.92454	3.6799	3.40631	3.15478
chr8_47857524_47858135	-0.868866	5.13404	1.14756e-05	0.00633264	22.3808	21.0598	34.4996	44.4174	36.229	33.1441	38.8073	32.2516	41.4103	41.7106
chr12_110244485_110245196	-0.88062	4.76034	1.15064e-05	0.00633264	17.7965	15.4379	26.0425	31.5981	28.5274	25.674	32.213	27.0051	33.8915	28.112
chr9_79628953_79629177	1.96928	0.300606	1.15847e-05	0.00633956	4.01345	1.7037	1.00726	0.684316	0.473585	0.926923	0.726115	0.538647	0.718274	0.42246
chr16_84952237_84953365	-0.702285	6.10927	1.15682e-05	0.00633956	49.0138	45.8227	66.7288	77.6651	74.8361	66.5073	78.9201	74.3466	76.2812	73.7826
chr12_108312283_108313514	-0.898916	5.37926	1.16737e-05	0.00635233	27.2504	23.4466	41.9624	41.8583	52.3045	38.464	37.9939	44.5441	48.5423	53.9809
chr14_20477420_20478138	-0.931388	3.80838	1.16532e-05	0.00635233	7.59884	8.87084	13.9109	14.7684	12.7396	14.3202	12.8856	18.6624	15.5542	17.6551
chr20_39983233_39983961	1.11155	2.40031	1.17776e-05	0.00637293	9.61548	9.04946	3.66503	4.10756	4.56763	4.50432	6.28447	4.14092	3.06557	2.96245
chr20_57157021_57157799	-1.15587	5.50856	1.1777e-05	0.00637293	24.1178	23.1326	49.0299	45.182	56.6776	45.8362	34.3967	40.0845	56.8769	72.8915
chr1_18914142_18914408	-2.27277	1.07248	1.18711e-05	0.00637393	0.613346	0.316425	2.28598	2.64901	1.9966	2.56341	1.64881	1.82152	2.22818	2.11068
chr7_50621905_50622698	-0.948867	4.64571	1.19114e-05	0.00637393	17.4428	12.0604	26.9487	26.4072	34.4311	22.9088	26.2764	29.245	24.8086	25.4638
chr7_136222805_136223194	-6.41742	0.191942	1.18826e-05	0.00637393	4.7554e-18	4.52326e-18	0.986299	0.974963	0.854078	1.54489	0.899671	1.29726	1.54044	0.680337
chr19_5140258_5141275	-0.87356	4.1192	1.18762e-05	0.00637393	11.0316	10.2377	21.495	19.4671	19.6864	15.3349	18.5334	22.1598	15.9994	16.7305
chr2_55119685_55120220	-1.89367	1.83895	1.19982e-05	0.00639924	0.821621	1.30753	4.58526	2.9239	3.99581	3.88649	2.27695	5.87043	3.4015	3.78645
chr16_55302478_55303216	-1.1135	2.88826	1.2025e-05	0.00639924	3.49665	4.13033	7.85027	9.79451	6.368	8.80435	7.17668	7.45232	7.61342	8.37983
chr7_111869191_111870052	-1.21038	2.63354	1.21199e-05	0.00641441	2.56011	3.37972	5.75055	6.05969	6.37149	7.47471	8.107	7.38476	6.26288	5.79863
chrX_4710609_4710997	1.55092	1.78379	1.20946e-05	0.00641441	4.67655	9.8302	1.87128	2.64507	2.37824	1.62233	3.9451	1.62191	2.96755	1.91883
chr15_29433119_29433290	2.98097	-0.503734	1.22862e-05	0.00648464	1.17619	2.74612	0	0.49799	0.28602	0.308743	0.015715	0.482041	0.0667014	0.169872
chr14_38051221_38051521	1.72191	0.909284	1.25635e-05	0.00661293	3.66144	4.56806	1.81173	1.57354	0.853421	2.06826	0.639658	0.899602	0.520426	1.23448
chr7_140048078_140048570	-0.954742	3.50956	1.26951e-05	0.00666157	7.8357	5.3824	14.0336	10.7524	11.6012	10.4254	11.6862	14.5016	12.4598	12.2511
chr17_40538414_40538774	-1.465	3.43165	1.27248e-05	0.00666157	3.5291	5.4315	12.6315	9.18133	12.6499	10.941	9.54456	7.87294	13.7511	18.3305
chr14_75286347_75286720	-1.27169	2.87867	1.27704e-05	0.00666735	2.13655	4.65918	9.76341	9.00608	6.74936	8.18529	5.76615	9.42584	6.31978	8.64868
chr1_58249815_58250861	-0.919019	3.67798	1.30871e-05	0.00676987	6.66371	8.41559	16.1255	12.7111	10.646	15.5605	14.7137	16.1608	11.7986	12.68
chr7_102969026_102969410	2.11017	0.231485	1.31069e-05	0.00676987	2.10814	3.50567	0.592586	0.88758	0.570297	0.823576	0.32835	1.04335	0.637465	0.0592474
chr10_10697796_10698086	2.72012	-0.463129	1.30936e-05	0.00676987	1.17188	2.60308	0.403579	0.394921	0	0.0964324	0.291293	0.477156	0.234971	0.262271
chr14_92322874_92323983	-1.37951	2.66665	1.30536e-05	0.00676987	3.5695	1.97964	6.55407	5.17144	5.22614	6.95631	5.595	8.98252	7.23131	9.3039
chr1_213381261_213381966	-1.19049	2.9251	1.33939e-05	0.00680435	4.3816	3.14716	7.64615	8.51186	7.13022	8.90536	5.34679	9.32684	9.14532	9.27253
chr5_58573223_58573494	2.04839	0.192787	1.34203e-05	0.00680435	2.39394	2.94348	0.385259	0.686389	0.282256	1.35431	0.588845	0.346946	0.638262	0.615542
chr8_2034442_2035351	-1.3354	2.74082	1.33308e-05	0.00680435	4.02759	1.99065	8.06107	6.84394	6.75129	6.43741	7.15253	5.20957	7.46612	9.74415
chr9_93673116_93673970	-1.07132	4.56066	1.32594e-05	0.00680435	12.625	13.0389	31.2505	24.5475	25.7705	24.7586	15.3019	24.7972	29.8478	29.9075
chr12_115870523_115871102	-1.62578	2.32984	1.34114e-05	0.00680435	1.02017	2.59492	3.54631	4.88539	5.89872	5.21355	6.7897	4.95894	5.47919	6.63771
chr12_117718518_117719052	-1.14405	3.07355	1.33448e-05	0.00680435	3.21957	5.2769	7.4364	9.0966	7.89085	8.58947	9.75315	10.8111	10.3386	8.53979
chr18_79672702_79673112	2.07526	0.492992	1.33539e-05	0.00680435	4.80006	2.15036	1.31596	0.983381	0.568855	0.398344	0.993587	0.435163	0.288371	1.26742
chr1_153203314_153203493	2.48463	-0.469594	1.36914e-05	0.00690677	1.30857	2.18274	0.191941	0.192308	0.381642	0.200646	0.165486	0.372553	0.319949	0.452737
chr4_8135384_8136182	-1.04051	3.91722	1.37127e-05	0.00690677	6.53332	10.0183	18.1076	12.7024	16.833	15.7535	12.6203	18.925	17.5429	18.5301
chr13_33182867_33183193	1.92843	0.216389	1.37295e-05	0.00690677	3.26474	1.97156	0.695558	0.48457	0.47392	0.401158	0.84911	0.839863	0.894601	0.518529
chr7_3490766_3491117	1.99102	0.0752669	1.40154e-05	0.00701453	2.51806	2.23365	0.491205	0.486617	0.474726	0.29838	0.837061	0.547877	0.816299	0.524378
chr15_63978793_63979661	-0.87196	5.06824	1.40163e-05	0.00701453	19.883	21.4825	32.5089	38.4436	38.7995	36.9407	28.9597	32.6287	37.2759	43.5794
chr5_90096533_90097144	1.12348	1.96171	1.41873e-05	0.00706349	6.33667	7.3894	3.58924	3.32989	2.66156	2.13354	3.06137	3.61093	2.11255	3.72589
chr10_86361105_86361603	-0.894435	4.69563	1.41689e-05	0.00706349	16.0801	15.4224	28.3435	25.2291	25.6733	28.0363	22.3915	26.2696	31.7463	35.9234
chrY_56870693_56871172	0.884196	2.89593	1.42805e-05	0.00709159	12.7551	11.1364	6.26082	5.8659	7.42293	5.31017	6.68958	6.54662	4.89312	6.52775
chr7_29022384_29022787	1.5529	0.740366	1.43647e-05	0.00711515	3.32181	3.40548	1.1938	1.07525	0.854166	1.22967	1.5502	0.905192	1.28514	0.680849
chr2_131807634_131808282	-1.11016	3.529	1.44031e-05	0.00711593	5.69932	6.3582	9.8194	11.7337	10.9337	10.9383	16.9541	12.6278	12.8573	14.1213
chr19_5524154_5524708	1.6494	0.851951	1.44657e-05	0.00712859	4.68267	3.01038	1.19087	1.57444	1.33358	1.12285	1.55877	0.901357	0.438732	1.23651
chr10_98373402_98374849	-0.942404	3.30505	1.45142e-05	0.00713432	6.73888	4.78399	10.7375	9.67865	10.1752	10.64	9.37177	12.0023	10.9563	10.7548
chr9_105591587_105591959	2.13788	0.188539	1.45973e-05	0.00715695	4.15126	1.41955	0.489688	0.787618	0.76307	0.507651	0.190473	0.545294	0.553411	0.80724
chr3_195570204_195571889	-0.79236	4.22274	1.4731e-05	0.00718603	14.1382	9.98041	20.5867	19.8554	19.7798	22.5193	19.846	19.5421	16.6296	20.8973
chr4_64271421_64272205	-0.891948	3.71006	1.47019e-05	0.00718603	7.43422	8.28455	13.3168	13.6923	15.5039	12.4743	13.8649	14.6635	13.6411	14.5485
chr14_39416952_39417487	-1.64025	2.09495	1.5496e-05	0.00752123	1.29136	1.75619	2.64764	5.38818	4.46998	5.01644	4.25002	4.03354	5.34297	5.30615
chr22_38927162_38927830	-1.13094	2.87517	1.54806e-05	0.00752123	3.0461	4.40419	7.54906	6.6429	8.56163	7.67033	7.31545	8.86346	6.96772	9.27911
chr5_172041107_172041691	-1.77449	1.63656	1.57043e-05	0.0075653	0.671599	1.29858	3.37824	3.22692	2.08687	4.31097	3.07847	4.07813	3.42112	2.80261
chr13_44300773_44301404	-0.993694	3.4394	1.56611e-05	0.0075653	6.60753	5.65127	11.5304	12.6226	10.2683	10.3252	9.39636	12.4529	13.1122	13.241
chr22_20536627_20537353	-0.968035	3.71946	1.56944e-05	0.0075653	6.81578	8.27285	15.921	15.2632	14.9319	16.0722	12.0125	12.4228	10.9921	15.8835
chr19_42024464_42025249	-0.728245	5.53334	1.58791e-05	0.00761154	30.2823	32.1604	45.2433	49.1004	56.4879	49.3217	44.6864	51.1946	48.8425	50.5129
chr20_35341620_35342421	-1.50987	2.17098	1.58763e-05	0.00761154	2.1738	1.36829	5.9827	4.69358	3.32333	4.08225	5.50732	6.68416	3.70233	4.93683
chr2_110101269_110101746	-1.03449	3.29056	1.59806e-05	0.0076412	5.21768	5.47697	10.8382	10.6623	11.9863	9.19892	10.0803	8.82068	10.7152	11.3813
chr20_44582340_44582827	-1.62453	2.26888	1.61221e-05	0.0076805	1.88694	1.64116	6.68333	5.67759	4.27668	4.49224	2.59634	6.2907	5.40455	6.19277
chrX_129843332_129844324	-0.878178	3.99423	1.61423e-05	0.0076805	8.7098	10.6425	16.6013	17.5097	18.7366	19.0386	15.9268	18.4512	16.4936	13.8086
chr2_110800688_110801484	-1.12704	3.28541	1.62836e-05	0.00772872	3.3982	6.58776	10.838	10.2687	10.4612	9.91936	7.80869	11.7215	11.7623	11.2914
chr1_9238225_9238535	-1.56123	2.27097	1.63896e-05	0.00775997	1.89381	1.78328	6.17719	5.97405	5.42237	4.90588	2.87761	5.81704	3.77573	6.64553
chr17_26877252_26877596	0.903961	3.70904	1.65383e-05	0.00781123	21.9093	20.7622	10.1316	12.8235	10.7462	9.40259	14.6274	13.3066	8.29496	8.33842
chr18_46262900_46263107	2.5299	-0.484762	1.66284e-05	0.00783463	2.03053	1.50494	0.402632	0.394424	0.381793	0.0961066	0.293052	0.475481	0.0638201	0.166225
chr8_20785684_20786669	-1.18932	4.58799	1.6673e-05	0.0078365	11.686	12.5878	24.8538	22.8793	27.4831	21.7816	18.3385	24.5145	34.9529	36.1132
chr15_43879556_43880293	-0.916164	4.76363	1.67445e-05	0.007851	17.79	14.8506	28.7376	28.4609	34.8091	26.2891	24.1363	26.4477	30.3796	34.9374
chr22_18992134_18992869	1.23744	1.52313	1.68048e-05	0.00786022	5.66433	4.90777	2.38974	2.05249	2.09262	1.20992	2.05083	2.79001	1.89669	2.57367
chr12_47870018_47870869	-0.891561	4.27801	1.7034e-05	0.00794816	12.137	11.4219	22.3815	20.0488	21.4924	22.721	15.4045	20.0926	23.9792	20.5344
chr2_210546864_210547189	-2.27931	1.27319	1.72751e-05	0.00804124	0.485131	0.587832	1.96965	2.84117	2.85588	2.45203	1.6695	3.05737	1.96333	3.3822
chr1_116164609_116164895	-2.50817	1.28	1.7586e-05	0.00814672	0.475957	0.448292	2.99013	2.64196	1.99434	1.62003	1.25801	3.53831	2.87423	3.47277
chr7_23744886_23745307	1.80104	0.351318	1.75542e-05	0.00814672	2.9856	2.53488	0.690508	0.984102	0.56906	1.34758	0.862407	0.534369	0.457552	0.606007
chr15_50710621_50710949	-1.54849	1.79789	1.77023e-05	0.00818094	1.1282	1.46519	3.2682	3.91542	3.23201	3.68136	3.92338	4.53964	3.32479	3.51887
chr16_87375662_87376189	-1.36975	2.40827	1.77742e-05	0.00819461	2.22093	2.36532	6.67337	6.06766	3.51195	6.86533	5.55129	4.57623	5.71695	6.72103
chrY_10799421_10799725	0.954301	2.75398	1.78605e-05	0.00821477	11.5066	10.8288	6.27212	5.18088	5.61201	3.66335	6.65508	7.13332	5.23299	4.46942
chr2_39720437_39720655	2.71785	-0.549354	1.82097e-05	0.00835424	2.3168	1.23114	0.511627	0.395823	0	0.0970212	0.41248	0.17594	0.237092	0.168855
chr2_108933622_108934277	-1.16165	3.18351	1.82502e-05	0.00835424	3.53221	5.57642	9.03699	8.20707	11.1303	8.48199	8.07716	10.7969	10.9693	11.4823
chr14_104424371_104425041	-1.25687	3.29153	1.8493e-05	0.00844533	3.23425	6.00183	8.2272	10.563	13.1297	11.5659	8.23811	10.7832	9.34391	13.1675
chr1_54396904_54397642	-1.053	3.94294	1.86975e-05	0.00849855	9.58271	7.29892	16.9041	16.4313	17.023	12.465	12.3378	20.133	16.8982	21.1974
chr17_38874852_38875411	-1.33177	3.23851	1.86552e-05	0.00849855	3.66881	4.85716	9.73542	8.20483	10.557	8.17063	7.09328	11.5378	11.6051	15.3231
chr20_36202838_36203155	1.36719	1.2325	1.87417e-05	0.00849864	4.87515	4.16742	1.78987	1.86199	1.80869	1.84358	1.34475	1.36112	0.917822	2.41684
chr22_25148143_25148831	-0.962357	3.51487	1.88632e-05	0.0085337	6.92993	6.23798	13.3308	9.57315	13.2209	12.0711	10.4059	12.7247	12.3787	14.2143
chr20_31060274_31061538	0.685228	5.39577	1.89551e-05	0.00855525	67.7482	56.961	31.5092	36.0905	34.5167	40.5279	42.4117	45.787	34.5628	31.6211
chr15_64893828_64894532	-0.93618	4.22172	1.91081e-05	0.0086042	9.66198	12.267	24.7865	22.8964	20.9221	19.335	15.2524	19.9124	16.0685	22.2285
chr2_230398552_230399224	-1.2743	3.68874	1.92704e-05	0.00861704	4.94639	7.21243	10.3112	14.0845	14.9319	10.8291	10.8688	15.7814	17.1717	18.5588
chr19_46739159_46739880	-0.943019	4.87785	1.92021e-05	0.00861704	18.8943	15.8876	35.0177	32.8664	29.0011	26.592	25.1684	29.4961	32.9162	44.1398
chr20_4601560_4602283	-0.894327	4.43069	1.92492e-05	0.00861704	12.7842	13.3339	21.5703	22.7887	26.8208	19.8394	20.612	22.5849	23.3982	27.6201
chr10_86665912_86666236	-0.814917	4.47392	1.93263e-05	0.00862208	14.5027	13.7927	21.9676	21.4144	22.7265	25.2775	22.9217	22.0238	27.8683	25.7513
chrY_10925259_10925782	0.945485	2.7301	1.94635e-05	0.00866326	10.2738	11.5439	3.74809	6.66289	5.51687	6.55822	5.67866	5.52643	4.66528	5.10233
chr3_50442878_50443674	-0.961869	4.35779	1.95561e-05	0.00866822	10.7584	13.0151	20.9752	27.1079	22.1572	21.0739	15.4178	23.1502	22.2878	25.1424
chr17_50763807_50763958	2.29227	-0.261504	1.95644e-05	0.00866822	1.61593	2.33983	0.396415	0.391153	0.284267	0.515151	0.432427	0.36406	0.573956	0.0685508
chr3_195907511_195908758	-0.7919	4.02705	1.97628e-05	0.00873611	9.03556	11.8181	19.0017	16.9198	14.6413	19.8594	17.6504	18.4484	15.1298	17.8082
chr2_46849729_46850225	-1.56279	1.80894	1.986e-05	0.00875252	1.83762	0.789733	4.28365	4.21217	2.9452	3.78466	3.37654	3.39364	4.06345	3.5179
chr22_38882093_38882847	-1.32361	2.65508	1.99151e-05	0.00875252	2.99129	2.67811	8.87542	5.6645	5.60787	4.58396	6.15408	9.55115	7.31435	6.69503
chr22_50170691_50171752	-0.928421	3.68517	1.99359e-05	0.00875252	6.9678	8.13007	11.9156	12.3179	11.9795	12.9892	14.5731	17.4672	14.3662	14.8183
chr13_113838722_113838923	1.22809	1.48897	2.01026e-05	0.00880572	5.65629	4.61825	2.6995	2.05331	1.70988	1.83495	1.91274	2.89016	2.14919	1.47083
chr9_131889759_131890307	-1.5978	2.30284	2.02748e-05	0.00886107	0.722526	2.86385	6.17454	4.9851	4.75354	5.62843	3.58275	5.62386	4.50496	7.45588
chr10_71143166_71143857	-1.14083	2.91359	2.03618e-05	0.00887897	4.97818	2.72903	9.25779	7.5277	6.36764	7.15321	8.30873	8.01305	9.47112	8.5563
chr10_23461335_23462094	-1.00745	3.47318	2.06036e-05	0.00896417	4.94898	7.35797	11.1266	11.0483	13.5075	13.3076	13.2433	11.6074	11.4986	10.0234
chr18_48797777_48798610	-0.791103	4.6636	2.07238e-05	0.00899623	17.4828	15.2884	29.9451	28.368	26.9114	29.3724	30.4547	22.0056	23.4521	26.7052
chr17_82124164_82124421	2.18579	-0.0139269	2.08109e-05	0.00901378	2.80864	1.95814	0.390585	0.287813	0.47551	0.510994	0.70016	0.159664	0.912332	0.43504
chr17_77146990_77147223	2.11445	-0.100582	2.09018e-05	0.00903289	2.6429	1.66802	0.184696	0.590185	0.668484	0.511859	0.443301	0.556655	0.477962	0.248252
chr11_27075729_27077113	-0.994083	3.17481	2.12596e-05	0.00914661	5.65212	4.47357	8.9381	9.19157	10.2727	12.1917	9.77219	9.58132	8.39177	8.88944
chr16_66092335_66092762	1.85549	0.934809	2.12326e-05	0.00914661	6.94986	2.03892	1.91704	1.27363	1.14144	1.22753	0.905341	0.513385	0.940529	1.42334
chr13_28100048_28101100	-1.27697	2.61556	2.14741e-05	0.00921833	3.5762	2.12287	6.96142	7.04618	6.3717	7.99189	5.44532	6.06669	4.56245	8.32056
chr1_113798920_113799351	1.6819	0.607526	2.15851e-05	0.00924546	4.19372	2.28117	1.20067	1.17906	0.759343	0.813317	1.01539	1.21059	0.954552	0.502038
chr11_27233689_27234733	-1.13926	3.23323	2.22037e-05	0.00948937	4.74206	4.88652	14.1587	9.97571	8.36517	7.96555	8.93651	14.4471	8.46527	9.50854
chr5_176365162_176366318	-0.929798	3.71214	2.22623e-05	0.00949344	8.1885	7.2779	14.7193	15.0673	13.9795	12.5768	10.2951	15.5961	14.684	15.3501
chr12_106461665_106462328	-1.10437	2.82658	2.23129e-05	0.00949405	3.93273	3.42321	6.44503	6.74307	7.03642	7.25994	8.71045	7.45864	7.70138	9.19556
chr7_713379_714313	1.0657	1.99914	2.24905e-05	0.00954858	8.00134	5.82062	2.46596	2.5351	3.3304	3.58584	2.79641	3.22232	3.59253	3.44621
chr3_11581827_11582960	-0.966075	3.58234	2.26556e-05	0.00957657	7.54785	6.249	15.0305	12.8131	13.8866	13.9196	9.56141	15.6131	11.2461	10.9951
chr7_70097622_70098050	-1.68177	2.54091	2.26179e-05	0.00957657	1.62115	2.48258	5.9557	6.06179	9.33128	4.07083	4.45541	9.37606	6.35041	4.99442
chr2_157874346_157874611	-1.32985	2.32571	2.28726e-05	0.00962464	2.3603	2.08551	7.38902	5.57738	5.13534	4.80103	4.28222	6.85481	4.09793	4.83363
chr10_79023882_79024800	-0.852434	4.41773	2.29383e-05	0.00962464	12.0194	14.4977	26.9688	19.8473	20.5379	19.5323	20.7522	25.096	26.0379	24.9587
chr17_21165947_21166410	-1.48834	1.88864	2.29883e-05	0.00962464	1.5713	1.34497	4.07547	3.61552	3.89986	3.98917	2.69633	4.8161	4.05552	4.05682
chr18_46542456_46542962	-1.8039	1.55877	2.30184e-05	0.00962464	0.374529	1.41994	2.77179	3.52702	2.56551	3.06677	3.47523	3.22377	2.52125	3.72212
chr20_32474938_32476107	-0.900716	6.29047	2.28598e-05	0.00962464	45.7309	49.5047	80.1621	84.1163	100.99	78.8917	67.1982	72.5675	97.2314	96.3729
chr11_112658308_112659209	-0.856281	4.7531	2.32868e-05	0.00971582	17.9543	15.5861	23.9467	29.4419	29.9553	28.0337	35.5254	29.7897	29.9032	25.1882
chr8_125289047_125289680	-1.15196	3.35124	2.34148e-05	0.0097272	4.00725	6.31559	9.82952	9.67621	9.31646	8.78463	11.0885	15.1775	10.6262	14.1445
chr14_57561805_57562333	-3.41584	0.729384	2.33969e-05	0.0097272	0.010982	0.278904	1.37794	1.36309	0.850514	1.52937	1.34669	2.62604	1.7522	2.69476
chr6_1767400_1768040	-1.21656	2.36253	2.36161e-05	0.00977289	2.23197	2.65122	6.57679	5.97127	4.84856	5.73045	4.98379	6.18824	4.09569	5.4629
chr20_4749431_4749694	2.30843	-0.267809	2.36259e-05	0.00977289	1.61593	2.33983	0.396546	0.59334	0.28429	0.19824	0.173469	0.769452	0.312336	0.253891
chr19_3950960_3951930	-0.966803	4.4273	2.36853e-05	0.00977651	13.8447	11.1483	25.7673	19.8465	25.3926	22.405	22.3396	17.0121	24.8359	28.3298
chr3_49805241_49805744	-1.14427	3.30336	2.38761e-05	0.00980881	6.25014	3.90709	11.6399	9.38301	10.5561	10.0215	8.0961	9.47321	11.0346	15.0466
chr10_17987465_17987616	2.52208	-0.62664	2.38906e-05	0.00980881	1.72164	1.35127	0.194372	0.294516	0.38234	0.097026	0.288099	0.37789	0.15048	0.168869
chr19_52533803_52534329	-1.61565	2.13745	2.39159e-05	0.00980881	1.5857	1.62845	6.49202	4.29931	4.08741	5.42891	2.58416	4.31426	5.66544	4.84895
chr20_48619362_48621218	-0.699121	5.75994	2.39989e-05	0.00982202	41.421	33.2442	56.4909	54.8684	58.0053	54.6394	59.2365	53.575	63.0528	61.8934
chr5_49660719_49661187	0.695704	6.01421	2.40792e-05	0.00983405	90.1821	101.837	46.4267	58.0031	58.2912	70.5237	59.955	64.2199	48.1033	49.7843
chr2_43110442_43110944	-1.25173	2.58897	2.41428e-05	0.00983922	3.13776	2.53962	7.36728	5.46969	5.41803	6.13411	4.59818	8.61744	6.34861	7.69331
chr5_120347620_120348006	1.67414	0.550303	2.42551e-05	0.00986418	2.85983	3.24687	0.580567	0.979512	0.567757	0.919524	1.52417	1.31361	0.702129	0.783685
chr4_26355940_26356446	-1.82942	1.96152	2.46059e-05	0.00993005	0.688878	1.72279	3.86692	2.82213	2.46601	5.95568	3.81562	5.66283	4.94802	4.13904
chr17_15341094_15341963	-0.903715	3.72198	2.46227e-05	0.00993005	6.82543	8.85627	14.1174	14.281	14.3604	15.044	15.8645	15.1284	13.3988	10.8949
chr18_36411788_36412225	-1.59909	2.19022	2.45235e-05	0.00993005	2.30831	1.08883	5.27166	3.70526	4.94612	6.77281	5.65081	3.2701	3.94467	5.83966
chrX_4147101_4147519	1.69279	1.04499	2.45835e-05	0.00993005	5.76852	3.32068	1.184	1.17006	1.14005	2.06294	0.511573	2.65927	0.931722	1.04031
chr6_3377533_3378198	-1.87411	1.82429	2.4811e-05	0.00994369	1.10605	1.04166	4.89146	2.43006	3.70928	4.71721	5.0261	4.1528	3.48484	2.15583
chr7_128094226_128094787	-1.74296	2.04518	2.47115e-05	0.00994369	1.98818	0.794657	5.48443	2.82034	4.56616	3.15494	4.10452	4.13221	5.02059	6.12847
chrX_72126196_72126931	0.841499	2.98277	2.47946e-05	0.00994369	14.766	10.2791	7.36408	6.55265	6.2761	5.926	5.58765	7.95086	6.91217	6.51813
chr1_74362883_74363725	-0.912467	4.40381	2.49712e-05	0.00998717	11.5445	13.7584	18.974	24.4572	23.9652	18.5063	20.463	28.1646	23.4814	24.3381
chr1_204450492_204451472	-1.03822	5.20551	2.55902e-05	0.010169	22.8265	18.4149	38.2838	41.5714	49.549	34.7806	28.1169	34.9292	44.0261	50.1981
chr9_127452719_127453094	-0.932199	3.85002	2.55937e-05	0.010169	7.75835	9.16552	14.8092	15.3558	18.9302	14.4211	13.6088	16.6047	12.8236	17.2043
chr10_94133239_94133738	-1.03317	3.8596	2.56363e-05	0.010169	8.95973	7.14432	14.7077	17.3188	17.9772	13.4954	11.0346	15.577	17.2302	17.7361
chr11_72940475_72940783	-2.69876	1.21738	2.56181e-05	0.010169	0.465846	0.308622	3.09617	2.0477	1.51664	2.97449	1.39122	1.71516	3.4636	3.2945
chr1_154427236_154428013	-1.19516	4.73001	2.57023e-05	0.0101743	12.6371	14.0653	30.8347	22.8743	32.4297	23.8277	18.2136	29.0459	35.0882	41.2346
chr7_100465697_100466227	-1.16281	3.83255	2.59812e-05	0.0102636	5.43716	8.97248	13.9077	12.7047	18.6443	15.243	15.469	12.5039	19.2377	15.8678
chr6_89675960_89676669	-1.39134	2.33177	2.60754e-05	0.0102798	2.20893	2.07991	5.5666	4.2938	4.94426	7.38683	4.28377	7.51706	4.01579	5.37426
chr6_92691011_92691568	-1.16804	3.38789	2.61562e-05	0.0102907	4.16087	6.31992	8.32297	9.08519	13.9856	12.1791	13.0839	11.7087	11.5874	10.5653
chr2_69123059_69123694	-1.09807	3.51454	2.62698e-05	0.0102934	6.00108	6.07439	12.427	11.6361	11.6961	8.98507	10.2658	15.2469	11.2519	17.5174
chr22_48837192_48837690	1.38195	1.05296	2.6247e-05	0.0102934	3.80248	4.13943	1.48895	1.56712	1.1392	2.05912	0.926758	2.15535	1.17761	1.12752
chr10_118103294_118103456	2.40819	-0.53614	2.65431e-05	0.0103795	1.87217	1.35724	0.192506	0.394454	0.381805	0.201001	0.164331	0.37379	0.0638651	0.453989
chr17_21923652_21923940	1.03865	2.38684	2.67005e-05	0.0104199	8.07712	9.75511	3.56323	3.81055	4.94976	3.77859	5.32797	5.3776	3.31003	3.32379
chr17_17376224_17377018	-1.08025	2.96379	2.6784e-05	0.0104314	4.40614	3.86751	8.44915	8.11682	7.79727	10.1415	5.77542	8.57181	7.84812	10.0768
chr1_152005400_152005737	-1.1304	3.03394	2.6919e-05	0.0104316	4.11279	4.29235	11.1604	8.60613	9.13096	6.53086	6.35237	10.5349	8.56681	9.5296
chr5_154176230_154176505	-3.05178	0.893712	2.69463e-05	0.0104316	0.0160135	0.417052	1.67882	1.95669	2.28592	1.52515	1.22672	3.0967	0.909602	2.67886
chr20_34895979_34896437	-1.14878	2.91658	2.69227e-05	0.0104316	3.94225	3.71122	9.35823	7.33066	7.70255	6.43165	6.05269	9.32836	9.55163	8.91492
chr9_126663780_126664249	-1.28311	3.16959	2.70881e-05	0.0104446	2.61562	5.69057	9.439	8.10882	8.27058	8.99697	9.21038	9.01709	12.9069	12.1095
chr10_17250783_17251001	2.07448	-0.125509	2.70418e-05	0.0104446	2.63545	1.52547	0.601467	0.388783	0.37959	0.406276	0.313772	0.456722	0.47821	0.628239
chr3_147384712_147384931	2.48084	-0.336323	2.71786e-05	0.0104488	1.17619	2.74612	0.39937	0.191358	0.381125	0.62377	0.299201	0.0727524	0.229811	0.448766
chr18_28682231_28682466	2.48441	-0.515047	2.72072e-05	0.0104488	1.87974	1.49915	0.297258	0.293356	0.381817	0.30681	0.0186503	0.578057	0.23395	0.0734389
chr17_75693319_75694214	-0.917665	4.55456	2.72863e-05	0.0104584	13.4223	14.6611	25.2578	21.9992	27.4844	22.8101	19.3387	26.3784	29.8513	29.3781
chr11_82992062_82992879	-1.12314	2.7779	2.74622e-05	0.0104971	3.33105	3.69326	7.35427	7.23738	6.75101	6.84931	5.6086	8.12257	6.89697	9.74157
chr14_99737157_99738192	-1.30531	4.79639	2.74961e-05	0.0104971	12.3224	13.7682	40.6135	25.0278	35.3785	25.0555	17.7891	24.308	36.9908	41.2217
chr6_27139071_27140151	-1.00455	3.1167	2.75892e-05	0.0105119	4.14243	5.44952	10.0477	9.39064	8.93905	11.7829	8.62909	8.65018	7.26895	9.61129
chr10_119922125_119922275	2.52355	-0.57736	2.77948e-05	0.0105694	2.01487	1.22092	0.404392	0.0931276	0.189357	0.20176	0.414467	0.0770499	0.23597	0.456675
chr5_174306294_174306766	-1.18679	3.16019	2.81168e-05	0.0106499	4.7217	4.16375	14.2667	9.09307	9.12872	7.35028	8.35709	9.2999	7.5053	12.6495
chr15_68795020_68795860	-1.17442	3.43255	2.80643e-05	0.0106499	5.97222	4.91418	12.232	15.0803	12.6504	11.3536	7.54462	14.5094	11.6624	8.68777
chr12_64733708_64734744	-1.0879	4.42303	2.8333e-05	0.0107108	9.0589	13.8695	21.969	19.0618	24.9165	22.4047	18.7429	21.3758	25.3941	33.2131
chr3_49213318_49213881	1.6249	0.862692	2.84826e-05	0.0107274	3.04976	4.5486	1.50091	1.17337	1.14137	1.2273	1.43102	0.513055	0.687816	1.79882
chr12_8579466_8580188	-1.44227	2.56332	2.84878e-05	0.0107274	1.93873	2.92518	5.45108	6.55459	6.37231	5.72147	10.1821	6.91907	5.29464	4.81416
chr3_103808212_103808523	2.01328	0.0634822	2.85955e-05	0.010747	1.93393	2.78196	0.284286	0.890029	0.37871	0.403607	0.835454	0.4494	0.470729	0.715592
chr3_42451602_42452278	-1.00649	3.45234	2.8679e-05	0.0107574	7.51085	4.79702	11.0278	11.8355	13.4127	11.4564	8.97135	12.1707	12.2251	12.614
chr1_94955633_94956392	-1.01079	4.65185	2.89307e-05	0.0108308	12.5001	15.8243	29.7443	29.5439	19.6777	22.2928	20.7989	31.1001	31.9906	34.2427
chr1_93810411_93810685	1.9744	0.00189517	2.92848e-05	0.0109	2.06954	2.35935	0.597196	0.588016	0.282853	0.827066	0.186117	0.750826	0.472194	0.526602
chr11_2813460_2813904	-1.41642	2.20081	2.92589e-05	0.0109	2.04474	1.78927	6.48761	4.29769	3.51399	5.32305	4.95826	3.7424	5.41387	5.5682
chr18_50657124_50657433	-1.34623	2.55673	2.9225e-05	0.0109	1.94775	3.212	5.55278	6.25932	4.84594	6.03184	4.87579	7.1096	6.75754	9.13977
chr5_164119866_164120106	1.8872	0.372087	2.93872e-05	0.0109171	2.408	3.37401	1.31794	0.482466	0.47309	0.190778	0.989795	0.831201	0.7994	0.88958
chr17_49752234_49753006	-1.56456	2.0937	2.94547e-05	0.0109211	1.72913	1.49306	3.25378	4.39969	5.13876	5.742	3.41658	4.98285	5.50758	3.85755
chr1_180522119_180522513	1.15669	2.0285	2.95707e-05	0.0109431	9.23265	5.54785	3.99358	3.72481	3.04344	2.65079	1.97283	3.89291	3.34444	2.44258
chr2_136361628_136361897	2.34934	-0.119956	2.98182e-05	0.0109801	2.65689	1.95328	0.921077	0.189264	0.379987	0.0930113	0.309943	0.661714	0.656542	0.157553
chr2_144495343_144496051	1.52637	1.07112	2.97333e-05	0.0109801	5.30723	3.31168	1.38719	1.76786	1.23533	2.06025	1.8503	0.696098	1.34785	1.03658
chr3_128383117_128383971	-0.716711	4.66857	2.98635e-05	0.0109801	17.1905	17.1951	24.6521	28.2702	25.2934	26.4997	27.2841	26.2749	29.1191	28.6568
chr17_50443543_50444041	-1.37511	2.21585	2.9898e-05	0.0109801	1.90659	2.06793	4.15819	5.08754	3.41842	5.32253	4.54415	6.58435	5.73941	4.75267
chr9_114264112_114264441	-1.61776	1.85563	3.00949e-05	0.0110083	1.27114	1.33129	4.07702	3.02274	3.80463	3.47171	3.24617	4.15117	3.15548	5.79037
chr12_52391638_52392014	-1.87347	2.43612	3.01458e-05	0.0110083	1.59236	1.77041	8.08396	4.5858	5.13327	5.00242	2.75324	4.38318	8.47921	8.79133
chr14_105472663_105472903	-2.2469	3.0583	3.00589e-05	0.0110083	0.882585	3.15971	9.7441	5.25914	12.7524	7.66029	3.51355	8.17918	12.8347	14.7169
chr5_1067474_1068235	-1.08667	3.19102	3.03891e-05	0.0110763	5.63897	4.0398	11.2475	10.8632	7.88927	7.86423	11.8985	12.3907	8.63095	8.17182
chr8_123024081_123024781	-0.891379	3.72315	3.05203e-05	0.0110899	8.19714	7.71494	12.214	15.7546	12.0742	12.3709	14.581	15.5018	13.8001	16.6865
chr15_68729525_68731012	-1.04028	4.36242	3.05413e-05	0.0110899	10.8992	11.8453	22.1737	18.0834	22.0617	24.7689	16.2839	19.0601	25.7234	30.648
chr6_60678301_60678585	2.47993	-0.56154	3.07489e-05	0.0111443	2.01487	1.22092	0.298008	0.394942	0.0932333	0.0964463	0.162988	0.477227	0.148762	0.455456
chr20_35368468_35369154	-0.988204	3.03024	3.08591e-05	0.0111633	4.87947	4.31188	8.64633	8.70526	7.6057	9.31358	6.91613	9.31642	9.13433	9.89028
chr17_41777085_41777687	-0.880229	4.00585	3.11729e-05	0.0112557	9.47678	10.0698	17.0008	19.5707	18.4507	18.5243	13.4924	15.2838	17.2932	17.8095
chr4_56879033_56879400	2.1713	0.0644654	3.12329e-05	0.0112564	1.7959	3.20539	0.493042	0.58824	0.475109	0.194743	0.705468	1.05484	0.133791	0.622417
chr17_48503387_48504244	-0.695642	4.99997	3.1478e-05	0.0113236	22.074	21.7935	32.1159	34.6261	30.2366	32.4332	40.4985	34.029	33.1433	35.3532
chr7_30240341_30241016	-0.910096	3.65396	3.2446e-05	0.0116501	9.23992	5.83871	15.6265	15.3649	11.599	13.402	10.7143	15.3238	13.0054	12.9499
chr22_44576817_44576988	2.30012	-0.221611	3.27859e-05	0.0117318	2.49138	1.66314	0.924054	0.290148	0.284137	0.514632	0.434118	0.463269	0.225315	0.0679794
chrX_96791602_96792028	-2.23337	1.03896	3.2795e-05	0.0117318	0.475957	0.448292	1.87809	2.25187	2.09276	1.62615	2.04922	2.30682	2.23121	2.39003
chr10_90650811_90651257	-1.47302	2.35399	3.29683e-05	0.011772	1.47478	2.61834	6.67708	3.8985	5.70756	3.86995	4.98564	5.43024	6.78218	6.45538
chr22_37910845_37911501	-0.873274	3.67803	3.30526e-05	0.0117803	6.36618	9.13878	16.2263	14.8726	12.7418	14.3266	11.8601	13.081	12.9228	13.3935
chr17_37104583_37104938	1.87858	0.441451	3.36243e-05	0.011962	3.15436	2.96974	0.276582	1.28476	0.5687	1.34577	0.475731	1.22563	0.710113	0.416946
chr1_27577620_27577860	-1.63692	1.87449	3.41378e-05	0.0121026	1.69663	0.926277	5.19375	5.00181	2.2759	3.78196	3.79999	4.3397	3.72761	3.23991
chr19_7668913_7669106	2.36857	-0.473077	3.41449e-05	0.0121026	1.59236	1.77041	0.506863	0.393616	0	0.305916	0.166659	0.371307	0.318803	0.355024
chr3_12954832_12955746	-1.927	4.21592	3.43841e-05	0.0121651	6.74291	4.92892	23.3795	15.6342	23.3009	20.1529	7.47539	13.8651	23.8157	41.4202
chr2_108383647_108383835	2.52439	-0.627438	3.44633e-05	0.0121708	1.86421	1.2154	0.299479	0.395837	0.382342	0.202177	0.160548	0.0778426	0.150492	0.264363
chr3_7166375_7166854	-1.13556	3.08772	3.47326e-05	0.0122435	3.82196	4.8617	10.3508	10.671	8.36732	8.27989	5.79191	9.49582	8.80288	11.4055
chr7_112890641_112891011	2.3249	0.228483	3.50284e-05	0.0123253	4.76447	1.43045	0.69994	0.386173	0.667114	0.508446	1.08896	0.155688	0.214787	0.90553
chr3_69484520_69485542	-0.954335	3.27679	3.51695e-05	0.0123525	5.07723	6.05353	9.93602	8.49967	10.5569	11.1562	8.94107	11.5374	9.83171	12.2786
chr18_56321177_56321733	-2.49109	1.03421	3.53638e-05	0.0123982	0.601767	0.174635	1.8779	1.55571	2.09272	2.04281	2.45154	3.17927	2.39792	1.37809
chr22_46829880_46830774	-0.949853	3.23794	3.5498e-05	0.0124227	6.72179	4.20463	10.5415	10.6649	7.98414	9.61326	10.7755	10.137	9.35264	11.5675
chr9_125549685_125550416	-1.14212	2.99663	3.56446e-05	0.0124514	4.40151	3.72331	7.84299	7.91844	10.276	9.21136	8.32573	10.4458	5.34363	9.444
chr10_75202645_75203224	-1.16013	2.75147	3.57235e-05	0.0124565	3.32181	3.40548	9.57417	6.44998	5.89292	7.36617	6.58996	5.67942	6.89939	9.29469
chr14_68232451_68233082	1.07359	1.68897	3.58922e-05	0.0124927	5.52538	5.48399	2.4808	2.74237	2.47317	2.66091	2.48265	2.76995	1.71669	2.73989
chr4_149161006_149161611	-1.24846	2.3898	3.61806e-05	0.0125705	2.52407	2.37653	5.36141	5.97007	4.08468	7.59108	4.98874	5.42839	5.72007	5.5503
chr6_15115572_15115890	1.99741	-0.178951	3.66031e-05	0.0126944	2.18883	1.65267	0.602195	0.590662	0.283569	0.512371	0.312611	0.457728	0.479239	0.343177
chr3_128236427_128237081	-1.58408	1.7484	3.68649e-05	0.0127623	0.834149	1.59017	3.37235	3.12474	3.42379	2.95699	4.18815	4.4495	3.00039	3.88734
chr1_33972889_33973410	-1.25796	3.48686	3.71275e-05	0.0128302	5.5181	5.19412	12.3277	10.8504	13.4115	10.8366	6.98026	12.1641	12.6199	18.5026
chr1_25549287_25549945	-1.11396	3.33942	3.75023e-05	0.0129366	4.76326	5.75574	14.1481	9.77507	10.1744	11.6671	10.3755	7.04127	10.628	13.6994
chr3_182912311_182912830	-3.92001	0.392729	3.80594e-05	0.0130588	0.00565334	0.141336	0.876734	0.971291	0.948575	1.32917	1.70524	1.38206	1.27098	1.88341
chr14_92692770_92693203	-1.68366	2.06351	3.79557e-05	0.0130588	1.28499	1.61438	5.99068	3.21485	5.33025	4.81055	2.57734	3.84648	5.18271	4.76511
chr17_43417199_43418319	-1.12744	3.627	3.80539e-05	0.0130588	4.80465	7.93666	11.2166	11.5335	14.5523	14.8421	11.8555	11.4042	13.1665	18.4811
chr3_123412792_123413100	-1.6074	2.36773	3.81844e-05	0.0130785	0.875696	2.87272	5.96748	3.99652	5.51626	4.59218	4.43087	5.42799	6.86067	7.71836
chr5_56330854_56331448	-1.23574	2.50623	3.8457e-05	0.0131486	1.95199	3.35559	5.65711	6.06423	5.80088	6.55087	7.79758	5.60599	4.32784	6.89145
chr1_23919908_23920522	-1.07958	3.96672	3.8862e-05	0.0131962	7.14598	9.5922	14.7004	12.5045	22.5465	14.8265	16.3551	19.1042	16.8148	18.6123
chr1_56374235_56375482	-1.16247	3.06296	3.88662e-05	0.0131962	4.55941	3.87134	7.83887	9.6876	7.70032	7.55969	6.78213	13.6308	8.56324	10.4222
chr7_42236239_42238044	-0.718962	4.42209	3.88697e-05	0.0131962	14.047	14.8147	22.5717	26.5173	19.967	24.357	22.6196	25.7482	18.6084	22.3855
chr8_141413121_141413325	-1.34559	2.43069	3.88294e-05	0.0131962	3.24309	1.54255	7.07623	6.26428	5.42015	4.48745	4.0168	6.74675	6.36601	5.72611
chr3_12681942_12682867	-1.03503	3.74989	3.91585e-05	0.0132246	5.89826	8.837	13.8139	12.8062	12.8356	16.1729	16.1603	11.2079	17.7278	15.3442
chr3_71423266_71423879	-1.0201	3.54844	3.9045e-05	0.0132246	4.80695	8.0824	11.4225	11.7333	11.1241	10.9379	11.8379	14.402	14.6248	14.5664
chr12_30980898_30981707	-1.07186	3.54419	3.91294e-05	0.0132246	5.25447	7.21993	15.3339	11.0455	13.6013	12.1721	10.6982	9.54616	11.8113	16.5305
chr14_57889162_57889674	-1.00457	3.32135	3.92529e-05	0.0132333	4.77575	6.33629	10.6354	8.00662	9.88891	12.4923	9.94391	10.1275	11.6785	12.8983
chr2_111031450_111032396	-1.02487	3.01806	3.95093e-05	0.0132418	4.57258	4.30439	8.74747	7.52439	8.65464	7.35578	8.46882	11.5721	7.27784	9.71187
chr6_143140804_143141218	-2.06006	1.99368	3.95524e-05	0.0132418	1.38752	0.773045	4.77683	3.21613	4.47116	2.63897	2.29264	4.23041	5.02482	7.6808
chr11_16892877_16893594	-1.60892	2.00075	3.95352e-05	0.0132418	1.99754	0.936896	3.15667	3.31536	4.47142	5.22816	5.06025	5.94523	3.22576	3.95533
chr22_43789289_43789938	-1.46747	2.18713	3.95159e-05	0.0132418	1.16735	2.4602	4.76635	4.59435	3.5141	6.15196	3.56712	5.73263	4.35344	6.38497
chr1_175750485_175751185	-1.35399	2.64486	3.98336e-05	0.0133129	2.83921	2.67314	5.44708	5.86183	7.80239	4.68729	5.73174	9.45791	5.93632	8.94672
chr1_47491264_47491903	-0.900492	4.35916	3.99174e-05	0.0133179	11.23	13.4611	23.6745	19.2609	24.4422	15.9424	21.8912	24.5453	23.1678	23.6333
chr18_77842777_77843004	2.10887	-0.0176136	4.0064e-05	0.0133437	3.09094	1.53855	0.599068	0.387773	0.860777	0.722352	0.317634	0.553235	0.303147	0.246159
chr4_2794067_2794912	-0.872892	4.12671	4.02723e-05	0.013355	11.187	10.2397	19.5933	16.3267	20.6385	19.0318	14.8043	17.319	19.1996	22.6866
chr4_102679050_102679261	1.39077	1.32771	4.03744e-05	0.013355	3.84502	5.87568	1.99154	2.35854	1.52028	2.46876	1.88743	2.03466	0.831383	1.29833
chr12_23830256_23830544	1.91324	0.0737102	4.03336e-05	0.013355	2.80176	1.81539	0.699526	0.586798	0.378502	0.298087	0.838928	0.646527	0.468976	0.713537
chr12_48509674_48509824	2.79268	-0.870943	4.03366e-05	0.013355	1.1282	1.46519	0.0940335	0.195899	0.19039	0.0991184	0.0118265	0.0830384	0.423524	0.175008
chr2_43152733_43153671	-1.05073	3.73348	4.06419e-05	0.0134205	8.77517	5.83226	15.3179	12.905	13.8836	13.7062	9.72757	14.0992	16.9272	18.2878
chr15_85950042_85950502	-1.97603	1.46929	4.08021e-05	0.0134504	0.650451	0.876727	4.30767	2.33947	2.4708	3.79817	2.23688	4.00039	2.11556	2.26694
chr3_177452549_177452771	-3.0458	0.417348	4.10559e-05	0.0134886	0.16101	0.151601	1.59839	1.17064	1.14028	1.01473	1.57616	1.5773	1.18571	1.22771
chr5_126811128_126812247	-1.03032	3.30747	4.10576e-05	0.0134886	5.3715	5.48052	12.1426	9.57988	9.03137	9.81586	11.9265	8.07142	12.0023	12.3631
chr18_10451716_10452101	-1.63754	1.70857	4.1478e-05	0.0136036	0.68348	1.58113	2.86637	3.12584	3.80677	3.47699	3.77201	4.26234	2.42885	3.89089
chr1_27519258_27519933	-0.991183	3.12718	4.15795e-05	0.0136138	5.79282	4.04289	11.0526	8.60307	8.27159	8.07286	9.33781	9.86797	7.83231	11.7605
chr3_35664388_35665003	-1.03648	3.07629	4.21012e-05	0.0137148	4.28174	4.87461	7.03499	10.0813	10.0838	8.5898	8.62185	10.4366	8.56301	8.54052
chr11_12103709_12104502	-0.782951	4.17764	4.20558e-05	0.0137148	12.2884	11.131	20.2903	22.9978	17.8763	17.3867	20.2655	17.2218	18.3142	19.8362
chr20_44166231_44167040	-0.738816	4.38418	4.20479e-05	0.0137148	13.2649	14.5126	20.7753	22.4973	23.1092	20.9712	20.5985	22.2206	23.2469	23.8102
chr2_216843718_216844249	-1.10415	3.01313	4.22697e-05	0.0137235	5.15363	3.3085	7.94276	7.32749	7.60578	7.45872	8.18704	9.50485	9.29664	11.8649
chr10_74050029_74050362	-1.4037	1.9582	4.22524e-05	0.0137235	1.5857	1.62845	4.88348	4.60284	3.89895	3.77942	4.91147	3.66703	3.80304	3.32546
chr14_50332898_50333678	-1.13304	3.58154	4.24823e-05	0.0137693	7.2138	5.2271	9.2156	11.9281	11.5997	16.0792	9.13525	15.9846	14.3774	15.6317
chr2_162502763_162503209	-3.00573	0.85678	4.2906e-05	0.0138834	0.170457	0.290164	1.37323	2.25683	2.19055	2.15266	0.674659	2.71083	2.16184	1.20333
chr12_110962847_110963305	-2.36472	1.15247	4.34029e-05	0.0140206	0.336439	0.578194	3.30647	1.851	3.04916	3.08195	1.79345	2.39323	1.55764	1.55485
chr2_37155983_37157307	-0.825282	3.55176	4.36067e-05	0.014063	7.41511	7.26464	12.2258	12.3236	13.2205	11.9672	11.4071	14.2174	12.2153	11.8912
chr3_128366266_128366665	-1.70332	2.70712	4.38078e-05	0.0140808	2.22093	2.36532	7.0538	4.38221	8.1824	4.58183	5.04089	7.09013	7.6292	13.1693
chr20_46560654_46560891	2.2064	-0.226049	4.37453e-05	0.0140808	1.61593	2.33983	0.500016	0.592343	0.380234	0.0934402	0.43562	0.664269	0.22453	0.346658
chr10_41908898_41909166	0.889187	2.94558	4.3902e-05	0.0140877	12.1526	12.5936	4.94708	7.4423	7.70835	5.82464	7.11831	7.29629	5.53776	5.26334
chr4_113468179_113468933	0.66599	4.17029	4.42282e-05	0.0141209	27.8854	24.6286	16.7096	17.0237	13.5005	14.9335	17.9043	14.085	14.984	17.6457
chr7_151060957_151061239	-1.18078	2.97285	4.42979e-05	0.0141209	3.64953	4.13495	10.0581	9.19921	8.8459	8.79998	4.78473	8.56979	7.2001	10.1642
chr8_20815050_20816201	-1.14167	4.36516	4.42055e-05	0.0141209	11.4932	9.95119	24.3717	20.7308	19.7767	16.1466	20.3162	18.3158	25.2418	35.5326
chr21_39451540_39452207	-0.959242	5.36118	4.41054e-05	0.0141209	21.6371	26.3555	36.5788	45.5809	52.4	45.7418	50.2992	32.3238	48.305	44.691
chr1_201419718_201421413	-0.805545	5.90099	4.51597e-05	0.0142778	43.1519	34.1362	58.8714	67.9821	70.8449	57.0914	50.4181	67.9892	73.448	66.913
chr10_30191025_30191266	1.41459	0.724252	4.49599e-05	0.0142778	2.71678	3.52899	1.08913	1.27489	0.949917	1.33402	0.900945	1.09954	1.02822	1.2392
chr17_21970089_21970398	0.955399	2.87713	4.50802e-05	0.0142778	10.3036	14.0348	4.14517	6.55803	5.51475	5.31163	5.00556	8.34743	6.76603	6.35162
chr17_50151734_50152462	-0.887681	3.56196	4.48906e-05	0.0142778	5.58499	8.53832	13.5283	10.9473	12.4579	13.2008	13.1191	14.9628	11.7311	11.0868
chr17_78125797_78126435	-1.11866	4.32448	4.51436e-05	0.0142778	12.2533	8.93719	24.5753	16.4173	23.3	21.28	16.1352	17.2978	25.1682	30.7419
chr5_103139148_103139591	1.29704	1.52803	4.55839e-05	0.0143649	7.47014	3.49283	2.80122	2.05287	2.09278	1.52209	2.3171	2.50054	1.56512	2.11336
chr20_31075305_31075960	0.615815	4.82303	4.55823e-05	0.0143649	38.483	42.0894	21.7624	25.3333	24.3433	28.66	26.5392	28.7018	23.1445	23.4349
chr1_6350358_6350855	-1.75929	2.97414	4.59181e-05	0.0144127	3.27142	2.11462	12.1684	7.03194	7.60563	9.10716	2.9332	7.53336	9.78018	13.5692
chr14_24801408_24801638	2.51265	-0.728652	4.5843e-05	0.0144127	1.42114	1.33832	0.091726	0.295378	0.0936345	0.097674	0.408319	0.380885	0.152417	0.26664
chr22_43592552_43592817	2.02594	0.0191758	4.60341e-05	0.0144127	2.3665	2.22822	0.807472	0.187307	0.47508	0.509689	0.95711	0.451206	0.645682	0.244651
chrX_111467915_111468247	-2.13332	1.31764	4.60289e-05	0.0144127	0.351238	0.857436	2.78417	2.14487	2.2811	2.03482	2.49061	4.69549	2.20859	2.36837
chr18_36469390_36469846	-1.01401	3.16692	4.61884e-05	0.0144376	4.59948	5.31698	9.94336	11.4552	9.2242	10.9555	7.64665	12.1138	7.26455	8.53225
chr2_23289732_23289882	2.45487	-0.709722	4.68227e-05	0.0145627	1.42114	1.33832	0.300364	0.294985	0.0935383	0.0973793	0.159097	0.277717	0.238393	0.362353
chr9_72603329_72603518	2.55315	-0.163991	4.68861e-05	0.0145627	2.51806	2.23365	0.188065	0.190262	0.476888	0.0939502	0.432297	0.0702282	0.398987	1.12354
chr10_72331627_72332416	-0.912942	4.00172	4.68547e-05	0.0145627	9.92823	9.19995	14.8995	14.3684	19.0221	15.5449	16.0724	18.0773	20.4981	18.6102
chr22_24077166_24078041	-1.03048	3.90918	4.68901e-05	0.0145627	7.44879	9.15993	19.0097	13.6842	14.4522	18.837	11.6153	13.7089	17.1433	21.8263
chr1_210477277_210477946	-0.962643	3.39595	4.70513e-05	0.0145893	6.15187	5.93241	11.4334	13.0182	10.0784	9.40101	9.95728	15.5479	9.73842	11.1917
chr8_89234558_89234987	2.31559	-0.0675486	4.74737e-05	0.0146967	3.24309	1.54255	1.02491	0.288715	0.187606	0.0925408	0.441498	0.760133	0.392704	0.4381
chr2_120522025_120522656	1.49462	0.885175	4.79175e-05	0.0148103	5.11351	2.3001	1.18752	1.17197	1.14081	1.12083	1.30736	1.09185	1.61413	1.23142
chr12_121692927_121693691	-1.4001	2.96242	4.80671e-05	0.0148329	1.68325	4.92913	8.64849	6.44267	9.51329	10.6557	6.48695	9.60184	5.98919	10.8811
chr3_123406651_123407304	-0.874009	4.42926	4.82765e-05	0.0148737	14.4802	12.0335	23.7691	22.887	25.6784	19.737	17.7318	22.7712	25.7961	26.3775
chr13_43316915_43317446	-1.507	3.12134	4.83634e-05	0.0148768	2.28933	4.66527	7.63305	8.20821	11.703	8.5863	5.08738	14.0855	9.52158	11.5762
chr4_95980288_95981460	-0.809382	4.60026	4.85939e-05	0.0149031	15.1491	15.8537	22.5587	27.6846	27.2933	25.3738	20.4978	31.8538	26.8916	25.5591
chr16_55284701_55285275	-2.3374	1.32631	4.86034e-05	0.0149031	0.623856	0.456703	1.96729	2.34288	2.18525	1.30814	2.76367	4.30615	2.29004	4.02077
chr10_69413322_69413719	-1.1302	2.44677	4.89402e-05	0.0149826	2.10396	3.36196	5.4595	5.37613	4.94297	6.244	5.27563	7.03071	5.95908	5.90663
chr9_114175021_114175868	-1.19754	4.63184	4.915e-05	0.0149993	13.3839	11.5826	26.848	25.7205	22.8184	22.3954	20.7987	20.8914	36.7816	41.6073
chr19_36100379_36100947	-1.12553	3.99362	4.91024e-05	0.0149993	7.44879	9.15993	17.2	17.4104	19.498	17.1879	9.61662	16.3996	19.4544	21.7231
chr7_81484197_81484680	-0.833135	3.60214	4.94132e-05	0.0150558	7.27171	7.84443	12.3225	13.7955	9.78987	13.9193	12.842	15.5188	12.4503	12.9563
chr3_10377006_10377901	-0.721055	4.45114	4.96809e-05	0.0150924	15.133	14.3859	27.2671	25.633	20.8232	23.8423	18.3085	24.7221	22.12	23.625
chr4_4277317_4277521	2.52516	-0.439983	4.99238e-05	0.0150924	1.16735	2.4602	0.191855	0.292915	0.381618	0.0958104	0.42025	0.678748	0.0631469	0.260116
chr5_126578840_126579332	1.70221	0.401974	4.98441e-05	0.0150924	3.71512	1.84017	1.31382	0.681342	0.760699	1.02823	0.608964	0.53098	0.70914	0.79056
chr6_44056692_44057346	-1.95431	1.45037	4.97494e-05	0.0150924	0.508336	1.00769	2.77716	2.14178	1.80172	3.48675	3.05129	2.46655	3.52263	3.73263
chrX_9348778_9349206	-3.17554	0.524183	4.98616e-05	0.0150924	0.295545	0.0101184	1.48982	1.46771	0.851885	1.53534	1.32529	1.86263	1.93904	0.943632
chr4_76709160_76709797	-0.941733	3.1054	5.01127e-05	0.0151056	5.199	4.75282	8.64154	9.39138	9.70208	7.86789	8.76699	9.49591	9.20651	9.882
chr5_144915443_144915861	-1.55743	2.01986	5.01389e-05	0.0151056	1.00145	2.02446	5.79198	4.8969	3.42042	4.8128	2.57211	3.85083	4.36937	4.86104
chr8_12813578_12814443	-0.869064	3.97731	5.02803e-05	0.0151056	11.3046	8.05014	14.501	17.7068	17.8798	15.957	18.07	20.7832	13.5327	16.6562
chr15_100373150_100373591	-3.78948	0.285279	5.02711e-05	0.0151056	0.00565334	0.141336	0.674824	1.27335	0.661791	1.22721	1.43142	1.68565	1.53388	0.955157
chr12_119090395_119091480	-0.880458	4.12587	5.04628e-05	0.0151134	13.3263	8.07197	22.495	18.5836	17.5914	16.7723	18.5351	23.6486	14.1591	18.9519
chr17_50588582_50589020	-0.961555	3.12017	5.04036e-05	0.0151134	5.4983	4.47031	9.14301	9.19388	9.89247	8.58829	7.35476	10.7135	8.80114	10.2385
chr1_21909516_21910382	-1.1672	5.68385	5.05521e-05	0.0151167	21.8197	30.9266	51.3099	46.3505	69.4221	48.8002	39.5014	48.5811	73.7962	74.3646
chr9_33559950_33560710	0.890657	2.82361	5.08159e-05	0.0151721	9.97793	12.711	6.26585	5.07934	7.32892	6.03615	5.41954	6.27134	4.08795	6.53554
chr22_24819910_24820538	-1.06236	3.07273	5.1078e-05	0.0152268	5.32216	3.74454	9.44733	9.68758	8.55834	8.69291	6.35688	8.37288	9.45129	11.3188
chr12_124367816_124368235	-1.51715	2.6701	5.13692e-05	0.01529	2.23715	2.79435	7.15799	5.46656	6.56139	4.27397	4.32902	9.35798	9.17806	8.85167
chr2_174619455_174619965	1.77866	0.460452	5.17692e-05	0.0153244	2.56011	3.37972	0.687258	1.08241	1.24141	0.397335	1.00005	1.22241	0.537896	0.415416
chr3_128343401_128344324	-0.686584	4.73543	5.18018e-05	0.0153244	17.5203	19.1089	27.4436	26.9929	27.7669	28.1382	30.3262	25.8969	28.0731	31.3094
chr3_148727349_148727582	1.71476	0.525962	5.17152e-05	0.0153244	2.2683	3.79959	0.89212	1.3822	0.663926	1.0256	1.00743	0.91925	0.283717	0.97351
chr19_36920711_36920984	2.57634	-0.331653	5.15988e-05	0.0153244	1.1803	2.88933	0	0.798868	0.284924	0.199847	0.423978	0.26936	0.317404	0.258134
chr18_16766065_16766348	1.53709	0.524758	5.19055e-05	0.0153316	2.55077	3.09255	0.99396	1.17979	1.04778	0.919054	0.751762	0.916047	1.04194	0.503196
chr2_96104206_96104590	-1.34711	2.38707	5.26081e-05	0.0154694	2.65689	1.95328	8.09189	4.78554	3.79838	5.62557	4.29114	5.52243	5.39386	7.44695
chr12_119374603_119375061	-1.38921	2.67518	5.24904e-05	0.0154694	2.39881	3.08688	7.25912	6.94484	6.27526	8.91784	3.62143	5.59014	6.98687	9.57288
chr15_70088487_70089437	-0.803564	4.84148	5.26122e-05	0.0154694	18.7603	18.0905	33.5248	31.4966	29.4778	23.1073	29.3457	41.1927	29.7332	28.7247
chr7_135248559_135248709	2.41904	-0.5406	5.28406e-05	0.0155129	1.15234	2.03262	0.297277	0.293366	0.18912	0.0961542	0.164214	0.475725	0.497653	0.166362
chr11_125327510_125327846	2.16396	-0.123735	5.3057e-05	0.0155528	1.33214	2.89711	0.288469	0.489795	0.283576	0.512398	0.312534	0.558122	0.306693	0.822124
chr17_40330510_40330860	-1.61175	2.31822	5.31525e-05	0.0155572	1.89381	1.78328	7.89429	3.50478	4.46697	4.80059	3.16378	5.71678	5.3992	8.26864
chr17_26830117_26830946	0.946597	2.4748	5.33693e-05	0.015597	8.69238	9.4733	3.75986	4.59773	4.56574	4.80998	6.17781	5.26895	3.4644	3.76786
chr15_65075600_65076846	-0.967981	3.50212	5.3638e-05	0.0156518	5.11054	7.7986	11.7268	11.9319	11.506	15.2618	9.12103	13.0066	10.9332	13.8587
chr16_9798433_9798871	-1.23452	2.46204	5.39004e-05	0.0157047	2.68164	2.52483	6.67006	7.15176	5.41981	4.28026	5.69858	7.50059	4.16909	6.26495
chr10_127357059_127357653	1.34459	1.08069	5.40768e-05	0.0157324	4.54506	3.43884	1.79678	0.968047	1.52243	1.74323	1.85912	0.982015	1.34334	1.77573
chr15_74239947_74240501	-0.996991	4.14209	5.42808e-05	0.015768	10.554	9.50068	18.4907	14.3636	22.6377	20.3656	15.671	16.1069	20.6364	24.1054
chr2_2846146_2846985	-0.880121	3.90121	5.47013e-05	0.0158663	8.38698	9.76036	16.6083	15.943	17.3099	14.6246	11.8983	16.8788	15.3831	19.1578
chr1_7482787_7483157	-1.39044	2.51319	5.54209e-05	0.015971	1.93873	2.92518	6.36249	6.35951	4.84643	5.00083	4.3086	5.98158	6.76241	9.41682
chr3_29576858_29577762	-1.54208	3.48117	5.51656e-05	0.015971	5.31732	3.60021	16.9418	10.5551	12.9347	14.0251	4.11141	12.349	12.7785	15.5515
chr3_127427282_127427673	1.59002	0.595909	5.55054e-05	0.015971	3.74151	2.41349	1.30403	0.97809	0.66326	1.5499	1.01697	0.522247	0.868383	0.87394
chr9_18498965_18499718	0.971915	2.39112	5.55585e-05	0.015971	10.9637	6.58797	4.27145	4.50213	3.70727	4.29572	3.54168	5.27952	3.14487	5.31799
chr15_75694155_75695050	-0.927248	3.73892	5.55557e-05	0.015971	6.2159	9.42756	12.9139	15.2625	13.8838	16.277	12.4438	13.3538	12.8351	17.5754
chr22_24005108_24005707	-1.40016	3.22478	5.54064e-05	0.015971	4.40151	3.72331	9.53513	6.63235	8.07908	7.14188	9.50638	11.4452	14.1069	15.3245
chr1_150563753_150564223	-0.864223	3.73741	5.57331e-05	0.0159795	6.37665	9.86902	16.622	11.9235	13.4076	15.6605	12.7279	15.4071	14.6013	13.7438
chr9_133858105_133858353	2.03091	0.16816	5.57535e-05	0.0159795	2.97355	2.24868	0.593341	0.585967	0.474306	0.40219	0.32708	0.153961	0.898873	1.28588
chr10_71836043_71836473	1.37433	1.31631	5.59597e-05	0.0160148	6.23556	3.47344	2.40367	1.46134	1.71197	1.52778	1.21773	1.16347	1.99939	2.59567
chr10_119989972_119990302	2.1061	-0.0183381	5.62752e-05	0.0160575	1.78241	2.77538	1.02054	0.287564	0.379196	0.405079	0.575343	0.855339	0.134978	0.434197
chr17_50331786_50332783	-0.860677	3.65537	5.62416e-05	0.0160575	8.1885	7.2779	11.2165	11.5335	12.3611	16.0765	13.7093	13.5503	14.1302	14.8228
chr1_152002931_152003503	-0.963197	3.79732	5.65932e-05	0.0161245	7.287	8.71925	13.7111	12.3139	17.6929	13.3954	12.0261	17.4506	16.3575	16.3196
chr5_43762582_43762817	2.47356	-0.560291	5.68101e-05	0.0161624	1.15234	2.03262	0.29798	0.293735	0.381988	0.413598	0.0179444	0.47717	0.148729	0.0740764
chr17_17044931_17045275	-1.18034	2.88919	5.70047e-05	0.0161939	3.1911	4.12067	9.36022	7.92241	8.17979	8.49458	5.76652	6.13764	6.72347	11.0739
chr4_152687923_152688565	-0.70076	4.49499	5.75328e-05	0.0162734	14.9917	15.7053	23.6657	27.9849	23.6784	24.0455	24.65	23.2305	21.3962	22.7329
chr10_29587081_29587749	-0.98165	3.73266	5.74976e-05	0.0162734	9.39491	5.84078	15.9198	13.4945	14.4553	13.0897	12.8723	11.1166	15.724	17.4863
chr16_50616546_50617299	-1.16258	4.0526	5.75776e-05	0.0162734	7.30074	9.59512	24.8017	14.1696	16.1638	17.0823	12.0683	15.7418	19.1253	26.4304
chr18_48773663_48774368	-1.06184	4.13407	5.76212e-05	0.0162734	12.3689	6.89467	23.393	16.62	18.5431	20.3656	14.5217	14.6194	19.5161	25.2619
chr8_22370709_22371231	-0.960785	4.13239	5.77377e-05	0.0162824	12.3927	8.06242	19.8922	15.6393	22.1618	16.2582	15.525	18.7129	19.9179	22.9512
chr12_1916236_1917187	-0.848451	4.74984	5.78353e-05	0.0162862	17.4922	16.1695	28.5395	29.2461	33.7626	23.5206	22.4001	35.359	28.2284	30.2412
chr2_117879223_117879417	2.28185	-0.488821	5.80539e-05	0.0162998	1.44182	1.76348	0.295701	0.393535	0.477924	0.305833	0.296225	0.0741046	0.231731	0.35481
chr3_45816307_45816935	-0.859966	4.00907	5.81871e-05	0.0162998	9.32814	10.5061	19.6032	16.822	17.4983	14.5176	13.2057	19.9402	15.9316	20.4788
chr5_65018830_65019076	-2.16356	1.34357	5.81296e-05	0.0162998	0.351238	0.857436	2.37436	2.44181	1.70696	2.97018	3.57438	4.30464	2.45467	1.72723
chr7_92043652_92044018	-3.10849	0.468254	5.82212e-05	0.0162998	0.295545	0.0101184	1.08008	1.56912	1.42763	2.06198	1.05418	1.37756	1.09823	1.2246
chr20_19593339_19594348	-0.999373	2.89342	5.83133e-05	0.016302	4.70329	3.5866	9.15984	7.62745	6.17738	7.87636	6.61169	9.23906	7.85681	8.73964
chr2_5834432_5834885	-1.00806	3.09685	5.86428e-05	0.0163527	3.53819	5.86644	8.03865	9.78516	8.65336	10.7532	8.90801	7.99609	8.88384	9.97176
chr2_174579339_174579577	2.2937	-0.137167	5.89178e-05	0.0163527	1.92371	2.49593	0.815073	0.389774	0.283801	0.301963	0.31003	1.06902	0.223025	0.066495
chr5_54079842_54080028	2.5826	-0.648492	5.87713e-05	0.0163527	1.14679	1.89046	0.30025	0.396305	0.382524	0.0973343	0.286445	0.0785972	0.151399	0.169762
chr14_104140090_104140403	-1.18118	2.73719	5.88964e-05	0.0163527	3.31696	3.26171	9.17179	6.45042	7.22853	6.74758	5.46253	5.58649	6.9818	9.38642
chr19_31821438_31821754	1.57738	0.966942	5.88473e-05	0.0163527	4.25295	3.86357	1.49561	0.971348	0.469789	1.43413	2.22398	1.57847	1.52538	0.76477
chr8_121472056_121472361	2.14661	-0.11673	5.92771e-05	0.0164288	1.47942	2.76138	0.602048	0.188708	0.765093	0.512288	0.441865	0.457525	0.22131	0.43786
chr3_73490675_73491379	-0.879212	3.39338	5.9587e-05	0.016491	6.61791	6.08684	13.141	11.052	10.3645	9.40144	10.5235	13.5832	9.33746	12.2651
chr2_112764050_112765108	-0.682558	4.7444	6.02849e-05	0.0165655	19.0713	17.9461	26.2448	32.0903	29.48	29.3689	29.3193	27.5662	25.9179	27.3185
chr3_195950778_195951089	1.9064	0.0356794	6.01369e-05	0.0165655	2.65004	1.81062	0.805413	0.186777	0.474758	0.720047	0.453999	0.448841	0.556284	0.81055
chr6_22320814_22321099	1.31437	1.21677	5.9967e-05	0.0165655	3.97145	4.72152	1.99579	1.46309	1.42521	0.800307	1.6118	1.74926	2.17474	2.04421
chr6_166412045_166412311	2.15506	-0.076298	6.02519e-05	0.0165655	2.93895	1.53439	0.811486	0.288198	0.187437	0.195911	0.314805	0.656527	0.564149	0.723285
chr11_16810260_16810767	-1.71119	2.57039	6.0032e-05	0.0165655	2.20253	1.93739	6.45804	4.58241	8.85326	4.68875	2.9052	10.0329	6.83416	7.42127
chr5_133825573_133826240	-0.816766	3.40637	6.0422e-05	0.0165796	7.08435	6.24082	12.2368	10.5602	10.1738	11.3565	11.0928	11.8979	11.8311	10.6564
chr10_25434670_25435212	1.76069	1.00697	6.06479e-05	0.0165997	5.91717	3.17914	1.70383	1.97225	0.757059	1.32982	1.17846	2.36954	0.352895	0.673503
chr10_133647245_133647617	-2.67353	0.914338	6.07533e-05	0.0165997	0.0207721	0.555757	1.98592	1.16089	2.76515	2.67366	1.63304	2.21958	1.65573	1.38427
chr17_15664442_15664709	2.25231	-0.333705	6.06719e-05	0.0165997	2.0378	1.64705	0.292921	0.291071	0.477176	0.729028	0.554637	0.266164	0.142779	0.161374
chr17_13415871_13416577	-0.971527	3.70859	6.11843e-05	0.0166704	8.33099	6.69805	11.5133	12.4151	14.7416	14.7359	12.5818	13.2632	17.8961	14.726
chr17_80871795_80872641	-0.999744	3.9446	6.11038e-05	0.0166704	6.38983	10.8925	16.8042	15.1553	15.4993	15.3414	12.0504	21.0657	18.742	18.5272
chr19_47227529_47227748	1.12929	1.95921	6.15265e-05	0.01674	9.51077	4.38892	3.28346	3.03238	3.33122	2.65263	2.51545	3.03597	2.93705	3.17704
chr2_161594516_161594806	2.07523	-0.084781	6.16698e-05	0.0167437	1.62614	2.62548	0.70571	0.690742	0.475653	0.405805	0.444751	0.756969	0.13615	0.247534
chr22_23832356_23833134	-1.04125	3.48354	6.17134e-05	0.0167437	5.7024	6.5035	10.9252	8.88616	12.6496	9.50041	12.6781	13.9428	11.899	15.8253
chr7_50629283_50629842	-1.32743	2.22531	6.21278e-05	0.0168324	2.34708	1.80043	6.48613	3.70486	4.46845	3.87414	4.12805	5.91911	5.24848	5.92853
chr2_231175915_231176703	-0.798056	3.71069	6.23816e-05	0.0168434	9.73166	7.00962	14.921	11.5318	12.7414	14.3254	15.431	15.2247	13.1608	14.1039
chr3_112075016_112075513	1.12725	1.4906	6.22876e-05	0.0168434	4.59593	5.17214	2.28714	2.15195	2.4758	2.2511	1.64653	2.49918	2.14659	1.56076
chr6_34529847_34530324	-1.69268	2.83185	6.24298e-05	0.0168434	3.2578	1.82854	6.64344	6.54447	10.5649	7.87662	2.78113	8.39338	8.82881	10.6272
chr21_34337578_34338160	-1.25559	2.35032	6.2517e-05	0.0168434	2.22657	2.5082	5.7683	5.47793	4.08513	7.48989	3.86552	6.18935	4.74706	5.91544
chr3_57041619_57041924	-2.00954	1.49917	6.29424e-05	0.0169344	0.650451	0.876727	2.67258	3.03267	2.27922	2.54907	2.51426	5.63427	2.93789	2.35601
chr13_28954744_28955916	-0.718752	4.95241	6.31033e-05	0.0169541	21.4377	20.4644	29.0255	37.3724	34.1392	29.2563	33.8448	33.5708	33.3882	32.7008
chr9_121871740_121871989	1.98014	0.0809478	6.39469e-05	0.0171331	3.24309	1.54255	0.490844	0.586941	0.47465	0.508384	0.324025	0.948284	0.298811	0.905322
chr20_1934590_1936223	-0.643482	5.50263	6.38894e-05	0.0171331	33.5661	30.8498	42.4547	48.1229	44.5007	47.274	50.0374	48.0519	47.9725	56.2684
chr8_121669451_121669730	1.65628	0.355786	6.43045e-05	0.017205	2.97355	2.24868	0.897042	0.681835	1.14569	0.398124	0.866545	0.532247	0.796269	0.886514
chr2_120957832_120958512	-0.865267	4.03598	6.44463e-05	0.0172191	9.02604	11.0863	17.0988	16.919	16.736	16.16	15.2183	16.398	19.8528	21.8099
chr5_68273757_68274335	-1.09368	2.87333	6.52365e-05	0.0173107	4.3868	3.29111	6.74429	9.40117	7.60795	7.4643	7.87745	8.01783	5.67547	9.90871
chr8_35952131_35952595	2.0812	0.105446	6.53266e-05	0.0173107	1.64807	3.34212	0.387309	0.0880071	0.667196	0.50865	0.710423	0.949285	0.384366	0.810361
chr10_38904635_38904893	1.09732	1.79635	6.51648e-05	0.0173107	6.15187	5.93241	3.08843	2.54075	3.33344	1.92991	1.81431	3.53115	2.61937	2.5486
chr16_11136589_11137016	-1.00648	3.50349	6.51735e-05	0.0173107	5.71126	6.93963	10.0219	12.6197	13.2211	10.4255	10.1198	12.3517	12.5403	15.8229
chr22_43150830_43150999	2.16643	-0.0444043	6.53163e-05	0.0173107	3.09094	1.53855	0.600436	0.288058	0.475636	0.195771	0.823748	0.160257	0.56355	0.722649
chrX_40169573_40170046	1.49685	1.49937	6.49175e-05	0.0173107	8.99248	2.78613	1.4729	1.95589	1.61486	2.25481	2.7022	1.44482	2.40724	1.84345
chr1_96523977_96524476	-1.6944	1.92448	6.58046e-05	0.0173185	0.984507	1.59869	4.88458	3.9107	4.37696	5.54301	4.63398	3.95349	1.76414	3.68921
chr2_186068292_186068890	-0.918948	3.10652	6.56116e-05	0.0173185	5.50246	4.61497	9.34533	11.2618	8.17668	8.89812	8.20114	10.2466	8.077	8.98646
chr8_1939190_1939416	2.05114	-0.159024	6.56829e-05	0.0173185	1.46993	2.47545	0.8131	0.38908	0.283566	0.301249	0.441629	0.558014	0.392616	0.438014
chr9_67634890_67635550	-0.904383	3.25595	6.57644e-05	0.0173185	6.73475	4.63909	8.83322	9.87737	11.034	11.0545	9.78703	10.5102	9.91521	10.0451
chr11_13330100_13330393	-1.90124	1.40443	6.57945e-05	0.0173185	0.650451	0.876727	2.67781	2.93668	3.81152	2.44829	2.09213	3.52696	2.03787	2.54571
chr4_119046282_119046740	-0.920515	3.47877	6.62395e-05	0.0174093	6.32517	6.80739	11.9294	10.9502	14.1747	13.4108	9.54413	11.2341	11.6599	12.0763
chr1_179345896_179346345	-1.89368	1.26223	6.6581e-05	0.0174287	0.501221	0.86746	2.99275	2.44452	2.09044	3.28667	2.34626	3.06011	2.29667	1.4589
chr3_149618287_149619606	-0.678656	5.39291	6.67255e-05	0.0174287	26.2085	31.989	41.8636	41.8589	45.1687	40.4119	48.2721	50.9363	45.1208	43.895
chr5_25329851_25330001	2.37123	-0.425873	6.67618e-05	0.0174287	2.03053	1.50494	0.295091	0.0919233	0.188748	0.199901	0.423709	0.170348	0.670244	0.450119
chr8_40206282_40206605	2.07376	-0.125759	6.66665e-05	0.0174287	1.47478	2.61834	0.391929	0.489422	0.475826	0.724007	0.18066	0.758685	0.305815	0.342373
chr9_117512550_117512756	2.38474	-0.630375	6.67646e-05	0.0174287	1.5713	1.34497	0.404417	0.29411	0.382157	0.30771	0.161846	0.275114	0.149569	0.0747049
chr14_35341434_35342609	-0.980954	4.67084	6.70311e-05	0.0174747	12.1996	16.9954	27.8454	23.6612	29.8615	27.4215	20.2242	24.0442	31.9083	35.7484
chr8_74603681_74604122	1.69321	0.259937	6.71792e-05	0.0174897	2.66976	2.23886	0.900597	0.78389	0.761604	0.609394	0.469447	0.833426	0.290915	1.08204
chr6_37940516_37940770	-2.706	0.944201	6.77118e-05	0.0176046	0.178729	0.428697	1.47237	1.55758	3.14826	2.35881	1.09404	2.12	1.65358	2.30432
chr1_45326384_45327393	-1.0771	3.03809	6.84614e-05	0.0177756	4.86617	3.87867	8.44406	7.91719	10.1799	8.69436	6.35226	12.3203	7.59823	8.90234
chr8_53358457_53358749	1.94777	-0.0665459	6.86661e-05	0.0178048	2.34708	1.80043	0.389923	0.689814	0.57162	0.828375	0.575674	0.453224	0.302996	0.246031
chr1_25049270_25049533	-2.38768	0.944639	6.90548e-05	0.0178107	0.32793	0.439019	1.88227	2.05534	1.99799	3.09127	1.50064	1.8304	1.32153	2.12011
chr11_897939_898852	-0.919775	3.35759	6.89884e-05	0.0178107	7.20596	4.93699	11.8382	11.25	10.8415	12.182	7.81618	12.1833	9.74287	11.6432
chr12_53048403_53049330	-0.851565	5.09733	6.90577e-05	0.0178107	16.9425	25.5797	30.4122	36.0907	38.9893	33.5558	40.6763	38.5572	40.6988	35.4285
chr20_362263_362866	-0.844973	3.62886	6.88436e-05	0.0178107	7.27438	7.99016	13.8243	11.6327	13.8859	13.6092	14.1301	11.0336	12.3667	14.737
chr10_75101800_75102175	-2.39714	2.09521	6.94076e-05	0.0178771	0.948513	0.893325	7.10122	3.21324	2.65555	2.12038	2.44348	5.16812	5.7478	9.20801
chr21_34100911_34101669	-1.90114	1.52789	6.98524e-05	0.0179677	0.369334	1.27883	2.2646	2.53623	2.27898	4.00379	2.24331	3.99391	3.76276	3.17578
chr9_14221521_14222054	-1.08235	3.39063	7.00026e-05	0.0179824	4.17172	6.90126	9.52657	11.3462	8.93486	12.4882	12.5151	8.99852	12.9566	13.6035
chr14_24093877_24094948	-0.726364	4.662	7.03512e-05	0.0180479	16.4144	17.6287	27.2491	30.2314	24.1513	25.7818	21.9491	31.5676	29.0401	25.7309
chr15_37978429_37978672	2.24034	-0.473099	7.06131e-05	0.0180911	1.2974	1.89819	0.295098	0.49438	0.188749	0.411501	0.167918	0.47126	0.145339	0.35384
chr12_39891196_39891356	2.03842	-0.197074	7.11327e-05	0.018176	2.04474	1.78927	0.814101	0.288994	0.379844	0.407049	0.311315	0.359045	0.655068	0.249872
chr15_32166333_32166557	2.44335	-0.599496	7.10786e-05	0.018176	1.29136	1.75619	0.193669	0.294069	0.285668	0.41406	0.414612	0.274992	0.0651429	0.167893
chr6_90789991_90790854	-0.897397	4.21721	7.13046e-05	0.0181934	11.8154	10.6863	19.6862	18.874	17.4946	16.6659	15.8259	22.2391	24.3086	24.7185
chr17_49249130_49249949	-1.6164	4.00047	7.13892e-05	0.0181934	5.24901	6.92898	18.3972	14.5626	23.6874	14.2072	6.44978	18.1631	25.136	21.8943
chr3_196096333_196096766	-1.2738	2.40989	7.18579e-05	0.0182887	1.93873	2.92518	4.85519	5.27832	5.03874	7.48635	4.01344	7.60203	4.90406	6.2702
chr3_156786905_156787691	-1.38738	2.89074	7.19881e-05	0.0182978	4.7794	1.71865	7.64726	9.89175	4.84235	7.56564	9.01177	7.8254	10.8482	6.85257
chr4_869763_870176	1.13427	1.37888	7.20849e-05	0.0182983	4.57674	4.44886	2.29314	1.85636	1.61487	2.25485	2.03694	1.83079	1.40489	2.49074
chr5_150422204_150422380	2.63628	-0.66206	7.2969e-05	0.0184984	1.57869	1.48664	0.406464	0.0937183	0	0.0974152	0.0156143	0.482268	0.504349	0.169998
chr2_100904829_100905865	-1.1882	3.72962	7.30915e-05	0.0185052	4.50716	8.65783	18.3238	12.3154	10.9308	14.0142	9.29914	19.6041	13.7959	18.3755
chr8_95357504_95357838	2.12356	-0.0661997	7.3212e-05	0.0185114	1.48385	2.90457	0.811121	0.188241	0.571949	0.829569	0.444773	0.356003	0.304764	0.341347
chr7_16847400_16847894	1.0975	1.46817	7.37528e-05	0.0185752	5.48518	4.03662	2.49304	1.85391	1.99698	2.35591	1.91488	2.40356	1.81435	2.11325
chr12_63880576_63881327	-0.746983	4.5498	7.37522e-05	0.0185752	15.4579	15.5632	21.6634	27.5894	22.2494	29.0714	28.9819	26.2886	21.8687	22.3719
chr14_73758426_73758597	-1.62224	1.77932	7.37018e-05	0.0185752	0.688878	1.72279	3.26896	2.53025	4.57066	3.05961	3.5099	4.35013	3.98394	3.61107
chr2_150520907_150521786	-1.08666	3.23041	7.40216e-05	0.0186186	4.44938	5.45785	9.9383	9.48422	11.3201	6.83385	8.50953	11.9165	9.6743	12.9096
chr22_30022076_30022776	-1.16223	2.62012	7.43631e-05	0.0186802	4.18053	1.99406	6.86094	7.34231	5.89474	6.13316	4.46053	7.67007	6.91432	7.06002
chr7_148232712_148233202	-1.09795	3.15121	7.50049e-05	0.0187926	3.83567	5.44074	8.43671	7.91326	12.3706	10.3377	7.21992	11.1768	9.60272	9.06972
chr12_72075892_72076228	1.81444	0.441005	7.49831e-05	0.0187926	2.41235	3.51774	0.584628	0.681436	0.856872	0.607219	1.37971	0.925837	1.13908	0.232553
chr7_155593915_155594155	2.03454	0.0904775	7.52774e-05	0.018812	1.79159	3.06192	0.805242	0.38631	0.282624	0.403331	0.836977	0.448646	0.991045	0.336001
chr18_48341953_48343116	-1.29975	3.50387	7.52452e-05	0.018812	4.46226	6.03794	15.3357	10.4567	12.0771	9.91022	6.40974	13.1895	13.9037	18.0522
chr3_123094434_123094734	-1.60389	1.84636	7.54914e-05	0.0188412	1.55526	1.06194	4.48417	4.50776	3.04028	3.36839	4.20665	2.82009	2.74687	5.42667
chr7_116075491_116075815	2.32687	-0.60938	7.58121e-05	0.0188968	1.5713	1.34497	0.19313	0.192934	0.189236	0.627068	0.163063	0.273976	0.234956	0.262257
chr8_41787696_41788406	-0.917059	4.40663	7.59639e-05	0.0189102	11.0827	14.1922	22.0714	25.1437	22.8228	23.1248	14.5592	23.9813	24.7597	26.3799
chr2_235024838_235025442	-1.10218	2.49782	7.62059e-05	0.018946	3.58267	2.26613	7.77998	6.36107	4.94233	5.62188	5.14392	6.74115	5.46598	5.9019
chr2_31302917_31303804	-1.1817	4.65268	7.64361e-05	0.0189619	14.4678	11.1546	24.5499	26.798	31.0989	27.8318	15.0244	23.3945	34.8618	36.9013
chr8_37691394_37691964	-0.799749	4.63363	7.64658e-05	0.0189619	14.8489	17.0255	26.6513	28.5655	28.4349	29.8871	20.6476	23.5859	28.5638	25.8216
chr6_9435231_9436194	-1.00811	3.18411	7.65685e-05	0.018963	4.60294	5.46187	8.93743	10.175	12.4653	8.89444	8.35834	10.0487	9.84179	8.62016
chr12_4937455_4937869	-2.49733	0.765306	7.71547e-05	0.0190697	0.31847	0.299945	1.37731	1.96076	1.61657	2.68022	1.34825	1.55258	1.75096	1.39311
chr14_34592577_34593005	-1.16342	2.95895	7.71969e-05	0.0190697	2.90384	4.83243	7.1413	9.79082	7.98792	9.62563	6.76614	6.41352	8.00936	10.9741
chr6_113592008_113592691	-3.74117	0.244649	7.75029e-05	0.0191209	0.14983	0.00520859	0.881732	1.17422	0.662046	0.808998	1.8148	1.59036	0.942209	1.33151
chr2_16386158_16386872	-1.28541	2.03028	7.81448e-05	0.0191326	1.4595	2.19016	3.76374	4.69937	3.42052	4.81318	4.09713	4.89684	3.7155	5.04354
chr14_68878216_68878398	1.98263	-0.0411726	7.78735e-05	0.0191326	2.49848	1.80564	0.914085	0.487994	0.187153	0.19505	0.57672	0.552299	0.56048	0.623685
chr15_66088394_66089560	-0.953433	4.10359	7.77764e-05	0.0191326	11.6236	8.49181	18.594	14.463	19.4009	18.3135	14.0839	18.0649	22.164	22.8665
chr16_68352166_68352349	2.20566	-0.0253977	7.79497e-05	0.0191326	2.22657	2.5082	1.02236	0.488914	0.0917774	0.511349	0.82387	0.655797	0.136039	0.247405
chr17_26835765_26836135	0.683513	4.35547	7.80797e-05	0.0191326	29.6464	30.5345	15.696	19.8622	19.0209	18.9321	19.5238	20.5841	15.925	14.1582
chr18_45775307_45775619	2.68926	-0.83983	7.76519e-05	0.0191326	1.41345	1.1969	0.197965	0.195471	0.190224	0.525027	0.0126524	0.181556	0.155625	0
chr6_94300253_94301189	-0.954362	4.77724	7.82713e-05	0.0191393	18.0936	14.1192	30.733	27.0879	36.046	22.8013	22.5512	28.5794	33.2493	35.9102
chr5_55918870_55919020	2.15942	-0.294501	7.83795e-05	0.019141	1.74946	1.91919	0.501016	0.190055	0.28418	0.197961	0.174416	0.463689	0.749266	0.44337
chr6_158331713_158331938	2.24053	-0.472894	7.84765e-05	0.019141	1.44182	1.76348	0.0879053	0.494381	0.188749	0.199904	0.297548	0.369981	0.493084	0.353841
chr3_129504613_129505094	-1.13123	2.92954	7.8762e-05	0.0191864	3.2026	4.55368	9.76009	8.31492	7.79773	10.8654	5.06328	8.10541	6.55862	9.09309
chr1_42927965_42928270	-1.05664	3.67776	7.9046e-05	0.0191916	7.24849	6.67978	16.4251	11.4338	15.2184	13.6059	9.43372	11.4003	16.775	15.9768
chr2_183839650_183839848	2.35827	-0.516799	7.95334e-05	0.0191916	2.01487	1.22092	0.296522	0.292969	0.381642	0.0958517	0.165488	0.474177	0.496068	0.072787
chr3_72573641_72573874	-4.0032	0.466528	7.95781e-05	0.0191916	0.00565334	0.141336	1.28559	1.16929	0.8522	0.804607	1.32047	3.4468	1.0136	1.22395
chr3_176953692_176954174	-0.987692	3.22691	7.94101e-05	0.0191916	4.76326	5.75574	9.53745	11.5508	8.07955	8.17215	8.93263	11.5434	11.6917	10.4051
chr5_83404156_83404741	-0.851215	4.72617	7.92861e-05	0.0191916	13.9303	18.926	21.8521	33.5607	26.5294	26.9066	29.0316	28.0298	29.2686	32.1947
chr9_120918723_120919743	-0.737155	4.52375	7.93486e-05	0.0191916	14.6829	15.9957	32.1576	22.1973	25.296	23.9412	20.6264	25.2703	22.3508	24.504
chr15_27695988_27696409	1.48838	1.02036	7.92606e-05	0.0191916	4.69836	3.44246	1.59534	1.66887	1.13975	1.95656	2.10606	0.987477	0.596628	1.13118
chr17_40093453_40094122	-0.881178	4.74487	7.93449e-05	0.0191916	14.8571	17.9071	28.4397	29.8343	23.1028	33.6765	22.5443	24.7803	34.3728	34.586
chr1_4696740_4697220	1.38443	1.05517	7.98876e-05	0.0192422	4.84141	3.15778	1.28289	1.96699	1.04335	2.37416	1.32732	1.27494	1.2616	1.12749
chr15_47725992_47726970	-1.0529	3.54349	8.00722e-05	0.0192627	6.61791	6.08684	15.0332	11.9299	11.0288	12.7894	7.27055	17.5812	11.5706	13.9418
chr3_141241585_141242267	-1.67564	4.03927	8.13843e-05	0.019554	7.35635	4.79453	19.7947	14.9536	17.7821	13.0764	8.61729	13.9721	25.3684	33.7245
chr1_155382149_155382299	2.68258	-0.894098	8.16456e-05	0.0195681	1.26359	1.18999	0.198707	0.195859	0.190374	0.0990825	0.277153	0.387513	0.0706144	0
chr22_49779967_49780200	-3.00266	0.381135	8.15759e-05	0.0195681	0.295545	0.0101184	1.49668	1.17144	1.23656	1.01556	1.3099	0.992944	1.35742	1.51032
chr1_210236743_210237471	-1.39459	3.67117	8.20309e-05	0.0195875	7.18028	4.06746	12.615	11.2366	19.4099	11.1376	8.29109	13.3563	19.0207	16.3304
chr1_245291843_245292392	-1.50926	1.8371	8.18699e-05	0.0195875	1.42114	1.33832	4.38362	3.81512	3.805	2.54022	3.10477	3.96307	3.5678	4.88139
chr20_4681091_4681994	-0.921893	3.57309	8.19458e-05	0.0195875	6.0385	7.96547	11.8226	11.7328	12.7435	12.6858	9.70198	13.8395	14.1404	14.9216
chr21_36949707_36950109	1.70888	0.290262	8.28175e-05	0.019751	2.67582	2.3818	0.380772	1.08533	0.569211	0.714241	0.731648	1.33221	0.374076	0.701275
chr9_113160667_113160914	-2.90334	0.766493	8.31315e-05	0.0198014	0.170457	0.290164	1.37684	2.06019	1.13745	2.15595	1.34943	2.72089	0.668036	2.50556
chr10_119281272_119281901	-1.09046	4.2984	8.34759e-05	0.0198589	10.57	10.524	18.6795	20.9299	26.4426	18.715	12.9625	22.5981	27.0123	23.3719
chr4_109619844_109620052	2.28988	-0.492134	8.43211e-05	0.0200353	1.44182	1.76348	0.295757	0.596285	0.188861	0.0955436	0.296101	0.57463	0.146114	0.259198
chr2_4412672_4413376	-0.820361	4.47993	8.50867e-05	0.0201924	16.0429	12.3416	27.863	27.9849	22.8216	20.0431	23.6427	27.6903	23.2333	18.2974
chr4_78343709_78344184	-1.55597	1.63704	8.55907e-05	0.0202871	0.68348	1.58113	3.58264	2.93001	3.7123	3.37607	3.07669	3.60054	2.18802	3.62442
chr12_44228651_44229036	1.66114	0.615846	8.60141e-05	0.0203403	1.82792	4.50183	1.09608	0.877993	0.663282	1.23367	1.01666	1.20963	0.698909	0.967935
chrY_10926457_10926802	0.838726	2.43543	8.60258e-05	0.0203403	8.9743	7.87296	4.57046	4.69693	4.08827	4.81037	4.79861	3.84612	4.36366	4.85535
chr9_33318240_33318659	-0.945085	3.39889	8.62522e-05	0.0203689	4.79496	7.3541	11.2326	12.9198	10.5549	9.40095	11.0943	10.3073	12.1523	12.2636
chr1_22412600_22413417	0.834879	2.70334	8.67163e-05	0.0204535	11.0175	9.36066	5.86877	5.77379	3.89417	5.73046	5.81857	5.90433	4.01447	6.90877
chr6_39508802_39509024	2.37868	-0.254828	8.69334e-05	0.0204797	2.34708	1.80043	0.292344	0.492478	0.188277	1.04872	0.430979	0.0707278	0.31304	0.160712
chr12_3252206_3252854	-0.844358	4.29135	8.72755e-05	0.0205103	11.3804	13.0234	18.3818	19.0675	22.2539	18.2031	17.5631	25.9509	21.8185	24.4423
chr16_17622132_17622525	2.18439	-0.131393	8.72738e-05	0.0205103	3.07499	1.25267	0.497703	0.28892	0.572423	0.512718	0.567225	0.659893	0.39342	0.0658532
chr3_26484163_26484407	1.52866	0.566878	8.8152e-05	0.0206186	3.43642	2.40527	1.20032	0.778025	0.951351	1.33922	1.27475	0.913773	0.699186	0.594404
chr4_38071911_38072334	-1.32867	2.17386	8.82302e-05	0.0206186	1.46993	2.47545	4.66659	4.2	4.56466	3.87577	3.8424	6.11537	5.58151	5.30009
chr11_65150712_65151285	-1.05936	4.09659	8.81226e-05	0.0206186	11.1406	7.61051	17.6933	18.0933	19.5913	15.027	12.7916	17.6922	23.3647	23.7555
chr12_5536840_5537363	1.68618	0.635327	8.80419e-05	0.0206186	4.49344	2.14421	0.88827	0.578049	1.23955	1.65531	1.14707	0.619235	0.868134	0.780148
chr20_34301120_34301426	-0.778386	3.70284	8.82701e-05	0.0206186	8.21311	8.58979	14.2202	13.1037	14.5516	14.0174	12.0054	15.6928	11.5571	15.3533
chr9_68536792_68537540	-0.791977	4.68344	8.84517e-05	0.0206361	19.6497	13.691	23.1527	27.975	26.8158	25.883	29.4515	25.437	29.6745	31.0484
chr2_106338035_106338259	-3.85278	0.336018	8.877e-05	0.0206853	0.00565334	0.141336	0.673375	1.07223	1.23686	1.64584	1.30647	1.28808	0.51886	2.17088
chr11_63897633_63897996	-2.78525	0.664895	8.88951e-05	0.0206895	0.170457	0.290164	0.868852	1.46448	1.80935	1.21808	1.60494	2.73265	1.17075	1.86287
chr4_131700959_131701402	2.42205	0.0647362	8.91501e-05	0.0207239	2.9856	2.53488	1.23363	0.287886	0.187334	0.300291	0.445827	0.256912	1.08893	0.0640463
chr3_40445150_40445437	1.86215	0.284032	8.92983e-05	0.0207334	2.97969	2.39173	0.797277	0.383491	1.3396	1.03221	0.467575	0.537787	0.631388	0.328794
chr5_158405152_158405347	2.6794	-0.729521	8.96331e-05	0.0207612	1.71375	1.20957	0.092293	0.499138	0.382941	0.0980291	0.0142101	0.0803239	0.0682022	0.365047
chr10_3802507_3803074	1.53591	1.13305	8.95431e-05	0.0207612	5.32216	3.74454	1.28184	1.06776	1.04315	2.05814	1.59469	0.502795	2.35896	1.86973
chr6_27495292_27496053	-1.22176	2.4479	8.98738e-05	0.0207672	2.97355	2.24868	7.07563	5.47449	4.94285	7.69134	3.73694	7.31346	4.98223	5.45495
chr21_7916990_7917284	0.742463	4.8795	8.98602e-05	0.0207672	44.4576	44.92	19.8637	26.509	29.1025	31.0193	26.6884	25.82	25.7767	19.2652
chr9_97168211_97168771	1.30155	1.29504	9.04405e-05	0.0208732	4.87947	4.31188	1.78601	2.85803	1.13721	2.46884	1.35256	2.03485	1.16294	1.48278
chr2_201069367_201069593	-1.80593	1.66517	9.19592e-05	0.0210367	0.814731	1.16657	2.46192	3.52324	3.80729	5.55762	3.21986	3.21415	2.02154	3.16453
chr2_217033161_217033798	-1.09864	3.77783	9.21218e-05	0.0210367	8.77517	5.83226	15.1137	15.1617	14.4543	9.49119	14.8838	12.5094	17.0804	19.9743
chr7_129742314_129742954	-1.21953	2.40533	9.16504e-05	0.0210367	2.0904	2.93152	6.47232	3.99629	6.18437	6.96956	4.29229	6.27795	5.14889	5.72952
chr7_151137892_151138673	-0.962397	4.2451	9.19164e-05	0.0210367	10.7359	11.2576	19.6837	16.4203	24.7303	20.3606	14.1057	22.3275	24.143	21.6033
chr8_94212161_94212314	2.31707	-0.358915	9.16022e-05	0.0210367	2.46807	1.23587	0.609839	0.392297	0.380964	0.0946978	0.427441	0.569887	0.143664	0.162236
chr9_3980043_3981091	-1.03976	3.75274	9.21293e-05	0.0210367	6.05046	8.69446	12.011	15.3596	16.8364	11.547	11.8767	19.1358	12.5116	17.2154
chr11_75301173_75302261	-0.762569	4.041	9.16811e-05	0.0210367	9.9632	11.5395	20.0018	17.3119	17.3075	15.1331	15.7903	16.9573	17.771	19.4973
chr16_75238109_75239281	-0.654113	4.97622	9.19279e-05	0.0210367	20.0588	24.1337	36.7092	30.6096	34.3293	29.9735	31.3932	37.0928	32.9876	33.8507
chr18_8114318_8114532	2.35331	-0.375546	9.13042e-05	0.0210367	1.60471	2.0548	0.19008	0.191327	0.574048	0.199476	0.550527	0.0726797	0.229708	0.642319
chr7_6399466_6399673	-2.22431	1.032	9.23053e-05	0.021052	0.336439	0.578194	2.49348	1.45666	2.09285	3.0875	2.5833	1.43966	1.5655	2.20602
chr1_53049018_53049465	-1.08874	3.68963	9.33995e-05	0.0210588	4.81771	8.81165	11.9143	13.0047	17.314	12.4743	11.0091	15.5968	16.1301	13.8355
chr1_221722997_221723593	-1.04922	2.58869	9.397e-05	0.0210588	2.72111	3.67285	5.75408	6.45632	6.8496	6.75454	5.0171	6.82572	6.02575	7.06453
chr4_155400892_155401434	-1.30141	1.98925	9.33808e-05	0.0210588	1.59869	1.91253	4.57727	3.41509	4.47193	4.29664	4.3661	5.18702	3.1466	4.04884
chr5_73284327_73284477	1.78102	-0.0763317	9.379e-05	0.0210588	2.18883	1.65267	0.597663	0.588264	0.378961	0.509801	0.578482	0.551079	0.47285	0.527243
chr6_47977089_47977672	-1.80498	1.44532	9.38596e-05	0.0210588	0.939779	0.752759	2.57398	3.03476	1.70625	2.75898	2.91369	4.67913	2.77834	2.45165
chr6_107819127_107819342	2.22036	-0.366025	9.37074e-05	0.0210588	2.3168	1.23114	0.609017	0.190815	0.38083	0.198866	0.301959	0.568608	0.314303	0.255539
chr7_73330063_73330813	1.39388	1.50467	9.36677e-05	0.0210588	6.58052	4.63633	2.2907	2.05426	2.18918	3.71752	0.820652	2.50525	1.40226	1.28941
chr10_38878780_38879116	0.683404	5.39261	9.3672e-05	0.0210588	57.7188	66.1013	30.3123	40.7938	37.657	36.7342	44.1449	38.0935	36.9533	30.5591
chr10_116395074_116395330	2.00967	-0.229231	9.38871e-05	0.0210588	2.18149	1.51045	0.393694	0.289238	0.379955	0.407385	0.565344	0.560342	0.308303	0.535526
chr11_8531341_8531749	-0.884787	3.64843	9.33109e-05	0.0210588	7.27171	7.84443	11.8179	16.5446	12.2659	10.729	14.4207	14.7645	13.5684	12.8616
chr13_105928826_105929279	-1.29258	2.42655	9.36716e-05	0.0210588	2.52407	2.37653	5.25798	5.57373	5.89753	4.38446	3.7351	7.0316	6.61142	7.17131
chr18_48901752_48902804	-1.18821	3.82588	9.35791e-05	0.0210588	7.10309	7.11343	13.0071	13.2939	15.4058	14.6265	11.1752	12.7837	17.9548	25.2248
chr19_13718597_13719108	-1.34464	1.83874	9.30347e-05	0.0210588	1.57869	1.48664	3.77443	3.22155	3.90072	3.78406	3.92805	3.58277	3.89734	3.78941
chr19_39937274_39937513	2.32457	-0.555239	9.28388e-05	0.0210588	1.86421	1.2154	0.29712	0.293283	0.381784	0.200956	0.41844	0.0755166	0.32094	0.261087
chr20_3036709_3037600	-0.791698	4.43954	9.33727e-05	0.0210588	13.8829	14.0795	26.9674	26.2217	20.4425	17.3767	25.9329	25.5588	22.28	21.0514
chr18_76311339_76311888	1.30199	1.44565	9.43553e-05	0.0210962	6.10524	4.19348	2.80652	2.55333	1.61474	2.46334	2.03873	2.41099	1.07268	1.10793
chr22_19217901_19218295	-1.25757	2.86671	9.4327e-05	0.0210962	1.5347	5.21212	8.15292	6.34746	8.75235	8.70164	6.04682	8.9572	8.18078	7.75252
chr9_93107144_93107553	2.08246	0.212312	9.45301e-05	0.0211108	4.29643	1.27843	0.488849	0.585759	1.05183	0.718102	0.589095	0.153614	0.466245	0.805582
chr21_25549483_25549654	2.55764	-0.544614	9.51471e-05	0.0212241	1.73625	1.63497	0.0901102	0.294033	0.285654	0.6276	0.537875	0.274886	0	0.0745762
chr5_84131235_84131693	-1.29303	2.70157	9.57352e-05	0.0213306	3.44242	2.54859	5.74645	9.21187	6.84736	8.40039	4.04799	6.2468	6.82259	8.48968
chr1_57580040_57580298	2.26659	-0.432413	9.58862e-05	0.0213397	1.73625	1.63497	0.39952	0.191415	0.381156	0.517356	0.0214806	0.268571	0.580088	0.163158
chr15_79935432_79936121	-0.990161	2.69762	9.60161e-05	0.021344	3.77987	3.41899	6.95745	5.7626	6.75244	8.29875	6.99773	6.53203	6.25842	7.32332
chr5_89756964_89757291	-2.92057	0.78345	9.62486e-05	0.0213711	0.0160135	0.417052	1.68395	1.95991	1.90384	0.903083	0.945218	1.74448	1.66485	3.06319
chr4_127527913_127528696	-1.73804	1.79463	9.66933e-05	0.0214206	0.537156	1.7132	3.16627	4.11322	2.6586	3.26621	4.88152	5.39934	2.4227	3.8821
chr5_124709186_124709833	-0.806448	3.53564	9.6661e-05	0.0214206	7.11167	7.5502	13.2302	13.7005	11.2199	11.968	11.4035	14.4068	9.56603	13.1425
chr3_129977952_129978544	-0.785735	3.95663	9.70241e-05	0.0214537	8.10476	11.8027	16.0043	15.9411	15.8804	15.0337	15.9165	19.4827	17.1406	16.6595
chr18_13247560_13247710	2.50686	-0.899738	9.70652e-05	0.0214537	1.11389	1.18266	0.197957	0.0948203	0.190222	0.310916	0.153543	0.0820692	0.155614	0.270427
chr10_18340429_18341386	-1.01264	3.40422	9.72772e-05	0.021476	5.08935	6.63451	10.429	11.7392	15.1293	10.1207	9.67536	12.8311	10.9435	9.67252
chr16_81798095_81799032	-0.935165	4.38999	9.80694e-05	0.0216262	10.7685	13.8947	23.6716	19.3577	30.9156	22.2017	22.6181	19.43	18.609	23.8955
chr7_35445858_35446638	-0.684036	5.03203	9.84831e-05	0.021668	20.3755	24.7254	32.6127	34.5267	33.091	29.8684	36.7523	37.8267	36.0088	37.2983
chr14_64825460_64825959	-0.958809	3.44531	9.84615e-05	0.021668	4.19265	8.21197	11.7309	11.0496	11.6023	11.4569	11.6728	10.2092	12.3875	12.9726
chr12_17630542_17630805	-3.45433	0.768997	9.88348e-05	0.0217206	0.16101	0.151601	1.78693	2.15959	2.28749	1.11121	0.387662	2.71947	1.83294	1.48393
chr4_148330701_148330936	2.5445	-0.632897	9.94326e-05	0.0218272	1.72164	1.35127	0.194449	0.294565	0.478956	0	0.0164395	0.58333	0.237243	0.0754658
chr1_245290775_245291565	-0.793131	4.06684	0.000100839	0.0220856	9.65647	11.8277	17.4975	16.9181	19.7829	16.7753	14.6487	19.8403	16.6464	20.5611
chr4_53962569_53963163	-1.28278	2.28519	0.000100814	0.0220856	1.77751	2.63232	5.46916	6.96257	3.41778	4.59588	4.97148	6.57609	4.59006	5.01811
chr5_126677113_126677575	1.35958	1.16832	0.0001013	0.0221614	5.60403	3.02923	1.48386	1.06609	2.19314	2.15978	1.20523	1.85138	1.50597	1.21374
chr4_3461415_3462194	-0.808196	4.55724	0.000101553	0.0221918	17.1444	13.0843	28.156	25.9217	25.4856	21.7844	19.1928	24.2438	26.6579	30.0007
chr5_123672849_123673553	-1.25462	2.11084	0.000101711	0.0222011	1.46993	2.47545	4.97495	3.41188	4.27911	4.60266	4.24815	4.88842	5.09869	4.854
chr14_68947797_68948166	-1.54149	1.43568	0.00010194	0.0222259	0.814731	1.16657	2.47331	2.53932	2.56711	2.86385	2.77434	3.52571	2.53237	3.09419
chr2_32622098_32622566	1.55251	0.335882	0.000102065	0.0222282	2.81524	2.10096	0.792451	0.882292	0.472713	1.13424	0.738281	0.728387	0.709982	0.885812
chr11_12200018_12200617	-0.856522	3.75749	0.000102842	0.0223722	6.99125	9.58923	14.0151	13.9851	15.1219	16.9963	12.3029	12.7001	15.3212	14.7218
chrX_124406749_124406976	1.67285	0.192505	0.000103852	0.0225665	2.3665	2.22822	0.798092	0.684384	1.05081	0.40032	0.46619	0.83658	0.718481	0.4226
chr8_68224055_68224205	2.44868	-0.707484	0.000104237	0.0226246	1.13475	1.60675	0.0912348	0.294968	0.093534	0.0973662	0.286274	0.379458	0.151494	0.459722
chr8_94905105_94905739	-1.18328	2.20194	0.000104488	0.0226284	2.93895	1.53439	4.36201	4.98979	4.65991	5.63444	4.95518	5.73338	3.86478	4.66482
chr9_131722145_131722800	-0.714089	4.4306	0.000104482	0.0226284	12.1983	16.8485	22.9709	22.2993	22.6324	21.4825	20.7514	24.9107	23.1613	24.8704
chr7_150994427_150995169	-0.73502	4.81829	0.000105071	0.0227036	21.0908	16.7857	30.033	29.4397	29.4784	23.3135	31.3583	31.1753	32.21	33.2485
chr14_75995039_75995981	-1.11246	2.57974	0.000104987	0.0227036	3.30137	2.83094	6.86409	7.44292	4.17818	5.61867	6.83613	6.0715	6.67582	7.15494
chr2_68402978_68403799	-0.938009	3.6197	0.000105959	0.0227887	8.46906	5.97312	13.1225	12.1239	14.267	13.095	9.99514	12.1532	15.9822	14.1126
chr2_80242313_80243000	-1.40264	3.40306	0.000105766	0.0227887	6.07116	3.18186	11.3297	11.2463	10.173	7.34258	6.68638	14.5109	14.4806	17.0845
chr4_3483326_3483920	-0.863314	4.69038	0.000105764	0.0227887	18.4004	13.6815	28.7437	27.8762	29.9566	25.5745	21.2356	23.4869	30.3109	34.5055
chr8_101623256_101624821	0.815108	2.92472	0.000106235	0.0227887	9.98636	13.4438	6.76215	5.27275	7.23114	6.9606	7.11842	6.35291	5.13227	6.52288
chr12_102427308_102428080	-1.20589	2.65855	0.000106408	0.0227887	3.30137	2.83094	5.84998	6.7489	6.08493	6.02829	4.88846	6.34569	8.45217	9.30705
chr16_25980067_25980226	2.22169	-0.517205	0.000106403	0.0227887	1.14679	1.89046	0.295774	0.292575	0.188864	0.305879	0.296064	0.270578	0.318706	0.451367
chr20_3238722_3238952	1.85263	0.254307	0.000106232	0.0227887	2.38888	2.80019	0.589409	0.684249	0.858177	0.505099	0.0398652	0.836126	1.15097	0.610056
chrX_39134052_39134514	1.79549	0.664005	0.000106344	0.0227887	5.54077	1.58662	0.992195	1.07839	1.14348	0.918007	0.886443	1.70643	0.44656	0.594132
chr4_142940514_142941019	-1.84954	1.89472	0.000106541	0.0227918	1.39669	0.91433	3.161	1.93516	3.8039	5.64799	4.08044	2.81584	5.12061	5.23669
chr4_132770790_132771184	1.44053	0.888541	0.00010688	0.0227955	3.48373	3.69797	0.9806	1.67183	1.4286	1.33002	1.3093	1.97482	0.600839	0.858457
chr8_139158663_139158994	1.98235	-0.082907	0.000106912	0.0227955	2.63545	1.52547	0.390519	0.488577	0.668119	0.300168	0.700365	0.256613	0.389463	0.721404
chr15_90191783_90192570	-1.0828	3.93024	0.000106887	0.0227955	8.05316	8.29545	16.4043	10.9355	17.4041	18.6299	11.3322	15.6618	19.785	22.0894
chr1_50893367_50893834	1.56071	0.732857	0.000107055	0.0228008	3.91181	2.84805	1.60961	1.27568	0.662393	0.601059	0.765883	1.99186	0.945427	0.866986
chr15_78004877_78005583	-0.906279	5.07162	0.000107537	0.0228686	17.3951	23.0803	34.3042	35.6996	32.7092	33.8643	34.7453	28.1804	40.8611	50.3106
chr16_88386298_88386499	1.98702	0.225926	0.00010761	0.0228686	3.99826	1.41655	0.80027	0.284767	0.858732	1.1404	0.193736	0.541587	0.635568	0.613128
chr5_124413963_124414212	2.23469	-0.420834	0.000107773	0.0228781	1.73625	1.63497	0.399294	0.39267	0.38111	0.0949467	0.550506	0.469597	0.0611868	0.352531
chr4_50662184_50662606	0.735673	3.83995	0.000108491	0.0229844	21.4474	21.6417	8.8181	14.1913	12.363	13.0991	13.5405	14.7789	10.3679	12.0702
chr8_936070_936295	2.33971	-0.0395643	0.000108512	0.0229844	1.49603	3.33498	0.0832608	0.489492	0.18753	0.617979	0.180474	0.258638	0.740292	1.01446
chr1_162861122_162861922	-1.09264	3.25764	0.000108691	0.0229972	4.75306	5.32088	12.6488	8.89315	11.6056	6.52447	8.79822	10.6015	9.99341	13.1743
chr10_125927730_125928317	1.33778	1.05911	0.000109104	0.0230593	4.09526	3.71537	1.38514	1.56667	1.23491	1.01154	2.11857	2.15369	0.925489	1.49769
chr1_36203380_36204599	-0.837123	4.61024	0.000109487	0.0231148	14.8373	15.8505	22.9573	25.0367	23.676	26.194	20.6443	26.4657	31.7608	32.6548
chr5_135945044_135945309	1.83673	0.49682	0.000110343	0.0232703	4.62599	1.71588	1.10268	0.981464	0.664313	1.55529	0.344697	0.922754	0.792134	0.322536
chr3_186382920_186383810	-0.968821	3.61655	0.000110673	0.0233143	6.34208	7.68062	12.1201	13.9907	13.4096	18.6505	10.7091	10.7536	11.3228	14.4693
chr17_17887673_17888235	-0.957958	4.0292	0.000111335	0.0234028	8.39767	10.4912	16.3982	16.9189	14.7362	12.3599	17.9416	21.5195	22.0957	18.6953
chr22_37862280_37862880	-1.41307	2.53555	0.000111285	0.0234028	2.81524	2.10096	8.38075	4.87952	7.80448	6.03249	3.32522	5.41365	6.10937	7.87865
chr11_13015825_13016036	1.77606	0.0138235	0.00011206	0.0235296	1.91255	2.21046	0.699804	0.486418	0.667086	0.719637	0.188787	0.847525	0.383758	0.523806
chr17_17569761_17570553	-1.01582	4.44374	0.000112491	0.0235943	13.5312	10.9986	27.1647	19.5516	28.8194	25.7911	17.7368	16.1752	25.552	27.794
chr11_6568398_6568906	-1.03746	2.61274	0.000113316	0.0237416	3.61181	2.98339	6.66043	5.76524	6.27666	5.10171	6.28204	8.23886	6.42922	6.97193
chr21_45953069_45953677	-1.36573	2.99537	0.000113532	0.0237611	3.03439	3.97145	8.04299	8.11466	6.84303	6.94344	7.62301	6.03487	11.9648	13.4804
chr1_168145406_168145556	2.53187	-0.790154	0.000114588	0.0239328	1.27114	1.33129	0.092329	0.0942519	0.382955	0.0980517	0.0141593	0.179303	0.329226	0.365141
chr8_80915411_80915740	1.52918	0.387669	0.0001146	0.0239328	2.52983	2.51951	1.31207	0.68073	0.568366	0.816602	1.00111	0.82433	0.792633	0.694766
chr11_116387632_116388420	-1.66053	1.81427	0.000114789	0.0239464	1.68732	0.784509	2.96269	3.91461	3.80519	2.95483	2.41192	5.30173	3.24073	5.15664
chr22_41260746_41261945	-0.758071	5.22003	0.000115145	0.0239948	22.5776	26.6571	45.1682	34.1268	45.9334	37.6517	32.313	39.0071	38.6123	46.2165
chr9_34866516_34867585	-1.00052	2.78847	0.000115748	0.0240813	3.64531	3.99073	7.05211	7.53304	7.13257	9.01659	5.7494	8.12267	5.84496	8.21255
chr17_17730201_17731172	-0.863668	3.6137	0.000115934	0.0240813	8.78559	6.26859	14.2264	13.5983	10.8375	13.8157	10.8493	15.1431	10.1204	16.2558
chr17_44979606_44980995	-0.89196	4.50214	0.000115812	0.0240813	16.3404	11.3184	26.4612	22.5896	22.7259	27.6362	17.0231	21.4628	26.1849	31.3388
chr6_12683622_12683892	1.87711	-0.0326467	0.000116178	0.0240822	2.49138	1.66314	0.597449	0.487512	0.282889	0.615356	0.957161	0.451182	0.386644	0.526949
chr15_78360330_78360944	-0.686597	4.11295	0.000116188	0.0240822	13.0598	10.7008	19.0959	18.9777	19.0204	16.9792	18.3835	19.4636	16.2425	18.0668
chr6_41939195_41939377	-1.88528	1.38972	0.000116498	0.0241205	0.650451	0.876727	3.18923	1.94511	2.28043	2.86484	1.81657	2.56743	3.11475	4.01552
chr10_41265220_41265723	1.2373	2.08877	0.000116866	0.0241708	6.82773	9.0022	2.66763	3.7236	4.8607	4.52031	2.52694	2.6462	3.0938	1.53378
chr9_113426997_113427280	2.09105	-0.0918897	0.000117024	0.0241778	2.49848	1.80564	0.391604	0.590057	0.764847	0.195993	0.8221	0.556283	0.220346	0.248024
chr19_10766595_10767180	-1.13219	4.03993	0.000117332	0.0242153	9.58862	7.59044	17.4968	15.7401	24.8303	15.4396	10.4848	18.5355	18.4067	21.9833
chr17_70888266_70888808	1.51612	0.89804	0.000118297	0.0243885	3.49248	3.98613	0.775496	1.27184	1.90903	2.06615	0.911675	0.799674	1.1894	0.951847
chr3_196117837_196118339	-1.27408	2.12701	0.000119119	0.0245318	1.76146	2.204	5.0751	4.20162	3.80137	5.22334	3.69621	4.50703	4.03383	6.39452
chr3_192636548_192637570	-0.76406	5.23007	0.000119518	0.0245877	22.5786	26.8045	33.0979	41.7677	45.0768	37.1386	36.3675	46.6963	43.1509	37.4515
chr11_62163649_62163845	2.26457	-0.586406	0.000120074	0.0246652	1.28499	1.61438	0.402696	0.293332	0.381806	0.201004	0.164321	0.475594	0.233886	0.0733993
chr12_12645563_12645799	-6.28418	0.0763476	0.000120278	0.0246652	4.7554e-18	4.52326e-18	0.680551	0.677315	0.663021	0.917107	1.92104	1.40481	0.95128	0.872015
chr13_110314680_110315238	-0.799106	4.03263	0.00012018	0.0246652	8.42191	12.3937	16.3991	17.8029	19.117	18.9343	16.506	16.2129	17.3711	16.8291
chr1_12618989_12619351	0.942124	2.38376	0.000120491	0.0246801	6.84477	10.1707	4.6771	4.20533	3.8983	5.33228	2.98724	4.61309	3.14477	5.22694
chr10_41892024_41892528	0.703587	3.51922	0.00012072	0.0246801	15.949	17.9182	9.0357	10.8623	9.50933	10.0258	9.2149	13.232	8.30685	9.69011
chr18_51603175_51603946	1.49534	0.580343	0.000120733	0.0246801	2.8499	2.9598	0.784412	0.877623	1.04722	0.812623	0.624226	1.80443	0.782605	1.0608
chr11_29780931_29781691	-1.29662	2.298	0.000120882	0.0246844	1.77751	2.63232	5.26592	3.99896	6.28168	4.69875	5.11292	4.68043	4.50731	7.18773
chr2_4963096_4963500	1.40522	0.761883	0.00012117	0.024717	3.45923	2.97899	0.675596	1.07387	1.04559	1.12298	1.16735	1.58918	1.5361	0.956575
chr5_144433659_144434182	1.38866	0.829516	0.000121398	0.0247374	2.43189	4.23794	1.39517	1.07246	1.04502	1.1213	0.909714	1.48526	1.19097	1.51342
chr8_21667004_21667779	-1.2709	1.90165	0.000121976	0.0248029	1.87974	1.49915	4.48192	4.30844	3.51764	4.40413	3.52505	4.43482	2.82636	3.87523
chr11_130865140_130866087	-1.00487	4.61772	0.000121915	0.0248029	16.4985	11.4663	27.3499	31.3106	24.0563	28.4501	14.7297	25.9056	31.1976	30.5217
chr1_16966941_16967852	-1.11694	4.51581	0.000122522	0.0248601	13.8337	10.4163	23.461	22.196	28.5319	23.4265	13.4199	25.7305	28.0168	35.1502
chr4_101071010_101071345	1.75621	0.596211	0.000122644	0.0248601	4.05312	2.56469	1.09819	0.778834	0.376023	0.604378	1.65344	1.71118	0.532467	0.782998
chr19_40813174_40813524	-1.62205	2.07996	0.000122619	0.0248601	1.86421	1.2154	4.97524	2.81972	3.61065	3.98168	6.31534	3.08831	5.18108	6.30654
chr1_34013908_34014949	-0.677945	4.55007	0.000122887	0.0248834	16.3984	16.0127	24.9606	29.3551	25.486	25.7876	22.3586	23.2248	22.2688	24.9455
chr11_94854832_94855869	-0.693143	5.45619	0.000123499	0.0249811	29.804	30.6828	47.742	54.9813	47.8315	41.2291	37.7139	46.853	47.1819	50.2575
chr3_72209956_72210141	2.20419	-0.456673	0.000124115	0.0250276	2.01487	1.22092	0.399548	0.291906	0.381162	0.199594	0.0214549	0.470044	0.491839	0.257463
chr15_17024386_17024816	1.92233	0.318054	0.000124118	0.0250276	2.40349	3.23039	0.485288	0.483462	0.761842	0.926481	1.61321	0.537832	0.631437	0.236667
chr15_40103196_40104009	-0.895218	4.73161	0.000123996	0.0250276	16.2424	16.0113	25.2456	26.894	34.334	31.1123	23.8412	25.7091	36.0508	24.924
chr11_126347864_126348716	-0.99204	5.00779	0.000124376	0.0250535	21.7002	15.3207	35.1065	31.7826	45.4622	28.535	22.5863	38.1032	37.9998	39.777
chr13_112539961_112540478	1.28874	1.08673	0.000124683	0.0250893	4.54	3.2948	2.00216	1.36606	1.81	1.95212	1.19996	1.27129	1.51003	1.0321
chr7_73885936_73887079	-1.11519	2.64859	0.000124842	0.0250952	3.16449	3.25694	5.34721	7.933	6.84847	7.88757	5.7291	8.8938	5.28959	5.52854
chr11_19903444_19904120	-1.05914	2.66165	0.000125371	0.0251752	2.43189	4.23794	5.64902	7.04507	6.46669	7.6806	5.44951	7.28891	6.5048	7.5066
chr1_177274575_177275493	-1.64472	2.98119	0.000125694	0.0251878	1.81504	3.92455	8.44483	7.42554	9.89404	5.60457	4.36231	11.6641	7.35727	14.9166
chr9_130423043_130423713	-0.927922	4.46911	0.000125629	0.0251878	15.0932	11.3071	22.9662	22.9831	26.0583	18.5039	18.7479	23.1376	29.3854	28.6797
chr1_6925713_6925864	1.85536	-0.113859	0.000125999	0.0251898	1.61045	2.19724	0.390159	0.287618	0.37922	0.51069	0.447239	0.553483	0.64866	0.720658
chr6_142352194_142352550	-2.3122	1.10578	0.000126244	0.0251898	0.336439	0.578194	1.77275	2.05093	1.42199	2.35347	3.12945	2.20435	1.39519	3.678
chr9_84061495_84063020	-1.07777	3.32563	0.000126206	0.0251898	4.46528	6.18309	9.83161	12.1359	10.5559	13.5216	6.10344	12.0916	9.66404	12.5391
chr11_35803271_35803449	2.58483	-0.923246	0.000126133	0.0251898	1.11389	1.18266	0.198686	0.195848	0.0940907	0.0990726	0.399481	0.182684	0.156662	0.0799282
chr12_53052602_53052799	-1.36507	2.21035	0.000126356	0.0251898	2.62767	1.38293	4.96774	4.0013	6.18774	3.56442	4.82067	4.68798	4.35192	6.65491
chr1_6353808_6354551	-0.869066	3.68967	0.000126709	0.0252341	8.64994	7.13963	18.7322	11.6305	14.5516	11.9612	12.4332	14.3863	11.5573	15.1753
chr4_8165313_8165944	-1.01073	3.42062	0.000126975	0.0252609	6.44969	5.5032	13.539	10.0674	10.4591	11.9724	9.53586	8.43645	11.9876	15.9248
chr13_57631259_57632804	-0.923263	3.11206	0.00012727	0.0252936	6.69807	3.48119	9.14382	9.19435	8.46259	8.89785	9.19189	8.839	9.36739	10.2398
chr20_24465824_24466112	-1.35542	1.97075	0.00012837	0.025486	1.01129	2.30931	4.37531	3.51439	3.23013	4.60827	3.25958	4.99826	4.54014	4.50418
chr9_93278130_93278360	2.45145	-0.654248	0.00012874	0.0255332	1.5713	1.34497	0.299489	0.395843	0	0.308207	0.288055	0.480275	0	0.264377
chr15_30470971_30471637	-2.00478	1.4963	0.000129039	0.0255521	0.790983	0.744984	2.36745	3.72756	1.4192	2.34151	2.51385	3.61267	3.26894	4.55337
chr15_68999754_69001030	-0.979456	3.39309	0.0001291	0.0255521	6.90117	5.07667	10.43	12.9199	10.8408	14.5478	7.82211	11.8038	8.85411	12.9789
chr7_150966087_150966357	-0.920289	3.55869	0.000129432	0.0255659	6.03597	7.81977	13.428	9.86663	12.5532	10.5265	12.6922	12.0664	13.8207	15.6377
chr12_54227484_54227948	1.30089	1.00159	0.000129621	0.0255659	3.93273	3.42321	1.18102	1.2682	1.61902	2.06006	1.58854	1.56936	0.844186	1.31448
chr16_82360065_82360912	-0.846235	3.72137	0.000129699	0.0255659	6.07123	10.1548	13.0158	13.7902	13.4079	14.119	12.296	16.6229	14.2023	14.9935
chr18_70381560_70382090	-1.46102	2.23856	0.000129458	0.0255659	1.61045	2.19724	5.06671	4.29644	5.90054	4.3903	2.73326	7.24522	5.81758	4.75011
chr17_7650372_7651079	-0.773158	4.00116	0.000130256	0.0256496	11.1777	9.65492	15.4008	15.6449	20.0701	18.8334	16.0689	17.0547	15.2929	17.5445
chr9_34674905_34675419	-1.16397	2.68962	0.000131026	0.0257749	2.86909	3.53434	8.26804	6.45215	6.17993	9.64122	5.03305	6.53127	7.87986	5.16594
chr7_49783188_49783868	-0.780595	4.00537	0.000131856	0.0258931	10.7186	10.0874	17.2019	15.4484	17.1176	16.3672	14.9238	15.9368	19.3779	19.8576
chr7_138921256_138921431	2.59777	-0.60284	0.000131895	0.0258931	1.87217	1.35724	0	0.599139	0.0934266	0.521481	0.160517	0.276366	0.324902	0
chr1_53368464_53369272	-1.2136	2.48256	0.000132161	0.025919	3.99826	1.41655	6.66869	5.37467	5.8013	6.03539	4.30271	6.45836	6.93083	5.90245
chr5_124297900_124298362	-2.84172	0.710476	0.000132347	0.0259291	0.307811	0.16027	1.68746	1.56304	1.61704	1.11272	2.66507	2.33564	1.00141	1.39583
chr11_126876967_126877355	-3.62638	0.154524	0.00013295	0.0260208	0.14983	0.00520859	0.98827	0.776093	0.950459	1.02061	0.895208	1.89589	0.693854	1.24359
chr13_31175799_31176443	1.45444	0.88168	0.000133295	0.0260535	3.18702	3.9765	0.878158	1.07195	1.33272	1.64539	1.95907	0.896672	0.768311	1.51163
chr15_66630709_66631404	-0.850029	4.48084	0.000133386	0.0260535	14.0353	13.7878	27.4628	26.1212	20.2514	16.7596	21.9166	24.159	24.9103	30.3661
chr9_7153135_7153649	-1.18978	2.53863	0.000133616	0.026072	3.28405	2.40093	7.06862	5.96457	5.8959	3.76247	5.85137	6.35799	6.27347	8.24148
chr4_7876115_7876702	-1.0203	2.85957	0.000134534	0.0262247	3.80248	4.13943	8.25575	6.5453	8.27596	8.90946	5.61895	6.89239	8.18431	8.83314
chr3_10015607_10016161	-0.891991	3.71114	0.000135799	0.0263145	6.82543	8.85627	12.8158	13.1029	17.1234	12.6798	15.8614	13.2638	13.962	12.7661
chr6_15370350_15370556	2.18335	-0.351118	0.000135264	0.0263145	1.30857	2.18274	0.397284	0.290876	0.380697	0.0942388	0.172345	0.567343	0.227263	0.735493
chr7_89605414_89605703	1.80056	0.352044	0.00013583	0.0263145	4.00599	1.56017	0.690328	0.482287	0.953603	0.924468	0.472538	0.534122	1.23052	0.605763
chr7_132164725_132165279	-1.0507	2.62466	0.000135523	0.0263145	2.87348	3.67821	7.06308	5.96195	5.22699	6.2366	6.70434	5.9735	6.50891	8.5924
chr10_124693379_124694790	-0.700098	4.42046	0.000135688	0.0263145	16.5166	12.7856	24.3712	21.1229	19.8718	19.9435	22.6186	23.5181	24.3617	25.8487
chr13_47721685_47722323	1.6817	0.805875	0.000135534	0.0263145	5.56171	2.0198	1.29679	1.0749	0.662256	1.54475	1.68132	0.51586	0.944158	1.2399
chr20_54273299_54273522	1.97095	-0.213327	0.000135948	0.0263145	1.4595	2.19016	0.708323	0.49011	0.572443	0.406997	0.31148	0.559146	0.222139	0.249774
chr4_80207920_80208562	1.13154	1.87567	0.00013619	0.026329	4.19873	8.64961	2.47249	2.43967	3.04531	3.27943	2.50484	2.94739	2.53098	3.36771
chr16_85456656_85456944	-1.55415	1.44425	0.000136296	0.026329	1.0977	0.900793	2.98275	2.93601	2.66267	2.23986	2.23115	3.33237	3.11105	2.91016
chr8_143366455_143367164	-0.764079	3.88221	0.000136541	0.0263409	9.6251	9.63371	14.4079	15.4534	15.5008	17.9151	12.7524	15.4846	15.4671	18.0043
chr10_68573748_68574102	1.46088	0.847672	0.000136631	0.0263409	4.51227	2.57539	1.70636	0.97266	1.141	0.911961	0.776055	0.995568	1.78656	1.32629
chr1_22792818_22793056	-6.48699	0.242864	0.000136995	0.0263448	4.7554e-18	4.52326e-18	0.984426	0.973952	0.374826	2.80843	1.42813	1.09729	0.688974	1.04991
chr2_144449057_144449389	-2.69191	0.585528	0.000137638	0.0263448	0.307811	0.16027	2.10708	1.36667	1.71435	1.74335	1.85861	0.885707	0.758313	1.58972
chr3_38473039_38473813	-0.80412	4.2286	0.000137528	0.0263448	10.6064	13.3061	18.7862	19.0702	20.0654	19.4381	15.3948	23.1694	19.3478	24.8962
chr3_73622128_73622506	-0.928692	3.27819	0.000138137	0.0263448	5.23109	6.05721	8.02887	9.87638	9.79442	10.5383	12.6242	12.1933	10.7986	8.79127
chr4_94819341_94820214	-0.94252	3.15014	0.000137463	0.0263448	5.35667	4.90104	9.84459	7.22531	10.5593	8.27814	10.3309	12.0234	8.55607	8.80284
chr5_149711360_149711726	-1.2893	2.50816	0.000137974	0.0263448	2.0951	3.07488	6.96932	8.2353	4.75117	5.93072	4.44734	8.25041	3.9224	6.5302
chr7_964502_965763	-0.72924	4.31219	0.000138271	0.0263448	14.636	12.0351	20.6806	21.7159	19.8736	22.0014	18.8582	19.2544	24.6169	21.3321
chr12_105981731_105982534	-0.927047	3.51925	0.000137605	0.0263448	7.69209	5.81563	13.5314	12.3245	8.7429	9.08828	13.963	14.5006	12.5394	13.6785
chr13_79477982_79478445	-0.864885	3.94686	0.000137889	0.0263448	9.16207	9.77281	15.4038	18.7883	18.5472	15.0338	11.6182	17.9917	16.6599	17.5496
chr19_39305031_39305594	-0.716644	3.85339	0.000137527	0.0263448	9.01578	10.355	17.7156	14.2766	13.2155	15.861	14.4624	17.0737	13.0662	16.9398
chr22_20585238_20585546	-1.81143	1.67032	0.000138208	0.0263448	0.671599	1.29858	3.57966	2.23586	3.13785	3.99749	1.84335	3.21374	3.74739	5.08241
chr22_36467452_36467819	-0.899097	3.76816	0.000138287	0.0263448	8.50958	7.86572	14.014	15.2613	12.4545	11.958	12.1627	14.7499	17.7273	18.0176
chr11_9760154_9760515	-1.29106	3.20559	0.000139247	0.0265016	5.75233	2.88778	10.7425	9.28776	8.46068	6.21679	7.08826	12.2924	12.1748	13.9853
chr1_205317422_205317944	-1.00678	3.30657	0.000139435	0.0265112	5.97612	5.05905	12.1429	8.10533	9.60323	9.09548	12.0674	8.63251	12.8894	12.0951
chr5_6431143_6432141	-1.10976	3.33383	0.000139589	0.0265144	4.46226	6.03794	9.73054	8.30081	11.6994	10.6379	6.96073	14.8999	11.6755	13.0743
chr2_212154436_212154845	1.13839	1.60325	0.00013999	0.0265384	5.66821	5.0526	2.48626	3.04431	2.18716	2.24763	0.970921	2.68282	2.47081	2.2884
chr20_28859983_28861254	0.961086	2.2749	0.000139913	0.0265384	7.58891	8.28735	2.65587	4.50631	3.89983	4.19649	5.03535	4.72043	3.2352	3.14877
chr14_22822799_22823347	-1.31787	1.94458	0.000140652	0.0266117	1.59236	1.77041	3.56553	3.61412	4.47261	5.02443	4.35829	3.28886	3.39539	4.5979
chr5_153641076_153641905	-1.27371	2.36599	0.000140979	0.0266213	2.08041	2.64517	4.55473	5.77349	5.89856	5.21316	3.30675	6.75547	5.88556	6.27504
chr16_72797309_72798224	-0.842442	4.1199	0.000140869	0.0266213	11.0382	10.6765	17.7934	18.6822	20.3531	15.6431	13.7973	20.3913	20.3217	21.3539
chr20_59014721_59015203	-1.22881	2.19125	0.000141183	0.0266338	1.7724	2.4894	4.96967	5.18771	3.70517	6.6707	4.53824	3.83875	4.2731	5.4802
chr1_182061523_182061836	1.47693	0.592109	0.000141342	0.0266378	3.58267	2.26613	0.887304	0.977441	0.663057	0.707495	0.889325	1.20719	1.03682	1.53154
chr17_13788234_13788826	-0.932973	3.58412	0.000141626	0.0266653	8.00832	6.11132	12.1225	14.2872	12.0764	10.9369	9.13269	13.9314	14.2191	15.7234
chr17_26879074_26880089	0.6113	4.32265	0.000141783	0.0266689	30.2483	26.5572	18.5985	17.0164	17.9736	19.1382	20.0932	20.1202	15.2861	14.5147
chr10_71260549_71261076	-0.89804	3.38954	0.000141979	0.0266798	6.31269	6.226	12.7395	10.3639	9.41158	10.1218	8.24768	13.3027	12.2348	12.8911
chr16_67966764_67967239	0.87242	2.97224	0.000142424	0.0267373	14.0005	11.1499	10.3955	6.55334	6.27638	5.72027	5.86514	7.38704	4.15838	6.42993
chr17_17841682_17842109	-0.873454	4.92467	0.000143622	0.026936	15.5119	21.7375	30.523	29.7286	35.3766	31.5128	26.7649	30.6046	42.2412	34.208
chr1_203557497_203557757	-1.50945	1.98102	0.00014398	0.026977	1.72164	1.35127	4.47537	3.71147	2.94339	4.19276	4.6425	2.62235	5.11215	5.77475
chr14_60327602_60328181	1.65834	0.55767	0.000144119	0.026977	3.59493	2.55283	0.273181	0.578897	1.14396	1.12967	0.751405	0.71967	1.29966	1.34844
chr21_43933745_43933910	1.9146	-0.0102912	0.000144582	0.0270374	1.62614	2.62548	0.806965	0.789624	0.378858	0.720947	0.320936	0.253838	0.644968	0.337565
chr14_32820085_32821088	-0.855401	4.46935	0.000145275	0.0271407	15.5711	12.0441	30.7624	24.1602	22.9169	23.6353	14.7105	25.9257	23.314	25.485
chr4_8319685_8320351	-1.23613	3.25188	0.000145425	0.0271424	5.02868	4.17098	15.5634	8.30298	9.41314	9.40562	5.81167	9.29028	10.6372	14.5162
chr9_98860865_98861350	-0.820873	3.73862	0.000145708	0.027169	7.756	9.01955	13.2153	13.7897	15.5035	14.4268	11.1554	15.9675	12.9167	16.5072
chr13_32260989_32261253	1.53495	0.34423	0.000146462	0.0272832	2.81524	2.10096	0.791996	1.08305	0.568605	1.13389	0.476675	0.826548	0.7093	0.790717
chr5_61943747_61944035	-3.91351	0.383844	0.000147051	0.0273667	0.00565334	0.141336	0.774417	0.672706	2.19683	0.701915	1.57364	1.48076	1.78092	0.950036
chr7_91771942_91772848	-1.21688	4.5128	0.000147681	0.0274311	13.5032	9.24281	24.7592	20.431	30.4357	17.9884	13.565	34.6484	27.297	32.0422
chr8_8065305_8065938	-1.58286	1.74598	0.000147584	0.0274311	1.26359	1.18999	5.40877	4.31371	2.65921	2.85341	3.23003	2.54216	3.08276	4.25243
chr20_63846024_63847361	-0.675073	5.61211	0.000148152	0.0274921	34.5223	33.6573	55.0077	45.5718	63.8121	52.0851	47.6009	54.6107	49.9473	47.3212
chr10_13758252_13758735	0.878571	2.44877	0.000148813	0.0275882	8.37296	8.88421	4.77296	4.69683	4.18375	4.29246	6.03885	3.37245	4.28162	4.49254
chr1_198121225_198121375	2.09757	-0.364237	0.000149124	0.0275929	1.73625	1.63497	0.292403	0.290797	0.284391	0.621988	0.430821	0.465763	0.0594431	0.541477
chr22_50301532_50302943	-0.745159	5.377	0.000149001	0.0275929	30.0845	25.5247	44.7561	38.0392	52.5905	44.6148	33.4989	49.0849	46.2364	46.4619
chr8_104011010_104011334	1.06312	2.09109	0.000149427	0.0276226	7.26341	7.40744	3.78366	4.81268	1.41818	3.89385	3.35635	3.21427	2.84199	3.7118
chr8_102899930_102900535	-2.40817	1.71997	0.00014958	0.0276243	0.209704	1.12708	3.37178	1.93783	1.89493	3.89038	2.4054	2.73135	4.31603	7.91086
chr22_27041796_27042473	-1.02679	3.18062	0.000149958	0.0276678	5.04924	4.89396	9.03797	8.99448	8.27075	6.52674	11.753	10.5175	11.3749	11.0364
chr7_67205448_67206200	-1.17975	2.82979	0.000150191	0.0276843	3.9226	3.13549	7.65254	5.85656	7.03628	7.46585	5.05167	9.62173	6.81015	11.6228
chrX_15694655_15695511	-0.874246	4.78498	0.000150586	0.0277306	13.1631	20.5351	28.5366	29.0483	38.3304	27.4167	28.3248	29.6928	29.8988	25.6281
chr8_80091463_80091992	-1.50212	1.59239	0.00015161	0.0277999	1.25559	1.04884	2.87272	2.83233	2.27855	4.31392	3.61387	3.22229	3.26201	2.80709
chr8_85645289_85646233	1.11907	1.49764	0.000151763	0.0277999	5.79282	4.04289	2.08174	2.74904	2.28407	1.938	1.7827	2.88595	1.72962	1.74372
chr10_95230491_95231300	-0.994666	2.99489	0.000151609	0.0277999	5.01967	3.88218	8.04513	8.41126	6.27146	7.35674	10.7165	9.32041	9.86631	7.92168
chr11_117625045_117625887	-0.756752	3.7476	0.000151826	0.0277999	9.74943	7.88423	14.1168	15.0665	14.646	12.679	12.5846	14.9408	14.4411	14.9917
chr11_132542610_132542877	2.38639	-0.740456	0.00015176	0.0277999	1.41345	1.1969	0.512881	0.193995	0.0935441	0.0973974	0.0156558	0.177162	0.326427	0.362427
chr13_30178956_30179176	2.20533	-0.360669	0.000151428	0.0277999	2.03053	1.50494	0.503162	0.291121	0.188392	0.409984	0.554347	0.26631	0.576733	0.0696491
chr1_28924802_28925079	1.93318	-0.194922	0.000152437	0.0278769	2.18149	1.51045	0.288373	0.489728	0.379695	0.301218	0.568747	0.357936	0.479109	0.725399
chr6_93562672_93562994	1.54451	0.449358	0.000153058	0.0278769	2.39394	2.94348	1.1008	0.480057	0.856127	0.710384	0.615138	1.51686	0.704555	0.974327
chr13_66330081_66330565	1.53652	0.382153	0.000152873	0.0278769	2.96716	2.1057	1.41703	0.781036	0.856588	0.501771	0.611068	0.923648	0.622452	0.883265
chr15_71237452_71238174	-0.963895	4.28536	0.000153009	0.0278769	10.4368	12.1318	17.182	23.1874	24.9197	18.4081	13.9674	23.9964	22.4573	23.9082
chr18_79320200_79320543	1.78013	0.325896	0.000153112	0.0278769	3.41705	1.97568	1.10872	0.382751	0.569168	0.503849	1.24292	1.23132	0.543186	0.419646
chr22_35612696_35613539	-0.877392	4.2761	0.000152551	0.0278769	14.1334	9.68779	22.0818	21.3243	15.7801	21.3863	15.5478	20.279	24.2197	26.0435
chr20_31257430_31257767	1.5905	0.562513	0.000153302	0.0278852	3.58891	2.40945	1.30527	0.878442	1.43221	0.603888	0.351514	1.11225	1.04056	0.688234
chr1_94953917_94954712	-0.856578	3.90451	0.000153506	0.0278961	9.30775	9.19088	16.3079	18.8888	13.9764	15.3439	11.1817	17.9041	14.5015	20.1375
chr9_134365700_134366648	-1.34529	3.09121	0.000154481	0.0280469	1.54531	5.9381	10.1479	6.43923	8.17632	10.3396	9.33705	7.80651	9.84946	12.2989
chr14_73725818_73726924	-0.98783	3.34745	0.000154697	0.0280597	6.58867	4.92611	15.8568	8.59561	8.6497	8.78533	12.2186	12.8389	9.90405	10.9285
chr6_6738946_6739802	-0.958825	3.48066	0.000154959	0.0280809	7.07409	5.805	13.0326	9.96726	15.7947	11.8669	10.2573	14.6926	9.40884	10.6477
chr1_198233437_198233779	2.22022	-0.465038	0.000155436	0.0280847	1.5857	1.62845	0.294965	0.191628	0.574253	0.411405	0.424039	0.470989	0.145183	0.0714001
chr18_36630966_36631288	-1.78726	1.42987	0.000155393	0.0280847	0.939779	0.752759	2.26922	2.04338	2.3757	2.34377	2.63969	3.52484	2.77983	4.47126
chr20_40770547_40770806	2.11206	-0.101892	0.000155438	0.0280847	1.33214	2.89711	0.391817	0.388721	0.379565	0.406201	0.57045	0.356979	0.220606	1.01388
chr20_62946910_62947318	-0.911533	3.29889	0.000155707	0.0280847	5.23734	6.34761	10.8385	8.10586	9.31759	11.4642	11.355	9.28873	9.91023	13.6185
chrX_70013223_70014250	-0.82929	3.21077	0.000155615	0.0280847	5.9873	5.49393	9.64012	9.38762	8.93783	9.61502	10.7662	8.83009	9.7602	11.2144
chr1_61334754_61335554	-0.878521	3.49288	0.000156068	0.0280868	5.87908	7.67076	10.6248	10.655	12.2686	9.80922	13.8129	13.2893	11.9804	13.3251
chr3_101533088_101533755	-1.93145	1.55526	0.000156212	0.0280868	0.369334	1.27883	2.06033	4.22172	3.52192	3.37845	1.97132	2.36351	3.01563	4.08812
chr13_33026527_33027100	-1.14192	2.67099	0.0001563	0.0280868	3.31194	3.11804	6.15187	7.73462	5.79864	8.19616	5.31153	5.68623	5.69244	9.75671
chr17_47721263_47721505	-6.22381	0.030349	0.000156047	0.0280868	4.7554e-18	4.52326e-18	0.992448	0.978275	0.471562	1.23383	1.53154	1.11107	1.03941	0.409541
chr16_86898829_86899300	1.66694	0.70545	0.00015697	0.0281556	4.65317	2.29112	1.09265	1.27703	0.566882	0.289931	0.761658	1.69895	1.11886	1.43336
chr20_34639770_34640429	-1.3555	2.24995	0.000156975	0.0281556	1.32786	2.75392	6.88916	3.70415	4.85	4.90727	3.85328	7.33962	4.34839	4.84012
chr20_28833266_28834716	0.908949	2.59827	0.000158306	0.0283681	7.94612	11.5072	4.05653	4.49447	6.47398	5.01159	5.3782	5.63389	3.94295	4.84205
chr2_212467738_212467971	2.2179	-0.319421	0.000159127	0.0284624	2.3249	1.37341	0.397078	0.391502	0.380654	0.941899	0.303609	0.0707595	0.227011	0.254524
chr11_111942040_111942533	-1.72551	1.37364	0.000159112	0.0284624	0.799469	0.885324	3.29304	2.34234	2.2807	2.55357	1.95092	2.85758	2.53674	3.65029
chr16_30854361_30855138	-1.04256	3.10293	0.000159455	0.0284947	3.83567	5.44074	8.44004	8.2102	11.895	9.30986	7.21168	11.7472	8.56006	8.00096
chr7_116921162_116921437	2.13992	-0.198875	0.000159749	0.0285208	2.34002	1.65802	0.39417	0.389967	0.765642	0.725957	0.564057	0.261456	0.0570673	0.251069
chr6_163208908_163209408	-0.70198	4.24822	0.000160131	0.0285627	13.8571	12.0271	18.2857	22.504	18.0658	18.5136	20.4234	23.5406	20.8667	18.7634
chr2_8502274_8502730	-1.56474	2.09452	0.000160281	0.028563	1.44182	1.76348	6.9022	3.41171	4.75662	4.49886	5.07847	3.74976	2.24332	6.2143
chr4_16702748_16702945	2.38017	-0.576966	0.000160711	0.0286133	1.86421	1.2154	0.403445	0.39485	0.0932137	0.0963865	0.539889	0.374969	0.234806	0.0739689
chr2_202042668_202043027	2.24188	-0.158963	0.00016152	0.0287043	3.07499	1.25267	0.394169	0.490762	0.187849	0.407684	0.937156	0.261454	0.569533	0.157868
chr16_46386294_46386592	0.775022	5.37872	0.000161452	0.0287043	57.1032	71.128	27.1226	44.8138	38.1336	45.2478	35.8973	37.6351	32.1777	26.4022
chr1_54153799_54154102	1.77749	0.493997	0.000162255	0.028782	4.18053	1.99406	0.789988	0.880865	0.472322	0.711061	1.25932	0.334654	0.791574	1.54588
chr1_83119773_83120543	1.57756	0.39982	0.000162169	0.028782	2.53538	2.6626	0.480441	0.981779	0.952735	0.711559	1.38392	0.725949	0.79295	0.601356
chr8_41405885_41406081	2.52768	-0.846424	0.000162496	0.0287982	1.26359	1.18999	0.197256	0.094543	0.286554	0.0983991	0.0133849	0.180448	0.419971	0.172878
chr13_18777162_18777371	2.38047	-0.473995	0.000162985	0.0288158	2.16573	1.22616	0.295851	0.494899	0.188877	0.305927	0.020061	0.780142	0.231944	0.0721899
chr14_58357926_58358147	2.34077	-0.463479	0.000162902	0.0288158	1.59236	1.77041	0.506651	0.292521	0.671062	0.200203	0.29629	0.371014	0	0.164524
chr20_34791358_34792039	-1.3296	2.33008	0.000163042	0.0288158	2.93895	1.53439	5.76922	7.35541	4.84887	4.80084	6.64631	5.90683	3.20439	4.65276
chr11_19172744_19173985	-0.861387	3.61314	0.000163305	0.0288281	8.02775	6.98415	13.2238	12.4192	16.2683	13.1985	11.4197	15.5169	10.8427	11.3499
chr16_67641985_67642509	-1.32362	2.57949	0.00016341	0.0288281	2.54071	2.80581	5.7532	5.27265	6.84935	6.85715	5.44018	3.90597	8.13694	8.77575
chr2_202307597_202308144	-1.08859	3.37466	0.00016399	0.028904	3.71528	7.17898	8.52457	12.2319	11.6033	11.5625	7.67857	13.2084	11.9121	12.5329
chr5_59321547_59321966	-2.03664	1.23321	0.00016425	0.0289235	0.351238	0.857436	1.7679	2.34581	1.8993	2.87049	4.08591	2.09908	2.21549	2.37498
chr2_26710247_26711108	-1.02464	3.06214	0.000164492	0.0289397	4.28174	4.87461	9.04612	8.99914	8.93995	9.41494	5.36133	9.96926	8.08051	11.5001
chr10_125694807_125694984	2.33308	-0.559608	0.000164678	0.0289461	1.29136	1.75619	0.297184	0.09263	0.478321	0.519581	0.16437	0.0755798	0.147792	0.453946
chr7_50821439_50822038	-1.33217	1.82595	0.00016531	0.0290043	1.72164	1.35127	4.28356	4.50936	3.32742	3.88836	3.10156	4.06079	2.50418	4.06377
chr16_82262005_82262703	-0.918223	3.04024	0.000165166	0.0290043	3.69159	5.87112	9.95392	9.19736	8.65445	7.35536	8.18875	9.69156	8.72996	7.91821
chr15_31567839_31568230	1.86265	0.212315	0.000165631	0.0290342	2.67582	2.3818	0.799428	0.886318	1.05115	0.927932	0.194691	0.441999	0.720501	0.147136
chr11_130423707_130424360	-1.25981	2.26723	0.000165967	0.0290669	2.50529	1.94821	4.86351	3.80254	5.13631	5.42414	5.52296	7.9081	4.26602	4.11691
chr5_90929065_90929286	2.39477	-0.68697	0.00016651	0.0291047	1.5635	1.20341	0	0.294574	0.18951	0.41476	0.0164231	0.176098	0.413519	0.36108
chr7_20969773_20970070	2.55912	-0.538145	0.000166347	0.0291047	2.16573	1.22616	0	0.4964	0.0932362	0.0964551	0.162951	0.682789	0.499237	0.0741207
chr16_84432805_84432959	2.08732	-0.175158	0.000166636	0.0291047	1.32338	2.61088	0.497821	0.389402	0.187689	0.72503	0.440185	0.761422	0.393588	0.156812
chr8_298404_298968	-1.27596	2.12845	0.000166883	0.0291216	1.76146	2.204	4.36587	4.59689	5.3296	3.87741	3.27919	5.74143	4.36043	5.21467
chr3_129561023_129561708	-0.912392	3.56682	0.00016814	0.0292488	8.00832	6.11132	13.1266	11.9296	11.8861	11.9661	10.1289	11.2254	13.2571	17.6014
chr9_114179030_114179435	-1.19583	3.41252	0.000168014	0.0292488	5.81426	4.76621	11.9323	8.59306	14.5568	11.1486	8.96798	7.78246	15.1262	13.6886
chr19_5954677_5955364	-0.748626	5.26508	0.000168218	0.0292488	24.4554	26.6701	37.3843	39.9048	48.6919	34.9845	39.7031	39.6506	45.7746	41.4307
chr22_27636972_27637672	-0.669611	4.54073	0.000167986	0.0292488	15.0077	17.321	25.0614	26.2174	24.4391	23.7356	20.0517	27.3129	22.7491	27.609
chr1_176692167_176693291	-0.736391	5.90484	0.000168462	0.029265	40.2011	40.3248	55.0853	70.626	74.3648	64.0582	62.6103	52.1725	64.5428	67.7091
chr18_8965106_8966063	-0.824622	3.99104	0.00016873	0.0292852	10.7069	9.35663	20.9068	18.6882	18.5464	14.4157	13.4888	18.173	13.2918	18.4348
chr10_70558804_70559886	-0.610761	5.7497	0.000169759	0.029411	39.4085	38.5497	50.6122	52.813	54.2004	58.9441	60.6809	54.1326	57.8857	66.0521
chr20_59647453_59647777	2.00259	-0.374935	0.000169709	0.029411	1.44182	1.76348	0.501738	0.290548	0.380548	0.198249	0.173441	0.565936	0.399136	0.444367
chr11_3810675_3811403	-1.17311	2.73115	0.000169943	0.0294164	3.90614	2.70444	10.2825	6.45066	5.51168	7.57348	5.17977	5.86896	6.41542	9.74752
chr2_207271917_207272181	2.03324	-0.387755	0.000171222	0.0295238	1.2974	1.89819	0.292424	0.59373	0.380666	0.409552	0.303498	0.365173	0.227081	0.349545
chr4_1058230_1059562	-0.765739	4.48233	0.000170805	0.0295238	14.823	14.5295	23.9658	22.5911	23.3929	22.6089	17.3061	29.085	22.6747	29.3908
chr11_7543388_7544461	-1.01038	2.87907	0.000171095	0.0295238	4.10428	4.00372	10.3702	7.13551	5.2241	6.84575	7.59552	8.39418	7.37286	9.90906
chr12_46209918_46210454	-1.03797	2.84725	0.000171328	0.0295238	3.35172	4.41419	7.1488	9.00853	6.46401	7.36252	5.61745	10.3745	6.89059	8.47503
chr16_91360_91998	-0.773873	3.68519	0.000171016	0.0295238	7.60122	9.01678	14.3218	12.7115	12.8371	13.2985	12.002	13.4548	15.7341	14.3746
chr11_67064747_67065218	-1.74795	1.50994	0.000171563	0.029538	0.948513	0.893325	4.81654	1.64582	2.85304	3.06868	3.05902	3.22869	2.4429	2.90373
chrX_124696015_124696222	2.23934	-0.630912	0.000172339	0.0296452	1.5635	1.20341	0.403493	0.0928694	0.285521	0.20136	0.416441	0.375042	0.234864	0.167073
chr6_153901137_153901559	1.75894	0.0248246	0.000173009	0.029734	2.0577	2.07405	0.283387	0.788229	0.570769	0.719421	0.712428	0.546763	0.383367	0.618231
chr6_36676235_36676759	0.801175	3.45742	0.000173615	0.0297587	14.4029	19.5193	9.84555	8.11097	12.3712	9.92694	8.77328	10.3363	7.18713	8.26719
chr9_63899643_63900466	1.08119	1.49869	0.000173584	0.0297587	4.14243	5.44952	1.87653	2.0519	2.28393	1.93766	1.91894	2.49729	2.14487	2.57175
chr10_97095881_97096740	-0.947976	4.13269	0.000173486	0.0297587	12.701	7.91965	15.9915	17.7979	25.0188	16.3609	16.5297	23.2739	17.2772	18.6836
chr9_95650787_95651106	1.917	-0.188013	0.000174163	0.0298262	2.0378	1.64705	0.496624	0.489492	0.18753	0.406345	0.180474	0.758958	0.652685	0.437313
chr11_76602137_76602928	-0.90611	3.94866	0.000174484	0.0298548	7.4738	10.9136	17.4053	13.5851	14.7375	15.0335	16.204	14.7306	18.9833	21.7331
chr7_69934218_69934941	-0.843666	4.23632	0.000174658	0.0298581	12.5974	10.9882	23.7858	22.7	19.5891	19.7455	12.6634	24.4704	18.0668	20.9839
chr12_56932952_56933276	1.65014	0.497897	0.000175088	0.029905	3.87477	1.98712	1.30902	1.08071	0.567983	0.815222	1.00706	0.919485	1.04575	0.320867
chr2_231369886_231370534	-0.964486	3.48245	0.000175514	0.0299249	6.01669	6.80094	11.5276	12.5225	11.4111	9.6036	8.26212	13.8506	13.2676	15.1119
chr7_40958887_40959639	-0.901077	3.64785	0.000175425	0.0299249	8.93707	6.12534	15.7273	11.3372	12.7422	12.8882	12.7108	10.8448	13.3274	17.589
chr2_170552790_170553198	2.2285	0.175989	0.000176636	0.0300896	4.01345	1.7037	0.595464	0.486564	0.474705	0.193953	0.963142	0.155851	0.214964	1.48441
chr3_48881066_48882208	-0.806353	3.53802	0.000177292	0.0301047	8.77871	5.97767	12.3272	10.2607	12.4585	11.7621	13.2536	15.1544	11.5741	11.8036
chr5_153773170_153773477	-6.2261	0.0313455	0.000177119	0.0301047	4.7554e-18	4.52326e-18	1.3044	0.778006	0.663312	1.02326	1.53166	1.50776	0.446771	0.594361
chr20_26081334_26081671	1.53589	0.748128	0.000177348	0.0301047	3.91181	2.84805	1.08975	1.47577	0.854082	0.496562	1.5516	1.49468	0.523973	1.42815
chr22_37022717_37023233	-0.891842	3.16604	0.000177219	0.0301047	5.21768	5.47697	10.1454	9.29073	6.26966	11.9868	9.76796	10.9899	8.63562	9.51777
chr9_121724945_121725722	-0.831056	3.8836	0.000177875	0.0301678	8.69694	9.76546	17.211	12.8023	15.9769	15.7561	14.1853	13.2476	17.8715	18.5374
chr12_13390290_13390899	-1.49963	3.85875	0.000178344	0.0302207	5.39433	6.4965	15.7061	11.9178	21.4053	10.9259	6.87255	18.9275	17.385	25.4809
chr15_80704651_80705349	1.17353	1.46022	0.000179459	0.0303715	4.29588	5.45374	2.28941	1.85463	1.70999	3.29766	1.37118	1.72954	2.31729	1.93104
chr17_57668379_57668768	-0.990223	2.85998	0.000179549	0.0303715	4.10428	4.00372	8.55815	6.64386	9.13452	7.46531	5.47734	7.92645	7.69889	8.47412
chr17_27525180_27525443	2.00045	0.249652	0.000179965	0.0304154	2.9856	2.53488	0.695434	0.584817	1.24402	0.296459	0.593152	0.541173	0.0483704	1.18468
chr2_120312867_120313506	-1.64824	1.88399	0.000180396	0.0304615	1.55526	1.06194	2.45337	4.50614	4.09091	6.16848	4.48841	4.0528	3.56259	2.15349
chr1_164361949_164362298	-1.26636	1.95419	0.000181358	0.0305659	1.30857	2.18274	4.17384	3.91071	4.37696	4.09088	2.97955	5.09633	3.39498	4.41562
chr6_168054832_168055436	-1.2297	2.99097	0.000181646	0.0305659	4.09054	3.5713	10.4588	6.63903	8.75014	7.45913	5.78082	7.34782	8.32835	13.8424
chr9_37324203_37324907	-1.11249	2.35934	0.000181529	0.0305659	2.97355	2.24868	5.76844	6.66319	5.4215	5.52412	5.81631	5.71632	3.60929	4.92245
chr13_22372343_22372529	2.10423	-0.270542	0.000181647	0.0305659	2.0378	1.64705	0.923147	0.491335	0.187992	0.0934704	0.30742	0.563133	0.224632	0.442119
chr11_11537873_11538929	-0.80453	5.2109	0.000182097	0.0306149	22.7224	24.8903	39.7816	39.1232	49.0737	36.9342	27.2448	43.5477	39.4092	42.6757
chr4_90084629_90084860	2.30927	-0.0347452	0.000182587	0.0306707	3.54005	1.40676	0.288187	0.489599	0.283517	0.618121	0.944226	0.962535	0.137204	0.0652353
chr2_218124870_218125888	-1.06621	2.92796	0.000183024	0.0307174	3.65758	4.42361	5.63562	8.80767	8.37004	9.21517	6.90078	10.8327	6.0749	9.27346
chr12_47858170_47858351	2.21932	-0.321021	0.000184281	0.0308747	1.60471	2.0548	0.607982	0.391519	0.188287	0.515644	0.430824	0.77077	0.0594423	0.0690935
chr15_73366922_73367376	-0.856365	3.59207	0.000184159	0.0308747	7.87305	6.98157	13.9274	10.7499	12.2669	13.1996	10.4174	11.6902	15.4251	14.7416
chr1_209845050_209845712	-1.21739	2.22955	0.000184878	0.0309478	2.65004	1.81062	3.95597	4.19854	5.32796	4.70158	4.96067	5.82472	6.06626	4.39102
chr6_23498061_23498343	1.46487	0.34364	0.000186034	0.0310993	2.08041	2.64517	0.791372	0.98211	0.856709	0.71187	0.610002	1.0239	0.623186	0.884104
chr10_109619670_109620756	1.24965	1.18727	0.000186284	0.0310993	4.85174	3.44598	1.17399	1.76243	1.61701	2.0532	1.61072	0.975503	1.8385	2.13804
chr11_131977303_131977519	-3.75448	0.261455	0.000186248	0.0310993	0.00565334	0.141336	1.19096	0.575089	0.757781	0.704151	1.03635	2.18303	1.1953	1.61217
chr21_30999941_31000885	1.16961	1.30767	0.000186427	0.0310993	3.67234	5.00182	1.57848	1.85842	2.19069	1.94401	1.49207	2.12779	1.24326	2.31215
chr1_182807708_182808549	-1.36681	1.98104	0.000186846	0.0311305	1.44801	1.90554	4.07029	3.7118	3.1345	4.71146	2.98377	5.85494	4.94925	3.8678
chr9_136090729_136091332	-0.996231	3.38946	0.000186936	0.0311305	5.84368	5.92594	13.2407	8.10298	10.5549	11.0476	9.67237	9.46655	11.6698	16.1089
chr10_86648692_86649475	-0.889901	3.18179	0.000187118	0.0311339	4.31738	6.46942	11.25	9.97887	8.74755	10.8523	7.93055	11.4569	7.90875	9.15826
chr1_96573087_96573967	1.37306	1.03476	0.000187677	0.0312001	2.75418	4.97169	1.79952	1.06859	1.33111	1.01226	1.983	1.17876	1.76929	1.31393
chr10_73649068_73649394	0.76673	3.69087	0.000188168	0.0312549	18.007	21.3196	12.238	13.5109	7.9824	11.0484	13.2172	8.62713	11.511	10.7472
chr4_8188967_8189595	-0.833172	3.95367	0.0001885	0.031283	9.47454	9.92366	17.9062	13.6834	13.7852	15.7528	15.0581	15.6622	20.1063	20.2199
chr1_67291556_67292001	2.02297	0.275177	0.000188768	0.0313007	1.6626	3.91773	0.694639	0.2844	0.473762	0.505699	0.464524	0.540072	1.67832	0.517389
chr4_109385117_109385642	-1.16579	2.31649	0.000189442	0.0313586	2.52407	2.37653	4.65893	6.07217	3.99016	6.1466	4.1394	5.34189	4.75097	7.00568
chr6_46606353_46606652	-1.60149	1.76187	0.000189388	0.0313586	0.688878	1.72279	3.67641	3.2233	1.99038	3.99401	5.28079	4.44779	2.99917	3.33964
chr3_9027914_9028531	-1.07813	3.49804	0.000190119	0.0313632	6.60392	5.50616	10.8238	14.4873	14.2693	10.9397	7.55161	11.8844	10.7718	16.5374
chr3_185812086_185812448	1.68463	0.375731	0.000190098	0.0313632	2.68724	2.66797	0.688755	0.782011	1.14563	1.0288	0.995614	1.12603	0.371203	0.233012
chr10_79275508_79275980	-1.15271	2.21628	0.000189884	0.0313632	2.65689	1.95328	6.28537	4.49542	3.8959	4.59886	4.12458	5.44744	5.33283	4.93519
chr17_3594412_3595230	0.802492	2.41715	0.000189936	0.0313632	8.66165	7.72241	4.97653	4.5984	3.61087	3.87883	4.10606	5.74666	4.2828	4.67493
chr16_88569575_88571020	0.67378	4.29986	0.000190867	0.0314596	27.6066	29.9329	18.1012	13.2887	19.1172	19.4486	20.7979	16.4002	15.3703	16.0297
chr1_8896870_8897898	-1.64443	1.71351	0.000191121	0.0314743	0.828081	1.44873	3.06925	3.22472	2.75508	3.5806	3.90941	6.08347	2.4285	2.88848
chr14_24285367_24285663	1.54909	0.853777	0.000191445	0.0314743	4.67141	2.72257	2.22759	1.27296	0.565925	0.495105	1.04006	1.48711	1.10787	1.42135
chr20_37095200_37096514	-0.75279	3.78236	0.000191295	0.0314743	8.38474	9.61428	14.0142	14.8685	12.5498	18.5381	14.8763	15.683	13.5544	12.7609
chr10_119514944_119515445	-1.51581	1.68685	0.000191939	0.0315288	1.12126	1.32383	3.78329	4.01879	2.37319	3.78971	2.94658	4.55321	2.18501	3.5288
chr1_109760600_109761706	-0.745312	3.82071	0.000192287	0.0315323	9.7681	8.90569	16.015	16.6348	11.4064	14.6289	13.4558	15.0257	15.8763	16.6761
chr2_230847763_230848266	-1.52985	2.18595	0.000192263	0.0315323	1.30857	2.18274	4.46254	4.39665	2.84599	4.90929	8.67967	4.68909	4.51618	4.84473
chr19_55227671_55228950	-0.754399	4.71824	0.000193099	0.031614	17.04	17.7815	29.8411	24.0526	29.3852	25.1636	21.9597	29.61	32.1445	32.1974
chr20_62704314_62704938	-0.705004	4.14536	0.000193113	0.031614	11.6823	12.2948	17.9928	21.7242	17.8771	17.3885	17.8177	19.9247	15.7588	21.4417
chr9_121634863_121635341	-1.00923	2.6797	0.000193452	0.0316428	3.62709	3.41463	8.06826	5.17198	6.5619	5.92497	5.73246	7.75879	6.82786	8.13537
chr17_73480467_73481220	-0.634663	4.75288	0.000193733	0.031662	21.5612	16.9361	31.5372	28.855	27.2908	26.7015	23.6948	32.949	28.8698	28.2049
chr15_83764121_83764826	-1.11345	2.35391	0.000194162	0.0317053	2.53538	2.6626	5.16228	5.87325	4.56244	6.24847	4.28369	4.67692	5.39941	6.82051
chr1_31769722_31770490	-0.988226	4.47189	0.000194562	0.0317437	14.312	11.153	20.368	21.6098	33.1029	20.6583	17.0202	29.7333	25.5485	23.7079
chrX_105454220_105454776	1.44262	0.739718	0.000195776	0.0319147	2.12684	4.22588	0.779313	1.27476	1.04586	1.43902	1.16416	1.00119	1.19769	1.05163
chr5_168972501_168973190	-0.721988	4.82934	0.000196319	0.0319763	20.4774	17.9571	27.5365	32.87	35.855	26.2873	27.1759	31.6381	29.7359	30.3223
chr7_135801153_135802455	-1.01355	2.71825	0.000196891	0.0320023	3.33545	3.83729	7.25829	6.15598	9.04203	7.36828	7.00232	6.71801	5.93208	6.15235
chr9_134669434_134669921	-1.46124	2.00306	0.000196975	0.0320023	0.711586	2.43447	4.57556	3.80975	5.23602	5.12483	3.95678	4.8984	2.57386	3.95596
chr21_27022413_27022912	1.77203	0.498978	0.000196904	0.0320023	5.05592	1.14588	0.789656	0.981041	0.952444	0.710867	0.744591	1.11997	0.705791	0.787277
chr7_73115212_73115427	2.45717	-0.55473	0.000197742	0.0320999	2.01487	1.22092	0.0897004	0.394877	0	0.520171	0.416433	0.173949	0.498967	0.0740076
chr9_109737120_109737749	-0.929372	3.00689	0.000198169	0.0321422	4.43512	4.87868	8.04479	7.5251	7.60612	9.72742	9.02855	7.25513	8.08735	10.8808
chr15_80335023_80335295	2.40359	-0.534351	0.000198582	0.0321821	2.01487	1.22092	0	0.293315	0.285374	0.519579	0.293001	0.173026	0.586312	0.073371
chr2_178522838_178524145	-0.85792	4.03314	0.000199355	0.032249	11.6263	8.63786	15.7983	16.5266	20.9263	17.5983	18.2264	16.3983	19.9334	14.0722
chr4_146649659_146649809	2.26779	-0.587571	0.000199191	0.032249	1.14094	1.74851	0.192526	0.192616	0.38181	0.306794	0.16429	0.0756271	0.497558	0.357281
chr9_18970260_18970983	-1.01646	3.56689	0.000199495	0.032249	8.28806	4.95383	11.722	13.5013	10.4569	10.2174	17.8152	10.9442	14.2201	13.0471
chr5_137304207_137304854	-1.41682	1.89685	0.000199977	0.0322998	1.43529	1.6216	4.07525	4.50627	2.6578	3.57438	2.69672	5.67507	3.64488	4.60223
chr16_66741418_66741823	-1.78723	2.08831	0.000200289	0.0323232	1.27826	1.47274	3.65782	3.01669	4.46996	6.05253	1.5942	5.36198	5.83433	6.48596
chr13_105914657_105915089	-1.49143	1.66512	0.000200492	0.0323289	0.541868	1.85511	3.58114	3.22654	3.04254	4.62237	2.66905	3.59818	2.67898	3.16608
chr7_72790189_72790928	-1.19419	2.6851	0.000200916	0.0323703	3.89423	2.41738	5.74778	7.73379	8.27898	7.26584	5.31431	10.1146	5.28591	5.34556
chr12_54390371_54390566	1.66289	0.276128	0.000201862	0.0324956	2.08551	2.78828	1.42381	0.683071	0.377247	0.925178	0.731693	0.832163	0.45852	0.513228
chr14_69931988_69932404	1.63294	0.254339	0.000203077	0.0326368	2.08041	2.64517	0.484191	0.884254	0.953961	1.13693	0.730735	0.634552	0.374506	0.607594
chr22_44046267_44047201	-1.17959	4.20196	0.000203034	0.0326368	7.16943	11.3467	17.9854	17.6962	26.1591	18.5133	10.5026	26.1454	22.786	21.1615
chr4_95105884_95106441	-1.34554	2.0255	0.000203401	0.0326617	1.1626	2.31749	3.35874	5.19411	3.70706	5.43522	4.09712	4.32636	4.862	3.321
chr16_30539340_30540086	-0.814953	3.64397	0.000203988	0.0327288	6.36836	9.28477	14.7257	11.6323	12.4567	12.3746	15.1297	15.1397	10.5995	14.5572
chr4_65613_65921	1.24954	0.978724	0.000204225	0.0327396	3.62709	3.41463	1.28423	1.16859	1.71508	1.22163	1.98074	1.37453	1.17962	1.40792
chr6_159125915_159126928	-0.803649	3.68927	0.000204679	0.0327778	7.90095	8.43864	15.8249	13.2023	10.8366	12.8868	16.5651	11.9612	12.9223	15.622
chr10_105758108_105759208	-0.662937	4.57933	0.000204803	0.0327778	17.3346	16.0213	23.7598	21.9994	24.1529	24.0417	30.5699	27.8652	24.2617	25.8296
chr2_90395494_90396020	0.812748	3.15438	0.000205568	0.0328731	13.7255	13.9311	5.64051	9.99523	8.27653	8.60148	7.3046	6.61341	5.92215	7.84846
chr16_85616656_85617102	-1.17735	2.63345	0.000205869	0.0328939	3.59493	2.55283	5.7508	7.14443	5.79912	5.61653	4.18049	9.17862	7.48104	7.68877
chr3_76565740_76566452	-1.30333	2.30334	0.000206615	0.0329587	1.77751	2.63232	2.84284	5.77587	5.32666	6.25016	4.69665	6.19439	4.83257	6.01044
chr14_62187093_62187762	-1.02974	2.60838	0.000206467	0.0329587	2.57689	3.95531	7.16533	5.07543	6.18131	5.41145	7.53879	6.63504	7.07953	6.43215
chr21_36350321_36350532	1.85593	-0.160005	0.000207311	0.0330424	1.4595	2.19016	0.391198	0.589786	0.475655	0.30054	0.572149	0.756986	0.390545	0.34137
chr6_36614877_36615354	-1.15436	2.74661	0.000207983	0.0331221	3.61707	3.12706	7.96101	9.21013	6.17913	9.12139	4.89957	5.49199	5.76648	8.84546
chr3_32155795_32156001	2.07207	-0.255458	0.000208182	0.0331264	2.46807	1.23587	0.499431	0.189522	0.572819	0.197325	0.176579	0.561963	0.570237	0.441181
chr8_123587561_123587989	1.48275	0.892535	0.000208611	0.0331674	5.40787	2.01731	1.29038	0.77266	1.62074	1.54016	1.04498	1.09119	1.35837	1.23076
chr3_159881768_159882208	1.02691	1.89581	0.000209183	0.0332037	5.70837	6.79421	3.89806	2.63662	3.04463	2.65365	2.51137	2.55998	1.95045	4.28018
chr2_203890570_203891414	-1.17251	2.62932	0.0002096	0.0332153	3.15436	2.96974	7.16287	7.04599	6.84872	4.48193	4.46183	7.76315	8.29426	6.42893
chr22_31449550_31449905	-1.00169	2.73467	0.00020946	0.0332153	3.1911	4.12067	7.55968	5.76141	5.6072	8.19348	7.14548	6.52832	6.25462	9.47905
chr16_65049462_65050257	-1.30087	2.30432	0.000210105	0.0332681	2.3603	2.08551	4.15387	4.88702	4.08561	6.35358	7.19318	7.52195	4.09977	4.11389
chr4_7955147_7955943	-1.01533	4.01972	0.000210306	0.0332726	5.47783	12.4835	14.1975	17.2135	19.6882	17.2899	14.3579	20.1227	18.3307	18.9626
chr4_167897096_167897485	1.23444	1.31555	0.000210837	0.033302	3.37894	5.57161	1.579	2.15782	1.42416	1.9444	2.4228	2.12884	1.16086	1.94239
chr13_44489805_44490058	2.0157	-0.329429	0.000210696	0.033302	1.59236	1.77041	0.500844	0.0906044	0.284153	0.408696	0.433914	0.463422	0.311244	0.635581
chr14_103923948_103924200	-1.92473	1.55022	0.000211632	0.0334003	0.219007	1.40903	2.46682	3.22951	3.0437	3.79462	1.55549	4.5677	2.43917	3.63091
chr1_183040586_183040979	1.57166	0.728506	0.000212243	0.0334444	4.6467	2.14734	0.677859	1.27588	0.470847	1.23004	1.02887	1.10214	0.945901	1.90205
chr6_37762750_37762978	1.8215	0.0776914	0.000212431	0.0334444	2.65004	1.81062	0.803147	0.7876	0.85938	0.29763	0.190512	0.644763	0.382123	0.711815
chr10_69961109_69961829	-0.846805	3.2436	0.000212261	0.0334444	4.93543	6.63073	9.43686	11.3538	10.2718	10.3344	10.2081	11.6368	7.90347	9.15271
chr5_168943921_168944453	-0.839115	3.30628	0.000212646	0.033451	7.05939	5.22443	10.1357	11.9412	10.2707	10.2286	8.51801	12.0036	8.86369	11.8291
chr20_567866_569142	-0.768297	4.12566	0.000212881	0.0334608	11.973	10.8346	21.0953	14.5611	17.7821	16.054	18.5321	18.7162	18.4008	23.489
chr17_50163795_50164281	-1.08767	3.09695	0.000214053	0.0336177	5.47101	3.60337	9.747	7.22649	11.7044	8.89781	6.07662	9.3077	8.47959	11.7634
chr4_138835966_138836673	-0.80209	3.67005	0.000214343	0.0336359	7.74619	8.43593	13.8215	13.8909	12.6468	13.4019	11.0006	12.8028	12.8444	17.5874
chr1_61420946_61421721	-1.01805	2.98756	0.000214718	0.0336401	2.62078	5.98083	6.63783	8.70684	8.27374	9.00617	8.74449	9.60285	8.65415	7.92217
chr16_21514102_21514499	-1.23578	2.50133	0.00021463	0.0336401	2.83356	2.52995	6.06125	4.88094	6.46907	7.06795	3.88393	5.13512	5.7895	8.87841
chr6_166010114_166010939	-1.06124	3.57059	0.000215058	0.033666	7.52656	5.37741	10.3185	11.7323	12.0764	10.9369	11.5582	11.4102	13.7368	20.546
chrX_134214887_134215037	2.27997	-0.538433	0.000215629	0.0337281	1.86421	1.2154	0.401845	0.192289	0.0930333	0.0958351	0.420091	0.678902	0.319878	0.165451
chr3_36175205_36175792	1.51733	0.500824	0.00021653	0.0337988	2.25153	3.22448	1.20274	0.979416	0.951802	1.34086	0.618766	0.818455	0.872028	0.503788
chr3_41174332_41175083	-0.931751	3.43995	0.000216781	0.0337988	6.16483	6.51344	11.5308	8.29826	11.6977	10.5312	12.3812	11.5185	14.8843	11.5446
chr8_4515612_4516465	-1.49846	4.96378	0.000216398	0.0337988	12.1668	13.7663	79.5315	30.7046	31.2827	30.688	20.5601	22.1631	25.7282	43.3201
chr9_108994568_108995125	-0.890469	3.50514	0.000216735	0.0337988	7.54448	6.10365	11.0251	12.227	12.1731	10.4258	14.8106	10.0176	13.5872	12.163
chr2_213765894_213767079	-0.835541	4.49961	0.00021734	0.0338048	15.5828	12.9237	22.9647	23.3745	26.7242	18.7084	20.3361	34.379	21.7134	26.1916
chr6_163132464_163132724	-2.89667	0.763185	0.000217025	0.0338048	0.307811	0.16027	1.17217	1.56172	1.52064	1.42432	1.48307	4.19341	1.41523	1.11635
chr17_17436685_17436963	1.48539	0.292271	0.000217345	0.0338048	2.3665	2.22822	0.79315	0.782272	0.376929	0.818197	0.736716	0.630799	0.968639	1.07656
chr2_31256812_31257555	-0.708368	4.35153	0.00021783	0.0338104	15.2653	12.4809	22.5773	22.5971	20.2538	17.3802	22.1714	20.9235	23.4118	23.5483
chr2_71059386_71059557	2.26361	-0.640443	0.000218256	0.0338104	1.13475	1.60675	0.298043	0.394963	0.18925	0.0964601	0.0178837	0.375303	0.322475	0.358592
chr5_7926044_7926866	1.21415	1.3027	0.000218109	0.0338104	4.87072	4.02301	1.5792	2.05824	1.61579	1.2142	1.49032	1.93493	2.83801	1.6653
chr10_41574485_41574813	1.64271	0.533419	0.000218134	0.0338104	3.14902	2.82627	0.375502	1.28098	1.24036	1.02497	1.3954	0.917759	0.617839	0.411838
chr15_29019474_29019794	1.43075	0.512551	0.000217755	0.0338104	2.68724	2.66797	1.4096	0.87846	0.759418	1.02375	0.487577	0.914856	1.21191	0.781697
chr1_161439767_161440972	-0.696439	4.02385	0.000219664	0.0338687	11.1979	10.9712	19.4034	20.3563	14.6415	18.1135	14.6387	17.7983	14.8912	17.9879
chr2_71530694_71531247	-1.52824	2.24233	0.00022056	0.0338687	1.16735	2.4602	3.95416	5.18491	5.23187	4.59677	5.79904	9.14502	3.20905	3.84669
chr3_44632151_44632635	0.766136	2.72204	0.000220488	0.0338687	9.1751	10.6499	5.56298	6.06849	5.22984	6.039	6.52113	6.08936	4.82405	4.64792
chr3_184040035_184040353	0.971553	2.01476	0.000219653	0.0338687	6.17674	7.09511	4.60276	2.83113	2.37372	2.4421	3.34872	3.40977	2.84594	4.17361
chr5_139975242_139975804	-1.12592	2.19192	0.000220365	0.0338687	2.07509	2.5022	5.17279	4.49631	3.6098	4.59989	3.98162	6.30524	4.92721	5.29995
chr6_164116369_164116604	2.37497	-0.68123	0.000219151	0.0338687	1.42114	1.33832	0.299492	0.497404	0.285846	0.202184	0.160528	0.0778548	0.413353	0
chr7_77866859_77867063	1.73197	0.241074	0.000219447	0.0338687	2.96053	1.9628	1.11127	0.383479	1.24323	0.715296	0.598388	0.43951	0.63134	0.421733
chr9_16421538_16422384	1.45207	1.39647	0.000219559	0.0338687	7.75853	2.91756	1.57831	1.36066	1.99891	1.52633	0.812916	3.10209	2.4987	1.75627
chr12_69459294_69459841	1.97492	0.193104	0.000220256	0.0338687	3.26474	1.97156	0.384722	1.19027	0.282158	1.2474	0.590389	0.346128	0.723465	0.239868
chr17_1110797_1111032	-1.37788	2.05481	0.000220457	0.0338687	2.45956	1.09339	5.99314	3.21558	4.08872	4.50099	3.96395	3.28038	4.36701	5.76674
chr18_74503891_74504302	1.66208	0.491267	0.000220263	0.0338687	3.58267	2.26613	0.996515	0.679783	0.760028	0.396354	0.876978	2.01744	0.619521	0.692159
chr12_103584798_103584957	2.60622	-0.87076	0.000220897	0.0338934	1.26359	1.18999	0.303848	0	0.48009	0.0987381	0.0126428	0.18157	0.0698247	0.270457
chr3_139226784_139227609	-1.12056	2.54927	0.000221212	0.0339147	3.58891	2.40945	7.06829	5.76717	5.99126	5.82636	4.59131	5.8859	5.54198	8.96311
chr12_56270999_56271424	-0.976272	4.02082	0.000221563	0.0339147	6.55644	11.9203	18.4	19.1768	19.1168	14.4139	12.6356	17.7948	16.4892	21.9883
chr17_29022011_29022497	-1.94203	1.15191	0.000221415	0.0339147	0.204517	0.986629	2.89723	1.35533	1.99589	2.76958	1.92691	2.87787	2.3058	2.19777
chr1_173709586_173709772	2.23768	-0.687568	0.000221912	0.0339329	1.41345	1.1969	0.193788	0.294144	0.285697	0.414165	0.0171957	0.175048	0.149646	0.456835
chr11_39785058_39785313	-6.09315	-0.0616717	0.000222033	0.0339329	4.7554e-18	4.52326e-18	0.376028	0.779668	0.376243	0.815101	0.878064	1.9158	0.450315	1.54189
chr7_32070130_32071402	-0.93715	4.76928	0.000222433	0.0339404	19.0213	13.3928	26.1413	32.0875	35.5703	28.3403	19.227	29.4155	35.8841	28.3763
chr14_72801943_72803040	-0.829335	3.46253	0.000222306	0.0339404	7.094	6.67696	15.1434	11.3444	11.7928	12.5888	8.5424	12.3587	10.0548	11.9006
chr6_149260104_149260844	-0.98652	2.74753	0.000222915	0.033987	4.52941	3.00688	6.8534	7.14052	6.37011	7.57355	5.32049	7.56266	6.82062	9.11745
chr1_28537624_28538343	-0.848127	3.55644	0.000223421	0.0339927	7.56377	6.97626	13.6294	13.601	9.40939	13.0985	11.2661	10.4802	13.1789	15.4606
chr1_117153180_117153337	2.34578	-0.785497	0.000223644	0.0339927	1.26359	1.18999	0.0917277	0.1943	0.286177	0.309225	0.284622	0.0794436	0.327611	0.170754
chr2_69149853_69150325	-0.947044	2.79701	0.000223656	0.0339927	3.2062	4.69818	6.54834	6.35062	7.03713	8.29383	6.73504	7.934	8.19305	7.49318
chr16_85089328_85090294	-0.817492	3.30945	0.000223167	0.0339927	6.00753	6.36489	11.7425	11.5477	8.65047	11.0523	11.9215	8.7275	9.91017	10.3981
chr11_117833427_117833930	1.25264	1.23023	0.000224163	0.0340431	3.66881	4.85716	1.68541	1.56198	1.90421	1.94714	0.942814	1.94138	2.34039	1.20887
chr9_85321895_85322310	1.77477	0.140325	0.000224492	0.0340662	2.07509	2.5022	0.281347	0.585193	0.858849	0.928864	0.461648	0.741079	0.211522	0.994626
chr2_173410639_173411189	-0.928224	2.97991	0.000225871	0.0341681	3.08088	5.99679	8.85156	8.70756	8.36939	8.90388	7.1896	8.28994	8.09037	8.37206
chr8_36664821_36665062	1.71013	0.3627	0.000225633	0.0341681	3.41705	1.97568	1.00187	0.682045	0.664893	0.502956	1.24876	0.241865	0.968956	0.887192
chr11_83092804_83093225	1.78125	0.394993	0.000225839	0.0341681	4.01345	1.7037	0.792975	0.681875	0.760929	0.293899	0.994773	1.62772	0.540362	0.604012
chr13_39333899_39334142	2.20112	-0.508771	0.000225391	0.0341681	1.86421	1.2154	0.506609	0.292505	0.381432	0.0954962	0.546442	0.270369	0.0624335	0.354713
chr1_231847113_231848172	-0.649419	4.36856	0.000226722	0.0342507	16.2066	12.9294	24.3761	22.3024	21.0152	22.3071	18.7235	20.6437	20.3729	24.7018
chr11_113401575_113402096	-1.30756	3.38454	0.000226949	0.0342507	4.89174	4.7456	14.8452	10.4609	13.6995	8.98875	5.96873	8.62384	11.0231	17.4467
chr15_41492930_41494560	-0.714346	4.73826	0.000226781	0.0342507	15.1933	20.8514	29.1408	26.0124	30.1463	28.1379	22.5396	32.0213	28.7905	30.3332
chr1_17225147_17225430	1.59247	0.561544	0.000227462	0.0343013	3.2958	2.68752	1.20116	0.678376	0.567518	0.291264	0.884254	0.914881	1.29779	1.63107
chr4_151780971_151781530	-0.959983	3.48063	0.00022791	0.0343154	7.828	5.09205	12.0293	13.4074	13.3169	9.29513	8.4045	13.7574	11.418	13.7722
chr15_72614606_72616093	-0.868885	3.70049	0.00022791	0.0343154	6.37049	9.43079	13.2175	14.5769	12.4556	16.5881	10.2923	13.9184	13.0808	16.9575
chr3_37819471_37819965	-1.08028	2.37073	0.000229277	0.034387	3.56254	1.83644	5.16138	6.2677	4.46681	6.24776	5.95688	5.52626	4.17722	5.91479
chr3_55471267_55471963	-1.5383	2.65032	0.000228832	0.034387	3.10564	1.82434	10.086	5.17157	4.5586	7.05975	3.76163	5.49727	6.90735	11.8293
chr3_198032412_198033227	-0.9078	2.84392	0.000228922	0.034387	3.66518	4.71257	7.5526	7.53118	6.94108	7.67265	7.86764	8.96419	5.84094	8.38697
chr15_31598298_31599351	1.13334	1.84311	0.000229127	0.034387	6.16483	6.51344	2.98416	2.63898	2.56729	1.72152	2.63647	4.29853	1.46249	3.92208
chr21_36539284_36540170	0.918355	1.98585	0.000229242	0.034387	6.61791	6.08684	3.68581	3.52542	2.66063	4.31252	2.6634	2.74201	2.76472	3.35226
chr4_5751537_5751879	1.4067	0.565464	0.000229804	0.0344395	3.13181	2.39642	1.40698	0.777411	0.855036	1.12761	1.01936	0.521193	1.03719	1.15431
chr11_1515346_1516010	-0.821439	3.50602	0.000230274	0.0344564	8.76789	5.54151	11.7276	12.3256	12.8402	14.6449	11.2557	11.0455	11.0149	11.4498
chr20_38579133_38579768	-0.982582	3.2419	0.000230131	0.0344564	5.5181	5.19412	10.7419	9.28749	10.8435	10.8488	5.95052	10.1363	10.9639	11.8352
chr11_61730059_61730263	-3.35426	0.686334	0.000230611	0.0344801	0.16101	0.151601	1.27711	1.96253	1.2338	1.21731	0.525454	3.61338	1.58759	1.58187
chr14_57887582_57887981	-1.95528	1.16542	0.0002313	0.0345564	0.909356	0.329989	1.87291	2.94488	1.90002	1.83125	2.33343	2.2971	1.8062	3.48764
chr15_68693143_68693422	-1.97056	1.17869	0.000231923	0.0346226	1.046	0.191506	3.20311	2.2481	1.80418	2.24728	1.9302	1.71919	2.22024	3.3013
chr9_131289250_131290248	-1.3124	4.90783	0.000233124	0.0347751	12.6514	15.3858	34.0141	24.7303	36.9939	33.8702	14.7592	27.8206	47.3407	46.3443
chr4_156970464_156971276	-0.858205	3.70548	0.000233975	0.0347785	7.74363	8.2901	13.2172	15.4609	13.5034	13.8112	10.4359	12.3321	14.3647	17.8489
chr5_93145150_93145445	2.05756	-0.203237	0.000234047	0.0347785	1.90035	1.92554	0.92017	0.490238	0.283709	0.196764	0.0274722	0.559559	0.480626	0.439254
chr9_127847113_127847474	-1.40247	1.74307	0.000233685	0.0347785	1.42114	1.33832	4.90038	3.12529	2.75493	3.4763	2.6781	3.97339	3.65997	3.43342
chr11_3215615_3215873	1.604	0.228912	0.000233989	0.0347785	2.80176	1.81539	1.00526	0.78392	0.569352	0.609424	0.469351	0.833518	0.37491	1.08214
chr20_37630058_37630701	-1.09338	2.59589	0.000233628	0.0347785	3.30674	2.97445	6.86307	4.68148	4.55956	7.89048	6.41974	7.5794	7.81207	5.62297
chr7_132519905_132520581	-0.95859	2.98293	0.00023613	0.0350072	3.97877	5.01079	8.44862	8.51037	9.41829	10.2442	6.34262	8.38319	8.57464	7.02726
chr12_114441442_114441952	-1.52261	1.84949	0.000235839	0.0350072	0.990478	1.7404	2.96142	4.80507	3.99597	4.61322	2.55354	3.67596	4.63512	2.97018
chr2_20231590_20231876	1.7266	0.24306	0.000237135	0.0351292	2.52407	2.37653	1.00635	0.383454	0.85803	0.820752	0.85609	1.23555	0.208616	0.328699
chr18_6242238_6242626	1.77057	0.400198	0.000237492	0.0351552	4.15897	1.56329	1.41991	0.581623	1.04942	0.81796	0.866834	0.43444	0.455476	0.697662
chr9_91883580_91883942	-2.53646	0.801577	0.000237878	0.0351854	0.454595	0.167859	1.68357	2.15919	1.32877	0.902933	1.21724	2.81584	2.16803	1.76045
chr19_3113850_3114314	-1.17168	1.99118	0.000238427	0.0352126	1.61045	2.19724	4.37486	3.71193	3.42108	5.12646	4.77715	4.04579	3.47426	4.41267
chrX_39624040_39624296	2.08628	-0.265314	0.000238394	0.0352126	1.16735	2.4602	0.39501	0.592321	0.380227	0.408214	0.435699	0.0689423	0.571187	0.346612
chr13_63044493_63045210	1.00172	1.88331	0.000238825	0.0352176	7.66125	4.65441	2.57213	3.13279	2.85336	2.3422	3.5971	3.03925	3.10584	2.72297
chr22_16354590_16354853	0.65874	4.07243	0.000238709	0.0352176	26.1489	22.7037	12.7106	14.7693	13.7877	19.4621	17.0227	14.2812	12.4292	14.2725
chr4_184718158_184718351	2.073	-0.403976	0.000240046	0.0353706	1.72913	1.49306	0.608845	0.291109	0.477196	0.409967	0.429248	0.0713849	0.314109	0.255376
chr5_14445729_14446385	-0.871816	3.06836	0.000241089	0.0354488	5.35273	4.75629	8.24232	9.78705	8.27268	7.45751	9.7458	10.9093	7.67792	8.90128
chr9_135230276_135230429	2.05323	-0.345639	0.000240846	0.0354488	1.59236	1.77041	0.607099	0.190238	0.669796	0.409095	0.304911	0.36405	0.312142	0.160086
chr20_48853865_48854513	0.786096	2.76035	0.000241127	0.0354488	10.2572	10.3735	6.67248	6.65953	4.65677	7.27846	6.24979	5.14133	4.82115	4.64545
chr1_117682311_117682722	-1.25845	2.55946	0.000241437	0.0354673	1.65918	3.77365	7.77349	5.865	5.99092	7.78833	4.45384	5.3184	4.72887	8.68907
chr1_125173920_125174261	0.914273	3.61937	0.000243354	0.035695	17.393	22.7858	7.52789	12.9267	12.273	10.127	10.3562	12.1951	10.3167	5.84679
chr12_38824718_38825085	2.17259	-0.0152767	0.000243356	0.035695	3.24309	1.54255	0.390864	0.690503	0.571866	0.0919248	1.19702	0.257071	0.304318	0.435474
chr17_40857042_40857261	-6.06809	-0.0859152	0.000243863	0.0357423	4.7554e-18	4.52326e-18	0.789124	1.18164	0.760114	0.710556	0.745801	1.51759	0.0420674	1.25873
chr9_36185123_36185568	1.72838	0.0392466	0.000244333	0.035784	1.91255	2.21046	0.594213	0.888699	0.666869	0.297786	0.714033	0.745341	0.297746	0.522514
chr7_140567054_140567926	-0.838778	4.22326	0.000244983	0.0358453	12.1349	11.2755	16.8866	18.7759	22.6362	22.4163	13.9567	21.4949	22.4681	20.8078
chr19_23407847_23408051	2.20835	-0.457081	0.000245123	0.0358453	2.01487	1.22092	0.190275	0.29191	0.188649	0.0950395	0.168927	0.571795	0.316617	0.740242
chr17_78233007_78233227	-4.01969	0.48122	0.000245451	0.0358661	0.00565334	0.141336	2.11204	0.969611	0.660607	3.42896	0.787986	0.793227	1.51817	0.945144
chr2_19677865_19678676	-1.04844	2.55361	0.000247815	0.0360466	3.15951	3.11329	6.76553	5.47142	4.84629	6.44622	4.87159	6.26345	6.76102	8.15099
chr4_168599970_168600151	2.05883	-0.164077	0.000247992	0.0360466	2.05137	1.9316	0.708038	0.489987	0.283633	0.196573	0.941858	0.162207	0.566988	0.249529
chr9_37667879_37668693	-0.734658	4.32365	0.000247758	0.0360466	12.9451	13.7756	21.4795	22.0096	20.3494	24.2597	16.5598	19.9038	24.615	20.7091
chr15_82332981_82333890	-0.872675	5.25302	0.000247675	0.0360466	23.806	23.2778	35.9878	36.0842	53.2593	38.0596	35.5066	36.0378	51.589	40.7223
chr17_41937915_41938607	-1.21022	3.58031	0.000247046	0.0360466	6.74686	5.0739	13.1234	11.8297	17.0305	12.5813	6.41618	10.9414	15.743	15.8986
chr17_70119301_70119491	1.67515	0.06688	0.0002479	0.0360466	2.0577	2.07405	0.69744	0.485389	0.570385	0.823896	0.717107	0.346882	0.724595	0.520866
chr17_76841823_76842358	-1.57376	1.65285	0.000247767	0.0360466	1.53729	0.778957	3.2762	3.82162	1.51379	3.58318	3.35241	4.26929	3.25577	3.4403
chr1_168216195_168216588	-1.97387	1.33364	0.000249687	0.0362656	1.19494	0.19626	3.49955	1.84717	1.89837	4.01323	2.22037	2.18794	1.96	3.56124
chr11_2278024_2278276	1.6362	0.173405	0.000250031	0.0362884	2.21506	2.22255	0.90303	0.684548	0.762076	0.50539	0.980262	0.539248	0.71899	0.329835
chr9_84230741_84231210	-1.34096	1.89986	0.000251655	0.0364966	1.2974	1.89819	4.27848	5.29877	2.75332	4.40397	3.93842	4.7205	3.23525	2.87699
chr2_46547748_46548417	-0.853915	3.56033	0.000252167	0.0365435	7.71532	6.83341	14.0303	11.8318	11.41	10.3211	10.1267	12.4406	14.304	15.7279
chr2_2014229_2014920	-1.66115	2.71786	0.000252513	0.036552	2.95363	1.81996	7.05327	6.35132	5.51139	7.46918	3.91085	4.08426	8.92587	14.1596
chr7_30504275_30505356	-0.667984	5.36446	0.000252605	0.036552	27.4508	30.0795	38.6747	46.1702	44.7887	37.2359	42.3292	43.901	47.195	48.9425
chr16_66070320_66071121	-0.937615	3.90589	0.000253322	0.0366009	8.83527	8.74577	15.0056	15.2553	13.3096	14.5214	17.768	12.4066	16.5037	24.0557
chr19_12969389_12970037	-1.25385	3.26815	0.000253172	0.0366009	4.87947	4.31188	9.93469	10.1706	11.9864	8.06694	5.38517	11.3477	9.99057	16.6627
chr3_40152535_40152970	-1.94256	0.987491	0.000254144	0.0366923	0.344168	0.717649	1.7786	1.85554	1.80611	2.46267	2.57443	2.31236	1.81906	1.56526
chr7_30925944_30926794	-0.713645	3.80669	0.000254383	0.0366993	10.0759	8.76405	16.0164	14.2785	11.5971	13.6018	15.309	15.5874	14.8356	17.1239
chr12_45186858_45187398	1.21422	1.25937	0.000254796	0.0367315	5.30723	3.31168	2.40417	1.16312	2.28736	1.84137	1.886	1.5502	1.24668	1.76064
chr1_54245947_54246862	-0.67011	5.07482	0.000256293	0.0368004	28.1528	19.0349	32.8094	40.6983	35.1838	35.1985	39.6525	35.5966	33.4533	33.4853
chr2_165015089_165015393	1.12355	1.49768	0.000256798	0.0368004	5.34455	4.46696	1.87711	2.84872	2.66734	1.93805	2.32026	2.20835	1.23267	2.1117
chr2_231452747_231453314	1.37703	0.926663	0.000256505	0.0368004	4.37071	2.85945	1.59781	1.57021	1.42804	0.701346	1.4465	1.96972	1.01653	0.855912
chr6_42791914_42792381	1.49669	0.771126	0.000256698	0.0368004	4.7934	2.0065	1.08831	0.874357	1.04572	0.809041	1.03455	1.19638	1.87973	1.05075
chr7_129805061_129805771	-1.12242	3.72264	0.000256248	0.0368004	8.90737	4.96238	12.4129	15.2624	12.6454	11.5478	9.0109	17.7389	19.2569	16.5052
chr8_28714454_28715025	-1.58862	2.35388	0.000255832	0.0368004	1.31868	2.468	4.55415	6.16801	6.47124	3.45686	3.16736	9.97857	5.3141	5.01004
chr8_110498009_110498229	2.12931	-0.283121	0.000256066	0.0368004	1.74946	1.91919	0.71193	0.290148	0.669592	0.0936706	0.434118	0.362936	0.484906	0.0679793
chr11_42890675_42891368	-0.93076	2.83691	0.000255667	0.0368004	5.0001	3.30522	7.35153	9.30522	6.84578	6.95082	6.74183	7.64748	7.78321	7.57909
chr14_23695104_23695649	-1.32607	2.37083	0.000257223	0.036834	2.3665	2.22822	5.46324	4.29282	5.70745	4.07628	6.23895	9.5041	4.90728	4.19907
chr5_1841009_1841620	-0.714409	5.69627	0.000258246	0.0369245	31.7247	38.6611	48.0235	52.5209	60.1947	52.9004	58.9305	48.2148	61.8688	58.6296
chr5_4896292_4896800	1.9987	-0.00822842	0.00025862	0.0369245	1.92371	2.49593	0.285388	0.187396	0.378976	0.404412	0.705132	1.05515	0.908114	0.244922
chr8_42484535_42485243	-0.873821	3.24663	0.000258146	0.0369245	4.47934	6.90962	8.53279	10.5665	9.03252	8.99544	10.4925	11.7298	9.83607	11.299
chr11_15911438_15912290	-0.80708	4.46001	0.000258429	0.0369245	18.3489	10.0156	22.8679	23.4744	21.4893	24.5598	18.0237	25.3701	25.3933	27.2624
chr13_38758249_38758695	-2.48543	1.45873	0.000259188	0.0369783	0.198906	0.846545	1.25249	1.94304	2.37506	1.927	2.784	6.60415	3.27086	3.36294
chr1_28098863_28099726	-1.01041	3.45804	0.00026009	0.0370698	7.05939	5.22443	12.8333	9.96784	14.4609	9.09002	12.3873	8.62026	13.0288	13.5064
chr1_232038823_232039102	-3.10556	0.463327	0.000260213	0.0370698	0.16101	0.151601	0.670184	1.16963	0.852311	1.11822	2.10387	1.47571	1.52055	1.97222
chr3_157110608_157111234	-0.801361	3.78544	0.000260842	0.0370931	6.69762	10.7525	13.6129	15.0646	12.264	13.8079	14.45	15.8685	15.6393	16.5015
chr9_109765785_109766566	-0.788889	4.24457	0.000260929	0.0370931	9.84183	14.4681	18.2853	24.7606	17.5896	17.8973	21.5733	21.865	17.7467	22.2277
chr21_8883445_8884535	0.763538	2.9251	0.000260952	0.0370931	11.9752	10.9809	4.94634	7.34298	7.42174	6.54681	7.12153	6.72854	5.45527	6.16144
chr10_33241247_33241686	1.52645	0.565118	0.000261467	0.0371243	3.43642	2.40527	1.09625	1.0785	0.951337	1.33917	0.622635	0.717406	1.3821	0.409487
chr12_3341654_3342549	-0.699866	3.76892	0.000261557	0.0371243	8.84969	9.62185	14.4164	14.0837	13.2169	16.2768	12.0157	15.1257	14.6801	15.0791
chr1_31587828_31588255	-1.38192	2.41902	0.000262239	0.0371666	2.22093	2.36532	6.97583	4.0942	4.94307	6.14096	3.17246	5.04698	6.85595	8.52739
chr2_217822288_217822724	-1.25088	3.01116	0.000262188	0.0371666	4.68267	3.01038	9.65188	6.83515	9.60795	7.04623	6.209	7.1584	8.32589	14.7368
chr17_21989744_21990036	1.04975	1.99406	0.000263682	0.0373437	5.27183	8.2395	2.87274	2.83234	3.80873	1.92492	3.20572	4.08503	2.7671	3.53764
chr8_138063510_138063767	2.21429	-0.275562	0.000264557	0.0374401	1.7556	2.06152	0.712744	0.190188	0.380489	0.834379	0.558429	0.165978	0.226032	0.0684413
chr4_25173359_25174019	-1.29334	2.2955	0.000265168	0.0374664	2.93895	1.53439	4.45743	6.17143	3.7994	3.66547	4.55599	5.91118	6.3837	6.64487
chr6_83759785_83760297	-1.32004	1.87997	0.000265325	0.0374664	1.5857	1.62845	3.16337	4.40816	4.56927	3.67889	2.97068	4.34141	3.72916	3.78596
chr7_41135545_41135838	1.52565	0.426256	0.000265288	0.0374664	2.24213	2.93761	1.10159	0.680148	0.376409	0.921081	1.26101	0.822392	0.620544	1.16458
chr2_33586354_33586657	-3.39357	0.712603	0.000266153	0.037556	0.16101	0.151601	0.867097	1.66242	1.52104	3.83661	0.803986	2.43215	1.08393	1.2105
chrX_103101327_103102378	-0.824096	3.48885	0.000266525	0.037581	6.9486	7.11052	12.3308	13.3094	12.7453	10.3239	8.83138	13.9453	11.4992	12.0764
chr11_11782609_11782886	1.98177	-0.0403693	0.000267	0.0376205	2.49848	1.80564	0.91405	0.487981	0.571516	0.19504	0.448775	0.854043	0.560439	0.0630617
chr3_186193616_186194395	1.0638	1.37619	0.000267735	0.0376966	5.1637	3.59695	2.1895	1.85592	1.71048	1.73243	1.90528	2.41071	2.32191	1.7502
chr1_38624196_38624953	-0.76258	3.64928	0.000268569	0.0377665	8.50958	7.86572	13.9237	12.32	14.1716	14.6373	10.2823	13.2723	12.6867	14.7358
chr2_70467816_70468735	-1.02632	2.75976	0.000268818	0.0377665	3.93273	3.42321	6.55007	5.85904	7.60996	5.81885	9.25256	9.25645	5.68538	7.58605
chr4_149044072_149044336	2.19086	-0.181002	0.000268686	0.0377665	1.47478	2.61834	0.394214	0.0901349	0.476361	0.0931422	0.936994	0.360664	0.482272	0.53643
chr18_11377550_11378124	1.23341	1.58465	0.000269247	0.0377993	5.52538	5.48399	2.89911	1.55425	2.37924	0.794372	2.46163	2.49383	1.97535	3.30744
chr12_12071770_12072023	2.00761	0.0680513	0.000269542	0.0378133	2.37244	2.37104	0.910613	0.186786	0.474763	1.0382	0.323028	0.647993	0.81669	0.0613396
chr4_7428167_7428856	-0.79938	3.49841	0.00026985	0.0378289	8.46906	5.97312	14.538	11.1465	10.8394	10.838	9.83	14.8798	11.1768	12.7006
chr10_34743698_34744197	-1.44754	3.07097	0.00027137	0.0380011	3.47914	3.55401	7.43518	6.93128	8.17651	8.89761	5.22417	7.62032	11.5473	17.4162
chr19_28793367_28794620	0.852948	2.26268	0.000271472	0.0380011	8.63409	6.41179	3.5669	4.40662	4.5686	4.09208	3.52831	3.76605	3.97142	3.69172
chr2_237895667_237896579	-0.984687	3.38032	0.000271873	0.0380298	5.99435	5.78407	12.1371	10.069	12.0799	11.2539	9.8127	7.97284	9.5789	16.2
chr3_13141919_13142425	-0.924057	2.85797	0.000272679	0.0381149	4.55941	3.87134	7.55154	9.79701	7.60847	7.67195	7.02702	8.02139	5.59728	8.02595
chr8_19046748_19047397	-0.915871	3.66175	0.000273423	0.0381912	8.93707	6.12534	13.1196	12.4171	11.6941	10.0089	15.7067	17.0038	16.2172	12.1469
chr2_54983434_54983903	-1.61182	1.3917	0.000274419	0.0383026	1.50587	0.351324	3.19003	2.93762	1.99363	2.55318	2.36131	3.14496	2.70137	2.82269
chr5_10601223_10602289	-0.700607	3.95885	0.000274741	0.0383147	10.2637	10.8122	16.6055	15.5488	16.1663	17.5002	16.2009	14.4526	14.9782	19.8652
chr18_8766188_8767081	-0.936862	4.20284	0.000274902	0.0383147	10.5785	11.1092	19.4869	22.1124	23.1126	17.693	11.2206	23.8223	20.3091	20.8089
chr1_69967588_69967797	2.3679	-0.574394	0.000275506	0.0383531	1.14679	1.89046	0.0896429	0.49625	0.285503	0.201314	0.540025	0.273741	0.0644144	0.262046
chr1_205477522_205478377	-1.13936	3.16504	0.000275636	0.0383531	4.13206	5.0151	10.3446	7.22433	8.46146	7.35027	7.22254	11.0807	10.0846	15.6077
chr7_47846191_47846833	-0.917973	3.0201	0.000275773	0.0383531	6.23045	3.32896	9.75429	9.00131	7.31992	10.758	8.04372	7.53538	8.16684	8.27849
chr9_105439437_105439784	-1.494	2.26781	0.000276456	0.0384204	0.875696	2.87272	3.95305	5.18407	4.65865	3.25275	4.83219	5.91262	5.32397	8.09624
chr6_159111760_159112501	0.926841	2.29478	0.00027729	0.0384809	8.34911	7.57175	5.29262	3.41675	3.70831	6.27086	3.52996	3.57494	2.66068	3.78157
chr19_801308_801608	-1.35868	2.83037	0.000277261	0.0384809	3.01212	3.25199	7.34943	6.54529	7.32216	6.33095	4.06163	7.17418	10.0477	12.4302
chr4_174036232_174037000	-1.60375	2.059	0.000277508	0.0384835	0.55817	2.42503	3.55859	3.90655	3.22896	4.29304	7.40708	5.84224	3.87438	3.86
chr17_49845075_49845972	-0.762443	4.77534	0.000277738	0.0384878	17.3603	18.6664	25.5433	28.4612	29.4792	23.9303	27.0212	29.1389	33.8116	35.8251
chr16_83912437_83913484	-0.869181	2.93243	0.000278204	0.0385247	5.02868	4.17098	8.75492	8.11886	6.36774	7.87521	8.72916	7.54425	8.58187	8.37767
chr1_27522708_27523376	-1.07896	2.77149	0.000278564	0.0385448	4.95997	2.29721	7.355	8.1248	6.08351	6.74658	4.90182	8.87738	7.70834	8.3036
chr11_133374170_133374433	-2.58611	0.499072	0.000278748	0.0385448	0.170457	0.290164	1.28526	0.770703	1.81137	1.95622	1.05588	1.37624	1.09709	1.68945
chr19_8476665_8476880	-3.74976	0.259887	0.000279289	0.038592	0.00565334	0.141336	1.39824	0.774261	0.853682	0.704179	0.771313	2.2825	0.688831	1.80067
chr3_58189236_58189403	-6.06167	-0.0946374	0.000280457	0.0387257	4.7554e-18	4.52326e-18	0.479389	0.680136	0.856266	0.710738	1.26109	0.723826	0.876138	1.25936
chr20_45828537_45829179	-0.666032	4.31501	0.000282328	0.0389562	13.7255	13.9311	22.1807	22.3047	19.588	20.8722	21.1559	17.6748	20.0591	24.2643
chr1_93751625_93752367	-0.727397	4.70779	0.000283141	0.0390405	16.7333	18.3666	26.7463	29.4448	29.7662	23.8306	23.2558	26.6417	31.1089	30.9576
chr2_60645025_60645318	-2.29429	1.09546	0.000283631	0.0390802	0.192802	0.706854	1.87542	1.95183	1.99634	1.93694	1.10496	4.14491	1.89324	2.7542
chr1_66243532_66243778	1.86006	0.449455	0.000284357	0.0391388	3.15436	2.96974	1.00062	0.781786	0.568648	1.76908	0.738749	0.240917	0.123249	1.26504
chr9_115262265_115263297	-0.694049	4.48824	0.000284462	0.0391388	14.5285	16.1409	22.1674	29.5546	19.3948	22.3011	24.9358	24.3462	22.1958	25.6625
chr2_63189031_63189230	2.09257	-0.411939	0.000285008	0.039186	1.72913	1.49306	0.189129	0.391965	0.380835	0.516245	0.171329	0.167835	0.665348	0.255567
chr3_159654261_159655119	-0.679246	5.04747	0.000285308	0.0391994	22.5545	23.2691	31.9132	36.1919	39.1812	29.3551	35.0223	43.2027	32.819	33.1339
chr2_172968179_172968601	-1.1141	2.5448	0.000286623	0.0392405	2.11603	3.79344	5.85723	4.38717	5.8959	5.31022	6.68932	6.35801	6.76126	8.15125
chr6_80622547_80623065	-1.38631	1.57868	0.000286133	0.0392405	1.40532	1.05559	3.58714	2.4366	2.66119	3.17089	3.61006	3.22428	3.09893	2.99127
chr6_117584661_117584811	2.66031	-0.888986	0.000286488	0.0392405	1.12126	1.32383	0.0939352	0.297237	0.0940856	0.418449	0.39958	0.082885	0.0705558	0
chr6_125536815_125537755	-0.847584	4.35512	0.000286567	0.0392405	10.9303	14.4835	18.4778	24.3619	25.9658	20.7667	16.1354	25.3835	22.2099	21.7697
chr8_106191539_106192021	1.6204	0.816336	0.000286585	0.0392405	5.40787	2.01731	1.50254	0.974108	1.52588	1.33323	0.220031	1.19591	1.19615	1.05036
chr8_140898206_140898920	-0.939233	3.1646	0.000287236	0.0392924	4.6096	5.75181	8.63777	9.78258	11.7985	9.51358	7.07764	10.4268	8.07104	10.7709
chr11_57219167_57219756	-1.46916	1.80309	0.000287408	0.0392924	0.845244	1.87375	2.76098	4.3117	4.28355	4.30407	2.82415	4.06213	2.58689	4.15614
chr14_66932468_66932880	1.4873	0.481767	0.000287773	0.0393144	2.68724	2.66797	1.51626	0.579173	0.567773	0.604676	0.749983	0.917404	1.12919	1.16044
chr2_74328236_74328438	1.42806	0.652861	0.000288044	0.0393236	2.85496	3.10329	1.19554	1.27654	1.52696	0.706172	0.495236	0.907481	0.862734	1.33768
chr11_80823689_80824037	0.9566	2.0908	0.00028926	0.0394338	6.64262	7.25008	3.57817	2.92795	3.13754	3.26959	4.45234	2.63993	4.48746	2.88923
chr17_61863017_61864029	-0.842854	3.99833	0.000289102	0.0394338	9.94005	9.93049	13.2995	19.964	19.8795	15.648	19.2192	17.8923	16.0931	14.1642
chr10_38902341_38902589	0.718926	3.69558	0.000289669	0.0394454	18.6211	20.0008	8.12322	13.0183	12.175	12.1799	10.6673	13.0204	11.1868	9.31693
chr17_43911834_43912346	-1.61664	3.36652	0.000289753	0.0394454	2.15325	5.52808	12.8366	9.08476	14.3665	11.1492	3.52926	13.0166	12.31	15.1206
chr5_146291526_146291926	-2.72564	0.606409	0.000290659	0.0395409	0.170457	0.290164	0.972959	1.56574	1.81005	1.32403	2.77639	1.07774	1.59463	1.03233
chr9_38651327_38652115	-0.817695	4.52773	0.000291267	0.0395828	14.5145	14.8197	23.5624	26.5114	23.0112	22.7091	16.1601	29.9136	29.0584	26.6321
chr13_105660083_105660252	2.17579	-0.607409	0.000291377	0.0395828	1.13475	1.60675	0.402613	0.192577	0.47831	0.306738	0.293086	0.2727	0.147743	0.166207
chr2_223602042_223602520	-1.46139	1.86692	0.000293119	0.0397635	1.28499	1.61438	4.48344	3.81422	2.8491	3.26442	2.27717	5.10538	4.71585	4.14999
chr13_70079805_70080392	-0.756921	4.00622	0.000293044	0.0397635	7.96292	12.9719	16.4013	17.1171	17.2129	16.3673	17.0719	16.4025	17.5352	18.078
chr14_23295051_23295478	-1.35072	1.77352	0.00029376	0.0398225	0.850328	2.01587	2.96563	3.71865	3.90169	3.78662	3.36904	3.97054	3.57492	3.15819
chr15_85256020_85256935	-0.899828	5.19531	0.000294395	0.0398807	21.6128	22.8206	35.4927	34.1271	57.9237	34.3716	32.601	37.8962	40.9231	41.968
chr3_155391498_155392506	-0.924885	3.00448	0.00029466	0.0398885	5.33146	4.03336	8.14555	7.42677	6.08078	10.0369	10.0137	10.2596	7.03792	9.44554
chr3_56926597_56927135	-1.24773	2.66273	0.000295812	0.0399325	3.73526	2.2701	5.54733	8.91819	6.84805	5.09951	4.04337	7.56968	8.0449	7.8647
chr6_96410303_96410939	1.24817	1.11287	0.000295612	0.0399325	4.39185	3.43511	1.58769	1.66451	1.71365	2.37033	1.46997	0.882728	1.00491	1.86443
chr14_64220187_64221019	-1.00367	3.32058	0.000295274	0.0399325	5.97994	5.20396	9.53131	11.9397	10.2702	14.1403	6.10209	10.5019	11.6787	11.2888
chr17_63433725_63434351	-1.11507	2.97005	0.000295576	0.0399325	4.40151	3.72331	9.25354	6.93521	8.46461	8.38801	4.64171	10.5439	7.2817	11.7815
chr19_18373754_18374796	0.625327	4.66321	0.000296387	0.0399822	31.8891	40.4335	25.2719	18.9657	24.3465	18.6097	23.1908	23.7054	21.8058	24.0743
chr17_81254941_81255335	-0.85312	2.98598	0.000296757	0.0400042	4.44244	5.16815	8.34854	7.03395	8.56014	8.80086	8.5996	9.41727	8.49471	7.47585
chr12_1927677_1928403	-1.11961	4.43474	0.000296964	0.0400042	12.433	10.4011	23.3669	21.1204	25.3922	15.6316	13.8442	26.1123	31.1463	31.9672
chr13_76861906_76862240	1.53349	0.626863	0.000297322	0.0400245	3.74151	2.41349	0.680246	1.47865	1.23913	1.12704	0.492055	1.50321	0.95067	0.49966
chr7_137970622_137971034	-1.19608	2.38617	0.000297891	0.0400732	2.96716	2.1057	6.17056	6.26664	5.23007	6.35	3.58909	5.99655	3.52592	7.35822
chr14_37778088_37778370	2.20367	-0.310531	0.000299456	0.0402556	2.0378	1.64705	0.291938	0.290552	0.38055	0.198252	0.173429	0.166305	0.312373	1.12382
chr20_3795632_3796808	-0.692513	4.359	0.000300027	0.0403044	14.963	13.2109	23.3767	18.6733	21.1105	23.7447	17.572	21.0159	24.2907	23.9029
chr12_70883443_70884345	-0.804807	4.00687	0.000300505	0.0403406	7.64951	12.6733	16.2007	15.0556	14.4511	18.4219	20.3646	18.5438	17.935	16.298
chr19_38988863_38989648	-0.719282	4.62571	0.000300716	0.0403408	17.9526	15.4392	23.856	30.5275	25.0086	33.6854	22.8072	23.8662	22.3399	28.2185
chr5_5879306_5879778	1.87139	0.171562	0.000301518	0.0403706	3.25059	1.68554	0.487908	0.887111	0.378002	1.24692	0.461618	1.04179	0.464782	0.148058
chr9_123312500_123312905	1.55574	0.614613	0.000301774	0.0403706	3.88797	2.27392	1.61547	0.478128	0.663086	1.0224	1.27867	0.521136	1.12248	1.24845
chr15_101162378_101163462	-0.611813	5.06961	0.000301673	0.0403706	28.166	20.5068	38.1987	36.0933	32.4244	36.4296	35.8924	30.7784	35.2081	38.712
chr20_44586870_44587485	-1.43021	2.21174	0.000301393	0.0403706	1.02428	2.73798	5.67605	5.38397	3.99115	4.28789	4.12723	8.48587	3.04904	4.93351
chr16_87778999_87779585	-0.779825	3.88686	0.000302707	0.040441	8.85857	10.2064	16.1096	16.0423	15.5007	13.3927	16.6155	16.5091	18.3531	12.8404
chrX_134933793_134934574	-1.00396	3.11501	0.000302719	0.040441	5.3403	4.32238	8.23856	10.2765	11.3227	7.14645	6.92941	9.96307	10.4156	9.1638
chr11_111931847_111932158	0.776857	2.91639	0.000303352	0.0404977	12.5886	10.4029	6.15664	7.04757	7.32653	7.68369	6.97927	6.63554	4.64592	4.99349
chr10_6102218_6102472	-5.96075	-0.166814	0.000303573	0.0404991	4.7554e-18	4.52326e-18	0.688052	1.08299	1.33793	1.23946	0.203451	0.727549	0.370409	0.696467
chr2_51993822_51994782	-0.711422	4.12497	0.000304005	0.0405288	11.5229	11.9999	16.6938	17.4068	18.6392	18.1084	20.3933	23.8381	16.801	16.1097
chr8_28776122_28776457	-1.4073	2.24608	0.00030435	0.0405366	1.76146	2.204	5.87612	4.98754	7.61988	3.97663	4.41048	6.48503	2.88469	4.29816
chr18_62450676_62451501	-0.900223	3.35805	0.000304483	0.0405366	6.00434	6.21962	10.3325	8.98876	11.3181	9.71144	8.52753	12.3707	11.7557	14.0577
chr1_7097183_7097551	-2.04386	0.878479	0.000305087	0.0405889	0.192802	0.706854	1.98885	1.36067	1.99891	2.57137	1.7605	1.73944	1.91088	1.47953
chrX_37523761_37523995	1.4063	0.729757	0.000305434	0.0406071	3.30674	2.97445	1.08878	1.27468	1.71832	0.913977	0.499767	1.29556	1.19746	0.864926
chr5_102511703_102512027	-1.60258	1.2718	0.00030636	0.0407023	0.65801	1.01709	3.40291	2.34535	2.18621	2.97409	2.34548	1.90607	2.46318	2.19032
chr20_62119628_62119949	-1.47724	2.71857	0.000307549	0.0408321	2.83356	2.52995	7.96117	5.46522	7.61004	6.64421	3.48421	4.92885	8.52185	12.2684
chr3_142929180_142929460	1.07943	1.64457	0.000310528	0.0411428	6.86692	3.91772	3.40504	2.64439	1.70808	2.76675	1.79952	2.67763	2.29958	2.10071
chr18_52757508_52757675	2.10611	-0.3672	0.000310434	0.0411428	2.02289	1.36291	0.292454	0.492554	0.573503	0.409574	0.172518	0.668834	0.142229	0.160839
chr4_55177571_55178077	1.46282	0.729389	0.000311404	0.0411741	3.60638	2.83979	2.12932	1.07487	0.470686	1.22919	1.16268	0.709302	0.859531	1.33369
chr6_36867450_36868119	-0.756905	4.22687	0.000311097	0.0411741	11.8434	12.7363	19.3867	15.8331	23.0173	18.7196	21.5678	18.5191	21.2687	20.453
chrY_10806996_10807590	0.745346	3.40657	0.000311401	0.0411741	16.2393	15.7176	7.33542	9.58833	9.70212	11.3717	9.61413	11.5608	6.54552	7.55445
chr14_52046449_52046947	0.889982	2.02355	0.000312076	0.0412348	6.92318	5.94742	3.78476	3.32562	3.52065	3.47899	3.08033	3.21574	2.18643	3.98744
chr13_110047508_110047986	-0.714744	4.36354	0.000312537	0.0412407	14.1893	13.6428	20.7769	27.3055	22.0624	18.9193	18.7242	22.8742	20.1327	23.7243
chr17_61294843_61295442	-1.89569	1.26362	0.000312548	0.0412407	0.501221	0.86746	2.37901	2.94146	1.80341	2.14064	2.75129	2.19337	1.55218	4.21542
chr12_70835894_70836416	-0.785713	3.60354	0.000313413	0.0413266	8.03955	7.56666	11.8216	13.6974	11.6	10.217	12.8411	13.6508	13.8167	15.0981
chr2_56754047_56754850	-1.52655	1.99496	0.000313702	0.0413366	1.14679	1.89046	2.85376	5.78889	2.6568	4.60668	3.67979	3.56842	4.94616	5.6819
chr15_73727190_73727881	-0.9469	3.04612	0.000315507	0.0415461	4.289	5.16405	10.7582	7.13009	7.98687	8.69453	10.5879	8.09524	6.38882	10.8753
chr5_149383428_149383980	-0.789791	3.75241	0.000316387	0.0416335	9.89587	7.44893	14.9178	13.4946	12.3597	13.8094	14.0142	12.5148	14.119	19.1809
chr8_118961958_118962289	-3.71926	0.222268	0.000317234	0.0416882	0.14983	0.00520859	0.574125	0.974657	0.853965	0.704894	1.94029	1.69118	0.690629	1.61529
chr17_3870762_3871330	-0.606489	5.15904	0.000317191	0.0416882	26.9481	24.9178	38.7901	37.4611	35.9436	38.0657	32.7315	36.2367	43.7224	38.3469
chr1_178134107_178134437	-1.97369	1.01089	0.000318825	0.0418689	0.485131	0.587832	1.87988	2.25303	1.80585	2.25289	1.77568	1.3455	2.31827	2.67083
chr22_11323834_11324050	1.71417	0.0012982	0.000319462	0.041924	1.90659	2.06793	0.69966	0.586863	0.667056	0.40304	0.455415	0.746834	0.214543	0.809269
chr17_9142894_9143397	-0.93214	3.63361	0.000320187	0.041971	7.10887	7.40457	13.7229	13.1058	9.69407	12.4773	20.5341	13.9253	11.0806	12.4168
chr17_83099497_83100139	-0.881638	3.3059	0.000320255	0.041971	6.75072	5.21891	12.1441	9.77722	10.2706	10.6403	6.95415	11.0666	10.2321	12.9022
chr2_238821439_238822216	1.32479	1.03915	0.000321533	0.0420312	2.90046	4.68786	1.7986	1.46721	0.947529	1.95412	2.1162	1.08067	1.09365	1.31286
chr5_157290539_157290781	-1.23779	1.9949	0.000321585	0.0420312	1.74946	1.91919	3.66449	3.71163	3.89861	3.98573	5.87646	4.23503	4.29231	3.77667
chr9_126975455_126976074	-1.28191	1.97094	0.000321279	0.0420312	1.30857	2.18274	4.68015	3.81119	2.46623	3.67572	4.91212	4.61779	4.70483	4.14137
chr21_41207478_41208320	0.96773	2.25158	0.000321229	0.0420312	9.71201	6.13587	3.77224	2.82495	4.37812	3.26438	2.6937	5.20078	3.40122	5.15167
chr2_176502693_176502981	-6.00636	-0.133976	0.000321813	0.0420326	4.7554e-18	4.52326e-18	0.377675	0.680791	1.33758	0.606522	0.742068	1.22185	1.30903	0.231519
chr20_38208787_38209479	-0.780654	4.82178	0.000322175	0.0420514	17.3667	19.4016	27.5366	32.87	32.7142	26.0822	30.495	23.5688	33.0064	34.6656
chr1_154432064_154433166	-0.644136	5.00864	0.000325202	0.0423933	22.2417	23.2669	35.5089	28.8446	35.9465	35.4071	37.9001	29.3937	32.2663	37.2133
chr17_47287158_47287395	1.97091	0.088749	0.000325233	0.0423933	2.51806	2.23365	0.386569	0.285964	0.37847	0.613624	0.189378	0.447418	0.641035	1.57914
chr5_127659813_127660672	-1.20993	2.43989	0.00032562	0.0424151	3.26474	1.97156	6.06557	5.86954	4.65668	6.14063	4.15681	8.45094	3.60338	7.53187
chr6_120815409_120815635	2.21493	-0.23399	0.000326586	0.0424756	2.05137	1.9316	0.500565	0.189904	0.188052	0.0936141	1.05505	0.362692	0.572209	0.252683
chr6_161168267_161168594	1.58304	0.280862	0.000326787	0.0424756	3.24309	1.54255	1.00312	0.482293	0.473022	0.924479	0.603976	0.830491	0.884722	0.794251
chr10_48509080_48509666	-1.08626	2.52046	0.000326392	0.0424756	2.70764	3.24157	9.09254	4.58501	4.75123	5.93092	5.84644	6.07772	5.30143	7.25227
chr15_68797694_68797953	-1.32714	1.6864	0.000326964	0.0424756	1.13475	1.60675	3.47867	3.52352	3.23363	3.47861	4.30881	3.11939	2.34976	3.34751
chr12_132156443_132156945	1.08834	1.95385	0.000327472	0.0425131	7.08763	6.38617	2.8754	2.73466	3.42679	3.37991	2.51635	1.50988	2.77131	4.82642
chr1_227953503_227954237	1.00353	1.69455	0.000328537	0.0425941	5.5181	5.19412	3.60501	1.8481	2.18577	2.55591	2.48608	2.28696	3.12457	2.27915
chr22_39292019_39292320	-1.89846	1.26622	0.00032835	0.0425941	0.357742	0.997568	2.27675	1.55136	2.8562	3.3908	1.80374	2.28924	2.04772	3.6612
chr20_44785751_44786375	-0.780371	4.24614	0.000329022	0.0426284	10.3052	14.1815	18.4852	19.1677	18.4465	18.924	22.4343	19.4466	24.8663	19.5621
chr3_47536587_47536782	1.60026	0.0132594	0.000329475	0.0426585	2.04474	1.78927	0.698292	0.586201	0.474389	0.402412	0.587204	0.844793	0.639474	0.521924
chr10_86017864_86018821	-0.644637	4.08413	0.000330003	0.0426982	11.5267	12.2928	16.2969	18.8811	18.164	19.6518	16.226	19.2817	16.5665	17.626
chr6_151493599_151494667	-1.00272	3.04873	0.000330447	0.042727	3.98228	5.15553	7.33804	10.772	6.6521	7.86981	11.9979	8.37575	9.37407	8.18523
chr18_5772171_5772938	1.6976	0.470003	0.00033158	0.0428448	2.99678	2.82144	0.479744	1.28279	0.568236	1.23779	1.13161	0.238869	1.30706	0.507007
chr10_112803750_112804475	-1.21916	2.36481	0.000332272	0.0429055	2.08551	2.78828	5.26207	4.49054	3.7033	5.00662	6.09698	8.74734	4.4206	6.36597
chr4_139229540_139229745	1.95905	-0.160151	0.00033283	0.0429246	2.47619	1.37829	0.601374	0.590229	0.187503	0.617833	0.443141	0.357049	0.739869	0.155579
chr6_42088192_42088736	-1.16385	2.90441	0.000332864	0.0429246	3.49248	3.98613	9.56052	7.23257	7.41663	10.6603	5.4855	5.10576	7.61118	11.2516
chr21_28632561_28633378	-0.816289	3.21512	0.000333405	0.0429656	5.53895	6.06431	9.63996	10.1746	11.1303	9.30594	8.50192	10.1412	8.712	10.5874
chr12_1502891_1503047	2.22794	-0.684085	0.000334022	0.0430164	1.41345	1.1969	0.193744	0.294117	0.189362	0.627744	0.161825	0.0770837	0.236019	0.263289
chr2_236673721_236673996	1.80322	-0.182955	0.000335042	0.0431191	2.03053	1.50494	0.39128	0.589841	0.379454	0.723441	0.315096	0.555654	0.390675	0.436121
chr1_54581467_54582162	-0.855722	6.29469	0.000337212	0.0431969	49.8092	48.4848	81.2578	83.3333	108.219	68.5474	78.9709	63.6944	103.112	87.7164
chr1_70753885_70754354	-3.60652	0.136976	0.000337088	0.0431969	0.14983	0.00520859	1.3002	1.17672	0.375381	1.6526	1.15499	1.20363	0.526797	1.05688
chr2_176702036_176702520	1.9318	0.178172	0.000336695	0.0431969	3.83734	1.26978	0.384723	0.786665	0.186415	0.506798	0.972565	0.842026	0.380282	0.995643
chr7_24812216_24812800	0.879074	2.30052	0.000336333	0.0431969	6.82308	8.71037	4.68146	3.91071	4.37696	5.33547	3.80864	3.00394	3.55873	3.77997
chr9_89817225_89817895	-1.13426	2.98694	0.000336912	0.0431969	3.35914	4.70311	8.54776	8.31262	9.89472	6.53236	5.35379	9.03812	7.60281	12.5869
chr9_113936075_113936273	2.31245	-0.604443	0.000336771	0.0431969	1.71375	1.20957	0.403481	0.394869	0	0.413532	0.416468	0.27386	0.322218	0
chr15_42121374_42121525	2.50261	-0.674441	0.000336253	0.0431969	1.14094	1.74851	0.195009	0	0.189621	0.629139	0.410502	0.0785894	0.326145	0.0760601
chr10_95214519_95214953	1.97122	-0.0359246	0.000337797	0.0432431	2.78712	1.53003	0.913885	0.790422	0.475237	0.615896	0.449022	0.552062	0.387722	0
chr10_67225089_67225758	-1.13235	2.10661	0.000339222	0.0433841	2.20893	2.07991	4.97594	3.41226	3.22884	4.91399	4.52228	4.69999	4.93659	5.39972
chr12_53464253_53464467	2.02345	0.0961677	0.000339571	0.0433841	3.68457	1.26665	0.805056	0.386245	0.956191	0.508542	0.710905	0.155838	0.72904	0.242752
chr12_111665652_111665997	1.72423	0.0839172	0.00033947	0.0433841	2.35383	1.94292	0.801882	0.385123	0.474204	0.297168	0.32799	0.742748	0.984803	0.805312
chr4_7857289_7857897	-1.03724	3.12204	0.000340525	0.0434772	5.03723	4.46001	13.6687	11.0635	5.31703	10.4425	7.63971	9.30547	7.50997	10.2373
chr1_37124341_37124640	1.79865	0.169754	0.000341572	0.0435532	3.53195	1.26338	1.00976	0.384493	0.666203	0.296517	0.721458	0.740029	0.721522	0.612918
chr17_79819535_79820187	-1.12593	2.65645	0.00034135	0.0435532	2.72111	3.67285	8.97779	4.9753	6.46668	6.13183	5.44965	6.15822	5.856	9.75911
chr11_6468970_6469590	-0.646338	4.40573	0.000342833	0.0436819	14.0564	15.6954	23.7731	21.7122	21.3954	22.7159	25.6313	19.2461	21.4873	22.9211
chr12_88566544_88566973	1.50625	0.641998	0.000343034	0.0436819	3.00719	3.10838	1.19712	1.07692	1.62354	1.1266	1.15311	1.10626	0.278665	0.684206
chr2_114315465_114315882	1.53024	0.424564	0.00034328	0.0436845	3.4101	1.83257	0.99746	1.08141	0.664157	0.710794	1.00416	0.528013	1.1338	0.693258
chr12_124838071_124838701	-0.891991	3.62232	0.00034409	0.0437588	6.81068	7.98133	14.5263	11.8293	11.9805	14.638	8.99457	12.0601	13.3307	17.8609
chr1_114235877_114236390	-1.10037	2.53234	0.000345784	0.0437631	3.14902	2.82627	5.95904	5.17613	5.32356	5.00099	5.70903	5.88771	6.76299	9.05618
chr3_186598331_186599185	-0.668687	4.86131	0.000346123	0.0437631	19.8759	20.5996	29.0321	30.0263	29.7633	28.6452	33.3868	27.2756	35.8745	31.7374
chr4_58406409_58407436	1.00207	1.73477	0.000345317	0.0437631	5.82594	5.20076	2.7838	1.94635	3.4297	1.93075	2.4915	3.2455	2.53932	2.55111
chr5_178348007_178348193	2.25891	-0.584537	0.000345095	0.0437631	1.14094	1.74851	0.721556	0.192595	0.285375	0.0961169	0.292996	0.272765	0.233844	0.166255
chr7_158331757_158332759	0.979231	1.98075	0.000346389	0.0437631	6.92659	6.09268	3.89119	3.1295	1.99179	2.23567	4.15783	3.5089	2.51951	3.99435
chr11_12263037_12263648	-0.910057	3.42188	0.000345909	0.0437631	8.87736	3.94593	12.4356	10.5592	10.6498	12.2816	9.96103	10.212	11.5864	13.6911
chr11_119891317_119892061	-0.759165	5.26848	0.000346197	0.0437631	20.097	30.6184	40.8748	39.9046	40.3183	33.1393	38.257	42.2439	47.4466	47.3607
chr12_6058369_6058971	-0.898566	3.08746	0.000345445	0.0437631	4.60294	5.46187	9.54801	9.39234	7.70034	8.58994	7.77297	11.376	6.46658	11.4983
chr17_1573990_1575074	-0.994312	3.56115	0.000346002	0.0437631	8.29203	5.09903	10.8205	10.9469	16.6504	11.966	8.98751	15.2418	12.7745	13.6727
chr18_22556531_22557011	-1.21761	3.86795	0.00034545	0.0437631	6.95435	7.40166	12.7042	14.274	19.0244	14.8301	8.88531	12.6867	20.6752	23.7903
chr1_55064865_55065577	-1.19224	2.68091	0.000347165	0.0438324	1.9743	4.21954	7.56239	6.05816	5.51228	7.05957	5.73543	5.02701	8.28665	9.48421
chr3_113241154_113241486	1.61291	0.22367	0.000347683	0.0438405	2.22093	2.36532	0.796416	0.583247	0.665492	0.60952	0.335774	0.536698	1.32199	0.702615
chr12_3253914_3254278	-1.01388	3.16617	0.000347473	0.0438405	3.24461	6.58288	8.13498	9.68379	10.7495	10.1313	7.64654	11.551	7.34514	11.5758
chr3_101070336_101070594	1.34697	0.797859	0.000348556	0.0439039	2.72111	3.67285	0.67423	1.37293	1.52524	1.22665	1.43382	0.801811	1.19227	1.32737
chr14_19729500_19730536	0.901498	2.12443	0.00034864	0.0439039	6.18771	7.6774	4.38919	3.71877	3.42371	2.4387	3.36848	3.77992	2.83578	4.5253
chr2_53549479_53550150	-0.945903	2.90235	0.000349767	0.0440171	4.56392	4.01563	7.64909	5.16628	7.9892	9.93936	8.44307	7.45252	8.01813	8.64936
chr1_39899074_39899246	-1.75598	1.14437	0.000350098	0.04403	0.209704	1.12708	2.18098	1.85182	2.37909	2.24873	2.46346	3.17013	1.89133	1.92332
chr10_71242319_71242994	-0.997519	3.31668	0.000350805	0.0440902	6.58052	4.63633	13.6491	9.18641	7.31608	13.0076	8.94887	9.00572	9.66581	15.0467
chr3_20482322_20482658	1.79094	0.133956	0.000352661	0.0442947	2.51181	2.09088	0.17936	0.988086	0.666379	0.717494	0.192893	0.542538	0.550631	1.0908
chr12_98420340_98421152	-1.07181	2.54453	0.00035319	0.0443324	2.71229	3.38523	6.56403	3.89468	6.65945	6.34317	6.68849	6.6416	4.81246	7.88104
chr14_81323953_81324484	1.26675	1.48593	0.000353462	0.0443374	5.36051	5.04583	3.72976	1.35787	1.51854	2.04391	1.91105	1.34507	1.40106	3.31898
chr20_17611240_17611811	0.914437	1.94147	0.00035369	0.0443374	6.45681	5.79343	3.58658	2.7336	3.42624	3.89837	3.20373	3.22349	2.43872	2.44354
chr12_27478653_27479487	-1.00884	3.82619	0.000354244	0.0443782	9.26025	6.7119	12.8079	14.7673	15.8824	9.90098	13.6057	15.6743	18.4388	20.7705
chr1_64474699_64475019	-1.1491	2.89085	0.000355511	0.0444968	3.64097	3.84659	7.84991	9.30159	8.17982	6.63867	4.20781	7.45179	9.39327	10.1754
chr6_168209519_168209775	2.01072	-0.229835	0.000355652	0.0444968	2.46807	1.23587	0.814925	0.289245	0.283783	0.196954	0.565302	0.260844	0.394556	0.631627
chr9_94322375_94323207	-0.743658	3.86788	0.000356492	0.044573	10.5415	8.77033	18.7159	13.1959	17.5014	14.7295	15.4668	13.6226	14.3467	15.9579
chr7_138626238_138626718	1.50746	0.360028	0.000356808	0.0445836	1.93873	2.92518	0.895297	0.881615	0.664498	0.711818	0.870548	0.530215	1.13742	0.789666
chr1_38701221_38701877	1.31286	0.963395	0.000357043	0.0445842	3.03842	4.11561	2.52802	1.26906	1.23563	1.74648	1.18823	1.18167	1.09749	0.853481
chr15_34788570_34790444	-1.01668	4.913	0.000357314	0.0445893	20.2764	13.8423	26.3315	40.8031	30.9988	39.41	48.2736	27.8228	26.454	22.9592
chr10_103038393_103038925	-1.56866	1.24097	0.000358251	0.0446773	0.65801	1.01709	2.2789	2.54508	1.80378	3.07974	2.07061	2.77443	2.54927	2.19268
chr1_16152479_16152745	1.06059	1.469	0.000360044	0.044717	4.88366	4.45639	1.77527	2.05252	2.57165	1.93833	1.64632	2.49936	1.64731	2.85112
chr1_24567879_24568492	-1.10135	2.63745	0.000360191	0.044717	2.86909	3.53434	7.26358	6.94727	5.22677	9.6449	6.56788	5.97185	3.99585	7.68898
chr1_237695881_237696581	-0.916702	3.22738	0.000359497	0.044717	5.22455	5.76699	8.73446	13.0273	10.2719	9.20197	9.49822	12.7631	8.38741	7.81284
chr10_124741344_124741649	-0.903959	2.887	0.00036032	0.044717	4.56831	4.15998	7.65045	7.43108	9.13416	7.77394	5.90363	8.95887	7.77773	7.57439
chr18_24486866_24487095	2.01111	-0.430926	0.000360421	0.044717	1.14679	1.89046	0.293066	0.291147	0.188401	0.516192	0.429053	0.167752	0.488839	0.446428
chr20_28623959_28624337	1.26682	0.784182	0.000359737	0.044717	2.85983	3.24687	0.982261	1.4728	1.0451	1.43632	1.43501	1.48597	0.769965	1.1398
chr21_8455712_8456084	0.61222	5.14854	0.000359396	0.044717	56.3912	44.9593	28.3309	32.7689	29.0013	31.3102	33.1079	29.8683	38.9796	28.8978
chrX_9960285_9960589	2.06814	-0.209405	0.000359643	0.044717	2.61953	1.24038	0.393698	0.692573	0.572604	0.0929562	0.438781	0.560349	0.48135	0.157401
chr13_95448069_95448497	1.66057	0.555907	0.000360983	0.0447579	2.56453	3.52347	1.30656	1.17994	0.280365	0.919196	0.751287	1.91113	0.701422	0.41106
chr22_47450761_47451394	1.56316	0.512475	0.00036156	0.0448007	4.15897	1.56329	0.787109	0.97945	0.951815	1.23542	0.618654	0.818544	0.617298	1.25464
chr16_48974014_48974209	2.35481	-0.515858	0.000362899	0.0449379	1.2974	1.89819	0.296501	0.800241	0.093036	0.0958432	0.165523	0.576328	0.232871	0.0727684
chr4_163048588_163048761	2.10478	-0.36765	0.000364176	0.0450263	1.44801	1.90554	0.397181	0.190531	0.380675	0.094202	0.43066	0.770936	0.14224	0.541599
chr6_30447268_30447609	-1.41851	1.76222	0.000363902	0.0450263	1.27826	1.47274	3.98226	2.43207	2.7547	3.57928	5.00612	4.83191	2.75395	3.3406
chr12_50117231_50117792	-1.20488	2.91118	0.000364312	0.0450263	2.44527	4.81577	7.74755	6.24783	7.98864	9.52483	6.47659	7.82486	5.83314	13.3177
chr6_89311718_89312589	-1.11394	2.35936	0.000364857	0.0450648	2.53538	2.6626	5.46511	3.89908	3.98972	6.45508	6.92607	5.05431	5.88779	5.73496
chr16_7158567_7158919	1.96145	0.26887	0.000366163	0.0451971	1.65918	3.77365	0.0778775	0.986697	1.05098	0.716183	0.332401	0.441245	0.462408	1.18242
chr19_29662795_29663418	-0.781126	3.40578	0.00036645	0.0452037	7.2421	6.38896	10.9323	10.4621	10.3645	11.0479	9.8132	11.7114	10.6244	14.5
chr2_174964077_174964368	1.51223	0.318055	0.00036672	0.0452081	2.51806	2.23365	0.688678	1.08344	0.568708	1.13435	0.475658	1.12586	0.795761	0.416989
chr15_86162165_86162686	-0.898106	3.49044	0.000367717	0.0453021	5.42134	7.95163	13.233	12.9157	11.1252	11.8667	8.97549	9.73877	12.7847	15.0224
chr2_31107701_31108417	-1.37637	1.86284	0.000368036	0.0453126	1.29136	1.75619	5.09438	4.30963	3.13582	5.13217	2.41516	4.05674	2.82863	3.69621
chr2_232633150_232634321	-0.764383	4.33376	0.000368844	0.0453542	14.3264	12.1785	21.5784	25.6389	21.9677	17.4832	16.1304	24.7369	20.3753	23.8161
chr5_159117582_159118118	-1.63931	1.4158	0.000368817	0.0453542	0.948513	0.893325	2.47401	2.53973	3.81157	2.34443	2.09183	2.37471	2.45085	3.83006
chr5_42507630_42508218	-1.05206	2.77879	0.000369531	0.0453615	2.44527	4.81577	8.96738	5.75991	5.98806	6.43689	8.55784	8.49982	5.60269	8.93246
chr11_16812399_16812670	1.21891	0.935405	0.00036935	0.0453615	3.17395	3.5445	1.5952	1.26906	1.23563	1.85144	1.32062	0.890464	1.18159	1.68995
chr17_75635678_75636231	-1.14264	3.34432	0.000369607	0.0453615	5.21049	5.18715	12.6408	8.10386	10.5554	10.2256	6.8198	9.00204	14.2519	15.935
chr1_13665516_13666278	1.02671	1.86289	0.000370646	0.04546	6.45681	5.79343	2.87925	3.43158	2.08853	4.42427	2.37083	1.79849	2.86015	3.09109
chr2_120765179_120766153	-0.856202	3.60878	0.00037222	0.0456242	5.74813	9.12548	10.9187	11.6334	11.0281	15.8735	14.9795	13.1822	11.2446	15.364
chr2_96927686_96928501	-1.11472	3.64899	0.000372667	0.0456499	4.96111	8.08625	14.9233	10.3543	13.0276	10.317	9.85951	15.5085	13.1641	21.8699
chr7_100602964_100603162	-1.9468	0.989605	0.000373504	0.0457235	0.485131	0.587832	2.08598	1.25921	1.99767	2.04487	2.44173	1.63539	2.23663	2.3952
chr5_7936163_7936901	1.31961	1.45459	0.000373984	0.0457532	6.7079	3.77048	2.29206	2.25416	1.61469	1.21174	1.63692	4.16481	1.40373	1.47412
chr4_150385523_150386036	-1.11493	2.13776	0.000374286	0.0457612	2.06954	2.35935	5.17663	4.99248	3.51495	4.395	3.97343	4.50726	5.50633	4.67132
chr7_147402238_147402502	2.12184	-0.425064	0.000374744	0.0457828	1.72913	1.49306	0.503998	0.291457	0.188502	0.729762	0.427495	0.468309	0.14364	0.0702228
chr8_28006071_28006845	-1.53528	2.51343	0.000375174	0.0457828	2.79459	1.67269	6.76559	5.07707	5.89588	6.34295	1.9034	8.15256	6.43592	8.87329
chr19_55206768_55207502	-0.752298	3.87145	0.000375159	0.0457828	9.93067	9.34602	15.7105	14.1775	12.9295	14.4211	12.8934	17.2574	17.8747	18.7186
chr9_108889079_108890018	-0.914657	3.03977	0.000377135	0.0459931	3.69159	5.87112	9.04845	8.80358	7.31964	10.5506	9.8812	10.5369	7.1961	6.75446
chr1_22920909_22922051	-0.770897	3.8436	0.000377877	0.0460545	10.2258	8.47422	20.4215	13.0003	12.4537	16.1696	13.6039	15.3025	12.9864	18.5439
chr3_43361012_43361420	-2.68609	0.938329	0.000378873	0.0460586	0.58889	0.0191391	2.39546	1.65717	1.51904	1.73268	0.538082	2.80036	1.90435	3.13951
chr6_92716554_92717042	-1.60769	1.92781	0.000379064	0.0460586	1.98818	0.794657	3.46405	3.71296	4.95048	3.15861	2.00456	4.71537	4.54307	5.50761
chr11_119778924_119780156	-0.696712	5.20651	0.000378714	0.0460586	26.0077	24.7648	40.9801	35.793	39.1778	37.5502	30.4273	37.6199	47.2985	44.9799
chr18_38665386_38665853	1.12192	1.19326	0.0003788	0.0460586	4.24361	3.5753	1.47996	1.96081	2.096	1.73796	1.74857	1.45579	1.41588	1.76322
chr19_55564217_55564667	-1.44609	2.11286	0.000379103	0.0460586	1.1626	2.31749	5.48069	2.81927	4.3744	4.08444	3.69605	5.83684	3.46278	7.21244
chr1_204477450_204477989	-1.0217	2.42647	0.000379974	0.0461354	2.55553	3.23608	5.96662	6.95684	5.13427	4.90168	4.29276	5.80478	6.04401	5.90969
chr5_141836005_141836822	-1.26741	2.1733	0.000381336	0.0462717	1.76705	2.34662	7.20122	4.39773	3.80082	4.80715	3.42405	4.02919	4.35615	6.20716
chr5_135119109_135119977	-0.910496	3.03509	0.000381603	0.046275	5.93738	3.75684	9.4513	9.00072	7.41506	6.32553	8.75207	11.4773	8.08455	9.08366
chr1_14649473_14649776	1.66777	0.3855	0.000384254	0.046532	3.12564	2.2533	1.10475	1.28436	0.0902004	0.607175	0.739298	1.32444	0.539121	0.790719
chr15_63082983_63083778	-0.991616	4.26299	0.000384445	0.046532	13.4902	8.51187	20.0821	21.6186	17.3986	16.869	12.6688	27.2553	25.5799	24.9772
chr18_7656893_7657629	-0.782436	3.1674	0.000384096	0.046532	5.38499	6.0608	9.94517	10.5705	9.03395	8.79315	8.63411	11.3666	8.31427	8.98188
chr1_26020305_26020768	-1.13583	3.60096	0.000384973	0.0465668	5.10303	7.36175	14.7265	13.0081	13.0284	14.4321	6.41742	12.8065	11.2425	19.9139
chr17_27319823_27320488	-0.862185	3.97727	0.0003853	0.0465772	7.48459	11.7917	18.9052	18.5905	15.3085	16.0599	10.9048	19.5718	17.217	18.436
chr14_24103034_24103354	1.7097	0.048615	0.00038582	0.0466109	2.34708	1.80043	0.907981	0.586179	0.666761	0.193318	0.587298	0.945227	0.553188	0.333977
chr5_136386387_136386679	1.90911	-0.138048	0.000386443	0.0466351	2.18883	1.65267	0.391142	0.288069	0.668297	0.300509	0.69844	0.160283	0.650755	0.626724
chr10_117268768_117269469	1.16229	1.36362	0.000386503	0.0466351	4.27796	4.72998	1.9863	1.75744	1.9025	1.31672	3.0945	1.54272	1.57287	2.30753
chr1_11292401_11293231	-1.01839	3.01057	0.000387153	0.0466552	3.67578	5.14654	9.04988	7.22944	10.8482	8.90201	5.63904	8.47348	8.08602	10.2511
chr3_75861158_75861384	1.62933	0.330523	0.000387083	0.0466552	1.35091	3.61521	0.689476	0.682108	0.761029	0.818388	0.993492	0.828935	0.797169	0.604604
chr22_46957638_46957884	1.87843	-0.218331	0.000388631	0.0468041	1.59869	1.91253	0.497157	0.2887	0.187601	0.30126	0.568537	0.558055	0.829309	0.343182
chr17_37520763_37520927	2.02375	-0.238091	0.000390258	0.0469708	2.18149	1.51045	0.394156	0.289449	0.572723	0.513542	0.813548	0.261437	0.482169	0.0667717
chr10_125888791_125889012	1.49995	0.404661	0.00039104	0.0470074	2.82159	2.24387	0.479733	1.18219	1.04867	1.02675	1.00316	0.921978	0.706149	0.414264
chr20_2140382_2140934	-1.39046	2.60021	0.000391049	0.0470074	2.38888	2.80019	6.76013	6.15899	5.79934	5.41069	2.76377	6.82129	8.70253	9.58397
chr2_165203826_165204323	1.60302	0.740309	0.000391347	0.0470139	4.65317	2.29112	0.67782	1.07551	1.14227	1.54567	0.765363	2.29117	0.524921	0.681381
chr6_30147841_30148084	2.04342	-0.156236	0.000392328	0.0470441	1.32338	2.61088	0.288367	0.590609	0.765104	0.0924979	0.44178	0.259151	0.653511	0.437916
chr10_63438402_63438861	1.38908	0.538064	0.00039201	0.0470441	2.54071	2.80581	1.30374	0.87781	0.855184	0.60331	0.887167	1.60607	0.868034	0.780063
chr21_9306185_9306817	0.80527	2.5799	0.000392188	0.0470441	7.77781	10.4804	5.97822	4.98793	5.04114	3.66694	5.79573	4.87469	4.75701	5.11229
chr1_46425658_46426233	-1.19471	2.64995	0.000393703	0.0470507	3.15436	2.96974	8.97785	4.87681	6.46669	6.13186	4.60557	5.68766	6.66702	10.2101
chr1_168022854_168023149	2.18688	-0.30513	0.000393094	0.0470507	2.46807	1.23587	0.925313	0.290503	0.188191	0.0939479	0.432312	0.66732	0.312222	0.160142
chr7_128523284_128524255	-0.645183	3.81422	0.00039347	0.0470507	9.32601	10.3598	15.4154	14.6713	14.2641	14.2186	13.7378	16.2405	14.7555	14.7184
chr13_30908383_30908719	-2.07793	1.1013	0.000393608	0.0470507	0.344168	0.717649	1.87552	2.15074	1.80489	1.5207	1.9216	4.24261	1.47869	2.75442
chr20_13254527_13254686	2.09504	-0.51887	0.000392878	0.0470507	1.71375	1.20957	0.29507	0.494361	0.381297	0.305437	0.167966	0.170321	0.145306	0.546888
chr20_25742071_25742564	1.62519	0.511497	0.000393845	0.0470507	4.31207	1.56628	1.09959	0.679357	0.952	1.23605	1.00879	0.332515	0.703098	1.16151
chr7_149600580_149600982	-0.903404	3.36407	0.000394736	0.0470961	5.09774	7.07073	10.6331	13.5119	7.41094	10.7404	12.7875	12.6506	11.1911	9.05211
chr10_127720509_127720987	1.77699	0.0975476	0.000394956	0.0470961	1.33623	3.04045	0.385257	0.686388	0.762863	1.03582	0.459311	0.743222	0.466394	0.333237
chr15_101459275_101459511	2.00575	-0.274348	0.000394665	0.0470961	2.03053	1.50494	0.604688	0.289604	0.0921839	0.197311	0.436907	0.866535	0.570172	0.251453
chr5_66828294_66829354	-0.786045	3.82329	0.000396462	0.0471883	10.5224	7.74873	17.0162	16.2416	13.9778	20.1806	13.7433	13.9994	13.5494	11.8669
chr11_101431058_101431349	2.12746	-0.191846	0.000396456	0.0471883	1.76146	2.204	0.289491	0.591474	0.0920942	1.15183	0.310173	0.163163	0.481417	0.344856
chr2_3702733_3704135	0.953494	1.70559	0.000396997	0.0472073	5.66433	4.90777	3.09143	2.34358	2.37689	3.49267	1.67248	2.86175	2.37487	2.55231
chr5_107430177_107430360	1.76738	0.102534	0.000397111	0.0472073	1.48385	2.90457	0.385147	0.988707	0.474226	0.61249	0.844499	0.742968	0.466201	0.426619
chr11_34310965_34311656	-0.681123	5.06765	0.000398034	0.0472588	19.4504	26.7804	30.5151	34.0353	33.7565	35.3013	40.0843	34.485	37.9965	38.4453
chr17_2815754_2815959	1.957	-0.0728094	0.00039798	0.0472588	1.62115	2.48258	0.704148	0.187811	0.764368	0.09163	0.575287	0.553297	0.73572	0.339812
chr7_8146805_8147503	-0.894507	4.04141	0.000398432	0.047277	10.093	9.78654	16.1977	20.6487	14.7361	11.641	16.94	24.5937	16.0075	21.0078
chr7_24395479_24395892	-1.55322	1.72062	0.000400216	0.0474305	1.26359	1.18999	3.17076	2.72964	2.56393	5.97126	4.5909	2.82942	2.9207	3.16124
chr1_111704879_111705219	1.54039	0.45373	0.000401205	0.0474584	2.97969	2.39173	0.89248	0.679763	0.856093	0.815349	0.746816	0.429805	0.789465	1.7333
chr6_36752841_36753022	2.0186	-0.544417	0.000401719	0.0474584	1.27826	1.47274	0.190753	0.393161	0.381301	0.411494	0.167934	0.269515	0.405045	0.258273
chr14_105414553_105415435	-0.68558	4.11145	0.000401666	0.0474584	11.6784	12.0019	17.8954	16.2299	19.687	15.5415	19.3862	18.626	18.4839	19.8455
chr17_47239795_47240620	-0.68994	4.63909	0.000402093	0.0474584	18.2712	16.0293	27.8506	25.4284	19.9638	28.1431	26.6998	23.3083	31.3597	28.7496
chr17_47732967_47733966	-0.71503	3.45995	0.000401933	0.0474584	8.02151	6.69308	11.2301	11.0501	10.5543	11.8691	12.6641	11.332	11.5845	12.1702
chr18_2914291_2914613	-2.37889	0.932895	0.00040155	0.0474584	0.32793	0.439019	1.88285	1.55806	1.3277	1.00446	3.22972	3.48445	1.4053	1.93626
chr18_48607109_48607454	-1.06455	2.78758	0.000402171	0.0474584	3.63649	3.70252	6.2462	9.10988	6.56018	8.29374	4.76242	6.61682	9.16596	7.6727
chr17_73838885_73839254	-2.23703	0.818001	0.000402597	0.0474796	0.32793	0.439019	1.68326	1.36179	1.71195	1.63214	1.48688	3.40244	1.83136	1.11458
chr2_80823009_80823519	-1.24545	1.75184	0.00040423	0.0476141	1.57869	1.48664	4.18744	2.63046	3.32846	4.09938	3.36445	3.30519	3.74258	3.25152
chr11_69538789_69539308	-1.71479	2.16689	0.000404015	0.0476141	1.57869	1.48664	4.56423	3.60702	3.6096	4.49574	2.44704	3.74351	6.80689	9.20058
chr3_53260161_53260680	-1.45557	1.93336	0.000404734	0.0476445	1.72164	1.35127	3.66703	4.60372	3.42153	6.4778	2.28371	3.95417	3.2319	4.68905
chr6_34756514_34756694	1.70743	-0.0391136	0.000405165	0.0476662	1.90035	1.92554	0.700874	0.486882	0.47483	0.614522	0.83552	0.648594	0.470696	0.243393
chr1_166156396_166156553	2.18947	-0.612203	0.000405788	0.0476814	1.42114	1.33832	0.297223	0.293337	0	0.413047	0.292912	0.173079	0.497539	0.261229
chr15_92017787_92018659	-0.976587	3.17795	0.000405671	0.0476814	6.70305	3.62582	11.0485	8.20785	8.08024	7.6592	8.2149	10.7998	9.92363	13.3668
chr2_170145669_170145984	-1.79604	1.17923	0.000407147	0.0477632	1.05793	0.335949	3.20366	2.14894	2.47439	1.51918	1.79373	3.1661	1.88869	2.38015
chr5_82745328_82745514	2.34924	-0.786992	0.000407157	0.0477632	1.26359	1.18999	0.195746	0.0939426	0.286181	0.522822	0.157841	0.0794627	0.0674108	0.363607
chr19_31118214_31119476	-0.777053	4.0441	0.000407226	0.0477632	11.3401	10.0955	22.5042	17.0173	15.4981	14.0031	15.6479	16.119	17.5302	22.1662
chr1_72000830_72001119	1.40058	1.11841	0.000407802	0.0478016	3.8145	4.57258	1.58946	1.76541	2.77008	1.42854	0.658889	1.66086	0.757259	1.4023
chr4_41318620_41319206	-0.946459	3.91283	0.000408192	0.0478183	6.54463	10.8956	15.4054	15.7458	17.9762	11.6447	19.7707	20.7916	12.4171	16.1283
chr10_4661580_4662299	-0.605975	4.95672	0.000410977	0.0480863	24.5658	20.4858	31.4214	34.3347	36.9945	32.7436	32.2538	31.2538	31.0776	31.3732
chr10_49278069_49278997	-0.7482	4.11496	0.000410888	0.0480863	10.4405	12.4247	18.3948	17.7996	19.1155	18.4168	12.9329	20.2072	19.4432	20.6446
chr1_3431300_3431717	-1.19172	1.95188	0.00041355	0.0482122	2.0378	1.64705	4.68201	3.41642	3.42154	3.78026	4.49513	3.57398	3.72326	5.23507
chr1_156721080_156721794	-0.98919	2.6008	0.000413021	0.0482122	4.05899	2.70831	5.75372	6.85062	5.89525	6.4444	4.73714	8.61913	6.2687	6.52344
chr3_57284148_57284317	2.75559	-0.753798	0.00041355	0.0482122	1.42841	1.47988	0	0.296308	0.0938611	0.954084	0.0134528	0.0811683	0.0689781	0.0783616
chr12_115174649_115175498	-0.72197	4.12541	0.000412896	0.0482122	12.1349	11.2755	16.1935	18.5844	15.4017	16.2596	22.5423	19.7408	20.0026	19.1319
chr15_70154092_70154931	-0.896859	3.53742	0.000413392	0.0482122	6.64262	7.25008	10.7223	10.8499	10.6481	13.9223	10.1236	11.4152	13.5024	17.7851
chr16_36100238_36101558	0.815347	2.51474	0.00041349	0.0482122	7.46192	10.0363	5.27405	5.4846	4.46914	4.28945	5.78167	5.35548	3.86605	3.94292
chr17_50582565_50583092	-0.677751	4.493	0.000415203	0.0483757	12.9876	18.0334	28.6631	20.924	21.8698	25.5853	20.6191	23.6956	22.2754	27.6152
chr3_31004178_31004637	1.4842	0.51966	0.000416219	0.0484648	2.39881	3.08688	0.682779	1.07915	0.663497	1.65673	0.620633	1.21198	0.447856	1.15823
chr8_3592999_3593290	2.32196	-0.31875	0.000417014	0.0485282	1.31868	2.468	1.03409	0.0912197	0.380811	0.198825	0.429143	0.467044	0.0600281	0.255431
chr17_83132560_83132742	-2.87058	0.27289	0.000417453	0.04855	0.010982	0.278904	1.70985	0.774284	1.04558	1.22792	1.03609	0.901628	1.36557	1.14324
chr10_102599615_102600289	-0.95928	3.0989	0.000418004	0.0485848	6.53874	3.33411	10.7536	7.03009	10.0836	8.58919	7.20969	9.30889	8.80353	11.0477
chr14_64681835_64682833	-0.797048	3.78113	0.000419557	0.0487359	7.76735	9.74968	17.5209	13.1006	15.1216	13.3969	11.734	14.6565	12.752	18.6415
chr2_10926258_10926816	1.59438	0.426219	0.000420633	0.0488253	3.85314	1.55693	1.20658	0.680387	0.664238	0.816157	0.480273	1.3198	1.04862	0.507047
chr6_152220610_152221287	-1.23043	2.41683	0.000420832	0.0488253	2.67582	2.3818	4.24961	5.67294	6.75699	5.21131	4.29402	4.38787	6.93932	7.44424
chr17_23190197_23190538	1.27231	1.4016	0.000421295	0.0488497	6.24054	3.61796	1.98602	2.75396	2.47752	0.900883	1.63283	2.80313	1.32291	1.56826
chr5_176395038_176395762	-0.798629	4.22644	0.000422966	0.0489553	14.5983	9.54594	20.3864	17.9912	19.3989	16.5633	17.1188	20.5648	21.1081	26.497
chr9_33676570_33677538	-0.999306	3.61076	0.000422473	0.0489553	5.12205	8.52745	9.91592	12.91	13.1238	12.9922	9.13753	14.6744	16.5454	15.3618
chr16_83389967_83390326	1.7312	-0.0994344	0.000422743	0.0489553	2.18149	1.51045	0.285417	0.689154	0.378983	0.721471	0.319702	0.45166	0.559455	0.718298
chr2_171993745_171993975	2.123	-0.477169	0.000424368	0.0490589	1.14679	1.89046	0.505046	0.291878	0.381149	0.0950143	0.169034	0.571654	0.229954	0.352798
chr17_26594617_26595208	0.739941	5.59133	0.000424359	0.0490589	71.7281	74.7175	32.5958	52.1494	47.7397	50.6677	44.3406	45.1127	34.7023	28.2444
chr2_105349765_105350382	-1.71901	2.16626	0.000425752	0.049186	1.86421	1.2154	9.94016	4.29816	3.896	7.60289	3.84513	3.2712	2.64469	3.85131
chr9_7782421_7782700	-2.20727	1.02068	0.000425977	0.049186	0.192802	0.706854	1.77663	1.95388	2.76377	2.9835	0.682945	1.82534	2.23291	2.20699
chr1_23393750_23395033	-0.657004	4.21976	0.000427312	0.0492871	13.3978	12.6081	20.1882	19.8563	19.4946	20.6717	21.5628	18.3351	14.9526	22.4107
chr3_124281722_124282036	-1.81379	1.3294	0.000427883	0.0492871	0.363755	1.13804	3.09105	2.93934	2.66393	2.97136	1.53574	3.9221	2.29158	1.45582
chr6_107628225_107628594	-2.55244	0.471034	0.000427844	0.0492871	0.170457	0.290164	0.670315	0.970276	1.7157	1.43249	1.44997	1.67208	1.69045	1.13227
chr13_51618357_51619408	-0.869378	3.03967	0.000427686	0.0492871	4.89941	5.03504	8.74712	6.83541	8.5592	9.5199	6.91567	10.7256	9.70044	8.36673
chr20_31067301_31067490	0.775115	2.6218	0.000428129	0.0492871	9.00472	9.6243	4.15454	5.28247	4.27667	7.18249	4.83382	4.96471	5.3229	5.64999
chr10_60048059_60048533	1.00241	1.65649	0.000428814	0.0493366	5.51047	4.90444	3.30021	1.74975	2.28188	2.14077	2.61591	2.38591	3.21184	2.09848
chr11_119537317_119537665	-1.64457	1.7145	0.000429508	0.0493871	1.25559	1.04884	2.86608	1.9386	3.04181	2.64692	3.90955	3.40151	4.48605	5.26082
chr2_205662865_205663147	-3.60584	0.139969	0.000429899	0.0494025	0.00565334	0.141336	1.19618	0.876286	1.33485	0.497593	0.762071	1.00646	1.71786	0.776245
chr7_11831447_11832516	-0.8333	3.40279	0.000430683	0.0494633	6.92993	6.23798	9.42712	11.9368	11.1268	10.739	9.24495	10.6822	12.3145	13.7842
chr1_86779388_86779914	-0.979696	2.35941	0.000431784	0.0495311	2.69782	2.95456	5.76931	5.57722	5.23075	5.00764	5.81384	6.00165	5.40007	4.11195
chr5_167417130_167417474	-1.57398	1.36272	0.000432005	0.0495311	1.08877	0.759991	2.78316	2.34285	2.47227	1.82662	3.57246	2.76315	2.70415	2.73356
chr11_131195741_131196469	-1.20977	3.18307	0.000432043	0.0495311	6.06024	2.89309	8.83587	7.32195	12.9417	8.07003	6.94202	9.85933	9.67842	14.6173
chr1_201401703_201402114	-0.903813	2.89207	0.000433642	0.049616	5.90625	2.89047	8.45559	8.12035	7.98945	7.97996	8.01808	6.70263	7.12996	8.20209
chr3_61494246_61494753	-1.31319	1.59327	0.000433811	0.049616	0.984507	1.59869	3.79052	2.53542	2.66109	2.96275	3.20383	3.60668	3.01553	3.17315
chr4_139733300_139733450	-2.20388	0.789545	0.000433767	0.049616	0.32793	0.439019	1.37673	2.25974	1.61642	2.15585	1.21515	2.03733	0.832748	2.41219
chr17_42674007_42674157	-1.81514	1.04493	0.000433044	0.049616	0.351238	0.857436	2.08347	2.05317	2.38032	2.46075	1.77877	1.82481	1.48283	2.66833
chr2_133579228_133579778	-1.02156	2.39106	0.000435727	0.0497762	2.10814	3.50567	5.46364	6.06957	5.03931	6.5574	4.56718	4.8633	5.55922	5.82298
chr12_81987349_81987996	-0.982313	2.62862	0.00043548	0.0497762	3.03023	3.82738	6.25623	5.96204	8.37599	5.72054	5.86387	7.48227	5.6978	6.61066
chr1_48227470_48227703	1.35076	0.489025	0.00043628	0.0497936	2.52983	2.51951	1.40968	0.978698	0.75943	1.12905	1.01424	0.523462	0.870052	0.875469
chr2_197370553_197370976	1.7289	0.280218	0.000436394	0.0497936	3.2578	1.82854	0.691808	0.482934	0.473275	0.820005	0.98669	0.149078	1.14718	0.986471
chr17_29048459_29049104	-0.870079	3.1096	0.000436785	0.0498087	4.91021	5.4696	10.854	6.73495	9.4161	10.0317	10.8839	8.18362	8.64188	8.35989
chr21_31336585_31336785	-6.0662	-0.0796725	0.00043768	0.0498813	4.7554e-18	4.52326e-18	0.376431	0.579889	0.568056	0.396429	0.876531	0.527215	1.65052	1.82926

## Sheet: 7_vs_0_iCell_significant_only
name	log2FoldChange	logCPM	PValue	FDR	X12.7R	X6.7R	X11.7S	X12.7S	X2.14S	X2.7S	X5.1S	X6.7S	X8.14S	X9.14S
chr1_232347724_232347925	3.229	-0.737944	1.35444e-07	0.00399012	1.25093	1.83452	0.0969469	0.295136	0.0959339	0.205754	0.149638	0.185743	0.0744913	0.0838223
chr3_107235228_107235378	2.9465	-0.597796	1.63578e-07	0.00399012	1.37348	1.94239	0.198237	0.0971516	0.284527	0	0.279622	0.181958	0.241379	0.268533
chr4_112523805_112524362	-1.86299	1.82771	7.15944e-08	0.00399012	0.994162	1.18691	4.18715	3.23113	3.52453	4.10602	5.16049	4.16402	3.32712	3.43548
chr6_26270972_26271841	-1.41799	2.41528	1.68467e-07	0.00399012	2.45856	2.04969	5.27375	6.27129	5.23919	7.3957	5.01468	6.86026	4.91291	5.56216
chr7_50364710_50365075	2.35755	0.448242	1.27079e-07	0.00399012	1.90564	5.07243	0.492158	0.883443	0.383227	1.13459	0.719985	0.449009	0.721395	0.33864
chr13_57952371_57952522	3.40103	-0.642614	6.91249e-08	0.00399012	1.14246	2.3744	0.0969395	0.0974646	0.2838	0.310006	0.149671	0	0.0744794	0.177469
chr16_19008306_19008649	1.71567	1.35649	7.84447e-08	0.00399012	6.03602	5.07068	2.30575	1.66568	1.90174	1.95221	2.2592	1.37234	0.929455	0.766186
chr22_24176362_24177105	-1.00626	4.84832	1.50314e-07	0.00399012	16.3016	16.2922	38.1956	32.2329	31.6206	32.1284	27.6855	26.1613	26.5062	37.9395
chr11_33802203_33803007	-1.30399	3.17105	2.11369e-07	0.00445001	4.31518	3.9919	8.05834	10.8764	11.1392	11.911	9.79908	10.6433	9.04886	7.57434
chr2_178488421_178488571	3.40837	-0.918796	2.45967e-07	0.00466057	1.47235	1.18657	0	0.196577	0.000685248	0.10222	0.143808	0.0894001	0.0766113	0.275673
chr22_24950154_24950586	-1.43599	2.15531	4.85337e-07	0.00836011	1.8511	1.83412	5.58765	3.62192	4.47662	4.7203	4.68651	5.08773	5.09491	5.22072
chr4_71300182_71301146	-1.18487	3.75846	8.37127e-07	0.0105077	7.63443	5.9337	16.0516	9.59595	11.4338	16.3224	15.6235	17.5996	15.4972	17.3405
chr6_18209598_18210212	1.52169	1.30075	8.55528e-07	0.0105077	3.85853	6.04281	1.28507	2.25649	1.90197	1.84845	1.35127	2.24013	0.928735	1.40384
chr9_82055676_82055931	2.86637	-0.246601	6.67249e-07	0.0105077	1.15831	3.34594	0.401783	0.491546	0.0970991	0.100398	0.415907	0.473531	0.235432	0.0778199
chr14_76124997_76125290	2.4102	-0.0398608	8.87292e-07	0.0105077	1.28066	3.45379	0.396457	0.687911	0.287008	0.513987	0.312215	0.46255	0.312091	0.348719
chr17_50954126_50954708	1.02438	2.62871	8.85028e-07	0.0105077	10.4949	10.3579	6.79722	5.78258	4.19254	4.41056	5.38048	5.74694	3.63156	3.86738
chr3_42209928_42210393	-1.56008	2.17233	1.02666e-06	0.010667	1.61087	1.83427	4.88013	5.88094	4.47698	4.82299	3.45075	4.3295	4.84903	6.39133
chr6_110755362_110755538	3.35005	-1.03497	1.05373e-06	0.010667	1.22963	1.07876	0	0.196702	0.0954104	0.102381	0.141782	0.0902574	0.0773623	0.0865578
chr7_111090960_111091208	2.28591	0.21302	1.19617e-06	0.010667	1.53105	4.10125	0.701259	0.588082	0.758995	0.824145	0.454952	0.259921	0.305776	0.43534
chr10_37525558_37525726	2.50081	-0.335396	1.16402e-06	0.010667	1.26482	2.48226	0.400693	0.293697	0.19173	0.411539	0.420277	0.174909	0.233922	0.355187
chr19_50380625_50381226	-0.914349	4.03939	1.07478e-06	0.010667	8.78462	10.7899	18.6416	16.7522	14.5758	15.3926	19.1217	22.0507	17.2343	18.8303
chr20_20485930_20486129	3.04827	-0.590671	1.23852e-06	0.010667	1.37599	2.05035	0	0.195898	0.284371	0.101339	0.514619	0.0847344	0.242235	0.0819463
chr13_29484066_29485027	-0.908973	4.65935	1.3795e-06	0.0113646	13.7253	16.6163	22.9134	27.432	29.6182	25.0427	28.0628	30.6424	28.5989	26.3308
chr2_118255742_118256126	1.59499	1.09023	1.73778e-06	0.0137197	4.91888	3.77582	1.8018	1.5685	1.14423	1.02276	0.529232	1.8674	1.10263	1.96723
chr3_121362098_121362423	1.66444	0.757094	2.07018e-06	0.0142801	2.62302	4.31647	1.30037	1.57085	0.574994	1.23294	0.638466	1.10881	0.950932	0.967455
chr8_47857524_47858135	-0.939701	5.12549	2.04189e-06	0.0142801	18.9116	22.3347	34.5833	44.4819	36.2892	33.2536	38.8839	32.3652	41.4686	41.8149
chr9_123472834_123473923	-1.31725	2.57968	1.89468e-06	0.0142801	2.59675	2.80528	7.98529	5.68065	6.19058	8.31984	5.60141	8.44811	4.74119	5.37254
chr11_132064980_132065273	1.69007	0.806818	2.11022e-06	0.0142801	2.74718	4.53228	2.01854	1.07763	0.858606	0.714672	1.15949	1.10711	0.866026	0.873939
chr5_158608053_158608209	2.91108	-0.896683	2.34196e-06	0.0151167	1.34916	1.07868	0.0969692	0.19623	0.0959273	0.101772	0.0118768	0.286048	0.159352	0.17753
chr6_43579140_43579530	0.951655	2.72997	2.39341e-06	0.0151167	9.6512	12.0847	6.99195	6.17416	5.61722	4.09992	4.58011	5.07534	5.0011	5.56927
chr8_23940758_23940961	3.00764	-0.609067	2.47694e-06	0.0151396	1.60805	1.72631	0	0.195895	0.378174	0.205188	0.51471	0.0847135	0.0725062	0.0819288
chr7_138147055_138147343	2.4053	-0.179566	2.71223e-06	0.0160597	1.27247	2.91406	0.192603	0.490733	0.380671	0.306782	0.430365	0.565568	0.399867	0.165708
chr2_233799953_233800145	2.32876	-0.229189	3.31159e-06	0.0184552	1.85658	2.05003	0.398279	0.490745	0.286532	0.203082	0.30576	0.565687	0.570994	0.0747827
chr13_112398677_112398827	2.79574	-0.665588	3.24888e-06	0.0184552	1.36532	1.61851	0	0.393547	0.190584	0.413403	0.156726	0.181946	0.0719814	0.174314
chr2_131807634_131808282	-1.12136	3.52244	4.0458e-06	0.0197691	5.68667	6.258	9.85055	11.7556	10.9549	10.9791	16.961	12.6714	12.8746	14.1538
chr4_2976970_2977746	-1.10046	3.05748	4.17336e-06	0.0197691	5.2776	3.4519	7.66206	9.40594	7.62176	9.64945	8.49973	11.5015	8.01384	9.81834
chr5_36442353_36443116	1.32527	2.53372	4.11405e-06	0.0197691	7.46489	14.9988	4.88855	6.27634	2.10317	4.20715	5.60288	5.00686	3.39995	3.06751
chr17_17730201_17731172	-0.992423	3.59554	4.00663e-06	0.0197691	7.51518	6.14958	14.2578	13.6187	10.8607	13.8578	10.8827	15.19	10.143	16.2892
chr18_45464502_45465165	-1.23609	2.81757	4.11845e-06	0.0197691	2.85849	3.88459	8.67708	5.58067	7.52337	7.18274	7.46525	6.35791	8.5173	9.83928
chrY_11129854_11130277	1.48706	0.934806	3.94437e-06	0.0197691	3.94119	3.45235	1.19165	1.37216	1.04889	1.23074	1.05204	2.07013	1.35775	0.775605
chr7_97558118_97558380	2.57053	-0.415195	4.32939e-06	0.020008	1.61359	1.94223	0.401862	0.590468	0.191478	0.100413	0.0216977	0.473694	0.235541	0.169714
chr6_118573972_118574942	1.0767	3.08319	5.02994e-06	0.0222259	12.1347	17.4798	4.76351	5.48389	8.75409	6.36176	7.83661	7.21802	7.72707	5.36952
chr15_73759537_73760254	-1.49439	1.92609	5.04389e-06	0.0222259	1.59889	1.40242	4.08304	3.13236	3.24099	5.65249	3.82024	4.63278	3.97371	4.24406
chr3_82654815_82654975	2.69314	-0.596659	5.34555e-06	0.0230197	1.48519	1.61843	0.30079	0.0970058	0.472524	0.308753	0.160026	0.379209	0	0.0803327
chr11_4238136_4238286	2.8527	-0.84213	5.55071e-06	0.0233721	1.23642	1.2947	0	0.196118	0.190131	0.414147	0.0128386	0.0862521	0.244376	0.0832143
chr17_6756420_6756570	2.66559	-0.549119	5.68799e-06	0.0234295	1.60512	1.61835	0.404086	0.0969325	0.378927	0.100845	0.406836	0.377999	0.070254	0.0797793
chr3_33467675_33468428	1.15288	1.90212	6.46882e-06	0.0260486	5.57938	7.55314	2.28008	3.03786	3.89712	2.35712	2.64903	2.8624	2.70082	2.73536
chr3_132635093_132635771	-0.936577	3.55832	6.5988e-06	0.0260486	7.2751	6.47341	13.1573	11.0688	14.6624	13.8586	12.7185	13.4179	11.5895	10.9421
chr15_90307653_90307891	2.10648	-0.0113681	7.32661e-06	0.0283314	2.22028	2.15777	0.189742	0.884914	0.476031	0.409296	0.694713	0.458138	0.308668	0.438465
chr2_19035341_19035600	2.2874	-0.0507258	8.67663e-06	0.0288428	2.34076	2.15771	0.292939	0.391442	0.287214	0.0991723	0.441085	1.15811	0.480128	0.347528
chr2_85191053_85191646	-0.967254	4.12968	8.58255e-06	0.0288428	9.51808	10.6818	17.0356	15.4765	19.0478	19.811	18.1483	16.8204	22.6649	22.3801
chr2_128420396_128420699	2.08926	0.00694687	8.23501e-06	0.0288428	1.51352	2.91389	0.703342	0.292509	0.758313	0.409187	0.448305	0.457511	0.392272	0.43794
chr8_140674062_140674670	-0.851918	4.45453	8.18507e-06	0.0288428	11.8778	15.3216	21.3229	24.4934	25.9982	22.5802	27.4192	25.4532	20.5553	21.1972
chr9_40193348_40193761	2.30215	-0.311754	8.04149e-06	0.0288428	2.08238	1.5101	0.399185	0.0963737	0.286296	0.619197	0.426414	0.468161	0.316441	0.166766
chr9_120875869_120876844	-0.974111	3.45798	8.2108e-06	0.0288428	7.018	5.50214	11.8587	9.50027	9.14759	12.4204	13.2573	13.3339	11.8388	13.7153
chr14_105220662_105221382	-1.14243	2.85653	8.42618e-06	0.0288428	3.70269	3.66832	8.57502	6.07113	7.99865	6.87347	6.07086	9.2679	9.24089	8.31254
chr16_17118055_17118262	3.11139	-0.780934	8.25661e-06	0.0288428	1.47905	1.4025	0	0	0.56476	0.101756	0.270662	0.0869366	0.0744533	0.0837861
chr12_4809020_4810145	-1.05456	3.34782	9.65676e-06	0.0315475	6.1546	4.85479	10.7604	10.6784	9.05118	9.43895	12.8024	9.88111	12.0897	13.368
chr4_90234903_90235311	-2.85933	0.985812	1.01689e-05	0.0322922	0.47726	0.10755	1.68309	1.5652	1.43231	3.39629	1.92172	2.21818	1.24488	3.58535
chr10_23365483_23365820	1.42943	1.06992	1.02256e-05	0.0322922	4.42875	3.56011	2.21006	1.66679	0.671675	1.02248	1.45895	1.5742	1.26705	1.59622
chr6_26272176_26273613	-0.924123	4.08752	1.0884e-05	0.0334628	10.0033	10.1421	19.0394	20.9682	17.8104	18.8868	13.84	17.2902	21.6303	17.1361
chr22_27834868_27835164	2.16258	0.0079664	1.09495e-05	0.0334628	1.63403	2.9138	0.600494	0.588571	0.287554	0.825143	0.446621	0.655696	0.392968	0.0713169
chr3_37751062_37751257	2.6203	-0.621765	1.23726e-05	0.0349903	1.13101	1.83461	0.508978	0.195619	0.190862	0.204711	0.283898	0.279279	0.0708295	0.0803287
chr3_195159374_195159863	-0.859903	3.79727	1.18221e-05	0.0349903	6.82395	10.2508	16.452	14.6955	16.6636	16.1166	13.2037	16.1048	12.3725	13.9548
chr8_22370709_22371231	-0.980371	4.1281	1.19363e-05	0.0349903	10.6087	9.38658	19.9378	15.6726	22.1864	16.3162	15.5698	18.7773	19.945	23.0029
chr12_49478928_49479763	-0.915171	3.39599	1.22484e-05	0.0349903	6.29482	6.14989	12.1631	9.20658	11.2376	11.1872	10.2682	14.1839	9.51632	12.8289
chr18_23919307_23919715	2.46067	-0.358955	1.204e-05	0.0349903	1.14449	2.48235	0.194423	0.392475	0.473854	0.203708	0.170491	0.571331	0.0672661	0.355263
chr8_41141724_41142054	2.3717	0.404805	1.30755e-05	0.0359063	1.06024	5.72057	0.595671	0.686249	0.853967	1.13505	0.199837	0.161436	0.723201	0.432016
chr13_40333248_40333726	0.823475	3.37314	1.29646e-05	0.0359063	14.9563	17.2635	9.8733	9.99523	7.2412	7.07714	8.77115	7.37682	8.74172	10.8961
chr10_13930090_13930663	-1.13314	2.69897	1.33554e-05	0.0361511	2.37939	4.20866	4.96286	7.54492	7.23644	7.39075	7.85112	7.77804	6.51008	6.62123
chr2_18991695_18992485	-2.0315	1.11928	1.37885e-05	0.0364286	0.384842	0.755538	1.47765	2.54834	2.56865	2.56718	1.9365	2.69107	1.65032	2.84435
chr2_57850338_57850839	1.88714	0.307779	1.44192e-05	0.0364286	1.40733	3.88546	0.902297	0.784455	0.477884	0.614681	0.850343	0.544467	0.719108	0.521685
chr2_94601975_94602328	2.01418	0.167314	1.39419e-05	0.0364286	1.16393	3.7777	0.699917	0.686522	0.66534	0.512017	0.459297	0.648522	0.387815	0.526566
chr5_79380423_79381160	1.28534	1.16393	1.43628e-05	0.0364286	3.83329	4.20796	1.38814	1.37048	1.61809	1.22818	2.25401	1.75968	1.42632	1.68128
chr12_113160095_113160294	1.89801	0.461965	1.43486e-05	0.0364286	2.13275	3.88499	1.51755	0.291211	1.04415	0.613742	0.48079	0.539728	0.88223	0.702673
chr1_76271471_76271697	2.46895	-0.6926	1.50744e-05	0.036619	1.23958	1.40267	0.197312	0.294411	0.0966053	0.100976	0.283808	0.18026	0.411728	0.172905
chr7_50303924_50305210	-1.65829	2.58175	1.49656e-05	0.036619	2.92256	1.40176	5.2669	4.99328	4.38699	4.71457	7.41399	10.5202	7.16321	8.69253
chr9_83560127_83560996	-0.974364	3.82242	1.48093e-05	0.036619	6.09017	10.1431	12.6443	14.3028	14.9528	16.7328	13.3552	21.2373	14.5317	15.1095
chr6_1043995_1044432	2.2569	0.257521	1.55997e-05	0.0368745	1.05264	4.74921	0.494395	1.08167	0.759299	0.304814	0.457941	0.355606	0.47244	0.527143
chr10_65078609_65078759	2.59082	-0.691557	1.57634e-05	0.0368745	1.12572	1.61869	0.0950264	0.195713	0.284698	0.517495	0.158393	0.0834504	0.155215	0.173586
chr20_30423340_30423615	1.69616	0.560591	1.55333e-05	0.0368745	2.13275	3.88499	0.792635	0.98027	0.762651	0.819919	1.13266	1.31477	0.959511	0.330555
chr2_175208080_175208581	-1.82329	2.09874	1.73362e-05	0.0389812	1.12572	1.61869	3.7731	3.91678	6.18285	4.10224	2.33137	4.71169	6.31817	5.76448
chr6_105586126_105586562	1.2781	1.19298	1.77869e-05	0.0389812	4.43278	3.77598	1.0822	1.76415	1.05122	2.05573	1.87143	2.04784	1.59056	1.58797
chr7_34298919_34299092	2.5865	-0.689752	1.69662e-05	0.0389812	1.12572	1.61869	0.30133	0.19571	0.190728	0.413166	0.281852	0.0834312	0.155193	0.0808572
chr8_119117425_119117769	1.87613	0.165634	1.72322e-05	0.0389812	3.04999	1.61761	0.69862	0.48896	0.665734	0.615405	0.463535	0.941917	0.638593	0.339751
chr13_100181502_100181683	2.48516	-0.580517	1.81705e-05	0.0389812	1.13101	1.83461	0.40354	0.294196	0.0968068	0.10074	0.287835	0.376992	0.323432	0.0793169
chr14_102949010_102949409	-1.54649	1.62777	1.81708e-05	0.0389812	1.57662	0.754634	4.40018	2.54481	2.57424	3.38693	3.22175	3.42045	3.0154	3.8123
chr17_77779750_77780386	-1.6601	1.72399	1.85156e-05	0.0389812	1.34546	0.970711	4.39493	2.15116	2.76489	3.38548	4.86008	4.07853	2.92707	4.07667
chr19_48333914_48334280	-1.00396	3.30396	1.84038e-05	0.0389812	6.1546	4.85479	10.2611	8.03008	12.0913	12.1147	11.6594	10.4466	10.5673	9.88894
chr20_32606325_32606546	1.76568	0.384053	1.80104e-05	0.0389812	3.30392	2.04931	0.591318	0.981193	0.667206	0.717541	0.608803	1.22624	0.882946	0.334453
chr3_19273482_19273814	1.41525	0.677575	1.91248e-05	0.0393886	2.84281	3.02105	0.992681	1.17634	0.764015	1.54402	1.15659	1.01108	1.03413	0.782767
chr10_103580008_103580800	-1.44585	1.82113	1.90421e-05	0.0393886	1.12843	1.72665	4.49218	3.72275	3.14496	5.55149	3.11898	3.59702	3.16645	3.52794
chr15_63067773_63067976	-3.03753	0.51126	1.95854e-05	0.0397869	0.241946	0.107726	1.79954	1.07572	0.671847	1.33258	1.72184	2.05718	1.59809	1.50264
chr17_23068622_23069093	1.09906	2.76532	1.97381e-05	0.0397869	9.42146	14.4588	5.37918	7.94254	5.99643	3.89405	6.6429	5.17072	3.54462	4.22106
chr8_123955214_123955395	2.45	-0.452034	2.04344e-05	0.0407567	1.37348	1.94239	0	0.392689	0.473501	0.411925	0.167674	0.0798154	0.406328	0.262879
chr3_157437380_157438644	-0.783862	3.95927	2.08578e-05	0.0410472	10.8516	9.1707	16.2438	15.0861	16.3812	15.0857	17.8075	19.2627	16.1228	16.8808
chr18_14866093_14866385	2.32967	0.12371	2.10133e-05	0.0410472	1.64618	3.66941	0.599943	0.2925	0.28767	1.3456	0.57335	0.071552	0.476687	0.344897
chr14_50332898_50333678	-1.24727	3.56666	2.13904e-05	0.0413574	7.36009	3.99105	9.24762	11.9512	11.6212	16.1207	9.17395	16.032	14.3938	15.6651
chr1_208250736_208251447	-0.711103	4.53756	2.17768e-05	0.0416793	15.1958	16.1844	25.1196	24.8848	21.9084	21.8598	27.8723	25.1675	24.063	27.2318
chr7_56437028_56437492	1.69836	0.578708	2.32388e-05	0.042755	2.01493	4.10094	1.51167	1.07881	0.479513	0.612606	1.1344	1.02003	0.623849	0.789329
chr12_49402670_49403040	2.09813	-0.213109	2.28724e-05	0.042755	1.6162	2.05018	0.500134	0.490426	0.475151	0.722295	0.181098	0.463439	0.228669	0.16423
chr12_100364347_100364601	1.83182	0.173999	2.32415e-05	0.042755	2.57914	2.04963	0.904436	0.193462	0.854105	0.40786	0.46491	0.743703	0.553489	0.803883
chr19_52130722_52130893	2.40112	-0.671509	2.26833e-05	0.042755	1.23958	1.40267	0.196883	0.195536	0.190984	0.204568	0.161502	0.478479	0.070324	0.360517
chrX_4710609_4710997	1.31431	1.7218	2.36333e-05	0.0430578	6.29342	6.04197	1.88161	2.64632	2.38011	1.6368	3.92527	1.63558	2.96423	1.92947
chr12_70826418_70826783	2.06348	0.112235	2.41536e-05	0.0435867	1.99355	2.80562	0.188389	1.08192	0.382416	0.928155	0.580737	0.650919	0.305756	0.250549
chr7_13829833_13830268	-2.7699	1.3506	2.57485e-05	0.044929	0.713467	0.107404	1.37092	1.66158	3.99133	3.70015	1.5634	4.29948	2.45635	3.10047
chr15_82872953_82873613	-1.40579	2.58488	2.60651e-05	0.044929	1.99963	3.12946	5.46855	4.99339	7.70938	8.62865	3.78615	6.27988	7.0837	8.15477
chr16_28603999_28604457	1.32337	0.849602	2.61231e-05	0.044929	3.20998	3.23677	1.60174	1.17527	1.04867	1.74919	1.17867	1.29302	0.859551	1.05177
chr16_63856323_63856948	-1.68191	1.58753	2.52348e-05	0.044929	0.874763	1.18701	3.08443	2.44672	3.80517	3.80034	1.99529	4.09016	3.59038	2.72611
chr20_1438803_1439105	2.21981	0.0285676	2.63202e-05	0.044929	1.16121	3.56182	0.807515	0.391192	0.758108	0.202101	0.188085	0.556976	0.393093	0.438727
chrX_131671830_131672180	-3.12745	0.587262	2.5706e-05	0.044929	0.241946	0.107726	0.880315	1.56756	1.52338	2.26363	1.6035	1.95479	0.684983	2.05072
chr5_59408485_59408670	2.72862	-0.807107	2.73117e-05	0.0452666	1.35269	1.18665	0.303077	0	0.284188	0.309548	0.394227	0.0854495	0.0731508	0
chr6_46468511_46469247	-1.71792	1.47102	2.72799e-05	0.0452666	0.983627	0.862992	3.5958	2.44749	2.76207	2.97596	2.52271	4.86665	2.04328	2.55099
chr7_55120511_55121635	-1.10303	3.44935	2.69151e-05	0.0452666	4.71856	6.79797	9.25204	12.2469	11.2389	10.2603	9.14986	13.3333	15.4527	13.6255
chr12_1566488_1567164	-1.42013	1.81004	2.74736e-05	0.0452666	1.36237	1.51055	3.27932	3.5263	3.2396	4.00357	5.41688	3.78781	2.92289	3.89056
chr2_198054376_198054608	-2.86474	0.365501	2.84482e-05	0.0460072	0.241946	0.107726	1.49761	1.07647	0.860123	1.64487	1.31439	1.48413	1.43979	1.04963
chr5_122743643_122743804	2.40708	-0.715994	2.95686e-05	0.0460072	1.23642	1.2947	0.509001	0.195622	0.0966064	0.100975	0.283829	0.180251	0.239567	0.172898
chr9_123477061_123477212	2.35735	-0.392366	2.87913e-05	0.0460072	1.14035	2.26645	0.19438	0.195027	0.379936	0.100182	0.54122	0.272851	0.490151	0.261403
chr11_9741355_9741556	1.72557	0.232663	2.89603e-05	0.0460072	1.75455	2.91372	1.00557	0.587185	0.666388	0.511016	0.598539	1.03572	0.4669	0.521826
chr14_94304831_94305121	2.55836	-0.230474	2.9262e-05	0.0460072	1.39114	2.80602	0.296433	0.293522	0.00186306	0.932198	0.300797	0.0776562	0.488185	0.260109
chr15_85757632_85758045	-1.51044	1.95524	2.83644e-05	0.0460072	2.06452	0.970307	3.57705	3.91812	2.67223	4.41393	3.55222	5.67473	4.37878	5.23643
chr19_47231109_47231836	0.672844	4.65664	2.96227e-05	0.0460072	38.5266	34.958	23.3277	22.5337	20.003	19.9099	19.6392	20.9	24.8781	26.0033
chrX_75337334_75337875	-1.31952	2.27285	2.99032e-05	0.0460653	2.92256	1.40176	5.78423	4.79961	3.62404	5.95557	5.39694	6.8756	3.7085	5.84336
chr1_8424837_8425656	-1.63899	2.32121	3.0334e-05	0.0463521	2.54978	1.07805	5.2769	4.50439	3.1501	4.92382	6.79009	8.57054	3.86616	7.27855
chr5_14635166_14635515	2.19448	0.441925	3.07847e-05	0.0465757	1.42128	5.18067	0.388931	0.981866	0.666408	1.342	0.470844	0.254366	0.973291	0.2459
chr12_583166_583912	-0.793187	3.53884	3.09719e-05	0.0465757	6.07866	8.74013	13.9613	11.8539	10.6694	11.5965	11.7166	13.9825	12.6357	12.7282
chr3_14212588_14213018	-2.66353	0.531652	3.14716e-05	0.0469544	0.246872	0.215707	1.69698	0.977243	1.14484	1.33248	2.10924	1.86235	1.09932	1.68614
chr1_32208918_32209363	-1.11774	2.56371	3.1913e-05	0.0471222	3.79383	2.26502	6.98014	5.97549	4.95601	7.59935	6.84323	5.90703	7.08822	5.37467
chr1_84847248_84848224	-0.861251	4.37834	3.20815e-05	0.0471222	10.2846	15.4299	19.4261	19.9844	22.1913	23.1983	21.0794	21.9227	26.9543	24.0464
chr6_85192772_85192927	2.74768	-0.950832	3.23508e-05	0.0471523	1.11019	1.07885	0.096951	0.295137	0.0959326	0.101766	0.14962	0.285994	0.0744979	0.0838285
chr2_229731932_229732283	1.26519	1.1775	3.27219e-05	0.0473291	3.11667	4.96383	2.20393	2.05972	1.3348	1.53832	1.47891	1.95185	1.25981	1.13074
chr16_75376637_75377081	-2.81736	0.672479	3.30256e-05	0.0474065	0.359507	0.107633	1.69237	0.878239	1.05137	1.74492	1.35162	2.72461	1.50652	2.32219
chr9_91758440_91758930	-1.03559	3.01547	3.33933e-05	0.0475738	4.92085	3.88375	7.36275	7.14938	9.04591	11.6063	8.34789	8.87812	9.30653	7.76438
chr11_68783119_68784002	-0.774452	4.32804	3.52358e-05	0.0480579	12.846	13.2711	21.6295	17.632	21.9999	20.9384	19.7712	21.5559	21.6861	26.5415
chr12_22619160_22619740	1.62774	0.452229	3.48888e-05	0.0480579	2.12223	3.23733	0.487376	0.783427	0.667829	0.924244	1.37303	1.12252	0.626943	0.69993
chr12_56181128_56181380	2.03476	-0.163574	3.57621e-05	0.0480579	1.26482	2.48226	0.499123	0.490219	0.381344	0.202498	0.56333	0.265454	0.480762	0.535113
chr15_31212443_31212896	-1.9681	1.06013	3.53621e-05	0.0480579	0.268179	0.863651	1.98647	2.94258	1.81123	2.98172	2.32512	2.31142	1.65332	1.57079
chr16_89847979_89848160	1.90858	-0.0709498	3.44631e-05	0.0480579	1.50321	2.37413	0.806893	0.489768	0.476122	0.513027	0.320999	0.457595	0.224738	0.625073
chr19_46572924_46573088	2.52239	-0.791514	3.56733e-05	0.0480579	1.34916	1.07868	0.301959	0.0971557	0.096389	0.205049	0.156612	0.381707	0.327563	0
chr22_23832356_23833134	-1.01908	3.48068	3.51562e-05	0.0480579	5.69186	6.68971	10.9551	8.91153	12.665	9.54001	12.6997	13.9859	11.9164	15.855
chr22_37826931_37827549	-1.54658	2.22576	3.41085e-05	0.0480579	2.19934	1.40208	3.66893	4.89808	4.09818	5.2345	3.04136	6.31078	5.65687	7.64983
chr1_5244821_5245193	2.11343	0.0129401	3.64828e-05	0.0481701	3.16074	1.29372	0.189318	0.687148	0.382032	0.616805	0.190224	0.753081	0.47625	0.624422
chr2_127707960_127708737	-1.29265	2.4775	3.61959e-05	0.0481701	2.94405	2.15741	5.07047	5.77978	5.71443	6.36428	4.04971	9.59389	5.63742	6.00788
chr20_29319980_29320233	2.16669	-0.219647	3.66082e-05	0.0481701	1.14645	2.59031	0.294416	0.293111	0.568977	0.410378	0.179728	0.365713	0.654751	0.257033

## Sheet: 14_vs_0_iCell_significant_only
name	log2FoldChange	logCPM	PValue	FDR	8.14R	9.14R	11.7S	12.7S	2.14S	2.7S	5.1S	6.7S	8.14S	9.14S
chr14_104913409_104914027	-1.67583	3.09898	2.15615e-10	4.09651e-05	2.5323	3.63322	10.7693	7.25039	9.99947	9.63661	12.1799	9.32294	8.72731	9.35328
chr1_160251780_160252250	-1.53046	2.63723	5.69141e-09	0.000200009	2.82775	1.87461	7.67837	7.05598	7.33189	6.14703	5.61637	6.9243	6.5904	7.69231
chr1_208250736_208251447	-1.05014	4.48937	4.23594e-09	0.000200009	12.697	11.3011	25.1181	24.8913	21.9099	21.8345	27.8792	25.1363	24.0563	27.2083
chr2_138237472_138238394	-1.34907	3.47997	3.41002e-09	0.000200009	4.88938	4.93964	11.5537	12.4457	14.6636	13.9477	11.0088	11.0699	11.5885	12.7155
chr12_8018687_8019464	-1.28495	3.67689	3.98393e-09	0.000200009	6.3987	5.24749	14.551	16.0724	14.667	14.9705	15.6071	12.734	13.095	11.8978
chr22_11288385_11289092	1.33546	1.85284	6.31635e-09	0.000200009	6.77067	6.63527	2.5868	2.74414	2.47648	3.07861	2.89767	2.96131	2.45997	1.91831
chr2_117556285_117556480	3.53126	-0.788153	1.07937e-08	0.00029296	1.3121	1.81329	0.306286	0	0.0956456	0.101673	0.145616	0.0883604	0.161212	0.0845149
chr13_40442060_40442889	-1.08405	5.25368	1.54731e-08	0.000367471	16.35	24.3302	42.8639	50.5677	38.484	37.0101	43.427	45.2973	40.2467	40.0811
chr7_46713943_46714458	-4.00783	0.882447	2.97756e-08	0.000565713	0.0929351	0.14075	1.88798	1.56722	2.28325	1.22175	2.04132	3.08729	1.65823	2.21302
chr15_40519791_40520265	-1.3932	2.78736	2.96764e-08	0.000565713	3.29662	2.43236	8.2747	7.74192	7.90393	8.82156	8.44037	7.28847	5.7732	6.87331
chr1_23355538_23355813	2.69278	-0.141933	3.41081e-08	0.000589115	2.92466	1.60598	0.399228	0.490459	0.380445	0.202194	0.174493	0.270086	0.401723	0.352243
chr14_24366643_24368165	-1.12447	4.56009	7.89681e-08	0.00125028	10.713	13.6446	33.8141	26.5573	23.9096	29.1236	27.9043	21.7849	25.2462	20.9883
chr6_157773928_157774507	1.5309	1.34226	1.15302e-07	0.00168512	4.98321	5.07952	1.89468	1.4695	0.956654	1.43115	1.48777	2.04089	2.41768	1.94966
chr1_22579711_22580137	-1.35714	2.55881	1.64385e-07	0.00211809	2.72997	2.2787	8.3888	6.86021	6.00104	6.14895	6.71049	7.12045	4.82023	5.81401
chr2_118221977_118222338	-1.88666	2.0763	1.67224e-07	0.00211809	1.79798	0.623114	3.97404	3.42864	4.85599	4.30253	6.58921	5.27373	4.69017	4.31586
chr3_150259594_150260790	-0.998913	4.33663	2.06447e-07	0.00217907	9.86661	12.6573	21.926	23.0296	18.2915	20.9139	26.9619	25.0596	19.3594	21.9839
chr4_189622509_189623170	-1.56812	2.95105	2.01423e-07	0.00217907	2.43839	3.49296	8.56741	9.31025	8.85669	7.27321	12.8241	8.39938	6.56683	7.30836
chr8_123024081_123024781	-1.16435	3.68425	1.95677e-07	0.00217907	5.35178	7.57296	12.2468	15.7783	12.0991	12.4009	14.6096	15.5327	13.8168	16.7095
chr12_63880576_63881327	-1.11516	4.50059	2.5243e-07	0.00252419	8.92015	14.7334	21.7174	27.6359	22.2908	29.1254	29.0347	26.3431	21.8995	22.4128
chr7_50621905_50622698	-1.1454	4.61692	3.27102e-07	0.00310734	9.95625	15.1679	27.0106	26.459	34.4742	22.9611	26.3379	29.3047	24.8417	25.5089
chr2_219249595_219250005	-1.19945	2.84381	3.56472e-07	0.00322508	3.57498	3.25888	7.2673	8.33018	7.7145	8.92352	7.19174	7.1917	8.18929	7.67682
chr14_104215166_104215839	1.13357	2.16802	3.9653e-07	0.00342443	6.95313	8.57715	3.88968	4.01868	2.76455	3.58795	3.91077	4.17082	2.27513	3.43967
chr11_19673740_19674780	-1.26319	3.23338	4.66871e-07	0.00362622	3.66005	5.18075	8.25519	12.7411	10.0961	11.589	8.4017	11.5597	9.764	10.3278
chr14_105562538_105563852	1.09083	2.58546	4.77154e-07	0.00362622	10.5329	9.8838	7.30665	3.91906	3.24289	4.81792	4.68141	5.55575	3.63295	5.21699
chr17_43128128_43128330	2.67811	-0.294697	4.7129e-07	0.00362622	1.59176	2.50301	0.297165	0.392246	0.00158039	0.202742	0.419489	0.570995	0.233636	0.354857
chr7_1632316_1632721	1.67864	0.835283	6.22632e-07	0.00441245	4.04844	3.13521	1.29815	0.881445	1.14221	1.02307	1.291	0.81322	0.780286	1.70576
chr8_140674062_140674670	-0.99244	4.43243	6.50965e-07	0.00441245	10.9023	13.2291	21.3211	24.4995	26.0008	22.5549	27.4263	25.4215	20.5492	21.1764
chr9_122789113_122790000	1.42168	1.28902	6.73508e-07	0.00441245	5.27256	3.84887	1.9973	1.76411	1.42987	1.32773	1.35439	1.65613	2.08547	1.85838
chr16_1738878_1739030	2.92031	-0.504322	6.285e-07	0.00441245	2.1698	1.31158	0.0943197	0.392581	0.00118077	0.308759	0.159795	0.279063	0.325694	0.172052
chr5_165996354_165996884	-1.30605	3.0351	7.07522e-07	0.00448078	3.57191	3.80583	10.3728	11.6635	8.19241	9.6389	8.36002	11.1116	6.16084	7.12534
chr4_110193789_110194144	-1.31719	3.02291	7.82443e-07	0.00450478	3.47737	3.80292	7.96238	8.72163	9.71268	12.0069	6.52594	11.3942	6.96562	8.5569
chr6_36021832_36021982	3.36431	-1.04455	7.71442e-07	0.00450478	1.12814	1.13282	0	0.196315	0.095399	0.206912	0.00809642	0.0901031	0	0.181499
chr18_21826740_21827286	-1.09816	3.6107	7.71489e-07	0.00450478	5.92084	6.75621	11.7493	14.8963	11.8127	13.5335	14.1606	14.7941	15.1079	10.8351
chr2_25387174_25387767	1.73045	0.570588	8.33007e-07	0.00452185	2.81838	3.23444	0.997362	1.17674	0.573767	1.13044	0.880138	1.11671	0.456613	0.880283
chr3_138767545_138768948	1.06769	2.79244	8.28031e-07	0.00452185	13.3601	9.91637	5.67886	5.09548	6.37768	4.71058	4.72361	4.59566	5.64519	7.18249
chr16_695359_695884	1.42008	1.32514	8.64366e-07	0.00456174	4.79619	4.66232	1.68985	1.37127	1.24086	1.22374	1.7531	2.61909	1.66783	2.40925
chr17_40423264_40423415	3.06248	-0.677322	9.1358e-07	0.00456771	1.88688	1.1665	0.0958757	0	0.190315	0.100837	0.274708	0.0852419	0.417505	0.175399
chr19_8481122_8481417	1.81859	0.255444	8.92865e-07	0.00456771	2.54067	2.27215	0.696286	0.686011	0.38327	0.82181	0.724092	0.543741	0.719115	0.800173
chr5_161021704_161022590	-1.17983	4.01119	1.06297e-06	0.00480847	7.61426	8.31215	15.8371	19.8942	18.5723	15.3739	23.698	20.2525	13.8696	15.2551
chr7_94997463_94997953	-2.4467	1.03457	1.00854e-06	0.00480847	0.471999	0.297799	2.29099	2.25409	2.66306	2.4622	2.32404	2.5003	1.56982	1.47501
chr10_18340429_18341386	-1.24559	3.36875	1.05855e-06	0.00480847	4.89	4.8021	10.4562	11.7599	15.1364	10.1456	9.70481	12.8555	10.9571	9.69224
chr13_74290369_74290743	-1.40793	2.77071	1.03435e-06	0.00480847	2.43913	3.35654	7.5716	8.91891	7.23869	7.27727	5.35752	10.8604	6.66138	6.33715
chr5_149886723_149887064	-2.3894	1.55369	1.12176e-06	0.00487206	0.755603	0.446487	2.57723	2.93955	4.18506	4.72753	4.02336	1.71054	2.85187	2.8111
chr22_31789768_31790851	-0.932883	4.53876	1.12831e-06	0.00487206	12.5963	14.3657	21.3166	25.5773	27.43	23.5794	23.4306	28.5718	26.6076	25.7842
chr21_40990310_40990786	1.72493	0.709571	1.17614e-06	0.00496571	3.19518	3.52038	0.993985	1.2747	0.857949	1.64934	1.14796	0.528988	0.701945	0.874926
chr3_59811772_59812158	2.0711	0.23186	1.27035e-06	0.00509462	3.1105	2.01884	0.905725	0.686217	0.85422	0.510432	0.588726	0.450158	0.219259	0.617145
chr6_160006014_160006641	1.39881	1.14041	1.30243e-06	0.00509462	4.42322	3.69227	1.59321	1.37166	1.52333	1.53691	1.07554	1.56729	1.92799	1.49746
chr11_8531341_8531749	-1.1063	3.61336	1.25602e-06	0.00509462	6.58457	5.94092	11.8493	16.5631	12.2883	10.7578	14.446	14.7936	13.5835	12.884
chr12_75526614_75527273	-1.05102	3.28752	1.31393e-06	0.00509462	4.88702	5.49025	9.8589	11.4662	9.81141	9.94209	11.5182	13.2405	9.11828	10.1462
chr3_31761862_31762693	-1.42434	2.58134	1.54933e-06	0.00530831	1.96736	3.06405	6.4737	6.66394	7.42577	7.69397	4.76572	8.24763	4.41528	6.97972
chr3_42209928_42210393	-1.5066	2.16729	1.56462e-06	0.00530831	1.97907	1.43961	4.87955	5.88097	4.47725	4.81698	3.44894	4.32414	4.84756	6.38731
chr5_107839799_107840953	-1.08682	4.92718	1.49623e-06	0.00530831	12.7766	19.5349	31.7922	36.4554	37.7167	29.1142	39.8473	38.466	27.2881	28.2336
chr7_138243449_138243838	-1.97072	1.83692	1.53172e-06	0.00530831	1.2273	0.736476	4.28698	6.27503	2.29159	3.48151	3.67298	4.25195	3.24276	4.062
chr8_115440204_115440817	-1.25083	2.51613	1.45322e-06	0.00530831	2.25137	3.07636	5.47043	5.87959	5.8104	6.25318	6.97395	7.50231	5.14699	6.71693
chr16_85897269_85897729	-1.84246	1.68146	1.45609e-06	0.00530831	0.747185	1.24381	4.8019	3.03737	3.23865	4.20797	3.77592	3.22055	2.84562	2.89583
chr18_46965611_46966052	1.39234	1.47747	1.44348e-06	0.00530831	4.98146	5.49258	2.19428	1.56726	1.05244	2.67227	2.82254	2.22164	1.57671	1.84727
chr4_165453416_165453695	2.53375	-0.387419	1.62849e-06	0.00541056	1.49972	2.09264	0.297598	0.19566	0.473957	0.307192	0.417598	0.175154	0.319612	0.167565
chr10_89238905_89239795	-1.04006	4.24656	1.68019e-06	0.00541056	8.45339	12.2173	18.3288	19.1089	23.1428	21.2242	25.3541	22.1846	17.2097	20.037
chr21_7260903_7261368	0.911471	3.22113	1.66084e-06	0.00541056	12.5916	17.1571	6.16232	7.15339	8.56927	8.40895	7.60861	8.50642	6.81923	8.75375
chr1_228911598_228911787	3.05956	-0.746543	1.88364e-06	0.00550945	1.6973	1.15913	0	0.196073	0.0959875	0.205434	0.272447	0.184502	0.331489	0
chr4_89299143_89299880	-1.39983	2.25171	1.94661e-06	0.00550945	2.07033	1.84817	4.67459	6.37114	5.42727	4.60921	4.98175	6.11171	4.51707	4.66666
chr6_118573972_118574942	1.09503	3.08001	1.82029e-06	0.00550945	14.2914	14.803	4.7621	5.48687	8.75569	6.35368	7.83648	7.20905	7.72518	5.36129
chr12_132316892_132317352	1.66232	0.867327	1.91886e-06	0.00550945	3.47665	3.9398	1.092	0.783169	0.859022	1.54234	1.42324	1.78341	1.27994	0.501029
chr13_61728515_61728940	-1.95903	1.77113	1.97189e-06	0.00550945	0.939584	0.989013	3.98649	4.80334	2.95519	4.72229	3.93149	4.82758	1.94574	3.07103
chr15_92900127_92900643	-0.932548	3.46344	1.84545e-06	0.00550945	6.58457	5.94092	11.2555	12.1518	11.8103	13.435	11.9876	13.1295	9.7479	12.096
chr19_50702071_50702574	1.77101	1.08268	1.86174e-06	0.00550945	5.65336	3.30715	1.49721	1.27391	1.23816	1.33214	1.18536	0.805842	0.608146	2.53123
chr21_9073123_9073736	0.958114	2.96091	1.96944e-06	0.00550945	11.4666	13.794	8.49047	6.76219	5.14613	4.50119	5.73477	7.96918	5.95249	6.71344
chr2_186068292_186068890	-1.0638	3.07778	2.02747e-06	0.00558264	4.22939	4.64765	9.36703	11.2712	8.19267	8.918	8.22367	10.266	8.08963	9.00163
chr10_87071863_87072245	2.22057	0.196405	2.18003e-06	0.00562977	3.10945	2.15476	0.187215	0.88299	0.476801	0.719675	0.0394009	0.648938	0.557002	0.808454
chr11_103696094_103696602	-2.30866	1.08955	2.14641e-06	0.00562977	0.470291	0.429987	1.67959	2.54846	2.56901	2.15066	2.99155	2.5927	1.64955	2.01969
chr13_86882751_86883358	-1.446	2.826	2.17215e-06	0.00562977	2.72457	3.09473	6.96562	5.48623	8.66453	7.68777	10.8224	10.477	5.93164	6.95989
chr17_6174688_6174898	2.55988	-0.424475	2.18342e-06	0.00562977	1.97907	1.43961	0.194897	0.293999	0.285632	0.516778	0.0217157	0.176025	0.235263	0.452037
chr22_11814239_11815011	0.666638	5.43224	2.19274e-06	0.00562977	56.2223	67.3523	44.9703	39.787	34.9595	41.8377	34.7028	45.4055	30.5406	36.3721
chr19_5787114_5787312	1.61569	0.954437	2.23428e-06	0.00565993	4.04525	3.68248	1.39655	0.586662	1.14322	1.54079	1.43608	1.00064	1.86173	0.956357
chrY_10775902_10776845	0.856675	3.47328	2.40472e-06	0.00601155	18.3396	15.817	8.05996	8.23107	9.2386	11.9018	10.6235	9.70059	8.56948	8.90926
chr7_30164529_30164976	-2.10763	1.45812	2.47137e-06	0.00601975	0.4647	0.958009	3.18925	2.9399	2.95193	2.97193	3.7307	3.04485	3.26951	1.72969
chr8_142516364_142516791	1.59119	0.923994	2.44291e-06	0.00601975	4.52263	2.87303	1.29472	0.684858	1.23755	1.43716	0.916833	1.19501	1.27589	1.69846
chr10_112613412_112613976	-1.28992	2.88293	2.75851e-06	0.00663412	3.86204	2.72051	6.46145	8.2319	9.14026	6.24575	7.34246	9.34529	9.23345	8.38962
chr18_5414581_5415271	-1.38327	2.43097	2.89363e-06	0.00687207	2.06538	2.5249	5.97725	7.05698	4.76498	4.81208	4.87828	7.88727	6.36716	5.28414
chr6_109510068_109510660	1.52925	1.24313	3.00308e-06	0.00695807	5.36699	3.85083	1.1837	1.86256	1.80738	1.43248	1.47542	1.37189	0.929188	2.60361
chr18_13016321_13016859	-6.43375	0.101661	2.99142e-06	0.00695807	0	0	0.685011	1.27448	1.23626	0.712175	0.901198	1.78926	0.615792	1.33556
chr1_202205306_202205567	1.14166	1.84496	3.06267e-06	0.00701063	6.77558	5.39237	2.68619	2.94026	2.19279	2.45685	2.77453	2.48028	2.94914	3.4638
chr1_185314268_185314694	-1.76152	1.58797	3.33077e-06	0.0074949	1.03594	0.860906	2.67837	4.11722	2.76359	3.58996	2.26855	3.51264	3.09719	3.81036
chr3_42399045_42399847	-1.04249	3.39424	3.39257e-06	0.0074949	5.92677	5.2382	9.45312	11.7599	12.1897	12.2024	9.5643	14.3509	11.0369	10.9409
chr3_91891125_91891593	0.701985	4.80109	3.35331e-06	0.0074949	38.5482	42.2785	28.6193	25.1854	20.9581	23.3751	26.7255	21.3271	22.8599	27.6535
chr9_133742818_133743359	-1.06573	3.47605	3.5276e-06	0.00770363	4.50254	7.41283	13.6613	11.8575	13.3319	11.9946	13.2691	10.699	11.2704	10.8452
chr1_168053698_168054011	-4.25328	0.333389	3.66065e-06	0.00790334	0.0946828	0.00388095	1.08833	1.76511	1.71033	1.02095	0.791137	0.710485	1.35608	1.69447
chr21_9810960_9811705	0.948644	2.74289	3.89869e-06	0.0083227	10.6247	10.8584	5.88113	4.31082	4.95373	6.56669	3.88891	7.70953	5.64627	5.02125
chr4_169107618_169108150	-1.54819	2.06705	3.96502e-06	0.00832769	1.79079	1.29747	3.67261	4.40975	4.57092	4.20002	4.67014	3.76431	6.07741	4.86005
chr16_11476352_11476948	1.36353	1.04684	3.98869e-06	0.00832769	4.14212	3.27439	1.59573	1.56827	0.955296	1.43427	1.32916	1.57173	1.43233	1.594
chr4_150366442_150367014	-1.31478	2.49355	4.2855e-06	0.00857064	1.77654	3.32747	5.37049	6.07583	6.37984	5.84139	6.41557	7.97545	5.6336	5.28028
chr5_1501665_1502076	1.22661	1.43187	4.26071e-06	0.00857064	5.08154	4.25675	1.78641	1.86175	1.52612	1.9464	2.17171	1.93267	2.3203	2.30529
chr12_50924406_50925612	-1.24562	2.98392	4.26139e-06	0.00857064	2.90612	4.60579	7.76351	7.83926	10.757	9.02279	7.08109	9.89877	9.30451	7.30805
chr15_20274030_20274360	1.2192	1.58332	4.15868e-06	0.00857064	4.69651	5.89885	1.88346	2.15585	2.37942	2.77258	1.39412	2.21118	2.55783	2.29558
chr14_100775759_100776601	0.96456	4.93442	4.41009e-06	0.00872793	57.365	42.7623	38.1181	26.4594	19.6264	27.995	28.612	18.3508	20.4609	25.4285
chr2_68799482_68799941	2.03787	0.327103	4.73343e-06	0.00927128	3.68009	1.76127	0.903257	0.29309	0.760611	0.301957	0.596158	0.93721	0.466909	0.989352
chr4_173934934_173935579	-1.58203	1.79153	5.34814e-06	0.00976504	1.12568	1.40031	3.78426	4.01831	4.09306	4.10248	3.65947	3.11969	3.98198	2.98081
chr6_6401483_6401701	2.77134	-0.741962	5.34086e-06	0.00976504	1.41151	1.28092	0.0954407	0.195987	0.0962005	0.204906	0.396033	0.282192	0	0.26952
chr10_124182087_124182542	1.2191	1.29704	5.16666e-06	0.00976504	4.13621	4.37046	1.58673	1.76391	1.52509	1.84483	1.62723	1.84427	1.83136	2.31418
chr17_38288279_38288533	-2.58621	0.719319	5.08194e-06	0.00976504	0.475939	0.0175657	1.69047	1.17497	1.90292	1.84577	1.22388	2.2338	2.08433	1.48971
chr18_32438119_32438605	-1.81306	2.22657	5.38387e-06	0.00976504	1.31316	1.67883	2.45949	4.60533	7.04039	4.60915	5.80782	5.82813	5.57179	5.207
chr20_23810410_23810687	1.59674	0.823064	5.39669e-06	0.00976504	3.66952	3.26161	2.12033	1.27432	0.858905	1.33461	0.777222	1.19981	0.779549	0.77664
chr20_63014861_63015267	1.78993	0.524922	5.38307e-06	0.00976504	3.67685	2.17015	1.20532	1.27519	0.856672	0.714994	0.487624	0.632169	0.709333	0.790007
chr22_11816502_11816987	0.656015	4.4071	5.23116e-06	0.00976504	28.1103	31.9835	20.1375	18.7174	17.8124	20.3036	18.5768	19.6862	14.6637	21.1178
chr19_16605487_16605908	-1.93757	1.71376	5.50161e-06	0.00986096	0.364948	1.61605	4.90128	2.93914	2.67005	4.1038	4.18845	3.21819	3.65982	3.07479
chr10_112666092_112666736	-1.68009	1.59443	5.55641e-06	0.00986611	1.13088	0.865708	2.98199	2.8414	3.61662	3.69328	3.48707	3.89331	3.26071	2.17677
chr15_26560766_26561729	-0.813283	4.3456	5.62009e-06	0.00988678	12.5054	12.6918	22.5268	20.775	20.4799	19.6817	26.0974	24.8748	20.6385	20.7413
chr1_17394310_17394513	2.46414	-0.292031	5.9045e-06	0.00998763	2.16733	1.58165	0.296236	0.490506	0.0972465	0.202376	0.300367	0.568643	0.065648	0.638489
chr2_190679995_190680601	-1.67434	1.57575	6.04143e-06	0.00998763	1.32379	0.60631	3.28661	3.7247	3.42687	3.79707	2.53839	3.13322	3.01643	2.63054
chr9_6305811_6306269	-2.84425	0.701891	5.81963e-06	0.00998763	0.0901898	0.400698	1.69091	1.46953	1.14597	1.94973	1.61764	2.23479	1.42106	2.13473
chr9_113061148_113062100	1.18673	1.84842	5.8516e-06	0.00998763	5.63673	7.02635	3.39762	2.05698	1.52913	2.56046	2.50478	2.86253	3.19681	3.73891
chr11_46899204_46899409	1.97536	0.228021	5.95132e-06	0.00998763	2.82561	2.14605	0.38958	0.686154	0.571697	0.0958552	0.716843	0.940034	0.722426	0.803612
chr13_103006612_103007478	-0.712569	4.70199	5.92304e-06	0.00998763	17.5846	16.7886	28.5082	28.1252	28.4794	26.9646	25.339	30.0441	27.7905	27.9901
chrX_47283683_47284133	2.137	0.298933	6.0454e-06	0.00998763	3.39319	2.16277	0.389587	0.78445	0.665989	0.61424	0.464563	0.0669241	1.14892	0.709635
chr2_239583455_239583714	1.97168	0.141059	6.27939e-06	0.0101163	2.16008	2.52888	0.906551	0.587981	0.38264	0.71917	0.331181	0.353873	0.981241	0.338448
chr3_8502572_8502853	-1.9596	1.39457	6.2143e-06	0.0101163	0.945673	0.455782	2.98913	2.54754	3.61412	2.14618	3.04899	3.81398	1.79934	2.73147
chr8_1591585_1592120	1.71667	0.274827	6.31666e-06	0.0101163	2.44601	2.26872	1.10794	0.784193	0.477985	0.612936	0.473936	0.737219	0.548433	0.891765
chr17_7885347_7886354	-0.910758	3.26783	6.38164e-06	0.0101163	5.83237	5.23625	11.0649	9.60331	8.48006	10.2515	10.0978	12.4955	10.0051	11.2213
chr17_9727802_9728035	2.37995	-0.261988	6.38953e-06	0.0101163	2.16733	1.58165	0.192555	0.293781	0.380559	0.410513	0.0266149	0.46695	0.659036	0.257587
chr21_10465288_10466052	0.92843	2.72894	6.51385e-06	0.0102279	10.7204	10.3033	4.57104	5.38983	5.14349	5.84499	3.88778	6.67144	4.83614	7.27479
chr5_147627984_147628786	-1.14656	2.70539	6.6328e-06	0.0103293	3.29213	3.11379	6.97213	6.85968	7.99722	9.13368	6.46128	7.29723	5.2157	6.70198
chr6_26272176_26273613	-0.98454	4.07178	6.69368e-06	0.0103394	10.5382	8.07829	19.0383	20.9723	17.8119	18.8661	13.8407	17.2689	21.6249	17.1191
chr9_91843557_91844416	-1.08906	2.78379	7.09067e-06	0.0106918	3.09776	4.0643	8.37721	6.76134	6.95348	7.38061	5.91597	9.73395	6.824	7.68296
chr15_24169131_24169773	1.88346	0.305476	7.06278e-06	0.0106918	2.72899	2.41451	1.31604	0.194894	0.572236	0.613245	0.850994	0.836711	0.549523	0.612216
chr21_9365048_9366378	0.643788	4.45049	7.02327e-06	0.0106918	30.9353	30.4563	22.1367	16.9527	20.0014	21.1242	18.0164	21.1709	18.337	18.0903
chr6_155009444_155009599	2.60987	-0.596543	7.20259e-06	0.0107751	1.21727	1.80813	0.404449	0.195833	0.190962	0.0999133	0.406088	0.179035	0.238544	0.17119
chr2_241769944_241770175	2.06163	0.168413	7.4595e-06	0.0108714	3.20846	1.61362	0.391021	0.489737	0.382549	0.302951	0.584599	1.14289	0.726027	0.525298
chr3_10406448_10406955	1.25242	1.59451	7.37032e-06	0.0108714	5.35974	5.36374	3.71708	1.56689	1.62198	2.35821	2.59166	2.30698	2.06252	1.74734
chr15_98850934_98851330	-1.02421	3.26866	7.49588e-06	0.0108714	5.74113	4.54586	12.1685	10.976	7.9098	8.60539	9.6774	12.2133	11.6923	10.5946
chr16_33604136_33604427	1.25	1.30382	7.46671e-06	0.0108714	4.04042	4.64237	2.09676	2.25491	1.90346	1.22332	1.62682	1.74826	1.6658	1.76224
chr7_124152879_124153477	-1.32311	2.30393	7.67846e-06	0.0110519	2.16295	2.12238	5.17676	4.89946	5.42792	4.19606	7.19203	5.91866	4.43278	5.6541
chr11_44264785_44265155	1.70496	0.763436	8.15031e-06	0.0116428	4.71732	2.05594	1.30063	0.881598	0.763782	0.816289	0.768374	1.59574	1.11828	1.05826
chrX_148740828_148741025	2.41755	-0.326818	8.39049e-06	0.0118965	1.78609	1.83627	0.503687	0.490509	0.0972405	0.0986924	0.17303	0.668848	0.317202	0.259019
chr2_178630518_178630989	-1.39632	2.45626	8.54583e-06	0.012027	2.54273	2.00097	5.37159	5.48742	7.70842	7.38817	5.16151	7.22416	5.7167	3.84594
chr3_194423189_194423671	-1.57179	1.65338	8.7065e-06	0.012163	1.03197	1.26123	2.87896	2.84125	2.57447	3.89892	3.90119	3.50866	3.74808	3.62443
chr7_21146507_21146932	2.24932	0.15604	9.00296e-06	0.0123949	1.49005	3.85895	0.391958	0.784728	0.570928	0.511398	0.704129	0.947121	0.0585583	0.433609
chr9_62800497_62801730	0.759984	3.6171	8.99865e-06	0.0123949	17.77	18.6069	11.0633	9.70125	8.29028	10.4565	9.39848	12.3051	10.0024	13.8106
chr8_116602337_116602985	-1.16328	2.93056	9.14262e-06	0.0124324	3.66644	3.80867	7.86658	7.15303	9.52087	7.48013	9.73184	10.2801	8.18166	6.14922
chr19_46036456_46036697	2.07584	-0.0785209	9.1821e-06	0.0124324	2.26088	1.72023	0.497725	0.785026	0.381647	0.512771	0.186891	0.557235	0.393421	0.344627
chrY_10989051_10989245	1.08364	1.79058	9.22654e-06	0.0124324	5.35645	6.19104	3.09383	1.9589	2.85556	3.28518	2.36683	3.05535	2.70512	2.09902
chr6_13510994_13511395	1.68743	0.403559	9.33312e-06	0.0124874	2.63341	2.54706	0.795128	0.6857	0.667488	0.507866	0.740033	1.41941	0.880667	0.606686
chr1_88029206_88029492	-6.29894	-0.00795518	9.64478e-06	0.0127676	0	0	1.61212	1.37303	0.668827	0.402355	0.890236	0.916697	0.786441	1.15503
chr21_38622317_38623295	1.03401	1.98767	9.67687e-06	0.0127676	6.29884	6.62597	3.3893	3.23411	2.76311	3.69438	3.8791	3.51628	2.36424	2.36032
chr1_153780172_153780414	-1.35518	2.03868	9.86303e-06	0.0129234	1.97907	1.43961	4.27986	3.82126	5.13947	3.47875	4.52417	4.99649	4.77795	4.23099
chr3_130702915_130703320	-1.83639	1.88726	1.05645e-05	0.0137477	1.03197	1.26123	7.42397	3.42921	3.52544	4.30657	3.95352	3.39662	2.26549	4.51152
chr19_47231109_47231836	0.795445	4.68222	1.08015e-05	0.0138663	46.2731	31.0781	23.3264	22.5394	20.0044	19.8868	19.6422	20.8742	24.8718	25.9817
chr21_42026786_42027798	1.05814	2.23187	1.07652e-05	0.0138663	7.99372	7.62576	3.07666	2.74277	4.18775	4.10266	3.25007	4.73362	4.63673	2.80047
chr2_240625631_240626458	1.05656	2.37725	1.16151e-05	0.0140087	8.55616	8.74409	4.992	2.54622	3.43082	5.33871	5.72388	3.48975	3.64558	4.05726
chr6_36677043_36677391	0.903238	2.51437	1.13267e-05	0.0140087	8.55459	9.29924	5.08404	5.09634	5.04584	3.78673	4.12954	6.03006	4.03955	4.40556
chr7_152550441_152550798	1.74206	0.233003	1.15183e-05	0.0140087	2.44701	2.13315	1.21295	0.686004	0.666487	0.613405	0.724434	0.641257	0.382388	0.519619
chr8_48101111_48102334	-1.40763	2.1219	1.16499e-05	0.0140087	1.21274	2.48264	4.47831	4.3115	4.85608	4.71503	3.99182	6.69304	4.12081	4.49584
chr8_67255606_67256044	-1.27266	2.90445	1.16303e-05	0.0140087	3.57498	3.25888	7.46538	11.9586	6.2901	8.30402	5.80012	10.0942	8.26377	7.49246
chr9_97348668_97348868	2.40353	-0.399962	1.11037e-05	0.0140087	1.78834	1.56671	0.194033	0.293919	0.568103	0.306986	0.17043	0.174525	0.490719	0.166977
chr13_80490420_80491074	1.43901	0.747539	1.1259e-05	0.0140087	3.38931	2.70754	1.60632	0.881441	1.04777	1.02304	0.775688	1.39536	0.94693	1.24001
chr13_95649731_95649911	2.35639	-0.459105	1.16271e-05	0.0140087	1.69474	1.42807	0.0922218	0.293956	0.379898	0.307214	0.295145	0.572212	0.234389	0.167628
chr18_43563873_43564137	-3.44413	0.398211	1.10728e-05	0.0140087	0.0929351	0.14075	1.08696	1.66671	1.23846	1.43541	0.928144	2.15954	1.10331	1.13646
chr22_12801084_12801742	1.4006	1.19625	1.14866e-05	0.0140087	4.04106	4.50507	2.51224	0.782508	1.33463	1.01801	1.73643	2.04726	1.59145	1.77104
chr20_53472287_53472525	2.36074	-0.318713	1.18181e-05	0.0141217	1.97786	1.57446	0.193169	0.195565	0.286158	0.410915	0.665255	0.270692	0.147966	0.542748
chr7_30897093_30897677	-0.973432	3.09839	1.20601e-05	0.0141302	4.03636	5.60503	9.8688	8.81953	9.2382	9.1236	7.94404	8.95376	9.94029	9.71651
chr10_34760530_34760958	-1.16773	3.27147	1.21227e-05	0.0141302	4.2264	5.33511	9.75876	11.1721	11.9976	8.39939	14.1941	11.6502	8.23517	9.16437
chr12_12376690_12376985	-1.97291	1.31365	1.19175e-05	0.0141302	0.753956	0.579442	1.97779	2.44963	2.76077	2.66444	2.49968	3.62998	3.28176	1.91765
chr22_15849892_15850417	1.35888	1.2154	1.20702e-05	0.0141302	4.61142	3.83398	1.99913	1.46965	1.80772	1.01767	1.08417	2.52917	1.58965	1.49303
chr13_28590812_28591198	1.99336	0.18355	1.22133e-05	0.014149	2.92237	1.87747	0.492998	0.686235	0.288231	0.614681	0.461431	0.942261	0.980189	0.245782
chr1_181134921_181135676	0.916193	3.75162	1.25521e-05	0.0142504	21.5325	21.4337	11.3598	9.60286	13.33	7.78094	12.1069	10.2402	10.3965	14.962
chr7_74498926_74499404	-1.01972	2.94862	1.24531e-05	0.0142504	5.1838	2.88672	8.16776	6.85882	8.76093	8.71526	8.89403	8.4034	7.77816	9.1922
chr21_39919864_39920463	1.28814	1.35305	1.2517e-05	0.0142504	3.75345	5.45884	1.58577	2.0584	1.24136	1.84431	2.54619	1.84235	1.9952	1.66853
chr21_43958504_43959617	0.965234	2.48625	1.26009e-05	0.0142504	7.60837	10.5331	5.69267	3.82114	3.33728	3.99382	4.94231	5.18259	5.42615	4.04791
chr21_36035061_36035938	-0.974611	4.53538	1.28312e-05	0.0143401	10.615	15.7354	22.1164	23.3227	32.6639	23.7847	25.8774	25.8764	23.1748	25.3402
chrX_150456802_150457123	2.26531	-0.0466185	1.282e-05	0.0143401	2.7354	1.60049	0.39533	0.490117	0.381439	0.0974788	0.56449	0.167639	0.565306	0.818565
chr3_105490094_105490602	1.91502	0.55241	1.32123e-05	0.0143618	3.48297	2.84663	1.51552	0.980374	0.856598	0.403699	0.0541101	1.12084	0.625904	0.977072
chr4_1958374_1958701	-1.75607	1.61543	1.31348e-05	0.0143618	0.651167	1.3707	2.87991	2.84133	3.42738	4.41652	4.02953	2.75061	2.60508	3.53561
chr5_61055558_61055727	-6.12965	-0.146992	1.30287e-05	0.0143618	0	0	0.792837	0.882026	0.76247	1.13098	1.25353	1.02084	0.708237	0.419048
chr20_58467553_58467729	2.25566	-0.317094	1.31679e-05	0.0143618	1.30921	2.21763	0.606434	0.195512	0.192011	0.619648	0.303833	0.269284	0.315466	0.351376
chr22_11598061_11599152	1.00937	2.54414	1.32286e-05	0.0143618	9.30742	9.86653	3.46966	3.23244	5.0458	5.23097	3.85377	4.80061	5.25917	6.48388
chr17_82653726_82653931	2.31818	-0.300072	1.35128e-05	0.0145871	1.30834	2.35274	0.502483	0.195515	0.286355	0.0984068	0.303694	0.367783	0.400852	0.636197
chr8_19046748_19047397	-1.06105	3.63471	1.36525e-05	0.0146546	6.39272	6.7661	13.1514	12.4451	11.7179	10.038	15.7287	17.0324	16.2287	12.1699
chr1_210477277_210477946	-1.02389	3.37772	1.37678e-05	0.0146954	4.88336	6.45554	11.46	13.0346	10.0978	9.42603	9.98508	15.5694	9.75391	11.2104
chr14_63855334_63855618	-2.7808	0.953084	1.40208e-05	0.0148818	0	0.652263	1.68316	1.66528	2.28373	1.73851	1.91594	3.66222	1.98595	1.56962
chr3_13135670_13136069	1.41498	0.869083	1.42222e-05	0.0150117	3.86204	2.72051	1.49945	0.979417	1.04863	1.02159	1.43455	1.48564	1.10835	1.32653
chr7_56033654_56034689	-0.975023	4.07417	1.43195e-05	0.0150309	8.07893	10.9586	15.3349	18.8156	21.0464	21.6404	19.8549	19.6894	15.3856	15.0744
chr19_50380625_50381226	-0.807313	4.04466	1.47169e-05	0.0153631	9.96558	10.5711	18.6405	16.7571	14.5766	15.374	19.1252	22.0233	17.2294	18.8133
chr12_94274123_94274355	1.83422	0.0226492	1.48617e-05	0.0154295	1.68738	2.37228	0.700981	0.391531	0.476736	0.71982	0.581518	0.649465	0.472781	0.433086
chr3_61269368_61270226	-0.946141	4.25351	1.52428e-05	0.0157392	9.11194	12.9243	20.1298	20.6773	23.7136	17.2184	17.1784	26.0935	20.0066	21.0148
chr12_69484267_69485062	-1.40331	2.81458	1.5367e-05	0.0157817	2.24775	3.75822	6.36327	5.97659	8.85424	9.54182	11.2343	7.28647	6.65796	6.1551
chr2_238560557_238560882	1.71416	0.237607	1.60423e-05	0.0162123	1.9698	2.65644	0.695825	0.784253	0.477834	0.821571	0.72594	1.1324	0.381914	0.519072
chr3_132881697_132882289	1.10297	1.55964	1.59959e-05	0.0162123	5.07953	4.66906	2.79864	1.66501	2.56886	2.2544	1.93186	2.40187	2.30907	2.02042
chr16_87222039_87222526	1.37687	1.36312	1.60104e-05	0.0162123	5.84058	3.5853	2.60703	1.96027	1.52517	1.22316	1.23124	2.51848	1.99662	1.39477
chr16_46907899_46908049	2.14871	-0.276928	1.61847e-05	0.0162696	1.30921	2.21763	0.501225	0.391997	0.380854	0.514429	0.431839	0.267677	0.229292	0.349638
chr16_48617433_48618345	-0.900018	3.8454	1.62986e-05	0.016298	7.89522	9.01059	15.7465	16.66	17.142	15.0701	15.0736	19.3425	13.0043	12.5119
chr2_226561832_226562467	-1.86389	1.54503	1.64812e-05	0.0163942	0.557343	1.2306	1.87062	3.7248	2.384	3.4874	3.74699	3.42041	3.59176	2.90418
chr6_35237497_35238039	-0.844237	3.35292	1.66656e-05	0.0164164	6.20653	6.07155	10.3585	10.5835	9.62188	12.9242	11.1064	11.8327	10.0787	11.3035
chr19_15232897_15233702	-0.818857	3.6497	1.66763e-05	0.0164164	7.89986	7.48568	15.5578	14.308	12.0981	13.9445	12.0308	13.7666	14.1444	11.9926
chr6_36302360_36302969	-1.37892	2.43976	1.70601e-05	0.016622	1.20729	3.57005	6.88405	6.07603	4.76504	6.46092	6.40343	6.56658	5.9615	4.29564
chr12_100189236_100189738	1.85038	0.447185	1.70333e-05	0.016622	4.06046	1.49614	0.590398	0.685753	0.950305	0.612025	0.73728	0.831086	0.966695	0.700781
chr2_75541294_75541580	2.32474	-0.260848	1.73117e-05	0.0166959	2.45521	1.18546	0.2953	0.392079	0.662803	0.306105	0.175904	0.46675	0.315442	0.164464
chr11_60756356_60756572	2.65492	-0.562282	1.73087e-05	0.0166959	1.79079	1.29747	0	0.294161	0.0965833	0.203969	0.406036	0.37778	0.0697569	0.456525
chr22_35575564_35575876	1.98295	0.431779	1.75127e-05	0.0168044	3.67685	2.17015	1.10679	0.8824	0.194265	0.197856	0.857955	0.73563	1.13941	0.702927
chr10_79203831_79204468	-0.670424	4.5828	1.81197e-05	0.0170426	16.3614	16.0795	29.9156	26.5574	23.9091	26.5571	24.7294	27.3622	20.8594	25.6055
chr11_116459000_116459617	-1.17646	2.77167	1.78605e-05	0.0170426	3.48125	3.11953	6.5668	7.84015	5.71841	6.35094	5.91564	8.79424	8.03505	10.1066
chr22_11055936_11057562	0.707056	4.11173	1.81197e-05	0.0170426	25.1056	24.8176	14.1457	14.6014	14.8587	16.2016	16.6307	13.4727	16.7721	14.2058
chr22_12693397_12694132	0.667869	5.53951	1.79505e-05	0.0170426	69.8647	62.7484	55.1531	35.5719	31.7241	39.3714	41.5354	45.3006	41.0465	42.9192
chr20_29410858_29411760	0.797846	4.42938	1.85603e-05	0.017371	32.6273	32.7086	22.1409	16.9529	14.1968	14.6536	17.5696	17.8261	21.2231	24.1446
chr2_84497977_84498373	1.85232	0.197428	1.88249e-05	0.0175322	2.73311	1.87166	0.904503	0.686135	0.760313	0.718338	0.842067	0.351696	0.301049	0.522048
chr9_121976818_121977577	-1.32617	2.96954	1.89741e-05	0.017585	2.7182	4.32453	7.96471	7.74122	10.1868	7.27325	7.78287	13.7472	5.84307	8.6508
chr1_16760800_16761832	0.942958	2.51643	1.91703e-05	0.0176806	10.4457	7.52215	5.08443	4.60584	3.43256	5.95355	4.95108	5.17923	4.85288	3.50467
chr4_77342213_77342844	1.3258	1.36249	1.96433e-05	0.0179432	5.27183	3.98618	1.48412	1.66565	2.47114	1.53354	1.49882	2.80695	1.74686	1.39398
chr21_46172079_46172571	1.81543	0.589863	1.96439e-05	0.0179432	4.62726	1.50618	0.587692	0.980268	1.04562	0.922608	0.877159	0.727831	0.70788	1.06823
chr1_20981983_20982241	-3.14683	0.622061	2.00777e-05	0.0180194	0.0914706	0.270689	1.69327	1.96073	1.99656	2.36635	0.814483	0.987476	1.59082	1.3103
chr1_199218095_199218410	1.90965	0.276794	2.04619e-05	0.0180194	3.0159	2.01608	1.31735	0.587772	0.383191	0.198486	0.847156	0.642117	0.63525	0.707163
chr2_127486655_127487006	2.02831	-8.46298e-05	2.03805e-05	0.0180194	2.45026	1.72688	0.393206	0.391652	0.570526	0.929897	0.449485	0.752123	0.39112	0.158048
chr3_121362098_121362423	1.48931	0.680411	2.04929e-05	0.0180194	3.10468	2.83514	1.30052	1.56935	0.574683	1.23198	0.637865	1.10743	0.950406	0.965304
chr4_183553277_183554329	1.22198	1.66021	2.04074e-05	0.0180194	4.0308	7.26108	1.88117	2.2538	2.09617	3.18541	2.73736	2.49355	1.56521	2.74817
chr14_72692661_72693222	-0.883986	4.05065	1.9883e-05	0.0180194	8.54976	11.2448	18.039	21.4627	15.9087	15.0655	20.5588	19.5997	15.8682	17.1219
chr16_54873691_54874240	1.71228	0.386617	2.05735e-05	0.0180194	3.30187	1.75207	0.693028	0.882284	0.667315	0.820117	0.737309	1.02721	0.882037	0.422654
chr16_89640868_89641525	-0.883529	3.13801	2.05809e-05	0.0180194	5.07705	5.21943	9.96752	9.50581	9.71387	9.43155	10.2036	9.23192	8.32765	9.0876
chr19_54744070_54744709	1.2911	1.35654	2.03354e-05	0.0180194	4.03802	5.19213	2.19737	2.05839	1.24138	1.63702	1.7636	1.5541	1.33324	3.04958
chr2_6692620_6693160	-1.49527	2.19034	2.09148e-05	0.0180786	2.1698	1.31158	6.79687	5.97897	5.23672	5.95122	4.00592	5.54975	2.73876	3.85978
chr16_4813476_4813878	1.70726	0.568339	2.0934e-05	0.0180786	2.05723	4.02336	0.586855	0.980176	1.23459	0.714165	0.753534	1.31195	0.958124	0.601568
chr20_22343286_22343575	1.94378	-0.0479475	2.08358e-05	0.0180786	2.07033	1.84817	0.496354	0.29341	0.664676	0.303895	0.321952	0.554606	0.475957	0.813286
chr15_43989591_43990267	1.2268	1.20376	2.11307e-05	0.0181659	3.75886	4.22247	1.38565	1.56777	1.52432	2.26145	1.22019	1.75347	2.00344	1.58332
chr11_62707418_62707640	-1.25305	2.16986	2.15629e-05	0.0184539	1.97351	2.1146	5.48612	4.40947	4.8566	5.84912	4.96131	3.38264	4.7678	4.9441
chr4_8389279_8389447	2.07687	-0.238638	2.21824e-05	0.0185782	1.78719	1.70144	0.396752	0.490242	0.0976835	0.6185	0.310239	0.364344	0.397348	0.536884
chr5_95717175_95717738	-1.42781	1.69894	2.21137e-05	0.0185782	1.50901	1.01694	3.88999	3.03739	3.99687	2.96831	3.36904	3.98116	3.25438	3.16809
chr11_93113571_93113880	2.16398	-0.224907	2.22053e-05	0.0185782	2.26451	1.31479	0.191405	0.391963	0.47514	0.514198	0.308786	0.267031	0.313116	0.632742
chr13_29484066_29485027	-0.797519	4.66529	2.20215e-05	0.0185782	15.7963	16.0742	22.9114	27.4391	29.6209	25.0143	28.0696	30.6043	28.5912	26.3065
chr15_20350734_20350949	1.3325	1.16847	2.2071e-05	0.0185782	4.70901	3.28797	2.41005	1.66615	1.33459	1.43251	1.47511	1.27585	1.84146	1.21931
chr22_50035451_50035786	1.70532	0.380227	2.22948e-05	0.0185782	2.92024	2.14904	0.487995	0.2929	0.5729	0.924284	0.988811	1.02724	0.797568	1.07505
chr12_115942283_115942642	1.92132	0.265095	2.24698e-05	0.0185956	2.06204	3.06827	0.388572	1.17757	0.572024	0.717795	0.468891	1.23363	0.217128	0.520387
chr13_110298762_110299275	1.42779	0.644707	2.25114e-05	0.0185956	2.82087	2.8257	0.890434	0.979849	1.0471	1.44033	0.636801	1.40073	0.78378	1.05871
chr11_116660439_116661214	1.37847	1.58689	2.26692e-05	0.0186449	6.97012	4.15486	2.29221	1.66517	1.43211	2.04847	2.97459	1.25898	2.89327	2.4825
chr8_93995731_93996778	-0.922843	4.16062	2.27916e-05	0.018662	8.92537	11.9466	16.4322	22.2463	16.9569	22.7681	23.1715	21.6363	14.9	17.9125
chr10_12264221_12264754	-1.0655	2.45481	2.28865e-05	0.018662	2.82087	2.8257	5.17148	6.37035	6.1891	6.46116	5.15525	5.81377	5.39541	6.27383
chr14_64209169_64210120	1.03398	1.78982	2.32459e-05	0.018874	5.45245	5.77937	2.58549	2.35142	3.04514	2.56062	2.63715	3.72373	1.9658	2.82656
chr6_49275319_49275887	1.64891	0.684618	2.39818e-05	0.0193887	3.95942	2.31342	0.381342	1.07819	1.14116	0.816876	1.27411	1.11035	0.78555	1.34046
chr3_12499290_12500103	0.982464	1.91949	2.4183e-05	0.0194685	5.73355	6.33767	3.79758	2.93986	2.38345	2.45492	3.19849	3.13914	2.53081	3.72748
chr8_11466215_11467959	-0.735387	4.73472	2.4782e-05	0.0198189	17.9615	16.6521	29.0061	28.4191	29.8124	33.535	30.9702	26.6969	25.3139	25.3254
chr20_28897711_28898975	0.618338	4.86495	2.48269e-05	0.0198189	43.1624	37.5235	24.4141	25.5771	25.4323	28.4047	27.4723	30.8909	22.2137	24.8928
chr4_168781334_168781858	-1.01304	2.93209	2.53675e-05	0.0199024	4.80347	3.29006	8.97283	7.9376	9.71065	8.40687	6.50462	9.06156	7.53797	7.67119
chr13_38686391_38688152	-0.718219	5.1578	2.53855e-05	0.0199024	22.9411	24.2433	36.3785	43.3155	36.673	41.4271	41.6466	42.6217	33.0101	32.3846
chr19_44083756_44084519	1.35672	1.51762	2.55599e-05	0.0199024	6.1194	4.41562	1.68351	1.17453	2.2836	1.84222	1.38208	1.83455	2.98094	2.94605
chr21_9063869_9064776	0.837377	3.1143	2.54616e-05	0.0199024	14.864	11.3231	9.28421	6.66334	6.09823	6.24835	8.56404	8.60822	5.77693	7.68477
chr21_39909963_39910294	2.19009	-0.0900401	2.51539e-05	0.0199024	2.25976	1.85544	0.498674	0.0971793	0.475667	0.0974873	0.56435	0.857395	0.310267	0.628667
chrX_96791602_96792028	-1.91701	1.0146	2.51774e-05	0.0199024	0.854337	0.180544	1.88548	2.25422	2.09481	1.63455	2.05312	2.31126	2.23173	2.39142
chr8_65786653_65787012	-1.37836	2.05056	2.57399e-05	0.0199607	2.07507	1.30825	4.68328	5.58722	4.09619	4.09741	4.11636	6.41643	3.23214	3.68854
chr19_22496272_22496487	2.72213	-0.625249	2.58983e-05	0.0200019	1.7921	1.16289	0.301429	0.392626	0.00113055	0.100254	0.519371	0.083078	0.24035	0.0795825
chr5_165151375_165151888	-2.53422	1.17446	2.6273e-05	0.0200806	0	0.915338	1.98136	2.64633	2.75938	2.04576	2.87764	3.64096	1.31787	2.28831
chr7_69753837_69754272	2.1354	0.118336	2.63173e-05	0.0200806	3.49585	1.21138	0.392392	0.686458	0.759164	0.199835	0.578104	0.750023	0.389697	0.434396
chr14_71592416_71592717	-1.85776	1.69997	2.62982e-05	0.0200806	0.747185	1.24381	3.079	5.19628	3.23887	4.4142	4.05009	4.16906	2.03019	2.26177
chr7_100999981_101000621	0.79646	2.98445	2.65794e-05	0.0201871	10.6198	13.0859	7.47882	7.44845	5.81183	7.07486	7.83586	6.3632	6.35081	5.54079
chr21_9816845_9817273	0.75129	3.41258	2.66694e-05	0.0201871	17.3077	13.7146	11.4766	8.62342	7.43241	9.32949	10.3342	8.86035	8.49143	9.35887
chr4_62684067_62684607	1.84894	0.583534	2.71692e-05	0.020403	4.43609	1.77692	0.587911	0.587309	0.762458	0.610833	0.748635	1.51186	1.29898	0.69605
chr5_175443730_175444978	-0.70455	4.32181	2.71694e-05	0.020403	13.4471	12.9811	20.3278	20.8732	21.4309	24.0995	22.6429	22.46	19.843	19.5008
chr10_73433314_73434066	-0.940472	3.33269	2.7615e-05	0.020575	6.11556	5.242	9.75703	10.7797	10.0971	8.39868	11.8103	13.5173	10.8025	11.8402
chr10_104925328_104925537	-2.37377	0.570831	2.76101e-05	0.020575	0.184978	0.409091	1.38925	1.56809	1.05035	1.95232	1.59767	1.66449	1.26258	1.68251
chr11_97092945_97093334	-2.85017	0.664677	2.82917e-05	0.0208564	0.380709	0.0143905	1.69201	2.64815	2.09149	1.95032	1.2187	1.17736	0.762954	1.67605
chr15_91891766_91892563	-0.720426	4.36959	2.82114e-05	0.0208564	14.1066	12.988	22.8263	21.8533	22.288	22.7627	18.492	24.7805	23.3537	20.7402
chr17_15870991_15872026	-1.09095	3.29494	2.8322e-05	0.0208564	3.65466	6.69675	10.5608	9.60314	13.7087	11.7935	9.26007	10.0592	10.2423	9.96687
chr7_32428673_32429018	1.74601	0.340581	2.87731e-05	0.020982	2.15751	2.93634	0.899876	0.78409	0.572689	0.301081	0.606536	1.52286	0.546597	0.702334
chr8_26587807_26588005	2.34924	-0.46303	2.88238e-05	0.020982	1.79079	1.29747	0.401419	0.195665	0.191511	0.307225	0.295056	0.175257	0.578439	0.167661
chr22_46996658_46997544	-1.12317	3.09288	2.87454e-05	0.020982	4.70589	3.83623	13.9883	9.70202	8.28801	9.74075	9.3548	10.4512	5.67653	7.92689
chr2_104824216_104824575	1.461	0.717275	3.06496e-05	0.0209951	2.62763	3.50034	1.50461	0.881501	0.858596	0.712018	0.641579	1.29973	1.19966	1.52103
chr2_208648204_208648741	-2.43259	0.842264	3.00744e-05	0.0209951	0.280029	0.416681	1.27997	1.5674	2.84967	1.94754	1.63491	2.41835	1.24983	2.03423
chr4_3240024_3240174	2.25526	-0.260572	2.92392e-05	0.0209951	2.26451	1.31479	0.294886	0.392042	0.00184406	0.410239	0.429585	0.66501	0.399903	0.350575
chr5_140796997_140797289	2.39637	-0.224446	2.98358e-05	0.0209951	2.07033	1.84817	0.0904627	0.293747	0.568909	0.201869	0.0274148	0.268658	0.657854	0.635168
chr7_23744886_23745307	1.75039	0.372517	3.08309e-05	0.0209951	3.20618	1.88556	0.693648	0.980627	0.572756	1.34188	0.860752	0.539638	0.462489	0.608727
chr8_37223597_37223889	2.18351	-0.286396	3.07961e-05	0.0209951	1.88311	1.57066	0	0.392036	0.380726	0.305877	0.551938	0.565064	0.314571	0.444841
chr10_11270292_11270926	-0.884861	3.32221	2.97029e-05	0.0209951	5.92446	5.7897	11.8651	12.5447	10.6672	11.4847	10.5345	9.87165	9.92019	9.07356
chr12_44349220_44349782	-1.75005	1.87202	2.94974e-05	0.0209951	1.12687	1.2665	2.87138	5.58797	4.47359	2.65576	5.44156	4.34502	3.4042	3.06589
chr12_124662067_124662621	0.883278	2.97335	3.05102e-05	0.0209951	14.3968	9.78711	7.48072	7.64479	5.3365	6.04544	6.85494	5.14457	6.83898	7.06971
chr13_32229258_32229931	-1.24966	2.47692	2.90432e-05	0.0209951	1.68055	3.59552	7.48744	5.19316	5.43006	5.32665	5.85611	8.63824	5.06904	5.46157
chr14_74601870_74602564	-0.938585	3.57946	3.0683e-05	0.0209951	5.53853	8.26974	11.4508	11.6611	13.6187	13.8432	14.7135	15.0793	12.2251	10.8385
chr15_73715480_73716051	-1.18618	2.51613	3.02263e-05	0.0209951	2.44068	3.08401	6.27625	5.9777	5.81033	5.94416	6.55723	9.29415	4.17791	5.72854
chr17_27936853_27937065	2.35655	-0.265165	3.00357e-05	0.0209951	1.21195	2.61804	0.192201	0.19549	0.286454	0.201873	0.176909	0.367006	0.571672	0.826292
chr17_50758781_50759574	-0.87206	3.28715	3.07268e-05	0.0209951	5.73567	5.78566	9.6591	9.11299	10.8568	11.3828	11.7947	10.1551	9.84298	10.9519
chr19_49465981_49466248	1.79737	0.209226	2.96643e-05	0.0209951	2.35134	2.26518	0.800116	0.489533	0.571971	0.302001	0.33815	0.642542	1.14603	0.801425
chr20_59932986_59933451	1.48593	0.749124	2.96946e-05	0.0209951	2.81684	3.50735	1.60674	1.27439	1.14213	0.91933	0.643203	1.59119	0.531889	1.14773
chr21_9800853_9801356	0.769535	3.51848	2.92531e-05	0.0209951	16.453	17.6169	8.65933	8.52499	7.90883	12.2084	9.65707	9.22678	10.6552	12.1227
chr13_23421381_23421881	1.48148	0.777725	3.11186e-05	0.0211153	3.38754	2.98025	1.19513	1.27433	1.04786	1.95914	1.03646	1.20006	0.531164	0.869003
chr1_232556956_232557451	-1.33199	2.1186	3.15998e-05	0.0212898	1.78504	1.97121	3.97404	4.21342	4.2867	5.23108	4.54014	7.16761	4.44629	3.68478
chr7_40717290_40717657	0.919933	2.49866	3.15443e-05	0.0212898	7.9873	9.84517	4.17633	5.6851	5.33014	3.58084	4.53748	4.14059	4.52859	4.8584
chr3_148379773_148380288	-1.59545	1.65446	3.20202e-05	0.0214251	1.32071	0.874615	3.08117	2.93936	3.71212	3.48541	5.10946	3.0333	2.44007	3.35165
chr10_14712929_14713102	2.42745	-0.633858	3.21295e-05	0.0214251	1.31542	1.41036	0.196241	0.195803	0.285223	0.0997742	0.019093	0.577747	0.152778	0.359879
chr11_113014676_113015344	-0.941712	3.69189	3.21389e-05	0.0214251	8.09191	6.51981	12.9487	17.4451	12.4794	14.8683	15.0325	11.1507	14.6999	13.2353
chr6_102660327_102660798	1.65919	0.565095	3.22694e-05	0.0214361	3.10557	2.69894	1.20275	0.685439	0.573849	1.02611	1.13492	1.70492	0.706118	0.32621
chr21_10426490_10427126	0.959157	2.98111	3.23811e-05	0.0214361	11.3716	14.2111	4.86443	6.36977	5.90616	9.44679	7.12836	4.39474	6.59778	7.07116
chr8_138882291_138883112	1.10851	1.99745	3.30155e-05	0.0217048	7.52864	5.81949	2.98442	2.64533	3.42629	3.5913	4.54285	2.47095	2.36507	2.81482
chr19_4504339_4504798	1.50395	1.11257	3.2926e-05	0.0217048	5.56327	2.61923	2.00514	0.979046	1.04995	1.12301	1.84693	1.765	0.933854	1.96382
chr18_26561980_26562236	2.22258	-0.346941	3.33391e-05	0.0218419	1.98033	1.3048	0.399191	0.293809	0.191919	0.306315	0.425755	0.368573	0.14747	0.637215
chr7_84939789_84940200	1.70072	0.485309	3.36185e-05	0.0219493	3.68009	1.76127	0.588541	0.882095	0.667848	0.611136	0.617362	1.02253	1.21605	0.976824
chr21_31538819_31539410	-1.16505	2.631	3.38656e-05	0.0220349	2.81838	3.23444	4.86285	6.85998	5.14686	8.10538	7.69578	8.52695	6.99792	5.5411
chr3_105790518_105791001	-1.30702	1.98096	3.45264e-05	0.0223882	1.40493	2.08775	3.67648	4.01769	4.37979	4.30537	4.9186	5.38143	3.39931	3.7838
chr17_26858566_26858770	1.27087	1.47326	3.5142e-05	0.0227098	5.17396	4.67123	1.48071	2.05804	2.18882	1.53188	2.82972	1.54824	1.5749	2.94733
chr20_7123410_7124415	-1.07247	2.53402	3.5519e-05	0.0228757	3.20016	2.70188	7.08177	5.7815	6.665	6.45921	5.86591	4.67956	5.87459	7.25633
chr9_110069939_110070337	-1.20667	2.64933	3.61628e-05	0.0231335	2.62838	3.36389	6.67263	6.76181	7.71148	5.7354	8.67315	7.77192	6.43017	4.64347
chr13_94433088_94434184	-1.33645	2.95259	3.61452e-05	0.0231335	2.24359	4.7168	7.76453	9.21227	7.71616	6.86194	8.48097	14.3132	6.16578	8.02556
chr13_99307302_99307582	-1.97038	1.27266	3.66486e-05	0.0231538	1.04435	0.187262	2.58777	4.41316	2.00255	2.87214	2.35957	2.48547	2.05105	1.91959
chr18_47894014_47894876	-0.956697	3.54147	3.66429e-05	0.0231538	5.54014	7.71583	9.54814	11.171	12.4771	12.9187	15.1272	14.9898	11.3459	13.3378
chr21_42257351_42257847	-1.10609	2.88119	3.6586e-05	0.0231538	3.66644	3.80867	8.07019	6.56484	6.47972	7.79015	10.9705	6.6272	7.54149	10.0052
chr22_50305841_50306444	0.84872	3.75047	3.66821e-05	0.0231538	24.458	16.8364	13.6665	11.1716	11.7143	11.791	10.5557	7.71818	11.6797	12.9052
chr7_157900199_157900398	2.0055	-0.0436792	3.74246e-05	0.0235443	2.16505	1.85187	0.600108	0.489969	0.192952	0.0970102	0.695314	0.654145	0.647035	0.530582
chr5_122319792_122320503	-0.932142	3.05062	3.75938e-05	0.0235727	4.51157	4.9301	8.76635	9.40812	7.71694	11.2866	8.07377	10.7389	6.64456	8.91561
chr16_28610977_28611370	1.43146	0.981365	3.77838e-05	0.0236139	3.66718	3.67181	2.41958	1.27383	1.33294	1.02038	0.661665	0.996675	1.27005	1.69147
chr16_48056741_48056891	2.23533	-0.465612	3.81611e-05	0.0237191	1.7921	1.16289	0.19405	0.29392	0.285889	0.516152	0.170371	0.471035	0.149344	0.354891
chr21_46317357_46317755	1.93734	0.640464	3.82019e-05	0.0237191	4.81282	1.92068	0.792643	0.587293	0.479071	0.922619	1.25458	1.31453	1.38316	0.236583
chr4_71857682_71858718	-0.872491	4.87919	3.88762e-05	0.023855	17.5829	17.7667	31.4961	31.7509	39.714	25.4202	34.7715	36.2457	28.2506	27.7958
chr9_34578032_34578769	0.890496	2.56913	3.90485e-05	0.023855	8.74206	9.71885	4.9804	4.8999	3.14835	5.64224	4.9657	4.41837	6.22971	4.94254
chr15_29949331_29949706	1.81049	0.40877	3.86698e-05	0.023855	2.53613	2.95153	0.795941	0.489284	0.667292	0.197555	0.863164	1.71831	0.629242	0.79421
chr19_51799248_51799805	1.03232	1.97457	3.90088e-05	0.023855	6.96257	5.80981	2.98435	2.64532	2.289	2.8676	2.66692	3.13635	4.08622	3.99755
chr22_11065942_11068285	0.634779	4.77023	3.90029e-05	0.023855	40.2468	35.9687	26.8196	24.0092	18.9594	21.527	27.2966	25.9752	24.378	26.3226
chr5_114360801_114363066	-0.729241	5.10596	3.92177e-05	0.0238816	22.0009	23.2567	34.9825	41.6495	36.6722	32.909	33.9664	38.7299	40.8245	35.8448
chr15_20293599_20294249	0.938477	2.12654	3.95024e-05	0.0239355	7.62242	5.9592	3.68619	4.11673	3.23888	3.58752	2.96685	4.26412	2.51833	3.98261
chr22_42294407_42294920	-1.10892	2.93481	3.95583e-05	0.0239355	2.90443	5.01768	8.77131	8.62404	6.29024	10.26	8.0508	6.15565	9.14951	9.01395
chr15_31268900_31269631	-0.704631	5.32784	3.97576e-05	0.0239798	27.646	25.8132	43.7612	45.0788	48.3854	38.0357	39.3809	42.6047	42.235	44.9507
chr5_98338711_98339325	1.55364	0.689412	3.99742e-05	0.0240341	2.8176	3.37085	0.583916	0.97985	0.574613	1.44034	1.53196	1.40077	0.61729	1.24481
chr1_43853443_43853946	-1.34975	1.86769	4.09577e-05	0.024174	1.40799	1.68371	4.28752	2.8407	3.99903	3.79143	5.02718	3.68409	3.89561	3.70074
chr3_72728724_72729513	-0.947763	3.43445	4.09259e-05	0.024174	5.92233	6.34178	10.4546	12.6422	13.5211	11.9959	10.138	13.8801	8.30617	12.6342
chr4_1932820_1933111	1.79692	0.204452	4.09235e-05	0.024174	3.02047	1.47275	0.594251	0.784377	0.571896	0.405847	0.467216	0.839598	0.720891	0.708143
chr4_153154069_153154399	-1.11957	2.36863	4.10152e-05	0.024174	2.25218	2.9403	5.47725	5.68404	5.90312	5.22596	5.41501	7.1415	4.187	5.29036
chr6_89442001_89442224	2.12558	-0.304175	4.16995e-05	0.024174	1.88431	1.43591	0.398095	0.293735	0.286496	0.201807	0.672782	0.171105	0.485327	0.444793
chr9_42947059_42947523	1.48359	0.893277	4.12689e-05	0.024174	3.95478	2.99609	1.29444	0.979417	0.480912	1.12538	1.17753	1.19454	1.94664	1.60491
chr13_21366790_21367067	1.60324	0.23684	4.16699e-05	0.024174	2.35338	1.99425	0.695092	0.489413	0.761095	1.02974	0.474036	1.03197	0.63255	0.518006
chr16_85972426_85972734	1.32032	0.791235	4.0667e-05	0.024174	2.72299	3.36741	1.2957	1.17594	0.764716	1.02209	1.17264	1.78048	1.19395	1.14341
chr19_12639899_12640623	-1.0845	2.72727	4.1328e-05	0.024174	3.86114	2.85703	7.97762	8.42887	5.2428	5.83713	5.62581	8.51758	7.23226	8.40591
chr21_9663936_9664516	0.979894	1.73482	4.14628e-05	0.024174	5.2659	5.22385	3.09481	2.64599	2.00276	2.45783	2.76419	2.38853	2.70669	3.01172
chr21_36539284_36540170	0.939209	1.99571	4.17337e-05	0.024174	6.01621	6.48191	3.69196	3.5284	2.66867	4.31406	2.67455	2.75286	2.77078	3.35661
chr22_11817561_11818031	0.678814	5.46808	4.03418e-05	0.024174	58.95	68.3444	37.4757	43.7074	36.5783	33.523	41.5122	47.443	40.895	32.4709
chr10_71268428_71268709	-1.79725	1.41033	4.20435e-05	0.0242794	0.271221	1.47421	2.68472	2.84198	2.38269	3.07665	2.6473	2.66834	2.53588	3.82573
chr2_9230225_9230623	1.38481	0.656595	4.28773e-05	0.0245372	2.53531	3.08768	1.09483	0.979799	1.23609	1.02388	1.15558	1.20426	1.0337	0.687627
chr3_48535777_48536286	1.30667	0.91069	4.28328e-05	0.0245372	3.76751	2.71804	1.39461	1.56857	1.52164	1.12446	1.31545	1.1909	1.18816	1.13801
chr22_18826048_18826964	-0.893405	3.71043	4.26388e-05	0.0245372	8.18423	7.07488	13.7497	14.2096	14.0012	14.1483	18.3043	11.6158	13.4962	13.5014
chr7_131586812_131587827	0.855718	2.61847	4.35012e-05	0.0247248	9.30854	9.4498	7.09756	4.31111	4.66781	4.30021	4.84068	6.77483	4.84273	4.30755
chr12_68245184_68246323	-0.982253	3.50599	4.34625e-05	0.0247248	5.54188	7.16244	11.1531	12.2496	12.7618	11.2743	12.4251	17.2366	12.1511	9.32823
chr16_53643152_53643517	-2.30625	0.712978	4.35956e-05	0.0247248	0.473871	0.164108	2.30399	1.27317	1.42986	1.63864	1.3543	1.36777	1.83601	2.31958
chr12_105814257_105814779	-1.22977	2.28164	4.37863e-05	0.0247591	1.68405	2.91467	5.37996	4.01675	4.47831	4.91826	6.49675	5.63843	5.89571	5.02602
chr1_214286494_214286663	2.21308	-0.252238	4.49025e-05	0.0252025	1.78609	1.83627	0	0.588667	0.380837	0.305699	0.307135	0.56412	0.145777	0.729184
chr2_88448197_88448565	1.6008	0.505879	4.49194e-05	0.0252025	3.20404	2.15751	0.895058	0.980245	0.289782	0.922477	1.00489	1.01985	1.21302	0.695235
chr18_44803000_44803567	-1.09405	3.44474	4.49685e-05	0.0252025	6.68566	4.42574	13.0609	13.2303	7.15086	11.5839	16.3716	12.1018	11.5937	10.6687
chr10_128464402_128464700	0.82397	3.72084	4.53296e-05	0.0253302	17.3873	23.0798	13.5675	8.32826	10.0977	8.91199	12.6712	10.3339	11.7622	14.3369
chr20_1277295_1278308	0.970812	2.34841	4.57026e-05	0.0254637	6.76149	9.68336	2.97106	3.82159	4.37932	5.54535	4.91013	4.05764	3.23888	4.05741
chr14_51104169_51105100	-0.716019	4.36687	4.59374e-05	0.0255197	13.3511	13.8165	21.4259	22.2454	21.2413	20.6059	23.805	23.9437	23.434	19.7635
chr4_81634900_81635502	-1.51617	1.46406	4.63113e-05	0.025602	0.938279	1.12229	2.88608	2.44928	3.42526	2.66229	2.92249	3.61934	2.36961	3.00189
chr21_10379073_10379514	1.28944	1.19455	4.63551e-05	0.025602	3.18803	5.02777	1.18272	1.27327	1.80776	1.95056	1.74159	1.17796	1.83879	2.04563
chr15_19959848_19960089	2.13669	-0.229742	4.66734e-05	0.0257031	1.30834	2.35274	0.604015	0.195403	0.286791	0.0978717	0.435212	0.562103	0.65431	0.348247
chr5_181037357_181038027	1.00292	2.06587	4.68652e-05	0.0257341	6.86503	6.63705	4.39944	3.13568	3.14318	5.03672	2.54634	2.74985	2.60434	3.1715
chr7_156595158_156595361	2.17054	-0.318176	4.71516e-05	0.0257368	1.21443	2.21232	0.294889	0.293742	0.192101	0.619358	0.305439	0.465818	0.571487	0.163909
chr12_5070124_5070514	-2.27885	1.08711	4.73329e-05	0.0257368	0.277271	0.679083	2.39112	2.4503	0.863741	2.56496	2.4635	1.73196	2.72155	2.9355
chr18_74958403_74958672	2.02616	-0.258622	4.74118e-05	0.0257368	1.78834	1.56671	0.293648	0.293645	0.381071	0.305323	0.310182	0.861333	0.397379	0.34826
chr21_45924125_45924347	1.36616	0.738615	4.73238e-05	0.0257368	2.81918	3.09811	0.990194	1.07786	0.953394	1.02287	1.54718	1.00593	0.94631	1.51828
chr1_68231112_68232192	-0.896002	3.24319	4.83142e-05	0.0260037	5.64298	5.37003	10.0625	11.3684	9.24021	11.5897	8.53784	11.3751	10.8921	8.27556
chr4_9943059_9943468	1.66091	0.533591	4.80728e-05	0.0260037	3.67898	1.89758	1.10077	0.685496	0.857002	0.818436	0.878367	0.437422	0.791301	1.44234
chr10_51244328_51245234	-0.96187	3.07974	4.82505e-05	0.0260037	3.84689	5.73712	9.36754	9.40798	8.19253	11.4915	8.50285	10.4544	8.57335	6.94603
chr18_11887295_11887570	1.999	0.104651	4.84981e-05	0.026029	3.11631	1.33918	0.804503	0.293299	0.382381	0.511245	0.705634	0.258788	0.813047	0.620485
chr5_167417130_167417474	-1.64123	1.32846	4.90411e-05	0.0260774	0.845985	0.850502	2.78955	2.3515	2.47657	1.83739	3.56313	2.76957	2.70594	2.73717
chr15_98266698_98267007	1.93857	0.147544	4.89859e-05	0.0260774	1.77875	2.91927	0.595931	0.293205	0.477134	0.0960648	0.712921	0.843321	0.894683	0.805497
chr19_9136519_9136897	-1.68027	1.72275	4.90427e-05	0.0260774	1.32071	0.874615	4.29328	4.31295	3.33384	2.65794	4.05311	4.83378	3.41484	1.72037
chr20_34925813_34926376	1.05319	1.47199	4.91374e-05	0.0260774	4.7989	4.11288	2.08865	1.95967	2.18955	2.04848	1.65591	2.31067	2.31381	2.39083
chr10_55629817_55630024	-1.33503	1.68503	4.97294e-05	0.0263181	1.41151	1.28092	3.48578	2.44873	3.71225	3.48521	3.63495	3.69765	3.01079	3.80494
chr1_15507289_15507860	-1.06561	2.40675	5.09173e-05	0.0268523	2.63162	2.81898	5.97967	5.38963	5.52391	6.25613	6.94017	5.25236	5.56122	4.47859
chr11_33802203_33803007	-0.992105	3.19291	5.10216e-05	0.0268523	5.64809	4.26886	8.057	10.8783	11.1405	11.8995	9.79932	10.63	9.04592	7.56379
chr16_85515828_85516507	-0.918059	3.58191	5.14633e-05	0.02701	5.15919	8.95372	13.155	14.6024	12.0973	13.3291	10.4526	16.2003	10.9422	12.8888
chr16_84091375_84091843	-0.942467	3.30066	5.17571e-05	0.0270894	5.0732	6.18424	10.1599	12.839	10.0966	8.81067	9.11665	10.4339	11.4488	11.7542
chr2_239867511_239868028	1.07515	1.43257	5.24461e-05	0.0271584	4.41966	4.37805	2.09023	1.86162	2.09445	2.67103	1.38301	2.2177	1.82102	2.30214
chr4_147861159_147861521	1.2266	0.978199	5.21723e-05	0.0271584	3.29052	3.38682	1.59648	1.47011	1.33343	1.4346	1.58529	1.86386	0.935002	1.13398
chr7_26639616_26640362	1.24925	1.6004	5.24285e-05	0.0271584	5.64417	5.09451	1.07229	2.94125	1.71675	2.77244	1.93079	1.82819	2.14457	3.39581
chr9_132611695_132611898	1.9956	-0.330016	5.24608e-05	0.0271584	1.79079	1.29747	0.191765	0.490324	0.286587	0.514463	0.307142	0.464804	0.313891	0.444044
chr16_11281059_11281372	1.60231	0.61185	5.29662e-05	0.0272714	3.29567	2.56853	1.50992	0.685337	0.574157	0.402537	1.39377	1.01519	1.12345	0.969961
chr19_49041004_49041155	2.20179	-0.563845	5.29154e-05	0.0272714	1.41151	1.28092	0.194856	0.293995	0.285644	0.307453	0.293288	0.0794346	0.320621	0.451931
chr17_21593383_21593833	1.68659	0.493101	5.34018e-05	0.0274214	2.63077	2.95507	0.895798	0.587321	0.384385	1.13111	0.355798	0.728565	1.04545	1.63231
chr6_27132318_27133530	-0.770796	5.02227	5.35585e-05	0.0274278	22.5719	18.7827	31.8892	35.867	33.7199	38.5567	41.7463	32.0561	36.21	30.179
chr14_77881776_77882474	-1.13249	2.70981	5.39537e-05	0.0275559	4.05393	2.31564	5.06133	7.25197	6.66763	8.20626	7.85588	6.35766	8.52645	6.52222
chr16_65065524_65065870	1.4806	0.334486	5.42966e-05	0.0275827	2.35234	2.12968	1.20738	0.783951	0.761886	0.819741	0.61249	0.829627	0.71192	0.606591
chr20_29743218_29743798	0.952536	1.90127	5.41518e-05	0.0275827	5.92446	5.7897	3.49346	2.44919	2.38337	2.55839	2.79388	3.23509	3.023	4.00181
chr6_6975733_6976389	-1.24427	1.86833	5.46141e-05	0.02767	1.50173	1.82301	5.0978	3.52752	2.95563	4.10139	3.66905	4.63328	3.73317	3.42994
chr6_98927568_98927814	-2.35479	1.10168	5.47942e-05	0.0276874	0.567156	0.303169	1.88217	1.5668	3.04235	2.461	3.91146	2.30426	2.05999	1.19993
chr1_31647202_31647432	1.27435	1.40621	5.51784e-05	0.0278076	5.84136	3.44792	1.38087	1.76368	2.5664	2.25807	1.37287	1.93526	1.57831	2.40021
chr1_93617768_93618083	1.97391	-0.201788	5.59172e-05	0.027884	1.88311	1.57066	0.499117	0.391851	0.192556	0.617908	0.562564	0.264881	0.310877	0.62954
chr7_66384931_66385082	2.18684	-0.349066	5.58901e-05	0.027884	1.59762	1.69292	0.398785	0.490421	0.286344	0.0984199	0.0266075	0.666411	0.315609	0.446058
chr8_92972442_92972914	-1.28589	2.49008	5.55238e-05	0.027884	3.30303	1.61601	5.06854	5.29117	7.99366	4.29614	6.27675	6.75061	6.20025	6.71867
chr15_42159021_42160064	-0.737107	4.06078	5.57671e-05	0.027884	9.58469	12.2353	20.142	16.7571	19.143	16.4013	17.5544	19.7869	15.709	17.3895
chr3_9739328_9739584	1.66035	0.425859	5.61126e-05	0.0279083	3.01485	2.15194	0.589231	0.489195	0.856401	0.715417	0.484744	0.63367	1.1332	1.44788
chr6_105272764_105273199	-1.04333	2.6682	5.64715e-05	0.0280134	3.38587	3.25321	7.57833	7.64452	6.28701	6.76529	8.8132	6.73733	4.73469	6.34664
chr3_110110022_110110750	-1.19734	2.51354	5.7596e-05	0.0283819	2.05984	3.47697	4.46439	6.7624	5.8103	7.69639	6.41807	5.52617	6.928	5.54904
chr8_76707541_76708138	-1.00413	2.90501	5.76624e-05	0.0283819	3.56789	4.62823	9.07506	7.25126	9.99507	8.81948	6.91995	8.783	6.41242	7.22584
chr17_60297549_60298361	-1.12055	2.51734	5.76319e-05	0.0283819	3.1065	2.56281	7.78797	4.89881	7.42429	5.94424	4.47191	7.59748	5.22849	5.99844
chr11_75597704_75597986	-1.27712	1.91957	5.8174e-05	0.0284255	2.07638	1.17331	3.98197	4.70475	4.37898	4.40992	4.22499	4.43857	3.07773	3.15531
chr12_103794644_103795297	-0.819686	4.16903	5.81999e-05	0.0284255	10.8119	11.4174	19.6346	17.0507	23.997	18.7614	19.3052	22.7538	16.0191	17.6461
chr22_24300168_24300442	2.23767	-0.347226	5.80691e-05	0.0284255	1.88431	1.43591	0.192873	0.588815	0.286249	0.410721	0.174513	0.767713	0.0651686	0.258203
chr4_146263727_146264192	-2.40844	1.19213	5.85539e-05	0.0285251	0.373638	0.555067	2.18388	3.33348	2.28613	2.66638	1.27187	4.60064	1.56257	1.83184
chr1_83636913_83637915	-0.786945	4.44666	6.17888e-05	0.0289148	13.0671	14.5107	22.1216	23.3232	28.094	23.8902	24.4066	25.0506	21.3485	19.3129
chr3_104102429_104103083	1.04923	1.5189	6.11275e-05	0.0289148	4.60728	4.65761	2.4941	1.95954	1.81132	2.04773	2.06138	3.3644	1.73362	2.29619
chr4_95095434_95095631	-6.01303	-0.242775	6.14656e-05	0.0289148	0	0	0.795123	0.783955	0.76187	0.715708	1.36509	1.1239	0.37756	0.514044
chr4_95191723_95192015	2.02029	0.14449	6.14053e-05	0.0289148	2.25476	2.53273	1.01098	0.19508	0.476897	0.510947	1.19763	0.74674	0.387473	0.155584
chr4_145679504_145680251	-0.928745	3.30423	6.049e-05	0.0289148	5.16762	6.18654	10.1598	13.2312	7.91006	9.53058	11.6602	11.6495	10.8054	10.2353
chr5_36655227_36655509	-1.68337	1.25169	6.23978e-05	0.0289148	1.04066	0.460022	2.89416	2.84252	2.47581	2.14855	2.75298	2.87041	2.62878	1.46735
chr5_65021497_65022237	-1.0536	3.47218	5.9981e-05	0.0289148	5.35544	6.46712	9.34984	11.5634	12.0008	12.8174	15.3904	16.9595	8.62378	10.4888
chr5_171983558_171983710	2.38259	-0.619955	6.13874e-05	0.0289148	1.31542	1.41036	0.299673	0.195794	0.096684	0.203725	0.645746	0.17815	0.152584	0.264552
chr6_149922661_149923553	-0.906385	3.55349	6.17729e-05	0.0289148	7.24345	6.36743	15.7638	12.1514	12.6674	13.9468	9.02377	16.5772	10.9443	10.8405
chr9_14599223_14599373	2.21684	-0.604011	5.95337e-05	0.0289148	1.22056	1.40545	0.298659	0.195729	0.191303	0.203329	0.41301	0.176686	0.407654	0.2629
chr10_104924073_104924624	-1.12614	3.17569	6.07025e-05	0.0289148	4.22815	4.92247	9.76349	11.6628	6.76804	8.60704	12.7525	14.0024	7.9209	7.92128
chr11_58549651_58550445	-0.871163	3.72608	6.05371e-05	0.0289148	7.51994	8.31047	14.0498	14.2096	16.8544	13.9424	10.623	14.8786	14.7776	14.3914
chr12_103755318_103755686	1.66762	0.404592	6.14803e-05	0.0289148	2.25218	2.9403	0.487211	1.07875	0.667561	0.923747	0.351287	0.829183	1.30384	0.606239
chr13_20981463_20982020	1.29158	0.863146	6.17622e-05	0.0289148	3.29297	2.97738	0.884667	1.27399	1.33237	1.02119	1.31055	1.28967	1.44084	1.51007
chr15_57600864_57601100	1.72882	0.299978	6.20173e-05	0.0289148	3.01811	1.74443	0.900893	0.391175	0.855469	0.612792	0.34391	1.03128	0.970579	0.517572
chr18_3296757_3297759	-0.813815	4.24426	6.23656e-05	0.0289148	9.67542	14.0479	18.6302	21.5597	22.1909	20.6086	22.7657	20.0474	19.0499	18.1734
chr20_12660978_12661279	-2.82676	0.320005	6.1618e-05	0.0289148	0.285423	0.0110603	1.60144	1.66697	1.23776	1.64466	1.17952	1.38753	0.775012	0.589243
chr20_47576619_47577023	-1.31793	1.97909	6.23021e-05	0.0289148	1.59653	1.8276	3.9795	3.62525	4.00038	3.89254	4.64641	4.90741	2.83066	6.04669
chr22_31381872_31382088	2.3799	-0.631711	6.2024e-05	0.0289148	1.50765	1.15112	0.0935768	0.294119	0.379285	0.308209	0.163042	0.476922	0.0692134	0.170474
chrY_10759710_10760498	0.645042	3.99083	6.09321e-05	0.0289148	20.7762	23.8077	13.1488	13.4253	13.5256	15.3821	16.7399	13.6676	13.0961	13.7693
chr4_189845930_189847133	0.792568	2.80894	6.26055e-05	0.0289405	9.68111	11.2625	6.27892	4.99706	5.14496	5.84231	5.43604	5.43593	7.0954	7.17252
chr8_126628631_126628992	-2.1038	1.23095	6.2786e-05	0.0289535	0.274949	0.942722	3.19939	1.46843	2.66517	2.97645	3.54625	2.10619	2.38199	1.83061
chr5_32076805_32077762	-0.816622	3.86218	6.36349e-05	0.0292739	7.70301	10.3959	15.0451	18.8168	13.5277	16.6116	16.3587	15.7989	12.1235	17.0512
chr2_128327207_128327765	1.21924	1.29726	6.38836e-05	0.0293173	4.61142	3.83398	1.6886	2.15669	1.43046	1.84482	1.09655	1.45997	2.41286	2.12989
chr4_184911418_184911626	-6.24554	-0.073127	6.46787e-05	0.0295014	0	0	0.8937	0.685406	0.951746	1.44247	1.76149	0.435855	0.290784	1.06505
chr5_1067474_1068235	-0.980607	3.18708	6.47506e-05	0.0295014	5.55299	4.40443	11.2698	10.8784	7.90881	7.88701	11.9086	12.4099	8.64448	8.18935
chr6_65765936_65766737	-1.00414	3.24596	6.45175e-05	0.0295014	5.45659	4.8151	8.95786	11.1723	11.9018	7.98875	12.9132	10.1573	8.80043	10.0607
chr6_10621243_10621846	-0.960829	3.04561	6.5265e-05	0.0296647	4.41772	4.79014	10.1731	7.83912	9.61749	9.12484	11.0205	8.39609	8.01251	6.94802
chr13_39062594_39062927	1.6889	0.159688	6.55199e-05	0.0297094	2.35446	1.8589	0.491449	0.784376	0.666215	0.822311	0.337357	1.03696	0.467532	0.521149
chr1_167121540_167121979	1.51851	0.57697	6.64465e-05	0.0298023	2.72625	2.82239	0.995406	0.783567	0.952012	1.23354	1.51841	1.11292	0.703957	0.415947
chr5_143534295_143535281	-0.840877	4.14376	6.65449e-05	0.0298023	9.96296	11.684	16.8336	22.2465	20.1912	22.5634	15.2861	21.8253	14.9019	19.0704
chr5_157887034_157887293	2.22969	-0.258587	6.64577e-05	0.0298023	2.36052	1.18259	0.294834	0.490364	0.192113	0.514705	0.429819	0.17116	0.146286	0.730279
chr12_3655350_3655846	-1.03052	2.41362	6.66865e-05	0.0298023	3.10745	2.42674	6.88699	6.46863	4.95434	6.56535	5.00806	5.62883	4.10376	6.0975
chr12_51820401_51821302	1.14325	1.58805	6.59846e-05	0.0298023	5.932	4.1369	1.78104	1.95944	2.00104	2.25416	1.93387	2.01809	2.88635	3.21019
chr16_57107776_57107993	1.6985	0.393217	6.68227e-05	0.0298023	1.68055	3.59552	0.692404	0.685703	0.573053	0.923926	0.612134	0.537708	1.3898	0.792878
chr20_23534610_23535761	1.03605	1.71365	6.64693e-05	0.0298023	6.30956	4.14382	3.09644	2.54795	2.00244	2.6654	2.62447	2.29538	2.79165	2.46664
chr2_9305081_9305521	1.37084	0.891059	6.72686e-05	0.0298721	3.29052	3.38682	0.884604	1.07755	1.5213	0.813792	0.921308	1.67783	1.18998	1.97454
chr6_26188633_26189351	-0.837474	3.66336	6.7451e-05	0.0298721	7.14261	8.30352	12.7503	13.7197	13.1445	17.3371	14.8779	11.34	12.2989	13.5062
chr18_12333842_12334817	-0.826315	3.98775	6.74354e-05	0.0298721	7.69936	12.0649	15.7399	18.9142	16.2882	18.5607	15.1069	21.1914	14.1943	16.9503
chr6_29897493_29898362	1.48252	0.953856	6.82406e-05	0.0301515	5.09507	2.06261	1.80547	0.979317	0.765241	1.33238	1.18336	1.57976	1.52357	1.13907
chr8_64731792_64732285	1.65928	0.440676	6.95449e-05	0.0303418	3.30076	1.8881	1.00007	0.685637	1.23363	0.507553	0.61522	0.730621	1.04805	0.605419
chr11_3588897_3589102	1.90959	-0.203971	6.93279e-05	0.0303418	1.69241	1.69726	0.810016	0.490121	0.381429	0.304746	0.314892	0.559074	0.310278	0.345995
chr11_77928687_77928885	2.25693	-0.367335	6.94298e-05	0.0303418	2.07638	1.17331	0.193234	0.687238	0.286138	0.098671	0.300491	0.270827	0.402598	0.353046
chr14_96071852_96072455	1.43065	0.713424	6.90554e-05	0.0303418	2.53302	3.49669	1.19625	0.979713	1.23643	0.60832	0.773358	1.29941	0.864573	1.70734
chr20_35556064_35556246	1.86547	-0.121552	6.96295e-05	0.0303418	1.97786	1.57446	0.39402	0.490002	0.476054	0.825904	0.446169	0.262293	0.562499	0.343824
chr21_8228432_8229094	0.709112	5.59383	6.903e-05	0.0303418	60.262	81.0046	34.5738	41.0604	43.625	47.0679	47.6286	47.244	44.7861	33.7912
chr19_50479188_50479361	-2.15084	1.10512	7.0659e-05	0.03072	0.468724	0.561823	1.88236	2.45026	1.71698	3.08268	3.64858	1.35037	2.06037	2.20192
chr6_7137666_7137934	-1.62632	1.49687	7.10946e-05	0.0308303	0.651167	1.3707	2.98601	3.03801	2.57298	2.86837	2.11874	3.99799	2.53104	3.91015
chr9_76049386_76049844	-1.66346	1.43415	7.13996e-05	0.0308303	0.844617	0.983488	2.27862	3.7253	2.85664	3.1797	2.38128	3.90776	2.4527	2.1849
chr12_106345817_106346158	-1.0656	2.65444	7.12696e-05	0.0308303	2.72013	3.91383	5.3652	7.25226	5.33698	7.28074	6.02979	8.99632	6.18863	7.78466
chr1_220131675_220131902	2.1132	-0.321991	7.22598e-05	0.0308766	1.59762	1.69292	0.0903896	0.392038	0.192112	0.724031	0.429787	0.268466	0.399811	0.444889
chr2_17291419_17292515	0.937021	2.03941	7.23193e-05	0.0308766	6.86766	5.9462	3.48729	3.03757	2.76391	3.58928	2.54542	3.79564	4.32366	2.89976
chr7_140498121_140498487	1.71888	0.534918	7.22766e-05	0.0308766	3.58231	2.16775	1.10142	1.27512	0.762463	0.610825	1.1283	1.02089	0.130012	0.975293
chr8_84722327_84722688	-1.19998	2.73085	7.19243e-05	0.0308766	2.62621	3.77351	6.06564	6.95764	7.33287	6.45467	11.1961	6.16816	6.4237	7.05843
chr11_1670448_1671193	0.884425	2.66337	7.22976e-05	0.0308766	9.5899	10.0097	5.17789	3.91864	4.1936	6.87775	6.63606	4.03522	5.65138	5.65624
chr8_38837754_38839136	-0.917071	3.79559	7.25769e-05	0.0309171	6.95122	9.27069	15.8493	12.6407	19.2333	12.3991	15.6305	15.5243	13.8891	14.741
chr2_18500360_18500671	-2.15442	0.96543	7.32097e-05	0.030928	0.373638	0.555067	2.0904	1.76346	2.47285	1.73863	2.04681	2.60253	0.999246	2.76178
chr8_108826021_108826332	1.97052	-0.0230534	7.29696e-05	0.030928	2.64322	1.32655	0.393261	0.784879	0.381971	0.200138	0.449261	0.554512	0.646146	0.52981
chr11_65727572_65728133	1.29345	1.00245	7.32537e-05	0.030928	3.95478	2.99609	0.983588	1.96124	1.14435	1.33079	1.19637	1.37951	1.76744	1.41039
chr12_32657496_32657950	-1.48992	1.56355	7.29731e-05	0.030928	1.32071	0.874615	2.67976	2.7434	4.08973	3.48745	3.344	3.8017	2.52732	2.45064
chr3_185318124_185318433	-1.96707	1.28942	7.41103e-05	0.0311281	0.850652	0.45128	2.68873	2.74417	1.90792	1.73432	4.35016	3.44053	2.54282	1.64647
chr3_193978321_193978725	-1.84529	0.979178	7.42192e-05	0.0311281	0.563816	0.568101	1.7851	2.15617	2.09439	2.15291	2.44115	2.12204	2.15183	1.47878
chr6_76551802_76552634	-1.5501	1.93512	7.41696e-05	0.0311281	1.98594	0.764676	4.99154	5.29334	3.24117	4.20266	3.68643	6.52323	2.99437	2.52234
chr7_8164307_8164620	1.9744	0.136463	7.45739e-05	0.0311929	2.73311	1.87166	0.391102	0.391486	1.04209	0.615143	0.954527	0.549857	0.138318	0.52546
chr7_117019978_117020663	-0.898201	3.40208	7.47019e-05	0.0311929	6.58569	5.66486	11.8606	11.956	10.4783	8.29475	12.2526	13.6971	12.1621	10.3169
chr15_59104668_59105778	-0.813731	3.91597	7.62357e-05	0.0317215	8.26849	10.5448	14.7421	18.9146	14.1943	18.049	14.6606	16.9123	17.963	14.1981
chr18_78606101_78607076	0.98302	2.10284	7.63017e-05	0.0317215	6.39038	7.45766	3.18155	3.13555	2.29018	4.51851	2.4159	3.31665	3.90953	4.71306
chr13_66348878_66349688	-0.903309	3.97309	7.66661e-05	0.0318034	7.5128	11.0875	15.5399	14.5026	21.2344	15.9919	14.8196	17.8375	16.9953	18.6415
chr1_14937480_14937950	1.39395	0.803006	7.71707e-05	0.031943	2.24585	4.1685	1.19349	1.37243	0.67006	1.54179	1.17164	1.29418	1.36191	0.866734
chr20_31476455_31476748	1.53898	0.67736	7.73648e-05	0.0319537	3.67584	2.30644	1.60992	0.685196	0.76368	1.12825	0.503723	0.720439	1.37163	1.33838
chr3_32902574_32903648	-0.761947	3.6875	7.80601e-05	0.0319577	8.27534	8.04613	13.7517	14.5039	14.0006	14.0465	15.8771	13.3906	11.8167	12.7919
chr7_69934218_69934941	-0.911374	4.2187	7.79464e-05	0.0319577	8.92313	13.0606	23.8347	22.7362	19.6217	19.7872	12.7157	24.5158	18.0921	21.0185
chr15_38072514_38073368	-0.916745	3.17177	7.77727e-05	0.0319577	5.45659	4.8151	9.26269	9.79982	8.28876	12.415	11.4799	8.10617	9.28973	8.99514
chr16_55372872_55373704	0.996458	3.61606	7.82156e-05	0.0319577	23.4222	16.9702	12.5736	8.32878	10.2855	9.94386	8.25183	6.14102	8.8833	16.057
chrX_15468010_15468451	-2.09134	1.43623	7.76468e-05	0.0319577	0.560952	0.832498	2.5817	2.93997	3.70948	3.38602	3.5925	0.961466	2.2874	3.91294
chr9_23001279_23001449	2.38063	-0.513449	7.8912e-05	0.0321042	1.69599	1.29358	0	0.589128	0.285538	0.307652	0.533119	0.176563	0.151154	0.168881
chr17_73901703_73902449	-1.73147	1.41277	7.87635e-05	0.0321042	0.749637	0.977655	3.80153	3.13642	2.00359	2.97317	3.44988	3.71809	2.04436	1.82299
chr9_132832869_132833163	1.83792	-0.0692408	7.92157e-05	0.0321588	1.97671	1.70936	0.496162	0.686537	0.382004	0.616352	0.69796	0.260968	0.306811	0.62372
chr11_61344950_61345175	2.11053	-0.0741192	7.99087e-05	0.032371	2.54731	1.45921	0.705056	0.588369	0.192765	0.304445	0.0335288	0.557487	0.82102	0.344814
chr1_62298542_62298762	2.13466	-0.402621	8.48236e-05	0.0333611	1.40799	1.68371	0.192908	0.097354	0.286238	0.619987	0.174388	0.368709	0.487636	0.446946
chr2_117571628_117572198	1.51169	0.734663	8.25377e-05	0.0333611	3.8649	2.31116	0.991545	1.07797	1.23633	1.54358	0.507929	0.718186	1.45229	0.963586
chr2_119223002_119223167	2.10696	-0.244522	8.29953e-05	0.0333611	1.69132	1.83202	0.708419	0.391955	0.475171	0.409711	0.556556	0.16984	0.397934	0.0716813
chr4_183430686_183430917	2.06788	-0.364787	8.41737e-05	0.0333611	1.88688	1.1665	0.398635	0.392076	0.380596	0.306088	0.427898	0.367607	0.146844	0.445783
chr5_25911257_25911528	2.11402	-0.358195	8.46097e-05	0.0333611	1.50281	1.68841	0.502387	0.392077	0.380592	0.0983837	0.427839	0.666089	0.146861	0.257405
chr10_38911515_38913379	0.595158	5.04403	8.41926e-05	0.0333611	42.9669	47.7731	28.7034	28.9089	28.005	28.0918	35.3107	35.1436	26.5856	27.0952
chr12_44972881_44973281	-2.47788	0.831425	8.2905e-05	0.0333611	0.571119	0.0205976	1.28015	2.94218	1.71477	1.63679	1.36895	1.07532	2.49211	2.21857
chr15_38414426_38414850	-1.50325	1.42611	8.41072e-05	0.0333611	1.32379	0.60631	3.59826	2.15497	2.85646	3.5939	2.24396	3.04949	2.37175	2.91333
chr15_47742001_47742904	-0.699659	4.67535	8.48517e-05	0.0333611	16.2642	17.8946	25.8105	28.0273	30.4774	26.3492	23.1693	28.0032	26.6763	29.8565
chr16_11257299_11257590	-0.988324	2.99355	8.49865e-05	0.0333611	4.23004	4.51032	7.96503	8.23157	10.0917	9.53786	7.92178	8.86878	9.54771	6.14661
chr17_616921_617365	1.53435	0.663339	8.39272e-05	0.0333611	3.48576	2.4377	0.993389	1.07813	0.858096	0.712789	0.635317	2.08841	0.95184	0.781444
chr17_82973707_82974709	1.06915	1.93759	8.37485e-05	0.0333611	7.34229	5.26406	3.29049	3.72507	2.38337	2.86845	1.57176	4.09394	2.6132	3.36371
chr19_47089492_47089873	1.63506	0.540207	8.36989e-05	0.0333611	3.77462	1.76341	0.894677	0.881955	0.762686	1.54739	0.622959	0.437009	0.958922	0.973622
chr21_46244023_46244375	1.60311	0.38511	8.49144e-05	0.0333611	2.06283	2.93226	0.692029	1.27533	0.761965	0.715548	0.351443	0.829069	0.543686	1.16654
chrX_8036783_8037278	-1.23583	3.00485	8.38453e-05	0.0333611	2.43068	5.2743	7.66223	12.6445	8.38193	9.22816	6.94413	10.6469	8.09434	6.5915
chrX_71650496_71650934	-1.66862	1.55008	8.68989e-05	0.0339714	1.42035	0.4748	3.69334	3.13595	2.76317	3.79767	3.2094	1.80665	4.1666	2.45068
chr3_49749960_49750434	1.21559	1.52877	8.74624e-05	0.0340515	6.31252	3.59354	2.08857	2.54873	1.52684	3.29213	1.52249	1.83144	1.90079	2.39069
chr12_114013997_114014433	-1.39859	1.56325	8.74517e-05	0.0340515	1.12687	1.2665	3.99819	2.74343	2.28908	3.28087	2.66842	4.18408	3.18274	2.72333
chr2_10257043_10257274	1.97047	0.393165	8.80741e-05	0.0342196	3.96479	1.63096	1.21135	0.587655	0.572415	0.0952109	0.728946	1.03194	0.297927	1.17395
chr5_157297871_157298021	2.19571	-0.438976	8.92657e-05	0.0345581	1.59994	1.42391	0.193619	0.687295	0.0971755	0.41121	0.29877	0.271629	0.148669	0.44876
chr17_9210175_9210350	1.89953	-0.170824	8.93093e-05	0.0345581	1.88311	1.57066	0.394896	0.391784	0.664117	0.200706	0.442635	0.756493	0.309545	0.438948
chr16_1433033_1433469	1.43469	0.874187	8.95126e-05	0.0345664	4.4329	2.18724	0.885571	1.5688	0.954066	1.12546	1.04743	1.29176	1.19211	1.69823
chr20_31184802_31186006	0.694325	4.42641	9.00798e-05	0.0346446	28.6738	33.3892	14.0325	20.58	18.6688	21.5363	19.7245	23.0372	16.6614	17.2046
chr2_74561025_74561440	1.65962	0.536727	9.08608e-05	0.0348744	3.1065	2.56281	0.894758	1.17676	1.14012	1.23471	0.219391	1.31314	0.37407	0.694794
chr12_583166_583912	-0.822953	3.53073	9.11658e-05	0.0349209	5.34759	9.09705	13.9606	11.8574	10.6701	11.5827	11.7171	13.9652	12.6322	12.716
chr1_25652205_25652355	1.97404	-0.148669	9.15124e-05	0.0349831	2.26451	1.31479	0.70555	0.391792	0.192698	0.304593	0.316154	0.657362	0.650186	0.345395
chr3_9505966_9506203	1.68033	0.221529	9.28992e-05	0.035442	1.97067	2.5208	0.798944	0.882548	0.383348	0.925874	0.599495	0.543099	1.05811	0.242469
chr10_103250601_103251294	0.953762	1.93225	9.34607e-05	0.0355136	5.92338	6.06567	3.28921	3.13607	3.52082	3.38482	2.52895	3.80484	2.77505	1.99956
chrY_11022794_11023177	0.740514	2.77331	9.34453e-05	0.0355136	9.21105	10.699	5.47382	5.09521	5.42955	6.25508	5.29311	7.13348	6.36786	5.73431
chr10_5446386_5446880	-0.955397	4.28145	9.36812e-05	0.0355263	10.7177	11.4162	15.827	23.52	25.2365	20.5045	25.077	20.8797	21.2823	16.3929
chr2_210248555_210249029	-1.39452	1.5667	9.40564e-05	0.0355571	1.12687	1.2665	2.67995	3.33225	2.95268	3.38417	4.01299	2.75498	3.18242	2.72307
chr4_47032150_47033182	-0.769581	3.84965	9.41367e-05	0.0355571	9.21542	9.03184	17.1496	15.4836	14.9542	18.565	16.2113	14.3092	14.8468	12.1567
chr18_47025224_47025893	0.868287	2.36048	9.44579e-05	0.0356076	7.04707	8.71763	5.29337	4.60635	4.09532	5.33765	3.9657	3.29833	4.04976	3.33198
chr3_50515692_50516942	-0.715513	4.03885	9.5005e-05	0.0356692	10.8136	10.7218	20.7442	15.4828	17.8108	18.5596	19.6915	16.1571	15.3909	16.8578
chr8_53482949_53483374	-1.66872	1.34963	9.4848e-05	0.0356692	0.845985	0.850502	2.58564	3.23483	2.00304	4.11321	2.50262	1.9107	2.86877	2.3713
chr10_37701558_37701906	1.72913	0.225687	9.51845e-05	0.0356692	2.63847	1.86862	0.6963	0.587743	0.0989781	0.926112	0.848932	0.641426	0.803901	0.800198
chr14_105664979_105666803	0.882491	3.25813	9.56993e-05	0.0357044	15.7057	14.1193	10.6848	5.29003	5.62451	6.14309	9.15824	9.15904	8.18619	10.2737
chr17_510288_511266	1.10698	1.85541	9.58422e-05	0.0357044	6.11215	6.06962	2.58397	3.1365	3.89791	2.5599	1.42521	2.95565	2.1273	3.46208
chrX_33974772_33975005	2.46985	-0.585247	9.54725e-05	0.0357044	1.6973	1.15913	0.0935585	0.195797	0.661052	0.308195	0.163122	0.276966	0	0.26464
chr1_176803117_176803424	-1.45164	1.61337	9.77601e-05	0.0360306	1.12687	1.2665	3.89401	3.72463	3.33235	3.27979	3.35281	2.37247	2.11679	3.99197
chr2_96073351_96073767	1.93686	0.283985	9.74129e-05	0.0360306	3.68364	1.35193	0.90336	0.587786	0.383155	0.405718	0.468373	1.33321	0.890069	0.243504
chr3_107283869_107284349	-0.983451	2.77867	9.75998e-05	0.0360306	3.57119	3.94273	6.66784	8.82098	7.52323	7.89588	8.2876	8.32559	5.29281	6.15996
chr4_189380162_189380777	1.31433	1.40177	9.73825e-05	0.0360306	3.56198	6.14172	2.19576	1.1747	1.52571	1.2224	1.37193	2.12806	2.82259	2.67705
chr5_140850389_140850734	1.52623	0.410412	9.78556e-05	0.0360306	2.92237	1.87747	0.896642	0.587373	0.6678	1.13157	0.872005	0.53581	0.878204	1.07078
chr10_33656965_33657819	-1.04673	2.794	9.72128e-05	0.0360306	3.28687	4.07066	6.4659	5.97676	8.18845	5.93897	7.45611	9.07523	6.9848	9.5668
chr11_44789961_44790500	1.08658	1.51953	9.83491e-05	0.0361422	4.98641	4.39197	2.69824	1.76325	2.3792	2.87663	1.79393	1.44789	2.14624	2.38844
chr10_114507443_114507899	-1.17146	2.4441	9.85839e-05	0.0361586	2.34684	2.94415	6.3806	8.23417	4.76492	5.73963	5.57082	6.47332	5.71943	4.02701
chr1_246199740_246200586	1.03396	1.71773	9.91274e-05	0.0362879	5.73983	4.82111	2.385	2.05718	3.51758	2.56185	2.49183	2.67704	2.54445	2.19299
chr1_197179946_197180601	-1.13149	2.41739	0.000100212	0.0363376	2.82362	2.41769	6.18046	5.19339	7.61234	5.63719	4.59431	5.53363	6.20819	4.65726
chr2_94788653_94789182	1.29917	1.04625	0.000100289	0.0363376	3.9531	3.26945	1.08455	1.66644	1.2392	2.16104	1.46141	0.800873	1.26496	1.96302
chr7_1825905_1826335	1.45129	0.842446	0.000100411	0.0363376	3.38587	3.25321	1.19303	1.66713	0.385965	0.814522	1.04433	1.48769	1.78086	1.14306
chr7_76515045_76515287	1.84595	0.0144016	0.000100227	0.0363376	2.35674	1.58836	0.908694	0.784733	0.382295	0.511422	0.579933	0.259282	0.305062	0.621217
chr8_37851469_37851716	-1.18842	1.94989	0.000100365	0.0363376	1.88195	1.70547	4.48656	4.01783	3.9999	5.02902	4.90922	3.20653	3.4018	3.87682
chr16_55302478_55303216	-0.901632	2.89433	0.000100176	0.0363376	4.32585	4.23833	7.86955	9.80119	6.3846	8.82001	7.19608	7.47151	7.62288	8.39211
chr14_99441426_99441907	-1.26402	2.1179	0.000101352	0.0366083	2.26204	1.58507	5.69078	5.39073	3.90706	6.05689	3.57648	4.70685	2.66196	5.58055
chr1_227491645_227491845	2.18493	-0.308026	0.000101627	0.0366382	2.17111	1.17652	0.192425	0.293769	0.568806	0.619593	0.428033	0.269145	0.400611	0.0730895
chr6_169660868_169661137	1.63039	0.157921	0.000102212	0.0367097	2.25976	1.85544	0.800012	0.391294	0.477614	0.405705	0.595984	0.838772	0.889989	0.801245
chr9_95018429_95019232	-0.844349	3.11587	0.00010217	0.0367097	4.60207	5.89637	10.0695	9.01563	8.28789	10.7702	9.6337	10.5457	6.64108	9.44774
chr4_183175780_183176246	-1.71333	1.25145	0.000102935	0.0368149	1.23422	0.193248	3.91186	2.64618	2.57053	1.73497	2.08643	2.39225	2.38174	2.37686
chr5_32002585_32003494	0.913417	2.15349	0.000103213	0.0368149	6.29558	7.59411	4.39365	3.33158	3.7133	3.07055	3.24426	3.21707	2.84242	5.16087
chr7_139540352_139540551	1.97744	-0.284398	0.000103667	0.0368149	1.21533	2.07742	0.603995	0.391929	0.192371	0.513961	0.310262	0.364332	0.228112	0.631753
chr16_1494417_1495200	-0.836508	3.71129	0.000103536	0.0368149	8.93966	6.8093	12.0467	15.1901	14.0962	14.2512	17.4504	14.9734	11.3334	13.5019
chr19_41189434_41189702	1.75451	0.0191958	0.00010276	0.0368149	2.35795	1.45313	0.597284	0.293279	0.571112	0.407004	0.456992	0.648799	0.556877	0.902838
chr20_53141601_53142038	-0.748932	3.66834	0.000103469	0.0368149	7.99154	8.3187	13.9533	13.7197	11.7179	12.6078	14.3081	15.5389	14.6246	12.0809
chr17_47310649_47311225	1.32693	0.943182	0.000105252	0.037308	3.76573	2.99106	1.0872	1.76498	1.04931	1.85119	0.927217	0.996878	1.77184	1.1369
chr15_66102702_66103353	-0.919044	2.81214	0.000105899	0.0374674	3.37824	4.75942	9.081	7.34973	7.61858	7.89529	5.91789	8.41725	6.17792	7.5924
chr4_56633853_56634015	2.00749	-0.378385	0.000107219	0.0376071	1.12145	1.93726	0.39822	0.293743	0.286469	0.619368	0.177086	0.465852	0.39994	0.256803
chr9_83940815_83941153	2.01333	-0.17394	0.000107466	0.0376071	1.21274	2.48264	0.0887639	0.588437	0.475676	0.408879	0.440897	0.361884	0.479908	0.628598
chr10_29535254_29536302	-1.44433	2.10436	0.000107482	0.0376071	1.40493	2.08775	5.69081	6.46999	3.05281	5.95368	5.36031	4.61238	2.74291	3.77522
chr10_38899760_38900306	0.688987	3.74858	0.000106578	0.0376071	20.2192	18.0672	9.65199	10.9753	13.1411	13.7441	11.4167	12.9442	11.5148	10.7591
chr16_29309034_29309397	1.58128	0.481905	0.000106718	0.0376071	1.67992	3.73205	0.485404	1.17679	0.66814	1.13074	0.621538	1.11783	0.791454	0.974431
chr18_13562529_13563081	-0.744858	3.70164	0.00010712	0.0376071	8.65256	8.05211	16.0564	15.1902	12.2889	13.121	11.1858	14.6024	13.7393	15.0188
chr4_154490170_154490430	2.27163	-0.0973757	0.000108014	0.0376545	2.92841	1.19841	0.190715	0.195374	0.286908	0.201169	0.682053	0.560963	0.9117	0.254029
chr9_546021_547276	-0.875587	3.42735	0.000107912	0.0376545	6.01522	6.75825	12.4614	10.5832	13.0455	14.465	10.5598	12.3861	10.4736	8.62077
chr3_51798478_51798908	-3.28988	0.270593	0.000108653	0.037808	0.0929351	0.14075	0.682123	1.4706	1.23743	0.918106	1.3034	2.07206	0.859547	1.14253
chr6_26031707_26032663	-0.905528	3.88684	0.000109402	0.0379991	8.17776	9.1542	11.7392	19.895	14.2892	16.5078	16.2264	16.5412	18.3655	14.1105
chr10_101230028_101230415	1.25283	0.849423	0.000109711	0.0380369	2.91298	3.23777	1.80614	0.979352	1.42682	1.43652	1.05157	0.807158	1.19016	1.41741
chr12_92416287_92416944	-1.03362	2.75871	0.00011033	0.0381819	2.62187	4.73228	6.36693	6.2711	7.99786	7.27835	6.46952	9.26738	6.50372	7.95491
chr12_124438416_124439478	0.796468	3.1877	0.000111478	0.0385089	12.8787	14.5085	10.5873	6.36885	5.62406	5.8351	7.60894	9.16354	7.94831	9.29179
chr1_55586808_55587036	1.67949	0.318137	0.000111798	0.0385493	3.11387	1.61115	0.694191	0.980681	0.855653	0.612529	0.605582	0.931554	0.88445	0.240759
chr5_3890388_3891027	1.40746	0.631907	0.000112335	0.0385946	2.72625	2.82239	0.993016	0.783402	1.33023	0.920304	0.503943	1.59665	1.11898	0.873394
chr22_12170979_12171220	0.638645	3.96324	0.000112327	0.0385946	21.5317	21.9935	16.3574	12.9352	13.9056	15.0744	14.174	11.2452	11.8963	15.2867
chr5_846612_847198	1.00321	2.18942	0.000113114	0.0386837	7.33388	7.47584	5.91371	2.3504	2.76514	4.41318	2.56363	3.31127	4.14819	3.79794
chr12_132124645_132125036	1.5401	0.368709	0.000113205	0.0386837	2.35037	2.40078	1.00062	0.587433	0.667583	1.44503	0.483937	0.731421	0.964418	0.513523
chr18_13430015_13430200	2.14108	-0.211943	0.000112877	0.0386837	1.5945	2.09734	0.293576	0.490237	0.0976932	0.932538	0.435508	0.169341	0.568221	0.254657
chr16_19679643_19680190	-0.794996	3.41706	0.000113492	0.0387121	5.82372	7.5839	10.2556	10.8774	11.8093	12.614	11.2627	13.323	10.5557	10.4953
chr17_21756983_21757343	1.91902	0.201777	0.000113962	0.0388025	3.11387	1.61115	0.801736	0.882785	0.760152	0.927309	0.463577	0.743404	0	0.429743
chr3_17818002_17818276	1.99243	-0.02648	0.000114673	0.0388983	2.54731	1.45921	1.01482	0.391663	0.287552	0.0969273	0.321804	0.851776	0.476041	0.529984
chr19_19489866_19490713	-1.0447	2.88484	0.000114563	0.0388983	2.80936	5.15161	8.27153	7.9378	8.09486	8.92289	8.73631	10.2868	5.5278	6.24232
chrX_81925390_81925853	1.63683	0.554523	0.000114857	0.0388983	3.48776	2.1653	0.484826	1.07844	0.857195	1.86006	0.493204	1.11611	0.539336	0.786843
chr13_31952893_31953463	-0.977203	2.44134	0.000115102	0.0389119	2.72377	3.23103	6.78503	5.87999	5.04953	6.77105	5.56607	4.78006	5.07335	6.36587
chr18_50129981_50130171	2.37654	-0.280844	0.000115576	0.0390027	2.45521	1.18546	0.192887	0.588817	0.00173794	0.306335	0.302051	0.0767584	0.573726	0.637325
chr10_122474461_122474784	-1.83718	0.832143	0.000115993	0.039005	0.565418	0.435886	1.78983	2.35303	1.52527	1.63721	1.76173	2.42103	1.74717	1.39422
chr11_117588254_117588908	-0.859799	3.27969	0.000115816	0.039005	6.49431	4.97355	9.05746	9.89745	11.2368	11.8974	7.97847	11.3718	10.5672	11.1314
chr2_90291251_90291586	1.23381	1.63533	0.000116674	0.0390843	4.12607	6.98739	1.47623	3.23564	1.5276	1.52969	2.73241	3.16694	2.05961	2.75011
chr8_47724102_47724961	0.974213	1.65047	0.000116859	0.0390843	4.69928	5.21012	2.48834	2.54809	2.2862	1.94201	1.81484	3.06344	2.54781	3.01788
chr15_78360330_78360944	-0.659145	4.10628	0.000117052	0.0390843	12.0374	11.2936	19.1386	19.0117	19.0486	17.0169	18.423	19.5037	16.2656	18.0977
chrY_10938922_10939136	0.946168	1.87592	0.00011699	0.0390843	6.02057	5.37795	3.39296	2.44925	3.04648	2.76547	3.05857	3.04608	3.51733	2.1833
chr6_61809087_61809344	-2.66018	0.499598	0.000118245	0.0394133	0.380709	0.0143905	0.779519	1.76469	1.4282	1.74563	1.97543	0.705766	1.18241	1.96374
chr7_1272105_1272541	1.25156	2.07117	0.000119166	0.0396289	6.57536	8.70828	5.41918	1.95839	1.81501	3.48731	3.34529	1.61741	3.01774	4.81566
chr21_9011472_9011929	1.00185	2.11146	0.000119309	0.0396289	7.7162	6.09894	2.67565	2.93929	3.99678	3.69156	4.84853	3.88663	2.43873	3.16854
chr5_173168442_173169045	-0.960377	2.64361	0.00011953	0.039633	3.3843	3.52644	5.96953	5.58499	6.09661	7.28123	7.41618	8.62191	6.67517	5.81074
chr7_5728778_5729193	-1.47603	2.16683	0.00011983	0.0396632	1.59549	1.9624	5.08158	4.60562	3.71791	3.2705	5.78692	3.28773	6.47447	6.65884
chr2_1221098_1221480	1.48095	0.836113	0.000120576	0.039838	3.19518	3.52038	0.682613	1.17596	0.670072	0.918385	1.04286	1.0033	1.69768	2.16737
chr2_39356658_39357317	-1.0838	2.46055	0.000120777	0.039838	2.34449	3.35273	5.67487	7.25316	5.42967	5.4303	5.43377	7.98135	4.74761	5.28397
chr20_47543064_47543371	1.82042	0.0494808	0.000121488	0.040003	2.54731	1.45921	0.391348	0.588047	0.288001	0.61529	0.58304	0.550387	0.983295	0.432506
chr10_70096483_70097180	-0.944719	2.67041	0.000121807	0.040026	4.14468	2.86421	6.77344	7.05607	6.57183	7.28058	4.77347	7.67821	6.59209	7.60434
chr17_80446921_80447071	2.00617	-0.359118	0.000121979	0.040026	1.50393	1.55393	0.294824	0.195481	0.380725	0.724018	0.429865	0.268436	0.229976	0.444853
chr1_71019169_71019721	-1.04212	3.30233	0.000122201	0.0400298	5.64542	4.81914	9.85825	11.5642	12.6633	7.98771	8.55319	14.83	11.2866	8.71679
chr10_41910643_41911074	0.614418	4.03695	0.000123143	0.0400881	21.058	24.3699	12.8458	14.2094	14.953	14.2499	15.3345	15.9944	12.8512	16.6154
chr12_108543392_108543811	1.88148	0.109902	0.000123223	0.0400881	1.68483	2.77887	0.596448	0.587985	0.853988	0.823566	0.956967	0.451239	0.22001	0.246329
chr17_29048459_29049104	-0.904279	3.09014	0.000122899	0.0400881	5.45926	4.26497	10.8742	6.76036	9.42808	10.0502	10.8928	8.20574	8.65318	8.37574
chr19_3444419_3445178	0.850334	2.34646	0.000123068	0.0400881	6.95313	8.57715	4.38381	2.93853	3.90549	4.51189	3.27892	5.28687	3.96907	5.50318
chr17_79591771_79592425	1.18904	1.53407	0.000123442	0.0400905	5.26839	4.67336	3.10691	1.37068	1.52696	3.08438	2.32132	1.35348	1.73517	2.94027
chr10_36524792_36525322	-1.65361	1.5644	0.000123849	0.040154	1.13088	0.865708	2.67936	3.13591	2.6685	2.76374	5.21752	4.18209	1.87398	3.08521
chr5_6585249_6585433	1.9833	-0.306286	0.000124809	0.0403964	1.50281	1.68841	0.294019	0.490282	0.192287	0.723417	0.308757	0.169982	0.398134	0.53779
chr12_131246041_131246348	1.77563	0.345938	0.0001254	0.0405188	3.3976	1.61833	0.797283	0.391149	0.572589	0.301209	0.731915	0.931891	1.39535	0.609842
chr17_79409995_79410192	2.03067	-0.393972	0.000125671	0.0405375	1.21727	1.80813	0.606384	0.490409	0.192018	0.201998	0.427829	0.171802	0.315403	0.445816
chr10_122213808_122214145	-1.29355	1.63933	0.000126827	0.0408409	1.50765	1.15112	3.79195	3.13575	3.23774	3.48621	2.27103	3.51122	3.58705	3.17281
chr2_240604088_240604733	-0.938685	3.11925	0.000127143	0.0408733	5.36415	4.40042	13.7867	7.83887	6.86234	10.2552	9.2159	10.3568	9.1333	7.9264
chr16_87394547_87394747	-1.42148	1.6052	0.00012814	0.0411243	0.743072	1.77882	3.79327	3.5284	2.47908	2.97004	2.94553	3.4182	3.34352	3.26557
chr10_132250009_132250222	1.5252	0.304006	0.00012879	0.0412631	2.44806	1.99767	0.899022	0.48929	0.572862	0.924375	0.480065	0.733645	0.629389	1.35768
chr7_30434030_30434516	-1.12877	2.64227	0.00012935	0.0413032	3.10298	3.10775	6.472	7.05611	4.76696	6.97175	7.69804	10.7864	5.13917	5.54056
chr18_949361_949783	1.39841	0.483416	0.000129174	0.0413032	2.82666	2.01031	1.40854	0.783652	0.857295	0.921927	0.754753	1.01761	0.957494	0.601114
chr1_89149283_89149595	-1.37164	1.70134	0.00013212	0.0414793	1.60385	1.02088	3.48494	4.11685	3.14374	3.58812	3.77403	4.93334	2.357	2.44388
chr2_94192834_94193473	1.24809	1.34898	0.000133078	0.0414793	4.89407	3.97783	1.28045	2.05838	2.66035	2.05154	1.76407	0.980555	1.58076	2.31145
chr3_69249820_69250424	-1.04755	2.1757	0.000131596	0.0414793	2.0645	2.66058	5.89092	4.11522	3.71762	5.64311	4.82091	5.08205	4.60646	4.58433
chr5_3284389_3284568	1.91163	-0.204695	0.000131313	0.0414793	1.69241	1.69726	0.190092	0.391822	0.56983	0.408903	0.31485	0.658278	0.651083	0.252831
chr5_93188792_93190088	-1.01539	3.603	0.000132104	0.0414793	5.72934	7.58177	10.8481	13.1316	11.8125	11.6833	17.4179	19.2788	11.18	10.8362
chr5_99404658_99405190	-1.02417	2.2562	0.000133394	0.0414793	2.92129	2.01323	5.28101	5.09593	5.23707	4.09426	4.28654	5.92543	5.33091	5.20947
chr6_88311513_88311897	1.93969	-0.0325223	0.000132971	0.0414793	1.30593	2.759	0.39286	0.4899	0.570637	0.407705	0.4509	0.850422	0.730635	0.157642
chr6_90807658_90808746	-1.34103	2.09465	0.000130623	0.0414793	2.26451	1.31479	5.08543	5.29269	4.28644	3.9935	3.84922	7.26506	4.20408	2.96569
chr6_106086022_106086561	-1.05136	2.48412	0.000131048	0.0414793	2.53376	3.36026	5.06974	6.27214	7.13879	5.2238	5.43806	6.47085	5.87907	6.09167
chr6_169624124_169624365	1.66741	0.372432	0.000133127	0.0414793	2.82561	2.14605	0.487832	0.882267	0.761733	0.715938	0.349208	1.71741	0.712885	0.51474
chr7_49789035_49789341	1.50716	0.631228	0.000130561	0.0414793	2.82001	2.96187	1.30202	1.37294	1.04685	0.712946	0.226282	1.50066	0.868773	0.874638
chr11_68313691_68314075	-1.36855	1.46129	0.000133279	0.0414793	1.32071	0.874615	2.88653	3.43079	2.76199	2.24908	2.92041	2.76178	3.19051	2.82063
chr14_19799916_19801511	0.727716	2.99124	0.000130639	0.0414793	10.4322	12.6654	7.67886	7.05602	6.47701	6.14721	6.31236	6.83107	8.0464	6.07727
chr14_63663819_63664148	1.76939	-0.166466	0.000131089	0.0414793	1.4059	1.95292	0.600637	0.391719	0.476041	0.408278	0.445988	0.655149	0.562595	0.250995
chr15_21111872_21112713	1.10091	2.5162	0.000133307	0.0414793	6.66002	13.1591	3.67312	5.39092	2.2929	3.78768	3.56949	6.0357	5.1826	6.21796
chr21_42848917_42849075	1.67113	0.0651328	0.000131813	0.0414793	2.26204	1.58507	0.802414	0.587941	0.665746	0.406473	0.461659	0.843229	0.639218	0.337807
chr2_221178105_221178633	-0.738973	3.45664	0.000133745	0.0414798	6.95744	7.19206	11.1567	12.9363	9.81321	11.7903	10.5628	13.1326	11.7571	12.2774
chr9_106072014_106072990	-1.04735	3.2181	0.000134051	0.0414798	4.22477	5.74821	9.76188	13.2316	9.90543	10.1495	6.55369	13.8108	8.481	8.99071
chr21_45113311_45113886	-0.983503	3.09839	0.000133852	0.0414798	3.94189	5.60224	7.96058	11.4672	7.81265	9.84395	9.21138	11.2019	6.15905	10.5217
chr4_6840032_6840902	-0.77374	3.93118	0.000134417	0.0415043	9.11779	10.2805	17.4454	19.6008	14.3847	16.3015	15.0918	20.3598	14.9996	12.9519
chr8_90097610_90098045	1.49633	0.625671	0.000135178	0.0415043	3.58336	2.03153	0.584776	1.17645	0.952352	0.609326	1.27387	1.01303	1.12113	1.154
chr10_47023727_47024231	1.26061	1.55905	0.000134931	0.0415043	6.12009	4.27801	1.17443	2.54869	1.81105	3.2918	2.32102	1.16336	2.14755	2.75674
chr16_22540540_22540964	1.3188	1.01854	0.000135222	0.0415043	3.76325	3.40099	1.3916	1.66653	1.61703	2.16165	0.667077	1.28254	1.59983	0.858263
chr18_4789622_4789947	1.80895	0.244044	0.000135034	0.0415043	2.73203	2.00729	0.696776	1.07925	0.572012	0.822064	1.21639	0.350336	0.299826	0.335142
chr1_84847248_84848224	-0.75706	4.38356	0.000135616	0.0415579	12.3131	14.6413	19.4244	19.9907	22.1932	23.1731	21.083	21.8957	26.9476	24.0253
chr1_111991402_111991705	-1.08828	2.63006	0.000136243	0.0416828	2.62621	3.77351	8.18457	5.48692	5.33675	7.0752	8.10927	4.5803	6.91789	7.6968
chr12_92785130_92785521	-0.838116	3.85944	0.000136602	0.0417213	9.59591	7.92722	17.1485	16.0717	13.0522	13.6311	21.4858	14.8668	14.2045	14.9142
chr21_13372739_13373325	1.36585	0.733822	0.000136808	0.0417213	2.34306	3.62561	0.990255	1.56909	1.04786	0.711596	1.29272	1.39469	1.19739	0.776844
chr8_2371094_2371769	1.0948	1.54317	0.000137746	0.0418731	5.27041	4.26093	1.78188	2.05768	2.85256	1.73713	2.7233	2.40283	2.22748	1.92987
chr8_48117098_48117395	1.62964	0.0973497	0.000137698	0.0418731	2.07033	1.84817	0.904758	0.587871	0.571703	0.927111	0.464673	0.742741	0.384767	0.429277
chr2_151756380_151757163	-0.8449	3.08096	0.000138483	0.0420299	4.69814	5.48547	10.5738	9.80028	8.85762	8.40391	9.90535	7.64546	8.41323	8.55602
chr19_15760106_15760436	1.78795	0.17294	0.000138815	0.0420634	3.02172	1.33681	0.801241	0.981057	0.571726	0.718395	0.591976	0.644315	0.218357	0.52222
chr13_41668109_41668525	-0.884496	2.86776	0.00013911	0.0420767	4.70664	3.6991	8.37367	7.15337	8.66435	8.20286	7.19008	7.66129	5.85179	9.29136
chr17_66727912_66728495	-0.963868	2.86488	0.000139302	0.0420767	3.66303	4.49393	8.67523	6.27076	9.23434	7.89387	6.20942	8.41175	8.4318	7.13959
chr4_1569161_1569412	1.48184	0.2995	0.00014108	0.0425369	2.35338	1.99425	0.795852	0.882285	0.856008	0.820119	0.609818	1.12555	0.713228	0.33079
chr8_135690227_135690872	1.52035	0.944426	0.000141273	0.0425369	5.28494	1.92846	1.80648	1.7652	0.859695	0.81392	1.30933	1.38714	0.940704	1.23272
chr11_108853696_108854226	-1.345	1.43601	0.000141578	0.0425613	1.41709	0.744543	3.09055	2.94012	2.3827	2.66295	2.78169	2.95422	3.2748	2.54935
chr22_42510939_42511232	1.41467	0.315721	0.000142118	0.0426559	2.06725	2.25389	0.692253	0.980488	0.573089	0.715656	0.867078	0.731884	0.711821	1.07324
chr7_143985924_143986368	-2.19378	0.600717	0.0001428	0.0427932	0.571119	0.0205976	1.49055	1.27343	1.61801	1.84801	1.86043	1.66292	1.84347	0.763326
chr4_33427699_33428130	-2.1227	0.724881	0.000143508	0.042835	0.666253	0.0234968	1.58885	1.46952	2.1864	1.84596	1.74868	2.04147	1.83567	0.850316
chr12_90836459_90837129	-0.93505	4.19104	0.000143616	0.042835	10.815	10.1655	19.3325	22.3442	20.6679	13.214	22.4669	27.1255	16.5757	17.4655
chr20_29319980_29320233	1.96696	-0.312633	0.00014361	0.042835	1.69474	1.42807	0.294053	0.293677	0.569238	0.409783	0.179647	0.365183	0.655423	0.255427
chr3_55903675_55904173	-0.765816	3.22995	0.000144159	0.0429295	6.68305	4.97695	10.2646	10.486	10.0953	10.6644	9.52025	10.5353	8.56262	9.79615
chr1_12618989_12619351	0.825519	2.35174	0.000145173	0.0429408	7.42688	7.89303	4.68647	4.21388	3.90564	5.33757	3.00579	4.62231	3.15489	5.23022
chr1_20205713_20205877	2.2069	-0.656644	0.000145152	0.0429408	1.31793	1.14239	0.299235	0.0975261	0.379435	0.203554	0.164501	0.276108	0.322599	0.263839
chr7_72570651_72571227	1.40774	0.539995	0.000145327	0.0429408	2.25218	2.9403	0.687786	0.881794	1.14079	1.54599	0.887859	0.917769	0.871194	0.691703
chr13_80737321_80737903	-1.17543	2.76502	0.000145147	0.0429408	3.10061	3.51724	7.97521	7.93826	4.86316	5.42455	8.56754	11.9926	6.82469	5.89088
chr15_85840208_85840922	-0.813437	3.62463	0.000145108	0.0429408	6.85918	8.43668	10.9484	12.8375	14.7603	11.9918	13.7295	13.9558	13.6659	13.4208
chr7_30925944_30926794	-0.754709	3.79185	0.000145576	0.0429478	7.41975	10.5296	16.0511	14.3074	11.6243	13.6329	15.3388	15.6199	14.8527	17.1484
chr3_52391828_52392016	2.28593	-0.315012	0.0001461	0.0430354	1.69132	1.83202	0.295661	0.588803	0.191937	0.934354	0.426119	0.0766161	0.231284	0.0735474
chr20_32406600_32406958	1.11098	1.00293	0.000146714	0.0431493	3.10137	3.38067	1.39017	1.37176	1.61748	1.74516	1.33349	1.56967	1.1811	1.59197
chr5_129063133_129064194	-1.12212	2.61376	0.000147248	0.0431541	2.34171	3.89887	5.86956	6.07544	7.99556	5.94228	5.18587	8.52949	7.16188	5.72211
chr10_7298246_7298805	1.31271	1.14861	0.000147412	0.0431541	4.90048	2.8811	1.18416	1.46978	1.8072	2.15926	1.47314	2.33946	1.01237	1.12828
chr20_50602508_50602862	1.76965	0.154077	0.000147283	0.0431541	2.92711	1.33437	0.904809	0.48961	0.665987	1.03156	0.335049	0.546614	0.553063	0.429334
chr12_129817694_129818656	1.01922	1.88597	0.00014797	0.0431699	6.96676	4.84396	3.59661	2.84185	2.09868	2.04234	3.32374	4.09727	2.28787	3.18416
chr14_76367703_76367908	1.91374	-0.072641	0.000147917	0.0431699	2.07144	1.71311	0.703628	0.195223	0.570401	0.200255	0.695556	0.753131	0.223873	0.624745
chr16_81882155_81882305	2.11695	-0.561785	0.000148147	0.0431699	1.12454	1.53429	0.401416	0.49065	0.191512	0.307224	0.168972	0.273373	0.149973	0.355803
chr9_134182472_134183163	0.712447	3.3029	0.000148594	0.0432337	11.8382	16.8685	10.7794	9.21224	6.29072	8.61146	7.35901	9.80667	7.77525	9.00982
chr4_158729879_158730322	-1.39819	1.9015	0.000148944	0.0432692	1.50393	1.55393	4.89279	4.41043	2.48161	4.71997	4.76584	3.01938	4.79016	3.06564
chr12_95956399_95956800	1.86419	0.216211	0.000149592	0.0433914	2.82775	1.87461	0.800598	0.686098	0.477499	0.926724	0.0441374	1.33459	0.467733	0.335862
chr2_140121874_140122291	1.58869	0.174603	0.000151477	0.0438042	2.35558	1.72361	0.696284	0.980889	0.477736	0.717583	0.598027	0.446472	0.80387	0.612937
chr15_34039562_34039891	-2.24787	0.991722	0.000151337	0.0438042	0.664183	0.172915	1.88577	2.35243	3.22991	3.08518	2.1838	1.54573	0.753573	1.84247
chrY_10999769_11000042	0.663786	4.77536	0.000151711	0.0438052	34.5951	43.5244	18.5198	25.6756	24.8595	24.7106	23.7015	29.7875	24.7776	21.8836
chr1_22895329_22895873	-0.863309	3.35732	0.000152827	0.0438128	6.01724	6.20571	11.5623	8.52445	10.8578	9.42678	10.401	10.8972	13.0515	13.0002
chr11_3137911_3138108	1.77592	0.137503	0.000152764	0.0438128	1.49462	2.90502	0.595009	0.882754	0.0987723	0.614229	0.716898	0.546565	0.807404	0.709594
chr13_99207516_99207783	2.0381	-0.00898476	0.000152454	0.0438128	1.39991	2.89996	0.599484	0.588223	0.193046	0.512034	0.820174	0.950664	0.391012	0.0679525
chr22_20536627_20537353	-0.781278	3.72798	0.000152433	0.0438128	8.93679	7.64052	15.9543	15.2881	14.9523	16.1015	12.0477	12.4545	11.0124	15.9069
chr22_36395883_36396553	-1.08207	2.40606	0.00015289	0.0438128	2.91824	2.42079	4.77039	5.68389	4.95432	6.66852	7.35355	7.32643	4.42742	4.47847
chr1_51847357_51847649	1.80963	-0.0203621	0.000153893	0.0440193	1.40226	2.49318	0.598143	0.195135	0.287838	0.615722	0.703517	0.749202	0.728662	0.433819
chr13_112032637_112032787	1.96082	-0.212475	0.000154074	0.0440193	1.5007	1.95775	0.706579	0.293576	0.475556	0.617903	0.439242	0.264869	0.0620455	0.629521
chr3_195155180_195155546	-1.15934	2.69165	0.00015452	0.0440535	3.19756	3.11081	6.26849	6.56551	6.66739	5.94063	8.26818	4.85779	9.90381	7.06191
chr4_39771339_39771605	2.03058	-0.179558	0.000154668	0.0440535	2.36052	1.18259	0.706693	0.490161	0.286999	0.722528	0.183373	0.168264	0.310994	0.535006
chr8_35257176_35257453	1.97183	-0.245639	0.00015489	0.0440535	1.31013	2.08269	0.293171	0.391888	0.286912	0.827453	0.437357	0.168755	0.396408	0.5358
chr6_53718730_53719202	-2.41881	0.784603	0.000155208	0.044078	0.473871	0.164108	1.2814	1.46936	1.43046	1.1198	3.44246	1.26838	1.8313	2.5908
chr1_115771624_115772232	0.663955	3.658	0.000156883	0.0442134	17.2052	18.4622	10.8592	11.662	11.6186	13.8495	9.41348	9.86804	9.35424	12.284
chr9_12718404_12719052	-0.969285	2.51159	0.00015699	0.0442134	2.9122	3.37421	6.479	7.35105	6.37965	6.97542	5.16427	5.62194	5.06833	5.46085
chr12_128864693_128865226	1.38848	0.745378	0.000157081	0.0442134	3.48576	2.4377	0.480429	1.27434	1.33115	1.23073	1.16478	1.4922	1.02999	0.961442
chr14_72810210_72810382	1.90404	-0.403017	0.000156705	0.0442134	1.41028	1.41507	0.294881	0.293742	0.474853	0.201841	0.305468	0.4658	0.399893	0.444975
chr17_79050770_79050985	1.48676	0.263043	0.000156128	0.0442134	2.35446	1.8589	0.488615	0.587562	0.950055	0.716395	0.734157	0.930704	0.714609	0.795492
chr19_55115201_55115703	1.4546	0.564668	0.000156703	0.0442134	2.44149	2.94789	0.789927	0.587112	1.51816	1.33747	0.630275	1.0147	0.954703	0.783874
chr3_134084811_134085063	1.9376	-0.108496	0.000158276	0.0443528	2.45521	1.18546	0.497586	0.195269	0.570144	0.512705	0.691423	0.360274	0.563304	0.34443
chr21_43818410_43818714	1.94594	0.132014	0.000158156	0.0443528	3.02047	1.47275	0.907005	0.489731	0.193461	0.0962505	0.832872	0.647777	0.725862	0.712921
chrX_137400791_137401443	-1.09431	3.43302	0.000157868	0.0443528	4.31494	6.9928	10.7549	13.5246	15.0424	10.4531	8.57867	15.468	11.1936	8.9756
chr8_100395218_100396553	-0.998016	2.92876	0.000159155	0.0443808	2.80738	5.70201	8.26964	7.05505	6.76518	7.58353	8.46656	11.1276	8.26425	8.11973
chr17_40597700_40597947	1.99693	0.0372975	0.00015931	0.0443808	2.54493	1.73004	0.495625	0.391609	0.853189	1.03407	0.700445	0.260258	0.140088	0.341633
chr22_33304110_33304396	1.54986	0.422821	0.00015919	0.0443808	2.44411	2.54011	0.793616	0.68559	0.85664	0.611128	0.61743	0.729523	1.64086	0.604477
chr5_95856490_95857425	-0.595132	4.30494	0.000160048	0.0445135	13.1606	14.9302	21.9304	19.7951	20.574	21.0187	20.4816	21.2538	20.0059	22.2582
chr10_129935613_129935949	1.56549	0.603628	0.000160255	0.0445135	3.77351	1.89979	0.995219	0.783554	0.479582	1.12934	0.759578	0.723524	0.955015	1.81149
chr2_218332369_218333141	0.957925	1.76163	0.000161134	0.0446315	5.26532	5.36157	2.68718	2.05701	3.04508	3.28497	1.82911	3.53275	2.37593	2.73574
chr17_21697181_21697946	0.923171	1.93448	0.00016115	0.0446315	6.49308	5.24926	3.99897	3.03789	2.00448	2.86771	3.07035	3.13677	2.69243	3.99808
chr16_88779505_88780092	1.2063	1.50666	0.000162146	0.0447768	4.88938	4.93964	2.08924	1.66522	1.5267	2.35953	3.88147	2.11991	1.57228	1.84244
chr19_43372608_43373125	1.29534	0.819436	0.000162011	0.0447768	3.00839	3.10462	1.60231	1.27409	0.670287	1.74909	0.916995	1.29186	1.44325	0.865048
chr9_132823334_132824055	1.16361	1.22365	0.00016264	0.044848	4.80603	2.87915	1.69035	1.56767	1.61923	2.26072	1.75089	2.13696	1.58581	1.21467
chr5_181184025_181184474	-1.00399	2.86548	0.000163137	0.0448549	5.09117	2.61082	7.26712	8.03595	8.47455	9.12937	6.632	5.97295	7.78554	9.29019
chr8_124276946_124277209	2.16487	-0.350413	0.000162958	0.0448549	1.11964	2.20681	0.398645	0.293772	0.568792	0.41045	0.303989	0.171793	0.0646574	0.635995
chr5_1352592_1352876	1.61337	0.219854	0.000163852	0.0449214	2.54493	1.73004	0.798581	0.784229	0.855242	0.509112	0.341906	0.445429	0.717762	0.986617
chr10_122038457_122038811	-3.1965	0.210455	0.000163625	0.0449214	0	0.261697	0.785337	1.47077	0.575231	1.75051	1.16743	1.29614	1.02894	1.14556
chr8_48148267_48148524	1.58071	0.349014	0.000164738	0.0449697	2.9235	1.74173	0.692868	0.882269	0.572942	0.820034	1.11433	1.22359	0.461402	0.514777
chr8_83610863_83611645	1.24778	1.30233	0.000164582	0.0449697	5.08601	3.43323	2.81237	1.76393	2.09256	1.53401	1.75767	2.13368	0.841638	1.48716
chr11_75639708_75640282	-0.85676	3.13962	0.000164408	0.0449697	5.93061	4.41202	7.95932	8.8194	9.23869	9.32864	12.0293	10.0746	8.56896	9.44527
chr10_62015848_62016398	-0.735841	3.43331	0.000165173	0.0450236	7.43213	6.3707	11.1578	12.6423	11.4292	11.3794	11.5487	11.6394	9.51117	12.6366
chr10_125060010_125060369	-0.980647	2.46347	0.000166286	0.0452622	3.00922	2.96831	5.47363	5.19328	4.76494	7.49218	6.5393	7.22732	5.71928	4.74516
chr4_168923758_168924097	-1.56456	1.18513	0.000167278	0.045467	0.558466	1.09765	2.69402	2.45011	2.00152	2.04632	2.4737	2.97229	1.89325	2.47331
chr7_155407985_155408182	1.83881	-0.0256628	0.000167623	0.0454956	1.3067	2.62342	0.495092	0.391572	0.570854	0.51152	0.193307	0.454078	0.643648	0.905064
chr1_41528226_41528420	1.54968	0.411944	0.000169107	0.0456142	3.20846	1.61362	1.10295	0.489173	0.667736	1.02753	1.12211	0.925583	0.62642	0.697985
chr3_4711242_4711902	-0.906522	2.78547	0.000169236	0.0456142	3.94927	3.95382	8.7806	9.11523	7.04827	6.6601	6.61275	8.23181	5.61531	6.87712
chr9_40768290_40769116	1.14372	1.16573	0.000169479	0.0456142	3.85699	3.54042	1.2841	1.76419	1.90246	1.63906	1.48249	2.23707	1.00944	1.9523
chr10_50577559_50578356	-0.891777	3.23063	0.00016998	0.0456142	6.02303	4.82682	9.36047	10.2899	11.7113	8.0921	11.7785	11.4699	8.24003	9.61619
chr17_17300724_17301488	-0.771525	3.7766	0.000169444	0.0456142	9.21833	8.06058	14.4485	15.3859	15.1433	17.2309	12.2007	13.0102	15.9757	13.6754
chr17_66858309_66859278	-0.813271	3.98745	0.000169861	0.0456142	9.1171	10.5585	17.2418	20.0906	17.9053	15.5808	20.1067	18.2097	12.5148	14.9932
chr21_17994309_17994841	1.3114	0.727733	0.000168622	0.0456142	3.01098	2.69592	1.29741	0.881399	0.858936	0.711496	0.908092	1.19956	1.61684	1.51781
chr21_28792888_28793315	-2.35459	0.748839	0.000169673	0.0456142	0.473871	0.164108	1.1807	2.05861	1.80855	2.26039	1.09278	2.90941	1.50207	1.12257
chr6_167493055_167493727	1.05539	1.71357	0.000170356	0.0456288	4.98035	5.76818	3.60549	1.66464	3.04413	2.35512	2.75633	1.91457	1.97007	3.1064
chr10_11224765_11225555	-0.860732	3.88803	0.000170515	0.0456288	9.59547	8.06592	12.6403	16.6598	15.716	14.4525	20.5015	14.4915	16.5237	16.4248
chr5_84131235_84131693	-1.1748	2.69509	0.000171566	0.0457168	2.81684	3.50735	5.76551	9.21366	6.85739	8.4127	4.07792	6.26481	6.83061	8.49827
chr22_49137355_49137510	2.35617	-0.586013	0.00017134	0.0457168	1.60248	1.15521	0.195716	0	0.285383	0.727268	0.289525	0.0805951	0.236815	0.263763
chr22_49930776_49931361	-0.825153	3.23371	0.000171208	0.0457168	6.21055	5.10603	12.4732	9.50543	8.95482	11.1786	12.0586	10.0665	7.83862	8.81249
chr21_35992763_35993900	0.887669	2.03424	0.0001727	0.0459546	5.25781	7.43232	3.38567	2.64504	3.1432	3.48578	2.41028	4.08063	3.50351	3.98902
chr21_9767380_9768628	0.784478	3.11261	0.000173534	0.0461121	12.221	13.5246	8.37767	7.25173	5.62333	5.73336	9.12437	6.25976	8.19725	8.49122
chr5_126578840_126579332	1.43015	0.336464	0.000174691	0.04629	2.16195	2.25778	1.31012	0.685666	0.761993	1.02783	0.613882	0.536977	0.711242	0.791992
chr12_54590943_54592094	-0.656016	5.13215	0.00017469	0.04629	23.2227	24.9455	34.3822	35.2785	42.6695	35.2694	36.2852	41.4191	38.352	35.4002
chr16_75116427_75116941	-0.815795	3.37425	0.000175277	0.0463806	5.4466	7.43685	11.6621	11.9562	10.858	12.8209	8.98729	10.3356	11.443	10.4093
chr18_45879986_45880569	-1.30229	2.23105	0.000175947	0.0464932	1.6865	2.50768	5.07929	4.60544	4.66763	8.22096	5.79962	3.37927	4.35702	4.57868
chr9_124439900_124440211	1.50431	0.380172	0.000176267	0.0465129	2.54168	2.13652	0.691656	0.882156	0.856431	0.819402	1.24539	0.633502	0.376674	1.07187
chr1_178189863_178190170	-1.79111	1.3057	0.00017734	0.0466536	0.367648	1.21584	1.97841	2.2534	1.71838	2.7683	3.16199	2.96187	3.6134	2.46472
chr2_137190565_137191235	-0.821733	3.26479	0.00017901	0.0466536	6.01941	5.65373	9.86111	12.8393	7.9095	11.0749	10.9408	10.5317	9.92584	9.16756
chr4_7639908_7640489	1.14826	1.41254	0.000178046	0.0466536	5.27409	3.57434	2.29559	2.64724	1.52615	2.2572	1.51171	2.89454	1.32882	1.57185
chr4_122977752_122979002	1.02189	1.94822	0.000177251	0.0466536	7.1536	5.26094	3.79678	3.23423	2.85751	3.79862	2.25726	3.90071	2.93922	1.63815
chr11_95069744_95069946	-1.54405	1.34574	0.000178235	0.0466536	0.652256	1.23738	2.58616	3.43121	2.09768	2.97476	2.50032	2.00649	2.86982	2.82781
chr14_23514695_23515100	1.41448	0.579555	0.000179	0.0466536	3.10945	2.15476	0.584994	0.881729	0.952272	0.817022	0.762292	1.30635	0.869782	1.62186
chr14_52995025_52995378	1.70756	0.236933	0.000178924	0.0466536	2.06538	2.5249	0.592912	1.17746	0.572245	1.23896	0.471817	0.445787	0.216217	0.799248
chr15_20249582_20249933	0.983328	1.71706	0.000178982	0.0466536	5.17148	5.22166	2.79072	2.15529	1.62349	2.76854	2.62759	2.2943	2.87264	3.65326
chr5_43275411_43276022	-0.841407	3.53958	0.000179946	0.0468332	7.71566	6.23718	11.2525	11.171	14.0933	10.7598	13.423	11.5359	13.1925	14.0528
chr10_17228155_17230889	-0.7103	5.40986	0.000180591	0.0469369	29.5274	26.8043	43.2573	46.0585	42.9603	48.2965	60.118	46.0278	40.9528	38.2118
chr5_175893553_175893813	1.43551	0.414532	0.000181409	0.0470208	2.54168	2.13652	1.30788	0.78379	1.13979	1.02694	0.619397	0.728551	0.624808	0.603643
chr9_89371815_89372085	0.841192	2.45503	0.000181297	0.0470208	7.51756	9.14263	5.49018	3.23254	4.6658	4.92227	4.25915	3.38693	4.77426	5.76403
chr3_123258855_123259074	-2.87815	0.379619	0.000181662	0.0470224	0.188135	0.147618	0.985657	1.37211	1.61612	2.05956	0.793155	1.28741	1.52198	0.770127
chr4_119151171_119151596	-0.96487	2.50893	0.000182129	0.047079	3.57935	2.57657	5.9753	7.84152	5.99987	5.4295	5.58077	6.94015	5.31103	5.37105
chr14_79992119_79992331	2.11357	-0.314071	0.000182914	0.0472176	2.07638	1.17331	0.605796	0.293741	0.474856	0.0982579	0.305502	0.76502	0.146336	0.256752
chrY_10937337_10937787	0.993517	2.18319	0.000183309	0.0472554	8.2816	6.24605	3.48221	3.72406	2.38566	4.51661	3.92319	5.78348	3.08668	2.44056
chr1_118317884_118318204	-1.97416	1.02849	0.000184382	0.0473642	0.951402	0.0314873	2.90335	2.25417	1.52689	1.11742	2.84521	2.59818	1.65333	2.39031
chr1_184270546_184270996	-0.972306	2.22834	0.000184673	0.0473642	2.63435	2.41123	4.97984	5.48848	5.04682	4.19795	5.1058	5.17264	4.684	4.85139
chr11_59961805_59962412	-0.871047	2.79014	0.000184728	0.0473642	4.2335	3.82449	9.18311	8.33059	7.23827	6.76304	7.17191	7.85591	5.77645	6.69771
chr17_62916967_62917610	-1.67127	1.25627	0.000185179	0.0474158	0.84744	0.71758	2.18292	3.62789	2.28642	2.76933	2.22034	1.72508	2.05304	3.19916
chr2_61993508_61993736	-1.91137	0.88195	0.000185954	0.047477	0.662281	0.308144	2.60405	2.54924	1.14695	2.05088	2.03234	1.93576	1.82673	1.20919
chr2_69780274_69780606	2.03145	-0.150796	0.000186394	0.047477	2.45521	1.18546	0.395633	0.490144	0.287042	0.304856	0.92638	0.264703	0.480502	0.346425
chr2_109545918_109546419	-1.19943	1.80985	0.000186608	0.047477	1.98164	1.16997	3.17775	4.11647	3.71371	4.10267	4.19974	3.68894	3.65596	2.98129
chr14_23183540_23183985	-1.73928	1.11266	0.000186667	0.047477	0.753956	0.579442	2.18767	2.4503	1.52741	3.08299	2.06605	1.54126	2.39108	2.84374
chr20_4898311_4898527	1.50309	0.409594	0.000186158	0.047477	2.54067	2.27215	0.690962	0.587357	0.478881	1.02725	0.745873	1.12047	0.542055	1.53971
chr4_88822848_88823919	-0.702265	4.13262	0.000187695	0.0474842	9.95922	13.4946	19.9378	18.8155	19.5247	21.8451	18.7178	19.5938	15.3837	16.1392
chr6_72741986_72742248	-2.41247	0.595056	0.000186981	0.0474842	0.281623	0.285598	1.38847	1.66623	1.05053	1.12197	1.73114	2.92361	1.42726	1.12892
chr14_67526628_67527226	-1.17767	2.26278	0.000187627	0.0474842	1.87425	2.78789	6.49133	4.80157	4.09834	7.18823	3.59747	5.82934	5.32937	3.94727
chr21_44426752_44427110	1.55396	0.409584	0.000187357	0.0474842	2.63533	2.27547	1.30918	0.685616	0.950874	1.02746	0.353437	1.21954	0.710119	0.328789
chr21_8456325_8456612	0.796643	3.74085	0.00018831	0.0475764	18.1417	22.2467	11.1579	12.4462	11.5242	9.63124	14.0926	12.9481	12.402	7.28458
chr6_168942540_168942885	1.37682	0.630516	0.000190484	0.0480568	3.10843	2.29072	1.3009	1.27459	0.6692	0.712595	0.896974	1.20546	0.700381	1.5246
chr22_48332179_48332717	1.09155	1.65662	0.000190718	0.0480568	6.31027	4.00622	2.28619	2.35185	1.90706	2.87388	1.94528	1.72752	2.96229	3.2033
chr2_238484999_238487152	0.680254	3.63065	0.000191542	0.0480733	16.0738	19.2905	14.6751	9.01475	8.76608	9.73567	11.2447	10.6182	10.4813	12.7339
chr5_68974711_68975186	1.64002	0.405992	0.000191193	0.0480733	1.96661	3.20015	1.51681	0.587423	0.667616	0.300454	0.994593	1.31944	0.543453	0.605906
chr5_97115764_97116683	-0.810876	3.3429	0.000191297	0.0480733	6.58512	5.80288	10.6602	12.9369	10.2872	8.91295	11.809	12.3951	8.87507	10.9475
chr21_9069105_9069740	0.860979	3.09077	0.000191974	0.048118	13.4474	12.8417	9.18554	5.78081	5.43283	4.39599	6.32534	9.26972	7.47448	9.57349
chr21_9018569_9019243	0.854328	2.76855	0.000192401	0.0481616	10.0592	10.8506	8.40019	4.80107	6.28342	5.53432	4.03648	6.09974	6.37127	4.02908
chr2_158994914_158995982	-0.666766	3.95751	0.000193001	0.0481848	10.1534	10.8519	17.2444	16.4635	15.7167	16.1984	18.3787	18.9601	15.1585	14.1073
chr16_70493694_70494728	-0.773732	3.78122	0.000192792	0.0481848	8.65046	8.74559	15.8511	14.0133	17.0454	16.1	12.3443	12.2643	14.6931	15.1
chr10_110931798_110932506	-1.52524	1.5707	0.000193858	0.0483352	0.649175	1.63807	2.98342	3.13593	3.14234	4.62503	2.26371	3.89659	2.28197	2.99481
chr6_16764703_16764861	-1.4198	1.37501	0.000195381	0.0485536	1.03454	0.994257	2.99142	3.03847	2.66634	3.18127	2.23538	3.24502	1.80195	2.64398
chr9_91899728_91900790	-0.766095	4.26961	0.000195005	0.0485536	12.2233	12.4098	19.0294	22.2458	24.3795	17.732	18.4696	24.884	19.3677	19.238
chr9_106613189_106613845	-0.985388	2.9198	0.0001955	0.0485536	3.37708	5.03415	8.57165	7.74154	7.81027	6.24567	8.88409	11.6922	6.25051	8.12045
chr2_9447574_9447803	2.10785	-0.443313	0.00019707	0.0488791	1.50512	1.41958	0.0913136	0.195573	0.474401	0.410983	0.1731	0.173204	0.661368	0.353131
chr16_74431381_74431847	1.19783	0.644418	0.000197326	0.0488791	2.4432	2.67594	0.991145	0.979708	1.0476	1.12725	0.903622	1.39671	1.03159	1.24121
chr15_71290018_71290301	-3.89659	0.0531195	0.000197611	0.0488862	0	0.132707	0.890946	0.783432	0.952527	1.54481	1.65439	0.720961	0.868211	0.781544
chr2_16114802_16115087	1.5355	0.23624	0.000198626	0.0488972	2.35446	1.8589	1.10732	0.489385	0.478084	0.612735	0.730638	0.834354	0.463905	1.07876
chr9_99636945_99637279	-1.8783	1.0043	0.000198581	0.0488972	0.563816	0.568101	1.68264	2.05791	1.71603	2.35966	2.05078	3.46742	1.24396	2.30074
chr12_48520572_48520774	1.90441	-0.342807	0.000198298	0.0488972	1.21727	1.80813	0.294049	0.490285	0.475128	0.305513	0.179658	0.662699	0.228769	0.443215
chr18_59661849_59662546	-2.18116	1.2738	0.000198686	0.0488972	0.46728	0.693683	1.6748	2.44973	2.66572	2.14784	4.08504	4.59214	2.13258	1.19422
chr7_131544470_131544689	1.93931	0.0939989	0.000199616	0.0490628	3.1176	1.20301	0.391597	0.588072	0.287945	0.824189	0.829117	0.162937	0.727468	0.620317
chr2_234850667_234851277	-1.27376	2.35827	0.000200717	0.049206	1.77875	2.91927	4.57017	4.31077	7.23186	4.91665	6.794	4.31312	6.05041	5.83028
chr14_92974728_92975098	1.3824	0.655113	0.000200583	0.049206	3.10745	2.42674	0.889872	0.881572	0.763862	1.12784	0.76959	0.912714	1.11759	1.8973
chr2_119261094_119261296	-2.13667	0.743261	0.000201383	0.0493055	0.569048	0.168681	1.28276	1.76405	1.80842	0.810155	2.65909	2.32998	1.50282	1.67306
chr3_129515975_129517209	0.79392	2.81481	0.000202672	0.0493139	8.26346	12.9103	7.48828	4.11432	5.14502	6.35754	6.26823	7.03662	6.12241	5.3727
chr12_115174649_115175498	-0.762812	4.11009	0.000201687	0.0493139	11.7575	10.1771	16.235	18.6195	15.4336	16.2973	22.5754	19.7813	20.0233	19.1632
chr13_72255933_72256293	-0.849648	2.80077	0.000202191	0.0493139	3.94721	4.36514	7.06981	8.62479	6.2884	7.07182	7.31312	8.88874	6.82456	7.14546
chr13_111384504_111384932	1.19977	0.924929	0.000202715	0.0493139	3.00679	3.37748	1.90536	1.07737	1.23857	1.4352	0.663137	1.76952	1.43585	1.32027
chr14_103274082_103274452	1.55934	0.214269	0.000202575	0.0493139	2.5461	1.59462	0.592504	0.784212	0.477937	0.509037	0.977531	0.835735	0.548777	0.892218
chr7_49777071_49777648	-0.820704	2.84951	0.000203369	0.0494098	4.13491	4.64504	7.46999	8.23227	6.85899	7.79163	6.90397	8.97811	7.1436	7.7694
chr20_47894647_47896119	0.634299	4.09054	0.000204358	0.0495866	21.7152	26.0554	14.5465	16.072	11.9101	13.6322	13.0665	17.7616	16.2115	17.9468
chr9_114192269_114192467	-2.69167	0.586254	0.00020518	0.0496594	0.0901898	0.400698	2.51396	1.27343	0.671722	2.26345	1.98942	0.893718	1.17845	1.77328
chrX_19496472_19496680	2.09698	-0.251589	0.000205072	0.0496594	1.30921	2.21763	0.396803	0.490247	0.192361	0.409578	0.180786	0.761436	0.654408	0.0714186
chr2_131807634_131808282	-0.891423	3.54002	0.000205636	0.0497064	6.48566	7.18286	9.84905	11.7593	10.9556	10.9653	16.9645	12.6557	12.871	14.1414
chr7_91644084_91644826	-1.20867	1.97077	0.00020681	0.0499267	1.69027	1.96689	3.87921	2.93857	4.37954	4.51224	3.68747	3.86713	4.62221	5.32347
chr15_25242976_25243212	1.47972	0.234418	0.000207083	0.0499292	2.25976	1.85544	1.00352	0.685854	0.383648	0.820779	0.605184	0.638008	0.884677	0.796437
