# Supplementary material for: Cardiac radiotherapy–induced epigenetic memory underlies electrophysiologic and metabolic reprogramming
Source: J Clin Invest. 2026 Feb 17;136(7):e193087. doi: 10.1172/JCI193087 (PMC13038212; doi:10.1172/JCI193087)
Supplement: Supplemental table 10 [file jci-136-193087-s011.xlsx]

## Sheet: 1_vs_0_WTC_significant_only
name	log2FoldChange	logCPM	PValue	FDR	A1.1R	A2.1R	A1.14S	A1.1S	A1.7S	A2.14S	A2.1S	A2.28S	A6.14S	A6.28S
chr6_36687683_36688478	2.30004	2.15906	3.49679e-25	7.05177e-20	9.09795	16.4986	3.38203	2.24223	2.24982	2.39498	2.47611	2.20327	2.41187	2.39415
chr3_33467675_33468428	1.85607	2.35691	3.56611e-16	3.59578e-11	14.1253	10.8469	2.96081	2.61996	4.05515	4.86438	2.34786	3.54719	3.25401	2.81209
chr19_18386037_18386310	1.9433	0.968359	2.85081e-15	1.91635e-10	5.18342	4.49673	1.18703	1.18213	1.29508	1.5313	1.14258	0.79746	1.37194	1.11415
chr12_59357800_59358256	1.67216	2.20379	1.42693e-14	7.19399e-10	13.2928	7.54272	3.06411	3.11035	2.69917	3.65428	3.2382	3.42467	3.42213	2.65196
chr1_187630624_187631059	1.65797	1.46487	8.50835e-13	3.43166e-08	6.46711	5.88562	1.93044	1.68232	1.29091	2.51535	2.35009	1.46996	1.99883	1.80809
chr11_10044311_10045124	1.11663	2.69641	2.73492e-12	9.19223e-08	11.9105	11.3713	4.6902	4.4839	5.23368	5.1732	5.9693	5.07734	5.15021	5.60108
chr6_36688749_36688994	1.85175	0.722899	6.61734e-11	1.9064e-06	3.07433	4.76868	1.14154	0.995946	1.01279	1.2015	1.0157	0.553232	0.992665	1.34367
chr4_167897096_167897485	1.722	2.25497	1.34455e-10	3.38934e-06	14.013	8.00643	1.65755	4.64705	3.71644	3.54325	2.34796	3.60779	3.14857	3.1407
chr2_131398663_131399038	-2.12374	2.08554	1.99097e-10	4.01506e-06	0.75115	1.52363	4.69494	3.74076	3.71058	4.84697	3.93568	6.11355	4.62055	6.58483
chr14_81715506_81716255	-1.2459	3.21384	1.84152e-10	4.01506e-06	4.24667	4.71253	10.3276	8.59177	11.0308	10.4556	11.1124	10.5819	10.097	9.58622
chr10_62913325_62913480	2.58764	-0.753331	7.15664e-10	1.31203e-05	1.89655	1.33163	0.195351	0.188607	0.167831	0.328835	0.317622	0.305495	0.261467	0.266248
chr1_220828945_220829675	-1.02676	4.43458	1.95551e-09	3.28631e-05	12.7039	11.4531	20.391	20.8459	26.5058	22.7031	22.5413	27.2791	25.6406	23.9314
chr1_72000830_72001119	1.78565	1.08281	2.69427e-09	3.95473e-05	6.10987	3.74475	0.928451	0.756836	1.97434	1.74963	1.20584	1.16344	1.58365	1.6608
chr5_58455078_58455400	-1.72171	2.26135	2.74547e-09	3.95473e-05	0.853552	2.50792	4.43832	4.23819	4.66865	6.43422	5.65129	5.74905	6.11439	5.54401
chr2_176531443_176532132	-1.22992	3.92247	3.95506e-09	5.31729e-05	6.50256	8.41097	14.4648	12.0818	17.9518	18.4633	16.0645	20.0606	19.7564	15.8764
chr1_226474442_226475056	-1.08594	4.1218	4.70449e-09	5.58074e-05	9.74705	8.97751	18.9196	17.1124	15.3018	19.5484	17.5247	19.2071	23.6081	22.1336
chr5_36442353_36443116	1.21934	3.03089	4.62074e-09	5.58074e-05	16.459	14.3164	5.97625	6.59173	7.60032	6.59032	4.82427	8.00983	7.00444	4.18168
chr18_22549237_22549952	-1.6678	3.8519	5.5816e-09	6.25338e-05	5.74251	4.96113	13.3254	13.2595	16.7692	18.3554	15.4929	27.0265	13.2332	13.6273
chrX_151543798_151544022	2.4096	-0.43963	1.03704e-08	0.00011007	2.44439	1.49368	0.397899	0.433108	0.110311	0.381875	0.31725	0.548921	0.253397	0.373131
chr11_116199025_116199617	-1.12524	3.46745	1.19216e-08	0.000114484	5.52528	6.02756	9.81899	13.4928	10.1821	13.6185	11.1114	13.1502	13.5886	12.2042
chr14_100022731_100023156	-1.45808	2.61671	1.17883e-08	0.000114484	2.93503	2.1831	6.02214	5.4822	9.00968	7.57403	6.09493	6.72881	6.94279	6.33484
chr13_113843171_113843687	1.18152	2.40358	1.48291e-08	0.000135932	7.87755	11.7231	2.80012	3.9206	4.1644	4.30348	4.44489	3.4885	6.09794	4.10113
chr17_82892788_82893224	-1.37742	2.91499	1.56042e-08	0.000136818	2.97559	3.70111	7.05621	6.85056	7.03124	8.98802	10.669	10.5786	6.8134	9.01254
chr8_53483446_53484529	-1.05429	3.75551	1.89414e-08	0.000159158	7.27949	7.5003	13.2825	11.3949	15.7572	14.5374	16.1288	17.7361	15.1028	14.4403
chr1_17914459_17914658	2.43115	-0.788801	2.92155e-08	0.000235668	1.29422	1.69234	0.195072	0.188777	0.167765	0.441158	0.445095	0.123437	0.260843	0.26582
chr6_27050050_27050371	2.12065	-0.0934207	3.09651e-08	0.000240175	1.716	2.98912	0.391379	0.193713	0.449546	0.48942	0.635226	0.853702	0.637045	0.476647
chr10_87843128_87843414	1.60509	1.51989	3.23999e-08	0.000241945	6.16071	6.41729	1.62444	1.86755	2.02623	3.17788	1.45925	2.93173	1.39233	1.31218
chr19_58046030_58046230	1.96033	-0.195331	3.35928e-08	0.000241945	1.77601	2.30941	0.546365	0.497672	0.506543	0.657652	0.571567	0.246449	0.468197	0.477372
chr6_48110893_48111515	1.2406	2.39024	3.65646e-08	0.000254268	10.7768	9.06168	3.20178	4.35073	2.69634	5.95487	3.87285	4.58622	4.31555	3.39728
chr22_24176362_24177105	-1.05322	4.22193	3.99913e-08	0.000268827	9.84468	10.6657	18.3691	21.1488	18.6238	18.5081	16.3811	24.8314	22.4308	23.5723
chr2_10414088_10415024	-0.974588	3.83309	4.3868e-08	0.000285374	8.93653	7.43859	15.7609	14.1253	13.7279	15.1359	15.8744	18.0425	17.008	14.436
chr15_82872953_82873613	-1.25882	4.50593	5.57228e-08	0.000351165	11.6618	10.2951	29.7508	19.7933	24.9837	27.3919	18.4126	29.6644	23.4084	28.2061
chr22_31627319_31627666	-1.12238	2.8898	5.92192e-08	0.000361891	3.60837	4.09293	6.95865	7.09669	8.6109	9.09926	8.82643	8.25761	9.00722	6.80684
chr15_98910415_98910834	-1.66295	2.31739	6.22333e-08	0.000369124	2.06013	1.56136	4.78605	5.65929	7.20829	5.06065	4.12577	6.84802	4.17682	6.29846
chr12_98420340_98421152	-1.65916	3.48145	6.87841e-08	0.000396322	3.6203	4.70243	10.512	6.73911	12.8865	13.835	9.39594	17.4887	14.1147	16.2825
chr12_25711370_25711548	2.03572	-0.30729	8.39102e-08	0.000445307	1.61919	2.22965	0.445482	0.496216	0.393365	0.267897	0.635496	0.671094	0.415861	0.256466
chr12_101274677_101274839	2.39776	-0.807626	8.34535e-08	0.000445307	1.21727	1.69	0.402747	0.0667737	0.167771	0.216436	0.190158	0.366167	0.375716	0.265859
chr16_12329272_12330059	-1.23767	3.41484	7.95212e-08	0.000445307	5.04229	5.33403	9.22453	9.0308	8.94279	11.488	12.4457	15.2269	14.6048	13.8191
chr11_102533384_102533624	2.09508	-0.307015	9.52743e-08	0.000480335	1.92147	2.01088	0.549222	0.31425	0.450324	0.547492	0.316985	0.731648	0.359962	0.20134
chr17_19386664_19387994	-0.976086	5.06773	9.46909e-08	0.000480335	18.6442	20.1735	37.9371	30.9262	33.9292	39.9151	31.113	43.9163	35.4176	40.0909
chr3_58245888_58246660	-0.96508	4.1118	1.00596e-07	0.000494796	9.83993	10.2053	13.4168	18.5386	16.2596	18.5666	22.1617	20.9182	20.1105	21.4923
chr10_116118805_116119274	-1.4461	3.26462	1.05275e-07	0.000505479	4.00108	4.17545	9.08095	6.30112	11.3116	9.96126	14.543	14.6753	10.5706	9.79728
chr22_27445753_27446145	1.81255	0.356866	1.07874e-07	0.000505915	2.42531	3.46174	1.09979	0.869064	1.12872	0.594609	0.443414	0.552159	1.06524	0.575485
chr6_13247973_13248369	1.02824	2.0799	1.12994e-07	0.000517881	7.27524	7.19408	2.9092	4.34288	3.37634	3.21075	3.61934	3.12065	3.73923	3.02797
chr7_71488195_71488721	1.1289	1.88509	1.16678e-07	0.000522883	7.02367	6.19711	2.26354	2.80009	3.2092	2.77575	2.79344	2.6923	4.30413	2.49357
chr4_77214528_77215781	-1.00887	4.60162	1.60503e-07	0.000688673	12.8896	14.6043	20.4829	21.2234	31.5715	28.8621	31.8137	28.5648	27.5297	23.3859
chr17_21289894_21290541	-1.39831	4.57575	1.59687e-07	0.000688673	11.4174	9.67962	30.9343	21.4721	25.9399	24.1704	18.0948	39.2631	24.6185	29.1095
chr3_184557082_184557499	-1.43193	2.82944	1.96573e-07	0.000792834	3.18903	2.86971	7.70762	4.68256	9.45749	5.65118	8.50886	9.17322	8.95708	9.07224
chr10_95518900_95519549	-1.04198	3.05758	1.93447e-07	0.000792834	4.40341	4.71487	7.84798	8.15327	8.72154	8.65592	8.50808	10.7021	11.2348	8.62842
chr12_113160095_113160294	1.68786	0.408469	1.91046e-07	0.000792834	2.57571	3.23723	0.432585	1.05278	0.843996	0.649008	1.0162	0.552471	1.51127	0.906495
chr5_164119866_164120106	1.95581	-0.0466226	2.57219e-07	0.00101709	2.54137	2.02443	0.595234	0.681016	0.222164	0.879742	0.50766	0.429217	0.407574	0.754764
chr13_98881561_98882260	1.4014	0.977665	2.79077e-07	0.00106188	4.37514	3.41994	1.48621	1.49122	1.40685	0.862225	1.26939	1.71125	2.0254	1.10707
chr21_23379042_23379311	1.97364	-0.248215	2.78906e-07	0.00106188	1.99633	1.93716	0.702578	0.193135	0.393049	0.602298	0.635364	0.367912	0.357111	0.534759
chr10_126144915_126145174	2.26638	-0.549782	2.99598e-07	0.00111885	1.15777	2.29147	0.243573	0.251278	0.337609	0.607099	0.189924	0.366878	0.25449	0.430586
chr7_43577484_43577738	1.70443	0.274966	3.18967e-07	0.00114864	3.01531	2.26024	0.333096	0.747008	0.8448	0.985145	0.698078	1.15958	0.898201	0.576408
chr17_17730201_17731172	-1.00894	4.28114	3.14938e-07	0.00114864	12.6016	9.3033	21.0433	19.0409	21.5519	23.1453	16.6349	23.2429	22.2134	22.9253
chr4_8063470_8064439	0.861428	3.6234	3.49971e-07	0.00121684	20.4656	18.9496	9.33123	10.5123	9.67736	12.0956	11.557	12.4758	9.77478	8.18716
chr11_125271793_125272440	-1.12828	3.52283	3.46391e-07	0.00121684	5.14459	6.86348	12.3503	10.7687	13.6192	14.819	9.58653	14.7394	12.8384	11.8785
chr1_173683682_173684155	1.12514	1.51254	3.7807e-07	0.00129225	4.6524	5.48132	1.72069	1.99359	2.30778	2.89598	2.47657	2.08047	2.09365	2.29155
chr11_116376566_116377143	-0.971748	4.48704	3.92897e-07	0.00132055	12.8772	13.0672	19.1008	25.8135	23.9707	31.8683	22.16	24.3454	25.2653	23.3396
chr1_49911976_49912209	2.21162	-0.791264	4.00024e-07	0.00132247	1.50805	1.247	0.349509	0.310274	0.167569	0.44037	0.190089	0.245073	0.373437	0.15241
chr1_50605550_50605807	1.50916	0.63285	4.2722e-07	0.0013896	2.89252	3.47151	0.681692	1.36181	0.785677	1.53477	1.33392	0.67513	1.15781	1.06414
chr12_13367952_13368860	-0.962474	3.95634	4.49845e-07	0.00143996	9.03533	8.97183	13.9685	12.8264	16.9376	19.3914	16.6997	18.7773	17.1022	19.6287
chr3_10986496_10986953	-1.22433	3.78762	5.1893e-07	0.00161319	6.56355	7.03364	16.9536	12.9465	13.6718	17.6494	9.71285	17.92	16.2665	16.6899
chr20_37844941_37845718	-0.951389	3.56442	5.1996e-07	0.00161319	7.26504	6.50538	12.5975	11.4511	14.1825	13.1237	11.4922	11.3791	15.3894	12.8972
chr12_32118677_32119465	-0.988065	3.78772	5.37564e-07	0.00164254	8.30451	7.4333	13.9762	14.8059	16.4893	15.2467	11.682	15.4754	18.5001	14.0096
chr1_228371605_228371825	-1.39632	2.37124	5.69252e-07	0.00166373	2.0879	2.39275	4.93453	3.93132	5.23211	6.65064	4.57054	6.90942	5.8916	7.32452
chr9_122001339_122002208	-0.838798	4.69214	5.67693e-07	0.00166373	16.3141	16.1612	30.2864	30.5393	27.009	28.423	25.7161	24.714	27.8403	28.5166
chr17_80046320_80046564	1.98944	-0.415045	5.57144e-07	0.00166373	1.83114	1.63149	0.654098	0.49536	0.393671	0.436105	0.189726	0.367481	0.418262	0.313579
chrX_44975767_44976005	1.7454	0.173245	6.31055e-07	0.00181802	3.0052	1.95722	0.743643	0.50233	0.504646	0.763614	0.507257	1.21967	0.67814	0.746453
chr2_90399024_90399175	1.234	1.90098	6.68238e-07	0.00187141	7.50166	6.50764	2.7171	3.96585	3.49224	2.77622	2.09403	3.24071	2.0741	2.43989
chr4_58193996_58194587	1.47669	0.474561	6.76806e-07	0.00187141	2.64597	2.93522	1.14442	0.689708	1.01346	1.25911	0.570357	0.917901	1.10928	0.902174
chr7_129133391_129133595	2.0298	-0.490516	6.80914e-07	0.00187141	1.82542	1.48064	0.60378	0.191499	0.280243	0.493012	0.253457	0.367263	0.363918	0.483994
chr11_116406821_116407009	1.90963	-0.468692	6.86707e-07	0.00187141	1.37619	1.84545	0.44714	0.252825	0.280049	0.436329	0.508197	0.367423	0.590103	0.370038
chr4_188379260_188379692	1.69024	0.150049	7.2891e-07	0.00195993	2.02069	2.76962	0.743724	0.623967	0.731819	1.04297	0.44361	0.430034	0.622214	0.970642
chr2_85191053_85191646	-0.828962	4.92837	7.67891e-07	0.0019602	18.0104	20.5555	33.5405	32.9706	33.3684	32.396	26.4774	34.9266	36.6489	32.6716
chr11_117869838_117870608	-0.923879	4.5056	7.60118e-07	0.0019602	13.8304	13.2265	19.2489	24.5725	28.4196	26.1929	21.3343	24.2844	24.1524	29.4935
chr16_86408600_86409587	-0.938021	4.39264	7.66841e-07	0.0019602	12.8669	11.9149	23.0201	20.0994	23.9722	24.6148	18.9847	27.4618	21.5682	22.7038
chr22_50305841_50306444	0.834175	3.38127	7.4511e-07	0.0019602	15.9228	17.0053	10.14	8.52376	7.7633	9.53242	7.17389	8.381	10.0091	9.27603
chr1_16152479_16152745	1.2077	1.23592	8.03183e-07	0.00202466	3.77958	4.85757	1.17331	1.86456	1.57438	1.63122	1.90489	1.95674	1.83795	2.47209
chr2_97751625_97752258	-1.04	3.22994	8.75926e-07	0.00215418	5.34952	4.95642	9.28312	7.53879	9.56505	10.5652	9.39694	10.8872	13.67	10.9309
chr20_3818226_3819004	-0.9553	4.17125	8.73042e-07	0.00215418	9.61472	11.4314	18.1242	21.0843	18.1176	18.2371	15.3015	23.3637	19.8397	22.7201
chr3_138320581_138320749	2.11886	-0.617577	8.96837e-07	0.00217903	1.96396	1.10711	0.398628	0.190523	0.451517	0.270343	0.317302	0.366874	0.482576	0.205542
chr7_150791781_150792698	-0.902243	4.67399	9.39259e-07	0.0022025	15.829	15.0052	27.4636	27.6829	33.6541	22.2054	25.081	26.8537	27.7884	30.9248
chr11_5931897_5932098	1.90211	-0.315161	9.32395e-07	0.0022025	2.06013	1.56136	0.290519	0.557195	0.450048	0.490741	0.380591	0.246255	0.813419	0.479341
chr19_15402455_15402918	-1.26503	3.45974	9.23149e-07	0.0022025	4.96769	5.56204	9.32202	8.6601	11.6474	12.2517	11.556	13.8834	11.3005	19.0827
chr6_36666901_36667891	0.995162	3.34657	9.79655e-07	0.00227082	17.3548	17.3201	6.95649	7.59309	7.76428	10.6855	5.71281	9.90695	10.9802	7.34262
chr10_16641551_16642025	-0.997211	2.93226	1.04666e-06	0.00239856	4.54609	4.03117	7.35585	6.54068	7.70814	9.53627	8.31797	8.25789	9.59234	8.74438
chr4_47747938_47748492	-1.34887	2.71613	1.12076e-06	0.0025113	2.95731	2.94135	9.90976	5.91735	5.84907	7.13263	5.84046	8.80552	7.95203	6.22208
chr14_73761678_73762295	-1.065	3.75713	1.11014e-06	0.0025113	8.59945	6.05811	15.3179	10.4647	13.3343	13.281	14.4136	17.1862	18.2371	16.4251
chr5_152812015_152812424	1.52656	2.21736	1.14078e-06	0.00252808	10.4646	9.44295	2.91064	3.35813	4.95996	4.42353	2.47502	4.46156	2.55026	1.23969
chr9_93523557_93524302	-0.939523	4.16297	1.16418e-06	0.00255189	11.104	9.98441	15.1004	18.168	19.357	23.3143	16.8894	17.9238	23.2869	22.0779
chr2_162474505_162474834	1.38632	0.325451	1.23497e-06	0.00256751	2.2473	2.54778	0.788975	0.688235	0.957433	0.704292	1.01615	0.795818	0.947019	1.12896
chr4_77342213_77342844	1.37847	2.60586	1.23158e-06	0.00256751	13.8064	10.6916	4.69831	2.99869	4.9536	6.49812	3.36384	6.66167	2.4217	4.47377
chr8_115992562_115993109	-0.913902	2.933	1.18953e-06	0.00256751	4.32503	4.71371	7.30639	7.46848	7.82103	7.5107	9.33469	8.74637	9.27238	8.31383
chr18_7733528_7734271	1.08538	2.04413	1.23357e-06	0.00256751	7.66412	6.81519	3.16247	4.52525	3.15081	3.54249	3.04726	3.12027	2.33482	3.30277
chr20_30676979_30677176	2.10359	-0.714378	1.20235e-06	0.00256751	1.289	1.54166	0.141963	0.491989	0.22412	0.271036	0.572368	0.245292	0.313417	0.262895
chr3_20432813_20433056	1.84006	-0.289451	1.25027e-06	0.00257279	1.61238	2.00295	0.547225	0.738903	0.279437	0.434397	0.444229	0.55008	0.356947	0.478412
chr18_70442978_70443695	1.38307	2.53187	1.29192e-06	0.00263166	15.282	7.93532	4.50132	4.53827	5.29353	6.50129	2.91911	3.91597	3.87701	2.63546
chr2_71488715_71488893	1.90058	-0.346259	1.38695e-06	0.00279697	1.68469	1.85399	0.34225	0.435854	0.336471	0.827673	0.444325	0.367732	0.302803	0.536361
chr2_1018582_1019243	-1.05377	4.17482	1.46522e-06	0.00289689	10.0723	9.74686	15.9421	14.7558	19.5256	25.1148	22.2884	24.6474	17.2418	19.1834
chr10_7697412_7698111	-1.27821	3.06159	1.45521e-06	0.00289689	4.22406	3.64602	10.2863	7.84458	11.1459	8.27211	9.20689	12.2292	7.33736	7.0131
chr1_233179732_233180032	1.81402	-0.147982	1.50491e-06	0.00294647	1.62344	2.38092	0.544586	0.377261	0.733646	0.768368	0.380366	0.489832	0.352981	0.643505
chr1_204477450_204477989	-1.15521	2.77583	1.63229e-06	0.00305856	4.2763	2.65849	5.61801	5.91844	7.48431	8.22689	7.93728	8.37861	7.19918	9.07809
chr8_21632582_21633155	-1.16029	2.67217	1.5834e-06	0.00305856	3.12279	3.32398	6.81897	5.23564	6.8651	6.2579	9.59009	5.26362	8.01148	7.68227
chr15_68651776_68652687	-1.01861	4.1218	1.62754e-06	0.00305856	10.2254	9.28782	17.5314	14.0717	16.3157	21.5686	15.9368	21.7741	21.5936	23.7418
chr16_9369941_9370773	-0.945556	3.40804	1.63799e-06	0.00305856	5.30498	7.09507	11.6616	12.6226	13.0013	10.2864	12.2552	10.2779	10.3496	11.2423
chr18_13185641_13186411	-1.01819	3.48371	1.61739e-06	0.00305856	5.92687	6.56749	10.9118	11.5726	11.9292	13.1263	9.26904	15.6552	13.1091	11.7205
chr9_38060732_38061004	-1.62148	1.53572	1.68126e-06	0.00308227	0.820322	1.30094	2.5615	2.18754	3.0949	3.1035	2.98386	4.52173	3.04236	3.74232
chr9_135644693_135645114	1.21594	1.91811	1.66735e-06	0.00308227	7.26969	6.81142	2.1126	1.6315	3.9445	2.44514	4.25618	2.81424	2.72384	3.53042
chr1_40881281_40881744	1.39865	0.654196	1.79004e-06	0.00317897	3.4946	2.64724	1.18984	1.18036	1.3526	1.08855	0.760937	1.10126	0.821983	1.39526
chr3_76565740_76566452	-1.17452	3.88259	1.79706e-06	0.00317897	6.971	8.03311	16.0052	11.6465	15.6425	21.6332	12.8886	20.7322	14.9314	16.4154
chr10_38882028_38882268	0.954564	2.75729	1.75874e-06	0.00317897	11.6674	10.8324	6.78547	6.52353	5.45812	5.27971	4.95193	6.29891	4.81959	4.351
chrY_10845528_10845813	0.830023	2.82214	1.78189e-06	0.00317897	11.3505	10.8302	6.13	6.21851	5.96484	6.97699	5.90489	5.87262	5.02718	5.80464
chr5_84131235_84131693	-0.91284	3.55149	1.85791e-06	0.00325804	6.72438	7.26494	13.3438	9.83917	12.8301	12.9057	11.1111	13.7008	13.9548	13.5427
chr5_41097452_41097727	2.19981	-0.561487	1.92083e-06	0.00331809	2.19591	1.11169	0.398284	0.553388	0.167031	0.270165	0.126268	0.366934	0.596917	0.261106
chr8_141292422_141293145	-0.721816	4.45319	1.93437e-06	0.00331809	13.8496	15.6864	23.8607	22.0868	22.9579	22.54	24.3198	25.5673	22.4653	23.5044
chr12_125748945_125749298	1.74477	-0.0837023	1.94152e-06	0.00331809	1.92624	2.16206	0.491611	0.560355	0.676276	0.823091	0.189373	0.490104	0.801278	0.585136
chr10_44389217_44389624	-1.27093	2.25998	1.98695e-06	0.00336719	2.0879	2.39275	4.28972	4.66936	4.33036	5.61196	4.31668	7.27411	5.8486	5.38373
chr22_11324579_11325072	1.09413	1.42234	2.03334e-06	0.0034171	4.56167	4.7934	2.43109	2.54304	2.0821	2.12413	1.77709	1.89723	2.04385	1.85658
chr9_1852860_1853273	1.68795	0.0735698	2.27568e-06	0.00379275	2.76368	1.72613	0.69388	0.926195	0.561757	0.876429	0.634708	0.368997	0.624869	0.636744
chr10_21058015_21058350	1.25197	0.753584	2.36338e-06	0.00390664	2.81285	3.39397	1.5428	1.12189	0.954567	1.25262	1.46073	1.0411	1.48061	1.11265
chr1_183893568_183894328	-0.828698	4.13717	2.4154e-06	0.00396016	11.1937	10.9827	16.4407	18.7871	21.6671	18.1295	18.287	19.9404	22.4958	16.0807
chr5_13372539_13372729	2.20663	-0.723505	2.46782e-06	0.00401347	1.44008	1.47078	0.400494	0.0674409	0.110682	0.27131	0.317435	0.123671	0.602283	0.490048
chr1_145714472_145715064	-0.910565	3.86928	2.57249e-06	0.00408378	7.93598	9.57536	11.1446	17.5366	15.3614	16.9373	14.3497	17.1873	18.8635	15.5602
chr6_44657299_44657935	-1.08365	2.74721	2.55757e-06	0.00408378	2.90847	4.23227	5.56946	5.54649	7.31554	7.68023	9.65326	7.95085	7.89778	6.92257
chr6_133992688_133993485	-0.986381	2.8456	2.63255e-06	0.00408378	4.53556	3.57428	5.86513	7.21865	8.44251	7.3488	9.01733	8.13491	9.06654	7.13317
chr14_72426808_72427051	2.12321	-0.589109	2.59756e-06	0.00408378	1.96732	1.18251	0.294827	0.372499	0.62243	0.103371	0.189905	0.306253	0.367398	0.48677
chr17_33872039_33872696	1.22333	0.859488	2.62958e-06	0.00408378	3.35494	3.25218	1.13192	1.73391	1.18055	1.02899	1.20588	1.5284	1.6404	1.44028
chr20_31678602_31679301	0.876449	2.69047	2.61387e-06	0.00408378	10.8648	9.82931	4.98725	5.5349	4.16051	4.5678	4.7614	6.29848	6.43513	6.73379
chr11_11704278_11704859	-1.24115	2.79458	2.70298e-06	0.00416102	3.20441	3.47741	5.8163	5.30046	6.24315	7.45913	6.79338	9.17265	10.6757	9.72351
chr1_208213727_208214098	0.997741	1.81006	3.09151e-06	0.00472307	5.91609	5.87947	2.2143	2.24621	2.70057	3.60376	2.60276	3.05776	3.54332	2.76782
chr12_9894145_9894740	1.49596	2.63632	3.16618e-06	0.00476649	11.4652	14.9792	3.04685	4.84814	5.06677	8.75423	5.20732	2.75689	4.03465	2.14759
chr20_29355278_29355598	1.62356	-0.0192521	3.16719e-06	0.00476649	1.85116	2.23575	0.695325	0.561538	0.448499	0.542379	0.762205	0.611943	0.403374	1.03179
chr13_39386433_39387098	-1.0782	2.76408	3.19543e-06	0.00477335	3.67471	3.56153	6.56567	6.16532	7.0897	7.51535	10.098	8.07313	8.1639	5.46658
chr3_72728724_72729513	-0.789608	4.20797	3.27842e-06	0.00486132	11.445	12.4433	19.3134	16.3694	16.7093	17.8545	23.1777	21.6525	22.0644	22.2901
chr8_28006071_28006845	-1.169	3.23636	3.31123e-06	0.00487414	5.41096	4.11834	10.4761	7.22951	8.88837	9.0332	8.82508	11.6205	14.948	11.9516
chr2_10544137_10544378	1.87739	-0.481574	3.54596e-06	0.00518184	1.44822	1.69683	0.602613	0.191898	0.564545	0.324487	0.38077	0.306696	0.532898	0.313974
chr9_26490404_26491125	1.32355	1.01248	3.63777e-06	0.00525355	4.37324	3.34386	1.48434	2.16347	1.46307	1.41474	0.887551	1.58995	1.19164	1.60128
chr20_24465229_24465531	-1.31454	2.60305	3.64714e-06	0.00525355	2.34239	3.23212	5.92345	5.29612	7.03509	8.67149	4.76055	6.42332	6.03442	9.03701
chr5_31733390_31733991	-1.01577	2.52604	3.69558e-06	0.00528556	2.81632	3.54597	6.22781	6.40514	4.77945	5.71436	5.96829	6.9107	7.1692	6.3965
chr17_65173315_65174384	-0.764801	4.68381	3.77428e-06	0.00536011	15.1393	18.6938	21.075	26.4408	25.7141	27.7145	29.3999	28.81	28.7943	33.8145
chr1_22711155_22712482	-0.768209	3.98659	3.97752e-06	0.0055703	9.61182	11.1243	15.4563	14.7496	14.9094	17.3706	20.8921	16.2105	17.8974	18.8238
chr13_83779498_83779902	1.69877	0.239787	3.95642e-06	0.0055703	1.42017	3.74002	0.537221	0.989228	0.674594	0.929908	0.634469	0.795027	0.78737	0.688556
chr4_137062437_137062827	-1.21832	2.06573	4.04645e-06	0.00557254	2.52197	1.49511	3.9974	4.66352	4.44541	5.01426	3.87236	4.64861	5.49016	3.98634
chr12_62740814_62740964	2.01209	-0.703051	4.01251e-06	0.00557254	1.50805	1.247	0.0407408	0.311479	0.280855	0.438883	0.381071	0.36676	0.369289	0.431524
chr13_90502070_90502644	-1.89297	3.32726	4.06202e-06	0.00557254	3.65294	2.72559	13.9493	8.65802	11.1976	12.9656	4.06038	17.9141	10.5095	11.6186
chr18_8766188_8767081	-0.804055	4.80384	4.13759e-06	0.00563786	16.8098	19.0873	28.1505	28.9291	31.4559	36.6551	27.1764	28.0776	27.8308	32.2529
chr8_22370709_22371231	-0.897766	4.09397	4.27271e-06	0.00574434	10.7856	9.82876	16.6904	16.2423	21.1044	19.2226	15.0477	21.6513	17.5148	20.2618
chr19_7763389_7763590	2.0995	-0.474293	4.26602e-06	0.00574434	1.30813	2.14515	0.604092	0.554623	0.223489	0.0479908	0.444577	0.427901	0.478296	0.259344
chr20_54422126_54422324	2.02754	-0.85414	4.39966e-06	0.00587584	1.20074	1.23842	0.194213	0.249885	0.281312	0.327905	0.444991	0.366385	0.202232	0.208258
chr1_145655986_145656836	-1.11165	2.84018	4.64408e-06	0.00594128	3.98564	3.49038	7.2599	6.72411	6.91955	6.91055	6.22139	10.3942	8.10305	9.77472
chr4_8070666_8071223	0.943877	2.18373	4.62455e-06	0.00594128	6.5814	8.41185	2.70425	4.22421	3.88354	2.76797	4.50903	3.4875	4.75827	3.78287
chr6_148984519_148984872	-1.20096	2.10322	4.58202e-06	0.00594128	2.52785	1.64629	5.04767	3.98642	4.21913	4.46382	5.58856	5.07599	4.94736	3.76796
chr6_150861609_150862130	-0.963129	3.24543	4.50229e-06	0.00594128	5.28321	5.64257	8.23837	10.697	12.3838	8.26797	11.2394	10.3376	9.19103	11.7911
chr10_33086192_33086500	-1.33334	1.67929	4.60686e-06	0.00594128	1.43719	1.39548	3.8133	2.74413	3.43274	3.98114	2.79276	3.7305	3.52146	3.40829
chr11_58617328_58617687	1.54398	0.325424	4.65488e-06	0.00594128	3.01036	2.10871	1.09787	0.870084	1.24191	0.704955	0.570598	0.552378	0.725583	0.907406
chr11_115792882_115793361	-1.21897	2.59937	4.65439e-06	0.00594128	2.88141	3.01577	4.52751	6.40814	5.11706	7.90432	6.22216	6.42322	6.94603	9.52462
chr6_111204263_111204745	-0.965056	3.41604	4.71929e-06	0.0059856	5.38157	6.94309	9.07649	9.03014	11.592	12.1995	15.5589	12.3553	13.2763	9.95249
chr12_583166_583912	-1.00384	4.15376	4.76182e-06	0.0060018	10.3889	9.74921	18.472	15.6239	19.526	19.0017	15.9367	27.9475	18.9398	19.9887
chr4_7307361_7308023	-0.978429	3.27878	4.88833e-06	0.00610618	5.36307	5.71996	10.4251	7.84955	11.1993	10.8372	11.3663	13.2089	10.4133	8.77781
chr10_50650459_50650891	1.55088	0.496904	4.90519e-06	0.00610618	3.56102	2.26905	1.40092	0.689694	0.616337	1.20341	1.14325	0.552909	0.941692	1.06906
chr4_41294589_41294898	1.5719	0.134644	5.01232e-06	0.00618333	2.53879	1.94878	0.538147	0.7458	0.674865	0.986618	0.379939	0.855547	1.01528	0.578527
chr10_44516240_44517268	-0.727477	4.17321	5.0285e-06	0.00618333	13.018	11.1479	17.4809	18.1054	18.6812	20.1485	18.4139	20.7352	19.9482	20.7396
chr1_113219464_113220345	-0.92199	3.70187	5.16031e-06	0.00630697	8.22229	7.2029	9.76124	13.5628	16.8853	14.2119	16.3832	14.9856	14.6311	12.6205
chr7_156239418_156239782	1.66563	0.0811212	5.21875e-06	0.00633997	2.38868	2.09694	0.951037	0.744633	0.561693	0.208741	0.762057	0.855177	0.56829	0.74822
chr1_27382847_27383064	1.67503	-0.317871	5.46114e-06	0.006408	1.52786	1.7744	0.495072	0.558029	0.506615	0.489953	0.253179	0.550181	0.525309	0.533896
chr1_64037403_64038507	-0.835291	3.90489	5.56258e-06	0.006408	7.87075	10.9555	15.3608	12.7006	17.9527	16.8817	15.4295	15.6598	17.8517	17.2207
chr2_7994424_7994982	-0.949986	3.64961	5.41775e-06	0.006408	7.51081	7.11985	12.7918	10.3997	13.2795	14.2136	12.0637	15.596	12.7758	17.7234
chr2_215811515_215811714	1.69049	-0.327354	5.39324e-06	0.006408	1.37857	1.92091	0.443795	0.557857	0.563574	0.378428	0.571614	0.428713	0.412752	0.53425
chr4_45585092_45585293	1.93897	-0.705359	5.51369e-06	0.006408	1.35734	1.31808	0.347124	0.372092	0.223929	0.438657	0.508518	0.123836	0.368662	0.261817
chr6_52551324_52552568	-0.800878	3.71588	5.58751e-06	0.006408	9.25378	7.51769	12.5907	14.1206	14.3495	11.8082	15.1127	15.7799	13.9935	15.0888
chr10_52877490_52877783	-1.40779	1.29913	5.46825e-06	0.006408	0.964705	1.08101	2.31863	2.61227	2.92797	2.72418	2.22152	2.5694	2.84307	2.71865
chr11_97201470_97202752	-0.798806	4.84672	5.32572e-06	0.006408	17.9229	19.1696	25.8212	24.0863	29.7097	33.6535	28.8276	35.109	37.1874	34.6029
chr14_73752448_73753361	-0.878891	3.71756	5.39634e-06	0.006408	7.99687	8.0432	13.8315	11.0213	13.4478	15.6321	12.1905	16.3911	15.4271	15.571
chr21_36784879_36785397	-1.12974	2.80757	5.59251e-06	0.006408	3.52195	3.71106	8.30844	6.78506	6.9199	6.47338	7.17462	6.48593	7.41063	11.3426
chr1_110240532_110241306	-0.958152	3.11338	5.70762e-06	0.00641212	4.95827	5.02768	8.8413	7.28798	8.66457	8.59978	9.65157	12.2295	9.1485	10.4017
chr2_7007868_7008618	-0.801759	3.49175	5.78145e-06	0.00641212	6.34031	8.0262	10.515	10.8286	11.084	11.0497	13.9703	12.1726	12.7914	14.2465
chr2_102100780_102101168	1.56632	0.111755	5.70151e-06	0.00641212	2.23602	2.16927	0.436371	0.988001	0.334527	0.763594	1.01672	0.612456	0.903299	0.690548
chr5_7114018_7114393	1.53971	0.243245	5.66932e-06	0.00641212	2.77443	2.02885	0.791912	1.23271	0.504053	0.761694	0.761704	1.03827	0.728772	0.520365
chr9_97168211_97168771	1.20535	1.70713	5.78688e-06	0.00641212	6.69408	5.35314	1.26376	3.22398	2.07998	2.78084	1.96729	3.48279	2.73809	2.66682
chr12_52970162_52970766	-0.845686	3.47536	5.75209e-06	0.00641212	6.17791	7.64152	11.6089	10.7663	13.6204	11.378	11.6197	13.5776	11.4623	11.4
chr1_173647782_173648435	1.00603	1.79587	5.88613e-06	0.00648645	5.68257	6.0295	2.31545	3.28994	2.47454	3.32842	2.53922	3.11857	2.1299	3.20566
chr1_49100394_49100619	1.9108	-0.460679	6.242e-06	0.00675639	1.9706	1.25792	0.292356	0.434754	0.33686	0.492287	0.444469	0.670737	0.475617	0.147227
chr1_91845996_91846591	-0.926717	3.28187	6.21786e-06	0.00675639	5.52406	5.95114	8.53538	10.2029	10.3538	9.79817	8.88854	9.84915	13.3984	13.1335
chr7_25862134_25862928	0.926994	3.79496	6.29324e-06	0.00675639	22.4795	23.4232	9.02658	13.738	11.8737	9.02885	17.7826	8.68946	10.4016	12.8533
chr10_13758252_13758735	1.24081	2.40316	6.29854e-06	0.00675639	12.4205	7.53822	2.50047	5.70518	4.5601	5.29404	2.7286	3.42736	5.12559	3.28823
chr16_629448_630002	0.846088	2.753	6.29861e-06	0.00675639	9.5391	11.8146	4.53472	5.90745	4.27273	6.3212	7.23991	4.83431	7.1272	5.6467
chr1_173655512_173655914	1.32571	0.997982	6.6357e-06	0.00686148	2.91806	4.76562	1.2816	1.24769	1.63327	1.24886	2.41493	1.71153	0.97264	1.27088
chr2_29575797_29576782	-0.823073	4.19263	6.77084e-06	0.00686148	10.575	12.5906	15.992	18.0445	20.3143	22.713	18.1597	22.2636	18.1432	21.9695
chr3_114139906_114140085	1.96214	-0.652203	6.5586e-06	0.00686148	1.14033	1.68757	0.554172	0.129625	0.394472	0.32611	0.380994	0.184754	0.367487	0.373663
chr3_177839250_177839525	1.73969	-0.34538	6.75241e-06	0.00686148	1.97378	1.33333	0.341459	0.557479	0.506826	0.378737	0.571664	0.550023	0.301368	0.59136
chr6_36365518_36365938	-0.929357	2.79535	6.71683e-06	0.00686148	4.38247	3.72437	6.46528	8.82389	6.58186	6.58376	8.12793	7.95117	7.78782	7.35207
chr6_40520523_40521252	-1.22722	3.86354	6.57594e-06	0.00686148	5.87295	8.4802	17.3957	16.3596	17.3893	11.8579	10.0303	21.6487	15.9408	17.8642
chr8_56228948_56229168	1.84829	-0.293087	6.75353e-06	0.00686148	1.68718	1.92949	0.238948	0.67848	0.734471	0.378617	0.253214	0.246336	0.640268	0.647443
chr8_128754720_128755025	1.7737	-0.199049	6.7325e-06	0.00686148	1.91644	1.85979	0.596756	0.498369	0.563123	0.15567	0.890056	0.307427	0.63583	0.588134
chr15_62994297_62995139	-0.803633	3.49812	6.72673e-06	0.00686148	7.27415	7.11754	12.5026	10.8288	11.7038	12.1973	13.1443	12.2948	10.7162	13.2789
chr19_19482766_19483556	-0.96834	3.2595	6.59778e-06	0.00686148	5.28448	5.71895	7.98919	9.27349	11.0869	12.8073	8.95213	11.987	11.0546	9.74642
chr22_29855525_29856250	-1.18635	4.3501	6.54713e-06	0.00686148	9.61108	11.0476	20.543	17.8022	20.0863	22.9783	13.9671	31.8015	24.9592	28.6482
chr2_105871034_105871321	1.49239	0.171975	6.88331e-06	0.00694058	1.86174	2.61419	0.588168	0.86807	1.07234	0.762434	0.570794	0.491125	0.730901	0.967665
chr21_40291253_40291577	1.35311	0.281684	7.00079e-06	0.00702392	2.46627	2.09854	0.738533	0.748712	0.617036	0.704709	1.14359	0.795688	1.11702	1.01839
chr3_42823332_42823752	1.30235	1.17489	7.07518e-06	0.00706342	3.70266	4.93251	0.97336	2.22896	1.40517	1.02488	1.71426	1.46915	2.34093	2.36677
chr1_181752897_181753081	1.99339	-0.664434	7.13278e-06	0.00708584	1.289	1.54166	0.192245	0.190516	0.508512	0.550857	0.189926	0.184713	0.368092	0.487322
chr18_52652106_52652814	-1.26027	1.86112	7.32012e-06	0.0072363	1.6795	1.70307	3.7551	3.54888	3.76985	4.14086	4.82668	4.89069	3.34677	3.01964
chr3_99391643_99391811	1.87497	-0.513024	7.41123e-06	0.00729062	1.29672	1.76773	0.139505	0.434365	0.564698	0.548818	0.380809	0.488692	0.363151	0.258641
chr17_35801556_35802145	-0.988148	4.31022	7.54319e-06	0.00738441	12.1397	10.5284	19.4556	16.3108	19.3549	26.8557	19.8742	29.1111	20.4627	21.906
chr2_135557520_135558259	-0.940587	3.34203	7.87252e-06	0.00751853	5.68499	6.18236	11.4664	11.5673	10.8603	10.6165	7.9354	10.7661	13.6044	10.6554
chr2_176702036_176702520	-1.34617	1.97057	7.84052e-06	0.00751853	1.90554	1.55787	3.29953	3.18188	4.33343	5.89698	4.82619	4.40386	4.7419	3.39416
chr3_86985677_86985870	2.15126	-0.869082	7.92036e-06	0.00751853	1.42469	1.09453	0.402276	0.188961	0.509557	0.104775	0.253836	0.305625	0.147042	0.209025
chr5_72213998_72214575	-0.881964	3.64718	7.76606e-06	0.00751853	8.68585	6.5179	13.3883	13.6227	14.0123	13.2851	10.5391	13.7629	14.2648	14.9858
chr8_49874917_49875103	1.93629	-0.60549	7.94117e-06	0.00751853	1.29165	1.61699	0.501298	0.49365	0.280493	0.381672	0.126233	0.488366	0.252892	0.316429
chr12_113161478_113161771	1.4584	0.626076	7.82712e-06	0.00751853	2.5843	3.61714	1.14014	1.48361	1.1827	0.424463	1.39757	0.736032	1.04593	1.2304
chr18_13223490_13224091	-1.14529	4.31493	7.91877e-06	0.00751853	11.0989	9.52407	21.338	21.6491	22.2271	28.1101	12.4429	25.1383	23.3211	20.8873
chr13_47555327_47555581	1.70898	-0.0843664	8.04482e-06	0.00758108	2.29804	1.71731	0.54282	0.984034	0.335361	0.487671	0.762372	0.672331	0.574476	0.361779
chr12_109466046_109467103	-0.736061	4.42856	8.19015e-06	0.00768213	12.8991	15.9113	17.7668	21.7757	22.3387	24.7235	23.3672	24.1	28.2403	22.8101
chr11_120952828_120953922	-0.731376	4.25488	8.30898e-06	0.00775751	12.5594	12.9884	18.4189	20.342	19.8066	20.8005	21.9071	23.4867	21.7422	16.9853
chr13_113102979_113103549	1.09419	1.00409	8.52064e-06	0.00789134	3.51482	3.40685	1.6856	1.37141	1.80263	1.30283	1.39637	1.28597	1.85032	1.70898
chr19_57534279_57534506	1.88745	-0.288149	8.53058e-06	0.00789134	1.61471	2.07849	0.341455	0.557482	0.677588	0.826823	0.189593	0.550023	0.357415	0.255316
chr1_30522317_30522954	-1.05868	3.81613	8.66962e-06	0.00791056	8.37688	6.97458	16.3075	11.2724	14.1224	14.1531	12.2536	21.0367	15.8406	18.2447
chr11_126465438_126466134	-0.952072	2.81506	8.66737e-06	0.00791056	4.53556	3.57428	6.21518	7.34123	7.99173	7.51415	6.3486	7.76821	8.37436	8.96872
chr18_22029813_22030369	1.26018	0.643165	8.70827e-06	0.00791056	2.64983	3.08701	1.29101	1.18095	1.35234	1.03248	0.951786	1.10142	0.765507	1.44947
chr20_41418678_41419421	-1.20589	3.08091	8.61387e-06	0.00791056	4.61755	3.72759	10.5843	6.60669	9.05934	8.43588	6.53837	12.6569	9.52261	10.6715
chr2_8993310_8993837	1.24681	0.925747	8.86963e-06	0.00794971	3.82163	3.18383	1.89377	1.24695	1.18016	0.806979	1.77852	1.52875	1.52598	1.38276
chr5_57835053_57835721	1.06206	3.61868	8.79856e-06	0.00794971	23.6513	19.5002	9.68276	11.2525	12.6101	13.3022	7.30048	10.5815	7.7029	6.63219
chr22_11211200_11211992	0.913732	3.63821	8.85654e-06	0.00794971	20.5535	20.3356	14.4067	9.7073	6.57737	10.4547	9.96861	9.29928	11.6931	11.1975
chr1_154506912_154507206	1.85003	-0.15156	8.93519e-06	0.00797304	2.74554	1.27223	0.441931	0.498579	0.961486	0.266166	0.635144	0.489791	0.521899	0.475516
chr13_49229088_49229274	2.01395	-0.701608	9.21528e-06	0.00812837	1.65546	1.10028	0.244092	0.432218	0.0540096	0.326657	0.38107	0.427403	0.255523	0.488254
chr13_113842502_113842706	1.54225	1.06562	9.23019e-06	0.00812837	2.23896	6.66025	1.1803	1.24754	1.29325	2.30332	0.887593	1.22465	1.74544	1.71293
chr19_46131676_46131967	0.982679	1.59699	9.15705e-06	0.00812837	4.95967	5.104	2.17068	1.75053	2.19344	3.05804	2.34897	2.75149	2.90503	2.39513
chr11_132784353_132784887	-1.15766	3.52015	9.33336e-06	0.00818349	6.30171	5.42545	10.5618	8.72325	13.2811	15.5297	10.0947	16.0835	10.7649	15.7455
chr10_50415349_50415835	-1.00955	2.77853	9.50831e-06	0.0083008	4.06571	3.56763	6.91434	6.04183	7.87934	6.03642	6.72996	7.03518	9.55542	9.13296
chr6_150876384_150877206	-0.855736	3.43495	9.66256e-06	0.00839909	7.64557	5.66778	10.0204	10.9509	10.8028	11.8166	10.7939	12.6608	11.8383	14.1432
chr1_53380061_53380592	-0.897263	2.61938	9.71053e-06	0.00840457	3.44721	3.86188	5.72489	6.96372	5.85054	6.5342	6.3493	7.39987	6.51831	7.14762
chr6_152221804_152222433	1.13589	2.91167	9.99667e-06	0.00853261	15.1691	12.0812	5.63078	5.78608	6.5293	8.45875	4.1255	8.37492	4.06375	4.50887
chr7_539751_540372	0.814008	3.48539	9.98522e-06	0.00853261	14.5938	20.5379	6.40211	8.34146	9.62257	10.24	9.33374	11.9857	10.4253	10.6143
chr7_68943841_68944016	2.04105	-0.748396	9.93587e-06	0.00853261	1.57848	1.09843	0.60844	0.250583	0.337938	0.103992	0.317402	0.245283	0.313532	0.262967
chr12_55631573_55632618	-0.702422	4.42648	1.00277e-05	0.00853261	15.6591	13.6206	24.5067	22.5823	23.3526	22.7593	23.4943	21.3491	22.6797	22.5964
chr9_88639304_88639772	1.40822	0.127227	1.00911e-05	0.00855045	1.92854	2.23768	0.999117	0.746425	0.61785	0.595575	0.761825	0.491077	0.843874	0.912191
chr2_128636562_128637188	-1.13671	2.98404	1.02441e-05	0.00864383	3.61746	4.54998	5.76031	6.72803	6.24141	8.60321	10.6052	11.312	10.3871	10.0329
chr3_12954832_12955746	-1.33149	3.70717	1.04117e-05	0.00874859	5.53233	6.48621	13.8297	10.4021	13.6727	14.702	8.12502	19.9356	14.6799	20.8285
chr11_14541293_14541793	-1.26083	1.72923	1.0462e-05	0.00875437	1.74223	1.32806	2.45581	3.23762	3.43226	4.14493	3.93706	4.27963	3.35573	3.67802
chr1_12185673_12186572	-0.799223	4.30999	1.06514e-05	0.00886094	12.8732	12.6062	19.6054	17.6136	17.1587	22.2173	21.9703	25.9935	21.6301	24.9065
chr17_27319823_27320488	-0.949221	4.18325	1.06772e-05	0.00886094	10.1658	11.1287	15.05	14.1972	18.0048	21.9486	17.9692	24.5252	25.5645	21.6477
chr2_110770218_110771548	-0.984928	4.02791	1.08382e-05	0.00893665	11.0736	7.53038	19.3225	18.8456	21.7251	16.2217	15.0479	15.7833	15.6108	19.0333
chr8_42110366_42110732	1.3244	0.295633	1.08796e-05	0.00893665	2.09007	2.46845	0.994078	0.809876	1.07111	0.87131	0.570538	0.795779	0.891477	0.906101
chr11_44916683_44917170	-1.189	1.91608	1.09014e-05	0.00893665	1.46467	2.22531	3.60264	3.79655	3.76932	2.93056	4.89005	3.97631	5.34319	4.2658
chr17_26848023_26848253	1.11254	1.68316	1.11098e-05	0.0090697	6.4492	4.89248	2.77452	3.28547	2.53245	2.6151	1.58575	2.81276	2.30128	2.17445
chr17_50585250_50585658	-1.37925	3.12126	1.11536e-05	0.0090697	3.83803	3.86841	8.63998	6.79374	7.08556	9.96606	6.09352	14.9173	11.5447	12.3361
chr13_52085322_52085678	1.38758	0.258522	1.12439e-05	0.00907135	2.01468	2.54232	0.53501	1.17333	0.560479	0.81647	0.888933	1.03859	0.83802	0.852142
chr16_52378106_52378385	1.96279	-0.452162	1.12456e-05	0.00907135	2.19591	1.11169	0.706518	0.495133	0.223266	0.38036	0.317074	0.245933	0.475796	0.370023
chr2_87397379_87397592	1.85301	-0.464126	1.15632e-05	0.00929036	1.81936	1.32987	0.498484	0.374396	0.507487	0.660423	0.253374	0.367485	0.193423	0.425781
chr7_129821425_129821872	-0.894424	3.48968	1.16812e-05	0.00934789	6.95085	6.57875	9.12362	12.8733	12.2674	10.8308	11.3655	12.0505	12.365	16.2343
chr2_236401091_236401341	1.47367	0.178192	1.18633e-05	0.00940391	1.48338	2.98261	0.844188	0.746794	0.731277	0.539663	0.698104	0.916605	0.842677	0.799545
chr5_131003944_131004179	1.83134	-0.584406	1.18579e-05	0.00940391	1.51114	1.32227	0.500288	0.191366	0.450992	0.381124	0.189815	0.427889	0.478423	0.371589
chr14_106314474_106314745	1.54967	-0.0471235	1.18911e-05	0.00940391	2.36686	1.49221	0.592493	0.379011	0.562081	0.765667	0.634819	0.794111	0.62745	0.694543
chr11_119888081_119888461	-1.16937	2.93158	1.20613e-05	0.0094708	3.68494	4.01811	6.75753	5.86031	6.4674	9.48089	7.17418	8.50233	10.7669	11.9777
chr17_20274201_20274353	1.91079	-0.593382	1.20696e-05	0.0094708	1.29165	1.61699	0.0897231	0.493866	0.508112	0.381481	0.444632	0.184886	0.479652	0.37232
chr1_12472822_12473412	-0.774692	3.80759	1.23033e-05	0.00957968	8.33427	9.88581	12.9837	12.3876	14.461	15.3014	15.9381	18.4085	16.11	14.5999
chr8_21994305_21994604	1.6842	-0.0820599	1.22722e-05	0.00957968	1.47274	2.52792	0.49128	0.439108	0.789944	0.320667	0.507575	0.975797	0.687062	0.528712
chr2_239489630_239489901	1.87872	0.000347812	1.23586e-05	0.00958573	1.4105	3.20802	0.955104	0.256255	0.903699	0.487456	0.443887	0.611685	0.686665	0.361402
chr2_167965007_167965532	-1.1932	2.14437	1.2592e-05	0.00965536	2.2336	2.09363	3.69423	6.14504	3.42838	4.68233	5.90622	4.1611	5.15944	5.17454
chr11_112780781_112781110	-1.18085	2.87643	1.25737e-05	0.00965536	4.36323	2.96357	8.20473	7.59126	8.44181	5.59592	5.71297	8.1354	10.0777	10.4185
chr22_47330377_47330672	1.33032	0.197515	1.25291e-05	0.00965536	1.93078	2.31333	0.996651	0.80848	0.787705	0.594476	0.761662	0.673815	1.00835	0.797617
chr13_113838722_113838923	1.46206	2.01894	1.27666e-05	0.00975212	7.85105	9.03792	0.660752	2.55463	2.41744	3.65741	3.42933	4.8862	2.77749	3.36591
chr3_111591879_111592207	1.83878	-0.00294911	1.29365e-05	0.00981674	1.40899	3.1321	0.696715	0.924059	0.448768	0.934522	0.31657	0.611711	0.461184	0.361264
chr10_121432862_121433096	1.98218	-0.871526	1.29485e-05	0.00981674	1.19765	1.16327	0.245802	0.24988	0.281314	0.271821	0.253785	0.426992	0.0906854	0.43454
chr1_237165652_237166261	-1.27336	1.42149	1.34093e-05	0.010128	1.20074	1.23842	2.36511	2.61504	3.09642	3.10725	2.47557	2.99684	3.16151	2.93143
chr2_227031321_227031976	-1.01824	3.59737	1.36291e-05	0.0102174	6.71784	6.8058	12.2477	11.7622	12.0404	17.6041	12.3815	16.9397	12.0355	10.265
chr5_38079745_38080339	-1.26987	3.35089	1.35823e-05	0.0102174	4.26017	5.4755	8.77975	6.11639	11.367	13.568	12.2553	16.9364	10.9371	10.5454
chr7_46539873_46540673	-0.773183	3.60055	1.38056e-05	0.0103115	8.46031	7.28151	13.64	13.6824	12.4352	13.2871	12.0639	12.2347	12.9412	13.1646
chr6_42016857_42017702	-0.81092	3.56492	1.40624e-05	0.0104645	7.51617	7.50263	9.07154	11.0168	12.9428	12.4137	14.097	13.7008	13.8482	14.8316
chr8_30715999_30716744	-0.928838	2.79287	1.41389e-05	0.0104827	4.30591	3.79939	6.8642	6.90768	7.76643	8.00795	8.19149	5.87497	9.39405	6.54357
chr6_169689266_169689416	2.14233	-0.834865	1.43832e-05	0.0105094	1.20662	1.38881	0.297871	0.4907	0	0.272005	0.253808	0.548075	0.20274	0.152674
chr8_21886022_21886212	1.79505	-0.531327	1.42799e-05	0.0105094	1.66202	1.25087	0.551065	0.374008	0.393827	0.436519	0.253416	0.367373	0.590787	0.202794
chr11_69053591_69053775	-1.53171	0.985667	1.43488e-05	0.0105094	0.722399	0.773471	1.92541	2.11422	2.13878	2.23486	2.79496	1.65349	1.77081	2.13109
chr18_59021500_59021966	-1.03952	3.23998	1.43026e-05	0.0105094	5.19664	5.18341	9.4816	6.60978	11.4253	12.7531	9.5875	11.4982	9.19085	11.5219
chrX_4710609_4710997	1.95	0.717603	1.4487e-05	0.010547	5.45074	2.5957	0.887194	1.42084	1.41056	1.53664	0.443048	0.97896	1.16221	0.133145
chr6_108630343_108630559	1.75044	-0.361482	1.46118e-05	0.0105996	1.22885	2.06722	0.239337	0.436214	0.677696	0.490693	0.507982	0.367828	0.414337	0.591871
chr3_10642118_10642627	1.53503	0.312582	1.49367e-05	0.0107964	3.15827	1.88402	0.841533	0.565586	0.617171	0.649478	1.58954	0.795573	0.670194	1.01936
chr14_16096115_16096456	0.786082	3.23824	1.50911e-05	0.0108691	12.0346	17.1362	9.3005	7.40618	6.29863	9.09901	7.6191	7.70806	8.36515	8.9615
chr4_166510171_166510388	1.57678	-0.0733051	1.53909e-05	0.0110064	1.46881	2.37656	0.593208	0.621771	0.619089	0.7662	0.634879	0.611808	0.293486	0.751695
chr8_113686932_113687170	2.05546	-0.690378	1.53618e-05	0.0110064	1.43719	1.39548	0.555386	0.371872	0.110515	0.103742	0.444808	0.184629	0.255592	0.545181
chr20_28793623_28794640	0.806529	2.93716	1.55586e-05	0.011087	11.1301	12.6715	7.37238	7.76647	6.35835	6.36986	5.52317	6.72833	5.34044	6.60775
chr2_31302917_31303804	-0.880835	5.22672	1.5662e-05	0.0111213	23.2713	22.656	42.1846	29.4392	38.6001	43.0715	32.2557	48.504	42.4835	48.8441
chr2_119702139_119702540	-1.60963	1.53852	1.58078e-05	0.0111464	1.47928	0.645048	2.10949	2.43377	2.58616	3.54416	2.98386	4.58269	4.0205	3.0878
chrY_11033646_11034106	0.7974	2.61037	1.57716e-05	0.0111464	8.49708	10.3475	4.93971	5.65644	6.19332	5.39236	4.44379	5.13848	4.66544	5.113
chr7_1275402_1275631	1.62676	-0.234871	1.60208e-05	0.0112572	1.53281	1.92532	0.390677	0.437854	0.619934	0.321743	0.762579	0.429032	0.863005	0.475618
chr3_72255756_72256569	-0.811263	4.09241	1.61259e-05	0.0112917	11.2674	10.4459	19.1214	18.3511	18.1189	20.6426	15.4923	19.6343	19.743	15.2798
chr3_102736425_102737477	-1.27466	5.18308	1.63989e-05	0.0114432	19.3287	15.4825	42.1848	30.1226	31.5066	55.5023	24.5713	57.4921	39.7895	42.7521
chr2_27763658_27763938	1.71313	-0.106968	1.6578e-05	0.0115137	2.5934	1.3453	0.440474	0.499558	0.790117	0.432156	0.380273	0.793644	0.518844	0.753858
chr11_65445659_65447013	0.845023	3.35968	1.66142e-05	0.0115137	13.3172	19.3758	7.25277	7.78047	7.59443	9.42381	6.47508	9.2969	10.8665	11.2172
chr1_42863149_42863635	1.46163	0.511388	1.67912e-05	0.0115965	1.81192	3.90291	1.39958	0.994943	1.12674	0.813309	0.697565	0.796443	1.10727	0.900966
chr1_233183789_233183960	1.73619	-0.318753	1.72315e-05	0.0116893	1.6795	1.70307	0.392416	0.193249	0.336172	0.434285	0.953996	0.428699	0.639676	0.534359
chr5_80109597_80110559	-0.85498	3.77124	1.71947e-05	0.0116893	8.24144	8.65836	15.1694	13.0689	15.0811	12.6804	12.8256	19.2637	15.1565	14.2798
chr6_2628382_2628702	1.51316	-0.038484	1.70637e-05	0.0116893	1.39348	2.44995	0.540843	0.683107	0.789366	0.486496	0.825876	0.612001	0.68313	0.526403
chr6_122913743_122914111	1.33303	0.314375	1.71166e-05	0.0116893	2.16759	2.47027	0.942426	0.810092	1.12782	1.09393	0.634159	1.03894	0.723376	0.627894
chr9_132265524_132265874	-1.29452	2.00628	1.7165e-05	0.0116893	1.31424	2.37196	4.2501	2.62724	4.2201	5.34583	3.80896	5.01414	4.68516	4.80287
chr12_26134827_26135487	-1.25267	2.78681	1.73546e-05	0.0116893	3.05017	3.55054	9.25671	5.67152	8.21735	7.78796	8.31847	10.0273	4.90109	6.05731
chr15_64009129_64009622	-1.18773	2.36981	1.73893e-05	0.0116893	2.40674	2.70278	5.33512	2.94198	5.8532	5.77335	6.35018	5.93277	5.83951	6.89284
chr18_33560515_33561325	0.90342	2.74838	1.73892e-05	0.0116893	12.9916	8.76844	4.68537	5.22783	5.96604	5.88297	5.14257	7.45846	4.39009	6.13484
chr1_116878115_116879736	0.701829	3.85619	1.78236e-05	0.0118664	21.435	21.494	12.5982	10.583	13.9009	14.7093	11.4923	13.3953	11.3488	13.274
chr2_90389672_90390183	0.907568	3.28588	1.82578e-05	0.0118664	15.2849	16.6174	11.1945	8.45797	7.99026	7.94876	6.60242	9.41805	6.49524	6.75208
chr2_239921165_239921336	1.85102	-0.664619	1.82397e-05	0.0118664	1.28343	1.39111	0.397943	0.372694	0.337456	0.158598	0.63592	0.123944	0.423853	0.373187
chr3_184002540_184002900	-1.50672	1.27583	1.80016e-05	0.0118664	0.811744	1.07578	3.12649	2.91861	2.64526	1.56726	2.28515	2.87396	2.68062	2.55544
chr6_99946886_99947036	1.95193	-0.783751	1.83445e-05	0.0118664	1.20373	1.3136	0.244709	0.128976	0.508924	0.215197	0.317405	0.123716	0.485678	0.4326
chr8_38505137_38505544	-1.2726	1.73945	1.83589e-05	0.0118664	1.74223	1.32806	2.55574	3.73019	4.56255	2.76921	3.49195	3.79194	4.27591	3.56859
chr10_100364764_100365290	-0.785357	3.22846	1.78799e-05	0.0118664	6.22962	5.80662	8.38912	9.58142	8.77619	10.4021	10.4136	10.948	10.1	11.4711
chr12_15037938_15038827	-0.822613	4.19218	1.82782e-05	0.0118664	11.8305	11.294	19.8099	16.5552	21.0466	19.0557	27.243	18.4129	17.7724	17.8985
chr15_47667340_47667595	1.82093	-0.541715	1.79578e-05	0.0118664	1.80959	1.10381	0.344412	0.252547	0.507754	0.324805	0.444526	0.367325	0.250516	0.653379
chr17_79612769_79612945	1.61765	-0.285392	1.81632e-05	0.0118664	1.67679	1.62765	0.34009	0.376673	0.449542	0.43358	0.953851	0.489634	0.637009	0.476626
chr20_13312209_13312465	1.64674	-0.240304	1.81788e-05	0.0118664	1.90554	1.55787	0.648328	0.680024	0.506245	0.489045	0.253096	0.671854	0.579027	0.364192
chr20_50783968_50784173	1.74614	-0.359424	1.78048e-05	0.0118664	1.22885	2.06722	0.341712	0.496788	0.563814	0.602658	0.635411	0.428566	0.470825	0.200273
chr5_67343006_67343243	1.75902	-0.416957	1.84642e-05	0.0118964	1.81936	1.32987	0.188977	0.556632	0.564076	0.379431	0.6355	0.306936	0.586468	0.368124
chr6_118573972_118574942	0.846556	3.86937	1.863e-05	0.011927	23.67	22.8114	13.3949	11.3878	10.6889	14.3825	11.4924	17.3662	10.7663	9.73244
chr9_91445357_91445679	1.39226	0.258604	1.85945e-05	0.011927	2.31593	2.24663	0.637053	1.11267	0.560484	0.59401	1.33475	0.795542	0.950209	0.740807
chr17_50954126_50954708	0.865128	2.11489	1.8951e-05	0.0120822	6.33246	7.41368	2.65553	3.73064	3.71452	3.42874	3.42832	3.12123	4.22031	4.7655
chr22_44046267_44047201	-0.686759	5.38028	1.89923e-05	0.0120822	30.3005	27.1464	40.1981	43.4857	46.5924	46.0103	37.2088	44.1641	47.3828	51.1308
chr10_105077469_105077696	2.0905	-0.484247	1.92377e-05	0.0121998	2.19929	1.18718	0.190843	0.614882	0.223489	0.717976	0.0626279	0.36722	0.421238	0.42787
chr6_80536238_80536501	1.73086	0.288813	1.93541e-05	0.0122302	2.26289	3.15443	0.895158	0.686221	0.958449	1.15269	0.31622	1.2203	0.673844	0.245707
chr14_81249899_81250049	1.9105	-0.622077	1.94068e-05	0.0122302	1.51114	1.32227	0.44945	0.190959	0.223677	0.662568	0.189868	0.488356	0.366204	0.260402
chr7_98917412_98917784	1.49856	0.408263	1.96908e-05	0.0123705	2.86667	2.48479	0.482344	1.66051	0.616683	0.814913	1.2071	0.856784	0.945069	0.737798
chr9_14240404_14241073	-0.96209	2.33288	1.99825e-05	0.0125147	2.49792	3.23556	5.18781	4.17666	4.83788	5.06184	6.414	5.87118	5.46825	6.08482
chr11_46414326_46415173	-0.83825	3.18301	2.01643e-05	0.0125895	4.90231	6.40144	9.68456	8.71349	10.6936	9.85633	10.9856	9.42055	8.13131	10.1824
chr11_45677565_45678503	-0.945257	4.01765	2.024e-05	0.0125978	7.71616	11.3377	15.9003	13.0141	16.7678	19.4983	24.5761	19.9392	15.5059	16.0867
chr10_119368656_119368855	1.51963	-0.174326	2.03187e-05	0.0126079	1.68213	1.77852	0.6462	0.438785	0.676344	0.543701	0.635002	0.550808	0.801841	0.30676
chr2_55429548_55429812	1.5084	-0.135359	2.05864e-05	0.0127077	2.05719	1.48589	0.542457	0.560695	0.676121	0.543215	0.443887	0.550949	0.913653	0.528478
chr10_35217495_35218214	-0.96652	2.91621	2.06056e-05	0.0127077	4.16388	4.48264	8.70212	5.9214	8.32875	7.62051	11.4317	7.64702	8.15109	7.39869
chr12_123019669_123020024	1.22999	0.487192	2.07257e-05	0.0127428	2.70652	2.33029	1.14184	0.812931	0.672572	1.14604	1.01572	1.03992	1.38421	1.01033
chr8_98420453_98421156	-1.36141	3.02176	2.09125e-05	0.0128185	2.83466	4.4592	8.54522	5.80068	8.83439	8.87501	6.03023	14.7325	8.56618	10.4595
chr1_229251888_229253083	-0.817822	3.47294	2.10124e-05	0.0128407	7.57935	6.43187	9.67111	9.77478	11.1406	11.9795	11.5562	12.8444	14.3369	14.1942
chr2_150520907_150521786	-0.872568	3.85102	2.1202e-05	0.0129175	9.81154	7.82833	14.619	14.9937	16.7139	17.1567	13.524	18.8981	16.0515	12.3984
chr1_48409305_48409605	1.50663	-0.0304218	2.14384e-05	0.0130221	1.76923	2.08258	0.643319	0.501074	0.561948	0.597801	0.50742	0.915636	0.458277	0.974502
chr1_41455693_41456355	-1.4167	4.11787	2.16006e-05	0.013062	7.36246	7.80738	14.9021	11.0312	14.9072	21.731	13.2054	31.0645	22.4383	27.2223
chr6_36906581_36906903	-1.23083	2.15007	2.17447e-05	0.013062	2.08107	2.16575	4.09409	3.92598	4.89615	4.57227	3.10943	5.56454	6.34497	5.93322
chr7_30694175_30694839	-0.787456	3.73455	2.17631e-05	0.013062	8.71266	8.43261	11.4481	17.8399	13.6731	13.228	15.1762	14.8635	14.8951	13.1023
chr8_21686862_21687434	-1.07107	3.42395	2.1655e-05	0.013062	4.90666	6.70728	7.88355	9.21653	9.22463	13.6751	10.5398	15.1046	14.1263	14.4646
chr2_175208080_175208581	-1.33056	3.32261	2.1965e-05	0.013144	5.24874	3.88784	12.4103	7.85139	11.0855	13.6784	7.61771	16.936	9.76805	8.93506
chr7_137940489_137941233	-0.751268	4.37324	2.23455e-05	0.0133322	12.181	15.2916	23.9644	19.2291	21.2694	25.6534	20.2551	21.8377	21.7837	23.2956
chr18_63218530_63218876	0.898163	1.58755	2.25738e-05	0.0134287	4.48887	5.09741	2.22058	2.85549	2.7025	2.11931	2.34893	2.44697	2.57598	2.50383
chr11_130426088_130426552	-0.977636	2.92924	2.26753e-05	0.0134494	4.62448	4.03224	7.80443	6.6643	8.55415	7.94856	6.53886	9.17386	8.04305	10.9011
chr16_9361471_9361794	1.49189	0.154036	2.28562e-05	0.0135169	2.23602	2.16927	0.537384	0.503039	0.731437	0.874239	0.889198	1.34143	0.563856	0.577487
chr3_195064334_195065643	-0.759824	4.95431	2.30182e-05	0.0135729	20.7117	20.1822	32.6978	27.4433	31.3412	40.5209	33.781	36.1496	28.612	35.7713
chr2_129912019_129912203	1.65784	-0.0713026	2.35272e-05	0.0138326	1.24591	2.74815	0.490984	0.682036	0.562384	0.487377	0.50755	0.97588	0.517266	0.584226
chr1_99105497_99105815	1.52646	-0.206159	2.36769e-05	0.0138802	1.75394	1.6296	0.698453	0.499184	0.449104	0.488259	0.31666	0.611421	0.689626	0.698588
chr9_99371026_99371310	-1.26961	1.54389	2.39725e-05	0.0140127	1.20941	1.46406	2.00965	2.86389	3.66052	2.82859	3.87419	3.48545	3.42385	2.87077
chr6_42272817_42272988	1.94835	-0.743771	2.41186e-05	0.0140574	1.42797	1.16974	0.244326	0.492256	0.337833	0.0488611	0.44483	0.487961	0.199606	0.318777
chr6_4383915_4384270	1.11235	2.11756	2.44326e-05	0.0141993	9.85517	5.53144	3.31064	2.43623	3.65882	3.59574	3.30139	5.01069	3.95532	2.26693
chr10_40391794_40392121	1.52276	0.251456	2.45556e-05	0.0142298	2.69924	2.10311	0.894217	1.17237	1.18557	0.705842	0.698013	0.673774	0.340056	0.686563
chr1_3788862_3789339	-0.930759	2.84507	2.50817e-05	0.0144224	4.00576	4.404	6.76215	6.22891	6.13016	7.56804	8.12772	8.56228	8.15776	10.3694
chr2_101261978_101262720	-1.11715	3.10683	2.53885e-05	0.0144224	5.16847	3.8107	9.18926	7.35014	9.84848	9.69377	6.53832	13.4511	9.36102	9.59363
chr2_101793255_101793904	-0.905431	2.55883	2.53833e-05	0.0144224	2.59919	4.37813	5.8273	6.65288	5.39984	6.86506	6.34952	6.30049	6.73789	6.17909
chr5_151880323_151880832	-1.09201	3.06839	2.50237e-05	0.0144224	4.7062	4.18569	7.89706	6.72999	7.70646	9.85936	7.61851	13.5726	9.04449	10.7271
chr6_28884923_28885354	1.16606	0.544936	2.52077e-05	0.0144224	2.25544	2.85095	0.986607	1.11884	1.29611	0.756112	1.2702	0.979455	1.21226	1.11878
chr9_18437251_18438159	-0.788658	3.89725	2.51034e-05	0.0144224	10.2218	8.98107	14.9149	12.3901	18.7981	16.3906	14.8579	16.3319	18.4372	15.7202
chr11_45685798_45686378	-0.837307	3.76345	2.53673e-05	0.0144224	7.22771	9.79837	11.4963	15.2383	15.5884	13.7731	14.1596	11.6861	18.505	16.8022
chr15_63942716_63943233	-1.20261	3.16193	2.57429e-05	0.0145826	4.16832	4.71134	5.65548	6.54654	8.49458	11.8255	11.4938	13.5741	12.5024	9.21311
chrY_10859489_10860379	0.869085	2.50378	2.59469e-05	0.014657	9.34883	8.74442	5.94759	4.72745	4.21872	5.06682	3.99926	3.3677	5.15964	5.44581
chr10_5601463_5602458	-0.811964	3.43121	2.60538e-05	0.0146763	6.48691	7.18583	8.08295	10.3931	11.0284	11.5982	12.6999	12.2941	12.5843	14.1439
chr13_23399388_23399858	1.17292	1.42708	2.65317e-05	0.0149039	4.64575	5.09967	2.17875	1.19388	2.47864	1.40678	3.49493	2.01893	1.93558	1.96704
chr9_117081666_117082339	-1.11579	2.36783	2.67274e-05	0.0149721	2.33693	3.00442	4.2363	3.6836	5.00666	6.32234	6.66802	7.27525	6.27021	5.32415
chr3_29426718_29428164	-0.743504	4.32182	2.71027e-05	0.0151005	10.6794	15.9729	21.3897	22.3923	21.1011	23.0903	22.5419	21.4092	19.246	19.8725
chr3_90538603_90538998	1.09431	1.34351	2.71812e-05	0.0151005	5.01149	3.80879	2.029	2.41854	2.47927	2.01534	1.90451	1.65312	2.10365	1.25739
chr7_80781278_80781991	-0.918762	2.45582	2.71726e-05	0.0151005	2.51267	3.91967	5.33243	5.35294	5.85244	5.49731	6.73127	5.445	7.23103	5.48253
chr3_31926535_31926758	1.81363	-0.36462	2.7314e-05	0.0151191	1.23096	2.14276	0.445018	0.314661	0.56393	0.827467	0.316931	0.185364	0.585335	0.367526
chrX_48906404_48906589	1.83862	-0.766594	2.73647e-05	0.0151191	1.27437	1.1655	0.347455	0.311469	0.223996	0.551363	0.253646	0.245385	0.312301	0.318463
chr14_97000258_97000489	1.52176	-0.236341	2.74665e-05	0.0151339	1.45326	1.84768	0.492872	0.377391	0.50605	0.432794	0.507706	0.79338	0.7476	0.530888
chr8_139917686_139918143	-0.92695	3.37032	2.77478e-05	0.0152473	4.83707	7.39472	7.83619	10.0819	12.6637	13.2404	10.6671	12.8434	11.5772	10.5462
chr1_19375653_19376320	-0.885534	3.12622	2.79292e-05	0.0152655	5.12216	5.41142	7.19895	11.1252	11.1455	8.65433	9.9057	9.66438	9.25473	8.08742
chr10_119341214_119342407	-0.720135	5.15919	2.79324e-05	0.0152655	24.8672	23.4317	37.8841	30.431	37.8694	40.2398	39.1785	38.9644	34.567	47.3019
chr3_128814708_128815737	-0.919927	3.63431	2.85072e-05	0.0155375	8.1342	6.58984	12.0477	11.5771	13.2798	14.5969	9.6498	16.6345	14.6909	14.879
chr11_43987441_43987889	-0.941334	2.57461	2.86403e-05	0.015568	2.75097	4.15296	6.57535	4.86189	5.79457	6.97406	6.413	7.33841	6.84342	6.17796
chr8_134542389_134543327	-0.827153	4.26749	2.93202e-05	0.0158947	11.2918	13.0567	14.1057	19.1639	20.3696	22.3825	26.3533	19.6972	26.722	18.4831
chr1_9269599_9270822	-0.68331	4.81278	3.02865e-05	0.016366	17.933	20.9401	27.2595	26.9417	29.7667	30.2193	31.1777	26.4268	30.264	38.2977
chr6_36867450_36868119	-0.776213	4.68269	3.0352e-05	0.016366	15.8479	17.6973	30.9314	28.1793	29.3744	25.9145	23.0486	30.155	24.086	28.3038
chr11_107956063_107956325	1.84349	-0.454903	3.06336e-05	0.0164739	2.04122	1.10868	0.394873	0.43508	0.166459	0.660223	0.508142	0.246016	0.645927	0.313276
chr4_101471985_101472234	1.64983	-0.308899	3.09449e-05	0.016597	1.22885	2.06722	0.443292	0.376359	0.563428	0.433923	0.316814	0.6716	0.468205	0.702495
chrX_66638124_66639514	0.7738	3.63076	3.10556e-05	0.0166122	20.5352	17.4107	10.5232	9.77031	10.2407	10.1801	9.96848	13.2092	8.12224	13.4001
chr1_46576671_46577122	1.18827	0.74897	3.21371e-05	0.017084	3.49008	2.49546	1.64439	1.00001	1.01115	1.03048	1.588	1.22371	1.31304	1.27803
chr10_1340038_1340243	1.94459	-0.705222	3.21847e-05	0.017084	1.50485	1.17175	0.295415	0.251106	0.167144	0.663704	0.126301	0.488086	0.368674	0.261824
chr14_50920517_50921431	-0.788718	3.77655	3.21919e-05	0.017084	9.57733	8.05645	13.3326	12.7588	14.1233	18.1982	15.5571	16.025	14.5194	12.939
chr3_126994717_126995557	-0.892548	3.40458	3.26177e-05	0.0172646	5.38765	7.40219	8.58037	9.95893	9.6759	12.3643	16.3214	11.2554	11.3083	12.3714
chrX_13478733_13479726	-1.19105	2.77051	3.29504e-05	0.0173951	3.58722	3.18012	8.26034	4.68108	8.04843	9.9256	5.84034	8.37859	8.21581	6.0045
chr3_17158571_17159348	-0.818038	3.50319	3.3177e-05	0.0174689	7.35082	6.96525	11.5579	10.7671	9.16776	10.776	12.4455	14.7998	13.8545	14.138
chr11_108648098_108648646	0.807207	2.45905	3.36104e-05	0.0176179	8.71072	8.27934	3.79531	5.09647	3.71087	5.45223	6.22421	4.64902	4.51528	4.0923
chr13_106098753_106098903	2.2232	-0.835405	3.36347e-05	0.0176179	1.20941	1.46406	0.35019	0.430309	0.338449	0	0	0.547985	0.260142	0.209008
chr9_130630785_130631435	-0.755244	4.67789	3.38619e-05	0.017691	17.2701	16.5504	28.4055	25.8818	24.7006	29.3513	21.2068	31.3164	29.8533	28.7324
chr21_10458353_10458665	1.41889	0.732009	3.39845e-05	0.0177092	4.11289	2.42852	1.80109	1.05968	0.728331	1.42067	0.633584	1.10161	1.26223	1.3368
chr1_69055180_69055587	1.25037	1.39389	3.43389e-05	0.0178019	5.3405	4.49867	2.33296	2.17379	1.17731	2.40253	1.26845	3.11436	1.93908	1.4214
chr13_43036296_43037223	-0.905962	4.01652	3.42684e-05	0.0178019	11.3185	8.06847	18.4803	12.2694	18.9086	19.007	15.175	19.6947	17.2034	19.2492
chr4_181330461_181331374	-1.2878	2.36215	3.46396e-05	0.0179117	1.7177	3.06498	4.43571	3.80738	5.00655	7.14525	5.71459	8.06864	4.55109	6.18909
chrY_56868957_56869322	0.904814	2.17165	3.47806e-05	0.0179386	7.43192	7.11909	3.60715	4.90077	3.26203	3.70259	2.9196	4.40225	3.02677	4.00043
chr4_101199898_101200358	-1.45534	1.17666	3.50215e-05	0.017971	0.954732	0.856042	2.37342	1.8115	2.81613	2.50647	2.66707	2.87312	2.57884	1.57678
chr11_127254947_127255769	-0.824959	2.89664	3.49665e-05	0.017971	5.0985	4.19078	7.25868	7.77626	8.38564	6.90984	7.87338	9.0512	8.84924	7.40069
chr8_37038062_37038259	1.7126	-0.456278	3.55182e-05	0.0181335	1.73908	1.25272	0.291422	0.3749	0.279797	0.71586	0.571806	0.306886	0.416563	0.537269
chr16_77133588_77133980	1.57698	0.0924484	3.54603e-05	0.0181335	2.9074	1.42603	0.744009	0.56301	0.675072	0.374269	0.953059	0.612392	1.13069	0.579489
chr5_56466293_56467211	-0.849543	3.68275	3.5678e-05	0.0181691	8.77411	7.13098	13.2376	11.2683	16.2096	15.9615	12.7624	15.2908	13.2521	12.3002
chr3_89947324_89948761	-1.00466	4.25274	3.64598e-05	0.0184469	11.3441	10.2162	23.7719	15.3162	20.5385	20.2537	14.4755	27.46	20.5206	23.8381
chr7_6143007_6143331	1.35086	0.111296	3.64979e-05	0.0184469	1.84888	2.16014	0.844781	0.746452	0.674618	0.706895	0.507159	0.916491	1.06937	0.521864
chr20_32462905_32463280	-1.22583	2.26514	3.63235e-05	0.0184469	1.94121	2.69191	4.63964	4.48425	4.8948	4.45948	3.36338	6.11484	7.68011	6.14192
chr1_12475198_12475843	-0.833041	4.10123	3.66152e-05	0.0184599	11.2657	10.2924	15.7977	14.9393	21.4424	17.7486	15.0477	22.3847	21.8634	18.8685
chr6_111417108_111417624	-0.856782	2.64453	3.67231e-05	0.0184681	3.91281	3.71743	6.32279	5.54328	7.09156	7.08167	6.92117	6.30119	6.35596	7.57835
chr15_101368091_101369141	-0.686535	4.24977	3.69207e-05	0.0184754	12.5645	13.6031	18.9152	22.265	21.4403	18.3994	18.0961	20.4915	19.8885	22.395
chr19_6069260_6069639	1.23522	0.677293	3.68586e-05	0.0184754	2.72764	3.0886	1.23875	1.60795	1.1251	1.47624	1.20629	0.797362	1.31775	0.673651
chr6_14458743_14459011	-1.55013	0.926539	3.73807e-05	0.0186593	0.573379	0.842537	1.8768	1.37739	1.85625	2.0151	1.90448	2.38398	1.99325	2.62878
chr3_194058129_194058625	0.90854	1.74993	3.75267e-05	0.0186859	6.20696	4.58469	2.26567	3.22807	2.98369	2.99795	2.53927	2.63088	2.67418	2.82406
chr2_236046185_236046343	1.62512	-0.446549	3.84241e-05	0.0189283	1.51414	1.39756	0.393722	0.314531	0.222935	0.659238	0.571751	0.48915	0.472114	0.480085
chr6_41055252_41055553	-0.839123	3.38074	3.83997e-05	0.0189283	6.39928	6.5729	11.3157	10.1438	10.8599	12.3107	8.95178	12.6602	10.0867	12.7499
chr7_121440856_121441067	1.562	0.0821494	3.85768e-05	0.0189283	1.55571	2.75737	0.385832	0.502043	0.902489	1.15528	0.507294	0.673119	0.848126	0.57973
chr15_84409398_84409820	-1.39364	1.11756	3.82468e-05	0.0189283	0.66167	1.14509	1.97183	2.05572	1.62851	2.28716	2.92175	2.14163	2.80261	2.6187
chr18_2524758_2525261	-1.01605	2.57818	3.84348e-05	0.0189283	2.97391	3.62507	5.3269	5.54196	7.31796	7.19299	8.51024	7.03332	5.12805	5.42158
chr18_65400208_65400621	-1.26182	2.03954	3.85329e-05	0.0189283	1.69425	2.15614	2.29762	4.16984	5.23642	4.74018	5.71596	5.38044	4.19729	4.04163
chr8_38837754_38839136	-0.682602	3.6363	3.89996e-05	0.0190894	8.78975	8.28001	12.347	12.196	12.2095	13.942	12.6356	13.2737	15.4382	13.5388
chr2_26887244_26887658	-0.891147	3.54529	3.92712e-05	0.0191053	7.50285	6.58415	11.8535	10.7686	15.761	13.3432	9.84064	14.3117	11.9878	12.523
chr2_36791623_36791865	1.802	-0.467288	3.91967e-05	0.0191053	1.89011	1.18086	0.601828	0.435091	0.223152	0.60407	0.126099	0.488918	0.417716	0.425439
chr3_13813203_13813472	1.78401	-0.306636	3.93165e-05	0.0191053	2.3508	1.11451	0.495536	0.738954	0.506734	0.37854	0.635348	0.550092	0.245146	0.310538
chr9_105877786_105878187	-0.881207	3.17137	3.97198e-05	0.0192549	4.89657	6.0193	7.49568	12.4265	8.94585	10.9509	10.0326	8.93181	10.1041	8.56906
chr7_69549410_69549996	-0.960569	2.08413	4.00792e-05	0.0193826	2.39812	2.39971	4.44842	4.84821	3.8243	4.3002	4.1902	4.64856	4.51948	5.17984
chr11_1751572_1751802	-1.82022	0.735277	4.02379e-05	0.0194128	0.555304	0.469115	1.42682	1.55807	0.952008	1.96386	2.03223	1.65217	1.83965	2.69459
chr12_114710159_114710567	-1.13264	2.68221	4.07126e-05	0.0195949	3.20261	3.4014	7.76671	5.29766	8.67047	5.92903	8.00125	4.65298	6.35082	9.03173
chr3_169065515_169065940	1.42965	0.15934	4.10839e-05	0.019633	1.63132	2.68377	0.53696	1.05009	0.560989	1.04134	0.761787	0.855839	0.507413	0.799704
chr4_7365565_7366046	-0.941454	2.56663	4.10744e-05	0.019633	3.58916	3.25612	5.87673	6.03563	6.92321	6.53571	5.52332	7.27728	5.18286	7.20494
chr16_4208514_4208940	-1.19735	1.98435	4.10279e-05	0.019633	1.76923	2.08258	3.09922	4.90723	4.55936	3.80783	5.46194	4.52588	5.11996	2.74424
chr1_46401971_46402580	-0.668819	4.15603	4.13986e-05	0.0197367	12.2382	12.5254	18.0276	18.3527	19.8082	21.4597	17.9694	18.9013	19.4734	17.3662
chr13_29010631_29011074	-1.21402	2.55423	4.20177e-05	0.0199548	2.57389	3.1613	5.67643	3.62536	6.02019	6.48044	8.3196	9.41373	5.34252	6.50164
chr15_75551431_75551731	1.54263	-0.0961057	4.20541e-05	0.0199548	2.28633	1.41517	0.541949	0.439491	0.789722	0.654516	0.634889	0.429502	0.912312	0.472043
chr19_18382960_18383175	1.22354	0.377561	4.24301e-05	0.020086	1.86563	2.76573	0.735731	1.11567	0.843273	0.814071	0.952273	0.857035	1.11005	1.18102
chr7_28329618_28330146	-0.952572	2.9966	4.2956e-05	0.0202873	5.17367	4.03931	8.10018	5.67552	7.93299	9.09608	8.31773	10.2738	8.94538	10.5183
chr1_229023723_229024202	1.12937	0.835135	4.32922e-05	0.0203424	3.04109	3.17059	1.69179	1.49013	1.18052	1.4169	1.71503	1.40676	1.03166	0.943606
chr4_38366501_38366731	-1.92662	0.351404	4.35771e-05	0.0203424	0.46644	0.242358	1.4384	1.55017	1.23751	1.14043	1.0787	1.6498	1.42083	0.999975
chr7_58071760_58072262	1.21199	0.816235	4.34381e-05	0.0203424	3.19701	3.17345	1.99976	1.24524	1.12413	0.752923	1.6515	1.1023	1.25453	1.38648
chr21_43897795_43898153	1.62326	0.062346	4.35332e-05	0.0203424	2.60831	1.72334	0.488504	0.501645	1.18721	0.932147	0.380042	0.672981	0.79331	0.413849
chr22_49973061_49973242	1.25447	0.249586	4.33173e-05	0.0203424	2.30608	1.94406	0.58539	0.870339	0.844065	0.927377	1.01622	1.16024	0.724913	0.739871
chr1_81574414_81574772	-1.21029	1.49387	4.40886e-05	0.0204496	1.43114	1.24496	2.51373	2.92394	2.41724	3.32588	3.04768	2.69255	3.15633	3.85622
chr1_244239313_244239829	0.968661	1.31351	4.43015e-05	0.0204496	3.46386	4.69969	1.67461	1.68399	1.79966	1.90462	1.90449	2.44484	2.21294	2.40884
chr1_245134232_245134704	-1.43462	1.5146	4.43138e-05	0.0204496	0.976374	1.38144	3.97228	3.47795	3.83039	2.60874	2.79321	2.93668	2.4481	2.32705
chr9_33559950_33560710	0.968018	3.00129	4.39132e-05	0.0204496	15.7151	11.0852	4.22845	6.28459	7.09167	8.56229	4.69704	8.9871	6.08882	6.9308
chr18_58516894_58517096	1.63443	-0.354295	4.41324e-05	0.0204496	1.67114	1.47688	0.702222	0.376027	0.336173	0.267115	0.444215	0.610797	0.696717	0.422102
chr2_98805917_98806743	-1.29355	4.16378	4.45646e-05	0.0204717	8.78778	8.12676	21.7923	15.8732	19.2438	22.3847	9.20399	28.6815	19.1484	22.6108
chr17_50980114_50980317	1.86628	-0.53767	4.45469e-05	0.0204717	1.51705	1.47287	0.344635	0.855893	0.166694	0.436865	0.25345	0.306569	0.250886	0.483827
chr1_146083937_146084230	1.42952	0.30678	4.47101e-05	0.0204919	2.77443	2.02885	0.534428	1.05259	0.61704	0.593603	0.825197	1.52458	0.780677	0.96261
chr17_18009845_18010231	-1.34502	1.39641	4.48837e-05	0.0205248	1.34104	0.942163	2.76866	2.06141	1.90924	3.16296	2.98438	3.11857	3.65393	2.82324
chr21_8871376_8871859	0.814527	1.80015	4.52654e-05	0.0206525	5.58814	5.11195	2.66567	2.67744	3.03943	2.94083	2.857	3.24094	2.77782	3.20235
chr18_24638209_24638535	2.04274	-0.716873	4.55957e-05	0.0207562	1.50805	1.247	0.555772	0.431984	0	0.103854	0.508581	0.306037	0.199692	0.432005
chr3_60992425_60992716	-1.508	0.962345	4.62965e-05	0.0210278	0.576505	0.917342	1.623	2.11364	2.47878	2.29076	2.54056	1.7752	1.55367	2.07735
chr10_42087889_42088208	1.24022	1.69676	4.72299e-05	0.0213843	7.15977	4.97569	4.03996	3.2233	1.74086	2.00899	1.90375	2.75162	1.75878	2.17562
chr22_23204541_23205282	-1.46617	3.32514	4.72934e-05	0.0213843	4.23597	4.17903	11.6635	7.23198	7.92907	10.7795	5.96603	17.8525	11.8963	16.245
chr16_5939740_5939999	1.93871	-0.601138	4.78141e-05	0.0215713	1.73584	1.17739	0.553218	0.674344	0.22366	0.158428	0.253531	0.549001	0.252826	0.204493
chr15_92772823_92772994	1.80154	-0.639088	4.79346e-05	0.0215774	1.35734	1.31808	0.552962	0.373068	0.16687	0.213914	0.317208	0.427771	0.652169	0.204291
chr1_114751949_114752625	-1.1711	2.20224	4.83682e-05	0.0216326	2.61644	1.95027	4.34236	4.42074	4.95205	5.11995	3.80842	7.51727	4.77798	4.7378
chr7_41052512_41053372	-0.782501	4.16542	4.81827e-05	0.0216326	11.4395	11.8289	15.1506	22.448	21.9484	21.7317	20.383	16.3344	17.934	18.1147
chr22_11359686_11359864	1.39702	0.322619	4.83791e-05	0.0216326	2.47346	2.32562	1.09655	0.505145	0.503513	1.31728	0.57053	0.978134	1.05939	0.905934
chr15_101159455_101159892	-0.76251	3.31537	4.86069e-05	0.0216864	6.63207	6.34602	9.2806	9.58411	11.8193	8.32147	11.6839	10.8878	12.2772	11.1961
chr2_49899615_49899785	2.02041	-0.575198	5.03021e-05	0.0218371	1.8162	1.25451	0.605292	0.493654	0.110263	0.0482702	0.317226	0.6702	0.309339	0.316422
chr2_217857664_217858005	-1.23604	2.78964	4.98525e-05	0.0218371	3.12817	3.552	7.51103	5.48595	7.20201	7.40453	4.1883	10.1495	8.32061	10.2097
chr4_51107098_51107641	0.685197	5.54229	4.97221e-05	0.0218371	70.6237	66.7968	53.7647	39.3187	32.3509	37.8374	42.9885	42.0228	39.9464	40.0791
chr6_111230001_111230968	-0.963629	2.72094	4.96376e-05	0.0218371	3.52861	4.01546	6.31878	8.14142	6.97756	6.36664	4.95096	8.68306	8.11569	7.03274
chr7_121421503_121422260	1.08354	1.41689	4.98054e-05	0.0218371	3.09584	6.21915	1.52119	1.68529	1.68594	2.12419	2.28598	2.32356	2.53756	2.73511
chr8_72119188_72119593	1.57019	0.0695444	4.99541e-05	0.0218371	2.68022	1.57349	1.05359	0.866211	0.504813	0.596856	0.634649	0.429935	0.455864	0.915676
chr9_22148185_22148798	0.854155	1.58335	4.9884e-05	0.0218371	4.79252	4.56789	2.47256	2.30365	2.64584	2.39493	2.28531	2.14233	3.06728	2.55818
chr10_41906403_41906683	0.777625	3.62158	4.9199e-05	0.0218371	21.2446	16.49	10.7227	13.237	11.0864	12.0947	9.84146	9.66603	8.97436	8.93825
chr12_96620182_96621257	-0.817003	3.77685	5.04607e-05	0.0218371	7.07512	10.3336	12.6871	10.3405	14.9121	15.4116	18.7334	15.7806	15.5813	14.8161
chr12_129573160_129573450	1.59969	-0.270329	5.02319e-05	0.0218371	2.04788	1.25955	0.493864	0.619366	0.676968	0.489193	0.380419	0.671802	0.410225	0.420247
chr16_68656432_68657245	-0.635371	3.84056	5.04167e-05	0.0218371	9.764	10.5116	13.6779	15.0542	13.3903	15.2463	16.3192	14.3144	17.4895	15.9935
chr18_10797716_10798496	-0.7694	4.4026	5.03516e-05	0.0218371	13.9142	13.7649	18.5605	17.8024	26.2816	22.105	20.382	27.584	25.965	23.2933
chr20_33591823_33592333	-0.919214	2.92674	4.98259e-05	0.0218371	4.47731	4.48728	8.2533	8.14867	9.62591	8.55109	6.15766	8.62417	9.05912	6.64452
chr22_34712234_34713104	-0.879988	4.88312	5.00037e-05	0.0218371	17.1277	19.0888	36.6624	27.5658	31.4546	38.5056	25.9694	38.9613	30.2553	25.724
chr9_99079418_99079740	1.47801	-0.0611292	5.09487e-05	0.0220011	2.21193	1.48914	0.592298	0.683016	0.44846	0.765521	0.44378	0.490451	0.966501	0.694261
chr2_143148982_143149200	1.70581	-0.55603	5.11852e-05	0.022056	1.43422	1.32021	0.190193	0.31344	0.564616	0.548614	0.253413	0.549398	0.36266	0.426593
chr5_118520807_118521354	-0.963288	3.5172	5.16492e-05	0.0221612	5.5489	7.71041	8.37744	10.3342	10.6326	16.4601	12.0642	15.5944	13.1065	13.0614
chr11_134923192_134923854	-1.22579	1.76414	5.15587e-05	0.0221612	1.59968	1.62565	2.60523	3.60773	2.641	2.98865	3.7462	4.64576	4.21983	4.81959
chr1_143245416_143245931	0.950394	2.26381	5.2319e-05	0.0221883	7.91693	7.96587	3.70429	4.90361	4.56067	3.64558	2.98297	5.19574	2.69904	3.77878
chr5_170159144_170159611	1.02945	0.809596	5.18561e-05	0.0221883	2.95528	2.86546	1.43686	1.06277	1.35054	1.47231	1.39678	1.22424	1.41807	1.55058
chr6_66009770_66010407	1.07871	0.838205	5.20571e-05	0.0221883	3.56813	2.49667	1.38552	1.49051	1.29375	1.47202	1.65133	1.34602	1.30665	1.1082
chr15_80613849_80614576	-0.830602	2.77175	5.20417e-05	0.0221883	3.93046	4.55518	6.41691	7.33939	7.14633	7.84468	8.63647	7.21814	7.95153	5.68289
chr19_50099732_50100094	1.01017	0.996701	5.23666e-05	0.0221883	3.12641	3.47598	1.43108	1.92159	1.46244	1.46859	1.52359	1.95554	1.46281	1.37753
chr22_24005108_24005707	-0.984346	4.76808	5.23724e-05	0.0221883	14.8868	16.4614	28.4979	21.2898	23.9672	34.7467	22.3496	42.0166	31.2168	34.4471
chr4_10080107_10080719	-1.01901	2.98802	5.26002e-05	0.0222381	4.24372	4.56005	6.60653	7.22292	9.00444	9.58883	10.0333	12.1057	8.1446	6.15695
chr13_27514771_27514921	1.76061	-0.766826	5.31629e-05	0.022429	1.27114	1.09035	0.34712	0.251111	0.223928	0.214674	0.381044	0.488088	0.311687	0.431054
chr3_128366266_128366665	-1.27447	2.72033	5.3929e-05	0.0226103	2.88896	3.31953	6.36737	4.98958	8.16188	6.42061	4.37904	11.3695	8.54127	7.57042
chr7_132333121_132333918	-0.732308	3.9324	5.38351e-05	0.0226103	10.4698	9.90322	17.643	16.7322	16.0369	17.0996	13.2697	16.2099	16.8947	16.04
chr7_149720461_149720930	-0.812502	3.20065	5.3901e-05	0.0226103	5.44905	6.17943	10.1815	7.84708	10.2987	9.41822	8.31706	10.0315	10.9554	11.4191
chr3_183629546_183630306	-0.877163	4.67783	5.41371e-05	0.0226232	16.2273	15.161	32.4667	21.4735	27.9664	31.3691	23.7472	32.7838	22.446	28.7848
chr10_76175647_76176529	-0.661897	4.71726	5.41841e-05	0.0226232	18.237	18.5553	24.5902	25.9448	28.8109	28.3138	26.2877	28.9325	26.3589	34.8828
chr1_17409224_17409798	-0.794823	3.43679	5.44594e-05	0.0226243	5.78975	8.09623	8.08282	10.9507	10.972	12.3088	14.3517	12.3553	11.7855	12.2624
chr1_201266790_201267100	-1.09126	2.1511	5.46276e-05	0.0226243	2.31825	2.32232	5.39641	3.49378	3.42841	5.23162	4.38063	5.62543	5.1058	5.39162
chr6_2458359_2458634	-1.70135	0.987321	5.44021e-05	0.0226243	0.715055	0.623905	1.16829	1.25568	1.85566	2.40041	2.66768	2.32361	3.14184	2.24028
chr8_20736603_20737552	-0.725672	4.04838	5.46356e-05	0.0226243	11.429	10.754	13.1723	14.9995	17.5	19.8803	17.5252	20.0004	19.2712	19.3556
chr9_132267656_132268005	-1.23513	2.23857	5.48237e-05	0.0226557	2.83857	1.6518	3.84081	3.74289	5.57259	4.89915	4.06253	6.54167	7.4137	5.0062
chr2_85682415_85682741	1.04193	0.941837	5.5088e-05	0.0227183	3.19891	3.24942	1.68718	1.55385	1.06637	1.58065	1.39648	1.46834	1.35596	1.87685
chr15_97182241_97182565	1.55343	-0.14246	5.54649e-05	0.0228271	1.31226	2.29632	0.542901	0.923553	0.448898	0.543496	0.507595	0.429351	0.574635	0.697204
chr17_21988390_21988832	0.753928	2.96242	5.671e-05	0.023292	11.5994	11.9836	5.8231	9.1266	5.79372	6.31388	5.90433	7.52235	6.89022	6.44343
chr2_112209973_112210166	1.7845	-0.780529	5.68955e-05	0.0233207	1.12404	1.23608	0.295684	0.3719	0.451691	0.159145	0.189962	0.488023	0.369259	0.26216
chr1_4981830_4982085	1.68216	-0.406788	5.72615e-05	0.0234231	1.89011	1.18086	0.651787	0.314699	0.450103	0.434958	0.508007	0.610564	0.414869	0.255933
chr2_43110442_43110944	-0.794355	3.32278	5.75175e-05	0.0234687	6.08656	6.7223	9.37954	10.2037	9.50788	11.2192	8.82492	11.1934	11.7964	13.4003
chr8_95168946_95169635	-1.18272	1.51254	5.76059e-05	0.0234687	1.65546	1.10028	3.41914	3.04726	2.75627	3.21519	2.60252	3.1194	2.93776	2.98172
chr15_66830292_66830816	-0.759472	4.74771	5.84233e-05	0.0237538	18.3859	17.0171	29.1939	25.3874	28.3598	33.7124	22.5403	32.6623	28.1006	30.2785
chr7_47416984_47417402	1.28568	0.52546	5.90362e-05	0.0239066	1.95717	3.37473	1.39721	0.996093	1.12623	1.1457	1.01568	0.553261	1.10364	0.954212
chr19_38988863_38989648	-0.712962	4.72022	5.89652e-05	0.0239066	16.2564	19.5463	26.1745	27.6837	23.0672	27.6589	25.0174	35.5351	32.5479	28.1948
chr9_87072987_87073191	2.09027	-0.713766	5.92564e-05	0.0239477	1.14033	1.68757	0.0911423	0.612264	0.508888	0.383143	0	0.366647	0.25656	0.262876
chr21_10547945_10549012	0.862748	2.21611	5.989e-05	0.0241553	6.26696	8.48489	3.70517	4.53368	3.65692	3.75608	2.79232	4.89063	3.61712	4.10594
chr2_220402240_220402551	1.51723	0.0170632	6.14512e-05	0.0245717	1.99883	2.01273	0.796745	0.562345	0.959674	0.708837	0.316422	0.855122	0.345956	0.74858
chr3_122496593_122496755	1.68203	-0.383993	6.16901e-05	0.0245717	1.37373	1.77002	0.341727	0.557259	0.279554	0.827114	0.316906	0.610631	0.470859	0.311244
chr5_99574024_99574288	1.7353	-0.677925	6.13326e-05	0.0245717	1.35115	1.16765	0.39758	0.493644	0.223669	0.2698	0.444659	0.306361	0.252905	0.485756
chr8_139843902_139844080	1.61693	-0.510482	6.17628e-05	0.0245717	1.43422	1.32021	0.4979	0.435262	0.33668	0.435746	0.189695	0.428285	0.645219	0.42508
chr11_117855230_117855693	-0.93914	2.13422	6.17367e-05	0.0245717	2.70652	2.33029	4.19594	3.80155	5.23554	4.51857	5.14354	5.13706	5.05466	4.20095
chr16_19808046_19808891	-0.83631	3.55074	6.17753e-05	0.0245717	6.26608	8.40828	9.02228	11.3263	12.8302	11.0478	14.097	11.1345	16.5633	15.316
chr18_58877728_58878109	1.44348	0.255098	6.11009e-05	0.0245717	2.69412	1.95173	0.842123	0.504288	1.24218	0.705406	0.761623	0.85624	1.23267	0.408964
chr13_30327883_30328499	-0.906908	3.01079	6.20254e-05	0.0246226	4.71999	4.87188	6.20801	6.29481	7.8201	9.31473	10.0333	8.68605	11.9369	9.44005
chr12_45400792_45401390	-1.3152	1.80701	6.22297e-05	0.0246449	1.44822	1.69683	3.45611	2.06855	4.50504	3.37234	3.301	4.76822	3.99895	4.70713
chr19_53295210_53295361	1.74354	-0.680696	6.2326e-05	0.0246449	1.42469	1.09453	0.501362	0.312384	0.394299	0.269825	0.189869	0.306354	0.252978	0.599316
chr2_53549479_53550150	-0.921982	3.42374	6.286e-05	0.024746	5.77497	6.94804	10.5673	9.27806	11.2538	11.4887	8.63398	14.9211	11.6789	14.8423
chr14_63594019_63594714	1.08161	0.969604	6.27086e-05	0.024746	3.73743	2.95465	1.02681	1.92043	1.80291	1.30335	1.46007	1.22494	1.63105	1.82081
chrX_40521911_40522498	-1.10893	3.01063	6.29498e-05	0.024746	4.92575	3.50319	8.09874	7.5951	9.68072	11.6134	5.71265	9.66343	7.39524	10.1388
chr6_34529847_34530324	-1.01419	3.00784	6.32009e-05	0.0247482	4.24667	4.71253	7.25289	6.41882	7.4253	7.07057	7.68228	11.4343	11.722	11.0019
chr12_51940669_51941935	-0.702777	4.63362	6.31145e-05	0.0247482	17.6647	16.1676	23.752	23.0239	28.7558	28.2622	23.4299	31.4992	29.2236	24.1885
chr7_3961826_3962313	1.21149	0.800802	6.39338e-05	0.0249867	3.27108	3.02293	1.23506	1.61083	0.671086	1.58464	0.824223	1.34561	1.47708	1.66412
chr5_112819854_112820194	1.56313	-0.191544	6.42571e-05	0.0250645	2.1284	1.33659	0.440982	0.862405	0.449092	0.544037	0.507661	0.307617	0.746272	0.642303
chr17_21960279_21960541	1.17809	0.941628	6.44852e-05	0.0251049	4.04592	2.80729	1.73951	1.55301	1.51993	1.35975	0.887589	1.95481	1.46854	1.1059
chr16_78984818_78985656	-0.693784	4.78689	6.49536e-05	0.0252385	19.8236	18.0235	30.2321	28.1207	31.2875	33.6019	26.3509	30.7674	29.1556	25.6771
chr5_977633_977872	1.8815	-0.287039	6.53238e-05	0.0253336	1.31424	2.37196	0.290096	0.193114	0.449912	0.37866	0.189586	0.853314	0.984202	0.478612
chr8_90097610_90098045	1.19474	0.444252	6.60239e-05	0.0255559	2.39812	2.39971	0.581638	0.873446	1.18337	1.03533	1.33413	0.796522	1.33006	0.955844
chr10_46247731_46248548	-0.590598	4.0891	6.63841e-05	0.0255971	12.3168	12.4491	16.0477	17.9157	16.9927	18.023	19.1766	17.3725	18.4732	19.7827
chr10_104127264_104127869	-1.04611	2.68855	6.62755e-05	0.0255971	3.51665	3.48289	6.71892	6.16314	5.5676	7.40837	5.20519	9.6595	9.02932	5.95533
chr9_126304433_126305347	-0.82853	3.71754	6.66399e-05	0.0256467	7.37906	9.18658	13.4842	9.90502	14.1804	13.5561	15.4303	15.3523	12.8776	18.4701
chr6_36676235_36676759	0.849771	3.27685	6.71934e-05	0.0256638	17.4827	13.2448	5.86211	7.46863	9.51294	8.55073	6.09409	10.8226	10.2878	7.29009
chr7_152403490_152404112	0.854191	2.25037	6.68261e-05	0.0256638	7.51617	7.50263	4.60688	4.65799	4.16497	4.68995	3.80933	3.12212	3.6146	3.12682
chr13_111230415_111230904	-1.14198	1.72415	6.69401e-05	0.0256638	1.60237	1.70105	2.7572	4.3443	3.65848	3.26476	4.12787	2.81599	4.22403	3.02609
chr17_29967945_29968289	1.70466	-0.157205	6.71669e-05	0.0256638	2.28937	1.49069	0.853779	0.499066	0.392353	0.879968	0.380328	0.672085	0.520377	0.197218
chr1_158082133_158082316	1.39453	0.0633711	6.75688e-05	0.0257584	2.07113	1.8634	0.538364	0.988156	0.561356	0.485019	0.889307	0.4909	1.12918	0.690295
chr2_90392046_90392785	0.986844	4.02637	6.8174e-05	0.0259401	28.071	27.3712	19.2022	18.0837	13.2234	13.0667	9.26865	12.6018	9.48406	11.4975
chr1_205253323_205253623	-1.10076	2.15942	6.86389e-05	0.026023	2.31825	2.32232	3.79403	3.00011	4.44447	4.51743	5.07981	5.68654	6.72305	5.3368
chr13_93053870_93054123	1.53789	0.0277166	6.88281e-05	0.026023	1.77601	2.30941	0.745156	0.318623	0.278123	0.708763	1.1443	0.55144	0.793538	0.860538
chr14_16093003_16093688	0.777946	3.22363	6.88285e-05	0.026023	15.024	13.6173	11.0965	7.59136	6.29874	6.7451	8.00039	8.44076	8.09902	7.83057
chr20_31054565_31055272	0.689238	5.38279	6.89082e-05	0.026023	65.1764	57.9899	40.7584	42.4181	40.3476	35.6075	30.0969	37.6186	31.7187	34.2113
chr10_129594861_129595177	1.57607	-0.298	6.93757e-05	0.0261506	1.30149	1.9186	0.545746	0.74001	0.506393	0.601233	0.253129	0.368142	0.523601	0.532711
chr9_6251123_6251383	1.64593	-0.208564	6.96583e-05	0.0262082	2.13151	1.41206	0.390383	0.377276	0.278968	0.544545	1.14492	0.611276	0.577893	0.475188
chr2_43160339_43161145	-0.669021	5.00952	6.98262e-05	0.0262224	23.7404	21.1174	33.438	30.2399	31.7347	37.0289	28.827	38.3512	37.594	37.5324
chr20_47263438_47263912	-0.899477	2.65258	6.99902e-05	0.0262351	3.83284	3.64011	6.87117	6.22344	5.68094	6.53319	6.28563	7.03392	5.92666	9.09024
chr11_127048944_127049260	1.56049	-0.190138	7.03349e-05	0.0263154	2.1284	1.33659	0.749997	0.741533	0.619609	0.488209	0.507659	0.307621	0.407542	0.642259
chr7_40717290_40717657	0.899496	2.21751	7.08133e-05	0.0264454	8.52665	6.44009	3.95649	3.61007	4.78713	4.58142	3.23732	4.28072	2.97006	3.34587
chr11_13339165_13339993	-0.908447	3.43574	7.09813e-05	0.0264591	6.86355	6.0426	10.7159	10.2077	9.05562	8.64613	12.001	15.7154	13.0087	14.4114
chr8_41818711_41819636	0.829465	2.60184	7.22005e-05	0.0267652	9.28126	9.74063	4.49037	4.42206	4.33052	7.26007	3.99895	6.11465	5.20439	5.27645
chr13_40287267_40287912	-1.10627	1.95825	7.20842e-05	0.0267652	1.62344	2.38092	4.10255	4.72136	4.33381	3.8087	4.31773	5.0745	3.07218	3.721
chr21_7945355_7945765	0.817755	2.44684	7.19765e-05	0.0267652	9.02186	7.89885	4.84739	6.14328	4.8968	3.69523	4.5079	4.58788	4.57031	3.6598
chr2_86509545_86509735	2.01455	-0.512925	7.24414e-05	0.0267741	1.74826	1.47879	0.0395671	0.494299	0.223491	0.493198	0.253474	0.609816	0.823552	0.148303
chr4_6907409_6908059	-0.815456	3.47211	7.24901e-05	0.0267741	6.25864	7.79556	8.62789	9.83672	12.4369	11.1049	12.1915	12.9055	12.6867	15.6992
chr1_27099172_27100122	-0.721957	4.70239	7.31049e-05	0.0267854	16.0158	19.1602	29.6922	21.4115	24.644	22.9142	30.6066	30.2162	34.8783	29.3728
chr2_222492184_222492517	1.35646	-0.0553272	7.33401e-05	0.0267854	1.53518	2.00083	0.591512	0.622866	0.505054	0.486129	0.762114	0.551359	0.851143	0.917486
chr5_47210292_47210524	1.43928	0.0365667	7.35833e-05	0.0267854	1.99633	1.93716	1.15656	0.623661	0.504771	0.541064	0.443643	0.733859	0.679254	0.803244
chr5_128925946_128926915	-0.784997	3.04806	7.35108e-05	0.0267854	5.20071	5.41245	7.30206	8.27585	8.10176	8.60238	7.61869	9.54131	11.0254	10.0848
chr9_3509089_3509329	1.31297	0.185625	7.27327e-05	0.0267854	2.00364	2.16393	0.689097	0.990537	0.50398	0.48351	0.889025	0.977618	0.784044	1.13321
chr10_18108745_18109095	1.63804	-0.0901067	7.3002e-05	0.0267854	2.66455	1.19534	0.388609	0.742535	0.846769	0.598988	0.380222	0.490205	0.856646	0.47259
chr15_76715822_76716319	1.2677	0.377597	7.3203e-05	0.0267854	2.32052	2.39803	0.940383	1.05464	1.07043	0.426142	0.888637	1.34314	0.831427	0.958675
chr18_59352454_59352835	1.08695	1.09769	7.34428e-05	0.0267854	3.29581	4.08744	1.22628	1.92341	1.17875	1.91014	2.60522	1.59087	1.62375	1.3748
chr3_43537121_43537692	-1.0502	2.61553	7.40837e-05	0.0269189	3.81136	2.8039	5.12582	4.24473	5.85042	7.84949	6.4128	7.15581	9.19888	7.30889
chr13_30629375_30629933	-0.964674	2.17545	7.43397e-05	0.0269634	2.40674	2.70278	4.19414	4.78946	4.78321	3.74891	4.76197	6.23563	5.48197	4.52368
chr16_32373201_32373734	1.11761	1.01137	7.49228e-05	0.0271261	2.52382	4.52881	1.58397	1.31024	1.80263	1.746	1.14188	1.89458	1.51891	1.37818
chr2_105515618_105516220	-1.17465	3.54971	7.51823e-05	0.0271302	5.68499	6.18236	14.5349	7.73186	12.3226	14.6538	7.55369	14.923	14.1118	16.9784
chr4_96652928_96653590	-1.30846	3.15153	7.52033e-05	0.0271302	3.77246	4.47641	6.84842	4.99748	9.73486	13.741	8.57119	14.307	8.66295	11.8496
chr1_226759964_226760259	1.48437	-0.0779328	7.57291e-05	0.0272711	1.23885	2.44522	0.695595	0.561391	0.675805	0.654103	0.507476	0.794062	0.740772	0.360268
chr7_2604330_2605068	-1.09079	3.82767	7.62266e-05	0.0274013	7.82972	7.35248	16.3066	11.0867	16.1505	17.5937	9.0776	18.5926	14.9367	20.3896
chr5_132264628_132264916	-1.25807	1.65192	7.65253e-05	0.0274598	1.51414	1.39756	2.65893	2.86647	2.24645	2.88114	3.42867	3.97407	4.77345	4.22759
chr4_56096998_56097610	-0.969907	2.90744	7.83576e-05	0.0280673	4.23914	4.33141	8.95182	6.16873	10.1902	7.40177	9.77959	8.56297	6.3362	7.12985
chr9_6735583_6735928	1.80123	-0.0534028	7.94209e-05	0.0283978	2.90427	1.35034	0.337866	0.621086	1.18855	0.822963	0.443915	0.429361	0.294872	0.528965
chr20_39493500_39493748	1.56205	-0.319713	7.97794e-05	0.0284754	1.37373	1.77002	0.546041	0.437236	0.392779	0.322277	0.380462	0.853636	0.467633	0.645612
chr3_38538810_38539355	-0.989521	3.84671	8.05829e-05	0.0286103	10.0263	6.29801	16.9514	12.4514	13.446	17.3748	11.1737	19.876	17.9622	15.8829
chr15_101438777_101439223	1.26512	0.757535	8.04949e-05	0.0286103	2.35687	3.9162	1.54286	1.73123	1.35148	1.0862	0.633483	1.22362	1.31398	1.00225
chr17_33977742_33978094	-1.5293	0.979949	8.0557e-05	0.0286103	0.576505	0.917342	1.21903	1.8077	1.57287	2.34558	2.34964	2.32348	2.37371	2.79079
chr10_116829893_116830133	1.61272	-0.543569	8.07537e-05	0.0286206	1.35734	1.31808	0.446732	0.43494	0.336794	0.604256	0.317047	0.549531	0.249071	0.369556
chr1_8896870_8897898	-0.849516	3.21492	8.12791e-05	0.0287059	5.52406	5.95114	10.7777	8.03335	9.79101	8.2144	10.1595	10.7036	8.82147	13.0323
chr7_2180040_2180304	1.48883	0.235068	8.11648e-05	0.0287059	1.56417	3.13659	0.843042	1.29342	0.277449	0.761598	0.761692	0.79531	0.896686	0.742385
chr19_16384484_16385131	-0.818811	3.56772	8.21909e-05	0.0289772	6.73726	8.26037	8.92245	10.3971	11.0267	15.0919	15.4311	13.1509	13.316	14.9387
chr15_88621983_88622563	0.891748	1.9087	8.25597e-05	0.0290564	5.76484	6.25976	2.91401	2.18724	2.47328	3.43446	4.70096	2.69293	3.15208	3.47044
chr16_14254309_14254598	1.88183	-0.41516	8.27724e-05	0.0290805	2.04788	1.25955	0.861231	0.49578	0.564256	0.435707	0.126083	0.306844	0.192636	0.368857
chr18_59075752_59076180	-1.31769	1.5964	8.2954e-05	0.0290936	1.87223	0.803866	3.46512	3.35718	2.69886	4.14917	2.60226	3.05915	3.0397	3.41284
chr4_4712864_4713067	1.76177	-0.655464	8.36794e-05	0.0292445	1.28051	1.31588	0.449149	0.19108	0.451169	0.325555	0.0626571	0.367097	0.422656	0.598842
chr8_18420971_18421718	-0.737594	3.56652	8.35683e-05	0.0292445	7.75904	7.96439	12.4496	11.9461	11.1959	13.8897	11.2382	13.7618	11.5622	14.7248
chr12_119331101_119331409	1.73861	0.0974329	8.38193e-05	0.0292445	3.36859	1.28113	0.642406	1.10778	0.391472	0.430293	0.380051	1.1586	0.6809	0.58081
chr2_46554190_46554746	-0.706459	4.12309	8.39863e-05	0.0292522	12.934	10.6867	20.162	17.4832	18.6257	17.7484	16.5086	20.5513	20.5898	16.6715
chr22_11801180_11801656	1.07879	1.26556	8.42934e-05	0.0293085	4.92195	3.35092	1.87958	1.92731	1.80032	2.23834	1.0778	1.89631	1.72396	2.46816
chr1_6456928_6457078	1.62505	-0.416756	8.45969e-05	0.0293567	1.29422	1.69234	0.393264	0.192872	0.506949	0.490776	0.571706	0.185393	0.756225	0.592061
chr3_55471267_55471963	-1.4643	2.55679	8.5044e-05	0.029376	2.62644	2.25304	4.62796	3.68761	4.72241	5.71245	5.01483	9.65819	7.96708	10.9873
chr4_19767840_19768270	1.41156	0.374636	8.51832e-05	0.029376	2.32909	2.70107	0.685967	0.383163	1.12756	0.537308	1.27079	0.978343	0.777676	1.51898
chr7_89021455_89021611	1.71197	-0.593733	8.55964e-05	0.029376	1.43114	1.24496	0.344647	0.43416	0.507828	0.605222	0.189792	0.488628	0.250906	0.258976
chr10_41885850_41886414	0.794115	3.57992	8.56527e-05	0.029376	18.7915	18.25	13.4127	10.2638	11.4253	10.893	7.93566	9.48236	8.39203	9.74708
chr11_76602137_76602928	-0.700217	3.99977	8.54378e-05	0.029376	11.0329	10.7513	15.605	16.3624	16.9374	15.0225	14.921	18.2274	22.5145	16.9472
chr17_4658503_4658826	1.30977	0.474137	8.53166e-05	0.029376	2.18158	3.00084	1.14288	0.568168	0.956349	0.979801	1.33414	0.553084	0.88353	1.56893
chr11_69044002_69044556	-0.911673	5.461	8.5976e-05	0.0294368	30.516	22.3698	56.5188	39.4503	49.4617	52.7652	32.3185	52.4204	45.9465	53.4192
chr12_8773371_8773818	-0.931104	2.49961	8.63277e-05	0.0295071	2.59209	3.99745	4.73143	5.16891	4.94905	6.92188	6.66752	5.6285	6.90419	7.53433
chr6_4380762_4381370	-0.655509	3.91018	8.7342e-05	0.0298033	11.1032	9.90768	13.5256	15.2428	14.9105	15.3531	15.8107	15.4151	20.0839	17.5437
chr10_130926214_130926783	1.01968	1.00099	8.78841e-05	0.0299198	2.82288	3.85015	1.27888	1.43291	1.06599	1.85645	1.84176	1.4687	2.01506	1.70816
chr16_46387676_46388116	0.778103	6.20485	8.79803e-05	0.0299198	114.865	113.019	82.4569	75.9478	57.2803	62.6683	50.2258	70.0981	50.8745	58.1428
chr8_11701281_11701554	-0.993031	2.76827	8.81994e-05	0.0299438	4.3713	3.26778	7.76272	8.76126	7.8795	6.4748	5.01437	6.79083	7.2011	8.54021
chr3_75864128_75864354	1.2437	0.463519	8.88855e-05	0.0299749	3.0052	1.95722	1.1938	1.36022	0.84282	0.868504	0.824812	1.10058	1.05021	0.789411
chr10_71837219_71837407	-1.35422	1.25345	8.86812e-05	0.0299749	1.038	1.00843	3.12809	2.30416	2.81536	1.78805	2.85766	2.02057	2.3013	2.94022
chr11_11670587_11670983	-0.844047	2.34405	8.87836e-05	0.0299749	2.88896	3.31953	4.53798	5.53445	5.00723	5.11674	5.71482	6.29833	6.0061	4.84019
chr11_78969846_78970316	1.33351	0.53422	8.86906e-05	0.0299749	1.96031	3.52669	1.09036	1.23943	0.842591	0.756935	1.58873	0.492333	1.32748	1.00992
chr1_156692908_156693286	-0.883358	2.70678	9.03347e-05	0.0303474	3.6115	4.24523	6.86854	4.80289	7.25994	6.47685	7.17511	6.36279	7.95725	8.92378
chr5_37630391_37630643	1.57346	-0.259717	9.02544e-05	0.0303474	1.75114	1.55418	0.442069	0.437815	0.392558	0.544816	0.444069	0.489764	1.14959	0.364038
chr6_149232201_149233334	-0.813003	3.41733	9.04415e-05	0.0303474	8.03609	5.44176	10.4191	11.1979	13.4524	11.38	13.0176	11.5609	9.55214	10.8129
chr4_168195351_168196293	0.90925	1.56493	9.13158e-05	0.0305899	4.25632	5.24651	2.01973	2.11879	1.85416	2.06469	2.60342	2.69049	3.61808	2.55983
chr17_21970089_21970398	0.75948	3.24046	9.16238e-05	0.0306422	13.6864	15.0704	9.94799	10.0655	7.36993	8.33205	7.0472	7.89136	7.77662	6.53681
chr9_134773586_134774276	-1.70946	2.72276	9.18505e-05	0.0306671	2.01874	2.69383	6.06681	3.31891	6.35633	6.6387	4.4425	14.9716	8.00242	9.61854
chr7_91771942_91772848	-0.741663	5.4964	9.20436e-05	0.0306808	31.2646	28.9987	44.7927	46.2864	54.0214	53.2552	34.8587	54.4385	52.9676	46.741
chr9_124513341_124513993	-0.755392	3.2124	9.23178e-05	0.0307214	6.38578	5.73192	8.14126	10.2616	9.5093	9.19927	8.50764	11.07	11.8084	10.4502
chr3_51906203_51906378	1.75622	-0.543786	9.24916e-05	0.0307286	1.65879	1.17557	0.395733	0.252692	0.450733	0.60478	0.0625908	0.610026	0.419456	0.370378
chr2_120957832_120958512	-0.687966	4.46639	9.36597e-05	0.031034	14.8015	15.615	19.3509	20.1007	21.0993	26.6321	21.9062	28.0126	25.1119	26.7155
chr16_34587934_34588590	0.87809	6.25805	9.37188e-05	0.031034	126.222	121.832	90.9615	77.0055	59.1938	67.4082	45.0819	67.3464	49.6069	57.8211
chr5_143162715_143163003	1.22987	0.232536	9.41873e-05	0.0310871	1.77816	2.38507	0.738762	0.930974	0.730574	0.760471	0.888887	0.552405	1.00516	1.1865
chr16_84471957_84472283	1.33566	0.153872	9.4098e-05	0.0310871	2.52494	1.5707	0.895009	0.625453	0.504137	0.929229	1.01647	0.795202	0.897894	0.576249
chr10_97782550_97783262	-0.788391	5.0663	9.44158e-05	0.0311115	24.7598	18.58	34.424	32.1058	39.3346	43.5694	27.8741	37.3737	34.4686	38.9702
chr4_2794067_2794912	-0.610674	4.13413	9.55906e-05	0.0314093	12.7925	12.4521	16.0455	17.3591	18.6257	20.4235	18.2236	20.0012	19.4232	18.4396
chr8_136164321_136164588	1.61923	-0.125382	9.5631e-05	0.0314093	1.31616	2.44762	0.286992	0.802595	0.676272	0.487764	0.38026	0.429339	1.08621	0.529145
chr10_84941549_84941998	-0.93648	3.251	9.61559e-05	0.0315304	5.28699	5.87174	8.88474	8.83966	10.9179	12.6437	7.04624	12.6588	9.77677	11.1991
chr6_7500817_7501243	-1.10244	1.78336	9.66783e-05	0.0316502	1.60998	1.92744	2.35442	2.93076	3.65786	3.75845	4.95426	4.09709	3.9482	3.78458
chr7_78229086_78229451	1.4985	0.00792699	9.68492e-05	0.0316548	2.36983	1.56775	1.05463	0.744444	0.675379	0.653061	0.380056	0.733674	0.568771	0.469583
chr11_77159993_77160307	1.22335	0.288844	9.74107e-05	0.0317868	2.0834	2.2414	0.686493	0.749335	1.41192	0.704109	0.952447	0.856666	0.946359	0.794095
chr6_24985387_24985747	0.91411	1.4321	9.86254e-05	0.0320388	4.31748	4.33257	2.1757	1.87058	2.53438	2.50946	1.77694	1.65386	2.47786	2.56667
chr17_76840608_76840774	1.33413	0.104247	9.85041e-05	0.0320388	2.51891	1.41953	0.742114	0.564007	0.617842	0.706902	0.88919	0.795005	0.900102	0.8003
chr19_2774062_2774449	-1.06414	2.83715	9.86597e-05	0.0320388	3.53177	4.16773	5.16799	5.42478	6.80684	9.6493	8.76315	6.48611	8.85257	11.1784
chr17_55348757_55349096	-1.44669	1.10417	9.88655e-05	0.032054	0.658842	1.07012	2.02263	2.42336	1.7417	2.28739	2.60371	1.83692	3.51704	1.85237
chr6_165976562_165977184	-1.02521	2.73446	9.93333e-05	0.032154	3.90557	3.41312	7.76438	6.34984	9.00832	5.38039	5.3957	9.11064	7.41774	6.81581
chr9_116219585_116220223	-0.684501	3.84686	0.000100082	0.0323443	10.228	9.51792	12.2877	14.3727	16.0382	17.704	17.7802	14.009	15.9479	14.3836
chr1_231927431_231928027	-0.929475	2.41539	0.000100807	0.0324781	2.7367	3.46838	6.58401	5.10484	5.23209	4.45655	6.22297	6.42121	6.6975	4.78209
chr9_83560127_83560996	-0.701087	5.40101	0.000100887	0.0324781	31.7294	25.9942	45.0456	43.6729	47.9994	48.5714	34.478	47.0995	45.7961	48.2973
chrY_10660768_10661003	1.05625	0.881038	0.000100979	0.0324781	2.88896	3.31953	1.74036	1.73555	1.52013	1.24936	1.46027	1.28542	0.973852	1.43747
chr19_20971783_20972166	1.44086	0.371868	0.000101264	0.0325181	3.45889	1.58548	1.24957	0.992916	0.673451	0.648359	0.506847	1.03907	0.945587	1.07202
chr8_70843959_70844320	1.26924	0.334894	0.000101653	0.0325909	2.54137	2.02443	1.09515	0.993161	1.29798	0.59269	0.888716	0.735194	0.666272	0.960028
chr4_127844244_127844633	1.13945	0.619112	0.000102772	0.0328453	2.10924	3.22668	0.933714	1.24211	1.12529	0.699722	1.07905	1.34473	1.48657	1.39336
chr14_99538188_99538631	-0.818583	2.74153	0.000102769	0.0328453	4.8473	3.50221	5.72029	7.4619	6.58263	7.24305	7.36564	7.21784	6.72333	8.59762
chr3_63032675_63033063	1.25306	0.40275	0.000103048	0.0328814	1.86933	2.91736	0.888561	0.994303	1.12702	0.591884	1.52534	0.857097	0.830227	0.902183
chr10_133140465_133141122	1.10737	1.51953	0.000103312	0.0329135	5.49919	4.57683	1.46832	2.97421	2.30765	1.40503	2.60376	1.59307	3.68345	2.12658
chr2_132286082_132286393	1.20727	0.557367	0.000104194	0.03309	2.1834	3.07672	1.24195	1.2406	1.40965	0.645344	1.07922	0.736084	0.989686	1.34106
chr18_13487959_13488604	-1.06887	2.31061	0.000104156	0.03309	2.71333	2.55761	4.53839	5.10222	3.31432	4.56841	7.93963	5.93209	6.49139	5.11123
chr21_44520643_44520925	1.27848	0.660957	0.00010476	0.0332175	2.12038	3.75859	0.984693	1.42473	1.01188	0.921359	0.951767	1.40551	0.765127	1.78295
chr1_26913718_26914701	-0.688428	4.89096	0.000104946	0.0332241	21.1066	19.7219	26.81	33.4653	31.117	36.761	31.2409	35.9042	33.1648	25.0299
chr3_187236489_187236753	1.61685	-0.145527	0.000105448	0.0332277	1.61471	2.07849	0.801102	0.741874	0.56263	0.320968	0.571311	0.185902	0.972846	0.417874
chr11_23285939_23286603	-1.16747	2.41094	0.000105451	0.0332277	2.18519	3.15262	4.68397	7.08042	4.49829	7.41817	5.90511	5.26172	7.77098	3.59366
chr15_70151983_70152419	-0.762998	3.10939	0.000105195	0.0332277	5.21083	6.02353	7.05089	8.46335	8.38297	9.64027	8.508	10.7023	10.9121	9.919
chr3_47421826_47422660	-0.826464	3.77136	0.000105789	0.0332821	8.16697	9.04089	13.4319	12.6348	16.8843	15.3571	10.3482	17.4305	15.9536	15.1383
chr14_37153586_37154056	1.19099	0.469935	0.000106681	0.0335104	2.47575	2.40135	0.530474	1.05656	1.23996	1.14616	1.46142	0.979085	0.771253	1.06608
chr16_75491822_75492137	-1.61547	1.31055	0.000106906	0.0335289	0.587729	1.21708	2.11631	1.87567	1.79667	1.95191	2.53941	2.93522	3.87891	4.41506
chr1_53141892_53142218	-0.972963	2.05112	0.000107455	0.033541	2.61902	2.02594	4.80078	3.55294	4.21993	3.91655	5.46174	4.34325	4.14455	4.74767
chr10_126917996_126918818	-0.990955	3.04561	0.00010761	0.033541	4.09955	5.24408	5.361	7.41009	7.65044	8.93008	12.2571	9.96904	8.67379	11.7533
chr21_13036968_13037622	1.07033	0.67029	0.000107371	0.033541	2.7911	2.55912	1.23752	1.0604	1.1248	1.30866	0.887996	1.58835	1.25984	1.27964
chr22_33405183_33405661	-0.95514	2.46018	0.00010739	0.033541	3.27108	3.02293	3.98419	6.15577	6.6425	5.27776	4.88815	6.97098	7.28396	5.96855
chr19_933046_933803	0.607501	3.51742	0.000107818	0.0335542	13.7891	18.6091	9.13384	10.0777	8.71947	10.8386	10.2229	11.1927	11.4298	10.1779
chr10_82393980_82394527	-1.21782	2.11892	0.000108005	0.0335603	2.4531	1.72041	3.64505	3.61674	4.16248	7.10093	3.61796	5.07615	4.89201	5.39299
chr17_11870759_11870981	1.6134	-0.544052	0.0001082	0.0335693	1.35734	1.31808	0.395095	0.616107	0.621392	0.324273	0.317048	0.245984	0.36155	0.425765
chr10_70578074_70578759	-0.796355	4.08284	0.000108818	0.0337092	9.62162	12.1992	15.0053	13.6978	15.9785	22.8818	21.7174	20.8565	17.0396	18.8701
chr6_60241454_60241798	0.997969	0.983535	0.000109341	0.0337792	2.81966	3.69803	1.38062	1.31039	1.51918	1.13675	2.03271	1.46864	1.8498	1.8743
chr18_51098311_51098504	1.46435	-0.26298	0.000109379	0.0337792	1.52262	1.62358	0.441639	0.740949	0.392456	0.488668	0.635115	0.671984	0.352849	0.643379
chr8_142549016_142549960	-0.727463	4.38203	0.000109985	0.0339145	12.7361	15.2952	17.2732	20.0362	22.5647	22.1604	19.9375	25.811	22.2598	28.7036
chr9_7147190_7148215	-0.653997	3.8932	0.00011174	0.0343832	10.9439	9.82986	12.7821	14.9942	15.0798	17.9208	15.5567	16.0261	16.3156	17.4378
chr13_95267684_95268093	1.26361	0.731433	0.000111846	0.0343832	2.96316	3.16912	1.03374	0.877189	1.1815	0.920261	2.5432	0.858408	1.14881	1.33499
chr20_4601560_4602283	-0.762451	4.15092	0.000112118	0.0344141	9.86979	13.507	18.424	17.0501	17.8366	18.839	15.0475	22.8131	19.1546	22.9916
chr3_69484520_69485542	-0.78685	4.22211	0.000112393	0.0344461	12.1541	11.9872	20.0068	16.9904	19.638	23.64	15.8095	24.4032	18.2472	21.1641
chr6_30464859_30465651	-1.02936	3.46247	0.000112964	0.0344689	6.54197	5.65717	10.2171	8.03981	11.4222	12.963	10.222	19.0759	11.5149	12.635
chr10_71143166_71143857	-0.788939	3.61834	0.000113012	0.0344689	7.91593	7.88927	12.5956	10.9563	12.2095	13.9422	10.4122	14.4957	13.5243	16.9222
chr12_114269126_114269523	1.09806	1.0231	0.000113188	0.0344689	3.97399	3.03415	1.32963	2.40961	1.5191	1.35787	1.14185	1.65129	1.46281	1.70822
chr18_32438119_32438605	-1.08477	3.28397	0.000112978	0.0344689	5.65944	4.73126	10.275	10.0797	11.8756	15.596	7.10965	10.5213	11.4241	7.70262
chr22_42072553_42073083	-0.76201	3.62372	0.000113322	0.0344689	8.15381	7.96804	13.9866	12.8777	13.3929	13.7782	11.3651	13.457	15.9703	10.2652
chr3_40645630_40646369	-0.771178	3.90284	0.000114283	0.0345896	9.75585	9.74443	13.3268	11.0876	13.8964	18.1383	18.7963	17.9208	16.8441	18.6695
chr5_24938870_24939130	1.62309	-0.385065	0.00011434	0.0345896	1.29672	1.76773	0.547565	0.436404	0.563735	0.490487	0.189594	0.792643	0.41377	0.31093
chr9_89394545_89394733	1.65178	-0.49883	0.000114734	0.0345896	1.14033	1.68757	0.291701	0.314045	0.450425	0.603863	0.508117	0.124308	0.530924	0.594284
chr10_96624856_96625156	1.60512	-0.339797	0.000114515	0.0345896	1.59692	1.55026	0.701766	0.618523	0.563497	0.266947	0.18955	0.671545	0.525261	0.365765
chr11_119859470_119860027	-0.77217	2.73532	0.000114748	0.0345896	4.23914	4.33141	6.26922	6.22543	6.63917	7.02425	6.73021	8.43878	7.47368	7.62677
chr13_40333248_40333726	1.05329	1.97838	0.000114517	0.0345896	6.09815	7.56404	2.66184	2.00289	2.64265	3.32369	1.96659	5.0093	4.29235	3.41472
chr2_176311444_176311658	1.82218	-0.650584	0.000116198	0.0347899	1.28343	1.39111	0.140515	0.372895	0.622214	0.325705	0.253536	0.184843	0.252945	0.713093
chr5_27472035_27472529	0.824743	1.84226	0.000116184	0.0347899	5.44039	5.64456	2.61394	3.6613	2.58673	3.71147	2.66612	2.99744	3.04681	2.76391
chr8_2047679_2048305	-0.713276	3.73672	0.000115996	0.0347899	8.48819	9.50378	11.2002	13.3152	12.997	17.9818	14.2233	13.6413	15.9055	14.4441
chr8_130085796_130086627	-0.900399	3.60637	0.000115792	0.0347899	7.51081	7.11985	11.0558	9.90253	13.1111	13.6689	11.3015	13.6402	12.6736	19.9843
chr20_18666949_18667494	-0.91071	2.99899	0.000116274	0.0347899	4.17923	5.32162	7.4031	6.66592	5.79048	8.54874	9.27085	10.7623	9.9605	10.6263
chr13_32098273_32098750	-0.988512	1.90975	0.0001166	0.0348356	1.77816	2.38507	3.30282	3.36468	3.60012	4.8552	4.69942	4.0371	4.15526	3.88695
chr1_43582212_43582605	0.917155	2.60246	0.000116794	0.034842	10.4637	9.36624	3.34173	4.11287	3.76634	4.73495	6.22369	4.34477	5.85246	8.4234
chr6_11761304_11761454	1.7781	-0.815136	0.000117279	0.0348833	1.19446	1.08814	0.244411	0.25075	0.394816	0.495374	0.062752	0.245331	0.370027	0.432071
chr21_10366316_10366520	1.23455	0.435546	0.00011714	0.0348833	1.87112	2.9932	0.938746	0.873126	1.29712	1.25838	1.01583	1.03966	0.717689	0.734786
chr17_76177603_76178005	1.14452	0.657867	0.000118802	0.0352323	2.41651	3.08203	0.831214	1.30371	0.784925	0.809976	1.65188	1.58813	1.31729	1.3364
chr8_96419707_96420006	1.787	-0.2186	0.000119156	0.0352855	1.16508	2.59417	0.494176	0.740034	0.279172	0.322122	0.316775	0.914356	0.807878	0.25372
chr5_42486937_42488172	-0.665718	4.05694	0.000120327	0.0355634	11.9875	11.1415	14.3128	19.8376	18.852	19.4435	17.5252	15.9666	18.4223	17.0509
chr15_83639554_83640053	1.2201	0.515397	0.000120447	0.0355634	2.70884	2.40604	0.987723	0.87436	1.23968	0.978729	1.65235	0.492386	0.936137	1.28718
chr6_158769176_158769733	-0.849372	2.71031	0.000121575	0.0356344	4.30415	3.72327	7.66697	5.11211	7.25994	6.80559	6.34899	7.706	7.52873	7.19608
chr8_20238650_20239418	-0.873807	4.04662	0.000121328	0.0356344	8.43229	11.8818	17.3377	12.3941	15.3592	20.1527	16.3182	21.7729	16.7768	22.8388
chr10_38573810_38574030	1.18621	0.263752	0.000121477	0.0356344	2.15366	2.01629	0.942547	0.870856	0.90064	0.53774	0.888803	0.795821	0.891013	1.18483
chr18_15409271_15410196	0.861683	2.00313	0.000121081	0.0356344	7.63296	4.97984	3.1614	3.17398	3.37663	3.54174	3.42868	3.73017	2.4955	3.84618
chr20_29437801_29438916	0.74041	2.88573	0.000121747	0.0356344	11.5858	10.6016	7.07453	6.83897	6.35875	7.79644	5.20554	6.3007	5.98533	5.31399
chr20_44728812_44729303	-1.26832	1.90261	0.000121313	0.0356344	1.90554	1.55787	3.20195	2.93366	2.63991	3.75483	3.74572	5.92778	5.1815	5.02725
chr17_18020317_18020783	-1.14308	1.82061	0.000123032	0.0359583	1.75932	1.78049	2.55363	2.68519	3.71391	4.14239	5.39917	4.40235	3.62037	3.83669
chr1_125183584_125184172	0.803845	6.31367	0.000123617	0.0360769	126.941	121.833	93.1801	75.0201	65.328	71.383	53.3372	74.747	51.2897	59.5246
chr3_186418426_186419121	-0.883614	3.78594	0.000124301	0.0360783	7.53779	9.26483	15.6649	9.41046	13.5596	13.0622	15.557	20.2416	17.0671	14.8687
chr5_119334685_119335460	-0.746472	2.95362	0.000123861	0.0360783	5.26951	4.87913	7.90415	8.33445	7.0879	7.89386	8.82633	9.72343	8.63089	7.29029
chr11_1091275_1091633	1.05574	1.01933	0.000124201	0.0360783	3.89374	2.95701	1.27868	2.1049	1.97245	1.46842	1.5872	1.16432	1.84858	1.26719
chr14_56081057_56081374	1.32645	0.177126	0.000124338	0.0360783	2.00364	2.16393	0.43415	0.503873	0.674239	0.70592	0.825366	0.734537	1.40471	1.1336
chr22_32810485_32810769	-1.74968	0.668821	0.000125378	0.036328	0.338302	0.683535	2.08885	1.61782	1.12214	1.57783	1.65065	1.04278	2.39692	1.81515
chr1_10456720_10457104	0.822418	2.13945	0.000125966	0.0363938	8.1164	5.51887	3.25617	3.73168	3.94015	3.59281	3.68252	3.97532	4.75912	2.85977
chr2_37831115_37831557	-0.859762	3.24144	0.00012582	0.0363938	5.3716	6.25486	8.83582	7.29084	8.71957	10.839	8.95223	11.9256	11.5373	13.2452
chr14_102474897_102475553	-0.888045	3.10617	0.000126183	0.0364042	6.50525	3.82478	8.79227	9.02068	11.3714	7.50608	8.19028	10.1528	9.62997	9.16467
chr8_90012516_90013242	-1.09449	3.91966	0.000126503	0.0364443	7.60881	8.57578	18.8324	12.3916	16.8252	21.741	9.14093	18.7159	15.1943	19.2551
chr5_45246844_45247326	1.12539	0.636202	0.000127579	0.0366156	2.9422	2.41042	1.4943	0.937546	1.40881	1.30959	1.01536	0.919063	1.26247	1.00459
chr8_143505698_143506193	-1.00415	2.39376	0.000127642	0.0366156	3.10687	2.71656	4.28572	4.42522	4.44218	5.55372	6.22303	5.62766	6.48386	8.24634
chr22_46940341_46941342	0.845775	1.79744	0.000127496	0.0366156	5.43645	5.41544	2.16304	3.29137	2.64372	3.38216	2.15757	3.11896	3.37713	3.09375
chr13_41402642_41403565	0.883869	2.55779	0.000127993	0.036616	10.2962	8.59826	3.1929	3.9269	4.72632	3.63838	7.1774	6.66309	5.90965	4.63
chr21_44315876_44316123	1.11236	1.00057	0.000128006	0.036616	2.67582	4.30362	1.27963	1.3101	1.00954	1.35834	2.16006	1.16415	2.07244	2.09628
chr1_109535652_109536517	-0.7744	4.54502	0.00012881	0.0367936	15.9837	14.4678	28.0173	22.7109	24.9276	26.4649	18.8572	30.3978	24.3622	24.14
chr7_62350266_62350440	1.72992	-0.409756	0.000129191	0.0368503	1.29914	1.84315	0.652196	0.556811	0.222935	0.491104	0.126042	0.48915	0.302847	0.705908
chr7_153955859_153956299	1.14965	0.383733	0.000129433	0.0368671	2.38868	2.09694	0.6842	0.933658	0.899854	0.702631	1.01588	1.10032	1.10861	1.34731
chr1_32265392_32265617	1.47052	-0.333534	0.000130377	0.0369793	1.29422	1.69234	0.28895	0.376667	0.563271	0.489417	0.826388	0.428898	0.637034	0.53273
chr2_3171708_3172325	-0.909367	3.84083	0.000130273	0.0369793	8.79072	8.35664	15.2645	16.8535	17.7846	19.8337	14.858	15.2925	13.1858	10.4157
chr2_235573657_235574339	-0.732039	3.58127	0.000130221	0.0369793	9.00779	6.90316	11.1075	11.2649	10.5758	11.5938	13.2711	14.7395	14.4859	15.2608
chr1_26531020_26531518	0.768069	2.8374	0.000133508	0.0369965	9.46465	12.3515	5.4792	6.09607	4.04619	5.2213	8.44701	5.62871	7.11648	7.47831
chr2_128347675_128348558	-0.667979	3.64861	0.000131758	0.0369965	8.55929	8.81447	12.0485	12.9401	11.6458	13.3405	12.0003	14.5569	13.9481	15.8468
chr3_131405518_131405729	1.41716	-0.365673	0.000133556	0.0369965	1.58501	1.24897	0.442993	0.558428	0.563341	0.545477	0.571539	0.428856	0.580799	0.36513
chr5_1568416_1569010	-0.739872	2.90002	0.000132866	0.0369965	4.72421	5.10077	6.61127	7.65237	8.49854	8.55273	7.5557	7.28024	9.01033	8.04775
chr8_42467037_42467848	-0.726125	3.33013	0.000132981	0.0369965	6.01739	7.41002	12.2147	9.83215	10.2971	10.563	9.3967	11.0712	11.4768	10.3352
chr9_113994052_113994594	-0.96954	4.05801	0.000131993	0.0369965	9.36201	9.89468	20.7595	15.2488	17.4995	22.4452	10.6015	18.7173	18.2066	20.8535
chr10_15813154_15813688	-1.41072	1.07711	0.00013181	0.0369965	0.878383	0.853569	2.68096	2.48385	2.42102	2.01199	1.58611	2.08046	2.69612	1.74416
chr12_130961852_130962416	-0.996446	3.7207	0.000132542	0.0369965	6.34754	8.63904	21.3312	12.9438	14.1237	13.5008	10.4118	13.947	13.7786	13.8528
chr17_17445930_17446222	1.44548	0.058911	0.00013106	0.0369965	1.99883	2.01273	1.05272	0.196375	0.675024	0.596486	0.6346	0.733943	0.7909	0.914667
chr17_21990444_21991063	0.869208	2.75422	0.000133455	0.0369965	12.2836	9.22472	6.28404	6.83284	6.64321	5.44363	5.39674	6.4212	4.01408	4.13403
chr17_26818428_26818628	1.22009	0.430358	0.000133124	0.0369965	2.54876	2.25149	1.3483	0.8122	0.842963	1.09132	0.506682	1.22201	1.10729	0.900982
chr17_78915879_78916134	-1.8648	0.302147	0.000133244	0.0369965	0.607103	0.0952258	1.0835	1.24424	1.29461	0.864261	1.26973	1.58864	1.64645	1.1673
chr18_72197670_72197907	-2.38677	0.00633136	0.00013161	0.0369965	0.16506	0.230419	1.39818	0.690729	0.559301	0.923794	0.761136	1.40455	1.32877	1.0662
chr19_35478590_35479558	-0.842849	4.01404	0.000130792	0.0369965	8.35321	11.8811	13.8178	12.8275	14.9653	20.318	22.8611	20.8557	15.9844	18.3386
chr19_39891270_39892791	0.647028	2.92782	0.000133093	0.0369965	11.7386	10.0653	6.52188	6.22339	5.96302	7.79392	7.55664	6.30128	6.46218	6.8216
chr22_41401772_41402689	-0.785123	4.36671	0.000133074	0.0369965	14.6922	12.0019	24.262	16.3737	20.1993	21.9425	18.7943	24.0382	23.9556	27.7403
chrY_56823117_56824277	0.793919	2.23471	0.00013152	0.0369965	7.81846	6.58706	5.10895	3.5497	3.82599	3.42533	4.25435	4.22014	3.39866	4.10379
chr16_78106408_78107057	-0.629319	4.13284	0.000134209	0.0370756	11.4541	13.5188	15.9462	19.3443	19.4143	21.0241	17.4614	18.1065	19.1579	18.0644
chr22_33851306_33851540	1.40264	0.0567433	0.000134128	0.0370756	1.92147	2.01088	0.589728	1.04854	0.391201	0.986989	0.570917	0.673222	0.959829	0.46794
chr8_29147345_29147561	1.47535	-0.263244	0.000134505	0.0371066	1.96732	1.18251	0.647662	0.559373	0.5061	0.488691	0.762541	0.48984	0.352906	0.531153
chr1_44293734_44294328	-0.943784	3.09055	0.000135332	0.0372145	5.03392	4.87612	7.9963	6.97781	7.199	10.078	8.12678	13.6338	9.57745	9.97272
chr4_121939538_121940233	-0.684912	4.42243	0.000135489	0.0372145	14.4012	15.1514	18.1141	20.1614	25.5492	24.9423	19.6198	23.1218	24.6928	26.7727
chr14_19174512_19174798	1.08315	0.660287	0.000135635	0.0372145	2.56419	2.7819	1.03412	1.18219	0.784816	1.47563	1.07893	1.64906	1.31613	1.16937
chr16_62240796_62241044	1.38164	0.203852	0.000135279	0.0372145	2.83268	1.50047	0.791503	0.625909	0.503976	0.872875	0.570689	0.734581	1.29081	1.0212
chr10_49359802_49361081	-0.752446	4.28964	0.00013635	0.03736	13.7407	12.0736	18.3179	20.4055	17.8912	18.3434	19.7473	25.9321	19.6723	27.5871
chr1_6207110_6207656	-0.734115	5.11785	0.000136833	0.0374413	22.3245	24.2699	45.1629	36.8284	34.886	38.4966	28.6996	38.4137	40.5415	33.836
chr1_235357546_235357801	1.37047	0.016523	0.000137732	0.0376364	1.39152	2.37429	0.590276	0.623667	0.675132	0.374375	0.761997	0.673113	0.848198	1.02765
chr3_123338653_123339125	-1.23275	3.0729	0.000138314	0.0377442	2.69528	5.52379	9.04108	5.42982	6.69153	10.0776	8.0632	13.0232	8.66961	13.0956
chr8_23833326_23833557	-2.75449	-0.293897	0.000138967	0.0378712	0.156121	0.0817558	0.893844	0.62603	0.787681	1.09586	0.634327	1.09914	0.783589	0.519737
chr22_27139977_27140656	-0.740357	3.68107	0.000139824	0.0380532	7.61842	9.41895	10.4577	12.2597	14.4065	14.9784	12.8259	12.1743	15.3794	17.1857
chr2_6921388_6921779	-0.766094	3.18636	0.000140547	0.0381984	4.98736	6.86134	6.65024	9.70373	8.88946	10.7319	10.2867	9.787	11.7044	10.0752
chr2_195590283_195590835	-1.3897	1.43294	0.000141122	0.0383032	1.12099	1.16095	1.81159	1.87758	3.2093	3.2721	2.22118	3.48456	3.81388	3.4766
chr1_87449276_87449757	-0.839921	2.85099	0.000141777	0.0384292	3.55374	5.38758	7.85893	7.71299	8.44266	8.55404	6.09437	7.76844	7.94418	6.91818
chr2_218004023_218004535	-0.774991	4.06228	0.000142762	0.0385407	11.6593	10.0648	15.7503	16.4889	17.8377	14.147	14.6032	20.0006	22.2401	22.5704
chr15_90706418_90707019	-1.1042	2.74319	0.000142591	0.0385407	3.82163	3.18383	10.2588	6.72125	8.66953	6.69426	5.33211	6.54646	5.54487	7.78576
chr21_23806920_23807389	-1.96358	0.229762	0.000142394	0.0385407	0.24854	0.382335	1.08528	0.876838	0.841522	0.976059	1.01531	1.345	1.59517	1.89178
chr20_30842216_30842517	0.794622	2.11687	0.000143403	0.0386622	6.17075	7.10574	3.65832	4.65397	3.37525	3.6482	4.38196	3.24336	3.6769	2.80608
chr14_23926622_23926940	1.32067	0.19604	0.000143861	0.0387337	1.32669	2.90216	0.586729	0.625987	0.844498	0.984307	0.761661	0.795382	0.952067	0.90919
chr8_118467528_118468532	-1.04586	3.05251	0.000144823	0.0388402	4.78625	4.26295	8.99326	7.96747	8.7216	11.8308	11.9393	9.54165	7.8193	5.18691
chr17_26856049_26856338	0.873095	2.87363	0.000144675	0.0388402	10.4211	13.1272	8.72694	7.57796	6.07724	5.44041	5.14214	6.11712	5.18535	4.6688
chr19_556045_556547	0.987245	1.48866	0.000145027	0.0388402	4.09955	5.24408	1.61933	1.99398	1.62865	2.84016	2.8582	1.5931	2.53011	3.11387
chr19_38905029_38905512	0.969575	1.2334	0.000144883	0.0388402	3.53177	4.16773	1.67705	1.55991	1.7437	1.51937	2.85913	2.20073	2.21851	1.42381
chr2_219458058_219458307	-0.779247	2.86534	0.000145292	0.0388419	4.48469	4.86854	8.10784	7.83688	7.9349	7.18461	7.23809	9.17292	7.46238	6.75615
chr2_238069426_238069660	1.66054	-0.531484	0.000145611	0.0388419	1.50805	1.247	0.240866	0.313759	0.6214	0.268521	0.189725	0.731417	0.532098	0.425797
chr17_78979810_78980554	-0.610976	4.55363	0.000145421	0.0388419	14.9029	19.0003	26.2342	23.7658	25.2657	24.9923	23.5573	23.4898	23.9928	27.2983
chr1_122404214_122404561	1.11147	1.04828	0.000147038	0.0389229	2.90991	4.30842	2.24385	1.67777	1.349	1.41285	1.14181	2.07737	1.24181	1.54197
chr1_150977357_150977623	-1.31422	1.5082	0.000147791	0.0389229	1.64481	0.874414	2.81472	3.47746	3.77404	2.22382	2.34817	3.11945	2.66591	3.80008
chr1_176743382_176743772	-1.22133	1.08258	0.000147606	0.0389229	0.814714	1.15079	2.17553	1.6866	2.0249	2.34356	2.413	2.50678	2.36796	2.18247
chr2_170263705_170264281	1.04115	1.24204	0.000146637	0.0389229	3.84457	4.17296	1.57621	2.17171	1.7438	1.68539	2.85918	0.92148	1.9993	2.08334
chr3_75645385_75645871	0.831649	1.87271	0.000147563	0.0389229	4.98089	6.40252	2.96504	3.35508	3.88695	2.60875	2.66604	3.11957	3.31647	2.5992
chr3_127779879_127780140	-1.87645	0.447057	0.00014695	0.0389229	0.541932	0.244849	1.33371	1.18578	0.783758	1.19425	1.46031	1.28533	2.24824	1.88076
chr5_13331747_13332219	1.21804	0.31258	0.000147142	0.0389229	1.78428	2.61219	0.533209	1.17528	0.957188	1.09335	1.07975	0.795972	0.889338	0.737898
chr17_36212157_36212379	1.13182	0.346771	0.000147845	0.0389229	2.30863	2.01967	0.991281	0.750462	1.01358	1.03662	0.634017	0.978611	1.11021	1.01397
chr17_66991988_66992154	1.94595	-0.53818	0.00014673	0.0389229	1.89011	1.18086	0.293427	0.73528	0.0536932	0.325147	0.189811	0.549196	0.708013	0.203632
chr21_31266434_31266708	1.35217	0.0599301	0.000146784	0.0389229	1.84414	2.00898	0.436105	1.10939	0.618096	0.429407	1.01669	0.794791	0.733562	0.69009
chr18_76939767_76940105	1.41234	-0.233912	0.000148677	0.0390909	1.52262	1.62358	0.338518	0.74156	0.449077	0.599853	0.826173	0.489985	0.632716	0.474141
chr5_155137107_155137386	-1.02484	2.06955	0.000149981	0.0393112	2.24069	2.32061	3.99794	3.67684	4.38909	5.01469	4.76234	5.8075	5.05957	3.12049
chr10_122013073_122013861	-0.756236	3.18136	0.000150099	0.0393112	5.45254	6.40876	8.39131	10.57	10.0171	9.96614	8.19008	11.375	9.67789	8.83823
chr21_34035716_34036034	1.41265	0.404611	0.000150045	0.0393112	3.23619	1.88524	0.992039	1.05433	1.18416	0.703405	0.570425	1.22154	0.389872	1.23807
chr19_35380000_35381012	-0.821133	3.97774	0.000150432	0.0393473	9.29087	10.6613	12.6786	14.7496	13.3885	20.3197	22.3532	20.9163	16.5712	15.2861
chr7_100030943_100031139	1.53039	-0.122452	0.000151045	0.0394564	1.83655	1.78241	0.696786	0.924005	0.6761	0.654826	0.443882	0.3078	0.799813	0.250803
chr3_54342444_54343033	-0.911406	2.23376	0.000151302	0.0394723	2.64397	2.85936	3.54215	5.03773	4.50032	5.50411	5.65168	6.1752	4.56234	5.06239
chr7_25636081_25637375	-0.704875	3.67751	0.000151828	0.0395585	9.18298	8.12999	11.6	14.2427	14.2939	12.9023	11.6825	16.2682	13.8387	13.9115
chr18_10798710_10799387	-0.710633	3.79963	0.000152278	0.0396246	8.49708	10.3475	12.4385	11.395	17.7857	14.5919	14.7312	16.0863	16.1647	15.5665
chr4_160384673_160385044	1.28109	0.0805131	0.000152747	0.0396953	2.21489	1.56464	0.691008	0.685573	0.958777	0.42898	0.761837	0.916451	0.844176	0.688921
chr18_48128042_48128225	1.51105	-0.389678	0.000153395	0.0398124	1.21727	1.69	0.495369	0.436722	0.563585	0.770245	0.253196	0.428706	0.412819	0.478116
chr12_46983015_46983412	1.16251	0.486434	0.00015409	0.0399415	2.47575	2.40135	1.44846	0.99609	0.899268	1.03448	1.20666	0.55326	0.992246	1.17634
chr3_133829040_133829590	-1.1667	2.3544	0.000155598	0.0401654	2.63337	2.48028	4.03686	3.06538	4.55527	6.59707	6.98587	7.64127	5.51861	6.13621
chr5_43560216_43560586	-1.42835	2.20186	0.000155247	0.0401654	2.44134	1.41812	6.89475	2.01217	5.45994	4.24118	4.95242	6.23637	4.93775	5.44071
chr6_125597254_125598049	-0.819017	2.77439	0.000155822	0.0401654	4.00875	4.55643	7.11497	6.35035	5.6798	6.80377	8.25517	9.41611	8.05849	6.65303
chr14_39097147_39097472	1.09814	0.886405	0.00015595	0.0401654	2.96869	3.39703	1.84251	1.30817	1.18011	1.69309	0.951253	0.981004	1.41493	1.93567
chr15_19563449_19564398	1.02647	2.22599	0.000155756	0.0401654	9.2426	6.75184	4.3094	4.04014	4.56147	3.42718	2.02966	4.52437	2.54052	4.59788
chr2_72694655_72695419	-0.638209	3.51316	0.000156355	0.0402183	7.2958	8.80253	11.8071	11.3863	10.1259	11.4869	13.0173	12.7224	13.5364	12.4735
chr6_41846445_41847149	0.736399	2.3507	0.000156859	0.0402965	8.06327	7.12494	4.24949	5.27827	3.99405	4.02644	5.46174	3.85516	3.87519	4.42216
chr1_24888330_24888552	1.56437	-0.316813	0.000159586	0.0403583	1.67114	1.47688	0.597623	0.739816	0.563334	0.211222	0.762686	0.307318	0.580746	0.30943
chr1_88422576_88423219	0.983331	1.13571	0.000157777	0.0403583	3.06309	4.15919	1.22458	1.98613	2.08447	1.46592	1.84135	2.19999	1.83989	1.42731
chr1_229264471_229264712	1.56606	-0.479747	0.000158963	0.0403583	1.65546	1.10028	0.342474	0.375104	0.621012	0.659422	0.444346	0.489106	0.30321	0.312184
chr2_46818074_46818700	-0.737826	3.62343	0.000158587	0.0403583	8.31276	8.04606	10.4104	11.0183	13.0548	14.7621	11.111	14.6789	15.7579	14.4519
chr2_101432338_101432695	1.35049	0.00173095	0.000160226	0.0403583	1.38951	2.29865	0.488061	0.562773	0.959429	0.652571	0.570974	0.79456	0.623449	0.859544
chr4_137680871_137681102	1.613	-0.441582	0.000160301	0.0403583	1.44008	1.47078	0.188752	0.737952	0.336457	0.715284	0.380624	0.489167	0.358875	0.423766
chr5_86911093_86911535	1.17712	0.474147	0.000159327	0.0403583	2.2494	2.62354	0.937345	0.629786	0.785931	1.14598	0.888404	0.857495	1.44002	1.56704
chr7_74498926_74499404	-0.695664	3.73366	0.000158842	0.0403583	8.56806	9.58117	12.7891	13.005	13.2225	15.3591	11.3647	15.1689	17.288	14.9274
chr8_93404711_93405012	-1.36319	0.910086	0.000157462	0.0403583	0.871133	0.703785	1.62487	1.9897	2.47948	1.79464	2.15903	2.14022	2.15986	1.36732
chr9_84446401_84446672	1.69636	-0.209799	0.000160005	0.0403583	1.98566	1.63511	1.01048	0.619706	0.676822	0.488894	0.507748	0.124749	0.409408	0.363926
chr10_69106942_69107491	-1.03479	2.54115	0.000158777	0.0403583	2.74009	3.6204	4.979	4.92311	5.06137	4.78227	8.2562	5.38472	9.20837	8.01704
chr11_78649700_78650122	-0.993284	1.94006	0.000158837	0.0403583	1.93078	2.31333	3.50217	3.30379	3.82575	3.36986	5.39866	3.61034	5.12612	4.59148
chr12_129772540_129772807	1.41962	0.103741	0.000159079	0.0403583	2.45027	1.64482	0.691431	0.806755	1.30019	0.707284	0.698195	0.612596	0.620563	0.411752
chr17_3585969_3586259	1.21806	0.192175	0.000160072	0.0403583	1.99883	2.01273	0.739519	0.56538	0.503826	0.816637	0.952634	0.856271	1.34524	0.852493
chr17_40093453_40094122	-0.823724	3.9732	0.000159611	0.0403583	11.4799	8.29948	18.285	16.486	16.8249	15.7872	12.1262	20.1218	16.8368	18.2346
chr20_62377541_62377984	-1.01109	3.60267	0.000159725	0.0403583	7.26265	6.35239	12.7938	10.1507	13.6746	14.1058	7.42657	16.1455	14.7994	16.4917
chr1_64572296_64573043	-0.689155	4.14058	0.000161386	0.040422	11.762	12.4455	16.1934	16.8013	19.2451	21.2964	16.5085	22.0183	21.7549	16.4564
chr3_153837825_153838105	1.57607	-0.561345	0.000161501	0.040422	1.28051	1.31588	0.39515	0.192038	0.450575	0.492129	0.317052	0.488858	0.305255	0.651837
chr8_81176523_81176792	1.43903	-0.344573	0.00016128	0.040422	1.58812	1.32426	0.700746	0.437386	0.563273	0.322147	0.571517	0.489631	0.580277	0.420679
chr8_123500876_123501186	-1.24707	1.97467	0.000161757	0.040422	1.98843	1.71059	2.84919	2.62661	4.89838	4.79725	4.06334	5.50172	5.9318	3.39434
chr16_1048486_1048744	1.26719	0.712719	0.000161147	0.040422	3.0372	3.01872	0.577524	1.06011	1.7491	1.19792	1.90651	0.797456	0.873211	1.5578
chr16_30539340_30540086	-0.754106	4.22307	0.000161751	0.040422	12.8654	11.7613	15.3963	17.9211	19.976	19.1095	17.3974	24.0364	19.9961	26.5219
chr1_204935438_204935723	1.15332	0.634915	0.000162093	0.0404522	2.64194	2.78351	0.780933	0.998443	0.558538	1.2542	1.58828	1.22318	1.76515	1.28185
chr11_78230230_78230987	-0.735454	3.31153	0.000162279	0.0404522	7.10001	6.04495	8.23679	8.71685	10.0718	11.2746	11.1757	12.6592	10.6793	11.7881
chr22_11214130_11214446	0.800451	2.21136	0.000163041	0.040592	5.79417	8.47924	4.30684	3.48747	3.26138	3.53585	4.06371	4.7688	4.86005	3.18206
chr9_98995382_98995722	-0.823889	2.61158	0.000164033	0.0406383	3.2237	4.39061	4.92734	6.03661	6.86634	6.80878	5.96806	7.15553	6.30529	7.85113
chr10_41887149_41887299	0.768785	2.03199	0.000163535	0.0406383	5.92457	6.41455	3.30996	4.34386	3.43256	3.87051	3.04702	3.12085	3.30357	3.35302
chr10_84665955_84666188	1.19414	0.10469	0.000163958	0.0406383	2.06299	1.63684	0.638814	0.868467	0.731197	0.873561	0.761751	0.855926	0.673899	0.799109
chr12_121692927_121693691	-0.871795	2.96641	0.0001639	0.0406383	4.41046	5.09626	7.95263	6.23178	7.87707	8.44046	6.41171	8.99093	10.7129	10.3597
chr16_26151043_26151323	1.44154	-0.107321	0.000164646	0.0406976	1.31023	2.22072	0.747425	0.500482	0.44861	0.821968	0.507496	0.733295	0.404164	0.751376
chr19_16461683_16462078	-0.867748	2.5124	0.000164676	0.0406976	2.90399	4.00389	4.28213	4.86019	6.41615	6.64742	6.85816	6.9104	6.15221	6.5605
chr14_101864470_101864626	1.5905	-0.457423	0.00016508	0.0406977	1.7325	1.10207	0.496884	0.556823	0.620936	0.43515	0.444326	0.185337	0.528894	0.311914
chr17_65929299_65929725	1.5217	-0.00125609	0.000164969	0.0406977	2.5934	1.3453	0.642796	0.683594	0.618632	0.709054	0.189235	0.976452	0.794469	0.637126
chr14_102314224_102314684	-0.719987	3.19345	0.000166886	0.0410425	5.2253	7.01752	9.38615	10.4465	9.56598	10.4036	9.84197	8.13772	10.9039	8.8378
chrX_150474174_150474843	-0.774073	3.44467	0.000166789	0.0410425	6.25961	7.87213	8.18198	12.1897	14.523	11.9806	12.001	11.5611	10.9335	11.671
chr3_45389331_45389542	1.03387	0.822129	0.000167541	0.0411536	2.65353	3.23886	1.4365	1.06295	1.06708	1.02869	1.90594	1.16344	1.69464	1.7162
chr2_14751451_14752074	-0.89078	2.70078	0.000168809	0.0414146	3.68655	4.09424	5.52213	4.55537	6.86508	6.31264	8.95455	8.31644	8.22569	7.1424
chr16_35864027_35864298	1.62956	-0.387093	0.000169388	0.0415061	1.37121	1.69462	0.702903	0.49694	0.336286	0.267366	0.189597	0.731994	0.413846	0.591458
chr1_237748114_237748868	-0.749374	3.06759	0.000171394	0.041736	5.05248	5.94503	9.29301	7.16237	8.72183	8.10938	9.90603	10.7018	9.31473	7.98387
chr4_74365770_74366115	-1.01852	2.40861	0.000171423	0.041736	3.25836	2.56753	7.18411	6.09253	5.2885	6.43101	3.93502	5.38366	5.30069	5.59276
chr9_83185310_83186666	-0.743079	4.03778	0.000171086	0.041736	9.85704	11.9708	11.8834	17.1703	18.1198	19.007	20.7013	16.8222	15.8243	21.447
chr15_85781917_85782412	-0.898674	2.09406	0.000171568	0.041736	2.10209	2.92314	3.89732	4.66347	3.82427	5.5639	4.95301	4.22152	4.51917	4.47431
chr22_39259614_39260035	-0.930823	2.43122	0.000171113	0.041736	2.50961	3.76753	4.83392	4.24061	5.17548	4.67546	6.41358	7.03167	7.44861	6.45729
chr6_35981760_35981985	1.47514	-0.437465	0.000171822	0.0417473	1.21211	1.53934	0.547619	0.617868	0.279506	0.434615	0.380566	0.428606	0.527087	0.535128
chr5_172700343_172701263	-0.6924	3.41192	0.000173252	0.0420001	7.66412	6.81519	10.9172	10.2681	10.1834	10.2872	13.0813	13.6988	11.363	10.5454
chr7_16730553_16731079	1.31022	0.375487	0.000173279	0.0420001	2.54876	2.25149	0.481843	0.628154	1.12733	1.31571	0.570418	1.34306	0.943618	1.01481
chr10_132268770_132268955	1.45214	-0.0830373	0.000173841	0.0420857	1.53749	2.07636	0.541289	1.10631	0.335064	0.654046	0.825922	0.490396	0.62773	0.471248
chr1_47201243_47201515	1.30307	0.19701	0.00017541	0.0421118	2.4531	1.72041	0.484609	0.808614	0.503911	0.705573	1.08005	0.673849	1.28991	1.02067
chr3_188699173_188699396	-1.54214	0.591231	0.000174641	0.0421118	0.559291	0.54375	1.43153	1.79914	1.91599	1.13683	1.71453	1.46861	1.68433	1.32303
chr5_32550987_32551669	-1.12181	2.69719	0.000174947	0.0421118	3.96554	2.73022	6.36901	5.97813	6.01868	10.2033	9.018	8.37772	5.70801	4.66125
chr5_140335987_140336764	-0.8646	3.3054	0.00017513	0.0421118	6.07597	6.03414	12.066	10.0796	11.3119	7.99342	7.61788	11.3154	12.81	11.5186
chr10_34743698_34744197	-1.12229	3.91978	0.000174436	0.0421118	7.99488	7.89	20.0234	11.4611	16.8815	19.3923	9.07741	18.4715	14.9818	22.0973
chr10_133400972_133401174	1.60995	-0.367113	0.000175402	0.0421118	1.89011	1.18086	0.495447	0.497262	0.109515	0.434307	0.444217	0.489411	0.868465	0.53441
chr11_16810260_16810767	-1.25792	3.20497	0.000174321	0.0421118	4.70455	4.10949	15.3059	6.36165	9.11412	9.90893	5.9663	13.2083	9.51158	11.3078
chr9_648935_649870	-0.754454	4.26294	0.000175885	0.0421631	11.7717	13.5979	15.6425	17.1777	18.9616	27.1868	21.0813	20.0639	19.9925	24.8038
chr11_996625_997048	1.04362	0.905871	0.000176042	0.0421631	3.04297	3.24655	1.73933	1.55312	1.34986	1.58139	0.823974	1.22469	1.68955	1.65729
chr12_1927677_1928403	-0.986839	4.25769	0.000177236	0.0423331	9.23042	12.7335	23.5734	15.937	21.4959	21.2906	12.5066	26.1154	20.2025	25.2305
chr19_15265742_15266307	-1.19048	2.90762	0.000177204	0.0423331	3.67995	3.78976	11.2439	5.9836	6.86233	10.4128	6.0941	10.8226	5.69484	7.99043
chr4_84401711_84402150	-1.17752	1.42503	0.000177671	0.042352	1.35429	1.24285	2.76805	2.12321	3.60558	2.94196	2.98433	3.1187	2.94405	2.16806
chr2_93226943_93227191	1.84404	-0.483274	0.000178683	0.0424584	1.96396	1.10711	0.550421	0.13079	0.0535215	0.660519	0.38075	0.367466	0.475293	0.651957
chr12_68042113_68042792	0.608275	3.3543	0.000178661	0.0424584	15.5764	13.2359	8.19592	8.71057	8.66501	10.2974	8.57158	10.0915	9.95216	8.3587
chr14_50650341_50650981	-0.829644	2.50204	0.000178749	0.0424584	3.74542	3.25863	4.88152	4.98336	7.26297	5.77045	6.98534	6.29988	5.83156	6.07496
chr2_43003908_43004102	1.67588	-0.414167	0.000179597	0.0425596	1.14737	1.91378	0.188655	0.314655	0.677818	0.212127	0.444308	0.367767	0.756884	0.705494
chr5_68503610_68503818	1.75149	-0.722736	0.000179508	0.0425596	1.34789	1.09247	0.658321	0.312032	0.167029	0.382106	0.444718	0.245532	0.253972	0.261093
chr10_69543121_69543353	1.63175	-0.328879	0.000180715	0.0427545	1.30149	1.9186	0.289564	0.739344	0.392903	0.882222	0.18955	0.428761	0.468666	0.533857
chr10_121887047_121887675	-1.00524	1.81962	0.000181175	0.0427545	1.99376	1.86162	3.20582	3.42403	3.60106	4.08779	4.95414	3.24349	3.18899	4.21825
chr11_33446086_33446320	1.78114	-0.429146	0.000181025	0.0427545	1.74529	1.40342	0.54924	0.495987	0.90606	0.379609	0.0625283	0.367636	0.416503	0.256811
chr16_84074555_84075376	-0.952836	3.73205	0.000181267	0.0427545	7.52226	7.96211	14.6248	11.704	17.1665	10.715	9.39544	15.9636	18.5604	17.1793
chr2_105733084_105733456	1.14674	0.333264	0.000182177	0.0428689	1.85767	2.46275	0.634219	0.872042	1.24089	0.925593	0.824991	0.735327	1.11113	1.12602
chr11_45683549_45684222	-0.676176	4.62443	0.000182044	0.0428689	18.0615	16.0925	20.5826	24.1411	28.6434	30.7723	24.7002	24.3464	32.6656	24.8848
chr6_39471921_39472548	-0.870689	2.67305	0.000183093	0.0430342	4.14397	3.56879	5.87242	4.74029	6.18847	5.98476	8.00141	8.43819	7.15691	8.22435
chr5_137649043_137649636	-0.743133	2.94077	0.000184732	0.0433689	5.49919	4.57683	7.05786	8.14845	8.72356	8.93463	8.38159	6.91414	7.9909	8.85352
chr2_219037480_219037909	1.12922	0.774896	0.000185747	0.0434292	2.2745	3.68623	1.13336	1.97615	1.06756	0.974443	1.39694	0.980494	1.42169	1.49789
chr11_19697615_19699056	-0.816041	4.23443	0.000185628	0.0434292	11.1314	12.8251	18.0723	16.6185	17.1595	18.1811	16	27.0316	26.0902	23.5199
chr15_79743627_79743968	1.34666	-0.102991	0.000185851	0.0434292	1.82832	1.55606	0.592317	0.379097	0.448464	0.542282	0.76219	0.672711	1.02339	0.694288
chr22_29208981_29209436	-0.954651	2.28797	0.00018521	0.0434292	2.49426	3.08373	4.13984	3.68164	5.85459	5.06313	4.88871	6.847	5.90258	5.32969
chr1_101312649_101312944	1.34403	-0.163518	0.000186794	0.0435826	1.52528	1.69897	0.490751	0.803314	0.391947	0.598769	0.698596	0.733197	0.57302	0.583888
chr17_31776285_31776571	1.37925	-0.155656	0.000187121	0.0435826	1.45326	1.84768	0.542126	0.439393	0.846675	0.487259	0.507535	0.854577	0.685937	0.472256
chr2_226446381_226446826	-1.21252	1.82678	0.000188499	0.0438448	2.19929	1.18718	4.86182	3.73255	3.20533	3.15219	2.91954	4.70736	3.40335	4.27106
chr2_237633094_237633643	-0.957666	1.99079	0.000188822	0.0438695	2.61379	1.87462	3.80104	4.16762	4.22064	3.91815	4.2541	3.73269	3.93337	5.62109
chr16_81798095_81799032	-0.666213	4.13256	0.000189287	0.0439267	12.6276	11.7598	16.194	15.6221	18.2876	18.0212	16.445	22.1404	21.2788	21.3328
chr12_122888429_122889372	-0.827259	3.9855	0.000189769	0.0439376	8.66476	11.3466	13.0255	12.7647	14.008	14.5311	21.7814	22.1998	19.7541	19.4131
chr16_65049462_65050257	-0.73005	3.36544	0.000189665	0.0439376	6.02134	7.71622	8.23474	9.33776	9.45111	12.3665	11.8743	11.3159	13.3914	12.0531
chr5_14712560_14712733	1.67647	-0.724892	0.000190789	0.0439717	1.27114	1.09035	0.501733	0.493385	0.22374	0.381908	0.126252	0.245577	0.366812	0.429685
chr7_43311812_43312089	1.47476	-0.262843	0.000190734	0.0439717	1.96732	1.18251	0.544528	0.740926	0.619829	0.600416	0.316704	0.55057	0.408841	0.531143
chr7_139935899_139936129	1.53704	-0.507042	0.000190467	0.0439717	1.13526	1.53694	0.445805	0.435508	0.279785	0.379594	0.444371	0.73165	0.303689	0.480818
chr17_7751912_7752159	-1.62609	0.227686	0.000191681	0.0441174	0.328073	0.460062	1.13676	1.24262	1.06838	1.19836	1.52458	1.16244	1.20655	0.949139
chrX_70013223_70014250	-0.886647	3.07527	0.000191858	0.0441174	5.34659	4.80381	8.34573	7.78196	8.27045	10.4072	6.15727	11.3128	9.47271	10.4589
chr13_29222785_29223069	1.46845	-0.0684107	0.000193178	0.0443702	1.31424	2.37196	0.901514	0.804086	0.448493	0.598121	0.316497	0.79412	0.62737	0.526753
chr17_57232280_57232430	1.60947	-0.655087	0.000194232	0.0445616	1.12699	1.31124	0.448419	0.312912	0.450985	0.15807	0.572043	0.245761	0.478367	0.371555
chr11_66971249_66971441	1.5031	-0.162598	0.000194941	0.0446735	1.83114	1.63149	0.389037	0.438952	1.01773	0.432014	0.316607	0.733012	0.51837	0.809719
chr5_142406872_142407186	1.31706	0.021812	0.000195738	0.0448051	1.38951	2.29865	0.589901	0.684663	0.959238	0.763731	0.698278	0.79468	0.454943	0.690812
chr10_106690293_106690871	-1.26417	1.22621	0.000196499	0.0449284	1.04124	1.08348	1.76717	1.99644	2.92892	2.94725	2.79417	2.99524	2.03103	2.28524
chr6_24710726_24710929	1.45487	-0.421532	0.000197995	0.0451679	1.50805	1.247	0.341225	0.497162	0.506752	0.490291	0.699078	0.489382	0.413231	0.422333
chr18_9290157_9290490	1.20681	0.845025	0.000197883	0.0451679	4.03466	2.42748	1.43738	2.09914	1.29397	1.25075	0.824149	0.919812	1.58538	1.33001
chr13_113131249_113132016	-0.816025	2.89743	0.000198819	0.0453047	4.71559	4.64307	5.81414	6.35366	6.63729	9.37406	8.763	8.13524	9.11666	9.55693
chr14_90545918_90546684	-0.837048	3.05222	0.000199149	0.0453287	5.27239	5.03176	7.65008	8.2143	6.57934	7.34349	9.84252	8.3199	11.4517	11.9159
chr1_184027880_184028181	-1.21827	1.95011	0.000201597	0.045408	2.06299	1.63684	4.60408	4.4751	5.85933	3.64383	4.50845	2.9394	4.42043	2.69127
chr2_240003352_240003525	1.46286	-0.236677	0.0002022	0.045408	1.22667	1.99171	0.544022	0.620283	0.505976	0.21045	0.571373	0.672082	0.690095	0.642689
chr3_54889055_54889213	1.63821	-0.32849	0.000202166	0.045408	1.52528	1.69897	0.49505	0.436907	0.563498	0.21147	0.762749	0.368012	0.189274	0.929243
chr8_132518372_132519082	-0.753981	3.78858	0.000202134	0.045408	8.25606	9.96179	14.4244	13.007	16.6024	16.5041	11.174	13.0919	16.9091	16.1571
chr10_103659975_103660271	-0.929358	1.91331	0.000199981	0.045408	2.0834	2.2414	3.35304	4.28837	3.8826	4.03026	3.4915	4.89091	4.1014	3.72416
chr13_30127990_30128463	-0.785031	3.57317	0.000201843	0.045408	7.90972	7.42977	11.356	11.4507	10.4068	12.7415	9.96764	16.2058	15.3905	14.4552
chr15_40285989_40286564	-0.735756	4.37551	0.000201051	0.045408	14.5438	13.1537	21.6842	22.022	23.3533	24.5618	15.555	21.9599	23.2137	24.8484
chr15_41806235_41806894	-0.713751	4.23846	0.000202091	0.045408	13.6592	11.8427	16.9325	15.0047	18.0045	21.2925	19.43	23.8532	23.3344	23.8956
chr17_44112196_44112756	-0.649563	4.10769	0.000201494	0.045408	12.1548	12.064	16.4928	15.5593	18.457	18.3497	15.8735	21.8956	20.4861	19.2448
chr21_9344595_9345283	0.666709	2.97478	0.000201147	0.045408	9.86553	12.9692	6.42014	6.59543	6.86518	6.80597	5.65003	7.40062	6.78008	8.65472
chr22_40541406_40541709	1.47966	0.0379449	0.000199745	0.045408	1.92388	2.08646	0.641799	0.926755	0.732022	1.04362	0.252775	0.308218	0.848752	0.691686
chr8_13158792_13159798	-0.811642	3.42884	0.000203239	0.0455907	7.57318	6.04941	11.6613	8.59626	12.8885	11.4343	8.95164	12.1108	13.3833	13.069
chr10_86033584_86033769	1.49941	-0.320043	0.00020401	0.0457127	1.14737	1.91378	0.391335	0.437416	0.449534	0.545275	0.890113	0.550354	0.58017	0.30915
chr17_19987110_19987445	1.67501	-0.289973	0.000204261	0.0457182	1.38088	1.9964	0.908515	0.193575	0.620269	0.433797	0.380469	0.489567	0.751791	0.198906
chr2_30180209_30180644	-0.858606	3.49799	0.000204807	0.0457389	6.95654	6.9613	12.7508	9.96151	10.9711	14.7119	8.18912	13.3335	14.44	12.5801
chr2_127725985_127726836	-0.862064	2.75462	0.000204761	0.0457389	5.07296	3.1244	7.86404	5.54608	7.48499	7.02335	6.53947	7.76751	7.36402	7.84067
chr20_17490638_17490816	1.5033	-0.559116	0.000205038	0.0457399	1.27749	1.24068	0.343281	0.616337	0.5074	0.435888	0.253355	0.367538	0.417619	0.425371
chr2_105821714_105822487	-0.687758	3.66778	0.000206566	0.0459291	7.62249	9.80236	12.6931	12.321	16.0411	14.2141	12.2543	12.724	15.0625	12.4632
chr2_219752697_219753066	1.05684	0.715158	0.00020625	0.0459291	2.49237	3.00783	1.2871	1.36624	0.841136	0.808894	1.65165	1.58866	1.42381	1.22252
chr6_146411463_146411708	1.53493	-0.614083	0.000207253	0.0459291	1.27437	1.1655	0.499197	0.37402	0.393822	0.436506	0.4445	0.245893	0.36272	0.426637
chr9_123323564_123324124	-0.950151	3.01934	0.000207228	0.0459291	5.25387	4.11648	7.89992	7.78053	9.00411	9.15004	7.30104	12.2893	10.3319	6.10218
chr10_86934586_86935159	-0.983805	2.38883	0.000206969	0.0459291	2.50143	3.38747	5.18519	4.98079	6.02254	5.44419	8.25706	5.4445	5.94698	3.70298
chr11_87849130_87849639	-1.48654	1.55523	0.000206751	0.0459291	0.753464	1.5989	3.96993	2.37241	3.15132	2.05773	1.96657	4.64373	3.47598	3.63257
chr4_101201495_101201917	-0.915094	2.31361	0.00020823	0.0460949	2.80356	3.01425	4.93888	4.66989	6.70122	5.83089	5.14287	4.77245	6.11586	4.03031
chr1_226482008_226482787	-0.738911	4.10004	0.000208654	0.0461382	11.8275	10.9869	15.1536	15.9937	16.2037	17.3668	15.1112	21.6512	23.8278	21.8706
chr7_58067387_58067738	1.05089	1.43049	0.000208908	0.0461437	4.94316	4.26501	3.19022	1.68574	1.57262	1.62672	2.41314	2.93266	2.04252	1.58211
chr1_23451981_23452583	-0.926139	2.48649	0.000210068	0.0463492	3.42911	3.10155	7.12994	4.24181	6.47286	4.56458	6.54047	5.99464	5.88562	6.94037
chr6_94300253_94301189	-0.797868	4.61088	0.000211248	0.0465587	17.0156	14.3959	28.8552	23.1478	29.0939	28.8627	17.5868	26.7307	27.2666	28.0949
chr10_60854606_60855137	-0.920145	2.43271	0.000212671	0.0466969	3.65074	2.64967	4.48436	4.42594	6.98165	5.66253	5.20601	6.23827	7.07223	6.02456
chr19_10766595_10767180	-0.768693	4.09701	0.00021253	0.0466969	10.5682	11.8227	18.0301	15.9317	17.2176	18.95	13.2057	22.8735	18.8415	21.4418
chr19_15548132_15548410	1.50598	0.0143058	0.000212136	0.0466969	1.39724	2.60136	0.488703	0.9262	0.959681	0.319369	0.316423	0.733675	0.793818	0.804646
chr21_10270107_10270507	0.726648	4.68316	0.000212802	0.0466969	35.2154	42.1948	29.0695	25.8082	17.3269	21.7235	19.3658	25.4443	19.5583	20.4037
chr1_239084347_239084564	1.69856	-0.516467	0.00021561	0.0471592	1.58501	1.24897	0.395095	0.313772	0.906415	0.268509	0.189723	0.549529	0.361551	0.313535
chr5_149842027_149842900	-0.700034	3.16173	0.000215372	0.0471592	5.76602	6.33621	8.19346	8.83611	10.1867	10.7879	11.1129	8.56504	9.36026	8.73219
chr20_29465120_29466390	0.73817	2.67789	0.000215535	0.0471592	10.5336	8.59993	5.28599	5.9677	6.98251	5.93855	4.50709	5.38331	5.41129	4.56783
chr1_230824751_230825575	-0.789783	3.35425	0.000216672	0.0472573	6.32392	6.8015	11.6159	10.1428	8.83116	12.7495	9.206	13.5761	10.9944	10.0108
chr9_137741945_137742311	-1.19001	1.82385	0.000216761	0.0472573	1.30813	2.14515	3.20501	3.73243	4.44843	3.7021	5.84424	2.38952	3.9443	3.18432
chr18_28431954_28432492	-1.03967	2.10395	0.000216305	0.0472573	2.09219	2.54418	3.9965	3.24584	5.68768	5.01354	4.57151	5.9909	4.24794	3.93107
chr3_21438033_21438598	-0.944775	2.66096	0.000217295	0.0472723	3.60008	3.71238	6.27168	6.22383	6.75268	8.88986	6.41268	5.81295	9.14101	4.71722
chr3_119633861_119634011	1.51286	-0.423886	0.000218081	0.0472723	1.21473	1.61465	0.341503	0.738625	0.393104	0.490507	0.380565	0.307107	0.527048	0.591439
chr8_123750255_123750533	-1.16348	1.18607	0.000218237	0.0472723	1.04436	1.15855	2.42443	1.99543	2.08063	2.06527	2.34908	2.32475	2.96288	2.8353
chr10_86312739_86313229	-0.721638	2.90695	0.000218138	0.0472723	4.72693	5.25341	6.76052	7.34331	7.14486	8.00493	10.4787	7.76882	8.52857	7.61632
chr14_100501111_100501276	1.68646	-0.653	0.000217332	0.0472723	1.35115	1.16765	0.604534	0.43371	0.508028	0.213753	0.189831	0.306458	0.536315	0.148582
chr20_60780799_60781162	1.61481	-0.0458781	0.000218179	0.0472723	1.24591	2.74815	0.592882	0.195299	0.846472	0.598394	0.825947	0.247032	0.96802	0.695102
chr7_52593624_52593982	1.39852	-0.325211	0.00021851	0.0472808	1.36592	1.54392	0.545206	0.437694	0.676917	0.433279	0.444085	0.368221	0.522598	0.757106
chr5_132384557_132384914	-1.02263	2.0646	0.000218792	0.0472911	2.01468	2.54232	3.34735	3.36835	4.33267	4.02592	4.95308	5.92944	6.08633	3.82468
chr14_72755760_72756245	-0.99648	1.99736	0.000219185	0.0473251	2.31112	2.09531	4.40215	4.35274	4.72891	2.98422	4.57192	3.79378	5.60721	3.50276
chr20_9410087_9410388	-1.52253	0.98274	0.000220056	0.0474624	0.939417	0.556287	1.87499	2.23662	2.53519	2.12441	1.07757	1.83624	2.81311	2.13127
chr5_125186823_125187572	-0.82372	2.86508	0.000220929	0.0475998	5.70731	3.35968	8.30704	8.70254	7.31441	7.02022	8.31832	7.40215	7.08792	7.77983
chr3_117914494_117915058	-1.07914	2.25607	0.000221186	0.0476044	2.63111	2.40451	4.6906	4.54536	6.6454	6.65602	3.68119	5.7485	4.88207	3.97804
chr7_30241813_30242297	-0.751255	3.49434	0.000221655	0.0476544	6.65748	8.18291	11.4097	12.9967	13.2821	13.0724	8.82442	11.6838	12.2065	12.2589
chr11_24859947_24860740	1.15093	0.669622	0.000223225	0.0479408	2.19032	3.38042	1.54461	1.42571	1.23841	1.03155	0.824412	1.5274	1.03932	0.893426
chr16_1239584_1240005	1.09561	0.52503	0.000223921	0.0480392	2.17386	2.69753	0.986573	0.875028	1.23934	1.14469	0.633737	1.04028	1.49148	1.28537
chr14_62424331_62424697	1.36929	-0.0875171	0.000224585	0.0481304	1.75667	1.70503	0.387344	0.500938	0.675659	0.821337	0.507437	0.976267	0.796146	0.47074
chr7_6887967_6888807	-0.753242	3.29858	0.000225138	0.0481465	6.63087	6.26955	8.33665	8.28299	9.90283	9.41548	13.2089	9.72694	13.8255	11.6276
chr12_9895116_9895548	1.42236	1.72226	0.000225107	0.0481465	5.78509	7.71336	1.31533	2.85434	3.43884	4.05391	3.74852	1.41059	1.05658	1.35891
chr1_206846534_206847909	-0.782298	3.77463	0.000225591	0.0481923	7.70383	10.0332	9.16401	13.0687	15.4193	15.1387	15.6842	18.6525	15.9007	14.7629
chr3_34285466_34286487	-0.721235	3.88856	0.000226249	0.0482818	11.4027	8.45235	12.8316	13.1339	16.4883	15.4082	14.7309	16.3317	21.1479	16.6866
chr4_121339427_121339631	1.12555	0.302184	0.000227926	0.0485883	2.07867	2.09013	0.941171	1.23631	0.786787	0.648053	0.888697	0.978414	1.00036	0.848452
chr7_60932127_60932547	1.33736	0.672624	0.000228894	0.0486402	3.2649	2.79517	2.00741	1.36376	0.955202	1.14344	0.442829	1.16226	0.930977	1.06086
chr10_34768589_34768974	-0.825687	2.84886	0.000228426	0.0486402	4.9382	4.03638	7.70958	6.53796	9.23247	7.67782	6.41208	8.92855	7.40986	7.24177
chr17_21981052_21981372	0.963716	2.41831	0.00022878	0.0486402	10.9833	6.76359	6.65709	4.47754	4.55879	4.52083	3.93604	2.93984	3.65961	4.09661
chr21_8798382_8799250	0.863494	1.36046	0.000229663	0.0487525	3.5378	4.47243	1.77336	2.05328	1.96884	2.40036	2.60405	2.08001	1.71542	2.34998
chr20_28859983_28861254	0.984417	2.94837	0.000230148	0.048804	13.2718	12.8391	9.02401	6.46808	5.17402	5.11058	4.25238	9.59667	4.43358	6.28629
chr8_122499544_122499877	1.0771	0.430197	0.000231133	0.0489614	2.38868	2.09694	1.03989	0.99559	0.899454	0.81275	1.33408	0.918249	0.826914	1.34458
chr1_94142627_94142933	1.45849	-0.162762	0.000233539	0.0492183	2.05107	1.33499	0.440014	0.560567	0.733058	0.265228	0.953498	0.429389	0.630571	0.753023
chr1_228210058_228210578	-0.893435	3.48646	0.000233566	0.0492183	6.56246	6.95713	10.7136	8.59787	10.6331	13.0174	9.71377	12.1115	13.9618	18.1161
chr13_113305132_113305658	0.969668	1.48909	0.000233379	0.0492183	4.09825	5.16777	2.47748	2.05543	1.85487	1.57017	2.98541	1.71502	2.09219	3.4433
chr14_55881985_55882226	1.50845	-0.166029	0.000232716	0.0492183	1.75667	1.70503	0.337983	0.620982	0.335394	0.711168	0.953536	0.185932	0.858128	0.69734
chr20_31064903_31065412	0.615043	5.18475	0.000233548	0.0492183	51.9115	51.6417	36.7105	35.0815	34.72	31.2514	28.5733	35.5989	26.9762	30.053
chr1_143239160_143240787	0.687837	4.69991	0.000236577	0.0497488	38.6313	38.0378	28.4725	24.4441	20.0861	22.3774	19.6833	25.9948	17.6506	23.4531
chr15_46289953_46290181	1.41119	-0.233739	0.000236556	0.0497488	1.52262	1.62358	0.543685	0.43853	0.676477	0.65575	0.443976	0.914865	0.51978	0.307203

## Sheet: 7_vs_0_WTC_significant_only
name	log2FoldChange	logCPM	PValue	FDR	A1.7R	A2.7R	A1.14S	A1.1S	A1.7S	A2.14S	A2.1S	A2.28S	A6.14S	A6.28S
chr1_187630624_187631059	1.44486	1.38588	8.60333e-10	0.000110971	5.1801	5.1421	1.93484	1.68757	1.29626	2.51987	2.35568	1.47567	2.0051	1.81378
chr7_121421503_121422260	1.47193	1.55292	1.12413e-09	0.000110971	7.12429	4.53464	1.52676	1.69117	1.69178	2.13003	2.29243	2.32964	2.54425	2.74079
chr6_36687683_36688478	1.19959	1.68678	4.50302e-08	0.00255514	5.85009	5.63456	3.38715	2.24904	2.2566	2.40194	2.48373	2.21054	2.4202	2.40156
chr6_118573972_118574942	1.0711	3.93702	6.47087e-08	0.00255514	28.4588	24.0765	13.4284	11.4203	10.7199	14.4211	11.5265	17.4121	10.8018	9.76322
chr19_47230433_47230591	1.2923	1.21178	6.02415e-08	0.00255514	4.20543	4.32317	2.19196	1.44007	1.3532	2.02429	1.65597	1.65715	1.68205	1.76319
chr1_226474442_226475056	-0.928653	4.13147	3.24029e-07	0.00723356	10.4813	9.71594	18.9687	17.1612	15.3463	19.6033	17.5761	19.2627	23.6775	22.1951
chr3_33467675_33468428	1.33674	2.14887	3.60938e-07	0.00723356	10.7787	6.01788	2.969	2.62875	4.06444	4.87362	2.35726	3.55699	3.26493	2.8218
chr3_101272055_101272380	1.81796	-0.00523383	2.81616e-07	0.00723356	2.37457	1.89668	0.543921	0.984806	0.620813	0.600644	0.319059	0.492299	0.519727	0.697938
chr18_70442978_70443695	1.44405	2.55946	4.39654e-07	0.00723356	15.6523	7.82465	4.51202	4.55031	5.30602	6.51428	2.93054	3.92818	3.89074	2.64687
chr19_16526462_16526898	1.33176	0.899724	4.04866e-07	0.00723356	3.4736	3.43016	1.08478	1.55449	1.86402	0.922641	1.14675	1.47147	1.42307	1.44419
chr20_29897937_29898533	1.33857	1.19881	3.36666e-07	0.00723356	4.93252	3.6218	2.04079	1.25582	1.86273	2.08019	1.40155	1.90011	1.46389	1.43451
chr22_31627319_31627666	-1.03042	2.89047	4.25273e-07	0.00723356	4.08245	3.84261	6.97779	7.11748	8.63399	9.12341	8.85132	8.28137	9.03413	6.82842
chr12_122917401_122918362	-0.844714	3.9042	5.06908e-07	0.00769853	8.95923	9.21457	15.1024	14.7895	14.896	15.6151	15.0289	18.2781	18.3304	18.1824
chr3_186637327_186637528	2.09313	-0.708255	9.14544e-07	0.0120375	1.46135	1.23707	0.143276	0.432119	0.395461	0.439718	0.318464	0.125162	0.37156	0.264103
chr13_79445837_79445987	1.98975	-0.694432	9.02277e-07	0.0120375	1.46088	1.15914	0.245153	0.432701	0.338625	0.216125	0.38202	0.367631	0.313503	0.319483
chr10_34971293_34972002	-1.09322	2.89048	1.10799e-06	0.0136722	4.50509	3.0568	6.77806	6.93182	8.91639	8.3555	6.75093	8.22032	9.99741	9.20213
chr4_24091336_24091599	2.01441	-0.638204	1.9743e-06	0.022929	1.40164	1.39041	0.091902	0.493254	0.395293	0.438993	0.318536	0.246828	0.483199	0.262771
chr2_127725985_127726836	-1.0203	2.72898	2.18989e-06	0.0233858	3.47439	3.6684	7.88286	5.56348	7.50523	7.04333	6.55959	7.7893	7.3871	7.86239
chr3_8502572_8502853	-0.955441	2.93286	2.44884e-06	0.0233858	3.90268	4.71434	8.22346	8.79145	8.01243	8.57416	8.21494	8.28193	9.51295	6.66521
chr3_58245888_58246660	-0.869133	4.11535	2.52128e-06	0.0233858	11.3328	9.32207	13.4548	18.5904	16.3061	18.6191	22.2235	20.9776	20.1717	21.5523
chr7_30974734_30975133	0.910364	2.14084	2.67147e-06	0.0233858	6.3406	7.56723	3.56719	3.49487	3.49825	3.87876	4.07536	4.41306	3.52704	2.92544
chr7_121510362_121511465	1.14739	3.89305	2.62599e-06	0.0233858	29.9198	22.7849	11.3408	10.983	12.0756	17.5459	10.1259	15.6965	7.82385	8.85189
chr11_15673111_15673965	-0.879514	4.032	2.72432e-06	0.0233858	9.508	9.94627	16.8862	18.4002	18.339	17.2534	15.5386	19.6283	15.1296	21.1284
chr1_210704804_210705514	-1.0408	3.12524	3.08953e-06	0.0246697	5.29829	3.94723	6.42218	9.35772	9.08439	11.4193	11.78	10.3656	9.17537	9.18894
chr5_152812015_152812424	1.54264	2.22945	3.12379e-06	0.0246697	12.3634	7.07678	2.91883	3.36726	4.96936	4.43281	2.48451	4.47164	2.561	1.24835
chr4_77342213_77342844	1.42365	2.62658	3.70853e-06	0.0257689	16.2618	8.15086	4.70962	3.00965	4.96639	6.51188	3.37612	6.67665	2.43447	4.48702
chr5_78002466_78003111	-0.946145	3.26688	4.12841e-06	0.0257689	5.30287	5.62423	11.7974	9.30071	9.53544	11.9634	9.10694	11.592	10.34	9.93626
chr11_16880165_16880681	-0.896645	3.41925	3.99025e-06	0.0257689	6.88374	5.57156	9.89842	9.61619	12.3017	13.2191	10.7624	12.7577	12.0352	12.4585
chr14_73761678_73762295	-1.03394	3.75212	3.93635e-06	0.0257689	8.89108	5.51741	15.3569	10.4966	13.3723	13.3196	14.4556	17.2342	18.2903	16.471
chr17_17730201_17731172	-0.869213	4.28951	3.49579e-06	0.0257689	12.7954	10.5451	21.0979	19.0951	21.6116	23.2096	16.6851	23.3092	22.2813	22.9902
chr20_47156412_47156863	-1.11293	2.69219	3.52545e-06	0.0257689	4.19799	2.25724	6.23618	6.36765	7.90086	6.87936	8.21427	5.28147	7.65723	8.24225
chr22_24100172_24100730	-0.894569	3.07649	4.17661e-06	0.0257689	5.29997	4.50558	7.22113	7.74321	8.4635	8.95451	10.5704	9.38548	10.6773	10.4326
chr16_50643811_50643969	1.85129	-0.632034	4.41908e-06	0.0264387	1.46088	1.15914	0.44991	0.373823	0.225041	0.326874	0.382112	0.247067	0.538472	0.3178
chr8_79119944_79120590	1.02882	1.5738	4.8896e-06	0.0283933	5.60277	4.11209	2.22823	2.24748	2.20027	2.78927	2.86521	2.45359	1.98733	2.34917
chr2_219269353_219269773	-0.831861	3.19539	5.07918e-06	0.0286515	5.7885	5.31347	8.8614	9.85568	9.31002	9.60945	8.97942	10.3665	11.7358	10.4258
chr3_184557082_184557499	-1.23059	2.83709	5.64577e-06	0.030963	3.89652	2.80591	7.7274	4.69904	9.48158	5.67	8.53299	9.1982	8.98358	9.09673
chr19_50325593_50325827	0.795017	2.67662	5.84814e-06	0.031206	9.872	9.22577	6.40113	5.42697	5.75605	4.69171	5.66761	5.2157	5.32233	5.34132
chr11_59178473_59178804	1.04937	1.55626	7.84046e-06	0.0407361	4.08748	5.75718	1.77522	2.49203	2.03065	1.68642	2.61076	2.33148	2.97196	3.00754
chr1_46401971_46402580	-0.732922	4.14086	8.79515e-06	0.0411628	11.5792	11.3401	18.0749	18.4042	19.8627	21.5186	18.0217	18.9561	19.5332	17.4173
chr3_27468372_27468586	1.3808	0.239884	8.32724e-06	0.0411628	2.25396	2.04998	0.436392	1.0533	0.733213	0.93023	0.955065	1.04043	0.841797	0.633141
chr5_61943747_61944035	-2.30385	0.550128	8.59694e-06	0.0411628	0.30504	0.327091	1.18195	2.29094	1.46682	0.920643	2.03721	1.41258	2.24129	1.16285
chr9_91843557_91844416	-0.797463	3.84299	9.17352e-06	0.0411628	9.44468	8.41585	11.7742	15.4082	15.0093	16.1094	16.5566	13.867	16.9	18.9396
chr11_125147106_125147651	-1.22195	2.0192	8.92078e-06	0.0411628	2.31138	1.42344	3.25826	4.30477	4.57096	4.69813	4.076	5.69917	5.13015	3.6753
chr18_24608805_24609032	1.89242	-0.478805	9.0859e-06	0.0411628	1.76449	1.24886	0.499719	0.375225	0.621937	0.381754	0.191568	0.24755	0.251997	0.5967
chr2_26887244_26887658	-0.948023	3.53141	1.08268e-05	0.0461857	6.52118	6.60747	11.8846	10.8	15.8019	13.3801	9.87144	14.3517	12.0259	12.5592
chr21_8530932_8531138	1.68159	-0.149202	1.07563e-05	0.0461857	1.76788	1.87501	0.853786	0.742308	0.56431	0.323463	0.509661	0.733959	0.35456	0.365183
chrX_22406067_22406652	-1.07322	2.28983	1.09947e-05	0.0461857	2.37802	2.68462	4.15146	5.05451	4.73915	5.68132	7.0674	6.19245	4.78796	4.91052
chr1_98650553_98650721	1.89125	-0.705499	1.24422e-05	0.0472408	1.21938	1.30414	0.142696	0.312705	0.565639	0.215991	0.509057	0.428162	0.256438	0.263055
chr2_130737619_130737916	1.59686	0.010252	1.21123e-05	0.0472408	2.49344	1.42868	0.338538	0.381637	0.733986	0.711056	0.827562	0.674662	0.684983	0.863427
chr2_171909170_171909320	1.79528	-0.699633	1.19924e-05	0.0472408	1.27906	1.15133	0.244512	0.252708	0.395258	0.382973	0.318552	0.307448	0.482626	0.37464
chr6_92495328_92495580	1.77095	-0.184167	1.18644e-05	0.0472408	1.10389	2.62951	0.854883	0.439614	0.337677	0.546233	0.573145	0.552085	0.467791	0.477437
chr13_71305667_71306073	-1.48556	1.92383	1.22864e-05	0.0472408	1.58351	1.39811	3.86183	2.94508	4.00611	6.24058	5.2847	3.68335	4.8661	2.64817
chr1_145714472_145715064	-0.836468	3.87117	1.37877e-05	0.0488414	8.35127	9.52843	11.1768	17.5843	15.4043	16.9842	14.3922	17.2362	18.9191	15.6052
chr1_160239325_160239515	1.72159	-0.418011	1.42793e-05	0.0488414	1.64369	1.32243	0.44654	0.677707	0.338041	0.26969	0.636424	0.308673	0.474159	0.425673
chr1_190183454_190184140	-0.930012	3.0147	1.45272e-05	0.0488414	5.35858	3.78889	6.7745	7.36928	8.68976	9.12037	7.8969	10.3021	10.0943	10.1127
chr1_201656290_201657093	-0.907863	3.60295	1.3522e-05	0.0488414	7.55503	6.54325	11.9316	17.0735	12.9216	11.9548	14.1368	13.8632	13.9916	10.0286
chr9_136566727_136566973	-1.47307	1.23131	1.48417e-05	0.0488414	0.854055	0.975079	2.2763	2.92443	1.9737	2.62215	2.8018	1.90597	3.45641	2.346
chr11_117620075_117620655	-0.972657	2.90148	1.3269e-05	0.0488414	4.62861	3.61584	6.52878	8.97598	6.76995	6.93004	7.70567	8.28146	9.19429	10.822
chr12_106321231_106321786	-1.04907	2.045	1.39007e-05	0.0488414	2.37457	1.89668	4.66086	3.74979	4.45787	4.53298	3.82149	4.53938	4.64345	5.08592
chr15_80613849_80614576	-0.914106	2.75517	1.50902e-05	0.0488414	3.35523	4.46057	6.43437	7.35962	7.16619	7.86584	8.65991	7.23918	7.97552	5.70186
chr21_10600662_10600923	1.56369	0.082066	1.50109e-05	0.0488414	2.37377	1.73945	1.10521	0.625628	0.847168	0.654598	0.637038	0.675206	0.458832	0.47139

## Sheet: 14_vs_0_WTC_significant_only
name	log2FoldChange	logCPM	PValue	FDR	A1.14R	A2.14R	A6.14R	A1.14S	A1.1S	A1.7S	A2.14S	A2.1S	A2.28S	A6.14S	A6.28S
chr17_117087_118065	0.860591	4.50488	1.38393e-11	2.65108e-06	34.7105	34.1577	36.1795	16.3055	15.6697	16.5439	19.3597	21.0071	21.1424	17.0718	18.9575
chr17_82892788_82893224	-1.25835	2.87878	4.1141e-10	3.94053e-05	3.8468	3.27747	4.02881	7.10361	6.89854	7.07953	9.05188	10.7615	10.6625	6.86834	9.07984
chr11_178207_178498	1.85311	-0.150689	8.99831e-10	5.74578e-05	1.70702	1.71676	2.01344	0.395637	0.43923	0.223393	0.550875	0.770252	0.370251	0.474644	0.539678
chr2_128198698_128199143	-1.24999	2.90726	8.78119e-09	0.000129396	2.1942	4.37487	5.02158	7.00209	10.6412	8.10208	7.56143	7.93978	8.44521	11.5521	7.55812
chr2_221402100_221402577	1.09896	1.57115	8.6789e-09	0.000129396	4.45707	4.18116	6.26307	2.03886	1.82087	1.92492	2.13831	1.98414	2.15758	2.50041	2.80972
chr4_112094141_112094797	-0.837511	4.40172	8.7049e-09	0.000129396	13.0578	14.8186	13.7959	19.632	23.4336	26.6934	25.5573	22.0934	23.6708	23.2356	23.3025
chr7_48143792_48144097	1.83747	-0.278473	5.78932e-09	0.000129396	1.34612	1.62908	1.93284	0.449679	0.25426	0.511393	0.269612	0.577123	0.370107	0.420961	0.542543
chr8_140285784_140286553	-1.01064	4.16299	8.45897e-09	0.000129396	10.8199	10.2751	10.7732	21.191	23.7391	21.7617	22.213	20.6853	14.7961	18.5552	18.5153
chr8_143158100_143158450	1.3086	0.68686	4.13449e-09	0.000129396	2.956	2.53957	2.94633	0.891123	1.18811	1.13424	0.985179	1.08838	0.986573	1.05515	1.24057
chr10_80503867_80504693	-0.799484	4.69175	6.40947e-09	0.000129396	16.0281	18.5676	17.5902	23.9577	26.6322	28.6158	30.9853	35.2257	27.5546	28.4911	27.9192
chr13_22119858_22120229	1.65122	0.0754019	7.29046e-09	0.000129396	1.99903	1.88196	2.17002	0.442367	0.625957	0.853896	0.434136	0.447139	0.493553	0.864284	0.645195
chr15_20246705_20247064	1.10856	1.69212	5.61137e-09	0.000129396	4.75711	6.24527	5.1985	2.0347	2.56597	2.38043	2.41388	2.04781	1.91181	2.5471	2.96885
chr22_44046267_44047201	-0.795557	5.33903	5.32652e-09	0.000129396	26.554	26.4158	29.2052	40.4704	43.7988	46.9196	46.335	37.5266	44.5061	47.7678	51.5126
chr14_95397563_95398414	0.993351	1.80307	9.56967e-09	0.000130942	5.12276	5.30474	6.34901	2.38488	2.94099	2.72086	2.0761	2.62509	2.52761	2.81107	3.06992
chr8_71679148_71679514	1.80732	-0.0065336	1.07513e-08	0.000137303	1.57322	2.26341	2.16947	0.238285	0.624434	0.682343	0.605325	0.254436	0.738987	0.469479	0.649362
chr6_42251591_42252578	-0.854627	3.88793	1.38484e-08	0.000149966	9.1243	8.57759	11.2265	13.8652	14.5408	15.3547	19.3665	16.971	18.0607	16.2829	17.0779
chr9_131185998_131186326	-1.16928	2.17051	1.34931e-08	0.000149966	2.0844	1.97678	3.08785	3.56508	5.01216	5.15749	4.54713	6.02123	4.62373	5.52139	6.08318
chr21_31861022_31861418	1.72598	0.24336	1.48743e-08	0.000149966	2.43881	2.05331	2.55678	0.647193	1.11744	0.450589	0.320555	0.51118	0.616642	1.03016	0.641655
chr22_11816502_11816987	0.817941	4.30641	1.478e-08	0.000149966	27.4535	26.4343	36.6288	13.0672	13.3525	17.5123	16.6716	14.4077	18.1221	15.9112	19.5665
chr4_190177787_190178336	0.648825	5.46026	1.7233e-08	0.000163965	62.3787	55.6963	68.7074	34.3561	37.9698	38.306	36.5168	36.5035	41.2999	38.4206	36.242
chr19_28654771_28655336	1.41219	0.818158	1.79747e-08	0.000163965	3.39993	2.79017	3.48674	0.889039	0.942907	1.53492	1.20806	0.637902	1.53996	1.16322	1.18116
chr1_220828945_220829675	-0.816941	4.43008	2.26315e-08	0.000175082	13.5758	12.335	17.3425	20.5289	20.9951	26.6928	22.8629	22.7339	27.4916	25.849	24.1097
chr4_188379260_188379692	1.57948	0.265086	2.30037e-08	0.000175082	1.93875	2.28046	2.6308	0.749004	0.628155	0.737071	1.05167	0.44661	0.432396	0.626925	0.978621
chr6_20139634_20140004	1.72091	0.0135466	2.03702e-08	0.000175082	2.20853	1.80257	1.86591	0.599829	0.563755	0.797066	0.435175	0.705053	0.186051	0.638675	0.53426
chr11_122678976_122679355	1.59845	0.319404	2.37633e-08	0.000175082	1.72891	2.82499	2.63338	0.489442	0.567093	0.851655	1.05079	0.575184	1.04691	0.625278	0.694395
chr21_43187637_43188420	0.987238	1.92782	2.23423e-08	0.000175082	5.93078	5.87276	6.43181	2.27884	3.25376	2.89027	3.18485	3.45933	2.09718	3.0215	3.00757
chr11_19651012_19651548	-1.25602	2.87913	2.66472e-08	0.000185546	4.27711	3.19949	3.64752	4.29682	8.58261	9.69419	9.2726	10.7615	7.95231	8.32166	8.80832
chr21_8449773_8450225	0.757219	4.58303	2.71206e-08	0.000185546	37.1482	33.8361	34.9438	17.0486	22.5501	22.5569	17.9803	19.1477	20.9582	18.4511	19.4889
chr11_133326358_133327381	1.10267	1.76556	3.03816e-08	0.000200688	6.06596	5.46581	5.43129	1.67669	2.25783	2.95054	2.69027	1.919	2.83497	2.5417	3.07485
chr1_247269619_247270235	1.66071	0.784663	3.26875e-08	0.00020199	3.76538	3.81172	2.65132	1.04724	1.43309	0.790779	1.26731	0.252901	0.986448	1.34032	1.01818
chr12_3294352_3294975	-0.966528	4.01617	3.19167e-08	0.00020199	9.71216	9.46094	10.3829	17.2547	19.7954	18.133	20.9551	13.958	19.5403	15.2547	20.0378
chr12_2797835_2797987	-1.79317	0.879977	3.41676e-08	0.000204538	0.525045	0.870505	0.472423	2.34803	2.00526	1.64014	1.80564	2.24158	2.58791	2.17362	1.6505
chr9_79865187_79865552	1.45276	0.312517	4.24094e-08	0.000246183	1.9379	2.35604	2.47866	0.954121	0.444379	0.908636	0.655054	0.768129	0.98562	0.792822	0.636551
chrY_10682392_10682681	0.748012	3.92856	4.91581e-08	0.000276965	24.1611	21.8483	20.7725	11.6843	13.4053	12.2393	11.4557	11.3337	13.6841	13.1049	13.6994
chr16_89123884_89124767	0.895663	2.14141	5.08774e-08	0.000278462	5.50922	6.84353	8.20329	2.67538	3.56979	3.39997	3.34395	3.45767	3.3905	4.04288	3.81824
chr2_235573657_235574339	-0.876803	3.53316	5.2646e-08	0.000280138	6.10086	7.33525	8.90046	11.1825	11.3451	10.6488	11.675	13.3847	14.8549	14.6037	15.3752
chr17_6190159_6190552	1.37571	0.571309	6.04006e-08	0.000312715	2.23729	3.45787	2.25883	0.791566	0.816941	1.07826	0.987761	0.960224	0.924804	1.11878	1.02114
chr11_63417590_63418188	1.32864	0.927632	6.27114e-08	0.000316135	2.90427	4.43056	2.80336	1.14204	1.62274	1.4185	1.31722	1.21611	0.987057	1.15582	1.28748
chr5_684951_685794	1.03839	2.03346	6.9578e-08	0.000329292	6.95994	6.8406	6.20815	2.78278	2.13867	2.88908	3.73822	2.62394	2.65136	4.33294	3.44324
chr8_47251471_47252558	0.979547	1.92648	7.21974e-08	0.000329292	5.64028	6.0302	6.50814	2.98926	2.50972	3.00438	3.57427	2.81704	3.32802	2.69219	2.18247
chr10_578774_579718	0.92077	1.97535	7.08211e-08	0.000329292	5.56912	5.87386	6.96861	2.6311	3.06944	3.06037	3.683	2.624	2.71287	3.23542	3.3338
chr14_67875291_67875805	1.34809	0.708502	7.07426e-08	0.000329292	2.88817	3.0864	2.71971	0.839587	1.31121	1.24893	1.09737	0.702414	1.35536	0.774783	1.24039
chr1_14707129_14707409	1.75391	-0.0890073	8.51099e-08	0.000343649	1.28365	2.17634	2.08981	0.550008	0.562672	0.452515	0.832895	0.318871	0.308926	0.41428	0.593925
chr1_237748114_237748868	-0.92906	3.01437	8.94553e-08	0.000343649	4.89148	4.41896	5.65217	9.35646	7.21245	8.78297	8.16604	9.99118	10.7862	9.39039	8.04281
chr3_38957531_38958347	1.21936	1.21951	8.30306e-08	0.000343649	4.57449	3.67988	3.72805	1.74692	1.99898	1.24333	1.42209	2.24354	1.35681	1.80644	1.21959
chr5_159923092_159923582	1.07595	1.2472	8.00813e-08	0.000343649	3.63616	3.51774	4.48895	1.6926	1.75369	1.69993	1.92312	1.53577	2.03356	1.74533	1.43821
chr5_170232961_170233246	1.87855	-0.508654	8.31144e-08	0.000343649	1.33369	1.23222	1.54814	0.192779	0.314109	0.224804	0.215293	0.513262	0.246986	0.544328	0.548422
chr7_155130528_155131455	0.98475	1.83363	8.96965e-08	0.000343649	4.98006	5.46567	6.65654	2.63763	3.00372	2.94872	3.24353	2.30378	2.65079	2.31434	2.46153
chr9_41221362_41221901	0.900502	2.47583	8.49472e-08	0.000343649	8.30645	8.95635	8.60519	4.83502	5.31749	4.3636	3.94416	3.71245	4.56137	3.69026	4.34664
chr19_28105995_28106746	1.0775	1.30899	8.81211e-08	0.000343649	3.71341	4.62019	3.80493	1.89507	1.69293	1.87081	1.75397	1.72832	2.15675	1.74168	1.60217
chr3_134432279_134432605	-1.4234	1.52565	9.36483e-08	0.000351754	1.1885	1.4519	1.16849	3.18547	3.56756	2.94514	3.34676	2.81618	4.00558	3.77709	2.17661
chr5_114068331_114068760	-0.830754	3.37215	1.00494e-07	0.000363225	6.67143	6.76371	6.89942	9.63922	11.5279	12.8101	12.0668	12.6169	10.0486	11.6695	10.894
chr21_8798382_8799250	1.1516	1.5666	1.00295e-07	0.000363225	6.40727	3.8679	4.65817	1.785	2.06802	1.98236	2.41792	2.62693	2.09598	1.72882	2.36769
chr3_72255756_72256569	-0.893145	4.05137	1.0762e-07	0.000368347	10.1607	11.8718	9.46439	19.2514	18.4835	18.246	20.789	15.624	19.7869	19.9035	15.3929
chr19_334865_336635	0.782851	2.82595	1.03872e-07	0.000368347	9.86784	9.55285	12.2338	5.21886	5.01662	5.72342	4.98393	5.57067	6.16392	6.42604	7.10632
chr21_9017128_9018355	0.728398	3.82424	1.0768e-07	0.000368347	22.4535	20.5399	18.5283	11.7897	11.5916	12.4683	10.9083	11.4626	11.897	12.3631	11.4868
chr3_157421087_157421340	1.9261	-0.291373	1.26728e-07	0.000425899	1.84011	1.47847	1.63152	0.346227	0.253927	0.68478	0.270097	0.319434	0.799738	0.195051	0.372793
chr7_71602901_71604440	0.847315	2.67773	1.51234e-07	0.00049103	7.95737	10.1772	11.2277	4.62224	4.70148	4.64484	6.3732	4.16036	5.73211	5.41118	5.15322
chr22_41074752_41075074	1.34185	0.253861	1.50101e-07	0.00049103	1.71773	1.9613	2.54968	0.695138	0.629055	0.793816	0.880552	0.768168	0.801289	0.8501	0.693112
chr1_201656290_201657093	-0.920763	3.57664	1.59429e-07	0.000501702	6.75649	7.81273	7.74983	11.9804	17.1549	12.976	12.0036	14.2175	13.931	14.0623	10.0702
chr10_133687659_133688699	0.664177	7.07281	1.59759e-07	0.000501702	173.005	173.893	231.677	108.592	96.3759	122.906	118.767	104.773	132.161	113.362	116.102
chr12_130398189_130398533	1.26956	0.873086	1.83737e-07	0.000567695	3.18392	3.09973	3.2575	0.783881	0.882574	1.64821	1.14967	1.40924	1.66323	0.989739	1.45658
chr6_165727069_165727448	1.18457	0.663818	1.94971e-07	0.000583634	2.52168	2.60845	2.79074	0.78768	1.25006	1.07663	1.20925	1.21697	0.986632	0.99766	1.23946
chr21_10326480_10327101	1.14119	1.8218	1.94989e-07	0.000583634	5.34924	8.08115	4.43753	2.48816	2.32055	2.26473	2.13262	3.26779	3.20427	2.15419	2.741
chr4_130348673_130349242	1.31921	0.738383	1.99276e-07	0.000587288	2.96077	2.54491	3.32899	0.838598	0.880776	0.847247	0.928279	1.79625	0.802221	1.33416	1.51966
chr7_101349750_101349926	1.9441	-0.46889	2.25595e-07	0.000654778	1.197	1.31296	1.85175	0.401211	0.558452	0.224783	0.0477935	0.577771	0.246991	0.255558	0.490848
chr4_150722823_150723405	-0.865277	4.17307	2.29398e-07	0.000655879	10.9803	12.2144	11.7804	19.3443	19.8624	19.7191	23.6984	14.6621	19.048	23.045	20.8369
chr4_114296125_114296317	1.6812	-0.289148	2.43031e-07	0.000684639	1.27141	1.8498	1.47722	0.344545	0.499984	0.511031	0.494957	0.254835	0.431604	0.64945	0.370527
chr7_64101880_64102754	0.998158	1.53484	2.53396e-07	0.000699071	4.08835	5.03546	4.72959	2.39572	1.94478	2.32483	2.24971	2.49819	2.21911	2.16836	1.59235
chr15_64635480_64636091	-0.858413	3.29418	2.57103e-07	0.000699071	5.93621	7.38309	5.59106	10.8449	11.2136	9.68733	11.3535	10.6943	9.80185	12.9662	10.0322
chr21_9144183_9144538	1.14027	1.96364	2.62751e-07	0.000699071	8.33603	6.68029	4.59559	2.63495	2.44717	2.54828	3.35262	2.17504	3.08177	2.63921	3.78116
chrY_11014242_11014606	0.629529	4.66916	2.60978e-07	0.000699071	32.9414	36.6719	37.1855	21.0352	21.9918	22.7242	23.4182	22.0302	21.6367	20.5227	20.1275
chr14_24010180_24010409	1.7222	-0.190231	2.6695e-07	0.000700513	1.34832	1.7086	2.00983	0.395323	0.316628	0.280638	0.324651	0.705693	0.738725	0.359941	0.71041
chr22_18730298_18730824	0.723947	6.11804	2.8201e-07	0.000730034	103.029	105.714	94.1292	57.3832	48.4419	48.8401	60.482	62.4423	73.7843	53.2677	59.4473
chr4_190179092_190180080	0.641227	8.20994	2.90451e-07	0.000732096	387.838	367.502	504.496	234.434	247.504	258.727	273.393	220.627	283.309	243.187	257.876
chr22_11820042_11820352	0.860777	2.61616	2.89067e-07	0.000732096	8.02573	8.97243	11.3013	4.47398	3.45526	5.38611	5.26829	4.48154	5.7318	4.38534	5.75866
chr1_206749502_206750096	1.26812	0.96402	3.04954e-07	0.00075867	3.33462	3.73213	3.10867	1.49996	0.636107	1.53241	1.03602	1.60181	1.78645	1.37624	1.17354
chr22_22289463_22290114	1.03173	1.72763	3.11526e-07	0.000765085	5.40727	4.19288	6.57572	2.84664	1.5756	2.15117	2.30074	2.4329	2.65036	2.98349	2.85424
chr1_39971176_39971638	-1.046	2.91397	3.17773e-07	0.000770547	4.29701	4.47535	4.19071	9.0603	8.58278	8.04562	7.89308	9.86366	6.35075	11.7167	6.20317
chr4_160685783_160686254	1.3642	0.737046	3.3575e-07	0.000803963	1.81682	3.24543	4.01409	0.582781	1.00378	0.847416	1.37795	1.34571	1.17104	1.22265	1.23956
chr14_46109969_46110902	1.02962	1.36556	3.48176e-07	0.000823423	4.79414	3.52726	4.03527	2.04559	1.75604	1.81271	2.03132	2.11361	1.72644	1.95879	1.82073
chr2_233193739_233194390	-0.789964	3.63399	3.57388e-07	0.000834903	7.71862	8.23294	9.14049	11.3785	14.4707	15.5305	14.0943	14.7941	11.1586	14.0053	13.7452
chr1_116404953_116405821	-0.777143	4.37931	3.71518e-07	0.000846298	14.3805	11.5291	16.725	20.5318	23.1199	27.0913	19.5124	23.247	20.5278	26.9767	22.7655
chr9_62815030_62816875	0.751897	4.18506	3.75227e-07	0.000846298	27.2137	28.0278	24.8009	15.8715	14.1624	15.8113	17.5013	12.5498	15.5954	14.1534	14.0604
chr22_12175670_12177097	0.617512	7.41437	3.7552e-07	0.000846298	237.009	213.594	264.607	135.887	138.353	155.147	151.062	127.892	165.818	145.687	150.687
chr7_100226312_100227141	-0.752729	4.8424	3.95914e-07	0.000861842	20.6811	15.2081	23.8495	33.673	30.5781	30.5414	28.2327	38.0433	29.8971	30.7703	31.0884
chr11_67451454_67451837	1.23359	0.846922	3.94209e-07	0.000861842	3.67965	2.70647	2.7988	1.14318	1.19091	1.18969	1.48646	1.02332	0.802481	1.55068	1.45703
chr20_63930793_63931372	-0.921905	4.22935	3.88059e-07	0.000861842	11.9326	13.3365	9.70185	23.3847	19.3641	21.7038	23.1454	17.5451	21.9445	17.4829	22.6669
chr2_117076747_117077628	1.01761	1.44894	4.0509e-07	0.000871909	3.866	4.63384	4.64978	1.63418	2.06684	1.92598	2.08485	2.30594	1.84972	2.95162	1.54057
chr7_33832391_33832734	1.37023	0.649359	4.22084e-07	0.000898392	2.38496	2.53901	3.55401	1.25407	0.69451	0.962788	1.60538	0.959933	1.0479	0.665782	0.906288
chr11_112553635_112554006	1.35263	0.343119	4.35419e-07	0.000908958	1.86554	2.0465	2.78088	0.848487	1.12133	0.735744	0.935445	0.832268	0.49412	0.903034	0.634649
chr12_124410296_124411009	-0.713459	4.20972	4.38344e-07	0.000908958	12.3152	13.3605	13.483	18.9942	19.8002	20.0027	22.5431	18.1222	21.2048	19.5704	21.2139
chr22_42399457_42400072	-0.86018	3.92238	4.41283e-07	0.000908958	7.22723	11.4558	10.9208	12.4149	19.6665	15.127	16.2288	17.4834	15.7194	18.7942	19.6688
chr9_128266871_128267111	1.51958	0.211565	4.69104e-07	0.000955984	1.57834	2.96079	1.86939	0.749579	0.627909	0.6798	0.544284	0.446669	0.862493	0.855306	0.809421
chr21_9813807_9814309	0.726936	3.20401	4.82856e-07	0.000973651	12.3921	12.4026	15.4875	7.81336	7.02002	7.19545	8.33993	6.65842	6.84303	8.17257	8.87287
chr2_135806625_135807261	1.16724	1.16579	5.24623e-07	0.00101346	3.77714	3.04478	4.56365	1.54307	2.05999	1.93037	0.920507	1.60061	1.72572	1.47434	1.44279
chr5_846612_847198	0.729715	2.59253	5.09354e-07	0.00101346	7.72434	8.32066	10.2193	4.52324	5.26042	4.24699	5.04592	5.05886	4.93151	5.46907	5.21036
chr6_2216896_2217263	1.40775	0.381217	5.29049e-07	0.00101346	2.72123	1.97507	2.25278	0.744651	0.753094	1.02278	0.710018	0.639125	1.23154	0.563869	0.91552
chr15_20282455_20282976	0.961531	2.29123	5.24834e-07	0.00101346	7.41758	8.13961	7.753	3.12596	2.76471	4.48121	4.33901	2.8151	5.05286	3.65035	3.86578
chr15_101088793_101089232	-0.990296	2.1021	5.25549e-07	0.00101346	2.51653	2.37005	2.63612	4.17345	5.5693	4.70357	4.10718	4.22517	4.74651	5.4214	4.7777
chr1_37437169_37437722	1.14936	1.32624	6.1228e-07	0.0010477	3.93395	2.97932	5.86843	1.99789	1.50725	1.29924	1.92186	1.85694	1.35712	2.40986	1.99132
chr1_186652839_186653109	1.62009	0.0326111	5.64451e-07	0.0010477	2.34735	2.10639	1.258	0.339496	0.686972	0.681421	0.434438	0.704847	0.554952	0.750661	0.589254
chr1_235313251_235313586	1.25497	0.570525	5.66863e-07	0.0010477	2.7307	2.21661	2.63663	0.99661	0.755873	0.848367	1.15554	1.28189	0.863436	0.722718	1.35702
chr3_113250675_113251288	1.26356	1.08764	6.03332e-07	0.0010477	3.84664	2.41474	4.94333	1.75259	1.68772	1.47372	1.20153	1.60119	0.864394	1.81647	1.22482
chr3_184634874_184635606	-0.769926	4.07902	5.9841e-07	0.0010477	10.027	11.9718	12.7032	16.7037	16.6707	20.0052	17.9286	21.5195	21.3274	15.3059	19.2254
chr4_171714930_171715807	1.00975	1.7271	5.71976e-07	0.0010477	4.46572	6.08453	5.42718	2.03213	2.93906	3.17908	1.85552	2.30437	2.21969	2.43163	2.96431
chr11_72394783_72394982	1.71632	-0.417073	5.86746e-07	0.0010477	1.12455	1.5371	1.54899	0.191041	0.192223	0.51189	0.610291	0.448376	0.370007	0.365999	0.487336
chr12_74560_74915	1.45432	0.438059	5.91761e-07	0.0010477	2.08841	3.21501	2.10357	0.950699	0.691992	1.25231	0.653273	0.639012	0.924457	1.07073	0.577297
chr12_24839593_24839743	1.67865	-0.372727	6.12558e-07	0.0010477	1.26674	1.84163	1.17247	0.397822	0.315568	0.338804	0.495932	0.44823	0.370082	0.479081	0.485939
chr14_43665432_43666445	1.03	1.52285	5.9813e-07	0.0010477	4.16116	5.0365	4.72995	2.0396	2.00625	2.03942	2.52935	1.53454	1.6038	2.50194	2.81096
chr17_77528505_77529380	-0.736553	4.22867	5.63868e-07	0.0010477	13.8536	11.0334	14.2531	19.8916	21.8642	20.4561	20.3976	24.0814	17.6925	18.9808	20.9963
chr22_42322200_42322680	-0.856664	3.55407	5.7833e-07	0.0010477	5.37512	7.89633	9.74663	9.43115	12.9696	11.7274	14.3724	14.6024	13.3147	15.46	12.5597
chr2_227008045_227008431	1.39497	0.266884	6.31836e-07	0.00106172	2.28698	2.1185	1.94509	0.954694	1.05867	0.506932	0.767958	0.575083	0.801271	0.737017	0.637104
chr14_36201566_36201765	1.91736	-0.587283	6.28134e-07	0.00106172	1.1899	1.52933	1.16919	0.455324	0.435663	0.340304	0.103716	0.126801	0.492458	0.315249	0.264167
chr7_147531325_147531577	1.56818	-0.116474	6.48614e-07	0.00106196	1.91197	1.6329	1.48092	0.289736	0.379098	0.682351	0.54879	0.511921	0.800383	0.526534	0.535763
chr11_783466_783945	-0.775723	3.88782	6.48315e-07	0.00106196	9.42312	11.2222	9.46137	16.3645	16.6028	15.8658	17.8264	14.1513	16.8899	15.3746	16.6466
chr13_21662076_21662412	1.62892	0.0689251	6.41649e-07	0.00106196	2.56193	1.41889	1.94215	0.545969	0.441794	0.796297	0.54676	0.447132	0.739275	0.351797	0.929376
chr21_9818973_9819823	0.614936	4.93886	6.54929e-07	0.00106322	36.5881	41.9	50.1882	26.059	23.7511	27.2003	27.5287	23.6299	26.568	29.5704	25.9332
chr20_21607545_21608048	1.36911	0.526337	7.01763e-07	0.00112967	1.80569	2.91273	3.01682	0.947444	1.06245	0.906486	0.932314	0.702985	1.35484	1.00791	0.518671
chr14_103819616_103820321	-0.837978	3.2801	7.52293e-07	0.00120092	6.22629	5.87966	6.8945	7.891	11.8372	9.85802	10.8582	13.3229	12.0196	10.6039	9.49155
chr11_47325494_47326091	-0.837561	3.16163	7.61448e-07	0.00120549	5.70772	5.1538	6.65856	9.95059	9.08773	9.68971	8.82323	9.99009	9.80127	13.1975	8.30642
chr21_9030812_9031074	0.934953	1.59134	7.71099e-07	0.00121076	4.52298	4.64547	4.88345	2.23949	1.88419	2.03815	2.9724	2.56196	1.91172	2.71517	2.14097
chr8_93633161_93633443	1.72223	-0.418211	7.84233e-07	0.00122138	1.47536	1.38593	1.32278	0.139703	0.315145	0.22419	0.496701	0.448382	0.370005	0.538937	0.659327
chr3_72728724_72729513	-0.740951	4.1904	8.22263e-07	0.00125268	13.4826	12.312	12.0944	19.4444	16.4858	16.8253	17.9798	23.3769	21.8209	22.2437	22.4566
chr8_27836789_27838133	-0.793531	3.32863	8.12212e-07	0.00125268	6.45215	5.73062	8.04886	9.44127	12.0258	12.3567	9.91999	12.6173	9.74035	11.8353	10.3015
chr8_139917686_139918143	-0.888163	3.34365	8.30491e-07	0.00125268	6.15591	5.40654	7.81535	7.88828	10.1538	12.7537	13.335	10.758	12.944	11.6713	10.6245
chrY_10887812_10888305	0.713428	3.07711	8.26532e-07	0.00125268	11.7185	12.6239	12.0915	6.51339	7.76462	7.48196	5.63891	7.10817	6.84254	7.15817	7.52189
chr1_16620100_16620418	0.942881	1.64725	8.42818e-07	0.00125309	4.81708	4.80998	5.03918	1.98311	1.82305	2.43726	1.91228	2.3689	2.77325	3.31905	2.63567
chr6_111382344_111383241	-0.877738	3.26071	8.50389e-07	0.00125309	6.43864	6.26908	5.51229	9.54408	10.4637	12.5852	12.0712	10.8227	10.7874	9.47741	8.84241
chr18_64269282_64269614	1.54662	0.285403	8.499e-07	0.00125309	2.86019	1.89552	2.02402	0.69639	0.566991	0.851748	1.05101	1.1549	0.555386	0.400809	0.582122
chr1_49982272_49982545	1.51225	-0.196842	8.84948e-07	0.00127608	1.5537	1.47204	1.62881	0.445912	0.378682	0.625161	0.719442	0.383247	0.37038	0.643188	0.480386
chr15_63969642_63970630	-0.807736	4.1432	8.85973e-07	0.00127608	11.4944	11.1757	12.7821	15.5518	17.3603	20.0037	15.6168	19.3401	23.4228	20.1629	25.2134
chr17_32723452_32723834	1.28798	0.878572	8.77723e-07	0.00127608	2.75577	3.02355	3.94329	0.579677	0.944295	0.903288	1.03767	1.731	1.29441	1.77539	1.79325
chr2_52380050_52380495	1.28144	0.549615	9.30375e-07	0.00131317	2.58801	1.82837	3.1676	1.04914	0.755527	0.90597	0.987449	1.34642	0.617453	1.17443	0.964372
chr5_150663208_150663443	1.54935	0.164333	9.32291e-07	0.00131317	1.78945	2.65145	1.79243	0.543411	0.565903	0.393223	0.827062	0.575536	0.432286	0.857955	1.15234
chr20_47156412_47156863	-0.901451	2.6931	9.30817e-07	0.00131317	4.35959	3.5236	4.18642	6.2611	6.39422	7.93651	6.90801	8.26248	5.30282	7.69609	8.28205
chr1_97453103_97453403	1.56341	-0.13597	9.625e-07	0.00132646	1.91036	1.47854	1.55593	0.393374	0.62425	0.452307	0.832277	0.511966	0.431872	0.584351	0.366569
chr11_117819138_117819460	-0.984409	2.25307	9.60195e-07	0.00132646	2.88448	3.15862	2.33742	5.77991	5.138	5.38424	5.54133	4.73754	4.31604	5.73347	5.20552
chr18_79560583_79560803	1.69262	-0.406256	9.60655e-07	0.00132646	1.6151	1.2341	1.32275	0.190812	0.376594	0.396543	0.326561	0.255052	0.615616	0.596056	0.486858
chr3_197645571_197645882	1.12293	0.640743	1.04741e-06	0.0013655	2.30421	2.60305	2.71263	0.993318	0.942206	0.904675	1.04077	0.959592	1.10958	1.27881	1.52049
chr9_134826544_134826905	1.2228	0.919541	1.02274e-06	0.0013655	2.61292	3.64613	3.48693	0.884738	1.0686	1.81939	1.48466	0.830183	1.2331	1.77059	1.34192
chr14_77326934_77327179	1.52409	0.470766	1.04785e-06	0.0013655	1.80687	3.45396	2.56199	0.486175	0.507161	0.735309	1.38571	0.639	0.740104	1.18426	1.13986
chr18_74616665_74617256	0.750508	2.81095	1.03587e-06	0.0013655	10.0836	11.5461	9.00097	5.31969	5.88827	4.92688	6.14513	5.63484	6.04074	5.66801	6.39733
chr19_41081463_41081789	1.52411	0.132447	1.00768e-06	0.0013655	2.28136	1.57424	2.16995	0.543871	0.38109	0.450689	0.770961	1.15552	0.432253	0.916334	0.642133
chr21_9800853_9801356	0.626792	3.93138	1.01257e-06	0.0013655	19.5889	19.4166	25.0907	11.7819	11.2207	12.7494	14.6478	13.5768	12.5754	13.9046	13.6959
chr21_9943690_9944171	1.24674	1.14465	1.03007e-06	0.0013655	4.49661	3.75166	3.19108	1.90419	1.44204	1.702	2.09589	1.2151	1.60258	1.08846	1.05611
chr22_11814239_11815011	0.614705	5.23577	1.03595e-06	0.0013655	51.6993	46.8114	59.1003	30.9786	27.3252	31.7318	35.0428	29.7783	36.923	34.2321	32.5406
chr5_110859129_110859322	1.61507	-0.351112	1.09818e-06	0.00139318	1.40655	1.31157	1.54971	0.293143	0.438486	0.56887	0.495381	0.254898	0.67714	0.420228	0.314634
chr6_168619782_168620065	1.27559	0.444255	1.09638e-06	0.00139318	1.86936	2.28311	2.85936	0.741982	0.877465	0.964251	0.540108	1.34692	0.924624	0.78419	1.08054
chr11_119844662_119845404	-0.677491	3.7382	1.09472e-06	0.00139318	8.75889	10.0143	9.9963	13.4245	13.3487	13.7686	13.7608	15.6266	13.377	16.8367	15.8483
chr17_1970586_1971163	-0.992029	2.14268	1.09054e-06	0.00139318	2.73272	2.14128	2.86545	3.81886	4.69979	4.64596	4.10602	6.02168	4.19252	5.63501	5.92312
chr1_205568924_205570277	-0.765439	3.94215	1.1081e-06	0.00139337	9.8677	8.75248	13.0797	15.0124	13.6041	15.9783	16.5588	21.0082	17.4447	16.0654	19.7765
chr17_21765946_21766256	1.36428	0.414467	1.11288e-06	0.00139337	1.87045	2.51572	2.70852	1.05396	0.50725	0.792606	1.27253	0.574641	0.617185	1.06998	0.913738
chr10_11163222_11163520	-0.950315	2.52168	1.12272e-06	0.00139656	3.26507	3.50158	3.64337	4.35867	5.70483	6.85898	5.53257	8.32815	6.41082	7.875	5.95269
chr9_136933802_136934038	1.53368	0.130889	1.14697e-06	0.00140043	2.49307	1.57443	1.94277	0.544007	0.627016	1.02569	0.827591	0.382546	0.678037	0.517789	0.585858
chr16_8886029_8886627	-0.906376	3.21843	1.14966e-06	0.00140043	5.20059	4.83721	7.57725	8.494	10.4002	8.26835	8.21499	10.7589	10.356	12.9739	13.5607
chr22_19498938_19499210	1.30507	0.359183	1.13632e-06	0.00140043	1.8651	2.50668	2.25013	0.795857	1.24453	0.563447	0.934798	0.639063	0.862972	0.788228	0.858458
chr22_46803006_46803672	-0.864288	2.84686	1.15507e-06	0.00140043	4.3041	4.17055	5.3406	8.51362	8.39299	6.45567	7.28936	10.0569	7.82874	7.03625	7.67362
chr13_98507048_98507882	-1.07272	2.79365	1.1658e-06	0.00140454	4.35561	4.37955	2.88613	7.66115	8.2053	10.0948	8.61483	7.55601	5.98078	6.55316	7.29477
chr10_113186879_113187930	-0.840556	4.0429	1.18719e-06	0.00142137	9.43291	12.1971	10.7743	12.9097	18.733	16.5438	20.5147	16.8416	22.7445	21.2957	16.9594
chr1_243954544_243954771	1.67454	-0.25132	1.21996e-06	0.00145154	1.5548	1.32089	1.85582	0.552431	0.316365	0.28081	0.156727	0.512389	0.800034	0.532676	0.540148
chr17_65929299_65929725	1.84382	0.28988	1.23713e-06	0.00146288	2.16154	4.13903	1.18955	0.647201	0.688639	0.622809	0.714224	0.189701	0.98519	0.801122	0.641666
chr20_50762702_50763330	-0.835842	2.75206	1.28709e-06	0.00151126	4.44213	4.79038	3.80897	6.25891	6.89408	7.53748	7.51366	7.42832	8.56735	6.99027	7.73458
chr21_8846098_8846427	1.07363	1.45831	1.29382e-06	0.00151126	4.30198	5.34465	3.81058	2.14479	1.13781	2.09761	2.19679	1.79187	2.4648	2.12005	2.14982
chr9_91567803_91568038	1.72421	-0.397037	1.30319e-06	0.00151298	1.47675	1.38765	1.39892	0.608041	0.31528	0.511781	0.553222	0.255057	0.124182	0.480467	0.316235
chr1_7554458_7555215	-0.853068	3.08543	1.33966e-06	0.00154595	5.12029	4.35344	7.03616	9.20262	10.2087	8.95238	7.77825	11.4654	8.75372	10.7839	7.76839
chr6_108630343_108630559	1.61601	-0.257712	1.35457e-06	0.0015538	1.34196	1.92564	1.32611	0.240248	0.439239	0.683516	0.494239	0.512336	0.370252	0.41742	0.596658
chr5_1333257_1333865	0.770855	3.55219	1.42147e-06	0.00160439	14.999	20.0964	17.0503	8.24809	6.6527	8.83803	11.5261	10.6956	8.9387	10.8873	11.3995
chr8_85810905_85811632	0.771278	3.38269	1.4238e-06	0.00160439	14.8346	16.2881	15.1138	10.1637	7.89713	8.72739	9.3269	7.93982	9.49232	7.13582	7.28717
chr18_46969111_46969447	1.21741	0.72307	1.41142e-06	0.00160439	2.52742	2.92586	2.9459	0.992127	1.12763	1.0762	1.03994	0.509424	1.53992	1.38894	1.34986
chr1_102046754_102047084	1.60785	-0.303764	1.46633e-06	0.0016331	1.61961	1.31497	1.47575	0.189302	0.254722	0.453355	0.608116	0.512445	0.431626	0.706669	0.483712
chr14_91154846_91155654	-0.683275	4.00619	1.46035e-06	0.0016331	10.905	10.2095	13.5495	16.7584	18.1684	17.3395	16.6669	20.7514	14.9186	18.3607	16.9636
chr7_2709738_2710028	-0.930586	2.48432	1.48283e-06	0.00164193	3.54978	3.18756	3.49004	6.32163	5.76616	6.34769	5.36804	7.62283	6.59539	6.85056	4.43126
chr2_164910208_164910916	-0.768745	3.43557	1.52153e-06	0.00166901	6.24562	7.17511	8.74646	10.4376	13.2152	13.2065	11.4588	13.0651	9.74074	11.8793	11.7027
chr17_6589154_6589685	1.15839	1.61336	1.54628e-06	0.001683	3.88413	4.74123	7.18487	2.4972	1.75921	2.78192	1.52531	1.34173	1.91154	2.83129	2.8641
chr4_112979139_112979436	1.55614	0.114951	1.56438e-06	0.00168357	1.85727	2.64602	1.48736	0.337926	0.871958	0.910763	0.658514	0.640091	0.616561	0.462088	0.642984
chr16_57884771_57885280	1.19216	1.04301	1.56161e-06	0.00168357	2.69188	4.90251	2.88115	1.49616	1.19391	1.13043	1.48154	1.66557	1.47939	1.25869	1.83887
chr8_93525077_93525348	1.60118	-0.19125	1.66938e-06	0.00173798	1.41581	1.8557	1.55473	0.498509	0.501118	0.452706	0.947119	0.318939	0.431778	0.472303	0.31163
chr9_90820232_90820688	1.36353	0.57595	1.66426e-06	0.00173798	1.59336	3.68817	2.71501	0.997658	0.817062	1.36527	0.931366	1.02455	0.678931	0.948913	0.964593
chr9_122001339_122002208	-0.689436	4.68951	1.63275e-06	0.00173798	18.8308	18.0175	18.5205	30.4923	30.7605	27.1982	28.6236	25.9357	24.9045	28.0665	28.7292
chr12_117468607_117468883	1.13584	0.507154	1.64351e-06	0.00173798	2.22399	2.28215	2.40402	0.893848	1.002	0.848496	1.15586	1.02446	1.0478	0.779329	1.1324
chr15_31229090_31229637	-0.902981	3.10668	1.65806e-06	0.00173798	5.48015	4.11435	6.65257	9.80271	10.6464	9.97467	8.3837	10.4393	6.53609	10.3505	10.1526
chr22_17241569_17242101	1.06497	1.32922	1.65723e-06	0.00173798	3.42644	4.46546	4.41635	1.53647	1.50781	2.9006	1.69755	1.85675	1.66479	1.90654	1.65657
chr1_3329678_3330262	-0.89195	3.62855	1.68281e-06	0.0017425	6.1075	8.77695	8.7517	9.72806	15.5329	15.7573	16.7917	12.743	13.3151	13.8434	12.2302
chr7_144292134_144292607	1.16484	1.04468	1.70047e-06	0.00175132	2.69097	4.59004	3.10959	1.23936	1.37929	1.932	1.03392	1.79416	1.47942	1.36948	1.44753
chr1_213337468_213337961	1.25688	0.461867	1.73702e-06	0.00177939	1.94104	2.74519	2.32882	0.844581	1.12365	0.906635	0.651818	1.02483	1.29335	0.726962	0.798493
chr17_7321381_7321583	1.41955	0.128175	1.74737e-06	0.00178048	1.85383	1.57018	2.39479	1.01093	0.50456	0.507828	0.770323	0.446771	0.616679	0.743131	0.754114
chr4_180565801_180567428	0.796759	2.37202	1.8384e-06	0.00186104	7.19751	7.10366	8.82685	4.7374	3.0781	3.56711	4.72212	4.09789	4.74578	4.23886	4.13144
chrY_56824382_56825229	1.09004	1.83086	1.84587e-06	0.00186104	6.28916	6.50008	4.8204	3.81073	3.18845	1.97907	2.18753	3.01059	1.97373	2.59182	2.13318
chr2_190974606_190975340	-0.713122	4.2442	1.89931e-06	0.00187172	13.9312	13.6867	12.3292	18.3933	21.1143	20.2857	20.5621	17.9938	19.9725	26.0863	21.4273
chr9_137024229_137024379	1.38644	0.384285	1.88786e-06	0.00187172	2.01148	2.05169	2.93504	0.538094	0.445181	0.792927	0.709826	0.896556	0.924401	0.84513	1.53788
chr10_86690146_86692402	-1.0246	5.4923	1.89489e-06	0.00187172	30.0132	22.2866	27.5039	48.828	65.9028	56.4975	63.5098	58.5364	36.0014	40.1397	38.9064
chr17_1104059_1104675	-0.766	4.22495	1.88488e-06	0.00187172	11.7994	13.5167	13.0964	19.3923	19.8009	23.4636	23.0369	16.0716	21.3898	19.9422	20.8883
chr17_81593004_81593761	-0.796997	2.99087	1.90532e-06	0.00187172	4.46504	5.21689	6.26851	7.50285	7.64817	8.44279	9.10531	8.00379	9.49243	10.9032	8.47963
chr18_79620418_79620825	1.07431	1.37353	1.96898e-06	0.00190496	3.358	4.62833	4.80046	1.28042	1.94136	1.86999	2.42273	1.40672	1.48035	2.18139	2.59887
chr20_46034508_46034835	1.22511	0.379755	1.96338e-06	0.00190496	2.28891	1.81297	2.40092	1.00153	0.876929	0.964647	0.933848	0.63891	0.985979	0.78601	0.744414
chrY_11185775_11186208	0.985138	1.81445	1.96752e-06	0.00190496	6.35327	5.30572	5.04744	3.40168	3.00327	2.03585	2.74314	2.56078	1.91225	2.64504	2.95868
chr4_1435323_1435547	1.46851	0.298878	1.99472e-06	0.00191056	1.79536	2.96855	1.94731	1.21476	0.629006	0.793856	0.486765	0.510729	0.678386	0.964142	0.74959
chr22_11785721_11786381	0.966347	1.54913	1.99441e-06	0.00191056	4.80918	5.03521	3.8882	2.70079	1.94523	1.86746	2.13753	1.91974	2.09615	2.55343	2.47544
chr11_48055489_48055828	1.13883	0.531959	2.0175e-06	0.00192277	2.15492	2.28475	2.63266	0.893257	0.940767	0.905635	0.762239	1.34623	0.801976	1.22881	1.18775
chr6_4874400_4874929	1.09673	0.996884	2.03876e-06	0.00193341	2.75689	3.41412	3.63959	1.85627	1.44067	1.24495	0.978428	1.15115	1.47937	1.48222	1.7834
chr15_79743627_79743968	1.40835	0.0527702	2.08511e-06	0.00193897	1.49543	2.17482	1.7867	0.596284	0.380868	0.450858	0.545721	0.768923	0.677998	1.03264	0.699525
chr16_65546_66152	-0.855585	3.01634	2.07661e-06	0.00193897	4.8973	5.45067	5.27275	8.7049	6.15131	9.57884	8.44213	8.45237	8.81502	10.7915	10.3228
chr17_35734974_35735270	1.28046	0.442579	2.07486e-06	0.00193897	1.94064	2.36028	2.70786	0.742058	0.507775	0.90688	0.876876	1.28252	1.1704	1.18027	0.575454
chr17_50604404_50604981	-0.749797	3.89762	2.075e-06	0.00193897	9.7914	9.6286	11.4628	16.0643	17.8528	14.9575	15.6803	15.497	19.5394	13.7159	17.0244
chr15_71201562_71201961	-1.04565	2.31484	2.10363e-06	0.00194674	2.31424	3.31411	2.87047	4.51679	6.13563	5.61066	5.48349	8.20183	4.68576	4.80628	4.87418
chr1_3074624_3075190	-0.923667	3.00682	2.12873e-06	0.0019605	5.10789	5.44202	4.27487	8.85531	9.02149	11.3977	9.37971	7.23416	8.07584	8.53011	8.42309
chr2_1306470_1307535	0.751085	2.35292	2.16246e-06	0.00196912	6.10144	7.6539	8.67071	3.57511	3.32684	4.25075	4.61131	4.16209	4.31485	4.67496	4.46011
chr3_146702783_146703449	1.11857	1.11654	2.15169e-06	0.00196912	2.69403	4.51909	3.56908	1.54401	1.31889	1.1867	2.20726	1.34357	1.66414	1.58728	1.55519
chr3_195506072_195506984	0.844102	1.85861	2.16893e-06	0.00196912	5.19211	4.98501	6.19417	2.2793	2.57146	3.34708	2.85156	3.13826	3.32796	2.47395	2.95322
chr1_20641710_20642199	1.10058	1.09895	2.1971e-06	0.00198517	3.19476	3.42556	3.94898	1.2371	1.62744	1.30119	2.31975	1.02224	1.60262	1.64368	1.55565
chr7_70496271_70496839	1.51848	-0.0331922	2.21665e-06	0.00198517	1.70515	2.09527	1.48272	0.650986	0.625484	0.336839	0.603873	0.254243	0.677768	0.86648	0.589783
chr12_48586551_48587160	1.22345	0.725318	2.2177e-06	0.00198517	3.31145	2.77166	2.26121	1.14656	0.8811	1.19085	1.54551	1.02375	0.925249	0.883631	1.406
chr1_190783_191925	0.737609	3.11853	2.31786e-06	0.00201585	12.6034	11.6699	13.7115	5.50736	5.89573	6.2872	6.07957	9.73766	7.76651	8.23522	8.22689
chr6_150861609_150862130	-0.835273	3.23158	2.30286e-06	0.00201585	6.43915	5.55756	6.35574	8.2936	10.7747	12.4724	8.32513	11.3359	10.4176	9.26545	11.8794
chr9_98995382_98995722	-0.853305	2.58004	2.3131e-06	0.00201585	3.41932	3.82889	4.2594	4.95997	6.0797	6.91504	6.85711	6.01851	7.21161	6.35636	7.9103
chr9_133702055_133702333	1.2158	0.419771	2.32563e-06	0.00201585	2.07919	2.50851	2.09901	0.79356	0.631198	0.620113	1.04564	0.896174	0.863168	1.23686	1.13693
chr10_1212498_1213019	1.00323	1.41605	2.2775e-06	0.00201585	2.99724	4.31524	5.56375	1.58406	1.88079	1.812	2.02974	1.72768	2.0957	2.78721	2.09511
chr14_89138073_89138334	1.62114	-0.205668	2.31955e-06	0.00201585	1.76691	1.32251	1.70566	0.551083	0.316838	0.280501	0.833839	0.254638	0.554585	0.645261	0.424924
chr15_101159455_101159892	-0.797919	3.28422	2.2734e-06	0.00201585	5.06785	5.96321	8.65902	9.3432	9.65247	11.9032	8.37889	11.7843	10.9723	12.3771	11.2796
chr2_81481557_81481831	1.73344	-0.311019	2.37412e-06	0.0020213	1.76286	1.47065	1.32602	0.816536	0.254367	0.511285	0.552165	0.319287	0.185763	0.363237	0.371349
chr4_7434669_7436056	-0.656348	4.4522	2.34274e-06	0.0020213	13.8114	13.882	20.5892	20.2298	22.8713	25.8986	23.4128	25.361	23.4244	23.8744	25.3507
chr8_131724907_131725279	1.06635	1.32399	2.3623e-06	0.0020213	3.92997	4.54324	3.7289	1.99662	1.69327	1.92775	2.36823	1.4069	1.29567	1.6297	2.2677
chr16_56946974_56947222	1.22431	0.300246	2.37045e-06	0.0020213	1.64602	2.19009	2.3221	0.589917	0.814511	0.735672	0.597739	0.896621	0.985803	1.07303	0.915689
chr21_45797229_45798601	0.772529	3.33029	2.39615e-06	0.00203102	11.3791	18.3676	15.034	8.96211	8.51937	7.5347	9.27389	7.36309	7.21302	7.73188	9.02777
chr22_31627319_31627666	-0.859121	2.88759	2.4295e-06	0.00205022	4.45214	3.38686	6.48883	7.00546	7.14695	8.6719	9.16423	8.90221	8.32167	9.0805	6.85682
chr7_151692712_151693338	-0.69424	4.71869	2.47431e-06	0.0020698	15.8187	22.1294	18.5218	26.301	30.5113	29.6934	30.7102	26.8965	30.4511	26.8372	28.2958
chr19_51167074_51167633	1.26036	1.01209	2.46359e-06	0.0020698	3.83962	3.73733	2.88131	1.13886	1.56317	1.7037	1.37082	0.637215	0.987287	1.59707	2.00988
chr16_2610817_2611787	0.8946	1.89003	2.53353e-06	0.00210098	5.55986	5.62429	5.8911	2.07617	2.50966	3.8036	3.35181	2.68862	2.83571	3.40621	2.45736
chr20_44642159_44643086	-0.771351	3.1894	2.52875e-06	0.00210098	6.44039	6.27128	5.74303	9.69907	9.08814	10.2008	8.71248	11.9134	8.69248	11.8504	9.66043
chr1_2585289_2585999	-0.668905	4.1448	2.55772e-06	0.00210284	12.0923	12.3938	13.9434	16.851	18.4851	18.4719	20.8415	18.5072	19.8488	17.8136	22.8395
chr16_33993439_33993660	1.64814	-0.386785	2.55556e-06	0.00210284	1.12463	1.61275	1.47366	0.241966	0.192541	0.569171	0.439275	0.254982	0.554293	0.652594	0.428973
chr21_6358931_6359440	1.10373	2.13635	2.58337e-06	0.00211485	9.37161	7.81144	4.60003	2.3242	2.57466	3.5154	3.2355	3.2656	4.86712	3.01	3.2189
chr1_113187984_113188219	1.49288	-0.183792	2.59738e-06	0.00211728	1.48367	1.70021	1.47785	0.654018	0.501574	0.509912	0.267479	0.383201	0.73892	0.47063	0.593436
chr4_43113112_43114026	-0.779284	4.70106	2.67651e-06	0.00211866	17.5007	19.2158	16.2031	25.8524	28.8221	30.204	32.9631	36.9556	25.7058	26.0908	23.2306
chr7_102578376_102578909	0.962192	1.79853	2.6542e-06	0.00211866	6.20538	5.45992	4.66311	2.43541	2.44543	2.77784	2.29829	3.90996	2.95836	2.26107	2.24248
chr11_69554992_69555334	1.46084	0.621978	2.6281e-06	0.00211866	1.88512	3.31499	3.40293	1.46344	0.508659	0.734005	0.762874	1.66846	0.555952	1.06151	1.02062
chr13_74252040_74252307	1.47801	-0.225161	2.66543e-06	0.00211866	1.34018	1.39244	1.77812	0.446162	0.439954	0.280328	0.719668	0.576546	0.493228	0.414777	0.651327
chr17_71906832_71907550	-1.06453	2.612	2.6539e-06	0.00211866	3.55123	2.95505	3.87177	5.40958	3.71181	7.48263	7.57293	8.45542	7.39667	6.45917	8.3954
chr21_39385550_39385979	1.00142	1.33094	2.63401e-06	0.00211866	3.42377	4.30465	4.26207	1.79092	1.75564	1.64148	1.47384	2.49949	2.58742	1.73861	1.60009
chr21_42957415_42957646	0.778023	2.5994	2.67018e-06	0.00211866	8.89493	9.68074	8.14635	4.92722	4.82469	4.41792	5.71077	4.54562	5.97814	4.4928	4.39188
chr1_62045517_62046112	-1.07097	1.79914	2.70254e-06	0.00213047	2.06526	2.10605	1.5617	2.82211	3.8836	4.25282	3.00738	3.90614	4.12968	4.35842	4.30342
chr22_48929080_48929450	1.40836	0.103176	2.73331e-06	0.00214589	1.85173	1.72125	2.09107	0.543514	0.38123	0.737747	0.827152	0.575551	0.92378	0.404305	0.924926
chr1_119782982_119783502	1.14364	0.90582	2.7638e-06	0.00215254	2.60891	2.47347	4.32083	0.8332	1.50051	1.18877	1.54034	1.2802	1.11016	1.71318	1.45298
chr2_241627697_241628114	1.12791	0.882569	2.78357e-06	0.00215254	3.03567	3.1704	2.87417	1.14097	0.945128	1.81937	1.59684	1.34459	0.864128	1.37759	1.34186
chr3_164730792_164731878	-0.789839	3.53206	2.77714e-06	0.00215254	6.83512	9.09286	7.369	10.2328	13.7804	13.5451	14.7595	11.8464	11.0966	13.4255	12.8326
chr10_86312739_86313229	-0.903632	2.85426	2.78672e-06	0.00215254	2.78521	4.32497	6.63714	6.80595	7.39576	7.19437	8.06145	10.5699	7.8288	8.59787	7.67275
chr16_56324703_56324909	1.43281	0.0076247	2.89149e-06	0.0022245	1.77568	2.09536	1.40695	0.753484	0.564883	0.681017	0.490087	0.57584	0.370673	0.634101	0.814667
chr18_31504559_31505167	1.11064	1.22671	2.92908e-06	0.0022444	3.13289	4.68959	3.80234	1.59143	1.19678	1.07143	1.81215	2.69345	1.60296	1.9144	1.7172
chr3_113950962_113951520	0.910702	1.48354	3.02748e-06	0.00229229	4.51156	3.76769	4.57209	1.73366	2.06826	1.69662	1.85998	2.24124	2.52662	2.44605	2.69959
chr14_105664979_105666803	0.812294	3.34025	3.01105e-06	0.00229229	11.3084	17.2494	17.5022	6.40293	9.51681	6.68225	10.102	6.72192	7.33619	9.72622	9.19113
chr19_36370168_36370393	1.61519	-0.0964192	3.0179e-06	0.00229229	2.12573	1.71266	1.33056	0.444957	0.194154	0.509695	0.605334	0.769715	0.861777	0.356058	0.535754
chr1_154599423_154600138	-0.702787	3.58238	3.05645e-06	0.00229519	8.01198	7.83713	9.60239	11.3316	11.9078	13.658	15.0332	12.4871	12.8834	14.6553	12.1809
chr8_36657388_36657816	1.29799	0.141198	3.06726e-06	0.00229519	1.77994	1.71975	2.09039	0.541945	0.812286	0.564825	0.825757	0.961742	0.801104	0.797438	0.414852
chr18_79943964_79944152	1.48687	0.0761267	3.04817e-06	0.00229519	1.56968	2.56161	1.56127	0.492817	0.380802	0.968402	0.489531	0.640112	0.739408	0.689326	0.699778
chr1_247749921_247750476	1.13443	1.01939	3.11623e-06	0.0023047	2.90335	3.49676	3.71768	1.29099	1.07033	2.27615	1.64961	1.21541	1.04891	1.42596	1.50384
chr5_466655_467183	1.02996	1.85062	3.09282e-06	0.0023047	6.35996	5.47099	5.66307	1.97765	2.19786	2.7204	4.24646	2.30379	3.38915	2.53394	2.2414
chr5_169745484_169746724	-0.759585	4.05017	3.12799e-06	0.0023047	10.9763	8.44396	14.9332	13.4092	18.5453	18.8707	19.0848	21.0071	16.7674	20.4407	17.9317
chr22_12200117_12200500	1.15082	1.2278	3.12808e-06	0.0023047	3.06252	5.23862	3.49782	1.48958	1.13472	1.35731	2.14827	1.27889	2.0334	1.80397	2.1076
chr4_38510069_38510297	1.54312	-0.100598	3.15067e-06	0.00231245	1.84207	1.93774	1.25376	0.548414	0.502133	0.682138	0.266916	0.447441	0.493372	0.52555	0.87664
chr15_31268900_31269631	-0.612468	5.43058	3.19593e-06	0.00233671	29.9739	31.3062	36.018	38.973	48.6206	48.0523	51.5482	42.5868	48.2044	46.0583	49.5161
chr21_8405362_8405857	0.805407	5.05494	3.22091e-06	0.00234602	55.3133	55.6466	37.905	26.3058	29.1322	34.5172	26.8126	25.5517	27.7391	24.0179	22.0496
chr19_45877650_45878545	0.73162	2.85278	3.30382e-06	0.00239729	10.0866	9.71222	11.6951	5.06585	6.20088	6.63308	4.31969	5.63451	5.60988	7.18014	7.1028
chr7_66152519_66153189	-0.805815	3.10992	3.34181e-06	0.00240663	6.28398	4.43869	6.42744	8.90091	8.96144	9.52031	9.1008	12.6836	8.63059	9.70618	8.30958
chr7_132176452_132177220	0.933978	2.02549	3.3401e-06	0.00240663	6.15473	7.06822	5.82156	2.6801	4.12465	2.54648	3.79262	2.75218	3.57464	3.34159	2.34245
chr4_161148368_161148725	1.14911	0.440594	3.4196e-06	0.00244427	2.21985	2.35344	2.02258	0.947329	1.06251	0.791732	0.988479	1.02474	0.678847	1.12084	0.853932
chr16_85515828_85516507	-0.683796	4.08306	3.41175e-06	0.00244427	10.9861	13.4246	12.0144	15.1561	20.4836	17.3381	18.8641	17.6105	18.6161	18.4603	21.0084
chr22_50301532_50302943	-0.641475	5.53936	3.43694e-06	0.00244754	35.1497	31.8856	35.8687	47.8329	50.6902	47.8232	50.3903	43.4828	58.4978	49.1348	56.3421
chr7_150791781_150792698	-0.74381	4.66873	3.46598e-06	0.00245908	19.1166	14.947	18.9026	27.6499	27.8824	33.892	22.3607	25.2951	27.0614	28.0142	31.1557
chr5_135095006_135095506	1.11894	0.830168	3.53749e-06	0.00250055	2.74553	2.46584	3.55637	1.29659	1.12966	0.788713	1.20534	0.95891	1.35594	1.71761	1.62387
chr1_33706848_33707183	1.41786	0.351279	3.66304e-06	0.00256613	1.86815	2.81869	2.17601	0.900797	0.629701	1.13809	0.374042	1.21879	0.924302	0.508957	0.747538
chr1_222268216_222268578	1.41693	0.203292	3.71748e-06	0.00256613	2.14166	1.88348	2.09492	1.21722	0.505237	0.794459	0.712705	0.575278	0.43241	0.910738	0.526526
chr2_23087199_23087705	1.33396	0.383126	3.70472e-06	0.00256613	2.36429	1.81771	2.63069	0.795598	1.12202	1.02248	0.541174	0.703378	0.985886	1.18487	0.410235
chr9_132459339_132459967	1.10429	1.42763	3.71819e-06	0.00256613	4.08453	5.57747	3.65705	1.68689	1.94214	1.81232	2.7568	1.14962	1.91108	1.95667	2.37401
chr10_133249520_133249850	1.25972	0.932945	3.72404e-06	0.00256613	2.47149	3.10542	4.4779	1.14108	0.759651	1.6474	1.54082	0.637422	1.54048	1.71453	1.39791
chr12_39672015_39672372	1.22487	0.499462	3.6896e-06	0.00256613	2.1558	2.20883	2.78486	0.998217	1.06292	0.791506	0.539177	1.41095	0.61741	1.1759	1.07774
chr15_90903816_90904120	-0.737901	2.8383	3.68333e-06	0.00256613	4.3121	5.04667	5.42184	7.25984	6.89581	7.3088	8.11831	8.26149	7.33586	8.00889	8.76257
chr17_22294768_22295163	1.42177	0.0796282	3.77328e-06	0.00258149	1.9916	1.64325	1.93914	0.64778	0.749674	0.27888	0.771121	0.446891	0.923718	0.859524	0.529557
chr1_99105497_99105815	1.40597	-0.108942	3.81445e-06	0.00260037	1.34487	1.47495	2.00742	0.703806	0.502536	0.451779	0.491385	0.31861	0.616296	0.695455	0.70417
chr3_150770026_150770616	0.898521	1.69157	3.86799e-06	0.00262751	3.73434	5.04787	6.18686	2.6422	2.44384	1.9227	2.24468	3.07527	2.89652	2.37608	2.46676
chr6_93015487_93015912	1.26749	0.490209	3.92009e-06	0.0026369	2.15666	2.13276	2.93705	0.998962	1.24683	0.619791	1.04471	1.28228	0.432864	0.894733	0.9662
chr10_70184019_70184314	1.37362	-0.0912424	3.89627e-06	0.0026369	1.76691	1.32251	1.70566	0.44317	0.441384	0.509049	0.660392	0.576052	0.493484	0.808976	0.703281
chr10_87022231_87022492	1.42573	-0.116097	3.93687e-06	0.0026369	1.20385	1.7034	1.93209	0.808625	0.441012	0.566829	0.491568	0.382989	0.554849	0.638742	0.534302
chr12_9939_10781	0.776054	3.38228	3.93465e-06	0.0026369	15.4956	17.253	13.4177	7.35354	5.9006	8.84112	8.05811	10.5048	7.09001	10.7983	10.056
chr9_105174210_105174413	1.50043	-0.166066	3.96669e-06	0.00264762	1.69572	1.62615	1.40288	0.445301	0.317447	0.280103	0.436102	0.705311	0.800344	0.641805	0.593043
chr7_144352492_144353412	0.760453	2.34391	4.02823e-06	0.00267936	8.06483	6.93835	7.13551	4.18196	4.44544	4.19397	4.05734	4.0338	4.43792	3.42361	4.18702
chr7_74587417_74588073	-0.694106	4.40987	4.08554e-06	0.00269874	14.0246	16.2841	15.1896	18.6848	25.0591	22.4386	26.6575	23.375	20.7127	21.9026	26.7562
chr19_889647_890349	0.847174	2.08428	4.08271e-06	0.00269874	5.72007	6.43625	7.12537	2.67675	2.45126	3.57164	4.28953	3.77896	2.71329	3.33464	4.0956
chr17_80742475_80742888	1.00971	1.06507	4.11644e-06	0.00270981	2.90167	4.03778	2.95468	1.28822	1.75087	1.35839	1.36764	1.60079	1.60262	1.75518	1.66699
chr15_26381580_26382093	1.28861	0.725691	4.13231e-06	0.00271094	3.52809	2.54229	2.49083	1.0958	0.88079	1.07644	0.648416	1.86064	0.74073	1.22142	1.40714
chrY_11026954_11027419	0.861875	1.8814	4.23139e-06	0.00276646	6.20801	5.38393	5.04719	3.04004	3.25381	2.71907	3.01793	2.56016	3.20495	3.02134	2.29231
chr2_119404432_119404696	1.5427	0.285271	4.3062e-06	0.00280047	3.21309	1.50826	2.02394	0.644521	0.567028	1.02423	0.599706	0.382211	0.862621	1.19532	0.582021
chr5_113214215_113214877	-0.800495	3.1963	4.31264e-06	0.00280047	5.78626	5.87334	6.66192	9.84874	9.65016	12.3597	10.3105	11.0798	9.30857	9.91354	7.70903
chr18_70442978_70443695	1.20123	2.59209	4.35309e-06	0.00281718	13.4481	11.313	6.38446	4.53226	4.57152	5.33231	6.55014	2.94252	3.94569	3.9082	2.6536
chr11_125682053_125682346	1.53757	-0.0928929	4.41355e-06	0.0028467	1.49036	1.40439	2.23682	0.237883	0.563493	0.682103	0.435492	1.02754	0.37049	0.582494	0.53494
chr3_196208950_196209810	0.779975	2.08121	4.4727e-06	0.00286818	5.7162	6.43053	6.51	3.23285	2.88647	3.28619	2.95595	4.61361	2.89802	4.09917	3.43475
chr7_81920526_81921052	1.24144	0.666753	4.49179e-06	0.00286818	2.80911	2.22431	3.09605	1.14851	0.756972	0.561383	1.0973	0.895336	1.41683	1.73252	1.0159
chr21_30058916_30059257	-1.13594	1.92503	4.48746e-06	0.00286818	1.50338	2.57097	2.01873	4.6356	4.63254	4.53539	5.05438	3.77692	3.39143	4.45573	3.03721
chr5_101859816_101860803	0.973127	1.61652	4.59347e-06	0.00292337	3.37049	6.53557	4.6561	2.13722	2.13217	2.03802	2.47018	2.69041	2.03481	2.38302	2.74863
chr3_52161863_52162385	1.07385	1.05464	4.64178e-06	0.00294433	3.76244	2.95149	3.33675	0.931405	1.44173	1.53046	1.03316	1.92256	1.97143	1.64576	1.66858
chr5_98405818_98406112	1.83107	-0.254643	4.70058e-06	0.00294667	1.20597	1.85907	1.93366	0.711223	0.499679	0.511247	0.0464946	0.190571	0.738517	0.306149	0.427992
chr8_142817245_142818035	0.961323	2.02608	4.70522e-06	0.00294667	6.95407	4.05623	8.42853	2.83256	3.13222	3.45921	3.18153	2.30283	2.71298	4.0009	3.3318
chr22_50174921_50175071	1.60472	-0.109172	4.68533e-06	0.00294667	1.42062	2.24319	1.48162	0.393174	0.255918	0.970561	0.323338	0.511933	0.493323	0.698685	0.592653
chrX_3937905_3938305	1.54356	-0.272578	4.70699e-06	0.00294667	1.12809	1.76995	1.55129	0.4474	0.316609	0.280651	0.550655	0.834698	0.370272	0.588932	0.425644
chr5_38426745_38427135	1.37102	0.185673	4.75776e-06	0.00295911	1.57276	1.80329	2.62302	0.956637	0.566775	0.335496	0.825497	0.510922	0.739697	0.853706	0.921551
chr14_86884249_86885073	0.944338	1.62511	4.75582e-06	0.00295911	5.824	3.94122	4.5792	2.59492	2.25639	2.26621	2.52536	1.91935	2.5886	2.10621	2.52629
chr14_35948019_35948647	0.764733	2.22024	4.78165e-06	0.00296435	6.67184	6.05028	7.74326	4.44141	3.88325	3.28416	3.45123	3.32852	3.69873	3.97743	4.08491
chr2_127649791_127650011	-1.13561	1.71481	4.90182e-06	0.00302261	2.12562	1.6362	1.40633	3.27999	4.75064	3.00006	4.008	3.26469	3.88316	3.38174	3.32061
chr3_184557082_184557499	-0.987092	2.8349	4.92296e-06	0.00302261	4.07842	4.07987	4.57136	7.76002	4.71319	9.52545	5.68944	8.58185	9.2454	9.02999	9.14028
chr14_19096560_19099159	0.679926	4.38019	4.92292e-06	0.00302261	27.5998	28.6175	33.3064	18.157	16.0434	21.5396	20.0773	15.1759	14.857	17.6649	16.2612
chr13_75362184_75362442	1.36167	0.016957	4.95343e-06	0.00302444	1.91448	1.48284	1.78464	0.389668	0.749242	0.565799	0.602335	0.962325	0.555094	0.519166	0.756759
chr22_11584150_11584682	0.938403	1.5705	4.95752e-06	0.00302444	4.30484	4.95709	4.57672	2.29129	2.7504	2.89551	2.24815	1.85535	1.7886	2.05431	2.19723
chr8_66369423_66369893	-1.04248	2.26465	5.00426e-06	0.00304326	2.73893	2.30302	3.17257	6.28297	5.76083	6.69328	5.09796	5.25066	4.87032	4.21432	4.16824
chr2_28355311_28355925	-0.752488	3.21006	5.04177e-06	0.00304499	5.7912	6.98793	6.20464	7.89446	9.58789	9.06417	9.31814	13.2597	10.3558	11.0957	10.4724
chr7_72605843_72606819	-0.708282	4.20363	5.10215e-06	0.00304499	12.901	10.6316	15.7161	18.1458	23.8013	20.5135	19.2991	17.2252	20.4037	20.0519	21.2684
chr11_71065268_71065692	1.04007	1.0569	5.03154e-06	0.00304499	3.40353	3.57288	2.95499	1.39121	1.1331	2.04573	1.59182	1.79382	1.29509	1.3662	1.55641
chr15_21397387_21397919	1.26245	0.948102	5.0625e-06	0.00304499	3.04653	3.96285	3.03168	1.96413	1.43882	1.18881	1.14814	1.2159	0.556537	1.20916	1.73302
chr15_101081730_101082304	0.948684	1.43051	5.0729e-06	0.00304499	4.29279	3.92126	4.34151	1.48115	2.80874	2.26884	1.80578	1.79177	2.03429	2.11866	2.09339
chr19_40589927_40590460	0.919301	1.24598	5.11838e-06	0.00304499	3.772	3.50834	3.56971	1.43522	1.6929	1.69925	1.64234	2.37124	1.72623	1.79726	2.15761
chr1_1380521_1380766	1.26807	0.710956	5.16255e-06	0.00306176	2.31416	3.23671	2.94648	0.684827	0.942363	1.47806	1.37758	0.509501	1.294	1.05313	1.46365
chr6_170076489_170077026	1.02918	1.01274	5.23521e-06	0.00309527	2.46856	3.48921	3.71468	1.49504	1.31789	1.8744	1.70478	1.47246	1.11049	1.53558	1.27967
chr2_85191053_85191646	-0.750254	4.91357	5.29121e-06	0.00311259	24.5154	20.4618	17.0624	33.7682	33.2083	33.6026	32.6243	26.7029	35.1976	36.9468	32.915
chr7_5811506_5811962	1.11981	0.902192	5.297e-06	0.00311259	2.67939	3.63702	2.8747	0.628978	1.3157	1.64706	1.20392	1.47314	1.60203	1.32038	1.50862
chr8_46865090_46865559	1.27704	0.326883	5.45464e-06	0.00318568	2.28698	2.1185	1.94509	0.435589	1.2442	0.850442	0.822527	0.960995	0.617099	0.845688	0.85913
chr18_46625350_46626082	-0.681986	3.67213	5.43989e-06	0.00318568	8.1681	9.04687	10.223	10.7776	14.159	14.0537	15.5249	13.4479	13.4384	13.8963	15.3666
chr6_86173178_86173628	1.2641	0.446917	5.4928e-06	0.00319821	1.65549	2.28288	3.08653	1.05188	0.877551	0.90679	0.989213	0.445867	1.17043	0.896621	0.855174
chr21_37227147_37228032	0.915008	1.82996	5.59925e-06	0.00325031	5.77231	5.69728	4.96982	2.17975	2.38436	1.92134	3.40978	2.36788	2.89701	3.63238	3.28726
chrY_10772376_10772732	1.03051	2.17762	5.62334e-06	0.00325444	9.37157	7.17609	5.29188	3.841	4.50001	2.83012	3.84423	2.3023	3.26734	3.55176	2.99566
chr21_8787381_8788795	0.741333	2.76592	5.64811e-06	0.00325892	10.078	10.9791	8.46018	5.77502	5.26467	5.212	5.98071	4.92945	6.71789	5.40058	5.30932
chr7_55874851_55875120	1.61592	-0.109236	5.67837e-06	0.00326655	1.27947	1.6353	2.31311	0.341586	0.501737	0.509797	0.211338	0.511963	0.861743	0.356516	0.93538
chr10_42234252_42234579	1.25186	0.501426	5.69879e-06	0.00326848	2.37008	2.21029	2.63383	0.432635	0.816725	0.906276	1.21325	1.4754	0.617396	1.06321	1.13437
chr21_44450336_44450849	1.01479	1.04414	5.72233e-06	0.00327218	2.6853	3.56968	3.56351	1.39131	1.13306	1.58757	1.14459	1.40799	1.90999	1.64498	1.94706
chr11_14591103_14591423	1.60133	0.0750303	5.77977e-06	0.00329519	2.63165	1.87983	1.33484	0.390259	0.380446	0.681029	0.942171	0.769112	0.309189	0.978008	0.475016
chr3_138725982_138726587	-0.751346	4.03376	5.85916e-06	0.0033294	10.7559	9.72548	13.5478	19.6538	19.7323	20.7441	17.2705	15.8165	15.4733	16.7528	17.6089
chr20_23231097_23231506	1.35735	0.673791	5.87453e-06	0.0033294	2.81449	2.6959	3.02289	0.840509	1.37205	1.07722	0.985796	1.73233	0.248383	0.888306	1.24195
chr4_180859973_180860701	-0.792401	3.17126	5.93632e-06	0.00334463	4.62393	5.79187	7.80971	7.79559	10.523	9.34877	11.9657	10.8877	9.30846	10.4535	8.68562
chr19_323024_323562	1.04978	0.887178	5.93257e-06	0.00334463	2.67542	2.93339	3.25306	1.44816	1.25421	1.64691	1.59598	1.21581	1.35615	1.31971	0.839588
chr1_226474442_226475056	-0.708485	4.14313	6.00299e-06	0.00337227	12.3818	13.351	11.6313	19.048	17.2348	15.4076	19.6864	17.6741	19.3558	23.8002	22.2991
chr9_79600699_79600978	1.68541	-0.426972	6.03637e-06	0.00338111	1.47374	1.23236	1.39746	0.242671	0.315176	0.281592	0.895026	0.383914	0.431419	0.251958	0.373271
chr1_46401971_46402580	-0.687523	4.132	6.18288e-06	0.00341327	11.9427	9.90289	16.0204	18.1499	18.4848	19.9476	21.6119	18.1228	19.0477	19.6316	17.4952
chr2_604604_605207	0.999427	1.68231	6.16889e-06	0.00341327	6.19463	4.34453	4.73596	1.77942	2.93809	2.15156	2.30157	1.6623	3.14241	2.82048	2.57969
chr7_58091677_58092611	0.934455	1.79358	6.15273e-06	0.00341327	5.48044	5.06282	5.65788	3.14718	2.75542	2.49234	1.96468	1.9828	3.57365	2.31559	3.01394
chr20_51625272_51625619	1.25707	0.545511	6.16533e-06	0.00341327	2.23131	2.7546	2.48383	0.688112	1.00189	0.676648	1.32495	0.960133	0.740438	1.74176	0.740044
chr22_11916929_11917284	0.695752	2.30881	6.16829e-06	0.00341327	6.67628	6.77009	7.669	3.67712	4.01018	3.90928	4.50125	3.90551	4.56099	4.34995	3.85919
chr10_131630539_131631033	1.12417	0.906754	6.20679e-06	0.00341662	3.6084	2.78432	2.79881	1.0377	1.31575	1.5897	1.09192	1.02294	1.11018	2.05	1.45256
chr9_4654559_4654902	1.43446	0.127498	6.22786e-06	0.0034184	2.13658	1.72429	1.94103	0.543257	0.995249	0.335906	0.713995	0.962012	0.309323	0.686513	0.867693
chr3_24367561_24368082	1.12511	0.995374	6.26499e-06	0.0034279	3.54517	2.32373	4.02081	1.3429	1.50214	1.13063	1.98663	1.08691	1.29486	1.8749	1.1148
chr3_115184825_115185413	1.22184	0.933546	6.31675e-06	0.0034279	3.54441	3.95817	2.19101	1.03799	1.06881	0.67397	1.37215	1.85924	1.41758	1.54485	1.67687
chr10_7372500_7373156	-0.85609	3.64514	6.29893e-06	0.0034279	9.31576	6.95327	7.90933	15.0286	16.1579	15.4732	10.3506	15.5631	13.3151	11.3251	13.311
chr11_27837879_27838216	1.26749	0.150326	6.28752e-06	0.0034279	1.4968	1.56597	2.5435	0.644965	0.751168	0.736945	0.712613	0.639632	0.678265	0.682938	0.921349
chr16_88530735_88531321	-0.786166	3.53556	6.39135e-06	0.00345859	5.88831	8.06079	9.67239	10.0325	14.7172	12.9772	12.5014	10.6927	11.8975	15.9464	13.157
chr1_86576460_86576822	1.14263	0.561132	6.42926e-06	0.0034693	2.58297	2.05581	2.55794	1.09887	1.18724	1.13482	0.70581	1.08862	1.23229	0.721376	1.0182
chr8_5754361_5754717	1.40172	0.523243	6.45329e-06	0.00347249	1.30448	3.29917	3.24509	1.25849	0.631479	0.734533	1.04509	0.831712	0.555846	1.06515	1.19223
chr9_108521231_108521532	1.38991	0.310679	6.54623e-06	0.00351263	2.00666	2.04534	2.55308	0.95352	1.12059	0.678724	0.598541	0.961245	1.0471	0.678759	0.246029
chr10_54932836_54933207	1.37495	0.0201507	6.58316e-06	0.00351277	1.56301	1.25335	2.46464	0.54485	0.503762	0.565818	0.433442	0.897882	0.800804	0.746943	0.586989
chr16_11460480_11460789	1.42193	0.227092	6.57955e-06	0.00351277	2.21426	2.42234	1.56465	0.644648	0.874068	0.449908	0.825146	0.382225	1.1083	0.625758	0.920835
chr18_47402425_47402864	1.05441	0.851703	6.6685e-06	0.00354842	3.02966	2.85256	2.71921	1.24375	1.5002	0.902756	1.37253	1.79498	0.987129	1.20991	1.45377
chr5_17796162_17796480	1.43422	-0.312751	6.72362e-06	0.00355798	1.19369	1.53528	1.39753	0.447345	0.500659	0.395499	0.38101	0.64121	0.554538	0.588814	0.312588
chr19_6466178_6466517	1.1436	0.732876	6.71272e-06	0.00355798	2.16835	2.76797	3.32452	0.991099	1.25137	1.07583	0.871171	1.02361	0.925327	1.2741	1.91033
chr22_50170691_50171752	-0.70144	4.34392	6.75843e-06	0.00356655	13.7968	12.979	16.6496	16.7417	22.0553	20.9079	26.0009	22.3503	25.0877	19.7727	24.6034
chr2_62014045_62014664	-0.666468	3.52998	7.03872e-06	0.00368402	8.30113	7.91394	8.75625	11.6849	11.7813	13.7728	10.6852	11.9107	13.376	13.8033	12.8884
chr14_76413255_76413515	1.48091	-0.0412583	7.02679e-06	0.00368402	1.49187	1.78831	1.93582	0.755155	0.25663	0.681536	0.378367	0.704896	0.923405	0.579706	0.364045
chr19_46131676_46131967	0.93899	1.68333	7.01172e-06	0.00368402	4.74798	6.15085	4.04555	2.18518	1.76162	2.20835	3.08085	2.3687	2.77339	2.92889	2.41273
chr1_9269599_9270822	-0.642415	4.79929	7.15405e-06	0.00371394	20.8339	17.473	23.3125	27.4441	27.1349	29.9755	30.4325	31.4448	26.6305	30.5098	38.5843
chr2_238898917_238899264	1.25025	0.740977	7.15106e-06	0.00371394	3.59872	2.15298	2.79515	0.940579	1.37392	1.01884	1.26435	0.573658	0.863771	1.55789	1.46197
chr21_10159210_10159465	1.44373	-0.0936221	7.15312e-06	0.00371394	1.76908	1.93398	1.17693	0.703764	0.502552	0.39435	0.378726	0.576134	0.616299	0.580939	0.761026
chr18_10916154_10916802	1.03648	1.03079	7.24503e-06	0.00375101	3.11489	3.1029	3.56341	1.90536	1.5033	1.13	1.31264	1.21521	2.03288	1.53469	1.27911
chr17_32083539_32084442	-0.986051	2.1525	7.28427e-06	0.00376116	3.08906	1.98726	2.71412	4.22172	4.94883	5.7847	4.49313	6.0216	3.63836	5.85161	4.22871
chr11_1990740_1991505	-0.664586	4.80142	7.32995e-06	0.00377457	19.0664	18.5198	23.4658	34.7242	27.3854	27.5932	28.2348	26.7678	33.1632	30.2426	34.2181
chr1_23709692_23709847	1.46068	-0.218686	7.36736e-06	0.00377832	1.26979	1.39236	1.85345	0.550059	0.378677	0.45253	0.323837	0.769905	0.370379	0.81623	0.423792
chr8_135138516_135138767	1.54603	-0.340258	7.39641e-06	0.00377832	1.26517	1.53727	1.39825	0.189436	0.56119	0.568612	0.494899	0.512477	0.370186	0.248637	0.655251
chr10_126019420_126019770	1.39713	-0.0465943	7.38214e-06	0.00377832	1.70037	1.17287	2.16054	0.287859	0.687111	0.566308	0.60341	0.640375	0.493533	0.807467	0.702304
chr6_167432869_167433662	0.798572	2.28997	7.49601e-06	0.00380889	7.40772	7.96676	6.28971	2.77022	3.26314	3.85317	4.33685	3.77749	4.25296	5.22856	4.13629
chr22_42127161_42128087	0.745218	2.53443	7.48836e-06	0.00380889	7.13655	8.0753	10.2164	4.57662	4.26358	5.72858	3.83023	4.09679	5.36222	4.71394	5.32384
chr1_143214291_143215090	0.769347	5.95796	7.57929e-06	0.00383088	98.495	105.12	71.0579	61.8781	49.3761	47.3692	47.9193	46.6215	60.5318	41.2039	53.3268
chr3_41862809_41863306	1.21791	0.637278	7.57093e-06	0.00383088	2.37864	2.99353	2.48641	0.737231	1.31094	0.847716	0.985401	1.92541	0.863595	0.999557	0.904646
chr21_34261234_34261596	1.38077	0.275761	7.71987e-06	0.00388145	2.42846	2.11866	1.79334	0.746789	0.690601	0.678928	1.04978	0.510702	1.29271	0.567068	0.580565
chr1_113714123_113714457	1.28569	0.125847	7.84594e-06	0.00391402	1.42527	1.87103	2.24083	0.853259	0.320027	0.737183	0.600414	0.639724	0.801085	0.911924	0.752549
chr2_234047181_234047575	1.91476	0.0449426	7.83093e-06	0.00391402	1.86281	3.03768	1.48962	0.914587	0.685746	0.394699	0.43575	0.190145	0.247516	0.243467	1.10628
chr12_2845970_2846543	-0.747885	3.17492	7.82507e-06	0.00391402	6.00594	7.06248	5.43646	8.59746	10.5853	10.7694	9.31939	11.3365	8.5076	9.59378	9.93272
chr1_2121426_2122139	0.675074	2.79967	8.04973e-06	0.00399867	10.0042	10.3393	9.07533	4.76536	5.8887	5.72319	5.53631	6.46872	5.60976	5.61256	7.05075
chr2_43110442_43110944	-0.765996	3.30153	8.05737e-06	0.00399867	5.2894	7.47439	7.43539	9.44283	10.277	9.57386	11.2987	8.89936	11.2804	11.8923	13.501
chr9_127904351_127905256	-0.669353	4.32927	8.08885e-06	0.00400392	14.4581	12.9001	16.3421	20.3359	23.8055	21.5892	24.2425	25.7466	19.7264	18.9735	20.2888
chr17_26964801_26965380	1.08365	1.40227	8.12194e-06	0.00400994	5.16054	4.94594	2.73722	1.68746	1.94183	2.15559	1.86344	1.59937	2.52607	1.73633	1.93089
chr4_64271421_64272205	-0.864698	4.05085	8.16689e-06	0.00401145	13.3048	9.63627	8.84954	19.002	18.0457	20.346	21.2293	14.022	17.6302	16.6963	19.7123
chr4_168318262_168318930	-0.691499	3.3088	8.15493e-06	0.00401145	7.62049	6.05536	7.36212	8.89223	11.0883	10.5964	9.64579	10.6303	10.9723	12.269	11.8753
chr15_94051352_94052283	0.801455	2.29729	8.35904e-06	0.00408488	7.62666	7.72997	6.44364	4.89355	3.57404	4.02402	4.05931	3.77746	3.45271	4.51791	3.20503
chr18_10797716_10798496	-0.718953	4.38593	8.34293e-06	0.00408488	14.0932	13.3042	16.8825	18.6857	17.9287	26.4673	22.2607	20.5559	27.7993	26.1761	23.467
chr17_17580884_17581732	-0.656482	3.65739	8.38615e-06	0.0040877	9.55482	8.48928	9.37793	14.88	13.9085	12.5779	12.0574	14.3454	13.007	14.702	13.5289
chr1_189339_189761	1.11272	1.11445	8.51752e-06	0.00409003	3.12477	4.51831	3.03477	0.879427	1.13348	1.75894	1.98306	2.11527	1.29516	1.81035	1.55515
chr3_96703609_96703858	1.68942	-0.40234	8.45163e-06	0.00409003	1.12471	1.68833	1.39828	0.450646	0.621122	0.627083	0.439671	0.0622823	0.370038	0.251434	0.372824
chr6_118579906_118580122	1.5832	0.271719	8.51903e-06	0.00409003	1.72575	3.73596	1.33939	0.438549	0.68968	0.450037	0.825529	0.96169	1.04683	0.51373	0.86497
chr9_62882371_62883449	0.695069	2.56438	8.46875e-06	0.00409003	8.01132	8.63275	8.60342	3.71752	4.45129	4.98733	6.04328	5.37982	4.68516	5.41619	4.66512
chr14_19220695_19221023	1.73923	-0.20277	8.43618e-06	0.00409003	1.20664	1.55576	2.3114	0.137754	0.193279	0.510685	0.607567	0.254732	0.92282	0.705048	0.426027
chr21_9188170_9189153	0.769266	2.94906	8.49077e-06	0.00409003	11.0498	11.8891	11.1629	5.01215	6.26534	7.37116	7.90937	4.9926	6.71872	5.17167	6.87882
chr19_10286615_10287363	-0.722023	3.49231	8.55378e-06	0.00409645	6.76359	8.77747	8.06087	10.5353	14.6528	11.7857	12.173	11.5904	11.4044	14.7185	11.1584
chr3_56191165_56191458	1.25566	0.177979	8.69332e-06	0.00412368	2.13369	1.49095	2.01539	0.955566	0.567139	0.621855	0.599546	0.703913	0.739769	1.023	0.694259
chr5_79342925_79343391	1.03606	0.719996	8.71315e-06	0.00412368	2.37756	2.83763	2.56187	0.990359	0.820149	1.41951	1.15082	1.40952	1.35573	1.38493	1.01141
chr7_76188926_76189653	1.07444	1.277	8.71828e-06	0.00412368	3.06292	4.30321	4.56673	1.48714	1.50696	2.1573	1.25242	1.40711	2.5256	2.52292	1.32635
chr18_78230998_78231476	1.12746	0.51235	8.69149e-06	0.00412368	2.01105	2.51297	2.40407	0.996814	1.3095	0.848428	1.21196	0.96007	0.678983	1.06017	0.851442
chr16_32339267_32341063	0.697813	3.84627	8.78177e-06	0.00414348	16.7877	18.2814	27.6339	8.88527	10.406	10.8207	14.0469	11.847	13.9918	13.2721	13.3253
chr7_41027503_41027728	1.62357	-0.359702	8.85486e-06	0.0041677	1.33621	1.15917	1.7756	0.449422	0.315809	0.166526	0.213286	0.383705	0.431545	0.593272	0.886362
chr5_172437327_172438247	-0.648766	4.094	8.96303e-06	0.00420827	12.4547	11.0256	14.0184	16.8538	21.3589	19.608	19.1389	18.2513	17.2605	18.246	17.0123
chr7_158763492_158764283	-0.71968	4.26331	9.09254e-06	0.00423362	11.2202	15.6138	13.7166	17.1943	24.9289	21.5336	19.6816	19.083	22.8689	24.4805	18.3503
chr9_64118153_64118663	1.18944	1.28602	9.10542e-06	0.00423362	3.21207	6.10887	3.11831	2.0001	2.00058	2.10058	1.81147	1.40726	1.78755	1.19171	1.38304
chr11_93774035_93774472	1.21582	0.414557	9.08925e-06	0.00423362	1.50981	2.43097	2.78098	0.742099	0.569479	1.02171	1.21481	0.960567	0.863157	1.01026	0.799401
chr14_92207539_92207807	1.38951	0.0673364	9.0638e-06	0.00423362	1.21205	1.56435	2.76892	0.544068	0.504122	0.680475	0.545473	0.575633	0.862303	0.688207	0.812326
chr1_3775335_3775733	-0.898386	2.41958	9.15065e-06	0.00424435	2.54338	2.40293	5.16239	4.61404	5.95123	5.95063	6.42066	6.78942	5.17872	6.47805	5.63238
chr22_11937876_11938225	0.826851	2.06473	9.30811e-06	0.00430696	6.87724	5.71962	6.12727	4.29944	2.69953	3.5148	3.12336	2.88016	3.32877	3.55441	3.10709
chr2_4973290_4974291	0.706681	2.50426	9.59331e-06	0.00438516	7.20481	8.86389	8.29355	4.27467	4.76078	4.02041	5.4919	5.05944	3.63818	5.42212	4.8875
chr2_217989890_217990506	0.890198	1.58834	9.61448e-06	0.00438516	3.65448	4.48475	5.72245	2.0862	2.44181	2.03798	2.02446	2.43337	1.72716	3.32266	2.63777
chr6_4377572_4377897	-1.09351	1.86455	9.54026e-06	0.00438516	1.50205	2.11016	2.39636	2.56754	3.6988	4.76456	2.95033	4.86855	4.31464	5.38953	3.80598
chr15_30103634_30104570	-0.915159	2.17826	9.51878e-06	0.00438516	2.31235	3.00176	3.02138	3.81793	5.01143	4.81637	4.32666	7.11249	4.80834	5.46969	4.39165
chr17_50904419_50905648	-0.664753	3.72331	9.60508e-06	0.00438516	9.19638	9.37499	10.0729	12.4753	11.1613	14.6205	14.9173	16.3959	15.9647	13.9991	15.0384
chr21_45557268_45557801	0.840659	1.86503	9.59181e-06	0.00438516	3.96133	6.48383	6.04142	2.27905	2.88167	2.77624	3.5189	3.00976	2.83569	2.8573	2.89777
chr1_76336894_76337471	-1.00971	2.86712	9.76963e-06	0.00439317	4.22353	5.8029	2.66005	8.20996	7.64591	8.1034	10.4338	6.59374	7.45934	9.08037	7.39957
chr1_143217143_143217693	0.82861	5.1223	9.73525e-06	0.00439317	60.5732	56.716	40.1513	33.8341	26.3189	27.8221	27.6344	23.2448	35.8741	21.5608	28.2977
chr5_8918080_8918613	1.09604	0.831819	9.75004e-06	0.00439317	2.95852	2.23135	3.47978	1.29627	1.1298	1.24659	0.75762	1.34477	1.84771	1.32375	1.23164
chr18_54127802_54128089	-1.43292	1.22103	9.67992e-06	0.00439317	1.10339	0.905101	1.01029	1.97962	2.44471	2.32167	1.85445	1.66194	2.89669	3.6959	3.90121
chr18_62407779_62408167	1.40191	0.364906	9.72703e-06	0.00439317	2.22372	2.05067	2.63138	0.384583	0.629893	1.13789	1.04822	0.381911	1.29293	0.959781	0.690766
chr20_63257166_63257875	0.898208	1.93835	9.71362e-06	0.00439317	6.14389	4.83903	6.73607	2.12537	3.31683	2.43332	3.23904	2.36732	4.0666	3.73196	2.67511
chr1_159104957_159105295	1.31987	0.274463	9.88663e-06	0.00443024	2.35526	2.11569	1.71645	0.901731	0.813756	0.564023	0.542448	1.34783	0.862788	0.678927	0.579969
chr5_138716366_138717319	-0.635521	3.92947	9.89832e-06	0.00443024	9.29127	11.0053	13.5472	15.0642	16.2908	15.0709	14.0296	19.5986	16.7667	19.3866	15.8891
chr9_113542764_113543172	-0.745439	3.07801	1.00755e-05	0.00448855	4.69243	5.54814	7.27057	9.25422	7.83721	9.63479	8.9369	9.02911	8.69201	11.7022	8.36628
chr17_314532_316106	0.600574	4.22937	1.01154e-05	0.00449588	21.6063	27.4538	28.8914	15.2158	13.4151	15.0146	16.2863	14.2795	17.4444	19.3901	17.9987
chr19_14754866_14755190	1.34182	0.355479	1.01722e-05	0.00451068	2.5748	2.04724	2.02304	1.26325	0.568474	1.1377	0.878773	0.510454	0.740033	0.788961	0.634166
chr13_24299389_24299848	1.05963	0.861707	1.02591e-05	0.0045387	2.31661	2.62105	3.86018	1.55208	1.31544	0.959902	1.03634	1.08731	1.35608	1.6577	1.50936
chr7_39829249_39829612	1.30444	0.165065	1.03365e-05	0.00455386	1.71109	1.41473	2.62056	0.748639	0.566824	0.794415	0.600002	0.510908	0.924003	0.626342	0.978062
chr20_66395_66631	0.76852	2.38781	1.03409e-05	0.00455386	7.4885	7.97805	7.52175	4.28108	3.51396	3.11122	4.83206	5.83079	3.88401	4.01912	4.62262
chr18_75361223_75362247	0.798851	1.9498	1.03679e-05	0.00455526	5.56015	5.94048	5.58483	3.79752	2.63553	3.00304	2.95969	2.81652	3.45146	2.90515	3.05757
chr1_38564063_38564279	1.33131	0.0950993	1.04566e-05	0.00457327	1.98956	2.02289	1.40797	0.750474	0.566086	0.852564	0.657424	0.382433	0.80099	0.742962	0.640953
chr5_63344442_63344776	1.1782	0.488985	1.04426e-05	0.00457327	2.01138	2.82054	2.10062	0.791589	1.00155	0.619554	1.26919	0.702857	1.04772	1.23205	1.02117
chr16_28261917_28262390	-0.861716	2.98371	1.05587e-05	0.0046074	4.67701	4.34272	6.26519	6.29935	7.52349	7.4766	7.22994	12.5566	8.56849	11.1723	9.45648
chr12_125362488_125362686	1.52686	-0.427536	1.06687e-05	0.00464479	1.46917	1.15148	1.24452	0.502229	0.621532	0.453873	0.326117	0.448216	0.370089	0.307139	0.315347
chr2_91567565_91567874	1.12073	0.739581	1.08446e-05	0.00471071	2.73852	2.76733	2.64033	1.14497	1.68234	1.30496	0.814977	1.21654	0.740869	1.04894	1.45976
chr4_146285923_146287121	0.613815	3.07684	1.09155e-05	0.0047113	11.1994	11.8135	11.8572	6.31074	7.57873	7.02635	6.90756	7.62099	8.07447	7.15508	6.81253
chr6_157575479_157575932	1.18031	0.57306	1.09431e-05	0.0047113	2.51466	1.67081	3.24202	0.995732	0.571044	0.848107	1.32366	1.08863	0.986441	1.17096	1.18679
chr20_20354607_20355156	0.988668	1.21313	1.09444e-05	0.0047113	3.3423	3.66525	3.95133	1.3859	2.00071	1.81435	1.30874	1.08596	1.84906	2.24639	2.16074
chr7_3961826_3962313	1.21826	0.92633	1.09853e-05	0.00471833	4.1146	2.86886	2.64875	1.24344	1.62357	0.674014	1.59664	0.830154	1.35609	1.4892	1.67721
chr16_46742569_46743200	-0.681515	4.21891	1.10139e-05	0.00472002	12.7586	13.2854	14.1011	17.5961	16.5488	18.4138	22.4879	18.9552	25.2102	20.4784	22.5631
chr7_74498926_74499404	-0.693904	3.71277	1.10549e-05	0.00472702	8.60909	9.68947	9.68675	12.8756	13.0982	13.3148	15.468	11.4608	15.2869	17.4288	15.0388
chr8_122863373_122864240	-0.727786	3.74588	1.10902e-05	0.00473155	10.069	10.2487	7.53375	12.2238	12.8492	13.2006	14.0353	15.3701	16.2113	15.817	17.7398
chr13_98945945_98946362	1.07446	0.78073	1.11185e-05	0.00473308	2.45441	2.22604	3.62856	1.24614	1.56039	1.36166	0.981892	1.21629	1.35585	1.21399	0.898491
chr14_105485843_105486098	-0.930435	3.13165	1.1183e-05	0.00474998	5.11887	4.66802	6.49972	11.5059	11.9574	10.4855	10.3122	7.42577	7.89151	7.82163	9.87935
chr10_84499803_84500293	-1.0438	1.79051	1.12337e-05	0.00476095	1.71291	2.10725	2.01681	3.27737	2.64046	3.45508	3.78393	5.4471	3.32939	4.79677	3.75576
chr1_962422_962655	1.42183	0.499276	1.13241e-05	0.00478866	2.16252	2.60421	2.94087	0.587591	0.569499	0.620135	1.10203	0.317401	1.29328	1.69306	1.02429
chr2_99997718_99997955	1.63039	-0.259622	1.13937e-05	0.00479694	1.13062	2.22779	1.25054	0.65677	0.439208	0.453138	0.721091	0.319092	0.24734	0.589646	0.256796
chr16_69894416_69895079	-0.807519	3.49655	1.13894e-05	0.00479694	5.95689	8.92591	7.67374	11.5852	14.0916	12.41	13.1085	16.3339	10.6652	10.9619	10.1293
chr8_136646133_136646696	1.10302	0.585191	1.14298e-05	0.00480156	2.01492	2.74991	2.48222	0.737368	1.18784	1.30657	0.985514	0.766789	1.048	1.16869	1.24132
chr2_239939675_239940189	-0.779906	3.35924	1.15291e-05	0.0048327	6.3837	8.11505	6.21017	9.54012	12.2139	11.5608	12.5637	8.64261	11.219	12.5845	11.3829
chr3_157133778_157134578	-0.600562	4.25733	1.15686e-05	0.00483868	12.6224	14.826	15.8018	19.1924	20.2387	23.804	19.7927	21.6463	19.726	20.0488	20.1866
chr3_43029230_43029453	1.64514	-0.478364	1.16037e-05	0.00484274	1.18982	1.45389	1.24458	0.347005	0.192082	0.627436	0.38359	0.126498	0.247116	0.597795	0.545196
chr1_151861652_151861896	1.35555	0.209498	1.16387e-05	0.00484679	1.3605	2.87421	1.7909	0.799905	0.874197	0.73675	0.543434	0.510841	0.801195	0.795407	0.807345
chr21_39523283_39524144	-0.733052	2.65274	1.17311e-05	0.0048747	3.93655	4.31801	4.72529	5.86225	6.76642	5.54919	7.51813	7.49336	6.59599	7.2163	7.36181
chr17_15042265_15042462	1.52638	-0.451869	1.17803e-05	0.00488454	1.2583	1.30101	1.24383	0.293984	0.437987	0.569275	0.213705	0.448271	0.492876	0.595216	0.259311
chr5_133897990_133898224	1.56105	-0.282285	1.18183e-05	0.00488973	1.8294	1.16252	1.40024	0.604367	0.254966	0.568271	0.664288	0.4479	0.37025	0.247427	0.539692
chr9_129049277_129049752	1.18819	0.720586	1.1849e-05	0.00489185	2.09757	2.76914	3.47694	1.04334	1.06615	1.87939	1.15198	0.959397	0.679287	1.38841	0.901676
chr1_202798730_202798968	1.52829	-0.205036	1.18782e-05	0.00489337	1.20171	1.62388	1.85511	0.446171	0.439949	0.740498	0.833186	0.190278	0.4318	0.586298	0.311336
chr5_160039972_160040331	1.34358	0.18869	1.19904e-05	0.00491842	1.71386	2.03223	2.16877	0.593042	0.44376	0.392658	0.599871	1.3483	0.616831	0.910025	0.977718
chr14_72537079_72537477	1.27689	0.268944	1.19815e-05	0.00491842	1.43259	2.0364	2.70018	0.74599	1.05937	0.563954	1.10556	0.832421	0.678464	0.73501	0.579701
chr6_32857313_32857903	-0.696417	3.22861	1.21219e-05	0.00496176	6.37761	6.44214	7.05108	7.54351	10.9611	9.23444	11.0266	10.8873	10.9719	10.6647	10.0381
chr22_11212282_11213522	0.793661	4.15585	1.22345e-05	0.00499714	28.3924	26.734	24.6462	19.326	11.6618	9.39759	13.8705	15.3061	17.5052	15.1214	14.1173
chr14_99231744_99232400	-0.82964	3.55223	1.2266e-05	0.00499935	8.07096	7.02459	7.98267	11.9324	16.2792	12.4657	11.2342	15.3717	9.55634	16.5337	10.3966
chr21_9824454_9824712	0.853702	2.21317	1.23145e-05	0.00500849	6.74917	7.00846	7.36226	3.93708	4.13062	2.9428	4.56241	2.23771	3.26769	4.30865	3.86788
chr9_284233_284417	1.70379	-0.483757	1.24216e-05	0.00504132	1.12077	1.30448	1.54654	0.24346	0.437146	0.80096	0.158411	0.319612	0.369932	0.541001	0.14878
chr16_333777_334660	0.76782	2.22157	1.24704e-05	0.00505044	7.39797	5.81235	7.20655	3.12578	4.44212	3.34113	4.67188	4.03463	3.4525	3.48641	3.70103
chr1_3221988_3222728	-0.896666	2.81315	1.2721e-05	0.00508748	4.29892	3.61403	5.3375	6.40634	6.8335	7.30877	9.27762	11.4683	7.82861	6.28432	6.75198
chr1_30894186_30894466	1.28002	0.586966	1.27102e-05	0.00508748	2.94622	2.29662	2.48578	0.584817	0.570832	1.3073	0.986708	1.02436	0.617517	1.73931	1.24398
chr6_157401551_157402191	0.971414	1.36299	1.27212e-05	0.00508748	3.85674	4.69747	3.49909	1.43239	1.57076	1.81247	1.80753	3.0779	1.66498	2.23477	2.0416
chr8_138805685_138806297	1.01429	1.36484	1.26769e-05	0.00508748	4.36217	3.68317	4.26396	1.94316	2.55947	1.64117	1.86369	1.08549	2.03401	2.56939	1.59896
chr16_67270953_67271600	0.944308	1.44466	1.26876e-05	0.00508748	3.86223	4.70621	4.11294	1.5825	1.44823	2.49733	2.1958	1.6632	2.58794	2.11762	2.48066
chr1_1938207_1938509	1.02205	0.963948	1.28824e-05	0.00509752	2.75138	3.25022	3.25564	1.08642	2.11852	1.35947	1.53783	1.27975	1.23339	1.25934	1.56013
chr2_75171109_75171546	1.38159	0.508429	1.29867e-05	0.00509752	1.87651	2.98847	2.78862	0.535816	0.75462	0.619983	1.60922	1.60449	0.678802	0.839659	0.742592
chr5_150515768_150516401	-0.714427	4.55592	1.3039e-05	0.00509752	16.0209	16.9477	16.8155	23.8159	31.5688	28.5057	27.3652	21.8361	20.8982	25.5181	25.8276
chr5_174350361_174350556	1.45215	-0.349366	1.30077e-05	0.00509752	1.40225	1.15464	1.47203	0.292199	0.316342	0.568415	0.551169	0.319133	0.370223	0.648091	0.597277
chr6_118573972_118574942	0.897646	3.98209	1.3036e-05	0.00509752	31.3964	24.3733	17.3032	13.4863	11.4692	10.7629	14.4849	11.5902	17.5038	10.8535	9.80402
chr11_60871222_60871822	-0.767729	3.46541	1.29666e-05	0.00509752	6.53947	8.053	7.98083	8.68496	14.8394	13.1491	12.9449	10.7572	12.4517	11.7157	12.0797
chr14_42229253_42229547	1.35649	0.0563808	1.2955e-05	0.00509752	1.5647	1.79159	2.01276	0.80371	0.749706	0.336096	0.997315	0.511244	0.800891	0.517786	0.473235
chr17_82241601_82242558	-0.712809	4.25889	1.30118e-05	0.00509752	12.6868	13.6888	14.1789	21.8372	22.4903	22.1012	22.5409	20.3646	18.925	15.7749	22.6134
chr20_41418678_41419421	-0.948684	3.07296	1.30117e-05	0.00509752	4.67857	5.44789	5.27177	10.657	6.65198	9.12281	8.49484	6.59268	12.7576	9.59994	10.7514
chr22_34449183_34449632	1.0347	0.821603	1.29154e-05	0.00509752	3.23972	2.38332	2.71772	1.24442	1.25333	0.960152	1.09285	1.15174	1.23304	1.71596	1.62273
chr22_48685927_48686282	1.54138	-0.10691	1.2947e-05	0.00509752	1.56012	1.70883	1.78335	0.392717	0.563402	0.337239	0.945059	0.254394	0.309014	0.985927	0.535176
chr7_155569938_155570088	1.37931	-0.195491	1.31756e-05	0.00514042	1.12809	1.76995	1.55129	0.393113	0.501872	0.452213	0.435887	0.640795	0.61617	0.412707	0.820483
chr1_143254816_143254985	0.898849	1.89654	1.32326e-05	0.00515215	4.76387	6.5726	5.89156	3.24322	2.44771	2.49086	1.96231	2.56016	3.45109	2.96636	4.05506
chr17_8346441_8346772	1.22441	0.233427	1.33299e-05	0.00517867	1.50029	2.1835	2.16814	0.901807	0.997849	0.908507	0.767393	0.703702	0.494038	0.622625	0.805029
chr21_9823438_9824205	0.586293	4.29389	1.33548e-05	0.00517867	25.8875	23.5011	31.5977	14.7624	17.042	17.681	17.989	14.984	14.7335	19.0611	19.0738
chr7_87870917_87871188	1.28208	0.0591041	1.33968e-05	0.00517878	1.4215	2.09307	1.70917	0.491643	0.62736	0.6802	0.883531	0.575528	0.43229	0.972315	0.697905
chr20_28887822_28890308	0.61409	5.63017	1.34091e-05	0.00517878	72.9768	65.5472	67.4783	47.4006	47.0511	44.3129	38.9259	39.9614	44.629	36.9131	39.5139
chr1_119618202_119618689	-0.703579	3.13745	1.35681e-05	0.0052019	4.55419	7.2202	6.89289	8.44929	8.52487	9.63379	9.43128	10.1828	9.12344	10.8351	10.0986
chr4_1260542_1261273	0.982493	1.43988	1.35776e-05	0.0052019	4.72712	4.15988	3.88434	2.34845	2.25245	2.38325	1.58296	1.40632	2.21882	1.62168	2.42626
chr16_977934_978402	0.820012	1.99048	1.35576e-05	0.0052019	7.01288	4.83959	5.81704	2.57846	3.07059	3.23072	3.90352	3.26581	3.3285	3.17659	2.78113
chr18_24408743_24408987	1.56291	-0.418355	1.35569e-05	0.0052019	1.33114	1.3804	1.24527	0.345689	0.315582	0.396321	0.780044	0.190639	0.492904	0.250551	0.543
chr7_74012760_74013490	-0.613941	4.23317	1.36432e-05	0.00521659	10.858	14.66	16.8782	19.2935	21.8011	20.0593	17.9791	19.9805	20.2805	21.6004	21.3215
chrY_10984403_10984613	0.864915	1.67663	1.36892e-05	0.00522377	4.74324	5.12225	4.57939	1.87957	3.0011	3.06472	2.35605	2.68979	1.91202	2.32123	2.7982
chr1_214383820_214384555	0.937072	1.317	1.37991e-05	0.00523632	3.70739	4.29842	3.49661	1.94384	1.81766	2.49927	1.7525	1.72802	1.91094	2.07057	1.37842
chr2_122176664_122176954	1.43278	0.0972809	1.37848e-05	0.00523632	2.34537	1.72176	1.56111	0.595603	0.319427	0.8529	0.432816	0.639985	0.98516	0.51741	0.925429
chr21_9820549_9821140	0.631272	3.69521	1.38041e-05	0.00523632	17.3569	18.7374	18.0559	10.3426	12.0882	10.7093	13.0609	9.34788	9.67874	10.9761	11.7099
chr10_133786414_133787495	0.7392	3.84587	1.38975e-05	0.00526133	20.8385	21.2701	20.9225	10.9877	8.34446	9.34448	10.1367	13.8343	11.5891	14.4547	17.1186
chr1_7875473_7875695	1.44144	-0.169882	1.39693e-05	0.00526769	1.20141	1.31909	2.15633	0.549004	0.56316	0.624786	0.211223	0.447515	0.616169	0.526595	0.706389
chr5_179937869_179938080	1.58812	-0.477167	1.39522e-05	0.00526769	1.11852	1.52717	1.1685	0.294617	0.253749	0.454271	0.270357	0.190745	0.554197	0.713258	0.430322
chr21_43262405_43262887	0.645175	3.2093	1.40185e-05	0.00527585	13.6327	12.9579	12.0959	7.20892	7.20793	8.10448	9.33228	7.8766	6.53518	8.2772	7.94631
chr14_105761784_105762148	0.920804	1.03016	1.40478e-05	0.00527652	3.32369	2.70716	3.25601	1.69824	1.62745	1.53008	1.36767	1.4079	1.54113	1.69944	1.44432
chr16_5652826_5653503	0.850608	1.78214	1.40874e-05	0.00528102	5.33012	5.68582	4.43021	2.68848	2.87979	2.32089	2.96519	2.04692	2.83539	3.359	2.51662
chr2_187001728_187002587	1.01376	1.44443	1.41357e-05	0.00528878	4.58552	4.86795	3.50282	1.88918	1.88122	2.61213	2.81091	1.85608	1.97275	1.73241	1.43026
chr15_25803837_25804514	0.82449	1.51971	1.42285e-05	0.00531314	4.58216	3.92326	4.18954	2.13876	1.94564	1.9243	2.5829	2.11236	2.21927	2.66225	2.47419
chr1_147896995_147897860	-0.729266	3.36467	1.42662e-05	0.00531685	6.60588	6.21704	8.74417	7.8885	10.778	9.74332	11.021	12.6812	12.1431	14.5187	11.4373
chr20_33591823_33592333	-0.837425	2.90793	1.43336e-05	0.0053316	5.32145	4.57321	4.65642	8.30955	8.20754	9.6949	8.6117	6.20896	8.69132	9.13282	6.69319
chr10_48666549_48666937	1.54804	0.0579505	1.43748e-05	0.00533655	1.28643	2.41063	2.0919	0.649438	0.7488	1.08409	0.37766	0.769117	0.616468	0.407411	0.251178
chr13_30296812_30297039	1.37474	-0.171478	1.45154e-05	0.00537357	1.48104	1.62068	1.40099	0.444518	0.317761	0.567049	0.718177	0.318709	0.616215	0.812524	0.535123
chr20_32091718_32092275	-0.952845	1.69662	1.45306e-05	0.00537357	1.99436	1.87624	1.86475	3.48444	2.88718	2.94364	3.23236	3.97117	3.32902	3.82222	4.42144
chr5_5384481_5385040	1.09703	0.730638	1.46591e-05	0.00540646	2.5943	2.14535	3.32315	0.990697	1.06677	1.30496	1.65659	1.21654	1.23276	1.21709	0.733334
chr17_2981003_2981198	1.47143	-0.213988	1.4676e-05	0.00540646	1.55135	1.69664	1.24985	0.290471	0.255613	0.625152	0.832907	0.576502	0.431822	0.5857	0.480358
chr17_76841823_76842358	-0.95744	2.58917	1.47828e-05	0.00542674	3.41331	2.88272	4.63674	4.60741	9.44375	6.51639	5.53053	5.89007	6.4727	8.35446	6.5472
chr19_17973961_17974304	1.33454	0.514068	1.47877e-05	0.00542674	3.36737	2.44702	1.57101	0.998991	0.816502	1.13605	0.819827	0.510046	1.23197	0.894782	1.02248
chr1_51284190_51285034	-0.653704	3.68153	1.5425e-05	0.0054393	8.46319	9.92886	9.60992	12.8776	14.0966	15.0189	11.011	14.1529	14.0545	16.5756	13.2569
chr1_121414837_121415330	-0.738439	3.18389	1.48794e-05	0.0054393	6.00751	7.06492	5.66722	10.1007	10.2111	11.2806	9.98063	9.28482	8.56923	9.27068	10.0407
chr2_3951114_3951930	0.918392	1.5144	1.51481e-05	0.0054393	3.36155	4.9482	4.95568	1.58017	2.06877	2.43899	1.52536	2.94803	1.97306	2.66537	2.47631
chr4_173293647_173294011	1.21167	0.402637	1.52165e-05	0.0054393	2.78502	1.58251	2.17412	0.742328	0.631044	0.677529	0.933342	1.08938	1.10893	1.12416	0.855881
chr5_30069855_30070253	1.12237	0.523717	1.54392e-05	0.0054393	2.08269	2.129	2.78357	0.841779	0.69427	0.962995	1.38058	1.21748	0.801972	1.39875	0.739196
chr6_33403953_33404264	1.03619	0.694247	1.51987e-05	0.0054393	2.58916	2.75786	2.2569	1.14535	1.06659	1.24776	1.31972	1.08792	0.925332	1.04955	1.46032
chr6_81214880_81215578	1.01329	1.15124	1.50485e-05	0.0054393	3.33845	3.58185	3.64427	1.13261	1.56716	0.957493	2.26096	2.0505	1.66436	1.52728	2.05307
chr6_157869305_157870916	0.66682	2.77747	1.50026e-05	0.0054393	10.2199	8.3387	10.3813	4.76613	6.57293	6.12187	5.31577	5.69901	5.42494	6.8602	5.2526
chr7_150942046_150942550	-0.73496	3.62484	1.52367e-05	0.0054393	8.96097	7.8392	8.83508	12.3797	10.1597	12.2943	13.1591	17.23	16.7035	13.096	12.9892
chr8_70577234_70578078	0.937203	1.70626	1.52379e-05	0.0054393	6.26539	5.13148	3.66314	2.03187	3.06305	2.03683	2.74576	2.56129	2.46584	2.81671	2.35642
chr8_85773550_85774509	0.701503	4.39548	1.54742e-05	0.0054393	34.0197	27.8125	28.7499	19.9554	17.6063	18.7582	17.6015	14.0224	20.8956	16.4343	15.0189
chr8_87778259_87778955	1.13689	0.98187	1.49487e-05	0.0054393	2.18295	2.71385	5.08515	0.984826	1.74835	1.13081	1.53851	1.79445	1.17183	1.26083	1.61728
chr10_10271781_10272232	1.04934	0.872404	1.54445e-05	0.0054393	2.95975	2.46604	3.32843	1.44866	1.19231	0.845391	1.54024	1.47316	1.60203	0.930302	1.56467
chr10_57016809_57017142	1.11022	0.522556	1.49041e-05	0.0054393	2.79093	2.05124	2.02454	0.893211	0.940791	0.733686	0.87439	1.02436	1.29367	1.17219	1.13144
chr10_100248277_100249087	0.942195	2.21273	1.50347e-05	0.0054393	4.42345	7.88839	9.89636	2.82523	2.6392	3.85527	3.39791	4.9341	3.26758	5.07844	2.88281
chr10_116118805_116119274	-0.964719	3.27508	1.5475e-05	0.0054393	4.33091	6.41926	6.96533	9.14206	6.34318	11.3915	10.0311	14.6692	14.7918	10.6563	9.8698
chr11_46414326_46415173	-0.745442	3.17036	1.50358e-05	0.0054393	6.80253	4.68685	7.04596	9.75044	8.77552	10.7694	9.92594	11.0801	9.49323	8.19702	10.2584
chr16_1509541_1510448	-0.758592	4.44571	1.53809e-05	0.0054393	15.2703	15.7994	13.7241	25.4686	24.3101	25.5012	26.5453	17.0955	24.6569	22.112	25.0802
chr16_69034026_69034342	1.33146	0.112915	1.54615e-05	0.0054393	2.27225	1.79545	1.40843	0.387967	0.627695	0.56509	0.713562	0.768621	1.0467	0.799223	0.640496
chr17_13477482_13477758	1.42854	-0.265526	1.50758e-05	0.0054393	1.12576	1.61469	1.54978	0.394521	0.684681	0.280414	0.54996	0.447728	0.308885	0.70214	0.59486
chr17_77734483_77736156	-0.671631	4.8878	1.529e-05	0.0054393	19.0013	21.1935	24.3969	29.7822	33.0193	31.7318	33.1203	24.7172	40.066	33.7526	31.5172
chr21_9031710_9032132	0.83887	2.16993	1.51815e-05	0.0054393	6.8165	5.89089	7.66628	4.14165	4.62608	3.57025	3.3425	2.94382	2.52885	3.32825	3.97994
chr5_53836988_53837363	1.32282	0.378014	1.55705e-05	0.00544534	1.86686	2.43289	2.47868	0.589146	0.445354	0.735373	0.765715	1.60506	0.555676	1.29873	0.858037
chr10_112803750_112804475	-0.77298	3.53643	1.56059e-05	0.00544534	6.69088	7.26693	9.82658	9.18235	11.3448	10.3084	14.7043	12.6797	16.2102	14.6053	13.0489
chr18_77399840_77400710	0.886332	1.86772	1.55782e-05	0.00544534	5.48492	6.01536	5.20047	3.0919	2.81937	3.51847	3.51941	2.49607	2.40486	2.85832	1.96374
chr21_9092180_9092438	0.931398	1.47559	1.5541e-05	0.00544534	5.15896	3.68958	3.96102	2.29504	2.19171	2.72551	1.91606	1.72729	1.97293	2.06002	2.03561
chr3_48642757_48642907	1.52925	-0.142243	1.57238e-05	0.0054468	2.11887	1.17076	1.55523	0.915071	0.317535	0.624822	0.492384	0.318776	0.431886	0.641308	0.422737
chr9_111386908_111387984	0.761997	1.98947	1.57152e-05	0.0054468	5.41683	5.23145	6.73444	3.03374	3.62937	2.83121	3.40258	2.94464	2.52844	4.16191	3.16468
chr11_36958442_36958849	1.41402	0.115031	1.57119e-05	0.0054468	1.49902	2.78993	1.40958	0.959007	0.565973	0.795149	0.60124	0.639903	0.616665	0.516497	0.64128
chr19_15723145_15723522	1.13395	0.545977	1.56843e-05	0.0054468	2.22674	2.0543	2.86061	0.738475	0.817775	1.30713	0.986435	0.574044	1.10935	1.45432	1.1309
chr7_86202348_86202753	1.14926	0.290006	1.58875e-05	0.00549358	1.78478	2.10892	2.01743	1.0551	0.87619	0.678158	0.822299	0.896551	0.49416	1.07203	0.746149
chr22_12174604_12175187	0.587272	5.1197	1.5917e-05	0.00549386	49.465	48.982	44.1667	28.4917	29.8251	29.919	32.9601	25.4225	33.6561	28.9645	30.447
chr3_20602845_20603062	1.42919	-0.265591	1.60344e-05	0.0055014	1.68654	1.23574	1.32342	0.49856	0.439796	0.510249	0.663255	0.512156	0.308885	0.702148	0.311681
chr10_102632459_102633189	-0.653085	4.2409	1.60537e-05	0.0055014	14.0096	12.7297	14.6428	19.9417	22.1767	22.5558	19.408	17.4172	22.6222	20.9042	18.5682
chr11_62539167_62539643	-0.731342	3.1882	1.59915e-05	0.0055014	5.06479	6.90812	7.04761	7.99573	8.65105	10.8828	8.65762	9.73357	10.3557	10.7756	12.3184
chr12_76007274_76007778	1.01912	1.0073	1.60024e-05	0.0055014	2.75442	3.17714	3.63802	1.08527	1.3796	2.33295	1.31298	1.60109	1.29499	1.31273	1.50245
chrX_9409561_9409862	1.16733	0.45105	1.61188e-05	0.00551384	2.57523	2.35533	1.71931	0.689367	0.878083	1.0786	0.595449	1.28227	1.04764	0.951046	1.02238
chr16_2586240_2586780	0.831619	1.46079	1.61653e-05	0.00551987	3.78593	3.7603	4.72138	2.24308	1.88268	1.98212	1.80412	2.43399	2.64967	2.39021	1.92402
chr2_79313665_79314084	1.09904	0.431699	1.63716e-05	0.00556059	2.35853	1.81182	2.2488	0.895403	0.75503	0.734323	1.10083	1.08908	1.10911	1.12028	0.741532
chr4_62291484_62291726	1.43596	0.137028	1.63223e-05	0.00556059	1.85492	2.48958	1.48639	0.336835	0.872898	0.852561	0.544771	0.639866	0.555237	1.20111	0.472088
chr5_104025041_104025439	1.516	0.0337006	1.63442e-05	0.00556059	1.92106	1.64318	2.01477	0.59762	0.74871	0.796181	0.602986	0.06168	0.800717	0.863487	0.362882
chr1_22461603_22462056	1.02078	0.733402	1.64915e-05	0.0055914	2.30641	2.14197	3.39709	1.19548	1.12885	1.24729	1.20652	1.53813	1.17136	0.935723	1.23426
chr20_30816107_30816722	0.705631	2.9549	1.65967e-05	0.00561713	10.0222	12.6838	10.6224	5.4131	5.58077	5.77775	6.25002	6.27521	8.68946	6.14185	7.476
chr6_17417819_17419149	-0.618322	4.71356	1.66906e-05	0.00563893	18.4725	21.5756	18.5247	28.8955	29.2594	30.4312	28.6781	24.5902	28.1092	28.5988	27.8122
chr3_75698417_75699015	0.995894	1.44217	1.67892e-05	0.005654	3.79237	5.02284	4.11406	2.29746	1.69563	2.09742	1.91744	1.21365	2.95687	2.00841	2.03829
chr7_786440_786932	-0.906605	2.03937	1.67942e-05	0.005654	2.87221	2.60235	2.0283	4.17684	4.32382	3.73668	3.61109	5.83017	4.3768	5.31984	4.50892
chr7_74418263_74419191	0.897766	1.68186	1.68802e-05	0.00567243	3.95073	5.36125	5.49834	2.4899	2.93902	3.12197	2.69034	2.11169	1.72737	2.59696	2.1363
chr17_2174894_2175196	-0.818303	2.21325	1.69081e-05	0.00567243	3.39134	2.8587	2.72141	4.16987	4.82527	4.87299	4.71343	5.50794	4.68527	6.50054	4.9365
chr1_117017193_117017450	1.5668	-0.208428	1.71224e-05	0.00567716	1.13178	2.38115	1.17543	0.602863	0.562362	0.682989	0.493361	0.318939	0.370341	0.415271	0.481102
chr2_25314504_25315621	-0.650854	4.05732	1.7189e-05	0.00567716	10.693	10.0583	16.0172	14.3585	16.5446	17.1684	17.7103	22.0326	18.6159	18.3563	20.0388
chr3_48535777_48536286	1.04408	1.17016	1.70322e-05	0.00567716	3.69998	3.9758	3.1117	1.8486	1.87601	1.64347	2.09274	1.98615	0.926225	1.52688	1.27424
chr8_141753433_141753946	1.20105	1.03866	1.70976e-05	0.00567716	4.4112	2.17309	3.87254	2.01076	1.74894	1.35945	1.25789	0.829799	1.47936	1.14795	1.50423
chr9_127258715_127259453	-0.831163	3.13398	1.70564e-05	0.00567716	5.63322	6.02037	5.50854	11.1558	10.3973	10.5994	6.73	11.5291	9.43153	9.00474	8.14542
chr9_135533051_135533359	1.29493	0.22979	1.70759e-05	0.00567716	1.43104	2.18668	2.39638	0.488748	0.997404	0.73643	0.374771	0.961399	0.92415	0.680306	0.975641
chr11_71357993_71358406	1.05883	0.407548	1.71546e-05	0.00567716	1.93077	2.19196	2.09558	0.844022	0.939568	0.734392	0.988456	0.831648	1.10908	0.951171	1.07877
chr17_6908698_6909481	0.887488	1.50025	1.71873e-05	0.00567716	3.86404	4.55243	4.49588	2.08938	1.88299	2.6105	2.41681	1.59864	2.34217	2.83176	1.70238
chr21_10270107_10270507	0.77159	4.78177	1.71087e-05	0.00567716	44.8547	42.0527	34.8767	29.2682	25.9959	17.4467	21.8765	19.5308	25.6425	19.7169	20.5553
chr8_85769410_85769921	0.659499	3.21906	1.72739e-05	0.0056954	15.0997	11.2752	12.7901	8.11249	8.0186	7.87697	8.55917	6.91467	7.64391	7.62983	7.78299
chr21_9193686_9194006	0.938311	1.47	1.73435e-05	0.00570852	4.36791	4.08191	4.41943	2.80629	1.88216	1.63976	2.08351	2.81984	2.15746	1.95007	1.5387
chr9_108528444_108528861	1.27083	0.422873	1.74579e-05	0.00571645	2.71887	2.04992	2.02405	0.897368	0.877227	1.25166	1.10237	0.510214	1.04748	0.504751	0.856009
chr13_25069209_25069658	1.06807	0.563951	1.74011e-05	0.00571645	2.08345	2.82226	2.10112	0.943275	1.06466	1.30666	0.985658	0.895459	1.10945	1.11276	0.961075
chr14_105709480_105709809	1.13568	1.00538	1.74322e-05	0.00571645	2.04029	3.80605	4.24993	0.88203	1.6872	1.70317	1.48191	0.958338	1.66379	1.81844	1.22585
chr16_33570548_33570883	1.39159	0.667504	1.74969e-05	0.00571645	4.02493	2.54169	1.88078	1.61604	1.06432	0.962672	0.426415	0.895544	0.924994	1.3399	0.961876
chrX_40871416_40871790	-1.16194	1.16025	1.75168e-05	0.00571645	1.25071	1.14066	1.01416	2.03356	2.13313	1.86616	2.19026	2.3046	3.20392	3.09679	2.57976
chr8_27676124_27676510	-1.00614	2.24906	1.76069e-05	0.00573609	2.81133	3.23309	2.18434	3.81484	5.20022	3.90451	4.65612	7.04748	7.1484	4.97414	5.47844
chr2_179400639_179400963	1.4138	-0.0589928	1.7685e-05	0.00575173	1.1356	2.39029	1.48048	0.546589	0.380024	0.4515	0.43447	0.769301	0.739215	0.636303	0.759599
chr1_27923092_27923499	1.42993	0.386387	1.77561e-05	0.00575533	1.87059	3.51273	1.64512	0.79631	0.630056	1.02276	0.991507	1.02539	0.248076	0.845599	1.02836
chr1_161439767_161440972	-0.727982	3.3869	1.77359e-05	0.00575533	8.78805	6.69678	6.13621	11.492	11.5902	10.5381	10.7998	11.7835	9.80214	11.8309	13.1692
chr21_9344595_9345283	0.683373	3.05685	1.78353e-05	0.00577124	13.1046	11.4166	10.7805	6.4636	6.64274	6.9134	6.85389	5.69729	7.45838	6.83503	8.72006
chr7_102577001_102578190	0.735881	3.08449	1.80223e-05	0.00580233	12.4531	14.3095	10.0129	7.92101	7.01686	5.15061	7.57161	6.27442	7.21206	7.80638	6.92354
chr10_27822410_27822645	1.24965	0.347531	1.79761e-05	0.00580233	1.7206	2.04236	2.70311	0.48635	0.691929	0.448846	0.934588	0.832104	0.862996	1.29883	1.25342
chr14_91367407_91367632	1.25782	0.139999	1.80127e-05	0.00580233	1.84919	1.56497	2.08966	0.748754	0.258309	0.85194	0.881942	0.575277	0.739698	0.853695	0.808315
chr20_36795886_36796468	-0.74486	2.65806	1.80744e-05	0.00580935	4.08026	4.55265	4.26676	5.25905	7.01584	6.34519	7.51784	7.10846	7.643	6.35151	7.3613
chr2_11315_11968	0.750066	1.89971	1.81857e-05	0.00583531	4.90161	5.85103	5.42809	3.29127	2.69697	2.43313	2.68281	3.4589	2.95901	3.67559	3.0043
chr1_151801767_151802098	1.11281	0.548282	1.86874e-05	0.00589101	2.3681	2.28497	2.40514	1.30563	0.879515	1.42185	0.873976	0.766916	0.802026	1.22731	0.850158
chr2_24104081_24104603	0.992713	1.06423	1.85953e-05	0.00589101	3.2587	3.64813	2.87799	1.28805	1.62757	1.98808	1.19991	1.79369	1.66413	1.14288	1.72246
chr2_137521681_137522204	1.09918	0.732445	1.86678e-05	0.00589101	2.8082	2.30094	2.94364	1.19641	1.49784	0.961107	1.26327	0.766328	0.802373	1.27316	1.62816
chr3_75749483_75750413	0.619846	4.17975	1.84372e-05	0.00589101	25.9502	25.9125	23.4063	16.7188	18.2876	15.2995	15.188	14.4722	14.0552	14.5779	14.8682
chr6_152464724_152465127	1.51674	-0.376574	1.84931e-05	0.00589101	1.19229	1.38208	1.47209	0.65835	0.499824	0.396008	0.551865	0.512537	0.124262	0.305721	0.427633
chr9_116219585_116220223	-0.672711	3.82792	1.86975e-05	0.00589101	10.8863	8.1879	11.6162	12.3704	14.4758	16.1512	17.8299	17.9332	14.1168	16.0775	14.4905
chr11_69510860_69511197	1.33168	0.127127	1.8455e-05	0.00589101	2.06232	1.79671	1.71212	0.645936	0.443314	0.564984	1.05226	0.704161	0.309373	0.855536	0.97968
chr12_132950850_132951707	0.800535	2.16966	1.86353e-05	0.00589101	6.45134	7.79012	5.67078	2.72373	3.1365	2.88611	4.45226	4.22769	3.9447	3.49101	4.1438
chr15_20306600_20307284	0.685191	2.62506	1.84961e-05	0.00589101	7.57881	7.84276	10.9876	3.81589	5.01281	5.44169	6.15137	5.25102	5.23957	5.41048	4.82523
chr19_16262474_16263348	-0.677672	3.50353	1.85813e-05	0.00589101	7.86038	7.1926	9.36864	8.6341	11.3435	12.5807	12.999	13.3211	13.8072	13.9131	11.9699
chr20_61299_63073	0.605682	4.76013	1.85644e-05	0.00589101	38.4138	37.4132	36.3395	24.5231	23.4332	25.7291	24.7333	19.0179	23.5475	21.9555	22.4943
chr3_4644017_4644380	1.21557	0.419447	1.87794e-05	0.00590708	2.008	2.35467	2.32648	1.20758	0.877459	1.02167	0.933075	0.510167	1.10897	0.504154	0.967886
chr8_144380649_144381006	1.17282	1.32669	1.89376e-05	0.00593413	4.51077	5.80199	2.27669	1.43568	1.569	2.32882	2.0338	1.53558	1.48014	2.41028	1.492
chr11_18775681_18776034	-1.28304	1.12758	1.89583e-05	0.00593413	1.17435	0.831419	1.08623	1.32334	3.24694	2.2089	2.41347	2.88296	2.34256	2.76679	2.02854
chr21_9083130_9083935	0.639833	2.89886	1.89021e-05	0.00593413	9.79314	10.8299	10.5407	6.92383	7.01261	5.83514	5.09092	6.21129	6.04128	6.73936	6.44327
chr3_133868838_133869425	-0.964007	2.23415	1.90794e-05	0.00593692	2.67029	3.00349	2.71785	3.26202	5.94625	4.9292	5.26537	4.80183	6.77887	6.22414	4.27929
chr12_422495_422892	1.32142	0.599106	1.9074e-05	0.00593692	2.66463	2.99531	2.25875	1.25489	0.447112	1.42221	0.426818	1.08874	0.924914	1.00322	1.41321
chr13_26838016_26838312	1.23276	0.122209	1.90912e-05	0.00593692	1.70614	1.94452	1.71038	0.645259	0.689615	0.909515	0.37561	0.639673	0.678241	0.740249	1.03529
chr14_104573763_104574524	-0.599662	4.58742	1.90138e-05	0.00593692	17.8717	16.4018	20.1386	23.3664	27.3785	24.1941	28.7936	24.5911	26.2598	23.5432	29.062
chr22_11211200_11211992	0.796523	3.69054	1.91874e-05	0.00595717	21.853	17.4624	18.4467	14.5064	9.77677	6.62101	10.5284	10.0535	9.37045	11.7882	11.2811
chr8_58858238_58858893	-0.779217	4.47361	1.92758e-05	0.00597493	14.4644	19.0139	11.4885	23.3709	26.4376	26.0679	28.0829	22.6055	20.0968	23.1766	25.671
chr9_90659567_90660188	0.790454	2.29447	1.94776e-05	0.006018	5.37057	9.15575	7.28763	3.4265	4.56807	4.08099	3.67115	3.13564	4.253	4.13588	4.35508
chr21_7955864_7958015	0.606456	5.41985	1.9465e-05	0.006018	63.9231	59.7466	53.2319	38.4942	40.8477	36.4918	38.9892	32.5958	37.9717	34.9069	33.1204
chr5_132050102_132050647	0.986003	1.11626	1.95817e-05	0.00603072	2.83267	3.88731	3.48974	1.38875	0.886488	1.35778	1.98165	1.98633	1.72579	2.03024	1.60866
chr12_53105866_53106078	1.36654	0.0177651	1.95577e-05	0.00603072	1.13815	2.24479	1.86038	0.544806	0.749233	0.738271	0.602346	0.382639	0.862223	0.68975	0.474182
chr15_30770761_30771163	1.19813	0.496596	1.96357e-05	0.00603764	2.22566	1.97576	2.85994	0.894733	0.693685	0.562316	1.1003	0.638544	1.47783	1.17547	1.13373
chr14_50821853_50822303	1.05666	0.86446	1.97159e-05	0.00605259	3.17349	3.00914	2.49132	0.935648	0.883462	1.01708	1.37225	1.66622	1.29461	2.05122	1.39732
chr15_85256020_85256935	-0.712467	4.82035	1.99801e-05	0.0061239	19.6528	23.7567	16.1335	30.035	30.9526	30.7689	31.4749	25.9348	35.8133	28.5875	33.4075
chrY_11018145_11018343	0.801918	1.97079	2.00312e-05	0.00612975	5.12758	6.73267	5.5092	2.98444	4.06252	2.77462	3.40364	2.688	2.77454	3.17756	3.16647
chr21_6363023_6363884	0.895079	3.61003	2.0112e-05	0.00614466	22.2175	21.4079	12.7344	12.4595	9.21194	10.713	8.71374	9.15679	11.4644	7.28515	7.92832
chr4_184061670_184061988	1.30777	0.378633	2.02207e-05	0.00616802	1.51041	3.12136	2.09913	1.05425	0.38361	0.964926	0.597094	0.96083	0.740105	1.12734	0.970442
chr6_26493100_26493656	-0.838789	2.66148	2.02791e-05	0.00617599	3.13809	4.54346	4.64527	5.45919	6.39321	6.97045	6.30198	10.2514	6.96563	7.53798	5.72835
chrY_10925259_10925782	0.756152	3.01209	2.04056e-05	0.00620466	12.0071	13.2584	10.0104	6.51744	6.95238	5.43595	7.96165	6.33908	8.3202	5.59891	5.67717
chr10_118924497_118924900	1.23877	0.437553	2.0451e-05	0.00620861	2.22296	2.28078	2.32761	1.00008	1.2462	1.25135	1.04548	0.574443	0.432812	0.840154	0.79899
chr13_98124243_98124515	1.42648	0.196502	2.06772e-05	0.00626735	1.43274	3.10514	1.56384	0.800875	0.628176	0.622179	1.10819	0.510944	0.67824	0.797132	0.526723
chr9_129884419_129884719	-0.91687	2.58774	2.07759e-05	0.00628733	4.06147	3.51158	3.49462	8.83205	7.20152	6.28903	6.46973	6.53151	4.99453	5.545	6.711
chr2_132462132_132462514	-1.52949	0.79811	2.08279e-05	0.00628949	0.667723	0.431077	0.998519	1.4841	2.25041	2.15589	1.30634	2.56367	2.64899	1.62693	1.26772
chr2_137150728_137151117	1.53892	-0.00704334	2.08487e-05	0.00628949	1.35384	1.33379	2.84423	0.807149	0.318397	0.911787	0.378276	0.318519	0.493504	0.750958	0.646115
chr9_137079444_137079612	1.18473	0.363608	2.08816e-05	0.00628949	2.49809	2.27091	1.48908	0.846269	0.692365	0.792439	0.821308	1.08949	1.10886	0.785996	0.856766
chr21_8453714_8454403	0.644776	6.56686	2.10043e-05	0.00631652	159.524	127.174	110.559	80.7032	81.4556	90.893	86.6381	71.8544	79.5192	75.0309	78.3445
chr3_48620829_48621190	1.02761	0.755476	2.10806e-05	0.00631962	2.80694	2.9182	2.18265	1.09208	1.19076	1.01794	1.37442	1.15199	1.4173	1.60763	0.954387
chr22_11324579_11325072	0.91302	1.46525	2.10679e-05	0.00631962	4.86935	4.15819	3.57798	2.44836	2.56269	2.09672	2.13915	1.79155	1.9114	2.06023	1.86985
chr5_152164919_152165271	1.07805	0.779801	2.12592e-05	0.00635327	2.24048	2.61422	3.4769	1.09194	0.820631	1.18974	1.2621	0.830441	1.7861	1.55102	1.28927
chr15_98001278_98001928	0.951383	1.53942	2.12505e-05	0.00635327	4.0866	5.11104	4.42284	2.24172	1.75937	2.09596	1.97045	3.01222	1.17312	2.94127	2.58638
chr18_36630966_36631288	-0.88757	2.51171	2.12952e-05	0.00635414	3.41176	3.58406	3.72135	5.26414	5.89125	7.65598	5.31218	5.05682	7.08814	5.44273	8.18803
chr10_1505025_1505295	1.27776	-0.0370182	2.1376e-05	0.00636832	1.20422	2.08306	1.55478	0.649015	0.503617	0.565926	0.772056	0.575794	0.616501	0.633477	0.643973
chr17_3985244_3985621	1.0731	0.556908	2.14108e-05	0.00636878	1.94088	2.59133	2.48049	0.995041	1.18758	1.19197	1.21058	0.638237	1.10943	1.11322	0.849445
chr1_244054662_244055103	1.20317	1.00273	2.15933e-05	0.0064131	3.33488	3.96575	2.87993	1.44627	0.636703	1.24529	1.70674	2.11618	1.41779	1.93258	0.727427
chr17_26807490_26807831	0.942465	2.34768	2.18174e-05	0.00646963	9.82338	7.90725	6.06455	4.89374	4.75424	4.76504	3.56042	3.07149	2.96018	3.21018	4.0813
chr4_69057824_69058306	0.94724	0.999908	2.19167e-05	0.00648904	2.67923	2.70554	3.86382	1.23821	1.68844	1.24437	1.20078	1.6653	1.90993	1.47873	1.61308
chr9_41295564_41296200	0.938965	1.52198	2.20395e-05	0.00651533	4.37264	4.55865	4.42171	1.12327	2.25443	2.039	2.30521	2.3696	3.08032	1.94699	2.53173
chr10_103654890_103655312	-1.00274	2.49116	2.20792e-05	0.00651701	2.47085	3.10438	4.40127	4.00779	6.63857	7.03011	7.46777	8.32837	5.24062	7.06532	4.32177
chr2_91981192_91981905	0.834333	1.88879	2.22321e-05	0.00652311	4.97733	5.9351	5.73617	2.27817	2.75819	2.94705	4.07455	2.81693	3.0204	3.45936	2.12687
chr3_125042513_125043431	-0.688928	3.45701	2.2224e-05	0.00652311	6.83574	8.85571	7.75332	10.7876	11.2798	12.4112	13.4967	9.86001	11.3426	13.0055	12.8393
chr13_25910284_25910587	1.55281	-0.0473714	2.22361e-05	0.00652311	1.28114	2.39898	1.6342	0.599498	0.379681	0.912158	0.322537	0.89839	0.370545	0.810215	0.252826
chr14_19664425_19664792	1.2074	1.01787	2.22339e-05	0.00652311	4.48077	3.03314	2.72787	0.831367	1.5636	1.98997	1.0347	1.47277	2.09406	1.0379	1.28217
chr11_10968246_10968543	1.36752	-0.216298	2.25424e-05	0.00660285	1.47793	1.23707	1.62581	0.601446	0.378967	0.337442	0.54902	0.511967	0.86174	0.470076	0.479514
chr2_11636751_11637152	1.00715	1.0917	2.26589e-05	0.00661675	3.90541	2.87348	3.26054	1.08301	1.25736	1.98777	2.0946	1.47206	1.2952	1.58617	1.83292
chr3_195481212_195481721	1.25601	0.722511	2.26511e-05	0.00661675	2.17144	2.07384	4.38977	1.45673	0.63394	1.07635	1.09636	0.959489	0.740746	1.22093	1.68802
chr5_3138571_3139011	1.14132	0.56402	2.27313e-05	0.0066177	2.93763	2.05615	2.1784	0.635494	0.817948	1.02005	1.04233	0.959898	1.41665	0.945341	1.41166
chr8_85651068_85651575	0.755809	2.83815	2.27257e-05	0.0066177	11.3288	11.2312	8.61736	5.4695	5.51534	6.57663	5.3149	4.86491	7.21084	4.90864	6.88639
chr10_4704061_4704486	-0.886966	3.07436	2.27962e-05	0.00662655	3.30589	5.69093	7.18685	7.84928	11.0195	8.4979	11.8593	8.06725	9.5545	9.70826	7.7687
chr8_144735668_144735931	1.2489	0.328498	2.29934e-05	0.00667102	2.00304	1.5786	2.77789	0.744348	0.506904	1.25259	0.934942	0.832172	0.555644	1.12898	0.690007
chr10_124907090_124907448	1.1045	0.86837	2.30189e-05	0.00667102	3.3898	2.46843	3.02532	1.08982	1.13025	0.731243	1.65311	1.85936	1.78635	1.09843	1.11885
chr2_240625631_240626458	0.765083	2.36723	2.31313e-05	0.00669347	7.48622	6.78269	8.44181	3.67574	2.45593	4.30757	4.88823	4.54713	3.69925	5.11034	4.95258
chr5_7933438_7933707	1.43832	-0.228221	2.32051e-05	0.00669737	1.12787	1.54258	1.77735	0.445923	0.317198	0.798026	0.323837	0.318877	0.554668	0.758457	0.537141
chr6_152098906_152100280	-0.660479	4.86613	2.33954e-05	0.00669737	16.2022	24.9016	22.9299	24.6987	34.833	28.0458	34.6595	30.291	30.2669	38.6603	33.1353
chr7_1716680_1716880	-1.24141	1.12819	2.33392e-05	0.00669737	0.897688	1.13439	1.16224	1.62779	1.88487	2.78018	2.97099	2.56171	2.0349	1.99551	3.18971
chr7_66231097_66231736	1.08647	1.05806	2.33599e-05	0.00669737	3.97792	2.87447	3.26096	2.00787	1.31822	0.958421	1.53624	2.24423	1.54103	1.36711	1.05676
chr7_142471650_142471955	1.17923	0.878062	2.33186e-05	0.00669737	2.75155	4.17968	2.26513	0.987689	0.759459	1.18915	1.37297	1.73074	1.17156	1.15506	1.95922
chr8_4881927_4882265	1.58859	-0.32026	2.32917e-05	0.00669737	1.19708	1.38903	1.7765	0.657849	0.438805	0.453424	0.212898	0.254826	0.861341	0.248636	0.427135
chr21_35911498_35912533	-0.591157	3.82062	2.34245e-05	0.00669737	9.06511	9.63496	13.4654	13.321	15.475	15.0163	14.5838	16.7156	15.7187	15.9191	14.7081
chr22_11702697_11703247	0.652309	3.83692	2.32681e-05	0.00669737	17.1521	16.5015	27.3995	10.6362	12.2796	12.5811	12.6143	10.8854	13.8071	10.8575	12.9999
chr19_51628127_51628886	0.827107	1.82198	2.35595e-05	0.00672595	4.31991	6.16132	5.35003	2.48335	3.43855	3.40469	2.79683	2.68885	2.34325	2.42105	2.78961
chr18_79038579_79040170	0.678182	2.9736	2.36086e-05	0.00672992	11.3389	11.4843	10.4686	7.02096	6.01759	7.99579	7.07782	6.27501	5.91835	5.76157	6.27617
chr1_62753291_62753835	0.996171	0.979859	2.38401e-05	0.00678583	2.60855	3.63829	3.02741	1.54704	1.37932	1.13031	1.03389	1.6655	1.11045	2.04058	1.78231
chr7_117470750_117471146	-1.39386	1.47587	2.39034e-05	0.00679374	1.46622	1.29937	0.941387	1.31551	3.07004	2.48967	4.12696	3.00911	4.43607	2.95937	3.60737
chr1_3187444_3188515	-0.819766	3.31424	2.40337e-05	0.0068005	5.35957	6.67797	7.74028	7.98991	11.7134	12.3001	13.5574	13.5791	9.49388	10.3865	8.56938
chr7_1087940_1088450	-0.722743	3.65134	2.40202e-05	0.0068005	9.4022	7.60428	9.29797	14.3793	15.2829	13.7133	14.4244	12.038	13.007	11.1122	15.0971
chr13_112134237_112134491	1.10837	0.377724	2.3975e-05	0.0068005	2.28396	1.65379	2.24693	0.896877	0.87746	1.02167	0.708276	0.960548	1.10897	0.953456	0.687157
chr9_25950616_25950896	1.11394	0.200215	2.41665e-05	0.00681794	1.91858	1.64038	1.86223	0.8497	0.690921	0.73611	0.654713	1.09007	0.678456	0.905288	0.692118
chr9_40978198_40978536	1.2172	0.902751	2.41568e-05	0.00681794	3.39849	3.87623	2.19008	1.14139	0.821374	1.53287	1.3728	1.08739	2.03217	0.82071	1.51026
chr2_69123059_69123694	-0.673688	3.86529	2.42108e-05	0.0068204	9.20955	10.592	11.7721	15.4672	18.1636	18.3644	15.6271	13.9593	13.9321	16.1274	14.4341
chr1_90459491_90459775	1.40186	-0.0441503	2.44848e-05	0.00688745	1.34832	1.7086	2.00983	0.650247	0.62583	0.336671	1.05631	0.769244	0.309145	0.521762	0.47591
chr7_46961013_46961351	0.97589	0.988031	2.47601e-05	0.00695468	2.82278	3.09483	3.33169	1.64919	1.74969	1.24459	1.48089	0.89393	1.72541	1.42428	1.55832
chr8_1831101_1831738	0.744016	1.85206	2.49801e-05	0.00698763	4.39075	5.45021	5.80823	2.7348	2.44793	3.06123	2.35065	3.58768	2.77423	3.4597	3.06178
chr15_76375883_76376469	-0.824319	2.5352	2.49624e-05	0.00698763	2.26557	4.37262	4.79202	5.51497	6.32761	7.02979	5.42227	7.23762	5.36385	7.06374	6.60651
chr22_49833678_49833939	1.39209	-0.174778	2.49868e-05	0.00698763	1.12944	2.07449	1.32553	0.652929	0.502016	0.624665	0.548587	0.640746	0.431917	0.469014	0.422258
chr1_229070124_229070604	-0.702835	2.99532	2.50341e-05	0.00698787	4.47118	5.62111	6.80851	8.65726	8.83301	8.21565	8.00249	7.74739	9.98513	8.69571	8.64322
chr7_47946324_47946706	1.02346	1.02019	2.50607e-05	0.00698787	2.97044	3.48978	3.18189	1.23845	1.13271	1.47337	2.04082	1.27952	1.66397	2.15047	0.946336
chr16_30063795_30064458	-0.615022	4.27445	2.52253e-05	0.00702355	15.8503	12.8988	14.4151	20.1898	17.8005	20.2287	18.2526	24.0812	19.8493	22.2908	24.7726
chr9_4713823_4714288	0.611547	2.66946	2.55794e-05	0.00711182	8.0893	9.11794	8.9902	4.82029	5.13897	5.2128	5.65057	5.89213	6.04033	5.29619	5.14859
chr1_178520917_178521125	1.44379	-0.1649	2.563e-05	0.00711555	1.13112	1.69979	1.85513	0.136153	0.68565	0.797551	0.605311	0.511916	0.493333	0.526467	0.535715
chr10_127424494_127424731	1.30903	-0.099589	2.579e-05	0.00712899	1.62386	1.39586	1.62879	0.650624	0.502957	0.508944	0.266086	0.898222	0.493509	0.808209	0.589347
chr12_9050557_9051109	0.990614	0.849036	2.57869e-05	0.00712899	3.02636	2.61617	2.71777	0.833133	1.13059	1.58978	1.65247	1.40883	1.29463	1.26466	1.45285
chr14_56295798_56295948	1.4915	-0.337544	2.57186e-05	0.00712899	1.12355	1.68628	1.32215	0.292219	0.316332	0.568424	0.325074	0.254774	0.431649	0.705988	0.768979
chr5_43461876_43462080	1.63175	-0.497552	2.59794e-05	0.00717099	1.39794	1.22551	1.16844	0.451796	0.253513	0.51215	0.781741	0.255167	0.2471	0.309934	0.204432
chr7_75695994_75696187	1.47154	-0.453543	2.6024e-05	0.00717296	1.32654	1.14797	1.24305	0.659611	0.254153	0.396317	0.326145	0.512689	0.554299	0.307215	0.315402
chr2_10433093_10434009	0.775619	2.54594	2.60871e-05	0.00718003	8.08725	7.20212	10.6791	4.8794	5.13433	3.73555	4.21762	5.31601	4.00769	7.10821	3.68499
chr3_195641945_195642709	0.893668	1.56315	2.69026e-05	0.00739032	4.08579	5.57974	3.81062	1.83268	2.06982	1.92409	2.30362	3.01189	2.03475	3.2143	2.03106
chr11_2471597_2472138	0.908339	1.56018	2.69283e-05	0.00739032	5.23855	3.77523	4.49904	2.24029	2.87413	2.09551	2.02528	1.46999	2.40386	2.55093	2.47367
chr21_8863376_8864199	0.816214	3.12559	2.69881e-05	0.00739613	14.8805	13.8434	10.3246	6.71391	7.76492	9.18816	6.90844	4.67118	7.2737	6.50963	7.08601
chr3_11590952_11591884	-0.782017	3.19719	2.72912e-05	0.00744725	5.78782	6.50828	6.20293	7.4941	8.90115	12.7576	8.60195	11.5286	9.00054	13.1942	9.06361
chr5_3657759_3657986	1.39757	-0.227821	2.72429e-05	0.00744725	1.12694	1.69231	1.55054	0.601888	0.255707	0.567478	0.436323	0.318842	0.677513	0.585145	0.65047
chr12_105538462_105539101	0.971708	1.22967	2.7263e-05	0.00744725	4.13152	2.88411	3.95162	2.05013	1.19751	1.52811	2.31405	1.7285	1.97213	1.74395	1.49278
chr1_223558433_223558983	1.02081	1.42516	2.76492e-05	0.00748098	2.78156	5.41341	4.80145	1.53306	2.49902	2.49809	2.30883	2.30609	1.78813	1.51299	1.5415
chr2_232410146_232410472	1.11144	0.235521	2.75853e-05	0.00748098	1.56778	1.71953	2.31706	0.590333	0.752801	0.678447	0.76667	0.832309	1.04719	0.790242	1.0294
chr5_59587406_59587858	-0.693539	3.71193	2.76243e-05	0.00748098	8.82793	9.92855	9.14852	11.5257	16.7214	14.1665	16.4039	15.755	11.7133	13.1963	14.3899
chr6_36687683_36688478	0.828902	1.66366	2.76082e-05	0.00748098	4.95638	4.48927	4.65445	3.40663	2.25792	2.26517	2.41171	2.49706	2.2197	2.43125	2.41169
chr10_79178408_79179155	-0.603586	4.00409	2.7506e-05	0.00748098	10.9114	12.7816	12.3986	18.3583	17.4179	15.0129	17.2177	18.7007	18.6772	16.6509	15.8846
chrX_7946741_7947185	-2.09509	0.227192	2.76009e-05	0.00748098	0.567466	0.101008	0.236947	1.03936	1.12982	1.64782	1.0371	2.50328	1.29449	0.877111	0.730659
chr2_3512355_3512729	1.4092	0.618669	2.78859e-05	0.00751654	3.66547	3.23416	1.26852	1.20365	1.00206	0.791139	1.26834	0.445599	1.04781	0.947653	1.13223
chr6_111204263_111204745	-0.746739	3.41805	2.78265e-05	0.00751654	7.33687	7.89	6.75116	9.13732	9.0934	11.6734	12.2859	15.6938	12.4514	13.3843	10.026
chr19_7842752_7843779	0.864766	2.56382	2.78983e-05	0.00751654	11.0105	8.40739	7.45495	3.61907	5.63127	6.18465	5.54726	4.86691	3.63819	3.95501	4.01324
chr10_16390254_16390716	1.32653	0.27177	2.79547e-05	0.00752114	2.84887	1.80854	1.48857	0.953753	0.813708	0.793615	0.486407	1.15454	0.555512	0.848971	0.636195
chr2_72694655_72695419	-0.606596	3.50109	2.82353e-05	0.00753769	8.59447	7.43814	9.29493	11.8873	11.468	10.1958	11.5676	13.1289	12.8214	13.6465	12.5664
chr8_65347805_65348858	0.880926	1.7181	2.82129e-05	0.00753769	6.2628	4.34109	4.27527	2.53903	1.88652	2.3789	2.41078	2.94655	3.26579	2.37394	2.74102
chr16_32254184_32254710	1.13568	0.933295	2.81694e-05	0.00753769	2.89699	4.02937	2.49497	1.55048	0.760198	1.41751	0.979668	1.79469	0.86422	1.82318	1.67518
chr16_33546228_33547264	0.930999	2.65016	2.82429e-05	0.00753769	8.83619	7.46274	13.6887	3.51616	4.14008	4.19034	5.54495	2.81354	5.9781	7.21167	5.86757
chr19_50099732_50100094	0.918992	1.06739	2.82308e-05	0.00753769	3.46956	2.78826	3.25744	1.44066	1.93663	1.47243	1.47867	1.53632	1.97167	1.47437	1.38724
chrX_154045978_154046715	-1.01625	2.18655	2.82523e-05	0.00753769	3.16088	2.53046	2.10606	4.06894	5.38527	6.63819	4.82399	6.14962	4.25425	3.56987	5.26394
chr8_676682_676870	1.41767	-0.12833	2.83334e-05	0.00754883	1.76572	1.47384	1.47844	0.392307	0.563645	0.566894	0.435307	0.383011	1.04605	0.753913	0.309145
chr3_58245888_58246660	-0.651991	4.13046	2.84094e-05	0.00755857	10.7731	11.9124	15.9453	13.5067	18.6721	16.3726	18.6974	22.3523	21.0811	20.2739	21.653
chr7_124961985_124962520	1.31482	0.434271	2.86044e-05	0.00759988	2.86337	1.43293	2.70826	1.31225	0.630936	0.792305	1.04616	0.510232	1.10891	0.785285	0.800038
chr4_49709219_49710200	0.605427	8.11273	2.86925e-05	0.00761272	407.102	408.869	327.681	262.89	235.536	199.962	237.692	227.16	284.48	234.326	222.047
chr18_12253713_12254679	-0.631367	3.62282	2.88602e-05	0.00764662	9.55324	8.64704	8.91601	10.3301	11.846	12.2379	14.5364	15.1791	13.4381	14.8669	14.0726
chr22_12869585_12870656	0.903776	2.50124	2.90395e-05	0.0076835	11.4421	8.00366	6.60741	5.33909	5.38035	4.2493	4.99607	4.22569	3.51481	4.50395	3.14331
chr1_68162438_68162843	1.07971	0.66169	2.91337e-05	0.00769782	2.51726	2.13889	2.94017	1.3531	1.00432	1.363	1.09618	0.573689	1.29407	1.05191	1.18187
chr17_3103694_3103928	2.05084	-0.34822	2.91941e-05	0.00770315	1.97944	1.706	1.17689	0.820721	0.0679699	0.570014	0	0.126558	0.431323	0.541292	0.374712
chr22_11902169_11902385	1.08498	0.949955	2.92615e-05	0.00771031	3.18207	3.79557	2.34204	1.24116	1.50167	1.30261	1.59476	0.829918	1.84812	1.20552	1.56178
chr3_197384552_197384886	1.17006	0.557273	2.94324e-05	0.0077432	2.01547	3.28833	1.95063	1.15088	1.00252	0.733586	1.32387	0.766951	0.740523	1.22794	1.13093
chr5_2259077_2259447	1.15462	0.602203	2.94672e-05	0.0077432	2.94159	1.43801	3.09104	0.840248	1.24927	1.07711	1.15411	0.959783	1.17092	0.887827	1.07306
chr1_3423090_3423996	-0.664744	4.37782	2.9663e-05	0.0077492	14.9043	14.1128	16.2682	18.7365	23.6195	25.8436	24.9001	19.0182	21.3904	20.6247	26.2738
chr4_77342213_77342844	1.0352	2.59648	2.96547e-05	0.0077492	9.42129	11.0596	9.22974	4.73055	3.01801	4.98906	6.54649	3.39129	6.71632	2.44046	4.50688
chr6_315886_316273	0.867901	1.42538	2.95872e-05	0.0077492	3.78501	4.22879	4.11024	2.44938	1.69613	1.86844	1.80521	1.53468	2.46496	2.67101	2.14758
chr9_115086115_115086913	0.890559	1.53734	2.96923e-05	0.0077492	4.0113	4.40027	4.87962	1.63004	1.69772	3.06728	1.58035	2.62645	2.15773	2.66274	2.64062
chr18_35422047_35422996	-0.68841	4.10693	2.96656e-05	0.0077492	10.9147	12.2258	13.9403	16.1037	18.1715	19.2671	19.083	22.6088	23.176	14.7173	16.957
chr1_143220697_143221063	0.905252	3.51781	2.98269e-05	0.00776517	21.1031	19.2994	12.7316	13.3204	9.08454	6.9644	9.43394	6.97758	9.61592	7.61392	8.80137
chr6_19944358_19944649	1.61737	-0.174989	2.98346e-05	0.00776517	2.04935	1.55357	1.25265	0.498273	0.623684	0.0520947	0.436721	0.705484	0.247429	0.701506	0.765625
chr10_60180252_60180486	0.937009	1.45714	2.98823e-05	0.00776704	3.71881	5.48923	3.50173	2.24482	2.37684	2.21125	1.97229	1.59889	2.46498	2.06131	1.76001
chr19_47955941_47956282	1.1329	1.18441	2.99636e-05	0.00777029	4.20765	3.59288	3.49576	1.03096	2.369	2.27354	0.864354	1.79335	1.04924	2.02954	1.66387
chr22_11284825_11286100	0.699284	3.07612	2.99759e-05	0.00777029	13.6935	11.0198	11.3209	6.46294	7.017	8.56257	8.06857	5.82547	6.28824	7.64383	6.16197
chr3_73490675_73491379	-0.675055	3.82283	3.01689e-05	0.0077887	9.86311	9.62688	11.0775	14.7198	14.4132	17.6274	15.0784	13.4469	11.9602	18.1129	17.3556
chr18_74669312_74669578	1.39672	-0.29942	3.01412e-05	0.0077887	1.26365	1.3081	1.54816	0.342968	0.316831	0.452839	0.606867	0.641122	0.185896	0.645299	0.709543
chr6_84739126_84739513	1.17835	0.340692	3.02227e-05	0.00779208	2.07206	1.88476	2.24698	1.00212	0.815193	1.02228	0.540912	0.896409	0.863037	0.450466	1.25257
chr10_122038457_122038811	-1.00129	1.42501	3.04006e-05	0.0078269	1.27117	1.62221	1.70356	2.93856	3.19177	3.11855	3.24049	2.49596	2.58955	3.07643	2.40232
chr21_8451656_8452518	0.747122	6.45701	3.04394e-05	0.0078269	160.406	130.34	92.2865	81.0118	72.3081	83.0172	73.4199	61.4788	75.9435	61.591	71.4718
chr6_4383915_4384270	0.88817	2.14466	3.07398e-05	0.00788578	4.99995	7.71502	7.81989	3.33315	2.45198	3.68498	3.62134	3.32923	5.05224	3.98762	2.2825
chr6_169199666_169200143	1.19225	0.579303	3.07508e-05	0.00788578	2.65767	2.36895	2.40782	0.738265	1.31017	0.790795	0.873993	0.574018	1.72384	1.11448	1.07438
chr6_48111642_48111920	1.29652	0.930531	3.08246e-05	0.00789415	3.90504	3.34081	2.72654	1.553	0.759486	0.674192	1.54121	0.830241	2.33943	1.0991	1.45452
chr12_4380364_4380788	1.11779	0.573158	3.10031e-05	0.00792927	2.37008	2.21029	2.63383	1.3566	0.879785	0.790616	1.32311	1.47476	0.863548	1.0007	0.626389
chr2_11829299_11830441	-0.70068	3.85417	3.10535e-05	0.00793155	11.106	10.5874	8.847	12.7188	16.4139	13.5394	14.6369	21.7144	15.7806	17.0381	14.7046
chr1_145714472_145715064	-0.722936	3.86886	3.13198e-05	0.00798894	7.37784	10.7465	12.8465	11.2192	17.6642	15.469	17.0572	14.4719	17.3211	19.0169	15.676
chr18_23192267_23192690	-0.775872	2.50112	3.13974e-05	0.00799807	3.13045	3.35787	4.94463	5.41627	6.76237	5.26692	5.97614	5.95498	6.4722	7.93448	5.30213
chr3_123831254_123832181	0.93724	1.38083	3.14645e-05	0.00800451	3.56874	3.91514	4.64426	2.14579	2.56054	1.98359	1.75105	1.08535	2.03415	2.39906	1.81852
chr1_3763844_3764133	1.48993	0.423165	3.16243e-05	0.00802422	4.07282	1.90432	1.26543	0.899686	0.630122	0.620846	0.822384	0.832187	1.35441	0.788749	0.690127
chr20_63140850_63141540	0.910739	1.30716	3.16257e-05	0.00802422	3.84868	3.51425	3.95347	2.04609	1.38457	2.04159	2.14338	2.49942	1.91094	1.84874	1.26795
chr10_48461628_48462149	-0.859263	2.5855	3.17497e-05	0.00804222	3.63486	3.67255	4.18312	6.01518	8.3845	7.37001	5.91769	8.13521	6.10311	4.95221	5.569
chr16_68656432_68657245	-0.620044	3.82597	3.17806e-05	0.00804222	9.79503	12.3508	9.31038	13.7704	15.1628	13.4834	15.3539	16.4592	14.4248	17.6317	16.1128
chr21_35603003_35603515	1.17701	0.732461	3.20282e-05	0.00809419	3.09635	2.45982	2.71726	0.530445	1.06636	0.904102	1.65739	1.21667	1.78581	1.2187	0.901192
chr22_10777878_10778081	1.16087	0.890332	3.21736e-05	0.0081202	3.96497	3.48337	1.65405	1.55241	1.3153	1.47542	1.0365	1.28028	1.23309	1.3218	1.17452
chr19_55400807_55401082	1.25389	0.511961	3.22935e-05	0.00813976	1.51576	3.51796	2.25464	1.30868	1.12442	1.02093	0.875492	0.638559	0.863324	0.837147	0.909046
chr8_42760194_42760742	0.818444	1.55674	3.23518e-05	0.00814373	4.44121	3.92651	4.64926	1.88284	2.37981	2.60926	2.91629	2.24065	2.28092	1.94235	2.30625
chr16_90117047_90117409	0.831525	1.78364	3.24364e-05	0.0081543	3.44808	5.84155	6.26631	1.87596	2.69406	2.4349	3.13191	2.88178	2.71235	3.35824	2.7917
chr17_21688694_21688985	1.09582	0.711071	3.25445e-05	0.00817076	2.94843	2.29888	2.63874	0.68345	0.758048	1.24782	1.4884	1.28096	1.35565	0.937957	1.57293
chr3_150227803_150228381	-0.855417	2.49983	3.27166e-05	0.0081818	3.05409	4.28704	3.49319	5.71762	5.51707	4.58426	6.30741	5.37762	7.64227	8.31256	6.00937
chr9_75037206_75037526	1.16947	0.0363343	3.26837e-05	0.0081818	1.62804	1.6294	1.6309	0.64658	0.688951	0.85254	0.657382	0.575474	0.739566	0.685947	0.584488
chr16_33542790_33543162	0.996136	1.01303	3.2664e-05	0.0081818	2.32384	2.94309	4.32221	1.28959	1.68834	1.01566	1.64845	1.15094	1.72546	1.81417	1.61333
chr2_241445803_241446013	1.50444	-0.0210327	3.28447e-05	0.00819445	1.35218	2.55099	1.40703	0.702674	0.564351	0.623905	0.322081	1.02716	0.370603	0.808113	0.307791
chr10_657725_658176	0.910802	1.27833	3.28527e-05	0.00819445	3.48736	3.58926	4.02843	1.6383	1.94076	1.87039	2.42372	1.72816	2.09537	2.017	1.10334
chr6_106011803_106012620	0.767542	1.58864	3.30148e-05	0.0082151	3.50475	4.78941	4.80214	2.23722	2.50465	2.49428	2.13472	2.56161	2.21955	2.54509	2.58003
chr17_7727762_7728263	-0.845768	2.83789	3.30213e-05	0.0082151	4.88124	2.98894	6.02838	6.15472	8.14328	8.38867	6.79314	7.04292	10.046	7.36042	8.81554
chr2_127085173_127085532	-0.868846	2.94448	3.35025e-05	0.00831322	4.74529	3.94384	6.1098	7.65496	10.4536	10.2625	6.90019	8.06814	5.67314	8.69777	10.0025
chr9_75349873_75350130	1.41423	-0.0869316	3.34631e-05	0.00831322	2.11899	1.24756	1.47965	0.495228	0.564056	0.279599	0.54757	0.447283	0.923368	0.80951	0.53348
chr15_84409398_84409820	-1.09802	1.10609	3.36591e-05	0.00834128	1.25061	1.06521	1.08945	1.98489	2.07005	1.63854	2.30328	2.94754	2.15784	2.82571	2.63853
chr19_15280946_15281503	-0.677892	4.46111	3.37378e-05	0.00834998	15.2059	14.8465	17.6598	24.2209	26.8118	28.6216	25.1162	20.0428	19.7269	24.1935	22.3836
chr2_232204459_232205169	-0.612026	3.95805	3.38713e-05	0.00837219	10.0278	13.4935	11.2411	14.9131	14.604	18.5328	15.514	17.9962	17.4446	18.9558	16.1036
chr11_134935662_134936286	1.02956	0.907681	3.40748e-05	0.00839009	3.1045	2.54607	3.25349	0.883264	1.378	1.18832	1.03534	1.92331	0.987261	1.99085	1.67457
chr12_5536840_5537363	1.14693	0.677904	3.40148e-05	0.00839009	2.23629	3.30203	2.33442	0.787008	0.942569	1.70748	1.15247	0.895165	1.10965	1.55926	0.790893
chr12_124530977_124531704	-0.676624	3.80692	3.40751e-05	0.00839009	10.4454	7.86523	11.9223	14.5707	16.0373	16.3787	16.3998	13.2547	13.3157	17.579	13.7352
chr8_93672835_93673312	1.10498	0.432864	3.42662e-05	0.0084155	1.93411	2.42684	2.09736	1.15397	0.508286	0.849002	1.10084	1.0247	1.17055	0.894388	0.797558
chr12_100189236_100189738	1.06644	1.06656	3.42428e-05	0.0084155	3.76323	3.57561	2.72693	1.13533	2.1204	1.93116	1.81581	1.47228	0.987543	1.47756	1.22268
chr4_25465815_25466196	1.1616	0.329993	3.44404e-05	0.00842891	1.78762	1.88311	2.47333	1.00223	0.753641	0.964873	0.317464	0.960808	0.924479	1.07019	0.857568
chr6_160535385_160535690	0.931154	1.22431	3.44002e-05	0.00842891	3.91386	3.66267	3.11129	1.33392	1.87783	1.98558	2.03408	1.66418	2.27965	1.6324	1.38161
chrY_10660768_10661003	1.05565	0.989147	3.44528e-05	0.00842891	3.54115	3.6434	2.26638	1.75306	1.74914	1.53112	1.25768	1.47262	1.29492	0.980984	1.44802
chr15_20208572_20208754	1.45469	0.16428	3.4519e-05	0.00843434	2.35173	2.34093	1.25929	0.336573	0.689118	0.679944	1.05256	0.446717	1.10812	0.742189	0.471681
chr8_21686862_21687434	-0.875355	3.41488	3.47398e-05	0.00844521	5.21842	7.87379	7.43661	7.93584	9.28117	9.28786	13.7727	10.6293	15.2238	14.2413	14.5732
chr15_100152389_100152732	1.37094	0.184841	3.46582e-05	0.00844521	1.57267	2.6437	1.7145	0.748709	0.935147	0.736974	0.881908	0.510916	0.247896	1.02489	0.638923
chr19_15653371_15653621	1.54744	-0.46155	3.46298e-05	0.00844521	1.11835	1.37638	1.31916	0.13944	0.743105	0.51174	0.270112	0.319437	0.370038	0.595911	0.316111
chr22_16658204_16658645	0.978091	0.610634	3.46987e-05	0.00844521	2.08311	2.51452	2.40463	1.04413	1.06576	1.07639	1.20871	1.15251	1.3555	1.10867	0.902573
chr1_2344936_2345242	1.11207	0.557817	3.49097e-05	0.00845433	2.08457	2.13148	2.9364	0.68669	0.756349	0.790715	0.92993	0.895539	1.60099	1.50971	1.13015
chr2_231882231_231882558	1.32925	0.338404	3.48452e-05	0.00845433	2.36068	1.65959	2.55299	1.52403	0.629946	0.7357	0.37379	0.703505	0.801463	0.733003	0.972265
chr17_57090962_57091797	-0.711384	4.14353	3.48753e-05	0.00845433	12.1618	11.186	14.1723	17.5498	15.2965	15.4644	21.3912	17.0333	25.4562	21.3406	21.0571
chr22_47767208_47767524	1.18777	0.0444231	3.4975e-05	0.00845945	1.48827	1.55453	1.93358	0.594726	0.934215	0.622598	0.826663	0.639855	0.555243	0.629119	0.640843
chr3_79502408_79502679	1.30173	-0.0992843	3.51511e-05	0.00849131	1.20156	1.47166	2.00577	0.44284	0.502978	0.394094	0.434453	0.898214	0.739218	0.808107	0.532715
chr8_19313630_19314674	-0.737335	3.29305	3.52232e-05	0.00849801	6.81643	7.63502	5.74836	8.69229	13.1476	10.1989	9.81136	10.7585	9.00088	12.9686	10.9004
chr13_22945312_22945674	1.10874	0.765668	3.5289e-05	0.00850319	3.30931	2.8467	2.03192	0.784786	1.55989	1.1327	1.03839	1.66686	1.41725	1.10343	1.01083
chr4_180598113_180598909	-0.794099	3.10294	3.55682e-05	0.00855761	4.32857	4.75558	8.34088	8.70081	10.4585	10.9412	8.16387	11.4012	8.26094	9.06156	8.20164
chr22_12177638_12178184	0.620935	5.62801	3.56042e-05	0.00855761	66.4661	59.4538	82.101	40.7241	32.4666	34.3901	44.6364	42.1395	56.832	43.8358	44.5208
chr5_27472035_27472529	0.792968	1.92017	3.57263e-05	0.00857619	5.62927	6.17256	4.8172	2.63137	3.68931	2.60414	3.73888	2.68825	3.02057	3.07144	2.78404
chr2_121480014_121481172	-0.64814	3.52141	3.58308e-05	0.00859052	7.20844	7.51613	10.5228	11.3352	13.9666	13.3187	12.9434	11.7826	11.959	11.7663	11.8067
chr4_120754613_120754907	-1.14729	1.43434	3.61764e-05	0.00865307	1.47584	1.76431	0.944881	2.53138	2.75836	1.69244	3.12836	3.13799	3.38966	3.56856	3.50178
chr22_50337314_50337526	1.09799	0.352694	3.61821e-05	0.00865307	1.92844	2.03548	2.09435	0.690907	0.692592	0.964447	0.652469	1.0894	1.29323	1.01108	0.743779
chr8_47857524_47858135	-0.61833	4.60698	3.62975e-05	0.00866984	18.1663	18.1748	18.0563	28.7029	28.3176	28.7319	25.935	24.591	25.582	25.515	22.5909
chr2_127940362_127940903	1.05791	0.798093	3.67231e-05	0.00867198	2.16949	3.15637	3.02142	1.81228	1.25285	1.01767	1.2055	0.894644	1.41739	1.10088	1.23233
chr2_239142631_239143002	1.44681	0.94247	3.66608e-05	0.00867198	3.19665	5.29506	2.11775	1.65792	1.25268	0.788854	1.82332	0.444919	1.47883	1.66263	0.73146
chr3_38923972_38924274	1.43598	-0.125937	3.67591e-05	0.00867198	1.34471	1.32211	2.15808	0.548107	0.502272	0.85482	0.717891	0.511804	0.124481	0.582095	0.534671
chr4_146327760_146328704	0.764907	1.82672	3.66554e-05	0.00867198	4.46207	5.44856	5.57808	2.8377	2.01294	2.54816	2.51812	3.52368	3.51254	3.13264	2.84326
chr5_85744243_85744695	1.32846	0.140295	3.67054e-05	0.00867198	1.78098	1.6444	2.24223	0.593933	0.627962	1.19747	0.88247	0.897367	0.370885	0.627642	0.415148
chr8_123024081_123024781	-0.634138	4.11885	3.64676e-05	0.00867198	10.0403	14.8793	13.6355	17.9015	19.3593	20.1751	20.183	16.5209	18.5546	19.2062	17.9826
chr12_10858506_10858776	1.48456	-0.148652	3.63937e-05	0.00867198	1.2035	2.38361	1.17597	0.444804	0.379168	0.56716	0.3232	0.318743	0.677598	0.871002	0.706067
chr16_67708474_67708796	1.38204	0.22166	3.65365e-05	0.00867198	2.63552	1.57574	1.86754	1.0078	0.628572	1.02419	0.543436	0.44651	0.739755	0.400573	1.03383
chr20_17507513_17507723	1.35539	0.0341044	3.65421e-05	0.00867198	1.77483	1.40734	2.08747	0.856328	0.319209	0.565664	0.265073	1.0267	0.616567	0.803102	0.699471
chr22_24977305_24978073	-0.718489	2.93394	3.65417e-05	0.00867198	4.75505	5.06001	6.19238	6.65332	6.89796	8.27356	6.84609	9.86395	8.01379	11.0195	8.9188
chr12_117433106_117433603	1.01879	0.97104	3.6898e-05	0.00869404	2.53711	3.09569	3.71246	1.7018	1.37905	1.30214	2.04222	1.15113	0.864365	1.5378	1.44819
chr8_39522436_39522990	1.0289	0.680415	3.74111e-05	0.00869726	1.87568	2.90986	2.78803	1.24869	0.819745	1.36257	1.31995	0.895004	1.10975	1.33079	1.12445
chr8_134699967_134700126	1.38796	-0.129304	3.73939e-05	0.00869726	1.27276	2.07901	1.32674	0.495779	0.625056	0.681886	0.491527	0.254322	0.616277	0.467496	0.818433
chr9_62861209_62861621	1.03471	1.73917	3.70493e-05	0.00869726	5.55314	6.71813	3.81925	2.18452	3.37235	2.89339	2.69021	1.40533	2.95803	2.04661	2.30151
chr9_114048498_114049410	0.819676	1.7058	3.7367e-05	0.00869726	4.16585	4.41462	6.03224	3.09847	2.32073	1.86519	2.74447	2.36834	2.21984	2.8134	3.18229
chr9_132832869_132833163	1.30945	0.0658032	3.71283e-05	0.00869726	1.84588	1.86669	1.5584	0.750921	0.319566	0.507919	0.432586	1.02649	0.555207	1.0298	0.754565
chr10_28984430_28984842	-1.01783	2.2541	3.73477e-05	0.00869726	2.24038	3.30967	2.71694	3.563	4.39122	6.18116	5.04313	3.96768	5.42444	5.84142	7.82744
chr11_113974763_113975506	-0.585062	4.17778	3.71453e-05	0.00869726	13.2022	12.4072	15.6437	18.1984	22.6117	19.6066	18.861	18.8275	17.1375	19.7894	20.3544
chr16_89016144_89016526	1.21004	0.769747	3.73368e-05	0.00869726	4.30996	2.15356	2.03361	1.09368	1.37465	1.41972	1.20729	1.40961	0.925346	0.993266	0.956211
chr19_1482137_1482445	0.926238	1.1122	3.72034e-05	0.00869726	3.40262	2.79303	3.71655	1.79784	0.886677	1.47199	1.70138	1.85761	1.84883	1.86158	1.6635
chr21_45698279_45698790	0.805819	1.47938	3.72937e-05	0.00869726	3.92996	3.83889	4.49253	1.78344	2.25458	2.15317	2.47231	2.24104	2.7728	2.05684	1.92281
chr1_241855511_241855841	1.32509	0.197115	3.76076e-05	0.00872423	2.27877	1.57182	2.01731	0.284227	0.690018	0.449857	0.881422	0.897147	0.739753	0.738682	1.2611
chr3_58528486_58528991	-0.626705	3.43353	3.7937e-05	0.00872423	7.85758	7.50771	8.52251	10.3388	11.0916	11.7303	10.7988	10.5653	11.4657	14.9424	12.0837
chr4_189664530_189665197	1.06549	0.883363	3.79071e-05	0.00872423	2.88999	2.31208	3.70943	0.935329	1.62386	1.24596	0.81254	1.47314	1.90938	1.71267	1.00651
chr5_25738616_25739554	0.83278	1.51879	3.77268e-05	0.00872423	4.29478	4.394	4.03685	1.93518	2.75012	1.75304	2.75035	1.98389	1.97316	2.49665	2.36371
chr10_79399072_79400062	-0.61883	4.65264	3.77409e-05	0.00872423	18.5391	19.1484	18.4444	23.7618	31.134	27.8799	28.7906	23.4374	27.9856	24.6575	29.4877
chr13_97418972_97419363	1.24529	0.486026	3.78509e-05	0.00872423	2.15562	2.90085	2.02566	0.68929	0.939648	0.448083	0.932105	1.53988	1.41631	0.950876	0.685684
chr17_43134727_43135183	1.138	0.527447	3.76495e-05	0.00872423	2.6511	2.5152	1.79711	0.738882	0.940735	0.619194	1.04297	1.34625	0.801971	1.56904	1.01924
chr20_12616747_12617717	0.770577	1.67172	3.78675e-05	0.00872423	3.58291	4.7215	5.64659	2.33583	2.44438	2.43606	2.96772	2.81809	2.71205	2.48428	2.24488
chrY_11207140_11207792	0.99802	1.57061	3.78677e-05	0.00872423	5.60537	5.27569	3.12364	2.29217	2.25496	1.23957	2.75066	2.11243	2.58834	2.33157	2.30887
chr1_231429498_231429836	1.16131	0.337224	3.81294e-05	0.00875797	1.78804	2.26692	2.095	0.743373	1.24509	0.96481	0.709181	0.638962	0.863043	0.561961	1.13934
chr7_44246373_44247066	0.72161	2.20395	3.8463e-05	0.0088056	6.23208	6.12461	7.51092	3.98576	3.94534	3.79707	4.44989	2.87926	3.20626	4.30514	3.53667
chr15_64024374_64024926	1.01815	1.07181	3.84747e-05	0.0088056	3.04561	2.32493	4.70638	1.23698	1.8126	1.53004	0.921025	2.05099	1.54114	1.6992	1.66688
chr2_241921540_241921744	1.42519	-0.265028	3.86153e-05	0.00881672	1.33647	1.38749	1.54972	0.239383	0.378439	0.740633	0.380466	0.254599	0.677426	0.529558	0.766058
chr4_189490507_189491194	1.10478	0.830635	3.85731e-05	0.00881672	2.10147	3.16304	3.48	1.81169	1.37631	1.53321	1.26127	0.766039	0.92555	1.15607	1.17595
chr2_55625317_55625681	1.23949	0.15149	3.87944e-05	0.00884707	2.0606	1.48835	1.93846	0.852158	0.935355	0.621997	0.881628	0.317949	0.678287	0.739166	0.751262
chr12_29725915_29726632	-0.72014	2.63071	3.90886e-05	0.00889217	4.58347	4.39524	3.80796	6.41639	7.07723	6.28886	6.69034	6.85214	5.4873	6.8403	7.63583
chr14_93955254_93956020	-0.619647	3.89445	3.91779e-05	0.00889217	8.99666	12.442	11.7763	13.1673	14.5398	13.5958	16.4517	18.7017	16.7049	16.8214	18.6479
chr20_30812810_30814616	0.605792	4.30583	3.91629e-05	0.00889217	26.2589	28.6793	26.9652	17.5603	17.7921	19.2703	18.539	14.4072	13.8093	16.4391	17.3986
chr2_109711466_109712081	-0.959479	3.48422	3.93649e-05	0.00892075	7.97825	4.69933	7.74334	9.43328	8.28327	15.0222	10.4098	17.0389	9.49457	15.4126	15.8115
chr2_153196406_153196973	1.00281	1.1	3.95975e-05	0.00892075	3.11885	3.80855	3.18451	1.64556	2.30659	1.7586	1.53456	1.08636	1.54123	1.19682	1.554
chr3_128343401_128344324	-0.615987	4.47551	3.9711e-05	0.00892075	15.1393	17.2693	17.4323	21.4265	28.2503	25.7848	24.5664	22.2853	21.0827	22.2185	26.2665
chr4_47724_48069	0.773762	1.8995	3.96104e-05	0.00892075	6.20409	4.90603	5.12231	3.03778	3.131	2.94657	3.35001	2.5599	3.32822	2.57936	3.00473
chr5_81688042_81688559	1.06595	0.856242	3.96735e-05	0.00892075	2.38803	3.24088	3.10005	0.527666	1.25366	1.4181	1.48468	1.73063	1.11012	1.26579	1.73374
chr6_894031_894459	1.11785	0.428869	3.95247e-05	0.00892075	1.7212	1.73521	3.08188	0.947328	1.00104	1.02123	0.988478	0.638649	0.924722	1.17749	0.74183
chr10_114787977_114788672	-0.925102	1.7868	3.96934e-05	0.00892075	1.86014	2.42189	1.94407	3.48054	4.50367	3.45537	3.34084	4.54837	3.82177	3.97894	2.77091
chr10_131898748_131898955	1.27549	0.417553	3.96977e-05	0.00892075	1.72545	3.42991	1.64389	0.897471	1.0001	0.677586	1.0461	1.21821	0.555767	0.89801	0.79995
chrY_10657167_10657493	0.598409	3.62344	3.97905e-05	0.00892546	15.9505	17.3543	17.511	11.3981	9.33995	11.2786	10.1975	9.54058	12.2043	9.26302	11.0097
chr8_28804370_28804828	-0.953194	2.22363	3.99166e-05	0.00894329	2.74153	3.69818	1.87995	4.16861	6.07026	5.55565	4.71246	4.73775	4.06961	6.60587	5.09842
chr1_245290775_245291565	-0.650613	3.91799	4.02738e-05	0.00901276	10.6792	10.922	11.4683	13.4158	18.0403	17.0009	16.7256	13.7026	18.7384	18.7452	14.4311
chr22_25488152_25488784	-0.893187	2.18895	4.04237e-05	0.00903577	2.38567	3.2368	2.87046	3.76728	6.50417	3.67784	5.65493	5.57221	4.93151	4.87173	4.82799
chr12_108793758_108794502	-0.592923	4.43	4.05316e-05	0.00904931	12.6386	16.7824	19.8205	21.7785	21.9947	26.0129	24.9533	22.2857	22.3766	23.8244	22.2249
chr12_92080396_92081035	0.637087	3.03617	4.08036e-05	0.00908886	10.6114	12.0499	11.625	8.52536	7.20346	6.40166	6.63313	6.21037	6.53454	7.26738	6.48921
chr20_28897711_28898975	0.614468	4.98891	4.07708e-05	0.00908886	45.6079	44.0972	42.2276	28.0014	33.1357	28.8442	29.34	24.3343	22.809	25.4574	25.0135
chr2_9123319_9123569	1.24173	-0.0212738	4.10479e-05	0.00911407	1.62677	1.62775	1.55468	0.441117	0.503875	0.393554	0.602201	0.768953	0.923656	0.860844	0.643177
chr5_178460972_178461494	-0.668755	2.99906	4.10595e-05	0.00911407	4.54607	5.70402	7.03992	8.30616	7.02398	9.01143	8.83001	8.83746	9.12278	9.55767	8.10061
chr19_5031188_5031934	-0.587572	3.84277	4.10557e-05	0.00911407	9.7259	11.0785	11.7748	15.7694	16.4128	16.2648	14.6931	14.5363	14.7329	14.8999	15.4634
chr2_155601017_155601447	1.11893	0.57711	4.11615e-05	0.00911559	2.44142	2.44206	2.33035	0.73768	1.49496	1.13457	0.873547	0.702526	1.04797	0.832221	1.52339
chr8_85651748_85652406	0.824502	2.4434	4.11276e-05	0.00911559	6.76847	10.1375	7.60269	6.04878	3.94997	4.07885	4.16582	3.13498	3.9457	4.50615	4.78463
chr21_9056310_9057011	0.910868	2.19182	4.1231e-05	0.00912043	7.04106	8.35825	5.7509	5.00398	3.75707	3.57033	3.12075	2.94385	3.69842	2.29345	3.87045
chr3_61847770_61848415	-0.594631	4.02596	4.15688e-05	0.00917886	11.4268	10.0599	15.5564	15.0098	16.8559	17.0557	19.3072	18.5724	16.0277	18.093	19.34
chr17_29042439_29043269	-0.695254	3.0706	4.16223e-05	0.00917886	5.34785	6.9743	5.43395	8.25212	9.83314	9.12364	9.87512	8.25984	8.44554	8.85076	9.77797
chr21_10385219_10385707	0.855478	2.11104	4.16389e-05	0.00917886	6.59393	7.07392	5.89994	3.99301	3.25908	4.31274	2.67852	2.10976	3.57509	4.15374	3.10528
chr2_1281120_1281625	0.766398	1.67426	4.18225e-05	0.0091959	4.30484	4.95709	4.57672	2.08161	2.81613	2.436	2.46647	3.33206	2.71206	2.53903	2.18962
chr12_129208687_129209149	1.45349	0.163257	4.17695e-05	0.0091959	0.932031	2.4173	2.77507	0.59459	1.11799	0.737471	0.43225	0.897489	0.739581	0.459406	0.528012
chr4_151674787_151675861	-0.639862	3.67473	4.20425e-05	0.00922536	8.68262	10.4877	8.84127	13.4283	15.2831	14.281	12.4423	15.8195	11.8364	14.7542	12.3382
chr3_73564809_73565088	1.40364	-0.0590533	4.2107e-05	0.00922896	2.05075	1.47869	1.40463	0.339505	0.564359	0.681425	1.05661	0.382842	0.554951	0.579165	0.532697
chr20_28729896_28730615	0.907091	2.55354	4.22437e-05	0.00924833	9.26297	10.8012	7.14785	6.39737	5.13319	4.41936	5.04962	2.81387	4.68481	4.11964	3.85071
chr4_164384984_164385274	-1.10586	1.70686	4.23737e-05	0.00925563	0.71055	2.4741	2.16323	2.52193	3.38473	3.9693	3.73085	4.4846	3.94466	3.27343	3.48577
chr18_22549237_22549952	-0.922092	3.88604	4.23299e-05	0.00925563	9.41022	9.7671	8.37898	13.4151	13.3534	16.8871	18.4857	15.6251	27.2413	13.3403	13.7281
chr8_115867173_115867784	-0.910786	2.22344	4.25361e-05	0.00928052	2.02917	3.23911	3.40349	4.47116	5.07477	4.7018	6.09643	5.95693	3.82327	6.76961	4.00759
chr2_214696146_214697219	0.848501	1.87479	4.26445e-05	0.00928883	5.26622	4.35474	7.03696	2.73542	2.32356	3.5181	3.18484	4.03747	2.65109	2.41834	2.29239
chr3_99925482_99925953	-1.01897	1.76853	4.26711e-05	0.00928883	1.85419	1.87755	2.09242	3.53133	4.62768	3.74042	4.72833	2.49431	3.45242	3.81551	3.20908
chr5_81393621_81394736	-0.693733	2.90015	4.27807e-05	0.00930211	5.91002	4.82179	4.96714	8.41179	8.08194	7.30789	8.06108	9.223	8.07522	7.03444	8.05232
chr7_72156479_72156770	1.3733	0.321124	4.28501e-05	0.00930662	2.43174	2.73595	1.33817	0.590611	0.444753	0.678549	0.486018	1.47658	0.862847	0.961057	0.973372
chr10_74778385_74778884	1.07254	0.854082	4.30479e-05	0.00932505	1.74302	3.78196	3.2522	1.03856	1.6233	1.47546	1.26053	1.02306	1.41752	1.322	1.23045
chr17_17780849_17781619	-0.596062	4.32979	4.31109e-05	0.00932505	16.8125	12.1835	16.4227	19.9872	22.8046	21.4192	21.5492	25.4905	19.788	20.3095	21.9622
chr19_36789699_36790153	1.19743	0.507691	4.31296e-05	0.00932505	1.942	2.82368	2.32938	0.739879	1.30897	1.19299	1.15636	0.445665	1.23209	0.724263	0.908524
chr22_50688431_50688746	1.29523	0.454118	4.30784e-05	0.00932505	1.58536	3.74213	1.72125	0.741847	1.06194	0.620076	0.876716	1.21808	0.678778	1.23654	0.855207
chr2_217838679_217838998	-0.967704	1.48897	4.32008e-05	0.00932992	1.76868	1.62955	1.47972	2.68234	2.63489	2.49017	2.90508	3.00936	3.32825	4.11548	3.05939
chr3_172864967_172865216	1.40252	-0.350115	4.34367e-05	0.0093703	1.33087	1.15298	1.47125	0.761668	0.4392	0.338153	0.268615	0.383487	0.370246	0.532143	0.596785
chr4_7365565_7366046	-0.816227	2.55391	4.36309e-05	0.00939104	4.71117	3.28171	3.4201	5.91649	6.07889	6.97255	6.582	5.56974	7.33462	5.22454	7.259
chr5_3177465_3177987	1.07886	0.574087	4.36222e-05	0.00939104	2.0844	1.97678	3.08785	0.994643	1.00317	0.67598	0.705275	1.15282	1.29384	1.11246	1.52281
chr7_156060553_156061535	0.917246	1.99302	4.37447e-05	0.00940318	6.44054	7.06206	4.89937	3.39128	3.93797	3.45946	3.5711	2.04613	2.40518	3.34358	2.39835
chr21_10440496_10441007	0.839424	1.89067	4.37855e-05	0.00940318	5.70149	6.64523	4.20389	2.83615	2.75819	2.60473	3.57363	2.94537	3.57423	2.7458	2.40144
chr7_33122091_33122420	1.17055	0.316076	4.39452e-05	0.00942692	2.14067	2.03572	1.86708	0.847329	1.36732	0.735394	0.878293	0.510383	0.740084	0.957556	0.689497
chr3_45546992_45547237	1.22159	0.266422	4.41534e-05	0.0094504	1.9978	1.80373	2.16936	1.00464	0.383022	0.563812	0.879467	0.639231	0.739959	0.847307	1.31306
chr9_104872947_104873157	1.22332	0.212788	4.41445e-05	0.0094504	1.21498	2.10502	2.46973	0.746794	1.05888	0.621541	0.711418	1.02577	0.678403	0.793104	0.524519
chr9_119852103_119852541	0.99368	0.740922	4.4307e-05	0.00946214	2.73302	2.3739	2.63773	0.835566	0.944047	0.903452	1.37447	1.152	1.66316	1.55145	1.40152
chr15_73487532_73488125	0.957204	0.89253	4.44324e-05	0.0094678	3.31322	2.46326	2.71868	1.19015	1.3165	1.5891	0.979258	1.73021	1.35626	1.70923	1.22741
chr22_16527226_16527872	0.990918	1.64907	4.442e-05	0.0094678	3.80758	3.5511	7.86848	1.83118	1.88476	2.83743	1.85703	1.91933	3.01925	3.09936	2.52605
chr1_244899320_244900050	-0.813331	2.48064	4.45918e-05	0.00948068	3.48571	2.7267	4.7895	4.26032	5.70335	5.89291	7.58011	7.17395	6.34897	5.82436	5.84747
chr2_10653412_10653739	1.12851	0.437433	4.45743e-05	0.00948068	2.5723	2.04461	1.87023	0.740827	0.939616	1.30833	1.04465	0.702957	1.04764	0.725923	0.966103
chr2_201464467_201464744	1.41566	0.125242	4.4664e-05	0.00948551	1.92411	2.18235	1.63754	0.543161	1.11774	0.393154	0.432443	0.446777	1.16946	0.857351	0.472239
chr7_121510362_121511465	1.05874	3.97805	4.472e-05	0.00948688	33.7675	29.5587	13.9829	11.388	11.0302	12.1271	17.6291	10.1805	15.7783	7.85769	8.88799
chr17_83073703_83073853	1.47852	-0.188373	4.5e-05	0.00953571	1.41269	1.16627	2.081	0.187481	0.501565	0.165729	0.492739	0.898813	0.554699	0.642428	0.76446
chr2_34816023_34817687	0.662074	2.34683	4.50777e-05	0.00954163	6.38719	7.40727	7.59322	3.67505	4.94351	3.39595	4.22241	4.48283	3.63774	5.16327	4.51328
chr2_240455408_240456040	-0.74381	2.78011	4.52912e-05	0.00957623	3.36754	4.25249	6.64072	6.25829	7.58012	8.44706	7.84443	7.49235	6.35014	8.12205	7.40745
chr7_156498028_156498214	1.42464	-0.138361	4.55347e-05	0.00960652	1.27322	1.47332	2.00661	0.237811	0.502227	0.394547	0.491815	0.640674	0.309031	1.10095	0.762155
chr9_137329511_137330599	0.685773	2.36309	4.55009e-05	0.00960652	6.24434	6.45818	9.28247	3.52327	3.32748	4.99088	4.33298	4.73951	4.19186	5.05343	4.07493
chr17_7747996_7748717	-0.712254	3.22417	4.5618e-05	0.00961351	5.43213	7.70674	6.51352	7.44344	10.0249	10.7116	9.09746	9.22046	11.1567	11.5788	11.9902
chr8_63326289_63326639	1.35565	0.213888	4.56917e-05	0.00961845	1.92817	1.805	2.32134	0.799869	0.812858	1.13924	1.05081	0.189484	0.616861	0.512588	0.694426
chr22_17810520_17811130	-1.03166	3.35964	4.57438e-05	0.00961885	5.78367	7.21268	4.82094	8.83757	10.7168	11.6736	14.8762	18.066	12.5746	8.44965	7.4838
chr10_696618_697074	1.06354	1.22241	4.58289e-05	0.00962619	4.1359	3.59281	3.57207	1.59093	0.576854	2.21526	2.09145	1.60014	2.09499	1.85774	1.60543
chr7_4800895_4801471	0.840718	2.025	4.58862e-05	0.00962767	5.06148	6.5069	6.89213	2.88143	2.38822	4.77091	2.95803	3.26564	2.28223	4.05152	3.21928
chr1_1142809_1143039	1.17914	0.220476	4.59687e-05	0.00963442	1.92245	1.79802	1.93981	1.00551	0.690881	0.334962	0.598565	0.896847	0.801351	0.962338	0.974295
chr1_16515521_16516409	0.727946	2.40999	4.6124e-05	0.00963533	8.14288	8.3749	6.29269	4.5319	3.82564	3.50934	5.16331	5.44532	4.25354	4.23395	3.96385
chr3_21619278_21619671	1.35117	0.144321	4.61028e-05	0.00963533	1.782	1.56885	2.39405	0.387672	1.05714	0.794759	0.76968	0.382354	0.98533	0.402543	0.809493
chr16_71627640_71628206	-0.768451	3.30732	4.61049e-05	0.00963533	5.07139	6.68249	8.58541	8.29087	9.27833	9.91455	11.1331	14.4768	13.6829	9.52884	10.574
chr4_27692742_27693103	1.1525	0.409043	4.6495e-05	0.00966017	1.7922	1.65798	3.08186	0.53593	0.569651	0.906734	1.04538	1.02487	0.924652	1.06594	1.24931
chr4_110164123_110164697	-0.761233	2.96081	4.64539e-05	0.00966017	6.12713	3.8743	5.80936	6.95277	9.89237	8.89817	9.71371	8.58113	7.08997	7.99788	8.53625
chr5_157563853_157564480	-0.676175	4.17695	4.64809e-05	0.00966017	13.4138	9.66769	16.1781	20.8442	19.1738	21.4221	16.661	18.1866	16.9527	21.017	22.8906
chr9_135489408_135489589	1.1378	0.112302	4.62965e-05	0.00966017	1.70228	1.71061	1.70845	0.644712	0.443785	0.736853	0.599829	1.02604	0.862602	0.852891	0.694846
chr17_50495269_50495665	1.03262	0.792515	4.64412e-05	0.00966017	3.02364	2.92251	2.18388	0.988443	0.759154	0.960382	1.37363	1.6022	1.54034	1.60529	1.28805
chr4_1512810_1513539	-0.668372	3.44116	4.66614e-05	0.00968424	8.43691	7.74303	7.13889	11.84	11.2793	12.4684	12.3957	12.6806	11.0961	9.57396	12.2992
chr2_96772090_96772578	0.902719	1.50644	4.67201e-05	0.00968592	3.72105	4.55424	4.80209	1.32619	2.13063	1.69635	2.24949	2.17683	2.77277	3.3865	1.9232
chr4_59920665_59921044	1.32543	-0.122775	4.68678e-05	0.00969039	1.27149	1.92554	1.4017	0.391614	0.686625	0.509122	0.604041	0.640511	0.493467	0.924674	0.364379
chr10_27413254_27413486	1.59116	-0.382543	4.68934e-05	0.00969039	1.40402	1.45986	1.24665	0.293417	0.377072	0.453766	0.213373	0.254935	0.983943	0.593677	0.258617
chr15_74107776_74108330	0.940363	0.929131	4.68212e-05	0.00969039	2.67398	3.1637	2.87189	1.24019	1.68719	1.35952	1.25801	0.958339	1.78675	1.48268	1.61614
chr10_132821214_132822456	0.634883	2.79906	4.72088e-05	0.00974507	8.906	9.37724	10.7657	5.16729	7.63202	5.09711	5.75698	6.59692	5.42507	6.09857	5.30525
chr1_143202389_143202982	0.850204	3.96682	4.7289e-05	0.00974546	26.8984	27.0311	17.1472	17.7921	11.9689	10.4222	12.6672	9.34678	14.1154	10.6388	12.8335
chr5_81757122_81757405	1.19573	0.0458963	4.73125e-05	0.00974546	1.62956	1.85959	1.48037	0.69847	0.50462	0.507786	0.826686	0.897519	0.800996	0.516004	0.697356
chr13_111920599_111921059	1.06702	0.914765	4.76549e-05	0.00979851	3.0354	2.15868	3.93907	1.60177	1.80921	1.36019	1.25927	1.47299	0.802714	1.59843	0.949985
chr16_32832615_32833209	1.05522	1.78652	4.76724e-05	0.00979851	7.29393	5.8598	3.51403	3.048	2.50647	2.94988	2.63339	1.66198	3.38884	1.93473	2.2446
chr12_77560700_77561075	1.10175	0.731076	4.79801e-05	0.0098512	3.09257	2.06801	2.86764	0.990734	1.18999	1.93616	1.09502	1.02355	0.925355	1.32953	0.900313
chr13_29210577_29211412	-0.614221	4.182	4.86521e-05	0.00997149	11.4404	11.5213	18.0298	18.5474	19.2987	21.7628	19.3556	19.0197	21.2046	19.4143	17.8168
chr21_41227772_41228454	-0.747416	3.23761	4.86701e-05	0.00997149	5.28551	6.51726	7.73928	8.49433	7.71585	12.1317	12.3489	12.2977	10.048	10.3406	8.89904
chr4_10039179_10039450	1.51954	0.0576905	4.87697e-05	0.00998122	2.62657	1.56837	1.40937	0.805249	0.687715	0.107996	0.433648	0.704625	0.73935	0.977178	0.530993
chr14_106401489_106401992	0.974266	0.827294	4.90532e-05	0.0100285	3.16582	1.9921	3.02061	1.34635	1.5003	1.01714	1.1483	1.21594	1.41755	1.43341	1.3976
chr5_131857467_131858116	0.832213	1.32516	4.92437e-05	0.0100567	2.9127	4.13563	4.10476	2.35101	1.75661	1.9838	1.75143	2.04914	1.72654	1.90125	2.09641
chr9_127890318_127890685	1.1229	0.764721	4.9409e-05	0.0100798	3.38105	2.46009	2.413	1.35023	1.19036	0.960914	0.70286	1.02346	1.97035	1.2158	1.17864
chr15_31634383_31634827	1.01247	0.506571	4.94987e-05	0.0100873	1.79336	1.8909	2.93145	0.738329	1.06416	1.02013	0.986314	1.153	1.10936	1.22753	0.906253
chr11_132347879_132348272	1.18831	0.560241	4.95817e-05	0.010088	2.30086	1.28036	3.84767	0.996207	0.817672	1.07764	0.986598	0.959987	0.801989	1.1719	1.24374
chr22_49566730_49566999	1.59533	0.076794	4.96074e-05	0.010088	0.93122	2.10949	3.00068	0.649416	0.564861	0.393807	0.209784	0.833559	0.616469	1.32443	0.362706
chr1_51709310_51710060	0.856208	1.39967	4.96882e-05	0.0100937	3.63829	3.52041	4.71905	1.17603	2.19077	2.26879	1.74995	2.04879	2.21885	2.67275	2.20403
chr1_226197022_226197502	-0.683724	2.43506	4.97986e-05	0.0101054	3.4187	3.9061	4.10648	5.52083	5.82615	5.04059	5.53667	6.85375	5.97919	6.04664	5.47014
chr3_122928691_122929271	1.03276	0.992266	4.98541e-05	0.010106	3.46889	3.02104	2.95245	0.932431	1.31758	1.81739	1.53724	1.21535	0.987427	2.43387	1.4475
chr15_29002787_29003266	0.964889	0.755978	4.994e-05	0.0101127	2.30594	2.52831	2.94144	1.04007	1.37597	1.13227	0.869728	1.02327	1.54031	1.43741	1.56852
chr21_8466667_8467130	0.787388	4.77128	5.05288e-05	0.0102211	53.1252	40.8367	26.6026	25.5751	23.0562	22.8935	22.3169	20.1076	24.5332	18.2236	21.4194
chr9_91843557_91844416	-0.605473	3.8585	5.06033e-05	0.0102254	10.8229	10.0387	11.6979	11.8199	15.4762	15.0723	16.1781	16.6512	13.932	16.9859	19.0297
chr2_89610379_89612102	0.644841	2.75288	5.07798e-05	0.0102439	7.9529	8.81308	11.6088	5.37094	5.38973	5.55307	5.92458	5.12176	7.27217	5.23641	5.47155
chr2_136242613_136242992	1.00288	0.590387	5.08018e-05	0.0102439	1.7269	2.36004	2.93512	0.941961	0.942152	1.134	1.32174	0.959608	1.10957	0.997823	1.29576
chr2_42035433_42035670	1.35446	-0.252814	5.10212e-05	0.0102557	1.12455	1.5371	1.54899	0.290401	0.562714	0.567544	0.436438	0.383233	0.861675	0.585511	0.423641
chr7_54360487_54360818	0.74254	1.84265	5.0996e-05	0.0102557	4.38995	5.7637	5.34866	2.22792	2.63388	2.37674	3.35152	2.94545	3.32804	3.51544	2.95213
chr7_155408272_155408461	1.13015	0.153614	5.09749e-05	0.0102557	1.91601	1.63747	1.7097	0.799147	0.567361	0.50698	0.82445	0.703838	0.739813	1.02178	0.862867
chr10_37275632_37276004	1.08034	0.324245	5.13443e-05	0.0102901	1.78443	1.80213	2.31997	0.794595	0.815441	0.907228	1.21564	0.896332	0.740161	0.56135	1.02575
chr10_121265391_121265995	-0.73179	2.73564	5.13832e-05	0.0102901	4.08754	4.79875	4.88201	7.11451	7.08021	8.04995	7.79104	8.77547	5.61084	6.66933	6.37755
chr19_55578828_55579140	0.957271	0.853566	5.14071e-05	0.0102901	2.52647	2.8471	2.94537	1.13996	0.883753	1.58958	1.03581	1.92347	1.1717	1.6557	1.39626
chr21_10378678_10378874	1.19506	0.307781	5.12928e-05	0.0102901	2.07035	2.34224	1.63961	0.899561	1.30572	0.620814	0.709812	1.02534	0.801507	0.732093	0.577914
chr1_64037403_64038507	-0.631445	3.91264	5.18858e-05	0.0103734	8.55809	11.4035	13.6233	15.465	12.7903	18.0796	17.0011	15.5612	15.7808	17.9968	17.3492
chrY_10808493_10808729	0.686482	2.48131	5.19312e-05	0.0103734	8.51167	7.74539	7.37012	5.28505	4.13846	3.56519	4.1632	5.89388	4.19229	5.36917	4.56045
chr1_25774838_25775705	-0.610407	4.11086	5.27643e-05	0.0104293	12.3134	10.9512	15.6382	16.3539	15.1703	16.8271	21.8886	19.5329	20.4031	18.8332	20.1432
chr1_143254327_143254623	0.783787	3.05641	5.28101e-05	0.0104293	12.0139	14.7902	10.0129	8.47728	6.20559	7.42598	6.52378	4.35082	6.78075	6.83817	7.25299
chr1_236753440_236754480	-0.685901	3.91943	5.24569e-05	0.0104293	10.7494	11.1582	10.4666	18.2629	18.3531	17.8522	13.9196	15.1765	17.0748	17.6204	12.8645
chr2_70434125_70435125	0.858275	1.60497	5.24226e-05	0.0104293	3.79866	4.09141	5.95137	1.88176	1.88489	1.80932	3.24984	2.69021	2.21949	2.43597	2.9128
chr3_119227264_119227590	1.21331	-0.0718853	5.24231e-05	0.0104293	1.34154	1.54629	1.70354	0.80548	0.626296	0.565998	0.602756	0.511432	0.739333	0.407155	0.644274
chr7_102216537_102216797	1.18958	0.471403	5.27766e-05	0.0104293	1.72599	3.1254	2.02425	0.79207	1.12421	0.791598	0.595274	1.15343	0.678877	1.51728	0.965683
chr9_137534165_137534449	1.28356	0.206503	5.27831e-05	0.0104293	2.34827	1.80133	1.63799	0.955004	0.628852	0.507	0.993803	0.446443	0.49397	1.13624	0.806479
chr13_19762048_19762496	1.20491	0.465189	5.26531e-05	0.0104293	2.1527	2.0506	2.70714	0.5866	1.00107	1.19347	0.707555	0.38152	1.41629	1.17738	1.02244
chr15_89513200_89513793	0.899614	1.06447	5.26765e-05	0.0104293	2.53863	3.17578	3.7896	1.33818	1.9984	1.87306	1.2551	1.47201	1.66423	1.6968	1.44264
chr17_81422938_81423652	-0.634573	3.19504	5.27068e-05	0.0104293	6.59701	6.44424	7.05192	7.94609	10.2109	8.83752	9.87065	9.02842	10.7253	11.0993	11.0173
chr15_55202289_55202454	1.53544	-0.429803	5.29171e-05	0.0104397	1.39954	1.30299	1.16915	0.345688	0.376905	0.857705	0.326152	0.126375	0.370085	0.307234	0.600216
chr10_129742320_129742916	0.953123	0.813178	5.31095e-05	0.0104668	2.30933	2.45567	3.32323	1.24375	1.74652	0.902758	1.31648	1.21596	1.17161	1.32176	1.50972
chr1_248674700_248676228	0.725978	2.06378	5.33085e-05	0.0104869	5.56645	6.34445	6.04767	3.6381	4.18994	3.40019	3.56646	3.45776	2.71336	2.95049	3.3248
chr2_94870503_94870938	0.920813	1.29261	5.33208e-05	0.0104869	3.77618	2.88701	4.63931	1.84229	1.56997	2.04183	1.75293	2.37095	1.0496	2.18292	2.15521
chr5_179768421_179769061	-0.671504	3.47701	5.37369e-05	0.0105579	7.85838	9.17878	6.83297	11.2372	13.4033	10.3664	12.5595	13.8342	12.7597	11.2871	10.8351
chr2_73044171_73044925	-0.597977	4.39244	5.38286e-05	0.0105629	14.765	17.4995	15.1156	21.3813	20.8053	25.3329	25.01	20.1715	22.6229	24.3087	21.0408
chr21_8773189_8773487	1.02426	0.760695	5.38724e-05	0.0105629	3.02034	2.06696	2.8671	1.60684	1.12921	1.18973	1.03789	0.959026	1.41732	1.49467	0.954186
chr19_14972321_14972864	0.900827	1.06609	5.39511e-05	0.0105675	2.53892	3.48681	3.48543	1.33815	1.56645	2.10213	1.47856	1.40771	1.35674	1.5297	1.94375
chr11_78030346_78031055	-0.732484	3.16458	5.41454e-05	0.0105947	6.15093	5.71781	6.73973	8.04684	10.8969	8.09916	8.16231	10.2467	13.4356	9.9712	9.22869
chr5_13331747_13332219	1.0826	0.381232	5.43242e-05	0.0106188	2.14195	2.11396	1.86764	0.535947	1.18487	0.964137	1.10172	1.08926	0.801731	0.896367	0.742798
chr11_110319030_110319559	-0.712403	3.18997	5.44937e-05	0.0106411	5.57451	6.67317	6.97186	8.79747	9.52475	11.5647	9.3742	8.06672	8.19961	12.3357	11.2336
chr3_175989184_175989874	0.968524	0.870829	5.45545e-05	0.0106421	2.59953	2.77211	3.09838	1.49908	1.62432	1.01675	1.14744	1.08715	1.04873	1.48672	1.89924
chr1_56396529_56397039	-0.775993	2.45405	5.47225e-05	0.010664	2.83956	3.50944	4.71356	4.71407	6.32518	6.00728	4.87234	6.40438	6.16408	7.88571	5.19577
chr4_17993_18418	1.05386	1.09839	5.51814e-05	0.0107316	4.33749	3.5785	2.2694	1.90281	1.3808	1.07228	1.59093	1.1507	1.78715	1.80981	1.77763
chr19_34664269_34664871	0.915797	1.31737	5.51267e-05	0.0107316	3.41887	3.35901	4.71661	1.84134	2.80617	2.09868	1.69652	1.59946	1.48036	2.07002	1.59935
chr3_75863433_75863638	1.425	0.343595	5.53807e-05	0.0107595	3.07183	2.43433	1.1867	1.21255	0.506477	0.793317	0.710557	0.510556	0.555569	0.847305	1.19963
chr10_100970668_100970964	1.01348	0.748734	5.55989e-05	0.0107909	2.4498	2.06546	3.39772	0.989398	1.56024	1.01795	1.26224	0.894754	1.04844	1.60773	1.40151
chr1_819913_820798	0.723223	2.23339	5.59689e-05	0.0108243	6.59811	7.15901	6.4388	3.27635	2.76525	4.76566	4.06046	3.52092	4.56061	4.08431	3.80912
chr4_147020113_147020803	0.96261	1.08854	5.60335e-05	0.0108243	2.54275	3.18242	4.24921	1.1848	1.07202	1.12924	1.98218	1.7935	1.72573	2.19937	1.72082
chr9_99813874_99814026	1.19115	0.0431298	5.60532e-05	0.0108243	1.84001	1.40195	1.70706	0.750438	0.627541	0.335843	0.713797	0.897523	0.800993	0.742898	0.584522
chr17_21701156_21701431	1.24057	0.498041	5.60275e-05	0.0108243	2.65312	1.43451	3.08839	0.843568	0.631845	0.963653	0.763391	0.638592	1.60064	1.11979	1.02181
chr19_11497980_11498317	1.11862	0.704413	5.59398e-05	0.0108243	2.52209	2.14426	3.32253	1.09451	1.00466	0.961418	1.71378	1.79598	0.617794	0.994613	1.01301
chr20_29437801_29438916	0.687658	2.94874	5.6142e-05	0.0108305	11.9946	9.72083	11.1603	7.12321	6.88901	6.40342	7.85276	5.24898	6.34934	6.03374	5.3528
chr18_10446838_10447124	1.2286	0.106127	5.65685e-05	0.0109018	1.56387	2.0189	1.70978	0.387433	0.62804	0.622272	0.431795	0.704104	0.985365	1.14076	0.80901
chr20_40767575_40767942	1.02717	0.32038	5.6873e-05	0.0109494	1.85316	1.95271	1.94047	0.845884	0.692527	1.07937	0.933564	0.7032	0.74019	0.954764	1.08158
chr6_37841689_37842026	1.28709	0.191568	5.69405e-05	0.0109514	2.6285	1.80022	1.25796	0.799652	0.443978	0.79412	0.824797	1.02595	0.616875	0.794955	0.637866
chr1_7147660_7148371	0.842192	1.72977	5.70565e-05	0.010957	5.90107	4.10327	4.81061	1.97916	2.6309	3.06371	2.29885	2.30403	3.0198	3.52885	2.13337
chr8_139604281_139604456	1.40404	-0.39747	5.70838e-05	0.010957	1.11827	1.30085	1.39442	0.500803	0.316135	0.568615	0.494904	0.319195	0.73859	0.248647	0.370441
chr12_52447370_52447663	1.31252	-0.205851	5.74625e-05	0.0109966	1.61691	1.46371	1.1724	0.444706	0.379212	0.509604	0.435703	0.898623	0.554779	0.526016	0.592134
chr17_5453635_5454025	1.14614	0.663079	5.74194e-05	0.0109966	3.51414	2.21961	1.95336	0.838684	1.06561	1.36327	0.984411	1.6675	0.679222	1.22169	1.07069
chr9_60521255_60521991	0.700083	2.90202	5.7573e-05	0.0109975	10.7476	10.9958	10.2349	6.37122	7.07434	5.49413	8.24216	5.37756	6.22596	5.22713	5.46429
chr12_117111227_117111523	1.40398	0.20772	5.75817e-05	0.0109975	1.7877	2.87688	1.41186	0.489863	0.873933	0.851856	0.656219	1.28386	0.309429	0.569675	0.808007
chr7_40889095_40889325	1.29608	-0.19734	5.77041e-05	0.0109989	1.33682	1.6906	1.248	0.704812	0.440772	0.394596	0.379214	0.511841	0.800443	0.582615	0.535021
chr18_20578063_20578516	1.25786	0.778258	5.76929e-05	0.0109989	3.24662	3.63069	1.88188	1.50634	1.92791	0.961246	1.26361	0.830671	0.740843	0.937789	1.06821
chr11_113435119_113435397	1.45376	-0.099936	5.79303e-05	0.0110201	1.55801	1.93371	1.40414	0.599757	0.808706	0.797037	0.266595	0.640597	0.186054	0.354279	0.818372
chr17_33856405_33856753	0.947909	0.655921	5.79081e-05	0.0110201	2.01387	2.59437	2.55749	1.19701	0.881521	1.13317	1.26369	1.40967	1.29418	1.16193	0.956618
chr5_178774232_178774619	1.08408	0.477833	5.82499e-05	0.0110699	1.72307	2.7367	2.17436	0.945676	0.755598	1.25025	0.931136	1.41079	0.863386	0.835826	0.85199
chr2_91573535_91574079	1.0012	1.6389	5.85403e-05	0.0110921	4.53036	4.65531	5.80509	1.98416	2.99888	3.12342	2.46988	0.892143	2.09637	2.71348	2.36091
chr8_73453788_73454048	-1.32012	1.34897	5.85287e-05	0.0110921	1.32339	1.0688	1.16624	3.1435	3.43873	4.31832	2.1297	3.00995	1.78932	2.8046	1.79973
chr11_41727872_41728104	1.31678	-0.0758152	5.84549e-05	0.0110921	1.69582	1.70223	1.32726	0.650184	0.870826	0.681296	0.772939	0.511545	0.309148	0.464953	0.475843
chr11_66832298_66832687	1.21234	0.219542	5.86625e-05	0.0111043	2.20551	1.49225	2.01604	0.953993	0.875	0.908595	0.93667	0.446355	0.862762	0.510526	0.636427
chr7_1071764_1072237	0.916096	1.36641	5.91799e-05	0.0111911	3.78239	3.75576	4.33782	1.48263	1.19946	1.41226	2.19764	2.04908	2.03414	2.56616	2.92926
chr7_69131281_69131571	1.46884	-0.242584	5.93716e-05	0.0112163	1.54942	1.23864	1.62657	0.239347	0.37846	0.452696	0.324119	0.383313	1.1071	0.644335	0.481067
chr1_27099172_27100122	-0.648085	4.6932	5.96666e-05	0.0112278	21.1876	17.0556	18.4453	29.894	21.5637	24.816	23.0747	30.8692	30.4509	35.1619	29.5919
chr12_3213185_3213715	-0.80681	3.30423	5.9557e-05	0.0112278	6.95666	5.01244	7.74031	10.7446	11.2136	11.5619	13.6131	11.8482	10.8492	7.65098	8.89482
chr15_69900612_69901020	1.16831	0.54293	5.95948e-05	0.0112278	2.15674	3.05626	1.95014	1.09963	0.385198	1.13508	0.986705	1.34623	1.23222	1.003	0.850939
chr16_66070320_66071121	-0.64302	4.20047	5.96654e-05	0.0112278	13.1265	14.7315	12.4839	19.9442	19.612	22.954	19.2997	16.2	20.342	22.6722	17.8154
chr19_17002248_17002718	1.07561	0.890905	5.9778e-05	0.0112377	2.89106	1.68779	4.46981	1.08894	1.56231	1.53238	0.980063	1.47313	1.17167	1.60021	1.28498
chr2_134076354_134076609	1.4445	-0.16718	6.05529e-05	0.0112561	1.13105	1.6238	1.93048	0.44497	0.440522	1.08588	0.323294	0.383123	0.616171	0.641056	0.310056
chr2_156809995_156810481	1.41162	0.512172	6.06404e-05	0.0112561	3.65427	2.83635	1.03689	1.05161	0.877668	0.906708	1.10164	0.767404	0.678796	0.559338	1.30567
chr3_160781583_160781850	1.40099	-0.155183	6.02956e-05	0.0112561	1.41244	2.00143	1.17482	0.600426	0.747161	0.624549	0.718082	0.19011	0.493377	0.525431	0.421901
chr5_101586155_101586586	1.4409	0.0685944	6.04587e-05	0.0112561	1.14213	3.01286	1.40864	0.700048	0.442492	0.623095	0.54565	0.446925	1.0465	0.688754	0.642786
chr6_131867889_131868156	1.10533	0.60984	6.02126e-05	0.0112561	2.08776	2.59873	2.71093	0.942448	0.75694	1.24892	1.60355	0.766713	1.23245	1.39306	0.625358
chr9_134653847_134655121	0.703021	3.00401	6.06269e-05	0.0112561	8.78182	12.1313	13.8573	4.15544	6.20504	6.40257	7.7401	6.21073	7.8276	8.51633	6.54695
chr13_23921436_23921853	-0.747787	3.08223	6.01948e-05	0.0112561	5.48998	6.65403	5.20271	10.0565	8.71084	11.3397	7.55841	9.02908	9.06163	10.1403	7.55271
chr16_2987296_2988371	-0.596664	4.77079	5.99745e-05	0.0112561	19.2898	21.1041	21.461	26.8477	31.5759	29.5225	32.1922	36.3786	28.356	24.915	25.7071
chr17_18695642_18695963	1.31763	0.0834608	6.00159e-05	0.0112561	1.63579	2.17318	1.55903	0.491479	1.24006	0.450483	0.826857	0.511131	0.555225	0.629551	0.697644
chr20_29835787_29836728	0.735926	2.02996	6.05897e-05	0.0112561	6.07085	5.47145	6.04636	2.87973	3.3824	3.62889	4.45682	3.07276	3.08256	3.28091	2.77788
chr21_5220060_5220768	0.780994	2.21366	6.06989e-05	0.0112561	7.83347	6.92333	5.51844	3.73326	3.07535	4.02527	3.17434	4.74094	4.68353	3.54186	3.04429
chr22_21251727_21252032	1.21772	0.612492	6.06436e-05	0.0112561	3.08749	2.52788	2.02913	1.82275	1.003	0.847888	0.593602	0.831155	0.863553	1.11313	1.18573
chrX_16711833_16713059	-0.653407	3.51309	6.01987e-05	0.0112561	8.1548	8.31125	8.37185	13.7383	13.5917	10.593	11.7872	14.2185	9.86416	12.5714	12.0778
chr10_1257278_1257753	1.17593	0.400507	6.08513e-05	0.0112735	2.35931	1.50361	2.62799	0.896978	1.0618	1.07914	0.596167	0.445894	0.924615	0.953641	1.19356
chr6_143934785_143935450	0.916019	1.07013	6.09412e-05	0.0112793	3.82674	2.78859	2.87664	1.23593	1.6899	1.70131	1.59042	1.5363	1.41824	2.14351	1.44267
chr2_177330310_177330673	1.10727	0.410854	6.11526e-05	0.0112857	2.21591	1.88753	2.24822	1.10288	0.631524	0.791834	0.820054	1.34676	0.801771	1.34857	0.57456
chr9_40925037_40925492	0.864721	2.36993	6.10435e-05	0.0112857	8.07478	9.41408	5.98685	4.68831	5.2526	4.30814	4.66766	2.87873	3.26817	3.96866	3.47622
chr13_18211638_18212630	0.682963	8.5972	6.11299e-05	0.0112857	599.532	620.148	430.866	385.211	320.502	280.538	317.908	318.294	414.237	281.549	288.955
chr2_128593687_128594546	-0.599285	4.06013	6.12216e-05	0.0112875	12.3091	13.8326	11.3234	18.5547	15.5441	16.147	19.8008	19.4052	17.9381	19.6941	16.4212
chr1_9105128_9105626	0.975036	1.18093	6.13516e-05	0.0113006	2.40511	4.12791	4.17811	1.84717	1.38245	1.98638	1.64428	1.08605	1.72599	2.36009	1.4947
chr17_81300437_81300978	0.932065	1.52098	6.15214e-05	0.011321	4.30029	5.65496	3.27422	1.88542	2.25448	2.3818	2.86308	1.53439	1.85001	2.44383	2.31009
chr7_143230370_143231447	0.893004	2.10209	6.17319e-05	0.011338	5.72394	8.57893	5.44002	3.63925	4.2513	3.62867	2.40179	4.35691	3.45191	2.62453	2.50318
chrX_40158047_40158721	-0.746834	3.28576	6.16865e-05	0.011338	7.2502	6.68215	6.05471	10.0449	11.0255	11.2216	14.0005	9.28411	8.93925	10.39	9.76301
chr4_1983622_1984859	-0.605466	4.01322	6.21203e-05	0.0113929	9.00722	13.2632	14.2466	15.0603	16.6056	17.51	18.0424	20.431	16.8287	15.8479	18.8546
chr13_56441672_56442104	1.16623	0.431925	6.22092e-05	0.0113929	1.93616	2.50677	2.17431	0.947692	0.816332	0.963954	1.32672	0.31733	0.924693	1.17825	0.854359
chr16_33767258_33767690	0.854689	1.30034	6.21599e-05	0.0113929	3.5584	4.29009	3.11245	1.79006	1.63234	2.44183	2.03129	1.92077	1.72645	1.8479	1.87612
chr4_117161888_117162374	1.23106	0.272034	6.23416e-05	0.0114012	2.13977	2.26412	1.56321	0.642103	0.691212	1.31066	0.429967	0.832341	0.985735	0.734073	0.803898
chr19_8888591_8888964	0.944634	1.34293	6.23737e-05	0.0114012	4.35618	4.14594	3.19211	2.04518	2.18896	1.92693	2.08689	1.21392	2.46455	1.84733	1.54344
chr2_223627022_223627363	1.36715	-0.133022	6.24757e-05	0.0114089	1.55333	1.16639	1.93036	0.65188	0.869845	0.451839	0.266602	0.318631	0.616279	0.524341	0.761401
chr5_14675427_14675676	1.37306	0.0387528	6.2805e-05	0.0114101	2.40804	1.63799	1.1793	0.596234	0.257419	0.450843	0.941082	0.704491	0.800851	0.745924	0.642867
chr7_47074498_47075755	-0.612013	4.35202	6.27327e-05	0.0114101	12.4101	14.2758	19.5058	16.1433	22.8679	23.0642	22.2079	21.5815	21.2054	27.1973	22.6078
chr7_139918225_139918968	-0.66326	3.77115	6.27185e-05	0.0114101	9.49332	7.70251	12.6125	13.8728	16.2235	16.8905	15.6859	13.5754	14.3014	14.5838	12.8187
chr16_297837_298122	1.15317	0.379562	6.25419e-05	0.0114101	1.93223	1.65582	2.77791	1.00077	1.24581	0.620224	0.933356	0.831867	0.43278	1.1242	0.91214
chr19_19966213_19966573	1.3111	0.109642	6.28396e-05	0.0114101	1.21225	1.79428	2.54274	0.542683	0.504761	0.967464	0.995978	0.897459	0.616716	0.347144	0.640446
chr4_73476825_73477569	0.918964	1.32734	6.28992e-05	0.0114101	4.20966	3.82967	3.42019	1.43285	2.68293	2.44178	1.47329	1.98503	1.72645	1.9031	1.70973
chr6_148694001_148694385	1.18805	0.420931	6.32022e-05	0.0114543	2.92669	1.81477	1.79474	0.896567	1.36898	0.677338	0.652004	1.08926	0.801729	0.840015	0.967468
chr13_80737321_80737903	-0.593117	3.48256	6.3724e-05	0.0115379	7.35473	7.59647	10.3696	9.7362	12.2167	12.1271	12.5599	13.0009	11.4659	13.6487	11.1604
chr9_63899643_63900466	0.834312	1.75274	6.38197e-05	0.0115443	4.09799	6.62303	4.35214	2.99464	2.0114	2.72071	2.91023	2.49657	2.65071	2.5354	2.90372
chr2_70961326_70961542	1.18636	0.196029	6.41203e-05	0.0115877	1.4263	1.94909	2.24159	0.746797	0.629105	0.392294	1.04979	0.639399	0.616946	1.13483	0.918669
chr10_44911012_44911573	-0.624062	4.28228	6.42364e-05	0.0115978	13.1367	14.827	15.4169	18.5918	21.6777	24.6545	24.5201	18.0577	19.4797	21.0077	19.7529
chr2_235369494_235369878	1.26261	0.422465	6.46826e-05	0.0116674	1.65412	2.51105	2.70661	0.793937	0.692654	1.65411	0.820855	0.44592	0.863136	1.18095	0.631617
chr17_2796624_2796928	1.10072	0.597084	6.50362e-05	0.0117201	3.15103	1.74718	2.33073	1.25219	1.18803	1.07694	1.04141	0.702444	0.802125	1.33721	1.07241
chr12_131076150_131077268	0.770778	2.09862	6.51136e-05	0.0117222	5.28163	5.32315	8.34924	3.78924	3.56988	3.97015	4.01013	2.87987	2.77497	3.11304	3.43358
chr15_100544219_100544590	1.04738	0.656776	6.517e-05	0.0117222	2.23123	2.67745	2.55974	1.45608	0.51035	1.13351	1.20827	1.15242	0.863764	1.27621	1.40595
chr6_169621184_169621856	0.800579	1.73743	6.54639e-05	0.0117249	5.53881	4.73181	4.35073	2.68957	2.32144	3.40601	2.74334	2.94623	2.09686	2.42575	2.573
chr10_104276510_104276801	1.46461	0.260065	6.56139e-05	0.0117249	2.9247	2.35127	1.1091	0.903649	1.1807	0.966624	0.768502	0.382191	0.555406	0.568762	0.525663
chr11_34978612_34979064	1.02751	0.784898	6.53698e-05	0.0117249	1.80991	2.99847	3.39987	1.19403	1.00615	1.59074	0.981505	1.66659	0.925519	1.54946	1.1207
chr12_14520975_14521219	1.3163	-0.140278	6.53047e-05	0.0117249	1.27028	1.84782	1.40104	0.860419	0.686474	0.451752	0.434971	0.447318	0.554879	0.410318	0.647206
chr12_116456362_116457046	-0.770899	2.71386	6.5456e-05	0.0117249	3.79473	4.24292	5.26131	6.2611	7.0175	6.85598	7.01844	10.8924	6.10354	6.4547	6.54146
chr18_9721943_9722371	1.0242	0.597303	6.55902e-05	0.0117249	2.01289	2.51589	2.55689	0.839143	1.18846	1.30611	0.98476	1.28135	0.556174	1.16645	1.40821
chrY_56870693_56871172	0.708354	2.95922	6.55106e-05	0.0117249	12.6554	10.7646	9.85288	7.22368	7.57417	5.77769	7.02352	5.05656	6.65728	5.4934	6.54989
chr9_91711039_91712187	0.627986	2.69343	6.58921e-05	0.0117637	9.11359	7.68712	10.0678	5.92789	6.38412	4.41584	5.1521	5.50704	4.87045	5.83673	5.58388
chr19_10897181_10897457	0.943179	0.798957	6.59972e-05	0.0117715	2.02266	3.14897	2.79086	1.29548	1.31515	1.18906	1.09264	1.53766	0.987106	1.37835	1.56618
chr1_16152479_16152745	0.871435	1.22799	6.65327e-05	0.0118339	3.40973	3.89282	3.1865	1.18031	1.8783	1.5849	1.64234	1.92118	1.97225	1.85277	2.49162
chr3_10719473_10719869	1.05791	0.603282	6.64527e-05	0.0118339	2.65364	1.8234	2.70957	1.25149	1.3114	1.13408	0.984886	1.08832	0.617675	0.886105	1.35229
chr12_54562556_54563300	-0.772986	2.82443	6.65213e-05	0.0118339	3.51369	4.88412	6.03105	6.50714	5.08689	7.08153	8.72589	9.80077	7.89016	8.87271	7.89342
chr4_74431192_74431624	-1.21499	0.888747	6.6742e-05	0.0118601	0.749572	0.746847	1.23141	1.73723	1.50935	1.81208	2.08574	3.27055	1.91114	1.95537	1.7077
chr9_96508554_96509261	-0.664256	3.33719	6.6952e-05	0.0118864	7.40805	7.1735	7.21111	7.58969	12.275	10.3688	10.8572	11.5917	10.1715	13.7174	11.0066
chr3_16898486_16899440	-0.908879	3.07013	6.71668e-05	0.0118915	5.40395	5.29421	4.96692	8.20022	7.83765	10.6574	8.71566	13.4533	11.9568	6.0001	7.66034
chr10_116706466_116706759	1.27287	0.226045	6.71145e-05	0.0118915	1.92613	1.9558	2.01739	0.232672	1.1201	0.564209	0.59899	0.83256	0.678395	1.19228	0.975409
chr21_9249887_9250638	0.854239	3.01524	6.70571e-05	0.0118915	15.8928	12.3069	8.31759	8.38132	7.44966	6.11894	5.25559	5.18482	7.14996	5.87135	5.95105
chr11_46353692_46354189	0.798912	1.66467	6.73677e-05	0.0119051	3.87281	5.03717	5.1124	2.38737	1.88616	2.6647	1.96634	2.11159	2.95808	3.14691	3.07382
chr13_72023775_72024128	1.04533	0.483852	6.73507e-05	0.0119051	1.79324	2.65842	2.09796	0.790548	1.12517	0.676513	0.986956	1.28191	1.10928	0.834959	1.18824
chr3_8792539_8793180	0.943772	1.19465	6.76421e-05	0.0119425	2.83624	3.34812	4.48246	1.23284	2.0624	1.75717	1.30877	2.69322	1.54154	1.96792	1.38287
chr2_84194023_84194385	1.32571	0.119453	6.7831e-05	0.0119429	1.63829	1.48923	2.468	0.336531	1.05693	0.679923	0.93938	0.382386	0.92388	0.571854	0.640375
chr4_77601833_77602336	0.966914	1.1636	6.77347e-05	0.0119429	2.69147	4.43585	3.33871	1.43822	0.949029	1.87209	1.75641	2.24325	2.09491	1.52559	1.60634
chr9_85141435_85141987	1.21962	0.455221	6.77901e-05	0.0119429	2.08155	1.97327	2.85861	1.20655	1.12375	0.849203	1.43956	0.960426	0.61734	0.670621	0.46333
chr21_8871376_8871859	0.702659	1.84866	6.79329e-05	0.0119498	5.25551	5.28906	4.65898	2.68361	2.6963	3.06107	2.9616	2.88111	3.26658	2.80014	3.22637
chr2_218010167_218011625	-0.602657	4.49023	6.80004e-05	0.0119507	15.0684	16.9514	18.8216	25.5674	23.8728	22.721	27.0393	22.7978	25.0884	19.7629	26.3734
chr7_133099283_133099634	1.30366	0.244847	6.81743e-05	0.0119703	1.4321	2.41795	2.24583	1.16234	1.12017	0.506845	0.767727	0.703768	0.801299	0.679853	0.35714
chr2_91565691_91566945	0.85041	2.8482	6.84118e-05	0.012001	10.0204	8.75964	14.4683	5.5211	3.89524	5.66657	7.14086	3.38989	7.88801	6.69737	5.68849
chr2_151192483_151192752	1.32292	-0.1221	6.86215e-05	0.0120158	1.20095	1.92545	1.47724	0.599145	0.379811	0.681651	0.434793	0.898325	0.61633	0.694634	0.308328
chr13_78852931_78853560	1.10187	1.11891	6.8609e-05	0.0120158	3.33985	4.90639	2.34713	1.2365	1.81293	1.18661	0.976496	1.79361	1.78715	1.4197	2.39181
chr8_85659748_85661289	0.593701	4.37871	6.87245e-05	0.0120197	31.6486	28.0428	25.5779	18.5049	19.1696	18.928	19.0308	15.1116	17.9381	18.5177	15.5575
chr20_30138842_30139199	1.27593	0.459477	6.87693e-05	0.0120197	3.00532	2.51561	1.41649	0.844815	1.24631	1.25127	0.876553	0.767407	0.924657	0.503652	0.854907
chr16_82028172_82028982	0.997062	1.53634	6.88502e-05	0.0120229	6.53615	3.38387	3.73523	1.98767	2.19239	2.78211	1.97096	2.04836	2.5267	2.49995	1.42698
chr19_51531826_51532109	1.18738	0.340489	6.96283e-05	0.0121477	2.49622	1.88519	1.79229	0.950387	0.999509	0.79263	0.821702	0.703322	0.61718	0.562158	1.36594
chr2_218004023_218004535	-0.686178	4.05222	6.98731e-05	0.0121733	10.5435	10.5356	14.7836	15.8567	16.6071	17.9629	14.2455	14.7271	20.1564	22.4211	22.7396
chr15_66943348_66943635	1.16695	0.25614	6.99023e-05	0.0121733	1.42892	1.80037	2.62147	0.538838	0.568183	0.621093	0.822985	1.34763	0.862873	0.960424	0.803656
chr2_222445530_222446056	1.10292	0.706007	7.0279e-05	0.0121919	3.30336	1.98842	2.56269	1.40348	0.757976	1.47732	0.871333	1.02364	1.10975	1.66924	0.901052
chr5_141857324_141857493	1.48646	-0.174001	7.01285e-05	0.0121919	1.34328	2.0791	1.25109	0.341633	0.440367	0.682494	0.155602	0.318802	0.861736	0.699281	0.706904
chr7_139992516_139992752	-1.49708	0.718441	7.03273e-05	0.0121919	0.527759	0.429294	1.07178	1.12974	1.81626	2.55779	1.19645	2.17843	2.27969	2.13167	1.10482
chr9_62907964_62908928	0.725605	1.94906	7.02134e-05	0.0121919	5.411	5.61879	5.50614	2.37615	2.76016	3.45902	3.45903	3.009	3.63618	2.73928	3.77138
chr19_14434959_14435352	0.856982	1.59977	7.02097e-05	0.0121919	3.29261	5.34674	5.1109	1.9836	1.88481	2.26611	2.07956	2.43323	2.46558	2.27093	3.63331
chr2_232325541_232326328	-0.856491	3.33611	7.04432e-05	0.012193	6.66565	4.85276	8.12301	10.0413	14.2733	11.7883	8.10186	15.5663	9.6172	11.8336	8.24329
chr18_67893_68103	1.28822	-0.217021	7.0461e-05	0.012193	1.47555	1.53752	1.1718	0.600809	0.501999	0.394685	0.548613	0.76967	0.431914	0.697938	0.365958
chr20_53570315_53571134	-0.639758	4.06311	7.06131e-05	0.0122083	9.66861	10.9424	16.6339	15.7068	21.2952	19.325	17.4901	16.4572	17.3219	19.265	17.6623
chr1_202167497_202168145	-0.768072	2.46692	7.09509e-05	0.0122416	2.98468	3.43328	4.79075	5.4179	6.76131	5.32434	4.48531	7.81571	5.42515	6.15081	6.55728
chr11_435081_435725	0.730175	2.09524	7.095e-05	0.0122416	6.29435	4.52719	7.65821	2.57371	3.25972	3.91292	3.288	3.26497	3.57521	4.31525	3.8173
chr14_67653678_67654264	-0.808356	2.1823	7.09975e-05	0.0122416	2.31829	3.63093	2.949	5.23042	4.45118	4.58885	4.65912	5.5082	3.69994	5.52529	5.48494
chr7_34370740_34371235	1.3325	0.529086	7.11085e-05	0.0122497	2.65953	2.98795	1.87617	1.36107	1.18563	1.25076	0.707357	0.317273	1.17057	0.613591	0.853441
chr1_150534698_150535222	-0.605759	4.05286	7.12498e-05	0.012263	11.6485	12.0673	13.6331	15.5078	19.0445	18.7578	17.8758	14.8553	17.4451	17.502	21.7685
chr11_95014374_95014671	1.51949	-0.00188166	7.14785e-05	0.0122785	1.91858	1.64038	1.86223	0.44265	0.318513	0.336691	1.22669	0.704815	0.554968	0.980211	0.196446
chr12_132156443_132156945	0.77201	1.85341	7.14662e-05	0.0122785	6.05459	4.90087	4.73748	3.09062	2.32367	3.57507	3.01778	2.62435	2.46648	3.18569	2.89706
chr14_55467670_55468270	0.957102	1.08394	7.15318e-05	0.0122785	3.3302	3.57041	2.87798	1.49179	1.38112	2.44592	1.14349	1.6649	1.66423	1.6412	1.2761
chr11_96521567_96521930	1.27353	0.423712	7.16691e-05	0.012291	1.22567	3.20131	2.47946	0.94903	0.631028	0.50569	1.21506	1.21818	0.801674	1.12424	0.687609
chr14_55194997_55195296	1.32872	0.0652681	7.19865e-05	0.0123344	1.21052	1.79119	2.39021	0.388695	0.565807	0.795292	0.940325	0.575565	0.493736	1.14531	0.416678
chr1_248945496_248946367	0.865162	3.16278	7.21452e-05	0.0123506	14.889	15.5386	10.4812	5.859	4.89796	4.35453	6.63173	10.4433	6.84266	8.55971	10.1324
chr2_173741568_173742088	-0.814731	2.8007	7.23556e-05	0.0123677	3.58207	5.66096	4.49971	6.00595	9.0769	6.17225	7.84322	6.85083	9.36825	9.3063	6.31896
chr21_9092770_9093396	0.724375	2.59799	7.23743e-05	0.0123677	8.08919	8.95846	9.14383	5.53167	6.25568	4.98694	4.27093	4.09639	6.16293	4.11197	4.28178
chr5_169514464_169514750	1.42972	-0.130934	7.26381e-05	0.0123773	2.18587	1.3215	1.17578	0.289125	0.440893	0.624458	0.944665	0.511802	0.370505	0.582074	0.648146
chr17_34613042_34613565	-0.741657	2.93792	7.26893e-05	0.0123773	3.52256	5.68854	6.72695	6.05118	8.39502	7.30714	7.61807	8.83784	9.12255	11.0185	8.48373
chr17_72928893_72929185	1.20462	0.163391	7.26402e-05	0.0123773	1.21218	1.71771	2.61815	0.540845	0.935678	0.794111	0.59949	0.7039	0.555417	0.908691	0.920084
chr22_12054789_12055376	0.812321	1.3685	7.26653e-05	0.0123773	3.92065	3.67088	3.72468	1.63427	2.12863	2.44056	2.19654	1.79182	2.09577	1.67725	2.26025
chr19_16876026_16876325	1.20049	0.639864	7.2904e-05	0.0124029	2.16431	3.5315	2.10581	0.736975	1.18811	1.19161	1.82907	0.895367	0.679151	1.05518	0.960211
chr16_6618661_6619283	1.57862	0.241263	7.29845e-05	0.0124055	2.29156	2.12403	2.25062	1.3226	0.750785	0.564907	0.600456	0.0614498	0.370887	0.684276	1.14974
chr4_8723712_8723898	1.79483	-0.175861	7.31462e-05	0.0124172	0.924389	3.00016	1.25445	0.343353	0.193411	0.280622	0.663937	0.254687	0.247366	1.16903	0.653149
chr17_81558694_81559589	-0.647693	4.53927	7.31828e-05	0.0124172	16.9801	19.2065	14.6578	25.7134	23.937	26.4073	30.2245	25.8729	24.534	22.6395	21.8938
chr11_7648433_7648677	1.40321	-0.200104	7.34153e-05	0.0124346	1.26929	1.99696	1.17368	0.44521	0.440407	0.855326	0.548979	0.447546	0.677556	0.300094	0.479442
chr20_21433346_21433637	1.15162	-0.0435829	7.33916e-05	0.0124346	1.27101	1.47012	1.85428	0.544382	0.44247	0.680595	0.602041	0.70449	0.678002	0.975027	0.529964
chr8_144933557_144933875	1.19104	0.283128	7.35347e-05	0.0124439	2.56193	1.41889	1.94215	0.848333	0.506716	0.678319	0.935334	0.57481	1.10866	0.959501	0.915802
chr15_86713996_86714509	0.89734	0.741233	7.39103e-05	0.0124854	2.37326	2.36865	2.71145	1.1939	1.37613	1.24675	1.14941	1.53786	1.17149	1.49298	0.897684
chr1_37400156_37400361	1.65516	-0.109392	7.40567e-05	0.0124881	1.6337	2.32148	1.25483	0.341785	0.440283	0.855456	0.832488	0.126003	0.923101	0.300483	0.310591
chr12_47082753_47083129	1.12674	0.654826	7.40359e-05	0.0124881	1.87725	2.1405	3.77532	0.838745	1.00397	0.961875	0.984458	0.638025	1.66272	1.33453	1.40747
chr4_186749862_186750160	1.30227	0.163841	7.43679e-05	0.0125295	1.28573	2.5612	1.8643	0.593201	0.812551	0.56468	0.9383	0.317971	1.04685	0.853392	0.638798
chr3_8421046_8421688	0.946692	1.20586	7.50077e-05	0.0126225	3.7697	2.25334	4.71162	1.13063	1.75383	1.52827	2.20258	1.85715	1.66458	2.07859	1.77091
chr13_95034281_95034586	1.33747	-0.0750295	7.50516e-05	0.0126225	1.69658	1.24585	1.85656	0.650334	0.38012	0.854039	0.265967	0.769258	0.432079	0.922601	0.476002
chr2_51193731_51194012	1.29351	-0.243076	7.53189e-05	0.0126404	1.12355	1.68628	1.32215	0.549269	0.563031	0.394839	0.379697	0.705298	0.677554	0.413139	0.536141
chr3_159061911_159062282	1.19364	0.328335	7.54177e-05	0.0126404	2.28376	2.42076	1.41222	0.692216	0.937892	0.620668	0.821947	1.41175	0.924449	0.618726	0.801735
chr20_30620444_30620687	1.10559	0.236588	7.52468e-05	0.0126404	1.56762	1.56604	2.46803	0.59028	0.937128	0.850641	0.541873	1.15432	0.801434	0.846749	0.803538
chr21_9310345_9310574	0.908449	1.22039	7.54218e-05	0.0126404	4.05543	3.73869	2.72897	1.69131	1.75434	1.58513	1.75452	2.17847	2.27966	1.57671	1.43682
chr1_29462099_29462332	1.24076	-0.15294	7.58466e-05	0.0126528	1.33774	1.38918	1.62585	0.547138	0.747865	0.222373	0.547551	0.640508	0.61633	0.637394	0.646781
chr1_125182205_125182803	0.792603	6.35275	7.61561e-05	0.0126528	136.32	139.358	88.258	88.7887	62.849	57.6235	67.7726	56.7396	82.846	50.1138	65.5644
chr1_190183454_190184140	-0.736658	3.02307	7.57169e-05	0.0126528	4.0362	6.80412	6.04314	6.79993	7.39912	8.72657	9.15963	7.93952	10.3549	10.1466	10.161
chr1_227692947_227693429	1.11128	0.531668	7.60515e-05	0.0126528	2.08284	3.12774	1.72073	1.30613	1.00247	1.0776	1.15514	0.895625	0.801998	0.83393	0.962646
chr8_139672575_139672863	1.21806	0.0520034	7.60176e-05	0.0126528	1.27789	2.01309	1.78341	0.750459	0.750284	0.795045	0.432364	0.639866	0.49378	0.572589	0.980849
chr9_95150838_95151332	-0.715034	3.53306	7.59769e-05	0.0126528	7.13193	8.30709	8.98473	7.93278	13.8425	15.022	13.4382	13.5131	10.6036	14.4995	12.184
chr10_70551933_70552380	0.805099	1.64029	7.59035e-05	0.0126528	4.66436	3.77698	5.34052	2.23579	3.00075	2.15118	2.30075	2.94688	1.60427	3.03873	2.57802
chr21_8864556_8864944	0.789172	1.9689	7.56348e-05	0.0126528	6.79137	5.86326	4.43559	3.79629	3.19445	3.23087	3.0146	2.94481	2.8361	3.17735	2.83655
chr22_42323840_42324237	0.788329	2.05712	7.61348e-05	0.0126528	5.93194	7.2181	5.12905	3.94384	4.1271	3.3436	2.84566	3.13692	2.65171	3.06165	3.54613
chr3_95418410_95419031	1.18324	0.987453	7.62372e-05	0.0126552	3.90467	3.80699	2.19188	1.80646	0.884298	1.53169	2.09972	0.829917	1.47925	1.31701	1.06014
chr1_35301730_35301986	-1.15084	1.14679	7.63788e-05	0.0126678	1.04141	1.065	1.31502	1.42463	2.62827	1.58101	2.58052	2.9472	2.4041	3.26399	2.47001
chr9_91758440_91758930	-0.693873	3.50253	7.64863e-05	0.0126746	9.02349	6.87241	8.13925	13.0376	14.7779	12.2967	12.8888	10.9494	11.5893	12.1426	10.2382
chr21_10469747_10470275	0.920729	2.06543	7.67306e-05	0.0127041	8.26037	6.28094	4.7484	4.19991	3.75384	2.37496	3.73545	3.00875	3.45173	2.29995	2.99901
chr20_45198332_45198972	0.991521	1.04531	7.67977e-05	0.0127042	3.11397	3.0239	3.5629	1.4935	1.44208	2.21754	1.08859	1.21509	2.15594	1.25471	1.33355
chr2_163247191_163247526	-1.09631	1.65349	7.73552e-05	0.0127192	1.49061	1.634	2.01056	1.71579	4.12824	3.28597	2.90008	2.8799	4.00597	4.81025	4.0382
chr4_189105347_189106386	0.745487	1.87346	7.73643e-05	0.0127192	4.10281	5.21658	6.65081	2.58177	2.26211	2.83269	3.79559	2.94527	2.83584	3.45792	3.06062
chr10_71466050_71466672	0.811119	1.67835	7.74191e-05	0.0127192	4.30751	4.48954	5.41906	1.92966	2.81586	2.37908	3.07942	3.39641	1.66589	2.42983	2.68656
chr11_114150725_114150971	-1.15946	0.991841	7.70131e-05	0.0127192	0.685119	1.12998	1.23548	2.03976	2.1918	1.86808	1.69311	1.72727	2.03446	3.16792	2.36759
chr15_20646331_20646960	0.815479	2.25669	7.72451e-05	0.0127192	8.05878	6.85236	6.36549	4.64299	2.7029	3.16997	5.22636	3.39261	4.06814	4.13972	3.15238
chr16_48453209_48453780	0.848414	1.41557	7.72759e-05	0.0127192	3.78312	3.75668	4.41453	2.24518	1.8818	1.81134	1.52675	1.59893	2.46495	2.1725	2.92441
chr17_5024039_5024194	1.35391	-0.24798	7.73701e-05	0.0127192	1.40558	1.6131	1.17181	0.601916	0.440195	0.394973	0.379963	0.705377	0.308941	0.931254	0.367027
chr10_132716238_132717145	-0.668792	3.26062	7.75136e-05	0.0127238	7.03636	5.73425	7.89742	8.84454	10.5875	8.26833	11.9626	13.067	9.12393	10.5547	10.5241
chr19_14162692_14162914	1.40879	0.301907	7.76824e-05	0.0127406	0.936162	3.57516	2.09815	0.953694	0.506171	0.736173	0.767379	0.639334	0.555515	1.19073	0.861429
chr1_8343134_8343538	1.10683	0.745361	7.83296e-05	0.0128138	1.95334	2.37997	3.93131	1.04181	0.696549	0.674906	1.4877	1.40953	1.54012	1.16045	1.51541
chr8_98403565_98403825	1.15976	0.0419561	7.82725e-05	0.0128138	1.41694	1.85753	1.63094	0.698249	0.689055	0.507726	0.432229	0.575447	0.923861	0.970853	0.697073
chr22_21947103_21947948	-0.662269	2.79707	7.82958e-05	0.0128138	4.96357	4.26118	5.72858	6.86079	7.45553	7.13917	5.96762	8.83916	7.95154	6.98896	8.49476
chr1_26937990_26938429	0.85221	1.14966	7.85367e-05	0.0128367	3.25911	3.26001	3.3355	1.79544	1.19705	1.35697	1.69984	1.92156	2.03351	2.24738	1.49417
chr9_121650123_121650535	-0.6772	3.63256	7.86732e-05	0.0128481	7.72708	10.476	8.45351	15.0315	12.4087	14.8495	14.5907	14.3456	11.3433	12.2926	12.2322
chr1_185523758_185524111	1.31477	0.128273	7.90688e-05	0.0129017	1.56773	2.63367	1.33269	0.853435	0.62794	0.507551	1.10868	0.704136	0.678199	0.627724	0.47117
chr2_90389672_90390183	0.788084	3.33685	7.93104e-05	0.0129301	16.4447	16.3627	11.951	11.2724	8.51939	8.04625	8.00466	6.65776	9.49205	6.54758	6.8016
chr5_91670523_91671526	-0.663018	4.11753	7.96056e-05	0.0129672	12.0167	12.3105	13.4801	15.7539	15.0456	17.1673	22.7679	16.2646	23.669	21.077	19.0621
chr7_49711428_49711714	1.16798	-0.0958086	7.9878e-05	0.0129914	1.33897	1.39082	1.70198	0.597416	0.441992	0.508592	0.715802	0.640253	0.493592	0.805658	0.70113
chr14_93324306_93324642	1.27172	0.0127302	7.98896e-05	0.0129914	1.70025	2.08773	1.17746	0.803864	0.56555	0.393421	0.489227	0.8333	0.616591	0.974346	0.529639
chr19_32102996_32103280	1.37548	-0.409167	8.00106e-05	0.013	1.18689	1.2235	1.31836	0.344488	0.500017	0.683918	0.381788	0.705925	0.247288	0.476375	0.257641
chr4_27412_29519	0.613926	4.23298	8.02828e-05	0.0130051	28.9773	27.4557	21.0913	16.1655	16.9148	18.5908	14.0306	14.9204	17.013	15.6969	15.1348
chr9_67800329_67800552	1.27995	0.143886	8.04045e-05	0.0130051	1.99114	2.25353	1.25671	0.748851	0.751058	1.08207	0.487703	0.510932	0.801126	0.570165	0.751918
chr12_94429434_94430104	-0.768077	2.33939	8.03521e-05	0.0130051	2.97568	3.34203	3.8704	5.62571	5.32606	5.9525	6.25869	5.63538	5.60937	4.21228	4.82063
chr13_40777228_40778028	-0.63406	3.13522	8.04493e-05	0.0130051	6.30098	6.51597	6.43562	9.45275	7.71324	9.57725	10.1487	11.2088	8.63056	9.11509	9.50293
chr20_31594382_31594585	1.24872	0.113232	8.04232e-05	0.0130051	1.9174	1.7155	1.71033	0.801218	0.628035	0.737163	0.600379	0.96177	0.247871	0.570818	1.09265
chr20_25720045_25720932	0.847913	1.77702	8.05174e-05	0.0130051	5.11264	5.68471	4.58307	2.84116	2.13578	3.57696	2.46456	2.36802	3.32762	1.93108	2.84751
chr2_215394763_215395008	1.3722	-0.133122	8.09985e-05	0.0130517	1.62366	1.24304	1.77963	0.808543	0.379571	0.509309	0.210706	0.511755	0.923302	0.467496	0.647655
chr4_70460690_70460967	1.29476	-0.149659	8.1035e-05	0.0130517	1.47992	1.7704	1.17364	0.495494	0.563918	0.796924	0.717363	0.447319	0.370546	0.466995	0.647223
chr5_145351934_145352419	1.02651	0.551582	8.10781e-05	0.0130517	1.58298	2.74152	2.55514	1.20109	1.12625	0.675995	0.929472	1.08847	0.925051	1.39479	1.07304
chr17_82659966_82660742	0.695161	2.34597	8.10153e-05	0.0130517	8.0606	7.01314	6.44292	4.58512	4.57036	3.22528	4.11197	3.58441	4.43803	4.94636	4.13082
chr17_4393712_4393988	1.30624	0.0506429	8.11612e-05	0.0130541	2.12573	1.71266	1.33056	0.751307	0.627169	0.450643	0.376658	0.897661	1.04658	0.57387	0.585467
chr2_96907181_96908052	-0.641474	5.40229	8.14002e-05	0.0130815	34.984	30.1653	27.8246	49.1865	36.8513	46.1817	48.1453	40.2809	55.292	44.836	46.2345
chr19_14412744_14412949	1.08232	0.142284	8.16336e-05	0.013108	1.49086	1.86291	1.78406	0.591973	0.628946	1.02383	0.711662	0.897004	0.678375	0.793798	0.749767
chr4_18213038_18213729	0.90027	1.28786	8.2298e-05	0.0132037	3.48777	3.98007	3.64727	1.79107	1.19858	2.55674	2.08792	1.59956	1.78788	1.57286	2.3218
chr11_134704478_134704910	1.14899	0.630263	8.24492e-05	0.0132058	3.01485	2.21688	2.33281	1.09693	1.31127	1.24889	0.872862	0.509581	1.10953	0.774625	1.63411
chr10_131862557_131862858	0.603063	3.07046	8.26671e-05	0.0132087	11.198	10.5303	12.9341	7.16502	6.70613	8.9032	7.07331	6.91553	5.79561	7.85713	6.8127
chr14_21958853_21959299	0.970662	0.750131	8.26188e-05	0.0132087	2.37696	2.29606	3.09313	1.04028	1.43742	0.731696	1.43019	1.15193	1.23292	1.21352	1.6811
chr17_81416023_81416182	1.17482	0.26928	8.26744e-05	0.0132087	1.35883	2.87006	1.63819	0.538614	0.814391	0.850572	0.879106	0.896658	0.80145	0.959834	0.803285
chr7_67100742_67101438	-0.600654	4.61311	8.32265e-05	0.0132653	19.4182	19.4667	16.0514	24.6121	27.1292	26.0089	29.1772	22.6688	28.047	29.1963	24.0461
chr9_63341446_63341719	1.15691	0.138222	8.32364e-05	0.0132653	2.05642	1.4076	1.78527	0.799753	0.443945	0.736702	0.655824	0.575173	0.862642	1.13743	0.694292
chr6_36930534_36930880	1.22973	0.461958	8.39152e-05	0.0133624	3.21518	1.89701	1.72053	0.689642	1.30805	1.02131	0.988646	0.510071	0.678832	1.00815	1.19188
chr22_11817561_11818031	0.625109	5.17037	8.4092e-05	0.0133794	51.6919	50.7792	47.8827	32.5784	31.8909	35.023	32.0794	23.3081	35.6284	27.9483	26.6729
chr2_88469159_88470105	0.693366	2.2413	8.42014e-05	0.0133857	5.43459	5.80942	9.04488	3.32614	3.13863	4.30926	3.39449	4.03431	4.43759	4.62856	4.08206
chr9_64049138_64049656	0.963732	0.971097	8.43461e-05	0.0133976	2.39174	3.24735	3.48279	1.23923	1.74945	0.844433	1.14556	1.53685	1.97129	1.92822	1.33595
chr5_175884887_175885094	1.24889	-0.0923172	8.44575e-05	0.0134042	1.55221	1.31795	1.70349	0.754151	0.441772	0.681224	0.886005	0.318451	0.554994	0.521328	0.588562
chr21_42292549_42293439	0.874439	2.33103	8.49885e-05	0.0134661	9.08904	6.5473	7.36847	2.51757	4.50609	5.22092	5.05767	2.55809	4.06834	4.40823	3.36887
chr1_53278271_53278674	0.84932	1.12957	8.53076e-05	0.013489	3.25721	3.10198	3.33456	1.33575	1.32053	1.81475	1.42097	2.43615	1.60297	1.96997	1.71711
chr12_61356648_61357263	1.00495	0.904432	8.53222e-05	0.013489	2.60343	2.46673	3.78482	0.934251	1.25471	1.24551	1.37097	1.08707	1.29475	1.42961	2.40302
chr19_54298547_54299077	0.949953	0.816641	8.5364e-05	0.013489	2.02388	2.84266	3.24744	0.935851	1.00691	1.47536	1.59679	1.60192	1.17162	1.60178	1.11858
chr2_138902497_138902814	1.31594	0.0280649	8.58034e-05	0.0135177	1.8434	1.93953	1.33008	0.751847	0.257495	0.910615	0.54553	0.382563	0.800876	0.859748	0.642533
chr8_8664378_8665368	0.633999	2.57121	8.58397e-05	0.0135177	6.91502	8.30985	9.60015	5.27912	4.14074	4.7022	5.0455	5.76462	5.36256	5.95691	3.84519
chr15_77696841_77697182	0.919263	0.977738	8.58784e-05	0.0135177	2.53356	2.54656	3.93796	1.28977	1.50316	0.958548	1.31281	1.85833	1.4795	1.53521	2.00455
chr16_88767901_88768465	-0.593677	4.08449	8.60039e-05	0.0135263	11.3595	11.6718	15.5604	16.3055	19.8581	18.6437	18.5347	15.6882	18.7392	21.8844	16.2037
chr11_126438165_126438909	-0.669063	3.86314	8.61774e-05	0.0135314	8.40515	9.71262	13.6948	12.6687	12.2268	14.5043	14.2516	18.1251	16.3351	18.2691	20.542
chr21_7257858_7259464	0.590444	5.70017	8.61496e-05	0.0135314	74.464	75.7118	63.2255	47.6941	51.3102	46.1257	47.7075	36.8219	44.5678	41.1125	42.1462
chr9_62827653_62828482	0.703832	2.54072	8.62725e-05	0.0135352	7.71802	9.10755	8.06471	3.81929	4.07737	4.30453	5.32428	4.48165	6.90143	4.33229	5.32242
chr2_48144618_48145158	-0.708762	2.99202	8.71312e-05	0.0136127	4.18067	6.40883	6.19582	8.256	9.89308	7.53371	8.33354	6.91388	8.8148	9.12677	9.78363
chr4_101174626_101175042	-0.748799	2.92598	8.71926e-05	0.0136127	4.24598	6.15836	5.19603	7.25547	5.9621	8.55784	9.10825	11.339	7.45941	8.32424	8.15865
chr9_91657543_91658001	1.10579	0.561936	8.70456e-05	0.0136127	1.94233	2.28583	2.93644	1.15004	1.00289	0.390281	0.761588	1.28165	1.10941	1.62268	1.01765
chr14_18667686_18668726	0.861821	2.58284	8.7114e-05	0.0136127	12.3242	7.85078	6.91712	5.33349	6.37782	5.04503	4.99259	3.84012	3.88455	4.17068	4.17602
chr15_41532421_41532650	1.41444	-0.243336	8.7024e-05	0.0136127	1.19692	1.23679	1.92698	0.394143	0.623766	0.798103	0.436627	0.834426	0.185936	0.414643	0.367526
chr17_22158387_22158717	1.10862	0.775602	8.69088e-05	0.0136127	3.23916	2.77037	2.26081	1.91734	1.25224	0.674698	0.870256	1.2807	1.23286	1.38322	1.06625
chr3_11581827_11582960	-0.643702	3.53647	8.79421e-05	0.0137038	9.10498	7.35911	8.91116	10.3838	13.4675	12.4666	10.0795	13.8978	11.4045	16.5935	12.1846
chr9_134434660_134435423	-0.704388	3.92027	8.79905e-05	0.0137038	10.8209	9.07594	12.3123	18.0627	17.2909	19.3847	18.2657	13.2539	15.9657	14.3031	14.5924
chr12_112296086_112297504	0.661957	2.53349	8.78946e-05	0.0137038	9.316	6.63472	8.29348	4.47438	4.45087	4.87376	4.93637	5.50831	5.85489	4.65735	4.01103
chr3_154097991_154098275	1.16289	-0.0894933	8.81765e-05	0.0137216	1.40925	1.3909	1.62661	0.597255	0.564946	0.623466	0.546342	0.769084	0.800752	0.52015	0.531187
chr16_54426196_54426954	-0.670562	3.42687	8.84578e-05	0.0137542	6.25151	7.50218	9.59469	7.58649	10.4047	12.2415	12.3412	13.5141	13.0059	12.2037	12.0835
chr1_202999237_202999708	1.22633	0.609298	8.85398e-05	0.0137558	2.02049	4.14291	1.49564	1.04669	0.87976	0.962564	1.26689	0.959839	0.98649	0.888493	1.29837
chr8_143491684_143491885	1.15742	0.180651	8.86972e-05	0.0137691	1.98925	1.79361	1.63525	0.69514	0.813411	0.736382	1.16289	0.446394	0.678394	0.736643	0.805847
chr5_55613216_55613708	1.18524	0.400148	8.89901e-05	0.0137738	2.50107	2.581	1.33777	0.845321	0.938889	0.964297	1.10208	0.960566	0.432794	0.89717	1.02436
chr5_171644569_171644884	-1.26812	0.89404	8.89152e-05	0.0137738	1.16305	0.441907	1.00582	2.60537	1.32367	1.92625	2.25291	1.92044	2.0342	2.28703	1.59666
chr10_29968830_29969406	0.82474	1.42073	8.89798e-05	0.0137738	4.06972	3.52079	4.26149	1.6328	2.25326	2.32551	1.91642	1.4704	1.97289	2.89207	2.36865
chr1_820808_822942	0.624585	3.46918	8.92202e-05	0.0137832	15.9349	14.358	15.8073	8.39983	7.83808	11.1116	9.04583	6.97727	10.5402	10.9441	10.4793
chr17_17190222_17190796	-0.718658	2.70921	8.918e-05	0.0137832	4.73478	3.53912	5.33964	5.35765	5.52116	6.85621	6.57717	8.71159	7.15052	7.91346	8.60969
chr16_66974576_66974908	1.19704	0.71115	8.96148e-05	0.0138219	2.24025	2.38132	3.70447	0.429102	1.37375	1.13357	0.983965	1.79612	0.556239	1.38927	1.46244
chr18_46382241_46382391	1.43476	-0.189275	8.95954e-05	0.0138219	1.34112	1.16486	2.08012	0.341626	0.44037	0.624906	0.323475	0.576402	0.493303	0.300209	1.10746
chr3_46851615_46852292	-0.832533	3.03442	9.00322e-05	0.0138751	5.26197	4.82416	5.96322	9.35619	12.3896	9.12387	10.1514	7.74699	6.16621	8.79799	7.82561
chr22_31321099_31321369	1.33033	0.10121	9.06369e-05	0.0139571	1.49588	1.64136	2.39177	0.336743	0.504655	0.335818	0.88312	0.961941	0.432321	1.25828	0.81041
chr12_89694947_89695444	-0.89145	2.15878	9.07501e-05	0.0139633	2.59785	2.84718	2.86937	5.13003	5.32179	3.73513	4.05068	4.41741	3.76149	5.41752	7.0174
chr1_206724123_206724522	-0.702337	3.38742	9.12273e-05	0.013979	7.04655	7.57319	7.51909	12.8947	9.65458	13.1511	11.0754	8.83482	10.1102	11.9923	12.6819
chr2_59196043_59196337	1.41416	0.0132461	9.12639e-05	0.013979	1.21005	2.24684	1.86105	0.857535	0.932618	0.508525	0.321442	0.382696	0.984982	0.407029	0.531115
chr3_99522226_99522970	-0.717198	2.87053	9.1082e-05	0.013979	5.54411	4.97397	4.65893	6.50556	6.89649	8.55904	9.77334	6.85049	7.64395	9.13873	7.78239
chr3_198046127_198046404	1.23569	0.224293	9.10481e-05	0.013979	2.34771	1.41645	2.01665	0.539924	0.81356	1.08111	0.767612	0.3178	0.92419	0.963279	0.749072
chr7_151180716_151180937	1.32452	0.120005	9.13952e-05	0.013979	1.63825	2.40546	1.48438	1.00999	0.381631	0.909841	0.826251	0.575402	0.801046	0.402757	0.583836
chr9_7032869_7033986	-0.649266	3.56819	9.13753e-05	0.013979	6.84779	10.071	9.06627	12.884	10.0332	13.0338	12.1156	16.4616	13.0066	13.3171	11.6956
chr13_43110042_43110478	-0.672033	2.60279	9.09765e-05	0.013979	4.36838	3.84701	4.7252	5.7142	6.76477	6.00506	7.68642	6.14684	6.59573	6.30296	6.71265
chr13_102760044_102760307	1.23534	-0.174472	9.14359e-05	0.013979	1.33639	1.3115	1.62505	0.860511	0.318101	0.451772	0.547799	0.576135	0.616298	0.523944	0.590557
chr2_157612331_157613065	0.893173	1.34035	9.17589e-05	0.0140084	3.41977	4.99967	3.03817	2.04452	2.2511	2.09825	1.86317	1.72783	2.1571	1.62516	1.76415
chr10_40587645_40588630	0.901756	1.9883	9.17745e-05	0.0140084	6.87363	6.42777	4.89887	4.30567	3.25597	2.71785	1.90514	2.6239	3.94376	2.74091	3.11254
chr3_126978386_126978698	1.04699	0.864802	9.20659e-05	0.0140277	3.52887	3.08586	1.95747	1.19192	1.56208	1.41792	1.0362	1.6662	1.66348	0.986161	1.06249
chr14_64872509_64872812	1.14772	0.164776	9.20904e-05	0.0140277	1.63544	1.86808	1.86163	0.850913	0.505826	0.966339	0.824372	0.832604	0.555454	0.455409	1.0325
chr17_66374042_66374919	-0.613089	4.53881	9.21943e-05	0.0140277	16.8362	19.1307	15.9704	23.1195	28.9406	25.7834	27.037	25.4244	19.5423	24.0807	26.6391
chr22_46563273_46564372	-0.624669	4.57506	9.21674e-05	0.0140277	18.8232	18.0886	15.8945	23.0176	28.1914	26.4067	30.2779	25.9367	26.876	24.2374	20.9757
chr12_105253846_105254383	1.02109	0.949443	9.23911e-05	0.0140465	3.60694	3.24872	2.18836	1.24043	1.31702	0.787594	1.76233	1.34411	1.29485	1.70695	1.89609
chr6_29440135_29440444	1.15973	0.0202101	9.27799e-05	0.0140721	1.48602	1.62759	1.70573	0.491522	0.995271	0.622694	0.601207	0.833133	0.432299	0.74337	0.697712
chr15_25956717_25957584	0.789326	1.89044	9.27167e-05	0.0140721	6.13189	4.35289	5.81147	2.07495	3.19267	3.11796	2.90569	3.84445	2.03572	3.67762	3.06055
chr17_1063390_1064087	0.669048	2.96991	9.27787e-05	0.0140721	12.4343	10.6026	9.92925	6.26653	7.32582	7.59754	7.46467	6.724	5.24087	5.49168	6.27618
chr22_11054006_11054388	0.716984	1.82398	9.29613e-05	0.0140885	4.38719	5.68029	5.041	3.39601	2.81974	2.54798	2.85126	3.33088	2.40491	2.85705	2.84253
chr13_111472069_111472300	1.26045	0.0443634	9.33751e-05	0.0141288	1.77232	1.40466	1.93501	0.647102	0.381254	0.393235	0.601372	0.446814	0.800948	1.2024	0.868033
chr19_37057152_37057344	1.34625	-0.369051	9.33435e-05	0.0141288	1.2583	1.30101	1.24383	0.240276	0.316488	0.453129	0.437711	0.512342	0.677299	0.762949	0.369408
chr20_1961247_1961667	1.24444	0.663393	9.34739e-05	0.0141326	2.66653	3.76856	1.57347	0.942453	1.18819	0.618589	1.15353	1.86089	1.04806	0.718978	1.12811
chr5_33597047_33597517	1.10547	0.533041	9.35491e-05	0.0141328	2.57916	1.74263	2.63192	1.09928	1.30997	1.19235	0.650028	1.28179	0.556034	1.11512	0.906554
chr14_104171102_104171732	-0.627921	3.9604	9.36373e-05	0.014135	11.7829	9.969	12.7799	12.5649	19.104	19.2138	15.4588	19.2779	16.0275	18.527	14.5369
chr14_37945152_37945553	1.21075	-0.0639923	9.39651e-05	0.0141733	1.62299	1.77444	1.17478	0.389986	0.50361	0.680901	0.489897	0.769054	0.616499	0.919647	0.643994
chr1_192980527_192980944	1.10504	0.298865	9.44369e-05	0.014223	2.06629	1.95447	1.78961	1.10623	0.753538	0.735333	1.21639	0.896457	0.678634	0.731045	0.633228
chr15_72103977_72104305	1.0487	0.321047	9.44426e-05	0.014223	1.57077	1.72372	2.54592	0.897764	0.877038	1.07943	0.708784	0.896301	0.80164	1.06844	0.688094
chr10_40837366_40838003	0.926445	1.62344	9.4804e-05	0.0142662	5.82261	4.80578	3.50706	3.05364	2.99923	2.03773	1.80139	2.69026	2.21947	2.10588	1.97384
chr1_3139614_3140076	-0.881352	2.17557	9.49566e-05	0.0142667	2.67086	1.91724	3.93393	4.9778	5.13565	5.78453	4.99104	5.44398	4.99302	3.46331	4.39202
chr7_157150806_157151272	-0.735328	2.84104	9.49504e-05	0.0142667	5.39522	4.7325	4.58057	5.25236	8.32982	7.64987	7.17993	9.60827	6.41194	8.54801	9.36047
chr1_86866097_86866386	1.2167	0.00816013	9.51079e-05	0.0142671	1.69809	1.40039	1.78188	0.751477	0.319405	0.565478	0.601659	0.446864	1.04656	0.744748	0.755276
chr2_232843620_232844238	-0.95634	1.40091	9.50353e-05	0.0142671	1.13062	1.16602	2.382	3.14318	2.57114	2.77657	2.51846	2.81722	2.89715	2.6395	3.22973
chr7_45151413_45151623	1.43383	-0.172589	9.54952e-05	0.014314	1.62289	1.69857	1.25044	0.44486	0.317623	0.739902	0.267117	0.31875	0.493339	1.16086	0.535614
chr9_66064046_66064437	0.861274	1.6556	9.58095e-05	0.0143499	6.03786	4.097	3.96629	2.54131	2.31951	2.26542	3.30381	2.24021	1.97351	2.37752	2.63352
chr17_56737444_56738193	-0.724292	3.86148	9.59103e-05	0.0143537	9.57073	10.7453	10.1544	17.1665	15.8518	18.5346	18.5984	11.3318	14.2402	14.7356	15.6765
chr3_72329248_72329946	-0.771606	3.06166	9.60327e-05	0.0143543	4.9793	4.51594	7.57438	8.70318	6.21431	7.58928	9.65428	9.67039	12.0798	9.01171	9.99467
chr4_110571635_110572145	0.94401	0.936143	9.6064e-05	0.0143543	2.96012	2.77715	3.02441	1.75349	1.87218	1.13053	0.978465	1.66563	1.17189	1.70604	1.17003
chr5_688348_688898	0.789385	1.82643	9.61581e-05	0.0143572	5.1862	5.05652	5.3492	2.33045	2.44717	3.68986	3.40828	2.04663	3.14331	3.18831	2.40346
chr2_4412672_4413376	-0.613774	3.87378	9.63919e-05	0.0143809	9.50752	13.2386	9.92843	13.818	17.3513	15.8667	17.168	14.9206	15.3493	16.7165	14.9205
chr11_134827686_134828059	1.15284	0.544407	9.65583e-05	0.0143945	2.72394	2.20941	2.17794	0.431377	1.55551	0.962935	0.818232	1.34621	1.29368	0.89034	0.850821
chr18_59402354_59402836	-0.610776	3.62205	9.66724e-05	0.0144003	9.04441	9.60614	8.76298	11.8308	15.0313	12.6922	14.5917	15.115	12.1442	12.0801	12.2336
chr4_98480906_98481160	1.46546	0.0397711	9.6775e-05	0.0144044	2.06053	2.40411	0.952104	0.545089	0.871555	0.336372	0.377411	1.09132	0.432167	0.576436	0.814019
chr9_126392804_126393101	1.1041	0.289716	9.71282e-05	0.0144457	1.92433	1.41608	2.4703	0.899131	0.876389	0.792789	0.541197	1.28292	0.678617	0.844361	0.858171
chr15_27120867_27121658	0.762759	2.12082	9.74093e-05	0.0144763	4.19284	7.54142	7.43107	2.67437	4.00497	2.77257	3.23213	3.58589	4.1292	4.04033	3.87139
chr1_110222596_110222958	1.20868	0.396693	9.7575e-05	0.0144782	1.15144	2.27532	3.23402	1.05273	0.692587	0.792272	0.933462	1.34703	0.863123	0.78511	0.631784
chr10_73504828_73505086	1.13873	-0.0286503	9.7514e-05	0.0144782	1.55268	1.69848	1.32607	0.544012	0.688376	0.508114	0.658165	0.768848	0.80089	0.68809	0.585865
chr19_54310017_54310356	1.39402	0.249393	9.76488e-05	0.0144782	3.13153	1.34607	1.7168	0.592255	1.18098	0.507029	0.937429	0.382151	0.555434	1.07932	0.750188
chr22_50807782_50808517	0.698926	4.25401	9.7859e-05	0.014493	32.9669	24.7993	23.9529	13.7671	12.6648	13.1418	14.9112	21.9064	14.7948	15.1092	22.3244
chr1_246511882_246512154	1.18179	0.394468	9.81308e-05	0.0145159	1.79228	1.73528	3.00628	1.05247	0.938781	0.964373	0.261382	1.15376	0.801681	0.897553	1.08104
chr22_18119508_18120097	1.12827	1.3796	9.83594e-05	0.0145385	4.22551	4.3192	4.4966	2.04653	1.87928	1.41291	1.41811	0.507918	2.52592	2.5718	2.59974
chr6_1053519_1054272	0.656245	2.46877	9.84901e-05	0.0145466	6.83443	9.2504	7.06144	3.61974	5.44424	4.87484	4.05253	4.93121	4.93111	4.8254	4.45122
chr4_188507338_188508043	0.922784	1.69474	9.86477e-05	0.0145545	4.02516	6.70044	4.27532	3.25381	2.31983	2.26521	3.1917	2.17589	1.60429	2.32139	2.68785
chr14_19678095_19679242	0.706112	2.41157	9.86957e-05	0.0145545	7.70522	8.84941	6.06173	4.43039	5.00703	3.68004	5.10751	3.96909	4.49984	4.28761	4.0727
chr7_158468671_158469163	0.845299	1.41183	9.88006e-05	0.014557	3.63883	3.36433	4.94819	2.14318	1.57219	1.29745	1.91681	2.69143	2.09587	2.78244	2.20323
chr8_142549016_142549960	-0.614101	4.3799	9.89009e-05	0.014557	13.5875	16.2092	16.9643	17.3896	20.1797	22.7231	22.3167	20.1075	26.0121	22.4406	28.9186
chr18_8717099_8717757	0.908343	1.31879	9.89405e-05	0.014557	4.49499	3.20225	3.64869	2.04559	1.57045	2.32742	1.30624	2.17789	1.72644	1.57138	2.54267
chr1_14788589_14789057	1.24817	0.473741	9.90956e-05	0.0145686	2.58064	1.12086	3.39043	0.844276	1.18525	0.963913	0.819991	0.703	0.924703	1.40519	0.574466
chr10_128632161_128632729	-0.852141	2.3012	9.92293e-05	0.0145771	3.25373	3.17538	2.95206	4.01512	4.45394	3.67661	6.31506	7.0472	5.97871	5.3513	6.24084
chr16_14903659_14903875	1.3616	-0.030356	9.94087e-05	0.0145856	1.70037	1.17287	2.16054	0.390425	0.441903	0.796189	0.942366	0.189887	0.800715	0.634565	0.644754
chr17_47210194_47210712	-0.74663	3.32427	9.94396e-05	0.0145856	5.8015	9.38011	5.36537	8.0401	9.52836	11.3913	10.251	11.7199	12.3893	12.2664	12.036
chr2_119902847_119903887	0.763749	1.69015	9.98348e-05	0.0146212	3.87301	5.27292	4.8832	2.89458	2.81651	2.49287	2.2435	2.75372	2.58906	1.93399	2.96103
chr19_9810879_9811605	0.911191	1.91827	9.98292e-05	0.0146212	6.86624	6.26099	4.20617	2.78534	1.51642	3.80317	3.23981	3.45918	3.08195	2.47184	3.11655
chr21_32042965_32044450	0.624688	2.552	9.99724e-05	0.0146302	7.71436	8.54519	7.98611	4.42258	5.13591	4.36089	5.82124	4.16061	4.74678	6.23038	4.71904
chr11_13896291_13896773	1.12502	0.631268	0.000100646	0.0147175	2.58792	1.75057	3.24338	0.634066	0.880444	1.13406	1.3781	1.21701	0.80217	1.90196	0.79201
chr1_16871259_16871481	1.03147	0.482841	0.000100941	0.0147493	2.35961	1.73579	2.40091	0.996625	0.632498	0.963053	1.2681	0.960044	1.10929	0.778713	1.24436
chr10_700014_700771	0.733285	2.26058	0.000101365	0.0147776	6.45599	6.37027	7.97449	3.2249	2.39238	4.87921	4.7809	3.97009	3.8836	4.62813	3.64348
chr15_60815294_60815814	-0.998533	2.22856	0.000101332	0.0147776	2.0969	2.84535	3.32454	3.61425	4.57737	6.06784	4.65675	8.65213	5.67061	3.67583	4.66109
chr22_24091259_24092281	-0.670575	4.06273	0.00010134	0.0147776	10.6921	10.4582	15.3239	14.7576	14.5442	16.4872	17.5449	18.9565	17.9998	19.3715	26.0885
chr6_56291354_56291948	-0.764645	2.33553	0.000101534	0.0147797	3.40548	3.03024	3.71805	3.6622	4.95245	4.92809	6.09287	5.69958	5.67093	5.62063	7.00387
chr10_100869687_100869871	1.27821	-0.11084	0.000101486	0.0147797	1.48178	1.16498	1.92954	0.442879	0.380018	0.681447	0.943227	0.318512	0.616376	0.579274	0.702784
chr4_173318637_173319122	-1.21977	1.11764	0.000102117	0.0148218	1.03739	1.2845	0.861368	2.54407	1.82266	2.15203	1.85719	1.7909	2.28097	2.60258	3.74504
chr7_42096495_42097156	-0.628101	3.0104	0.00010209	0.0148218	5.63704	5.94667	6.12333	8.85792	8.83304	9.40924	8.27824	7.68326	8.50683	8.5341	8.64315
chr7_72474688_72475108	-1.24412	1.36588	0.000102133	0.0148218	1.04805	1.22514	1.54483	1.82372	2.26101	2.66242	2.96324	4.03771	4.743	2.14635	2.18369
chr18_210906_211092	1.38679	-0.23108	0.000102128	0.0148218	1.12648	1.23672	2.0022	0.601895	0.131924	0.50994	0.379952	0.512024	0.677512	0.470778	0.821719
chr7_158609754_158609958	1.4917	-0.249676	0.00010269	0.0148688	1.26888	1.61861	1.55125	0.498772	0.562225	0.395296	0.776911	0.0620105	0.861568	0.302301	0.424757
chr9_62860783_62861181	0.814106	1.54548	0.000102644	0.0148688	3.7921	5.41343	3.65524	2.08673	2.68903	1.92396	2.0248	2.30495	2.52697	2.16321	2.74929
chr20_42883616_42884054	0.974852	1.14432	0.000102608	0.0148688	2.83417	4.74426	2.7278	1.64357	1.13455	1.30027	2.20466	1.66463	1.47988	1.97204	1.82974
chr17_21853994_21854465	0.702082	2.84252	0.000102975	0.0148876	10.595	10.6675	9.38573	7.38189	7.57043	4.92617	6.03275	5.37792	5.67147	5.3395	5.0864
chr17_28516290_28516593	1.01934	0.675882	0.00010291	0.0148876	2.51569	1.67173	3.31847	1.19722	1.49737	0.961336	0.815365	1.34535	1.04827	1.3309	1.06858
chr1_235090413_235090739	0.916721	1.43825	0.00010346	0.0149352	2.77885	4.85954	4.9518	1.42972	1.75796	1.46869	1.74959	2.37004	2.40343	3.17136	2.42495
chr12_112539702_112539923	1.23724	-0.0447581	0.000103402	0.0149352	1.41414	1.39716	1.93122	0.441511	0.442184	0.508447	0.715439	0.833472	1.04641	0.463046	0.587261
chr19_31160402_31160760	1.27456	0.281064	0.000103593	0.0149431	0.933024	3.03019	2.24662	0.797368	0.875499	0.62119	0.598232	0.896755	0.678493	1.18906	0.747779
chr2_231261237_231261870	1.01784	1.08198	0.000103899	0.0149677	3.69064	3.49647	2.80284	2.1084	1.19538	1.35823	1.70291	0.765219	1.78714	1.97759	1.49927
chr2_238633190_238633373	1.27932	-0.149431	0.00010402	0.0149677	1.61951	1.23871	1.55117	0.23728	0.808916	0.394317	0.660724	0.576116	0.739139	0.63786	0.533741
chr5_1067474_1068235	-0.705234	4.13972	0.000104076	0.0149677	12.7477	12.1485	12.4784	18.8485	21.6734	24.9983	20.0165	15.8158	15.1656	18.3479	18.2502
chr1_76309119_76309441	1.17091	0.0701377	0.000104369	0.0149816	1.55985	1.47965	2.00977	0.38766	0.443343	0.852252	0.488096	0.832969	0.678191	0.969651	0.979554
chr4_150402939_150403383	-0.747549	3.45793	0.000104305	0.0149816	4.86414	7.97483	10.1298	11.8882	10.9679	14.0013	14.4328	10.6932	10.973	10.9658	11.6473
chr19_12874303_12874916	0.950142	1.30158	0.000104407	0.0149816	4.06552	4.06318	3.26717	1.28104	2.18806	1.98466	2.42346	1.27832	2.46439	1.79458	1.48975
chr18_79187142_79187435	1.13362	0.0338268	0.00010461	0.0149995	1.55642	1.62767	1.63023	0.750147	0.934343	0.507718	0.48837	0.704222	0.555258	0.913566	0.640577
chr1_143232665_143233404	0.768604	4.88137	0.000104746	0.0150069	48.6353	46.7711	34.6489	33.7524	23.9354	21.7566	23.6864	20.6193	28.4161	17.4156	23.0835
chr6_147423067_147423374	1.19739	0.00412194	0.000104818	0.0150069	1.27483	2.00733	1.55476	0.492052	0.50425	0.968005	0.770892	0.511215	0.678057	0.630753	0.698557
chr7_50334461_50335732	0.670977	2.61436	0.00010511	0.0150374	6.48254	8.63733	10.9864	5.27753	5.13711	4.81557	5.43191	4.80192	6.40939	4.43471	4.49817
chr1_219757796_219758354	-0.752288	2.25791	0.00010529	0.0150407	2.25358	3.33457	4.17149	4.06771	5.01279	5.72638	4.43574	5.89268	5.67057	5.73625	4.66158
chr4_185469912_185470162	1.08843	0.518708	0.000105233	0.0150407	1.44025	2.89487	2.55518	1.15113	0.509073	1.13502	0.8743	0.959987	1.17078	1.11544	1.13124
chr1_205582520_205583087	-0.79858	2.28883	0.000105586	0.0150604	3.39908	2.08617	4.17117	4.4187	5.57381	5.21332	5.04306	5.82821	4.19291	5.29874	6.734
chr8_48477764_48478062	1.22658	-0.142767	0.00010556	0.0150604	1.2677	1.61675	1.47511	0.339724	0.625534	0.624003	0.660316	0.769344	0.370586	0.522762	0.759987
chr5_36013362_36013619	1.23977	-0.129382	0.000106115	0.0151246	1.19845	1.61853	1.62666	0.859362	0.502936	0.27948	0.547222	0.447218	0.616372	0.750916	0.646088
chr19_47058562_47059084	0.869514	1.35406	0.000106292	0.0151386	3.56353	4.2201	3.72556	2.14583	1.81874	0.955662	2.25334	2.17761	1.84961	2.34363	2.31758
chr9_133867604_133867861	1.16915	-0.0895237	0.000106779	0.0151854	1.12817	1.84561	1.47586	0.441812	0.564925	0.566004	0.659219	0.640236	0.800748	0.690981	0.58772
chr17_44229570_44230118	0.86063	1.26992	0.000106739	0.0151854	3.62754	3.35085	3.79795	1.33194	2.18809	2.04184	1.58554	1.72811	2.64888	1.73908	1.71122
chr3_164927559_164927947	1.24043	0.277983	0.000107178	0.015231	2.14057	1.95894	1.94285	0.900819	1.12104	0.277691	0.598132	1.4121	0.678506	0.734036	0.747563
chr7_140937630_140938187	1.18757	0.710853	0.000108186	0.0153384	3.45027	2.76811	1.87912	0.837966	1.55835	0.503861	1.43305	1.21677	1.29409	0.827822	1.40601
chr10_20923500_20924064	-0.657383	2.75919	0.000108288	0.0153384	3.66024	5.35909	5.65043	7.11396	7.70373	7.13985	7.45929	7.30022	6.78114	6.5067	7.84494
chr12_122366635_122367228	0.884137	1.69828	0.000108149	0.0153384	4.60186	5.75534	4.4277	3.2529	2.93954	2.95023	1.57734	1.98313	2.15821	2.37527	2.85261
chrX_6678352_6678750	-0.821567	1.62669	0.000108462	0.015345	1.92613	1.9558	2.01739	3.13379	3.31992	3.05887	3.5127	3.26549	2.8363	4.04922	3.1081
chr3_33467675_33468428	0.932827	2.11127	0.000108655	0.015361	7.17919	8.42636	4.44279	2.98067	2.63756	4.08508	4.90126	2.36659	3.57498	3.28027	2.83234
chr10_129841937_129842391	1.05083	0.687893	0.000108811	0.0153717	2.44689	1.98469	3.2441	1.40348	1.25121	1.64947	0.927328	1.28099	0.740825	1.1623	0.789625
chr6_42758374_42758980	0.975436	1.11606	0.000109003	0.0153761	3.1905	3.03004	3.94645	1.90099	1.6903	2.44551	1.25467	1.27907	1.6028	1.6954	0.998379
chr7_39917295_39917631	1.25465	0.137891	0.000109204	0.0153823	1.77836	2.32757	1.33216	0.645048	0.689721	0.736976	0.543809	0.382267	0.739701	0.79668	1.2054
chr9_65645248_65645781	0.848085	1.27201	0.000109287	0.0153823	3.12505	3.35038	4.33123	1.38271	2.37352	1.47005	1.75278	2.37091	1.41879	2.40488	1.93277
chr16_1025187_1025765	0.627781	3.85567	0.00010922	0.0153823	15.3124	18.0349	28.017	10.5849	9.65728	12.3534	11.7871	12.5518	11.2812	15.6834	15.1636
chr7_110518865_110519693	0.780118	1.6984	0.000109551	0.0153904	4.16319	4.64686	5.41909	2.33497	3.25003	2.54993	3.35695	2.17562	2.58906	2.37282	2.07868
chr14_57774753_57775293	0.937159	0.862228	0.000109586	0.0153904	3.09583	2.0709	3.09714	0.985824	1.68598	1.36021	1.31532	1.28005	1.54064	1.20714	1.50733
chr22_12561258_12561821	0.79056	1.25876	0.000109501	0.0153904	2.97794	3.42325	4.02417	1.48445	2.18839	1.92727	2.19938	1.98514	1.54185	1.90444	1.87694
chr14_99746173_99746879	-0.771418	2.80928	0.000109773	0.0154053	3.94642	4.64667	5.64826	5.0526	7.83039	5.83119	7.84317	9.48024	6.41185	10.1701	8.76432
chr1_157862407_157862652	1.24505	-0.151851	0.000110627	0.0154461	1.82792	1.23741	1.24855	0.599151	0.502712	0.681653	0.434797	0.640508	0.616329	0.637402	0.476945
chr2_28356070_28356870	-0.595759	4.46575	0.00011023	0.0154461	17.6373	17.3509	14.7335	23.1737	26.3111	24.9908	24.0174	20.6195	22.9314	26.7572	21.2519
chr9_11996341_11996815	0.975881	0.635634	0.000110392	0.0154461	2.36877	1.97705	2.7848	1.24949	0.881163	1.07614	1.03983	1.73168	1.23264	0.939295	0.957602
chr10_62088415_62088696	1.54971	0.12547	0.000110526	0.0154461	1.21843	3.48326	1.33551	0.492421	0.933378	0.680518	0.209227	0.704456	1.04652	0.688445	0.473444
chr17_50626013_50626477	-0.628491	3.09915	0.000110328	0.0154461	5.93532	6.90732	5.97413	8.40172	9.02267	9.52114	8.55092	8.32384	10.4168	10.5714	8.58325
chr17_71161512_71162023	1.06982	0.613195	0.000110346	0.0154461	1.51588	2.82782	3.01366	1.1481	1.24998	0.675687	1.32179	0.83097	1.04809	1.39204	1.01542
chr20_57774600_57774816	1.29059	-0.0871124	0.000110606	0.0154461	2.04417	1.24343	1.32658	0.442554	0.625846	0.681306	0.546941	0.382806	0.862069	0.692744	0.532304
chr19_5105034_5105184	1.14475	0.0447479	0.000110871	0.0154689	1.48711	1.55297	1.85738	0.542634	0.689148	0.679923	0.48828	0.511057	0.55527	1.14243	0.923331
chr11_19766163_19766851	-0.629191	3.44634	0.000111019	0.0154782	7.56743	8.62283	7.83187	10.5384	13.2147	10.8781	9.75196	13.2576	10.172	11.827	14.2492
chr5_74371308_74371567	1.25053	-0.0244464	0.000111148	0.0154833	1.48619	1.77979	1.55472	0.752515	0.565269	0.164807	0.771658	0.704542	0.555102	0.975851	0.586781
chr10_125795102_125795489	1.10328	1.00678	0.000111218	0.0154833	3.04435	4.1143	2.64931	1.44478	1.44084	1.35933	1.14583	1.79421	0.556704	1.42582	2.39874
chr1_247458561_247458853	1.06774	0.473003	0.000111776	0.0155272	2.36043	2.35211	1.79436	0.688103	1.0634	1.25024	0.538754	1.282	0.986319	0.948241	1.13271
chr22_16956328_16956789	0.989055	0.816677	0.000111764	0.0155272	2.66755	2.22521	3.32439	1.34687	1.50002	1.41821	1.70944	0.830219	0.864105	1.26635	1.34238
chr11_74018352_74019041	-0.691127	3.80399	0.000111936	0.0155382	9.64066	10.1818	9.99907	11.8716	12.1006	12.9159	14.5287	13.8956	18.3681	17.5791	20.6556
chr4_74365770_74366115	-0.84652	2.39849	0.000112329	0.0155702	3.26201	2.87385	4.02252	7.23425	6.13717	5.32522	6.47714	3.9671	5.42493	5.34353	5.6342
chr17_63480829_63481428	-0.633041	3.40211	0.000112289	0.0155702	6.47052	7.5029	9.44155	10.2402	9.34241	11.0493	10.5244	11.0784	14.6074	12.8512	11.3817
chr1_4710082_4710528	0.891694	1.15179	0.000112775	0.0156093	3.26093	2.63835	4.17412	1.79589	2.06193	1.98636	1.53251	1.34307	1.84899	1.41384	1.55015
chr16_9061329_9062081	0.678777	1.85769	0.000112708	0.0156093	5.54352	4.42163	5.19444	2.93662	3.13081	2.88964	2.68323	2.81679	2.89741	3.23766	3.28042
chr8_25372414_25372822	1.04111	0.376334	0.000112935	0.0156113	1.57377	1.88152	2.6238	0.99966	0.939256	0.56269	0.707925	0.89609	0.986128	1.34919	0.910832
chr15_97945277_97945671	1.02402	0.603634	0.000112951	0.0156113	2.29753	2.67025	2.10158	0.685063	1.127	1.24866	1.49035	0.830945	1.35543	0.88553	1.1272
chr11_77075240_77075517	1.22529	0.346505	0.000113143	0.0156265	1.71977	2.11787	2.55111	0.898868	0.259648	1.1948	0.821867	0.76771	1.3545	0.731026	0.745387
chr4_68173725_68174035	1.2542	-0.0436744	0.000113437	0.0156445	1.76603	1.70232	1.25158	0.648958	0.380601	0.393694	0.772013	0.704611	0.985003	0.519733	0.587344
chr5_69496605_69497126	-0.745379	2.35566	0.000113367	0.0156445	2.97832	3.8132	3.64343	4.26537	5.63758	5.09856	5.98157	6.85436	4.1315	6.0529	6.12901
chrY_11168168_11168715	0.898385	1.39184	0.00011356	0.0156502	3.63975	3.60061	4.79625	2.04262	2.1903	1.69754	1.75048	1.02106	2.58781	2.67469	2.14977
chr2_216773120_216773718	-0.707897	3.49637	0.000113657	0.0156523	7.20203	9.41549	7.13989	10.0849	15.0899	12.9215	12.4483	10.8212	11.0964	15.2014	10.4008
chr20_38599392_38599986	-0.727837	3.8911	0.000113813	0.0156626	8.8423	10.0299	12.3863	12.1674	19.852	14.6172	14.9655	15.0485	19.601	21.4773	12.3255
chr3_158672171_158673056	-0.602262	3.48134	0.000113944	0.0156689	8.51985	6.87817	9.67801	11.6381	11.9045	11.6159	11.293	13.3855	9.37113	13.3267	13.326
chrX_134604717_134605432	-0.667222	3.18327	0.000114023	0.0156689	6.01261	6.5978	6.97331	8.8483	10.4603	10.4854	10.6979	8.0027	11.4029	8.57316	9.55355
chr1_16654571_16655145	0.910939	1.4183	0.000114296	0.015695	4.79242	4.23081	3.11749	1.58292	2.80879	2.32599	2.02878	1.53477	2.28035	1.95259	1.87182
chr10_38882028_38882268	0.73677	2.77545	0.000114377	0.015695	10.6627	10.98	7.92174	6.83267	6.5721	5.49635	5.31664	4.99353	6.34849	4.85838	4.38244
chr2_132395107_132395771	0.840022	1.23339	0.000114684	0.0157034	2.83481	3.96889	3.64346	1.63893	1.44579	1.64189	1.36307	2.30683	2.40279	1.85171	2.04557
chr7_45413466_45413960	1.11599	0.664357	0.000114591	0.0157034	2.30546	2.91334	2.4854	1.30186	1.25048	0.789922	1.37726	0.573718	1.72422	0.884437	0.958388
chr7_152404364_152405433	0.776465	3.19988	0.000114617	0.0157034	15.2532	14.9743	10.1722	9.77467	8.32847	7.42325	7.01583	4.99137	7.58205	7.36547	7.13481
chr4_73349827_73350215	1.17496	0.373167	0.000114946	0.0157281	1.71977	2.11787	2.55111	0.949421	0.938548	0.677644	1.5541	0.574552	0.986006	0.616909	0.688006
chr10_92757030_92757563	-0.76231	2.4376	0.000115168	0.0157412	3.70083	3.27459	3.95125	6.12425	5.9511	6.40598	4.54134	4.86494	6.90293	5.2334	6.55944
chr10_114719275_114719781	-0.693834	2.98933	0.000115207	0.0157412	5.77465	4.91047	6.11969	7.85489	7.52294	8.95469	6.89976	8.51689	11.2786	10.0431	7.55826
chr1_6963950_6964420	0.946958	1.29962	0.000115401	0.0157453	5.06824	3.0458	3.19064	1.48496	1.75546	1.81311	2.03222	1.72812	2.77185	1.68386	1.65591
chr11_19673740_19674780	-0.609309	3.71425	0.00011532	0.0157453	9.63801	8.34088	11.4587	14.8769	12.7229	15.5862	11.2854	16.9089	12.6375	14.483	14.3908
chr8_19437367_19437732	1.0615	0.26422	0.000115622	0.0157642	1.49711	1.87266	2.24157	0.589411	1.1832	0.965131	0.822188	0.832146	0.617132	0.958083	0.745953
chr20_41297857_41298318	0.953404	0.69609	0.000115759	0.0157717	1.94525	2.6757	2.7868	1.24734	1.1903	1.30475	1.03858	1.66692	1.29428	0.936273	0.899665
chr8_132590023_132590259	1.31249	-0.258866	0.000115879	0.0157768	1.33369	1.23222	1.54814	0.497615	0.501548	0.222906	0.662494	0.769843	0.370402	0.815403	0.310738
chr5_79412159_79412649	-1.08662	1.51137	0.000116366	0.0158319	1.48313	1.24291	1.93038	3.13718	3.75219	1.86274	2.9595	4.80747	2.65141	3.17855	2.61761
chr21_8400284_8400536	0.736285	5.53795	0.000116469	0.0158347	83.1839	57.9889	61.6746	46.7132	27.4561	40.9136	42.0066	32.4672	28.2959	41.4526	49.0556
chr1_12459911_12460483	-0.597326	3.62587	0.000117095	0.0158399	9.99417	8.33162	9.37873	11.4805	10.659	12.1812	14.2062	14.3458	15.1632	15.4035	12.7204
chr1_204292413_204292677	1.0202	0.606482	0.000117198	0.0158399	2.15545	1.89941	3.08783	0.838904	1.12706	0.847351	0.872453	1.73194	0.986645	1.50432	0.959092
chr5_3161843_3162430	0.99687	0.717468	0.00011698	0.0158399	2.518	2.75778	2.33291	0.938701	1.37515	1.82097	1.15058	1.28077	0.802416	1.04774	1.1786
chr7_42887724_42889114	-0.599778	4.14509	0.000117417	0.0158399	14.6628	13.0436	11.9435	17.4509	18.0471	18.7559	19.4122	22.3523	17.0758	16.6926	22.6246
chr7_148153500_148154298	-0.691554	5.2533	0.000116979	0.0158399	26.3327	31.3467	23.9526	39.1809	35.7211	43.2928	44.5825	30.2885	41.6089	43.3055	55.453
chr13_18190332_18190975	0.743226	1.46214	0.000117023	0.0158399	3.63806	3.98967	4.18489	2.19082	1.63542	2.03886	1.8591	2.4338	2.15766	2.77523	2.64189
chr16_30083898_30084409	0.803441	1.56754	0.00011741	0.0158399	4.29748	4.24072	4.49658	2.03491	3.06083	2.66616	2.58123	1.9836	1.97332	2.71318	1.75378
chr18_78548383_78550268	0.694595	3.04945	0.000117205	0.0158399	11.1287	13.7385	10.4725	5.1077	7.70169	7.02735	8.12487	4.92782	7.88943	6.78198	7.57775
chr19_2608469_2608807	1.14498	0.637765	0.000117288	0.0158399	2.80238	2.68088	2.10481	1.04506	0.757095	0.732935	2.05394	1.0883	0.740681	1.05418	1.18365
chr21_5232153_5232535	0.853843	1.79882	0.000116625	0.0158399	5.98179	5.68822	3.89447	3.09454	2.57023	3.29105	2.46405	1.79004	3.02005	2.75248	2.79131
chr5_152812015_152812424	1.09158	2.1758	0.000117551	0.0158468	7.04977	8.92759	6.5992	2.93011	3.38255	4.99808	4.45654	2.49497	4.49812	2.57039	1.24686
chr3_11801_12090	1.35313	0.0447022	0.000117639	0.0158475	2.54786	1.33118	1.331	0.803875	0.504092	0.336129	0.940836	0.4469	0.678025	0.688343	0.755719
chr6_43222885_43223211	1.35309	0.450793	0.000117987	0.0158526	2.65405	1.27907	3.31626	0.69103	0.445801	1.30922	0.652548	1.54032	0.432765	0.954739	1.08156
chr7_512758_513366	-0.659792	3.2962	0.000117898	0.0158526	7.91243	6.93049	6.28831	9.54419	10.3388	11.5058	9.92193	11.7203	11.0954	8.45775	12.0393
chr17_46038442_46038674	1.11926	0.185528	0.000118007	0.0158526	1.49456	2.32525	1.55906	0.90197	0.629256	0.564082	0.99303	0.639355	0.739882	0.962906	0.748849
chr21_45534088_45535146	-0.63578	5.08145	0.000117846	0.0158526	27.2013	21.4667	26.3403	35.5537	44.4772	37.6828	40.6918	29.0724	36.4926	35.7595	33.1206
chr17_57696782_57697464	1.10436	1.09904	0.00011842	0.0158968	2.33254	4.9035	3.3392	1.23709	1.81253	1.41562	2.31974	0.701047	1.60262	1.75527	1.44432
chr15_77622175_77623246	-0.664376	3.96239	0.000119168	0.0159798	9.58494	10.3661	14.1633	12.2649	17.042	15.8648	20.7402	21.6491	15.2881	18.5261	14.3744
chr15_98899135_98899765	-0.70938	2.19369	0.00011922	0.0159798	2.82536	3.25388	3.40929	5.07928	4.57552	4.81667	4.49322	5.8291	4.43883	5.47135	4.33803
chr16_31854848_31855311	0.975374	0.802603	0.000119288	0.0159798	2.87931	2.22333	2.94362	1.24433	1.43826	1.53296	1.14879	1.7951	0.80258	0.932062	1.39866
chr12_5194650_5195089	0.985136	0.359855	0.000119646	0.0160165	1.50014	2.03044	2.31933	0.999553	0.939306	0.734544	0.932579	1.15359	0.801759	1.06523	0.742378
chr1_201408139_201408989	-0.622788	4.31461	0.000119826	0.0160182	15.1211	16.3582	12.5668	21.5353	23.8672	22.7812	21.8245	20.4924	22.6842	18.8687	19.3193
chr4_168713418_168713669	-0.960666	1.13501	0.000119795	0.0160182	0.97766	1.07345	1.77015	2.44276	2.50368	2.38068	2.08016	2.6904	2.28093	2.32772	1.91963
chr15_30521736_30522553	0.923471	1.25049	0.00012001	0.0160317	3.91585	2.41277	4.63715	1.53723	2.24894	1.4134	1.36334	1.85688	1.72624	2.57606	1.82404
chr2_237211834_237213253	0.701059	2.67763	0.000120206	0.0160467	10.0649	9.52592	7.60934	4.16661	5.88513	5.95323	6.37092	4.35252	4.8703	6.32897	4.4955
chr3_156750485_156751177	-0.679605	2.23832	0.000120309	0.0160491	3.11685	3.4168	3.41214	4.37137	4.7631	4.92988	5.65439	5.5721	4.68527	5.19625	4.99097
chr1_216453828_216454241	1.11136	0.410265	0.000120602	0.0160678	2.49861	1.73356	2.09665	1.3103	1.00083	1.02138	0.595709	1.15357	0.801765	0.782923	0.686317
chr14_92274231_92274576	1.11655	0.407333	0.000120616	0.0160678	2.85131	1.50192	1.94496	0.792948	0.816255	1.25115	0.932597	0.703034	0.86322	1.0087	0.966965
chr5_5613730_5614096	1.21798	0.327072	0.000120879	0.0160916	1.93103	2.42198	1.86824	0.951102	1.1219	0.850244	1.32968	0.896515	0.494174	0.451334	0.577663
chr13_18745924_18746611	0.836107	1.43246	0.00012114	0.0161152	3.85577	3.75767	4.41496	1.88726	2.50077	1.8111	2.92076	1.59884	1.66529	2.44779	2.03596
chr16_500659_501107	-0.737522	2.62097	0.000122008	0.0162193	3.1409	4.62707	4.95264	5.00938	6.26715	6.68711	7.57465	6.21078	5.97999	9.05846	6.43863
chr3_189024979_189025295	1.34136	0.0882622	0.000122351	0.0162495	1.63682	2.09875	1.71101	0.854781	0.688801	0.910194	0.54492	0.318156	0.92381	0.914771	0.194053
chr12_54371793_54372368	-0.59677	4.44054	0.000122404	0.0162495	12.7862	18.7137	17.8167	19.9316	23.9963	20.6796	23.084	21.4527	29.032	26.5998	22.6017
chr18_79014367_79015312	0.599903	3.03385	0.000122825	0.0162603	8.55935	12.0459	13.3165	6.91561	5.33388	7.42514	6.57755	7.10819	6.59617	8.5631	7.46767
chr19_28427507_28427793	1.15485	0.274602	0.000122629	0.0162603	1.78388	2.26032	1.78967	0.486973	0.937393	1.25277	0.878895	0.639134	0.555619	0.676387	1.14167
chrY_10836433_10836661	0.753084	1.70649	0.000122687	0.0162603	5.53236	4.48894	3.96578	2.58846	2.755	2.66386	2.24303	2.30398	2.65066	3.25224	2.5737
chr2_83928008_83928312	1.41016	-0.308173	0.000123126	0.0162888	1.26348	1.15607	1.69866	0.813229	0.131519	0.568043	0.607077	0.447815	0.431727	0.246619	0.538836
chr1_110453429_110453650	1.32992	-0.0189811	0.000123513	0.0163187	1.77031	1.85976	1.32899	0.23588	0.687727	0.336394	0.998496	0.447032	0.677929	0.862227	0.757365
chr19_16247415_16248100	-0.678358	3.75385	0.000123522	0.0163187	10.3663	10.0163	8.45881	13.1737	16.348	11.8382	16.9527	14.9215	14.9791	11.8014	16.8745
chr1_16877542_16877913	1.11592	0.815794	0.000123844	0.01635	4.02531	2.77479	1.65179	1.606	1.19117	1.2468	0.869653	1.02325	1.29443	1.43713	1.28833
chr10_45198204_45199314	0.741936	1.86681	0.000123977	0.0163562	4.17465	6.31777	5.27321	2.58198	2.38615	2.71867	3.29509	2.62422	3.82041	3.1838	3.06092
chr2_216882829_216883452	-1.03342	2.47721	0.00012408	0.0163585	2.75517	3.17827	3.71461	5.51615	8.31928	9.81905	4.42883	6.72464	4.68629	5.2275	4.64842
chr2_85244885_85245502	-0.928439	1.9958	0.000124209	0.0163617	2.79604	2.21073	2.17843	2.81635	4.8201	4.07895	3.11393	5.06026	3.94568	5.92362	5.22315
chr11_71504052_71504283	1.13788	0.0309054	0.000124275	0.0163617	1.55642	1.62767	1.63023	0.491169	0.75039	0.737478	0.600937	0.575454	0.493794	1.20055	0.640683
chr11_62163649_62163845	1.4552	-0.419606	0.00012447	0.0163649	1.46761	1.14982	1.16843	0.397135	0.499666	0.626537	0.665658	0.512584	0.0626569	0.363104	0.314668
chr21_9942383_9942738	1.1971	0.558201	0.000124459	0.0163649	2.72709	2.82934	1.7227	1.2029	1.12542	1.07766	1.60582	0.638364	0.863461	0.834222	0.62749
chr7_102591789_102592041	1.08599	0.800054	0.000124736	0.0163886	2.81304	3.85271	1.65104	1.50305	1.12946	1.01773	1.09357	1.08758	1.66324	1.21307	1.23259
chr15_77802217_77802433	1.49221	-0.0314341	0.000125322	0.0164544	1.56344	1.6371	2.08753	0.546791	0.748068	0.911843	0.0445666	0.25423	0.862009	0.522685	0.759918
chr11_61068802_61068972	1.32873	-0.315895	0.000125433	0.0164576	1.19078	1.15284	1.62172	0.60319	0.623397	0.452797	0.156191	0.705575	0.431757	0.415749	0.538281
chr16_72311525_72311740	1.39183	-0.0858412	0.00012563	0.0164722	1.55696	2.08355	1.17644	0.75523	0.25661	0.624025	0.943508	0.769354	0.370582	0.579821	0.308103
chr2_145252384_145252844	0.731549	2.31427	0.000125776	0.01648	7.33316	6.93254	7.2101	4.43574	4.50706	4.36523	3.7808	4.03393	2.22141	4.78687	4.40729
chr1_101174792_101175135	1.17927	0.170285	0.00012687	0.016533	1.84845	1.94635	1.63528	0.695518	0.56736	0.220975	0.824452	0.961441	0.801256	1.13606	0.862872
chr2_61180148_61180701	-0.625739	3.31989	0.000126695	0.016533	7.04592	7.33408	7.67227	9.09259	11.338	11.3918	10.6928	11.7201	9.43216	13.5591	8.67914
chr3_114299414_114299666	1.06285	0.532015	0.000126763	0.016533	2.15196	2.2807	2.40344	0.841057	1.24874	0.504601	1.1548	1.08861	1.60097	0.833234	0.962093
chr11_15907133_15907808	0.833906	1.67008	0.000126851	0.016533	4.74095	4.80479	4.65483	2.08259	2.44389	1.40936	3.69326	2.43279	2.65043	2.8165	2.57701
chr14_99321132_99321725	0.791891	1.62688	0.000126861	0.016533	4.30205	3.38108	5.95027	2.33786	3.00054	1.98004	2.18965	2.49719	1.9735	3.03945	2.68895
chr16_31063790_31064413	0.703251	1.80204	0.00012677	0.016533	4.81795	5.04714	4.88661	2.17811	2.75738	3.23302	3.18549	2.43185	2.71257	2.91316	3.39452
chr20_47910841_47911427	0.759394	2.46173	0.000126515	0.016533	7.85927	7.43018	8.90733	2.51279	3.39099	3.62269	4.44148	6.53618	4.99248	5.2646	5.54823
chr1_25893255_25893492	-0.901047	1.29375	0.000127603	0.016545	1.0572	1.46656	1.92792	2.43656	2.44486	2.20743	2.68853	3.13916	2.58907	2.42766	2.90557
chr2_110806378_110807144	-0.69735	3.16308	0.000127294	0.016545	4.91952	5.80006	8.42665	7.39584	10.3975	11.5085	9.76113	11.8497	9.12355	9.16544	8.41603
chr4_8448237_8448710	1.03787	1.04204	0.000127427	0.016545	4.33032	2.40185	3.0306	1.44292	1.56518	1.7595	1.36835	2.43724	0.987516	1.42264	1.11214
chr4_21871817_21872549	-0.603998	3.94637	0.000127245	0.016545	10.6127	11.2514	12.8572	13.7147	17.4161	21.3147	16.2847	15.8814	15.1647	17.2982	15.4562
chr7_101342770_101343053	1.2012	0.03672	0.000127128	0.016545	1.69948	1.47833	1.7826	1.01101	0.442988	0.68013	0.713926	0.575501	0.309328	0.914565	0.69763
chr7_102432146_102432358	1.12503	0.396799	0.000127581	0.016545	2.3569	1.50151	2.47528	1.41475	0.569642	0.734655	1.0454	0.960499	0.80173	1.00938	0.686805
chr9_83185310_83186666	-0.6562	4.02998	0.000127498	0.016545	11.5687	13.0993	10.8578	11.9628	17.2939	18.2473	19.1415	20.8794	16.9521	15.9527	21.6076
chr17_36941435_36941749	1.01057	0.759891	0.000127653	0.016545	2.02258	3.07176	2.86678	1.09176	0.573271	1.07511	1.09381	1.79541	1.41734	1.60688	1.28901
chr1_234098665_234098976	1.17902	0.22248	0.000127953	0.0165671	1.35653	2.25629	2.0912	0.591081	0.567839	0.563992	1.04921	1.28337	0.494049	0.791864	0.974214
chr1_20443616_20444174	0.814932	1.32136	0.000128212	0.0165726	3.05543	4.2895	3.64652	2.09526	2.31309	1.5837	1.69561	2.04913	2.28014	1.73515	1.92994
chr11_46300167_46300337	1.29353	-0.182103	0.000128494	0.0165978	1.26736	1.31303	1.77648	0.392375	0.50228	0.797195	0.831204	0.254354	0.431957	0.582062	0.591343
chr11_12914387_12914954	-0.61561	3.00954	0.000129005	0.0166059	6.07246	5.31507	6.43019	8.75772	8.27162	9.23878	8.44383	9.09394	7.33645	8.21135	9.34914
chr15_75199990_75200484	-0.604543	3.65416	0.000129077	0.0166059	7.22262	10.9672	10.1487	12.6795	11.5968	12.0103	14.7005	15.4993	13.9311	15.6684	12.2317
chr17_72102230_72102856	0.735449	2.61752	0.000128974	0.0166059	8.31066	9.99811	8.29974	4.01832	3.51835	7.03675	5.70946	6.02123	5.23946	4.65302	4.17191
chr20_18513948_18514516	0.947508	0.907022	0.00012888	0.0166059	2.60125	2.77448	3.25143	1.2922	0.698695	1.5316	1.93107	1.66578	1.3563	1.14941	1.56139
chr20_30894862_30895611	0.921185	1.27797	0.000128788	0.0166059	3.05684	3.66805	4.48613	2.3546	1.63159	2.55704	1.25136	1.34261	2.03385	1.73993	1.76729
chr21_9149700_9150146	0.879939	2.03055	0.00012875	0.0166059	7.4563	6.19429	4.89991	3.13526	3.44322	4.37158	2.5697	2.23848	4.19014	2.84705	2.72542
chr5_9284745_9285359	-0.743353	2.89004	0.000129818	0.0166472	4.09889	6.46793	4.65886	7.45801	8.70537	8.21746	7.17829	5.88855	8.99912	8.70491	8.97606
chr8_127282188_127282648	1.19449	0.218942	0.00012952	0.0166472	2.69687	1.56844	1.33345	0.642904	0.813702	0.736194	0.65487	0.832475	0.862779	1.01964	0.692424
chr13_79252328_79252771	1.03702	0.571303	0.000129751	0.0166472	1.94048	2.20604	2.85934	0.942792	1.06491	0.962296	0.985322	0.702451	1.72401	1.2809	0.84861
chr13_98484343_98485155	-0.661983	3.3902	0.000129832	0.0166472	7.4864	7.02149	8.21166	11.2921	9.71692	12.8671	9.75351	11.0143	9.49406	11.3485	14.9582
chr16_25092387_25092830	1.1566	0.570369	0.00012978	0.0166472	2.72626	3.05871	1.41759	0.789455	0.694648	1.24952	0.929948	0.831211	1.29376	1.56649	0.905856
chr9_120893625_120893866	1.11865	0.27742	0.000130335	0.0166773	1.64138	2.41112	1.71337	0.486669	0.568572	0.850323	0.991278	1.21857	0.555646	1.01517	1.02792
chr10_130003298_130003618	1.1348	0.349275	0.000130415	0.0166773	2.28293	1.80668	2.01916	0.639771	1.42942	0.620382	0.652724	0.703237	1.04743	0.785849	1.13849
chr11_126347864_126348716	-0.648133	5.32631	0.000130323	0.0166773	27.3034	36.0561	24.5755	41.9672	48.1791	47.3174	47.325	34.5801	42.2872	44.1511	42.2567
chr1_10539054_10539292	-1.2504	0.673964	0.000130864	0.0167124	0.809378	0.660441	0.776559	1.54012	1.44424	1.98641	1.2535	2.43613	1.72598	2.0255	1.21766
chr7_102294600_102294996	1.10757	0.989452	0.000130789	0.0167124	1.606	4.03477	4.24828	1.70238	1.6255	1.4168	1.03445	1.02262	0.925853	1.93081	1.67213
chr2_20079670_20080016	1.13535	0.429563	0.000131054	0.0167165	1.57959	2.50473	2.47682	1.10262	0.508167	0.505341	1.15744	1.41112	0.801787	1.17773	0.797974
chr7_155957669_155959771	0.664391	3.4263	0.000131071	0.0167165	10.4996	12.9883	22.8951	7.19936	10.2073	7.81667	9.32363	10.1193	9.12313	9.49665	9.34395
chr12_12600135_12600433	1.51373	0.00698091	0.000131555	0.016756	1.49559	2.32718	1.63536	0.963255	0.503153	0.853964	0.603332	0.254172	0.984878	0.352092	0.196316
chr16_19594992_19595911	-0.59828	4.31285	0.000131496	0.016756	12.7013	16.2809	16.0363	18.2412	22.6164	20.5117	21.4949	20.7488	16.4602	25.653	25.849
chr10_4079195_4079427	1.2114	-0.0534792	0.00013189	0.0167874	1.41295	1.39564	1.85506	0.544986	0.318999	0.680827	0.377354	0.511378	0.739371	0.919156	0.927595
chr1_64505161_64506247	-0.640501	3.17153	0.000132778	0.0168788	5.79574	7.39098	6.51374	8.64867	10.2102	9.4629	10.864	11.1444	8.07628	8.6282	10.3139
chr9_100003435_100003967	0.993561	0.558643	0.000132784	0.0168788	2.43475	2.35662	1.94768	0.994185	0.695124	1.19164	1.37862	1.28147	0.802129	0.943023	1.24072
chr2_231593667_231594112	0.902713	1.18766	0.000133175	0.0169172	3.5511	3.57878	3.18567	1.18162	1.50661	2.10039	1.14137	1.53574	2.27955	2.30161	1.93774
chr1_228262560_228262832	0.946875	1.25845	0.000133362	0.0169298	3.05654	4.05771	4.02852	0.87517	1.50744	1.29912	2.0333	2.04974	2.46423	2.68765	1.71305
chr4_53286391_53287554	0.787907	1.63909	0.000133773	0.0169396	5.38323	4.32639	3.81102	1.98145	2.25774	2.26529	2.13368	2.88259	3.2656	2.65222	2.52255
chr9_60527945_60528331	0.799578	1.97002	0.000133566	0.0169396	5.92398	5.86406	5.50907	3.23805	3.87655	4.14389	2.68146	2.11024	3.14382	2.73965	3.00154
chr10_8112885_8113434	0.97325	1.3611	0.000133699	0.0169396	4.64672	4.69723	2.58125	1.84052	2.93022	1.98401	1.64025	1.72788	1.66498	1.84686	1.81993
chr19_17505600_17505907	1.14406	0.766117	0.000134505	0.0170073	1.81234	3.62123	3.02205	0.733881	0.881937	1.53418	1.93738	1.15213	1.41721	1.10408	0.788436
chr4_87965609_87966426	0.735959	1.6547	0.000134815	0.017012	3.65263	5.57924	4.26938	2.48862	2.13439	2.32195	2.7451	2.6254	2.6505	2.70485	2.68641
chr6_89273629_89274333	-0.626679	3.45226	0.00013488	0.017012	7.5683	9.26015	7.29451	10.438	11.2169	9.68546	13.6628	11.1421	12.1434	14.0272	11.8658
chr9_134519393_134519729	1.15269	0.318708	0.000134898	0.017012	1.92817	1.805	2.32134	0.692058	0.44542	0.620618	1.1599	0.57467	1.10879	1.4695	0.745318
chr22_22901559_22902195	0.622155	2.45585	0.000135025	0.0170169	6.90399	7.49791	8.2882	3.77103	4.4494	5.9002	4.93857	4.41783	4.37699	4.9886	4.17806
chr1_170048708_170049801	-0.654786	3.68636	0.000135224	0.0170308	7.14886	10.8064	10.2251	10.9272	15.2836	14.3374	12.8821	17.5501	11.2819	13.574	15.7986
chr7_5579312_5579601	1.1668	0.362466	0.000135371	0.0170381	1.22054	2.49934	2.62616	1.31263	0.630826	0.849776	1.04638	0.70323	0.801634	0.729435	0.856581
chr18_78467930_78468220	1.3641	-0.0525267	0.000135531	0.017047	1.69887	2.00985	1.17694	0.134675	0.380237	0.508765	0.716238	0.704766	0.739268	0.97942	0.701945
chr8_103660167_103660459	1.09422	0.131765	0.000135833	0.0170626	1.91293	1.32806	1.85948	0.540641	0.813106	0.794023	0.599342	0.832651	0.555433	1.02223	0.863151
chr12_1916236_1917187	-0.591372	4.9234	0.000135778	0.0170626	22.5463	23.9531	22.3186	30.5289	34.8971	33.0359	35.866	25.1014	36.7998	34.71	30.223
chr4_189313788_189314319	0.924087	0.925846	0.000136077	0.0170768	2.17264	3.39416	3.09957	0.984152	1.6256	1.87505	1.59389	1.27976	1.35637	1.31512	1.39285
chr6_91590344_91590657	1.06831	0.14504	0.000136125	0.0170768	1.34935	1.71021	2.08604	0.902576	0.50591	0.678987	0.93702	0.639422	0.801284	0.793445	0.805932
chr4_38753755_38754668	0.636992	2.4114	0.000136336	0.017081	7.04618	8.28699	6.67445	3.87393	5.06985	5.16057	4.16474	4.35398	4.68463	4.17704	4.2354
chr1_1956793_1957280	0.912393	1.15714	0.000137066	0.0171388	2.1856	3.26429	4.85992	1.48894	1.75319	1.98639	1.19771	2.17886	1.60298	1.74705	1.66135
chr1_16593251_16593622	0.917041	1.23901	0.000137	0.0171388	3.19755	4.75337	2.80613	1.94651	1.81642	1.18495	1.86586	1.72836	2.15673	1.63122	2.04667
chr1_143251997_143252363	0.884198	2.59583	0.000136949	0.0171388	10.4331	10.9653	6.22536	5.28275	5.25894	5.2158	4.60485	3.71178	6.77824	3.51976	3.5755
chr21_9645744_9646028	1.1401	0.188405	0.000137219	0.0171467	2.27035	1.48724	1.63519	1.00602	0.874969	0.678867	0.542643	0.768122	0.862757	0.849476	0.580353
chr10_59709287_59710462	-0.628962	4.61827	0.000137588	0.0171817	19.9303	17.6919	16.6678	26.3075	29.7567	30.2632	24.7806	30.2292	26.0134	21.5668	23.2908
chr3_143731219_143731740	0.977415	0.67281	0.000137709	0.0171856	1.80207	2.21217	3.39297	1.29988	1.12822	1.13311	0.983124	1.60273	0.802348	1.33015	1.06813
chr9_84893301_84894314	-0.590205	4.08181	0.000137962	0.0171996	11.5793	10.3074	16.7921	16.6553	17.8577	17.5087	18.3698	23.8269	16.7058	18.462	16.5278
chr13_96034537_96034989	0.889781	0.673819	0.000138001	0.0171996	2.01289	2.51589	2.55689	1.04154	1.12868	1.41942	1.26287	0.894854	1.23281	1.27212	1.29071
chr2_153785340_153785748	1.08375	0.269505	0.000138336	0.0172191	1.56896	1.87427	2.24229	1.1069	0.691773	0.965157	0.822234	0.510418	1.04729	0.731922	0.746035
chr11_11813190_11813618	0.703369	1.91341	0.000138337	0.0172191	4.39354	5.76995	5.88654	3.03609	2.88372	3.80187	3.40435	2.62391	2.95911	3.17919	2.72786
chr5_142837299_142837692	-0.893485	2.40658	0.000138619	0.0172428	3.76006	3.33845	2.72582	6.02409	3.95775	7.94302	5.64706	5.12158	6.8413	5.88367	4.8161
chr4_184424942_184425837	-0.670878	3.44604	0.000138832	0.0172471	7.49127	8.1409	7.83024	11.2889	11.0297	9.57185	15.2606	11.719	13.6836	10.2706	11.2159
chr9_63809217_63809534	1.17462	0.925078	0.000139178	0.0172789	4.0407	3.41077	1.96089	1.60294	1.80858	1.64706	1.20392	1.47314	1.35612	0.819271	0.673833
chr20_36026537_36026898	1.02305	0.365317	0.000139283	0.0172806	2.27953	2.10951	1.4868	0.948063	1.00067	0.849308	0.932726	1.08923	0.740275	0.783399	0.967214
chr20_40332363_40332571	1.24266	-0.0391992	0.000139474	0.0172931	2.11602	1.39787	1.1758	0.544925	0.442238	0.565844	0.489735	0.897896	0.555083	0.86162	0.700262
chr22_47973389_47973652	1.1845	0.128485	0.000139741	0.0173151	1.28093	2.17085	1.86104	0.696515	0.689884	1.08186	0.881643	0.510877	0.432433	0.68249	0.807782
chr8_61790081_61790420	1.22499	0.274156	0.000140089	0.0173469	1.2892	1.88122	2.92597	0.642029	0.259207	0.965612	1.16147	0.896719	0.739967	0.847112	0.916585
chr13_111620851_111622038	0.636094	2.57861	0.000140274	0.0173586	8.8829	8.23149	7.60347	4.82488	6.19387	5.27141	3.88343	4.54543	4.80844	5.41306	5.26377
chr3_90538603_90538998	1.04117	1.43416	0.000140612	0.017381	4.37006	6.12002	2.43083	2.04303	2.43731	2.49804	2.02961	1.92044	1.6651	2.1207	1.26546
chr7_136163509_136163780	1.33769	-0.136013	0.000140909	0.017381	1.13004	1.62205	1.85432	0.912842	0.379665	0.451774	0.887383	0.447327	0.370542	0.353989	0.647312
chr10_38911515_38913379	0.590371	5.24151	0.000140847	0.017381	51.6981	55.8183	47.9625	34.1685	37.4624	34.0568	32.2407	25.2936	37.1696	30.5529	29.0381
chr10_130845935_130846233	1.19919	-0.0638833	0.000140644	0.017381	1.76265	1.31816	1.47711	0.857298	0.687759	0.451062	0.715492	0.447025	0.739358	0.576491	0.474551
chr16_84151673_84152016	1.30043	0.440551	0.00014085	0.017381	2.15437	3.51121	1.26378	0.948838	0.938827	0.792175	0.428404	1.28256	1.17039	1.06715	0.575611
chr4_49710373_49712007	0.623989	8.31475	0.000141292	0.0173997	489.884	462.514	372.533	328.482	263.921	219.17	268.945	246.373	338.971	273.288	238.366
chr9_6315039_6315813	-0.593022	3.33024	0.000141332	0.0173997	7.63128	6.78224	8.21136	11.7975	11.6502	10.426	9.20494	11.0149	9.92503	11.1405	10.6829
chr1_969340_969737	0.820881	1.44721	0.000141821	0.0174165	4.28755	4.07161	3.65175	1.58107	2.00631	1.75376	2.08298	2.36978	1.66534	3.22271	2.58886
chr2_43190423_43190995	-0.696238	3.17325	0.000141734	0.0174165	6.00944	4.45241	8.81033	7.64591	9.64904	10.5991	10.8083	9.34905	8.87718	9.64839	11.5063
chr8_144313746_144314160	-0.642235	3.6597	0.000141642	0.0174165	9.92107	9.28901	8.37911	13.7794	13.0964	15.0194	14.6999	10.5639	13.4383	15.3989	12.7177
chr12_127406146_127406637	0.996583	0.822639	0.000141881	0.0174165	2.73958	2.84606	2.64082	1.29537	1.19188	1.59014	0.813033	1.66633	1.90927	1.09863	0.840839
chr1_31751851_31752568	-0.596157	4.95536	0.000142196	0.0174276	22.1076	22.1811	26.2574	29.58	26.8257	31.2204	35.5899	27.0872	37.6012	39.0242	41.3723
chr1_179484210_179485394	0.712285	1.97612	0.000142173	0.0174276	4.83357	6.09457	5.88993	4.09906	2.82284	2.88817	3.45801	3.65094	3.08241	3.06535	2.61534
chr16_16881_17289	1.00788	1.0364	0.000142426	0.0174446	3.68583	3.49058	2.41965	2.21314	1.5036	1.47311	1.2005	0.958063	1.29508	1.64518	1.72394
chr2_234096003_234096539	0.968272	1.0763	0.00014273	0.0174595	3.54457	3.33709	2.87794	1.95377	1.62795	2.2742	1.42296	1.15066	0.987635	1.58618	1.49877
chr8_11546915_11547177	1.23215	0.193061	0.000142971	0.0174667	1.2143	2.25611	2.24238	0.592119	1.05854	0.564329	0.486925	1.34807	0.616907	0.794115	0.637348
chr14_65148801_65149253	1.1589	0.329657	0.000142949	0.0174667	1.43259	2.0364	2.70018	1.26172	0.507218	0.677904	1.04697	1.0896	0.801576	0.61822	0.801306
chr9_65423513_65424224	0.808211	1.53439	0.000143069	0.0174676	3.50248	3.45227	5.94531	2.4437	2.81255	1.86696	2.08071	2.1765	1.9117	2.66062	2.36247
chr5_127626250_127626788	0.946955	1.01148	0.000143222	0.0174751	3.03772	3.40591	2.79893	1.2379	1.75032	1.64491	1.36826	1.15088	2.3403	1.25554	1.33418
chr2_44286531_44286906	1.12893	0.899872	0.000143479	0.0174953	1.60265	3.79216	3.94009	0.527364	1.56213	1.30331	1.48424	1.15157	1.29462	1.99441	1.3412
chr22_10707789_10708618	0.909192	2.54565	0.000143589	0.0174975	8.67871	12.4719	5.83943	4.78101	3.95146	5.15993	4.66215	4.54628	6.65477	3.03548	3.68731
chr9_134358442_134359130	-0.639439	4.49377	0.000144367	0.0175812	12.4938	19.5212	17.972	16.9358	23.3727	24.5362	28.468	23.6307	27.8615	24.6715	26.2107
chr2_239544992_239545329	1.1287	0.437872	0.000144501	0.0175859	1.65102	2.73489	2.1738	1.25767	1.1855	0.791678	0.595409	0.574322	0.740337	1.12047	1.19125
chr12_23474617_23474988	0.994227	0.508273	0.000144589	0.0175859	2.21846	2.12123	2.17367	1.15041	1.43315	0.905373	0.64979	0.959899	0.802033	1.05786	1.24277
chr12_35309511_35309994	1.01746	1.29701	0.000144849	0.0175979	5.21595	3.91093	2.42711	2.04808	1.75497	1.87065	2.08887	1.34268	2.40278	1.46412	1.54624
chr9_131422978_131423608	-0.726358	2.36449	0.0001451	0.0176145	3.33886	3.97188	3.26317	4.51682	4.33026	4.92775	5.64946	7.36764	5.79418	6.26933	5.52851
chr7_42077276_42077754	-0.747717	2.25074	0.000145432	0.0176187	2.54068	3.87788	3.25812	3.96733	4.57697	5.27107	5.7642	5.05859	5.05481	6.38902	4.8258
chr8_139830360_139830857	0.775553	1.22673	0.000145492	0.0176187	3.40463	3.02926	3.64144	1.53628	1.94072	1.98481	1.4185	2.24244	1.84934	2.18386	1.71175
chr19_18594244_18594773	-0.676464	3.54933	0.000145469	0.0176187	8.95788	8.55256	7.52745	15.638	13.0309	12.4662	13.2175	11.2055	11.2814	11.7099	12.2375
chr21_9259086_9259334	0.940288	1.64326	0.000145502	0.0176187	5.82582	5.43803	3.12472	3.10386	2.75209	2.09464	2.0236	1.66236	2.71172	2.49052	2.19384
chr15_19027589_19027940	0.858003	2.38835	0.000145709	0.0176326	8.65846	9.17806	5.83358	6.10413	4.88055	3.28243	4.16793	3.45615	3.82234	3.26005	3.96757
chr17_28510124_28510394	1.23404	0.27919	0.000145886	0.0176428	1.57407	3.10322	1.33545	0.952476	0.62977	1.02304	0.935662	0.70356	0.801429	0.620968	0.747333
chr3_161701036_161701291	1.23505	-0.126885	0.000146106	0.0176583	1.2688	1.54274	1.62664	0.236778	0.502967	0.508937	0.490787	0.511596	0.923433	0.923205	0.645992
chr4_184169215_184169724	-0.805678	2.70072	0.000147082	0.0176667	3.79159	4.865	4.19007	4.80522	7.57813	5.71891	8.51008	6.46672	8.8134	6.13166	8.66364
chr6_5096399_5096879	-0.601559	3.43898	0.000147155	0.0176667	6.69434	8.14751	9.59878	11.5904	12.2779	12.6391	11.8454	10.8217	10.48	13.0627	10.0263
chr7_158595125_158595366	0.606939	3.39121	0.000146279	0.0176667	16.5104	14.024	12.4883	8.70432	9.95737	8.49882	10.2619	9.41408	7.95267	9.55186	7.28357
chr8_88451887_88452261	1.29299	0.290038	0.000146843	0.0176667	2.77849	1.88548	1.48858	0.590606	0.321135	0.506527	0.935909	1.21882	1.04716	0.67781	1.14313
chr9_21817346_21817646	1.15306	0.122986	0.000147022	0.0176667	1.49187	1.78831	1.93582	0.644618	0.93541	1.02427	0.768724	0.382222	0.801177	0.738993	0.525992
chr15_71356991_71357752	-0.59742	4.10711	0.000146879	0.0176667	11.4347	11.8348	15.8696	17.9025	17.3583	17.8487	22.9341	16.8415	19.7869	16.5353	18.6857
chr16_1673571_1673879	-0.807987	2.58057	0.00014719	0.0176667	5.2163	2.73519	3.7268	5.81471	7.2008	5.83442	7.07841	7.42971	6.22622	7.76284	4.75409
chr18_16766065_16766348	1.33807	0.134473	0.000147144	0.0176667	2.41478	2.02673	1.10507	0.8015	0.750719	0.392914	1.16533	0.63975	0.432364	0.571224	0.809388
chr20_4064448_4064949	-0.679812	2.62524	0.000146502	0.0176667	4.72984	4.47672	3.80893	5.71315	6.76541	5.89094	5.91742	6.6598	8.13544	6.46313	7.36445
chr3_16764212_16764844	-0.663215	3.17549	0.000147407	0.0176816	6.81036	6.2012	6.43637	9.90141	8.71286	12.5882	7.88682	10.1184	9.43158	9.4875	9.55412
chr5_1289013_1289806	0.77695	2.07572	0.000147736	0.0176989	4.11782	5.95471	8.73091	2.77732	2.8864	3.17222	3.73328	3.32939	2.71334	4.70255	3.98445
chr6_3419572_3420241	0.730202	1.79887	0.000147942	0.0177126	3.66239	5.04866	6.34008	3.14327	2.69513	2.32016	2.24067	2.94569	3.08175	3.35379	2.84406
chr1_3424312_3425019	-0.672034	3.51249	0.000148081	0.017718	7.42466	7.67215	9.59979	12.1362	14.3411	13.6596	13.3843	12.7441	8.5703	11.3377	12.2941
chr7_2670789_2671557	-0.707626	2.72527	0.000148543	0.017718	3.79939	3.62006	6.56275	6.56249	8.26379	6.68537	6.02463	7.04386	6.22673	7.58801	8.60851
chr7_5494625_5495110	-0.754303	2.68864	0.000148303	0.017718	5.0898	4.55558	3.35007	6.96607	7.14134	5.03698	8.29002	7.81375	6.2882	7.05075	7.19589
chr8_10700752_10700974	1.26344	-0.167063	0.000148463	0.017718	1.19708	1.38903	1.7765	0.651685	0.194553	0.336998	0.604323	0.769469	0.616294	0.810412	0.533972
chr9_121281481_121281888	-0.660411	2.76706	0.000148401	0.017718	4.67221	3.70617	6.33848	5.7574	6.45737	7.93582	8.01118	7.10775	7.39709	8.34074	7.40926
chr7_1618185_1619373	0.801579	2.39709	0.000148972	0.0177251	7.34579	6.62941	9.67274	2.8173	3.0785	4.13639	5.49763	3.39182	3.63774	6.52781	5.00622
chr17_83026253_83027087	0.700045	2.26592	0.000148902	0.0177251	6.96288	5.97158	7.59022	4.18472	4.63029	3.34021	4.2255	3.71323	2.52921	4.79033	4.29999
chr18_47949025_47949518	0.903281	1.0027	0.000148794	0.0177251	3.17761	2.3922	3.48259	1.34007	1.38019	1.81662	1.75986	1.72952	1.35658	0.97808	1.77956
chr10_90568361_90568565	1.19486	-0.104229	0.000149105	0.0177299	1.40951	1.61878	1.40033	0.753913	0.503313	0.393892	0.772616	0.447115	0.370651	0.806409	0.758396
chr21_9368132_9368472	0.630241	2.48905	0.000149303	0.0177425	8.36303	7.02584	7.82963	5.28351	4.76108	4.47573	4.88215	4.16098	3.6998	5.63859	4.8321
chr4_169314900_169315253	-0.818962	2.1956	0.00014947	0.0177444	2.46152	2.85663	3.63359	4.06976	5.94442	3.79172	4.99071	4.86639	6.47071	5.5781	3.95501
chr18_74915265_74915706	0.922861	0.598424	0.000149505	0.0177444	2.00923	2.58682	2.17543	0.941019	1.06586	0.847132	1.37712	1.47427	1.10965	0.996096	1.18207
chr9_101025970_101026301	-1.01109	2.43686	0.000149599	0.0177445	3.61116	2.55331	3.25693	5.11568	5.82756	9.47878	5.70072	7.68732	5.17884	3.50319	5.41255
chr5_138276404_138276762	0.937568	0.887052	0.000149783	0.0177554	2.59942	3.46771	2.33747	1.03639	1.50154	1.761	1.65101	1.27994	1.17179	1.42915	1.22734
chr2_224918133_224919703	0.631763	2.70635	0.000150189	0.0177705	7.51003	9.2843	10.4528	5.5745	5.82439	5.21231	5.31764	7.56016	5.48628	4.48175	4.6563
chr10_1765972_1766468	0.818544	0.933492	0.000150144	0.0177705	2.74025	2.61472	2.94532	1.29002	1.37959	1.75985	1.25706	1.47247	1.23349	1.75921	1.66978
chr3_46759618_46760180	-0.709942	2.63819	0.000150365	0.0177749	3.86465	3.84741	5.33621	4.95864	8.38548	6.8575	6.69009	7.42936	6.28798	5.81362	7.19975
chr3_151135442_151135836	-0.679507	2.99078	0.000150411	0.0177749	4.97943	4.04089	8.10998	6.65119	8.83278	8.27263	8.99573	9.99174	8.87637	8.9657	8.10095
chr12_124392730_124393549	-0.610732	4.2866	0.000150896	0.0178211	17.0254	14.1063	12.2576	20.938	21.115	19.8313	23.1453	18.6985	19.2948	24.8008	20.4003
chr3_190979907_190980337	1.13132	0.552229	0.000151117	0.0178285	1.51452	2.82471	2.8608	0.789772	1.73997	1.19227	0.874066	0.831258	0.986434	0.833533	0.9063
chr4_139854600_139854911	0.97153	0.498175	0.000152461	0.0179285	1.72053	1.96537	2.77873	1.09882	1.06425	1.02007	0.930052	1.21734	0.80203	1.34025	0.73834
chr6_706867_707305	0.894644	1.03529	0.000152553	0.0179285	2.82287	3.17258	3.25563	1.33899	0.947912	1.58715	2.31926	1.40784	1.66416	1.7543	1.44372
chr6_29130466_29130827	1.0747	0.472665	0.000152244	0.0179285	2.00649	1.89111	2.70446	0.945735	0.817186	1.30771	0.48294	0.702789	1.41646	1.11766	1.02039
chr10_53221837_53222180	1.14481	0.108815	0.000152449	0.0179285	1.49078	1.78667	1.85959	0.541444	1.24153	0.679464	0.599922	0.575247	0.678275	0.682734	0.807976
chr18_74546237_74546699	1.01806	0.901435	0.000152191	0.0179285	2.88936	2.54485	3.40499	0.934466	1.80932	1.2456	1.53929	0.765737	2.03244	1.54207	1.06095
chr18_79200627_79200995	0.700256	2.34887	0.000152508	0.0179285	7.26193	6.9343	7.51775	3.06982	4.01106	6.1312	3.83487	3.96946	4.62271	4.18344	3.85714
chr8_41761111_41761699	0.921731	1.21984	0.000153249	0.0179771	3.48314	3.97323	3.18727	2.35726	1.87782	1.69956	2.25782	1.27858	1.72615	1.577	1.27095
chr11_123583044_123583391	0.815081	1.18198	0.000153083	0.0179771	3.47437	2.94928	3.48819	1.53813	2.00136	2.0428	1.47545	2.2428	1.35709	2.02118	1.54783
chr21_9106638_9107221	0.776925	1.81362	0.000153232	0.0179771	5.25655	5.68394	4.3531	3.0417	3.06702	3.34743	2.01858	2.17508	2.77406	3.29896	2.78909
chr4_41055296_41055797	1.15351	0.489362	0.000153421	0.0179863	3.42553	1.81867	1.49184	1.04934	0.755451	1.13556	1.10006	1.08892	0.740412	0.948934	0.908482
chr1_47001078_47001594	1.04786	0.642271	0.000154052	0.0180373	1.87396	1.90345	3.69649	1.04401	1.43509	1.24836	1.15247	0.895164	0.740748	1.44629	0.95829
chr1_187027506_187028158	1.08019	0.867364	0.000154284	0.0180373	1.67197	3.4752	3.78508	0.833487	1.00692	1.93404	1.82132	1.21594	1.04864	1.26551	1.34174
chr2_46877604_46878869	0.618156	2.91812	0.000154809	0.0180373	9.64761	11.4701	10.1563	6.26825	6.07906	4.8679	6.91334	7.68646	4.87122	8.25201	6.55048
chr2_74290662_74291586	-0.71988	3.21114	0.000154478	0.0180373	6.73672	5.01028	7.6624	6.84299	8.27704	10.0869	9.31828	13.5162	9.98621	13.3552	9.65956
chr2_185373256_185373547	1.08173	0.224299	0.000154986	0.0180373	1.70756	2.1751	1.55959	0.900606	0.937093	0.850664	0.822966	0.574859	0.862876	0.960368	0.522951
chr5_1448220_1448590	1.00866	0.618111	0.000154003	0.0180373	1.79998	2.51707	2.86072	1.09574	1.0041	0.847222	0.872188	1.86062	0.802227	1.10886	1.35087
chr6_157472039_157472493	1.02434	0.743689	0.000155231	0.0180373	3.23181	2.45307	2.10605	0.631197	1.62161	1.01803	1.31854	1.21636	1.23286	1.15888	1.57012
chr8_63930204_63930940	0.767096	1.16953	0.000155075	0.0180373	3.25643	3.17878	3.18183	1.58909	1.56891	1.58514	1.86627	2.04988	2.03368	1.90969	1.65859
chr16_4727189_4727374	1.33349	-0.131678	0.000155026	0.0180373	1.41192	1.54636	1.62812	0.186194	0.563931	0.854517	0.944015	0.318599	0.55488	0.580806	0.533803
chr19_14472161_14472871	-0.634995	3.20692	0.000155268	0.0180373	7.68673	6.52504	5.9017	9.39871	11.3968	9.80317	8.10649	10.8235	9.06208	10.3991	10.3115
chr19_31732930_31733247	1.05517	0.212255	0.000154719	0.0180373	1.5647	1.79159	2.01276	0.693613	0.87566	0.506459	0.935703	0.510538	0.98575	0.903697	1.02949
chr19_57610933_57611148	-1.19154	0.630622	0.000155101	0.0180373	0.740568	0.883739	0.626641	1.798	1.56699	1.92987	1.86932	1.40757	1.60283	1.41678	1.38581
chr1_184311423_184311928	0.864406	1.18456	0.000155684	0.018055	3.11914	3.34217	3.71812	1.53861	1.50677	1.98578	1.3084	2.75739	1.54159	1.41164	2.04847
chr5_628172_629113	0.758076	2.4069	0.000156339	0.018055	6.90744	9.4889	6.75426	3.01815	3.14116	3.45257	5.8293	5.18868	4.43818	4.56156	5.11398
chr5_126066122_126066614	0.922926	0.782099	0.000156078	0.018055	2.23479	2.68292	2.86558	1.50161	1.49985	1.13188	1.26085	1.02312	1.6019	1.37889	0.841201
chr6_141466262_141466766	1.10903	0.540473	0.000156149	0.018055	2.0833	1.82078	3.16282	0.892774	0.694484	0.733559	1.32378	0.638323	1.60094	1.05845	1.187
chr7_149456584_149456944	-0.796164	2.88527	0.000156457	0.018055	4.67319	6.06793	3.89136	7.30722	6.46053	7.87629	8.83363	11.2111	9.43029	7.14195	6.31485
chr14_90683621_90684028	1.10921	0.514308	0.000156447	0.018055	1.86833	2.12751	2.93437	1.09983	0.632526	1.53713	0.650283	0.831347	0.740485	1.51244	0.963223
chr15_21063285_21063965	0.924994	1.15677	0.000156387	0.018055	3.33475	3.10926	3.79469	2.10369	1.19681	1.87198	1.70029	0.893357	1.84897	1.63614	2.16246
chr18_46077503_46078130	-0.656056	3.20442	0.00015556	0.018055	5.43418	8.26452	6.28456	8.54673	9.27523	9.34862	9.92528	11.7211	11.2798	11.3669	8.08912
chr19_41373852_41374379	-0.694721	3.35412	0.00015639	0.018055	7.55261	7.33131	6.7502	11.0434	8.65468	10.8796	13.0605	9.28373	13.8679	11.5124	10.0844
chr19_47949857_47950419	0.834654	1.62386	0.000156162	0.018055	3.7269	5.34826	4.72929	3.15386	1.88533	2.26569	2.46851	2.8828	1.72729	1.93892	3.02178
chr20_59819576_59819839	1.39559	0.178896	0.000156301	0.018055	2.70257	2.18662	0.954194	0.438767	0.750933	0.392814	0.88221	0.704082	1.23103	0.740536	0.58308
chr3_54529956_54530308	1.20949	0.257428	0.000156699	0.0180719	2.13783	1.72564	2.01734	1.1087	1.05961	0.563845	1.10521	0.38197	0.494081	0.84754	0.747765
chr1_1519900_1520493	0.840692	1.69001	0.000156899	0.0180784	5.75239	4.33554	4.27327	3.55836	2.38227	2.83587	1.96612	2.4327	2.4659	2.53981	2.02488
chr1_42863149_42863635	1.03947	0.483558	0.000156943	0.0180784	1.65087	2.58154	2.32535	1.41044	1.00218	1.1352	0.818472	0.702713	0.801957	1.11634	0.907304
chr1_187630624_187631059	0.865923	1.29102	0.000157727	0.0181578	4.05983	2.88405	4.02783	1.94382	1.69398	1.29856	2.53464	2.37083	1.48034	2.01505	1.82127
chr1_160459033_160459512	0.951758	1.39875	0.000158528	0.0181735	3.2106	4.30959	4.8745	1.58396	1.0136	1.58342	2.75575	1.79192	2.77226	2.73133	1.81796
chr2_87353524_87354499	0.861944	1.99193	0.00015834	0.0181735	4.55169	5.79251	7.96317	1.71891	2.51172	3.11684	3.29252	2.75221	2.77454	5.10008	3.99213
chr6_95087257_95087814	-0.595601	3.75579	0.00015817	0.0181735	7.96228	10.2656	12.4614	12.6244	13.4737	15.6989	16.7881	15.1138	11.9599	16.3006	14.0637
chr9_105205308_105205596	1.47968	-0.100854	0.000158451	0.0181735	1.91015	1.3254	1.70704	0.652183	0.624927	0.912404	0.774448	0.0618273	0.616255	0.354686	0.365234
chr13_20129925_20130320	1.06904	0.861946	0.000158516	0.0181735	2.31697	3.00944	3.48053	1.55224	1.93124	0.902728	0.645562	1.92367	1.04863	1.37753	1.11861
chr21_9074304_9074675	0.689873	2.07828	0.000158231	0.0181735	5.34829	5.63199	6.96657	3.78881	3.38384	3.68487	3.23259	2.68726	3.32899	3.11246	4.53199
chr22_11871802_11872678	0.685727	3.31719	0.000158453	0.0181735	12.4742	17.8731	12.1018	10.3167	9.3929	7.30704	7.89368	7.1706	9.24577	7.78417	7.28901
chr20_44197182_44197650	1.12283	0.756194	0.000158683	0.0181804	3.23805	2.76913	2.18426	2.02185	0.75843	0.789246	1.26292	1.2808	1.2328	0.880598	1.23483
chr3_180552524_180552827	1.77404	-0.307202	0.000158828	0.0181862	2.11412	1.2435	1.25093	0.606707	0.192667	0.109453	0.382435	0.126346	1.168	0.420909	0.371665
chr9_5418461_5418875	1.0608	0.655045	0.000159138	0.0182104	2.87095	2.52376	2.02785	1.71479	0.695857	1.24825	1.04002	0.895126	0.925239	1.10789	1.29393
chr2_186962341_186962655	1.19383	0.202072	0.000159583	0.0182399	1.70988	2.25497	1.63647	1.05815	0.506014	1.13866	0.542703	0.832529	0.555487	0.963445	0.524424
chr7_41539282_41539855	-0.803451	2.31819	0.000159906	0.0182659	3.25835	3.33679	3.18274	5.22339	6.13465	6.86372	4.76558	6.46961	4.62407	4.75454	4.22193
chr8_41360868_41361814	-0.667918	3.72989	0.000160001	0.0182659	8.8317	9.61493	10.3037	12.275	17.0967	16.8915	13.2107	16.0113	14.1164	15.3911	9.9571
chr3_32137514_32138439	-0.821891	3.52838	0.000160179	0.0182753	7.77818	6.70431	8.3656	9.03232	12.7813	15.1353	8.5377	19.667	10.0492	15.3027	12.0208
chr16_6898758_6899317	1.10561	0.895191	0.000160455	0.0182959	3.39236	2.85981	2.79798	1.96374	1.31568	0.559741	1.59632	1.8592	1.29464	0.874762	1.11792
chr8_20237644_20238330	0.714694	1.83153	0.00016064	0.0183061	4.74899	5.28774	5.11776	2.98908	3.2539	3.46092	2.79542	2.17489	2.52803	2.80159	3.11741
chr20_28623959_28624337	0.838351	1.24825	0.000160741	0.0183067	3.91106	3.58136	2.95759	1.8428	1.94069	1.87043	2.14428	1.34261	1.91084	1.68448	1.98925
chr1_181936214_181936536	1.13587	0.134742	0.000161047	0.0183254	1.56267	1.94093	1.70914	0.955481	0.996976	0.507104	0.599505	0.703903	0.432466	0.73819	0.976757
chr11_12784735_12785329	-0.661383	3.18254	0.000161097	0.0183254	6.08561	6.43994	7.12687	6.39372	8.96266	10.9968	10.5325	11.2084	8.75398	10.1321	11.5061
chr8_86465416_86466184	-0.73867	2.93008	0.000161507	0.0183612	4.24686	6.00271	5.5027	7.05466	6.3365	9.29681	10.488	9.15854	9.30729	7.08548	7.28985
chr4_16169496_16169954	-0.770961	2.0427	0.00016259	0.0184003	2.23969	2.61303	3.40039	3.57194	4.13689	3.73691	4.88561	5.76613	3.82263	4.50479	5.00251
chr6_105263954_105264275	-0.797489	2.14018	0.000162715	0.0184003	2.6733	2.54255	3.47985	5.23277	3.26785	4.5326	4.54977	4.73846	5.97787	4.60533	4.99581
chr6_158758246_158758800	-0.64361	4.10496	0.000162382	0.0184003	11.5775	14.3948	11.786	18.5515	19.734	18.7566	20.5685	13.8938	20.5264	17.3899	18.9013
chr7_39069104_39069376	1.20748	0.00205049	0.00016271	0.0184003	1.76752	1.78013	1.25215	0.699569	0.933556	0.622947	0.432894	0.833262	0.739475	0.46119	0.529384
chr7_56367413_56368194	0.719309	2.06264	0.000162115	0.0184003	4.98592	5.55321	7.50276	4.04365	3.32119	3.40017	3.06683	2.36646	3.51355	4.15361	3.37964
chr12_56366862_56367219	1.02272	0.484648	0.000162572	0.0184003	1.79256	2.88648	1.79397	0.790331	1.24825	1.02037	1.04298	1.02438	0.924915	0.8907	1.07542
chr15_38620001_38620905	-0.601958	3.85089	0.000162503	0.0184003	8.99401	10.918	12.6977	14.0192	17.8503	13.483	13.1521	16.6512	15.2875	14.3638	19.3548
chr20_4277924_4278266	1.25671	0.139685	0.000162017	0.0184003	1.49596	1.71801	2.3163	1.26938	0.38197	0.909438	0.712693	0.446583	0.555351	0.626512	0.751783
chr21_30993882_30994461	0.995432	1.03887	0.000162455	0.0184003	3.47109	3.25687	2.87713	1.08425	1.6888	1.5303	1.59186	1.47229	2.52475	1.42193	0.890221
chr1_115293729_115294066	1.31393	0.186231	0.000162903	0.0184106	2.5589	1.33937	1.86523	0.955934	0.443846	0.56456	0.937959	0.25369	0.985472	0.909521	0.751046
chr14_36234173_36234449	1.17906	-0.0722783	0.000163469	0.0184637	1.19979	1.84773	1.47655	0.49331	0.442152	0.680881	0.885177	0.833485	0.555067	0.633401	0.474561
chr5_2913310_2914206	0.781415	1.75221	0.00016386	0.0184861	4.4567	4.41713	5.95709	3.50273	2.81773	2.378	2.68707	2.49647	1.66608	3.02896	2.90269
[truncated: 2,359 more rows]

## Sheet: 28_vs_0_WTC_significant_only
name	log2FoldChange	logCPM	PValue	FDR	A1.28R	A2.28R	A6.28R	A1.14S	A1.1S	A1.7S	A2.14S	A2.1S	A2.28S	A6.14S	A6.28S
[truncated: 15,795 more rows]
