# Supplementary material for: Cardiac radiotherapy–induced epigenetic memory underlies electrophysiologic and metabolic reprogramming
Source: J Clin Invest. 2026 Feb 17;136(7):e193087. doi: 10.1172/JCI193087 (PMC13038212; doi:10.1172/JCI193087)
Supplement: Supplemental table 11 [file jci-136-193087-s012.xlsx]

## Sheet: sig_GOBiolProcess_iCell_C1
# GREAT version 4.0.4	Species assembly: hg38	Association rule: Basal+extension: 5000 bp upstream, 1000 bp downstream, 1000000 bp max extension, curated regulatory domains included
# Term Name	Binom Rank	Binom Raw P-Value	Binom FDR Q-Val	Binom Fold Enrichment	Binom Observed Region Hits	Binom Region Set Coverage	Hyper Rank	Hyper FDR Q-Val	Hyper Fold Enrichment	Hyper Observed Gene Hits	Hyper Total Genes	Hyper Gene Set Coverage
actin filament-based movement	53	1.57968e-05	0.00392206	2.49112	28	0.0300752	129	0.000496421	2.80392	23	104	0.0155301
regulation of heart rate by cardiac conduction	56	2.01151e-05	0.00472668	3.53792	16	0.0171858	83	3.89431e-05	4.93056	14	36	0.00945307
regulation of muscle contraction	59	2.36802e-05	0.00528149	2.07781	39	0.0418904	67	5.95331e-06	2.79917	34	154	0.0229575
cardiac conduction	72	4.91295e-05	0.00897909	2.42271	26	0.027927	113	0.000332531	3.06035	21	87	0.0141796
striated muscle contraction	73	5.05265e-05	0.00910793	2.37156	27	0.0290011	106	0.000198107	2.83004	25	112	0.0168805
regulation of heart rate	76	5.29352e-05	0.00916546	2.28196	29	0.0311493	78	2.51702e-05	3.2719	24	93	0.0162053
glial cell migration	84	9.69535e-05	0.0151882	2.85642	18	0.019334	336	0.0215745	3.33647	10	38	0.00675219
actomyosin structure organization	95	0.000174459	0.0241653	2.49054	21	0.0225564	416	0.0402926	2.24517	17	96	0.0114787
cardiac muscle contraction	100	0.00018345	0.0241401	2.42021	22	0.0236305	94	0.000100777	3.42665	20	74	0.0135044
regulation of membrane depolarization	103	0.000194957	0.0249071	3.17707	14	0.0150376	297	0.0136364	3.32058	11	42	0.00742741
cerebral cortex radial glia guided migration	116	0.00032088	0.0364005	3.18154	13	0.0139635	430	0.0454939	3.8587	7	23	0.00472654
myofibril assembly	127	0.000374715	0.0388258	2.97405	14	0.0150376	437	0.0493154	2.62316	12	58	0.00810263
membrane depolarization during AV node cell action potential	143	0.000531947	0.0489503	7.78259	5	0.00537057	260	0.00914281	10.1429	4	5	0.00270088

## Sheet: sig_GOBiolProcess_iCell_C3
# GREAT version 4.0.4	Species assembly: hg38	Association rule: Basal+extension: 5000 bp upstream, 1000 bp downstream, 1000000 bp max extension, curated regulatory domains included
# Term Name	Binom Rank	Binom Raw P-Value	Binom FDR Q-Val	Binom Fold Enrichment	Binom Observed Region Hits	Binom Region Set Coverage	Hyper Rank	Hyper FDR Q-Val	Hyper Fold Enrichment	Hyper Observed Gene Hits	Hyper Total Genes	Hyper Gene Set Coverage
sarcomere organization	7	1.55976e-05	0.0293212	9.06309	7	0.0264151	120	0.031074	6.50173	6	38	0.0131579
actomyosin structure organization	10	3.78284e-05	0.0497784	4.58322	11	0.0415094	86	0.0172951	4.28934	10	96	0.0219298
muscle structure development	15	4.93098e-05	0.0432578	2.10527	33	0.124528	5	0.00180077	2.73909	30	451	0.0657895
muscle cell differentiation	17	4.9986e-05	0.0386921	2.54102	23	0.0867924	8	0.00153488	3.44514	21	251	0.0460526
