# Supplementary material for: Cardiac radiotherapy–induced epigenetic memory underlies electrophysiologic and metabolic reprogramming
Source: J Clin Invest. 2026 Feb 17;136(7):e193087. doi: 10.1172/JCI193087 (PMC13038212; doi:10.1172/JCI193087)
Supplement: Supplemental table 12 [file jci-136-193087-s013.xlsx]

## Sheet: sig_GOBiolProcess_WTC_C1
# GREAT version 4.0.4	Species assembly: hg38	Association rule: Basal+extension: 5000 bp upstream, 1000 bp downstream, 1000000 bp max extension, curated regulatory domains included
# Term Name	Binom Rank	Binom Raw P-Value	Binom FDR Q-Val	Binom Fold Enrichment	Binom Observed Region Hits	Binom Region Set Coverage	Hyper Rank	Hyper FDR Q-Val	Hyper Fold Enrichment	Hyper Observed Gene Hits	Hyper Total Genes	Hyper Gene Set Coverage
loop of Henle development	15	1.84971e-05	0.0162269	2.85666	22	0.00760193	226	0.0131118	3.79909	8	12	0.00242792
specification of loop of Henle identity	23	5.53771e-05	0.0316829	3.60399	14	0.0048376	305	0.0408496	5.69863	4	4	0.00121396
segment specification	27	7.07489e-05	0.0344809	2.38025	26	0.0089841	262	0.0272582	3.20548	9	16	0.00273141

## Sheet: sig_GOBiolProcess_WTC_C2
# GREAT version 4.0.4	Species assembly: hg38	Association rule: Basal+extension: 5000 bp upstream, 1000 bp downstream, 1000000 bp max extension, curated regulatory domains included
# Term Name	Binom Rank	Binom Raw P-Value	Binom FDR Q-Val	Binom Fold Enrichment	Binom Observed Region Hits	Binom Region Set Coverage	Hyper Rank	Hyper FDR Q-Val	Hyper Fold Enrichment	Hyper Observed Gene Hits	Hyper Total Genes	Hyper Gene Set Coverage
actin filament-based movement	231	2.33409e-05	0.00132962	2.31535	31	0.0279531	203	0.000283628	2.65981	25	104	0.0147319
actin-mediated cell contraction	220	1.5826e-05	0.000946608	2.49432	28	0.025248	198	0.000240457	2.89793	22	84	0.012964
activation of MAPKKK activity	416	0.000428373	0.0135504	3.77003	10	0.00901713	525	0.0158525	4.30299	7	18	0.00412493
actomyosin structure organization	258	4.55277e-05	0.00232209	2.48904	25	0.0225428	560	0.0201412	2.18991	19	96	0.0111962
artery development	312	0.000110246	0.00464976	2.12346	31	0.0279531	153	4.89431e-05	3.20297	22	76	0.012964
atrial cardiac muscle cell to AV node cell communication	495	0.000966873	0.0257032	3.15467	11	0.00991885	408	0.00525905	5.16358	7	15	0.00412493
atrioventricular valve development	567	0.00154956	0.0359625	2.67284	13	0.0117223	401	0.00481207	4.14931	9	24	0.00530348
cardiac atrium development	422	0.000449802	0.0140259	2.59369	17	0.0153291	165	6.86409e-05	4.42593	14	35	0.00824985
cardiac atrium morphogenesis	414	0.000424498	0.0134927	2.70185	16	0.0144274	169	8.68408e-05	4.64009	13	31	0.00766058
cardiac cell development	420	0.000440154	0.0137905	2.37934	20	0.0180343	227	0.000476311	3.40456	16	52	0.0094284
cardiac conduction	200	9.79494e-06	0.000644458	2.42498	31	0.0279531	217	0.000408556	2.798	22	87	0.012964
cardiac muscle cell action potential	566	0.00153095	0.0355932	2.14246	20	0.0180343	404	0.00494054	3.12701	13	46	0.00766058
cardiac muscle cell action potential involved in contraction	273	6.36071e-05	0.00306596	2.76659	20	0.0180343	224	0.000477115	3.99563	13	36	0.00766058
cardiac muscle cell contraction	238	2.90573e-05	0.00160658	2.8411	21	0.018936	146	3.86538e-05	4.36769	15	38	0.00883913
cardiac muscle cell development	499	0.000992122	0.026163	2.41077	17	0.0153291	425	0.00596017	3.06048	13	47	0.00766058
cardiac muscle cell differentiation	287	8.24468e-05	0.0037802	2.22632	29	0.0261497	160	5.99759e-05	3.16138	22	77	0.012964
cardiac muscle contraction	229	2.23769e-05	0.00128584	2.49351	27	0.0243463	175	0.000110138	3.14002	21	74	0.0123748
cardiac muscle tissue development	151	1.38637e-06	0.000120816	2.01729	55	0.0495942	54	2.4702e-08	2.98459	41	152	0.0241603
cardiac muscle tissue morphogenesis	222	1.76591e-05	0.00104674	2.43274	29	0.0261497	142	3.29962e-05	3.51264	20	63	0.0117855
cardiac myofibril assembly	326	0.000144815	0.00584546	4.33139	10	0.00901713	602	0.028845	4.42593	6	15	0.00353565
cardiac ventricle morphogenesis	339	0.000165935	0.00644112	2.07365	31	0.0279531	200	0.000245281	3.07356	20	72	0.0117855
cell communication involved in cardiac conduction	242	3.21599e-05	0.00174873	2.8208	21	0.018936	235	0.000599229	3.68827	14	42	0.00824985
cell junction assembly	294	8.91871e-05	0.00399188	2.0912	33	0.0297565	491	0.0111601	2.04904	25	135	0.0147319
cell-cell signaling involved in cardiac conduction	198	8.83342e-06	0.000587065	3.45107	18	0.0162308	233	0.000597744	4.50789	11	27	0.00648203
cellular component assembly involved in morphogenesis	316	0.000127832	0.00532323	2.4289	23	0.0207394	593	0.0259025	2.18865	18	91	0.010607
coronary artery morphogenesis	298	9.30973e-05	0.00411097	5.09759	9	0.00811542	304	0.00154508	7.37655	6	9	0.00353565
coronary vasculature development	453	0.000653123	0.0189723	2.5067	17	0.0153291	210	0.000349941	3.87269	14	40	0.00824985
coronary vasculature morphogenesis	314	0.000117291	0.00491539	4.07167	11	0.00991885	255	0.000813841	5.90124	8	15	0.0047142
deadenylation-dependent decapping of nuclear-transcribed mRNA	436	0.000537526	0.0162232	6.1064	6	0.00541028	584	0.0230898	5.53241	5	10	0.00294638
embryonic digit morphogenesis	390	0.000285605	0.00963662	2.12859	27	0.0243463	291	0.00134359	2.98575	17	63	0.0100177
embryonic heart tube development	494	0.00096287	0.0256486	2.17965	21	0.018936	517	0.014689	2.45885	16	72	0.0094284
embryonic heart tube morphogenesis	450	0.00063078	0.0184454	2.37047	19	0.0171325	586	0.0237236	2.49851	14	62	0.00824985
hair cycle process	457	0.000669189	0.0192688	2.07565	25	0.0225428	483	0.00987657	2.47503	17	76	0.0100177
heart contraction	352	0.000196617	0.00735025	2.1454	28	0.025248	198	0.000240457	2.89793	22	84	0.012964
heart process	322	0.000136266	0.00556869	2.09761	31	0.0279531	170	8.95069e-05	2.91819	24	91	0.0141426
heart valve formation	571	0.00158172	0.0364517	3.76291	8	0.00721371	327	0.00205875	5.95798	7	13	0.00412493
in utero embryonic development	65	3.24797e-09	6.5754e-07	2.03162	81	0.0730388	91	9.61705e-07	2.1564	61	313	0.0359458
labyrinthine layer blood vessel development	346	0.000183987	0.00699735	4.20254	10	0.00901713	640	0.0373095	3.68827	7	21	0.00412493
mesoderm formation	385	0.000281935	0.00963632	2.20598	25	0.0225428	444	0.00718962	2.64235	16	67	0.0094284
mesoderm morphogenesis	443	0.000580548	0.0172448	2.09693	25	0.0225428	477	0.00958561	2.56575	16	69	0.0094284
mitral valve development	199	9.18481e-06	0.000607351	6.04856	10	0.00901713	243	0.000627145	7.04125	7	11	0.00412493
mitral valve morphogenesis	252	3.79596e-05	0.00198219	5.74192	9	0.00811542	350	0.00309732	6.63889	6	10	0.00353565
muscle cell development	152	1.38828e-06	0.000120187	2.33141	40	0.0360685	166	7.53781e-05	2.54081	31	135	0.0182675
muscle organ morphogenesis	417	0.000430563	0.013587	2.01093	29	0.0261497	265	0.00103836	2.7662	20	80	0.0117855
muscle tissue morphogenesis	351	0.000196054	0.00735006	2.1128	29	0.0261497	215	0.000361198	2.99049	20	74	0.0117855
myofibril assembly	128	4.58523e-07	4.71383e-05	3.74505	21	0.018936	306	0.00161846	3.05236	16	58	0.0094284
negative regulation of cytokine production	196	8.45113e-06	0.00056739	2.01276	47	0.0423805	626	0.034009	1.66667	36	239	0.0212139
negative regulation of ossification	500	0.000992869	0.0261303	2.12924	22	0.0198377	386	0.00428554	2.68717	17	70	0.0100177
negative regulation of osteoblast differentiation	459	0.000687267	0.0197031	2.58068	16	0.0144274	423	0.00584376	3.23848	12	41	0.0070713
negative regulation of smooth muscle cell differentiation	402	0.000358118	0.0117226	5.48315	7	0.00631199	415	0.00530616	6.03536	6	11	0.00353565
neural plate pattern specification	277	6.73946e-05	0.00320161	7.22798	7	0.00631199	643	0.0380775	6.32275	4	7	0.0023571
O-glycan processing	331	0.0001477	0.00587185	2.67313	19	0.0171325	380	0.0040781	2.9118	15	57	0.00883913
peptidyl-threonine phosphorylation	503	0.00100449	0.0262784	2.17207	21	0.018936	374	0.00400517	2.62061	18	76	0.010607
positive regulation of cardiac muscle cell proliferation	415	0.00042606	0.0135097	2.8099	15	0.0135257	179	0.000113447	5.29187	11	23	0.00648203
positive regulation of cardiac muscle hypertrophy	345	0.000179886	0.00686121	3.20503	14	0.012624	268	0.0010421	4.61034	10	24	0.00589275
positive regulation of cardiac muscle tissue growth	608	0.00206156	0.0446184	2.39123	15	0.0135257	302	0.0014975	4.0571	11	30	0.00648203
positive regulation of endothelial cell proliferation	336	0.000158664	0.00621386	2.29392	25	0.0225428	215	0.000361198	2.99049	20	74	0.0117855
positive regulation of heart growth	341	0.000173916	0.00671133	2.63823	19	0.0171325	152	4.87559e-05	4.5561	14	34	0.00824985
positive regulation of ion transmembrane transporter activity	492	0.000928041	0.0248213	2.09936	23	0.0207394	437	0.0068616	2.48958	18	80	0.010607
positive regulation of membrane permeability	378	0.000248473	0.00864987	4.45976	9	0.00811542	671	0.0481641	3.52062	7	22	0.00412493
positive regulation of mitochondrial membrane permeability	334	0.000153627	0.00605262	4.76386	9	0.00811542	601	0.0287064	3.87269	7	20	0.00412493
positive regulation of organ growth	512	0.00107219	0.0275565	2.2093	20	0.0180343	206	0.000332292	3.68827	15	45	0.00883913
positive regulation of protein localization to membrane	95	8.49372e-08	1.17651e-05	2.77947	36	0.0324617	387	0.00429838	2.29271	23	111	0.0135533
prostate gland development	306	9.79563e-05	0.00421244	2.41911	24	0.0216411	222	0.00046104	3.77823	14	41	0.00824985
protein homotetramerization	517	0.00111274	0.028322	2.46216	16	0.0144274	631	0.0354513	2.30517	15	72	0.00883913
protein O-linked glycosylation	344	0.000178809	0.00683996	2.15825	28	0.025248	346	0.00266177	2.37842	23	107	0.0135533
regulation of actin filament-based movement	479	0.000794358	0.0218225	2.5448	16	0.0144274	523	0.015715	3.04283	11	40	0.00648203
regulation of adherens junction organization	481	0.000816928	0.0223492	2.31817	19	0.0171325	218	0.000417206	3.30003	17	57	0.0100177
regulation of anion transmembrane transport	572	0.00158836	0.0365407	2.79855	12	0.0108206	459	0.00852752	3.28954	11	37	0.00648203
regulation of atrial cardiac muscle cell action potential	421	0.000446061	0.0139423	6.32977	6	0.00541028	561	0.0201485	7.37655	4	6	0.0023571
regulation of cardiac muscle cell action potential	434	0.000517414	0.0156881	3.02326	13	0.0117223	660	0.040487	3.27847	8	27	0.0047142
regulation of cardiac muscle cell contraction	569	0.0015664	0.0362253	2.46188	15	0.0135257	552	0.0188136	3.16138	10	35	0.00589275
regulation of cardiac muscle cell proliferation	407	0.000378117	0.0122252	2.34921	21	0.018936	85	7.02874e-07	5.08384	17	37	0.0100177
regulation of cardiac muscle contraction by calcium ion signaling	423	0.000453172	0.0140976	3.06729	13	0.0117223	521	0.0157056	3.84863	8	23	0.0047142
regulation of cardiac muscle hypertrophy	527	0.00121327	0.0302949	2.29832	18	0.0162308	347	0.00267273	3.34518	13	43	0.00766058
regulation of cardiac muscle tissue growth	602	0.00196181	0.0428827	2.05317	21	0.018936	158	5.39197e-05	3.83881	17	49	0.0100177
regulation of endothelial cell proliferation	286	8.16751e-05	0.00375791	2.12977	32	0.0288548	189	0.000141931	2.7662	25	100	0.0147319
regulation of focal adhesion assembly	558	0.00144125	0.0339883	2.26202	18	0.0162308	251	0.000736835	3.27847	16	54	0.0094284
regulation of heart growth	401	0.000353185	0.0115899	2.1718	25	0.0225428	100	2.47142e-06	4.09808	20	54	0.0117855
regulation of heart rate by cardiac conduction	426	0.000467289	0.0144344	2.78444	15	0.0135257	434	0.00689577	3.38092	11	36	0.00648203
regulation of muscle adaptation	225	2.04259e-05	0.0011946	2.50697	27	0.0243463	221	0.000443882	3.04684	19	69	0.0111962
regulation of muscle hypertrophy	303	9.70692e-05	0.00421562	2.60452	21	0.018936	281	0.00122112	3.44239	14	45	0.00824985
regulation of pri-miRNA transcription from RNA polymerase II promoter	555	0.00141927	0.0336509	2.83716	12	0.0108206	543	0.0179744	3.43391	9	29	0.00530348
regulation of protein localization to membrane	129	4.64903e-07	4.74237e-05	2.34925	43	0.0387737	365	0.00354412	2.09725	29	153	0.017089
regulation of Ras protein signal transduction	124	3.53928e-07	3.75592e-05	2.07897	57	0.0513977	168	8.24741e-05	2.1818	42	213	0.0247496
regulation of retinoic acid receptor signaling pathway	445	0.000596102	0.0176272	3.94419	9	0.00811542	653	0.0393156	4.14931	6	16	0.00353565
regulation of Rho protein signal transduction	157	2.15192e-06	0.000180364	2.34789	38	0.0342651	361	0.00321975	2.21296	26	130	0.0153212
regulation of sodium ion transmembrane transport	565	0.00151866	0.03537	2.25103	18	0.0162308	292	0.00133957	3.10591	16	57	0.0094284
regulation of vascular endothelial growth factor receptor signaling pathway	411	0.000405637	0.0129873	3.28782	12	0.0108206	320	0.00199708	4.2557	10	26	0.00589275
regulation of vascular smooth muscle cell differentiation	612	0.00208659	0.0448651	4.67055	6	0.00541028	248	0.000683957	8.29861	6	8	0.00353565
SA node cell action potential	590	0.00186893	0.0416836	4.77581	6	0.00541028	450	0.00777421	6.91551	5	8	0.00294638
SA node cell to atrial cardiac muscle cell communication	617	0.00211049	0.0450112	4.65978	6	0.00541028	509	0.0143109	6.14712	5	9	0.00294638
sarcomere organization	120	3.0756e-07	3.37265e-05	4.95008	16	0.0144274	257	0.000820503	3.78533	13	38	0.00766058
smoothened signaling pathway involved in spinal cord motor neuron cell fate specification	596	0.00192657	0.0425364	5.80767	5	0.00450857	536	0.0180937	11.0648	3	3	0.00176783
smoothened signaling pathway involved in ventral spinal cord interneuron specification	596	0.00192657	0.0425364	5.80767	5	0.00450857	536	0.0180937	11.0648	3	3	0.00176783
striated muscle cell development	96	1.07524e-07	1.47386e-05	2.66416	38	0.0342651	159	5.68599e-05	2.674	29	120	0.017089
striated muscle cell differentiation	93	7.58132e-08	1.07272e-05	2.21901	55	0.0495942	111	3.21056e-06	2.5064	41	181	0.0241603
striated muscle contraction	154	1.84334e-06	0.00015751	2.50707	34	0.0306583	149	4.4808e-05	2.7662	28	112	0.0164997
trabecula morphogenesis	441	0.000562919	0.0167969	2.54121	17	0.0153291	425	0.00596017	3.06048	13	47	0.00766058
transforming growth factor beta receptor signaling pathway	360	0.000216271	0.00790532	2.2464	25	0.0225428	515	0.0145515	2.26056	19	93	0.0111962
tricuspid valve development	253	3.81713e-05	0.00198536	6.61892	8	0.00721371	561	0.0201485	7.37655	4	6	0.0023571
venous blood vessel development	410	0.00040041	0.0128512	3.51874	11	0.00991885	289	0.00132218	5.53241	8	16	0.0047142
venous blood vessel morphogenesis	403	0.000359044	0.0117237	4.23713	9	0.00811542	350	0.00309732	6.63889	6	10	0.00353565
ventral spinal cord interneuron differentiation	531	0.00123975	0.0307229	3.05654	11	0.00991885	323	0.00205739	5.20697	8	17	0.0047142
ventral spinal cord interneuron fate commitment	514	0.00108	0.0276494	3.33362	10	0.00901713	408	0.00525905	5.16358	7	15	0.00412493
ventral spinal cord interneuron specification	524	0.00117722	0.0295631	3.57429	9	0.00811542	415	0.00530616	6.03536	6	11	0.00353565
ventricular cardiac muscle tissue development	278	6.84042e-05	0.00323788	2.47805	24	0.0216411	236	0.000601579	3.34032	16	53	0.0094284
ventricular cardiac muscle tissue morphogenesis	191	7.73423e-06	0.000532852	2.84939	24	0.0216411	194	0.000171807	3.68827	16	48	0.0094284
ventricular compact myocardium morphogenesis	369	0.000230574	0.00822257	5.08039	8	0.00721371	450	0.00777421	6.91551	5	8	0.00294638
Wnt signaling pathway, calcium modulating pathway	201	1.0217e-05	0.000668882	3.15991	20	0.0180343	241	0.000627318	3.88764	13	37	0.00766058
