# Supplementary material for: Cardiac radiotherapy–induced epigenetic memory underlies electrophysiologic and metabolic reprogramming
Source: J Clin Invest. 2026 Feb 17;136(7):e193087. doi: 10.1172/JCI193087 (PMC13038212; doi:10.1172/JCI193087)
Supplement: Supplemental table 13 [file jci-136-193087-s014.xlsx]

## Sheet: edgeR_significant_only_K4me3
name	log2FoldChange	logCPM	PValue	FDR	intersect_106_I14_H3K4me3	intersect_22_I7_H3K4me3	intersect_70_I14_H3K4me3	intersect_94_I7_H3K4me3	intersect_100_S14_H3K4me3	intersect_16_S7_H3K4me3	intersect_28_S14_H3K4me3	intersect_40_S1_H3K4me3	intersect_88_S7_H3K4me3
chr19_47226126_47231885	1.45568	8.00793	4.49509e-113	6.14434e-109	364.916	395.643	392.643	426.13	161.42	135.882	129.098	159.683	138.924
chr6_118571349_118577325	2.0666	4.97952	4.96016e-71	3.39002e-67	50.8013	48.7599	59.8112	52.3396	11.1482	13.3502	12.5471	14.5994	11.6355
chr1_201465842_201470029	0.810179	8.03101	8.29491e-66	3.77944e-62	322.034	359.721	350.766	333.813	200.163	183.734	198.742	208.246	188.16
chr2_10120088_10123772	-1.51726	5.86946	1.33837e-58	4.57355e-55	26.8261	28.924	32.325	25.2073	81.219	91.3469	75.0277	75.4959	85.5042
chr4_121822878_121824423	-1.54003	5.57371	1.86068e-53	5.08674e-50	22.915	21.3397	24.288	22.0352	60.7455	69.0488	66.2077	60.5851	75.3646
chr11_65416227_65438194	0.517143	8.8949	1.99316e-46	4.54076e-43	587.261	570.119	554.275	564.505	388.497	410.195	411.748	409.455	375.163
chr5_177310782_177313132	-1.44824	5.16826	1.8153e-40	3.54477e-37	18.2631	18.5903	17.542	17.4321	50.2833	54.183	49.8163	44.6324	47.2598
chr1_9180843_9183649	1.0055	7.00025	6.90156e-39	1.17922e-35	185.923	166.649	170.78	180.017	95.4541	92.107	66.5498	91.6752	96.1837
chr10_60778029_60780154	-1.52367	4.95206	2.65953e-38	4.03924e-35	12.8569	14.7551	15.4293	15.8709	46.3217	41.2183	42.7586	40.0565	44.3601
chr6_36675933_36684085	0.557134	8.06667	4.28406e-38	5.85588e-35	334.839	329.373	319.371	313.623	220.861	235.926	215.288	226.941	207.871
chr6_33744635_33747120	1.71162	4.81097	7.62151e-37	9.47077e-34	37.4874	49.0049	47.976	43.4386	17.2743	12.6038	9.87692	15.3064	13.9901
chrX_66636622_66639443	1.11494	5.6107	6.18684e-36	7.04733e-33	69.1057	72.2448	69.1012	63.6921	35.4769	35.1343	24.8853	33.7717	30.8303
chr6_48109808_48111440	1.68772	4.37014	2.25809e-34	2.37429e-31	33.3115	30.6951	34.0342	30.5521	10.1904	13.8594	7.18328	11.0282	8.06007
chr22_30244932_30246802	2.31229	4.22242	1.08579e-33	1.06011e-30	29.3118	36.2781	38.8123	24.6702	7.66554	6.66923	3.55493	7.47926	7.56751
chr15_88620975_88623342	0.845784	6.47878	5.27683e-33	4.8086e-30	127.594	111.704	113.742	114.198	65.7487	69.103	55.6444	67.4965	70.2736
chr6_26269794_26274398	-1.16197	5.59378	3.42704e-32	2.92777e-29	24.2838	26.7465	30.9777	30.0783	66.3315	71.651	60.3034	61.0133	57.7529
chr17_8209860_8210942	-2.05468	4.11085	2.73284e-30	2.19736e-27	6.8156	7.19555	5.95727	4.1883	25.9264	30.2325	23.2381	21.2127	25.2013
chr13_113837372_113839561	1.87571	4.33466	7.39892e-30	5.61866e-27	26.7615	28.1362	39.4596	34.7006	7.19163	7.59292	9.91884	10.3301	8.80423
chr1_211674360_211676169	-1.14879	5.25473	2.24564e-29	1.61556e-26	21.103	23.0046	21.9409	23.1025	55.9638	52.0571	45.3106	46.7972	50.3881
chr1_150256614_150260428	-1.30138	5.50432	5.16598e-29	3.53069e-26	25.7967	20.2565	25.8371	25.412	50.3586	71.772	63.7724	55.9875	60.4206
chr9_4297413_4300291	-0.849688	6.04593	1.33678e-28	8.70114e-26	39.657	45.6413	46.561	48.2562	90.6841	79.8354	79.0784	79.8379	81.6112
chr20_31719528_31724053	0.520883	7.3304	1.27741e-27	7.93677e-25	187.907	196.633	191.118	193.081	133.04	128.647	142.529	139.254	127.76
chr11_47214282_47216639	1.07154	5.38428	2.73245e-26	1.6239e-23	52.1881	54.0605	65.207	58.3412	28.69	27.643	22.5865	30.2374	29.5454
chr6_77461795_77464770	-0.618757	7.60026	4.01101e-26	2.28444e-23	153.286	162.14	134.465	146.514	242.083	214.97	243.532	217.8	231.171
chr7_121505073_121511252	2.15217	4.38558	1.41135e-25	7.71672e-23	40.1727	22.3183	38.5285	38.3653	6.07499	11.1702	5.26278	8.53602	7.99764
chr17_28598198_28599611	-1.59833	4.25431	2.75816e-25	1.45005e-22	8.22709	7.96662	8.80004	9.25764	25.2076	29.8172	28.5131	24.091	22.8994
chr14_55190164_55192034	-1.27805	5.01582	2.16014e-24	1.09359e-21	17.5411	21.1054	18.937	13.2884	41.7043	48.907	45.2744	39.6888	38.5278
chr9_113564904_113566968	0.981629	5.23622	3.48755e-24	1.70255e-21	56.2922	45.8749	49.8362	50.385	21.8591	25.2805	27.2947	26.644	27.1644
chr1_59922863_59927473	0.661514	6.44435	4.2027e-24	1.98092e-21	101.951	107.698	118.379	103.922	68.2047	71.3832	64.6614	72.8636	66.8557
chr16_3187899_3189822	-1.03712	5.22882	6.48877e-24	2.9565e-21	21.8162	21.3945	24.9311	24.0961	42.9975	47.9604	53.2014	45.7518	47.6102
chr10_128125058_128126899	-1.79527	4.15593	9.68227e-24	4.26926e-21	8.25215	6.06442	7.21998	6.9021	19.3879	25.3155	28.6806	21.9377	29.0861
chr22_39242713_39245171	-1.85929	4.24435	2.7267e-23	1.16473e-20	7.52042	6.08631	7.88773	7.58839	21.5945	34.3422	29.6803	23.7105	24.088
chr12_54586957_54588795	-0.552835	6.84308	3.99924e-23	1.65653e-20	95.662	91.7511	88.044	86.4668	131.909	137.706	130.542	127.342	139.461
chr5_27472078_27475123	1.13533	5.17105	4.87978e-23	1.96182e-20	59.9356	45.3999	48.51	47.2873	18.1006	24.0216	26.0974	23.8011	22.0347
chr17_44946779_44948315	-1.78365	4.43721	1.26704e-22	4.94835e-20	10.4093	8.41908	9.46758	6.81367	24.5793	40.1061	32.0151	26.1686	29.2477
chr12_12723565_12727160	-0.58755	6.94698	2.78755e-22	1.05842e-19	87.2396	91.4549	94.7301	108.294	151.903	142.444	148.534	142.321	138.543
chr20_45812149_45814052	-1.12196	4.97026	5.23912e-22	1.9355e-19	19.7102	18.6595	19.541	16.0139	37.5178	46.9393	38.3062	37.2043	41.9623
chr17_7703639_7706727	-0.628925	6.5716	1.52781e-21	5.49568e-19	73.0449	71.3886	65.4469	79.0561	118.553	114.996	115.175	107.115	106.546
chr2_54557979_54560331	-2.54849	3.2611	1.64734e-21	5.7737e-19	3.60156	3.30152	1.1643	1.60592	15.5629	14.3279	17.4969	10.2068	12.8408
chr15_89574981_89577586	-1.08826	5.28423	1.91271e-21	6.53622e-19	25.0867	22.7218	26.2717	19.5684	41.9814	53.4331	50.9532	46.4247	57.0139
chr16_3157378_3159408	-0.926801	5.35434	2.43247e-21	8.10961e-19	27.216	28.7191	29.0557	22.1723	49.6715	56.1873	47.6676	48.2194	53.9267
chr2_233853448_233854997	-0.909444	5.36135	1.82914e-20	5.95299e-18	25.391	31.7637	28.6827	23.1922	52.0213	46.75	54.9576	48.9438	53.1498
chrX_74419466_74423240	-0.783762	5.76172	3.39702e-20	1.07986e-17	36.4912	37.4543	35.5905	42.7332	74.2992	66.2784	62.1646	63.1311	66.3967
chr8_6834318_6836046	-1.16139	5.05785	3.65273e-20	1.13475e-17	16.4221	20.9066	18.4485	21.5318	51.9822	43.6364	44.586	41.1321	36.5891
chr10_18340499_18342285	-0.791975	5.67601	5.03731e-20	1.53011e-17	35.4371	35.8737	33.4041	38.3457	65.2084	65.4144	64.5495	59.223	56.9465
chr16_23678336_23680242	-2.10952	4.10266	1.26424e-19	3.75673e-17	7.54971	4.59206	6.32407	4.20236	17.0058	33.3966	24.1905	20.4863	29.0862
chr8_102236907_102240070	0.439662	7.26186	1.43489e-19	4.17309e-17	182.273	180.643	171.313	179.585	130.752	132.21	137.205	134.597	124.579
chr10_71216122_71218880	0.690788	6.38415	2.53772e-19	7.2267e-17	101.272	101.614	113.594	100.982	56.2701	67.0159	74.9256	68.5879	56.2398
chrX_72238581_72239368	-3.06566	2.58222	2.77461e-19	7.74003e-17	0.348198	0.557921	1.61866	1.33353	8.56111	8.30148	7.04708	8.15069	11.901
chr11_76205349_76211184	-0.702885	6.11288	3.86062e-19	1.05542e-16	41.0294	51.5037	56.9632	52.8148	88.058	80.4803	84.9078	83.4377	78.519
chr6_27830684_27831689	-2.50559	3.61574	5.74561e-19	1.53994e-16	5.04519	2.55548	1.77498	3.29847	18.193	27.8201	14.9469	13.3804	17.2347
chr3_179070067_179072954	0.548695	6.62355	6.97618e-19	1.8338e-16	121.042	120.653	111.971	120.325	81.1695	85.0846	85.4324	83.1097	70.6737
chr6_4345424_4347284	2.00193	4.23239	7.24075e-19	1.86743e-16	28.2392	22.2917	45.7668	25.7652	5.08954	8.71429	6.24632	8.90571	8.76673
chr17_13599891_13602555	0.625995	6.09597	8.57029e-19	2.16939e-16	85.5878	87.9616	83.4625	79.182	53.086	52.1707	56.7105	56.4877	54.0205
chr1_214602717_214604498	-0.959985	5.0253	1.24923e-18	3.10468e-16	20.0351	19.3822	22.4071	21.097	40.3796	45.5202	37.3113	39.0117	41.9711
chr12_55742065_55746314	-0.804143	5.66202	1.32757e-18	3.24045e-16	33.6276	34.0794	36.5048	36.2923	56.6634	56.0162	70.3194	59.595	65.1161
chr12_9447114_9448912	-0.849988	5.60896	1.53412e-18	3.67892e-16	31.1142	37.6945	33.2757	31.1964	61.0899	57.1393	69.281	57.4547	54.9441
chr6_35213106_35215907	-0.739398	6.15719	1.63977e-18	3.86449e-16	43.9251	55.9067	54.1932	51.7401	90.5122	82.4194	95.8157	85.181	77.0378
chr6_27865015_27867690	-0.988442	5.28172	2.222e-18	5.14789e-16	23.2477	26.7372	21.4074	27.4927	57.2389	42.658	52.691	46.0851	48.4252
chr5_181187455_181193020	-0.333141	8.45704	5.05338e-18	1.15124e-15	312.607	317.034	304.121	290.748	387.637	407.462	383	377.262	380.493
chr1_156571467_156572780	-2.36412	3.00214	7.34145e-18	1.64509e-15	1.78268	2.42949	3.22502	1.26984	10.9112	14.4808	8.58016	10.2672	13.1497
chr3_52153424_52155015	-0.83976	5.31213	7.89477e-18	1.74054e-15	25.028	23.5889	31.0737	27.7056	43.6209	51.062	49.8912	47.546	50.359
chr3_121545242_121546534	-1.17304	4.56686	8.22626e-18	1.78484e-15	11.4221	16.296	15.2001	11.4203	31.1123	27.835	35.5603	29.4379	28.8554
chr12_48121574_48124536	-0.999642	4.82733	1.33241e-17	2.84573e-15	16.4467	15.9869	19.6059	18.4864	33.414	34.227	36.0992	34.4063	40.272
chr2_221568542_221574270	0.475625	7.7993	1.94515e-17	4.09051e-15	274.363	284.883	244.981	246.567	191.044	189.813	200.25	192.101	174.718
chr1_38046778_38048314	1.15122	4.36446	2.63836e-17	5.4642e-15	26.4596	27.2231	26.8634	33.189	13.9498	10.1875	12.8454	13.8677	13.9701
chr6_26249519_26253506	-0.529615	7.20979	3.54277e-17	7.22778e-15	127.58	122.358	113.676	108.999	173.778	189.499	159.372	162.089	172.378
chr12_53219241_53222018	-0.667139	5.96385	5.20774e-17	1.04683e-14	44.7253	50.5486	43.7462	47.1463	83.2258	69.0418	73.1174	71.2998	75.9574
chr14_20630446_20633591	-1.12313	5.16596	5.44539e-17	1.07874e-14	24.7631	18.1191	20.3391	20.7343	35.6878	48.7214	54.656	41.7882	49.1331
chr19_10288787_10293255	-0.655485	6.39699	5.98222e-17	1.16816e-14	54.6522	64.6879	64.0941	69.1389	105.603	89.4725	110.405	99.0283	96.1043
chrX_3711754_3714143	0.839182	6.0333	6.08392e-17	1.17128e-14	69.2322	85.096	93.7872	93.2539	51.4473	48.6522	48.0888	52.6451	39.0431
chr8_18849185_18854718	0.562254	6.95104	7.27609e-17	1.38135e-14	161.252	140.132	150.085	145.109	99.6716	113.743	86.7932	103.343	105.508
chr15_59104775_59105760	-0.963034	4.87303	7.8717e-17	1.47395e-14	18.979	19.9688	17.4807	18.435	40.5503	39.7826	34.6986	34.023	34.8544
chr7_1663921_1672347	0.569861	6.69278	8.09123e-17	1.49458e-14	128.571	114.732	119.235	136.198	87.8697	84.9307	75.6101	87.0266	89.4801
chr18_2570557_2573352	-0.663044	6.20204	8.64696e-17	1.57594e-14	46.0524	53.7484	63.3943	56.0555	93.0723	91.7652	79.6568	87.6927	86.8223
chr1_228646463_228648595	-0.748265	5.49613	1.00064e-16	1.77632e-14	27.858	32.4094	34.0417	34.0285	60.062	52.8783	51.6677	53.5895	55.1833
chr8_23162049_23164549	0.818988	5.19724	9.89512e-17	1.77632e-14	46.5305	50.6486	47.7469	44.3338	27.6413	21.7296	25.5412	28.4359	31.8552
chr17_61862838_61864006	-1.04906	4.78078	3.27252e-16	5.73489e-14	17.1908	18.4377	16.9611	14.7169	37.9131	40.5777	29.5373	32.247	35.1954
chr12_2003479_2004940	0.812096	5.2155	3.32404e-16	5.75144e-14	46.8867	43.3475	47.7089	51.9334	29.111	28.3557	22.9334	28.7887	28.3735
chr10_88990238_88992009	0.527138	6.32936	6.90998e-16	1.18066e-13	101.395	96.2762	94.0549	91.3925	64.0917	66.9444	66.81	68.1928	67.1932
chr11_704901_707355	1.65545	4.05219	7.85573e-16	1.30951e-13	19.5977	21.25	27.1077	33.3621	9.33694	5.8879	5.87582	9.26021	10.3284
chr5_181216491_181218577	-1.19276	4.54659	7.83162e-16	1.30951e-13	16.5258	13.6897	12.1596	10.3991	24.98	33.1048	33.0388	26.5408	32.7342
chr17_45583769_45586786	-0.45784	7.11079	9.58778e-16	1.57898e-13	114.213	116.625	107.934	116.066	171.131	160.303	146.315	151.858	158.373
chr13_72726690_72728669	-0.431848	7.026	1.05453e-15	1.716e-13	105.212	111.237	108.62	108.728	145.025	142.01	158.209	144.088	143.677
chr17_78214136_78215050	-2.03503	3.31505	1.07031e-15	1.71644e-13	4.67671	3.8642	3.11501	1.90188	11.8357	18.5588	12.0452	11.2982	15.943
chr3_155744040_155745314	-0.761984	5.67752	1.07992e-15	1.71644e-13	37.6112	33.3433	38.4547	35.1939	51.9391	60.8925	68.7157	58.8675	67.0657
chr7_36389195_36391899	-0.719904	5.72213	1.18751e-15	1.86575e-13	37.2167	41.3468	39.6529	35.0935	69.1341	63.6186	55.2686	61.0139	69.8278
chr7_72335717_72337735	-0.624039	5.92336	1.29303e-15	2.00845e-13	49.822	45.3203	41.0705	47.86	71.463	68.1255	73.4787	67.0095	76.6624
chr20_38926063_38928063	-0.92535	4.8265	1.51918e-15	2.33322e-13	18.2557	17.7886	19.208	18.1028	36.5776	37.4059	30.1321	33.3294	39.4792
chr12_68807371_68812673	0.447745	7.06768	2.05585e-15	3.12238e-13	158.268	151.408	152.01	161.644	120.429	112.448	104.278	117.918	123.013
chr12_53045773_53050572	-0.731525	5.45485	2.53242e-15	3.80392e-13	26.4139	30.6058	37.1649	31.2851	49.9263	50.1717	56.0307	52.9032	53.1886
chr1_103106437_103109169	-1.06248	5.66627	2.91221e-15	4.32685e-13	27.87	34.8883	26.6381	36.5072	86.2237	65.6188	62.2658	60.9731	54.6796
chr2_112137759_112140128	-1.12393	5.0016	3.38039e-15	4.96845e-13	16.0628	19.5859	22.2266	18.068	45.1227	35.0036	35.3435	40.0891	53.2538
chr1_23529679_23531750	-1.52533	4.0742	4.55027e-15	6.61677e-13	11.1553	8.72923	4.78574	7.20922	26.4069	22.2846	20.0558	18.3609	28.2381
chr1_50967984_50970497	-0.492799	7.25545	5.44381e-15	7.83278e-13	121.696	133.966	114.3	126.621	197.561	174.473	170.673	168.884	167.37
chr8_27836504_27838033	-1.67492	3.35532	5.55667e-15	7.91189e-13	3.20424	4.41081	5.43057	3.93305	13.6545	15.0505	14.0004	13.1193	12.8306
chr10_68559978_68562777	-0.536271	7.48157	6.55642e-15	9.23915e-13	154.095	141.186	118.193	155.715	224.214	204.369	207.14	194.708	207.985
chr6_109008034_109010157	0.580437	6.48682	7.52638e-15	1.04978e-12	96.8649	111.269	116.322	110.092	80.6804	75.0187	64.4591	77.4864	69.3014
chr1_153775088_153776581	-0.823457	5.20547	1.02521e-14	1.41551e-12	27.2397	30.2426	23.3909	21.206	44.858	43.2063	49.7759	41.4596	45.199
chr11_46380925_46382998	-1.11202	4.35275	1.70251e-14	2.32716e-12	11.0833	9.66951	9.87834	16.7402	28.3996	23.5208	26.3073	24.46	27.9465
chr1_197145077_197147667	-0.817563	5.29177	2.30103e-14	3.11413e-12	26.8483	21.4069	24.6135	33.9775	46.2818	52.5093	48.1123	45.3895	46.0524
chr1_100719429_100723927	-0.579351	6.20325	2.44054e-14	3.27056e-12	58.3739	54.4292	51.7187	63.5673	88.5446	91.842	88.007	81.9305	78.5883
chr11_17012777_17015797	-0.474254	6.54326	2.7261e-14	3.61777e-12	72.992	79.2054	73.6026	78.1818	113.236	105.195	106.86	103.617	102.493
chr17_14299388_14304087	0.434734	6.96251	3.24942e-14	4.2708e-12	143.187	158.18	145.389	132.963	110.61	105.83	106.388	110.468	104.478
chr17_40417098_40418401	-0.666835	5.62917	3.80205e-14	4.94954e-12	39.7872	41.1542	32.991	33.7854	60.8072	58.9615	61.5651	54.5884	56.8511
chr12_50924788_50925944	-3.05847	2.54376	4.23454e-14	5.46056e-12	0.348194	1.83902	1.27391	0.637918	14.8206	8.31682	5.18421	7.43058	8.01519
chr2_112763185_112765062	-1.11418	4.61223	4.97701e-14	6.35801e-12	16.8689	15.5533	14.7857	10.3391	25.1493	33.752	35.1329	27.97	33.152
chr9_113463244_113466289	-1.12547	5.5913	5.33959e-14	6.75804e-12	37.7488	29.3456	26.8832	19.6769	49.7238	76.2137	64.1331	54.134	68.2632
chr12_100573255_100574635	-0.694735	5.46839	5.80786e-14	7.28327e-12	32.9458	35.0156	30.6261	31.2395	55.0875	50.1692	54.435	49.9999	53.9686
chr1_204287405_204288629	-1.50153	3.72507	7.26429e-14	8.86567e-12	6.44815	5.51068	7.65414	4.87175	13.8745	22.5707	16.637	15.9355	18.381
chr20_6051778_6054097	-1.2535	4.21504	7.22458e-14	8.86567e-12	10.0229	10.723	8.33568	11.2649	26.6696	18.0211	27.8668	21.96	26.7274
chr9_14907386_14910699	-0.876354	5.14093	7.22887e-14	8.86567e-12	26.9057	19.707	23.5371	23.3809	36.1438	49.5813	43.9309	40.0407	46.3249
chr13_87671083_87674007	-0.761511	5.33518	8.22858e-14	9.95367e-12	27.1867	31.9533	29.5813	25.8902	52.0421	42.6811	47.3575	46.8214	55.8027
chr9_35756444_35757783	-0.62017	5.76652	8.73086e-14	1.04686e-11	36.4428	44.3134	44.4952	40.1329	65.0033	61.154	68.7805	63.1791	60.493
chr10_100285326_100287110	0.515705	6.4247	1.60615e-13	1.90909e-11	114.377	100.454	91.287	101.79	70.5815	71.5938	70.9089	71.7134	73.5556
chr14_60721172_60724620	-0.347348	7.67898	2.01093e-13	2.3696e-11	178.667	168.059	167.077	192.661	231.841	226.442	224.903	221.093	229.147
chr1_26020362_26024778	0.503728	6.31509	2.31844e-13	2.70861e-11	101.056	99.1508	92.1541	84.9237	61.7161	66.9482	71.8791	67.4693	63.684
chr16_88803081_88804761	-0.774824	5.05642	2.6577e-13	3.06887e-11	21.0872	22.2682	24.582	24.7866	43.9734	42.4034	34.2347	39.027	42.3408
chr20_31738329_31740742	-0.45484	6.82073	2.67171e-13	3.06887e-11	85.462	94.2177	103.007	88.7634	126.301	138.277	127.084	127.438	120.58
chr5_175439346_175444934	-0.508756	7.0991	3.03157e-13	3.45321e-11	95.0288	100.475	125.938	118.275	157.235	150.594	149.343	159.436	172.465
chr17_7649908_7652959	-0.663005	5.48992	3.85608e-13	4.35609e-11	35.8407	31.2585	31.5658	34.3115	52.3553	59.2357	51.2078	49.9908	52.4228
chr1_151142844_151147417	-0.491171	7.13835	4.20364e-13	4.7098e-11	121.104	124.104	103.565	108.485	159.272	158.743	181.985	153.226	151.816
chr7_40909577_40912931	1.5443	3.90754	5.44811e-13	6.05448e-11	22.9184	17.4168	30.4642	18.2305	6.03739	9.0663	4.66068	8.54153	9.9292
chr15_40160720_40162284	-0.943834	4.77403	5.54524e-13	6.11274e-11	21.5471	16.8275	15.1916	16.7568	33.5749	37.4687	29.6555	30.4522	39.4443
chr3_160448752_160450639	-0.63664	5.57662	5.75846e-13	6.297e-11	39.8015	32.8582	32.3813	37.994	53.808	57.3372	56.829	52.4656	59.5101
chr20_3795553_3797255	-0.851732	4.88708	6.07686e-13	6.59243e-11	18.9583	18.84	21.4625	20.104	38.6087	40.5097	29.3735	34.7599	38.7298
chr4_40749771_40750970	-1.60712	3.38851	6.22927e-13	6.6187e-11	2.47398	4.01652	7.12749	4.26582	11.834	11.5319	17.1972	14.2048	14.3905
chr5_181203850_181207753	-0.56293	6.21411	6.24634e-13	6.6187e-11	62.3592	58.4366	48.9591	62.4821	92.8444	89.737	86.0839	80.838	82.108
chr8_123394553_123397034	-0.46505	6.89685	6.21225e-13	6.6187e-11	95.1971	98.6718	91.5741	105.094	150.913	140.394	126.911	131.281	130.518
chr5_32709835_32714390	0.510448	6.12537	6.49472e-13	6.82895e-11	75.8047	78.2016	86.5999	88.224	57.9454	56.1828	58.435	61.486	57.2331
chr4_153344334_153345905	-0.682549	5.41954	7.56284e-13	7.89133e-11	36.236	33.613	27.9853	28.5125	48.6622	49.2157	54.3857	46.7775	53.9154
chr5_138177627_138180504	-0.485463	6.29995	9.67022e-13	1.00138e-10	65.9054	62.1459	60.6753	65.995	90.1386	96.8858	89.4112	86.1988	85.7068
chr7_139107564_139110189	-0.545336	6.06641	1.04113e-12	1.07002e-10	53.3524	54.7783	48.3334	54.7871	78.6086	71.6842	85.9541	74.1334	75.6486
chr22_31248135_31248970	0.925958	4.40653	1.10056e-12	1.12265e-10	31.203	28.4162	27.6089	23.8532	13.8168	15.7044	13.2289	15.2795	15.1868
chr1_210232411_210234342	-0.676291	5.41432	1.27664e-12	1.29262e-10	32.2331	31.4597	30.3615	31.6359	47.2082	48.53	57.6082	47.8712	49.6272
chr1_11856804_11859629	0.79526	5.04316	1.39309e-12	1.40015e-10	38.2487	47.4186	43.7541	39.4016	28.5387	25.7098	20.1633	25.9526	22.4578
chr17_74872229_74874218	0.566437	5.78155	1.55126e-12	1.54775e-10	69.142	64.1435	68.6104	61.7356	42.4899	42.5155	41.2122	46.1809	52.1937
chr19_48872159_48876990	0.337017	7.58146	1.85211e-12	1.82881e-10	203.22	223.751	222.657	211.021	178.621	171.854	164.904	176.895	165.332
chr6_33391158_33393138	-0.727248	5.32427	1.86761e-12	1.82881e-10	30.0931	26.8243	28.2	29.6952	49.1117	56.0042	41.4434	45.3865	48.3917
chr16_68644513_68646505	-0.606524	6.34142	2.33734e-12	2.26589e-10	65.2005	59.3709	51.3462	72.9981	107.113	94.5525	90.9622	89.7141	95.5928
chr3_48186984_48188874	-0.530423	5.96632	2.60727e-12	2.50977e-10	49.7681	47.8907	49.2644	50.4541	72.9723	72.9791	68.3647	69.5345	76.2879
chr4_137531338_137532821	-1.61817	3.1004	2.68005e-12	2.56179e-10	3.21437	2.60879	3.77435	4.66857	11.3453	10.6206	11.1585	10.6341	12.7573
chr8_23102665_23104166	2.27466	3.17877	2.81282e-12	2.67003e-10	14.6736	7.79845	24.6891	11.0006	0.938197	3.34556	3.07775	3.56259	3.58393
chr3_105366026_105370066	-0.361549	7.90156	2.9851e-12	2.81402e-10	214.553	213.465	193.368	200.791	262.611	276.065	282.294	255.83	247.528
chr4_52051016_52052829	0.509706	6.12883	3.11715e-12	2.91837e-10	83.7899	80.8436	76.8221	88.9059	61.7191	53.3853	55.2534	60.0313	63.0773
chr19_46131618_46133643	1.10599	4.44295	3.52001e-12	3.27313e-10	33.7142	29.5475	24.3827	32.0672	17.7881	16.1003	8.89085	13.8441	13.9988
chr10_73646111_73651791	0.336101	7.78343	3.7408e-12	3.45493e-10	264.028	245.019	232.502	248.417	187.67	196.45	210.882	198.116	189.755
chr1_94539624_94542746	-0.538538	6.67671	4.66055e-12	4.27551e-10	77.2784	85.8768	73.5815	87.6097	128.097	113.701	131.016	114.238	104.726
chr1_161471920_161473650	-2.14315	2.601	4.96203e-12	4.50236e-10	2.15293	2.37977	1.88447	0.943085	6.60753	9.38498	9.70042	6.70966	8.00829
chr2_39665092_39668417	-0.458143	6.37709	4.97371e-12	4.50236e-10	62.2088	71.3397	75.2099	63.7072	93.2169	94.5992	95.471	93.7175	92.8357
chr3_37860452_37863455	-0.567267	5.76312	5.66266e-12	5.09229e-10	44.4276	39.6706	39.6739	44.5947	60.1376	59.8035	66.0568	59.9361	67.8688
chr1_228463704_228465046	-1.31335	3.56667	5.97127e-12	5.33473e-10	6.81404	4.6351	4.92785	7.66438	13.921	15.3218	17.6455	13.4486	15.2036
chr2_26847475_26849035	-1.25264	3.72941	6.23577e-12	5.5203e-10	6.43282	7.7679	7.91229	6.21148	15.6312	16.6315	20.6016	15.9509	15.2534
chr9_18473172_18474741	-1.55518	3.40549	6.25976e-12	5.5203e-10	4.28816	5.32348	4.02102	5.30097	15.0895	15.0346	17.5094	12.386	9.72423
chr8_27774260_27775265	-0.93031	4.54641	7.89949e-12	6.92168e-10	13.2164	13.0665	19.1709	14.1161	23.7809	28.628	29.7383	28.3903	32.6897
chr8_19011869_19015093	-0.455767	6.3496	8.35564e-12	7.27473e-10	68.7656	68.1559	62.469	68.2599	95.7589	95.0302	91.9326	88.6845	90.0594
chr17_30831837_30833023	-0.738351	5.05805	8.73506e-12	7.55693e-10	25.446	24.0468	23.8609	21.634	35.5204	39.9699	44.1411	37.2196	40.7761
chr13_29428061_29430105	-0.46966	6.34778	8.79095e-12	7.55745e-10	73.1338	65.06	58.7963	68.6289	90.0968	91.1945	97.8722	87.5948	94.3554
chr3_183253116_183255057	-0.501647	6.19794	9.62178e-12	8.22e-10	49.9918	58.9793	62.7369	63.4731	88.6893	80.7864	86.9918	84.5054	78.932
chr10_68470887_68472232	-1.15056	3.86798	9.69109e-12	8.22779e-10	7.14132	8.77682	8.83229	8.23303	18.6802	18.3071	21.0161	17.7332	16.0719
chr12_49322387_49323996	-0.823984	5.17689	1.09021e-11	9.19882e-10	21.4281	25.8896	28.5494	22.9695	41.9038	50.5983	47.9818	42.9293	35.829
chr6_31157503_31159573	-0.63081	5.6575	1.21433e-11	1.01832e-09	32.8574	41.3231	39.6685	38.5702	62.8031	58.9273	64.6415	58.5621	51.0223
chr17_50532083_50534710	-0.603893	5.88108	1.32742e-11	1.09967e-09	41.1093	43.9209	45.8762	49.293	76.1993	63.3607	61.5064	67.7854	78.1534
chr9_35078931_35080384	-0.570525	5.70353	1.38665e-11	1.14181e-09	40.092	41.1839	42.1924	38.1008	59.2392	60.272	59.4292	58.5391	64.297
chr1_32240167_32241638	-1.11263	4.09017	1.60676e-11	1.31514e-09	12.2118	8.98542	5.98336	12.3235	22.9469	19.8983	24.0859	18.389	22.3782
chr17_8117775_8127487	-0.403339	7.71901	2.102e-11	1.71025e-09	198.591	181.436	162.067	168.67	228.262	253.656	244.732	223.826	229.338
chr6_107488233_107494501	-0.338657	7.77992	2.12544e-11	1.71909e-09	171.993	192.479	198.188	198.958	247.254	233.826	255.776	243.2	231.017
chr6_27667134_27670266	-1.53703	3.33786	2.29421e-11	1.84468e-09	5.74856	3.58469	4.37743	4.26576	10.312	17.8935	12.4607	11.3132	13.9829
chr4_42396973_42399214	-0.862873	4.53579	2.51809e-11	2.01285e-09	16.4857	16.5504	14.0112	14.7906	30.6599	29.3611	25.3566	26.2254	30.3414
chr4_55635584_55636891	-2.10039	2.50238	3.62507e-11	2.88088e-09	2.51931	1.51491	1.21173	1.63971	8.79425	9.07042	4.98514	5.99832	9.53963
chr12_8018595_8019541	-0.816378	4.63752	3.70362e-11	2.92628e-09	16.4599	17.6054	16.605	17.1398	32.3867	28.2159	29.2451	28.7257	32.3367
chr6_28634210_28636309	-0.606011	5.44919	4.0572e-11	3.16902e-09	30.0225	33.8364	35.3108	33.6219	52.9053	54.7998	50.5493	50.0383	46.1335
chr14_55129018_55130318	-0.845445	5.20122	4.19693e-11	3.25954e-09	23.6085	28.0453	22.7497	25.395	45.823	37.962	57.1085	42.5441	41.3107
chr18_10454204_10456348	-0.807837	4.68858	4.53603e-11	3.50299e-09	16.8121	15.1116	19.956	18.1437	26.0462	32.3646	33.5716	30.1545	31.9781
chr15_64380763_64381687	-0.823367	4.64151	4.61235e-11	3.54192e-09	17.1878	17.6054	17.2868	15.7491	29.1632	30.6608	30.8253	28.723	31.1745
chr3_69248607_69250961	-1.80416	3.14805	5.13304e-11	3.91975e-09	1.04034	3.4497	6.89942	2.24237	16.0366	11.2864	8.82648	13.1635	11.6129
chr19_52535553_52536738	-1.20035	3.65807	5.38157e-11	4.08671e-09	6.07192	6.89005	7.24414	7.26601	17.751	18.4431	14.9583	15.2478	13.6697
chr4_119627072_119629409	-0.381658	6.85962	5.54584e-11	4.18818e-09	89.7418	104.018	104.614	96.0882	135.57	120.89	127.897	128.865	134.284
chr6_104954453_104959163	-0.554933	5.67712	5.66529e-11	4.25488e-09	35.7366	40.2639	43.5907	39.8582	59.4793	58.5909	59.9211	58.9304	58.0313
chr8_127793837_127796009	1.20608	3.55275	5.90171e-11	4.40822e-09	12.4736	15.7737	18.7349	16.8433	8.22217	6.99246	5.70119	7.83025	6.4187
chr12_102119447_102120748	-0.595536	5.47326	5.99778e-11	4.4478e-09	31.8291	35.2186	36.9506	31.8486	52.1019	55.8115	49.4998	50.7477	50.048
chr17_81958951_81960619	1.07422	3.85671	6.01978e-11	4.4478e-09	21.8795	17.9117	21.1688	16.3135	8.65579	11.0861	6.65828	9.59283	10.3675
chr5_160421736_160423231	-0.923181	4.67977	6.09828e-11	4.48158e-09	17.9222	14.5491	18.3438	15.0745	24.7268	30.9329	33.4851	29.415	38.5981
chr6_24910022_24911972	0.460344	6.16995	6.669e-11	4.87479e-09	80.1439	88.3748	83.4765	83.3302	67.8259	60.5777	55.5268	63.2346	60.8165
chr5_16127904_16132359	-0.547436	5.7043	6.75989e-11	4.91495e-09	39.3577	40.3749	38.4252	45.0151	62.937	60.9854	62.6356	58.1832	55.33
chr11_2136244_2141226	0.660791	5.37287	6.81147e-11	4.92624e-09	48.2901	45.9017	56.9361	51.7583	31.8912	31.5961	27.0155	34.4832	37.8434
chr11_46826001_46827204	0.643919	5.41689	7.01595e-11	5.02099e-09	46.0905	54.2981	55.1317	53.7682	38.6025	35.7343	28.7507	35.907	30.4929
chr2_138778299_138781099	-0.677817	5.7713	7.08302e-11	5.04259e-09	34.6418	45.4684	41.5262	39.842	66.6158	57.6151	77.505	63.8792	58.1834
chr11_59106341_59108065	-0.970665	4.2245	7.36403e-11	5.21549e-09	14.001	14.3486	9.8995	9.08807	23.2326	24.0242	24.497	20.5327	22.8108
chr4_152351135_152352868	0.872951	4.3621	7.63431e-11	5.37904e-09	27.5844	27.397	25.3344	25.654	16.0942	17.471	11.6536	14.9192	12.8514
chr1_203305181_203308629	0.440999	7.55862	8.60017e-11	6.0285e-09	234.673	216.943	203.245	220.106	146.372	155.575	192.665	163.675	151.063
chr18_50374731_50376593	-1.21696	3.79025	1.044e-10	7.28082e-09	7.51728	8.25437	9.58562	4.80247	15.2841	22.2181	15.6769	16.2986	18.3812
chr4_120066114_120068336	-0.381199	6.72642	1.2746e-10	8.8439e-09	90.2239	93.8658	83.3816	92.357	127.986	116.506	115.189	114.251	116.435
chr14_76959330_76962210	0.928985	4.12493	1.34582e-10	9.29092e-09	19.2787	25.6212	23.9536	22.0393	13.3082	9.18614	11.3809	13.1637	13.1654
chr5_138330976_138332365	-0.573785	5.75417	1.47532e-10	1.01337e-08	33.8923	41.3553	51.2594	40.1071	60.089	60.1658	64.196	63.931	63.9674
chr9_128098314_128099680	0.790529	4.5657	1.50857e-10	1.03103e-08	31.1666	31.2688	27.77	29.6351	18.4769	16.2604	16.3569	18.1226	17.9845
chr8_24955081_24957675	0.67271	5.62337	1.76023e-10	1.19705e-08	55.4075	59.6736	73.7429	55.0599	38.089	40.7408	31.6101	41.2449	41.1263
chr7_18085856_18088213	-0.46744	6.03517	1.94342e-10	1.31508e-08	48.2557	53.9845	53.021	57.8751	81.8411	71.4744	73.1027	73.4717	72.8422
chr19_40714350_40719375	0.340597	7.43694	1.98773e-10	1.33844e-08	186.79	205.781	202.258	185.118	148.598	145.168	169.425	159.487	148.541
chr7_6007979_6009932	0.37055	6.71088	2.03463e-10	1.3633e-08	119.226	120.67	114.639	119.974	97.6671	92.5897	86.9116	94.1149	91.6225
chr6_80003740_80005246	-0.583215	5.46611	2.27158e-10	1.51464e-08	34.7384	36.511	32.8699	32.1943	54.3629	54.0836	48.9212	48.9428	50.4263
chr1_12616037_12620000	0.831059	5.31968	2.31185e-10	1.53401e-08	42.4665	44.6814	62.9878	55.1837	25.7003	23.0222	30.3449	32.3823	33.4731
chr6_151807111_151808609	-1.25256	4.26418	2.32428e-10	1.53481e-08	14.7539	8.62028	5.60821	12.6397	24.9852	21.1212	28.377	20.4889	30.2466
chr5_171418550_171421791	-0.547274	5.82201	2.34414e-10	1.54048e-08	40.758	45.5535	50.3571	40.6693	60.0527	68.4155	71.1288	64.2375	60.1381
chr22_39013887_39015115	0.867401	4.21761	2.58788e-10	1.69252e-08	22.5334	24.0576	25.2163	23.3654	11.2119	11.2266	16.3671	13.8626	12.0343
chr6_113854607_113859190	-0.595872	6.01494	2.60105e-10	1.69304e-08	39.9527	50.5308	51.947	56.3311	85.8057	73.8569	76.7274	75.9833	66.2414
chr12_53324839_53326019	-0.873472	4.35824	2.89841e-10	1.87765e-08	11.7859	13.7357	15.543	12.8099	24.4953	23.2271	25.5086	24.4857	26.7488
chrX_130170738_130172669	-0.670616	5.01503	3.39126e-10	2.18656e-08	19.6258	24.4752	26.9306	23.718	40.8094	33.7639	37.3701	38.348	40.7269
chr7_158703897_158705652	-0.412266	6.50501	3.60524e-10	2.31362e-08	76.6231	69.6197	78.3185	78.1791	91.0693	101.219	109.277	99.3608	104.728
chr14_24366915_24369062	-1.16259	3.5772	3.64954e-10	2.3311e-08	4.98521	6.42673	8.29806	6.58478	16.1782	16.7425	13.5062	14.9087	13.6413
chr6_13013141_13015503	-0.646221	5.99582	3.81908e-10	2.42805e-08	55.2479	53.32	38.2323	46.0299	85.3323	82.9244	71.3816	68.7373	70.5324
chr16_2979574_2981457	-0.585376	5.43909	3.86063e-10	2.4431e-08	35.1128	32.9861	34.9626	30.1485	45.2922	54.4823	51.27	48.2382	50.7898
chr12_6850453_6853388	-0.332104	7.00565	4.03194e-10	2.53975e-08	104.447	112.439	119.488	108.938	142.715	147.09	136.521	140.938	138.857
chr12_9647273_9650740	-0.355633	6.80538	4.11905e-10	2.58272e-08	98.1236	97.1802	94.7083	94.1365	123.182	133.272	122.942	119.93	117.349
chr14_49687302_49688747	-0.799827	4.56511	4.43484e-10	2.76803e-08	15.38	17.5117	14.9637	17.1807	31.6196	27.5986	29.7986	26.9471	26.4598
chr2_230067143_230069031	-0.517543	5.74403	5.20918e-10	3.23656e-08	46.9679	41.8795	42.355	39.0291	56.5671	63.0204	60.5733	58.157	67.4359
chr19_23415363_23416472	-1.27137	3.36615	5.5938e-10	3.4598e-08	3.55107	4.11518	7.04528	6.31069	11.6657	11.9309	15.4059	13.137	12.4209
chr6_26188537_26189302	-1.07064	3.82696	5.9804e-10	3.68226e-08	8.23165	7.93248	8.1409	8.92479	15.7483	19.0533	21.1441	16.2989	14.8824
chr1_47313122_47314564	-0.547583	5.50253	6.72854e-10	4.12432e-08	36.1706	34.1017	36.4895	34.5473	52.1877	52.6402	46.5906	50.3742	59.789
chr6_26233714_26235091	-0.981941	4.321	6.94411e-10	4.21862e-08	8.16668	12.7506	18.0425	10.7798	26.3212	27.0907	22.0133	25.579	23.2474
chr12_4270043_4277198	0.332811	7.60042	7.08669e-10	4.28619e-08	207.897	227.116	208.929	227.319	187.217	170.031	175.425	177.934	159.508
chr6_72619921_72624067	-0.335601	7.4002	7.80144e-10	4.69771e-08	132.652	152.219	155.283	145.916	186.586	179.945	199.117	186.392	176.207
chr16_85553292_85557693	-0.42446	6.31626	7.99712e-10	4.79441e-08	69.1374	66.7876	65.5468	63.7936	82.4595	90.9868	97.9527	86.2081	86.4759
chr3_158672051_158672974	-1.40873	3.37282	1.06733e-09	6.37091e-08	5.01165	6.6325	3.65926	4.93626	16.7876	14.7192	14.7003	11.6745	9.31766
chr12_4320429_4322598	0.409164	6.36446	1.07923e-09	6.4139e-08	96.3314	100.056	86.4265	95.5906	77.1241	71.954	70.3099	72.4437	66.1429
chr20_37094952_37096461	-0.670282	4.98636	1.26872e-09	7.50743e-08	25.4538	21.838	22.1982	23.3952	34.1443	41.1529	39.0765	35.0985	35.6489
chr11_61827025_61829812	-0.422658	6.90515	1.27655e-09	7.52117e-08	106.415	99.8189	88.3913	106.01	147.446	130.025	123.897	128.403	147.306
chr2_110677623_110679084	-0.615884	5.45241	1.30127e-09	7.63396e-08	39.4832	32.9657	30.5613	29.8105	48.2633	54.7879	47.6675	47.1314	57.8164
chr7_30911658_30915731	-0.711227	4.73596	1.36775e-09	7.98963e-08	15.3346	16.5821	23.5888	20.1503	29.8642	30.5927	31.5948	31.9614	33.1553
chr16_62034050_62037086	0.344978	6.75019	1.46867e-09	8.54264e-08	120.646	119.592	117.836	125.032	96.3363	91.7441	96.5236	97.6679	96.3881
chr5_69166742_69168142	-0.484257	5.83459	1.50804e-09	8.73446e-08	49.0943	47.4835	42.0835	45.7793	67.0433	65.6444	64.5433	61.7091	65.1931
chr22_42089094_42091521	0.361923	6.59207	1.53466e-09	8.85117e-08	108.834	107.34	114.294	104.577	80.8545	85.6026	84.6339	87.3778	86.7646
chr16_46620730_46621506	-1.71861	3.12755	1.59767e-09	9.17587e-08	4.30867	1.26112	1.7488	6.42948	10.4875	12.7077	9.18549	9.53579	16.6432
chr19_1103539_1105458	0.34693	6.80186	1.64968e-09	9.43491e-08	128.203	131.072	116.869	126.548	102.114	99.9396	102.378	100.135	90.6134
chr19_10543578_10545167	0.514658	6.00329	1.75426e-09	9.99122e-08	85.7078	77.8959	65.5304	75.0749	57.0828	53.6263	48.0078	53.2489	56.3234
chr1_68496085_68497527	-0.65106	5.17039	1.78834e-09	1.01431e-07	27.2157	31.2894	23.9526	25.2913	49.9196	41.2455	39.6561	40.0686	42.0108
chr2_68318722_68320457	-0.590449	5.53433	1.79616e-09	1.01453e-07	41.6268	37.136	28.686	35.2342	56.6967	57.7983	53.6424	49.2497	52.0531
chr8_143814214_143816443	0.508881	6.16357	1.88263e-09	1.059e-07	76.1384	85.8642	89.8108	86.3928	55.8783	57.8474	70.903	62.9	49.869
chr1_190473836_190479809	-0.330851	7.20447	1.92833e-09	1.08026e-07	127.805	128.714	126.728	129.182	158.372	170.489	171.414	158.635	148.693
chr12_51846132_51849813	-0.438662	6.77184	1.96487e-09	1.09624e-07	83.679	78.6269	92.0663	105.786	120.27	113.157	126.08	122.828	133.751
chr20_31860888_31862836	-0.805264	4.40381	2.03368e-09	1.13002e-07	13.2264	15.5648	14.778	14.1505	27.8151	22.5041	24.8022	24.4751	27.9273
chr6_27139108_27140300	-0.591911	5.45935	2.28212e-09	1.26293e-07	34.3794	32.5979	35.9534	31.5165	44.0108	55.4901	56.8817	48.9459	47.6965
chr15_41331884_41334797	-0.490145	6.22422	2.39455e-09	1.31981e-07	67.4137	61.3049	59.2503	53.3761	75.6262	93.2647	90.599	80.4939	83.6461
chr4_155207698_155209094	-1.20171	3.72179	2.41491e-09	1.32094e-07	4.24939	7.79176	9.61212	7.24514	19.2684	11.7479	16.1316	17.4112	19.9052
chr6_136249498_136250893	-0.641583	5.05384	2.41594e-09	1.32094e-07	22.5189	27.6046	28.5485	20.5421	38.1597	39.6698	38.5363	38.3304	39.1932
chr4_100189041_100191410	-0.687332	4.87895	2.49958e-09	1.35583e-07	24.0296	24.1733	20.3145	17.5957	34.1556	33.9319	34.0196	32.2526	39.0748
chr5_137733241_137736423	-0.461804	5.92191	2.49365e-09	1.35583e-07	43.5904	46.5847	57.0714	49.4169	67.6848	72.7932	64.0678	68.8809	69.1865
chr11_125625141_125627245	-0.439219	6.43743	2.77662e-09	1.50014e-07	67.9685	75.2325	68.5217	75.2818	112.264	95.1371	89.4212	95.4572	99.1663
chr5_43039463_43044500	-0.596359	5.24892	2.85391e-09	1.53583e-07	29.3621	30.7245	28.5234	27.6009	43.7581	43.6023	46.4016	42.2057	44.006
chr3_47280938_47284143	0.34959	6.64918	2.868e-09	1.53736e-07	117.126	116.98	106.646	111.283	92.8595	92.3909	85.4228	89.835	85.2993
chr7_103279288_103281433	-0.451782	6.75499	3.10412e-09	1.65743e-07	98.2265	95.5064	74.7195	88.6048	133.973	114.236	119.965	114.889	130.995
chr2_19355881_19359244	-0.409362	6.61167	3.30234e-09	1.75641e-07	71.094	85.5554	93.7305	77.2052	107.589	106.094	115.215	110.429	106.867
chr12_48814155_48816070	-0.349574	6.74464	3.34495e-09	1.77217e-07	86.5604	91.5158	92.2862	98.1074	119.003	108.507	126.356	117.498	119.181
chr14_45252097_45253736	-0.694303	4.73889	3.50724e-09	1.85098e-07	17.1497	17.4686	21.1773	20.836	32.1803	32.3466	29.0514	31.2361	32.7652
chr13_50080209_50083359	-0.324275	7.17977	4.16587e-09	2.19012e-07	123.839	135.553	124.841	122.044	163.239	162.65	164.941	155.799	147.456
chr5_33890142_33893057	-0.847596	4.30295	4.36173e-09	2.28431e-07	13.9756	14.9705	12.8409	11.0925	21.9698	21.8837	27.2821	21.9688	25.1627
chr17_40287586_40288784	-0.957079	4.52257	4.46774e-09	2.3309e-07	17.9573	14.3035	15.1035	11.0175	24.6645	32.8549	23.7303	25.4931	35.7843
chr4_119368983_119371454	-0.982728	3.83989	4.71581e-09	2.45096e-07	6.76908	8.41883	10.1527	9.5958	18.0424	18.3579	17.9403	17.3921	15.6568
chr12_118060040_118062723	-0.359273	6.57812	5.35467e-09	2.762e-07	83.0776	75.4912	77.8998	89.2998	107.922	106.26	100.367	102.904	111.459
chr19_48954591_48956410	0.511473	5.83635	5.81533e-09	2.97715e-07	66.2138	72.9948	68.5004	62.7031	50.9039	40.9908	42.7584	49.0242	55.7696
chr3_44761081_44762560	-0.505538	5.671	5.81121e-09	2.97715e-07	38.2696	44.2353	42.8481	37.7397	56.9572	57.2435	64.1828	56.7762	53.7193
chr13_75635691_75637119	-0.687795	5.2316	6.736e-09	3.42284e-07	28.2973	27.9403	27.6396	25.6058	39.1508	48.1258	53.3575	41.8321	37.7881
chr9_137617531_137620329	0.339708	6.73373	7.02024e-09	3.55406e-07	114.501	115.027	130.345	116.16	88.5741	97.6979	95.6956	98.4111	92.073
chr6_152981199_152984928	-0.354885	7.21332	7.1751e-09	3.61906e-07	114.033	133.942	143.845	118.897	169.805	161.757	154.542	165.101	171.048
chr15_64824336_64826202	-0.913827	4.02743	7.34113e-09	3.68919e-07	8.92516	12.4749	13.087	7.42235	20.3129	20.6919	18.8883	19.5188	19.6082
chr1_31576320_31578197	1.42477	3.39436	7.55465e-09	3.76878e-07	17.2207	10.8956	19.8578	11.3414	2.82823	4.26138	5.90924	5.68172	8.69953
chr19_41426547_41428623	0.523755	5.6063	1.15925e-08	5.7116e-07	58.0034	49.6892	64.1991	56.9627	34.6583	40.2959	38.9726	41.9284	44.6773
chr1_150628691_150630556	0.327696	6.73006	1.21063e-08	5.88098e-07	124.307	118.021	115.316	116.195	93.8378	91.0818	92.2311	95.8724	102.22
chrX_46573276_46576535	-0.493561	6.09995	1.21328e-08	5.88098e-07	50.7717	53.3355	66.7758	49.1283	68.3195	81.7462	81.4221	78.1012	79.1796
chr16_88650107_88651562	-1.14149	3.71608	1.22839e-08	5.9123e-07	3.52174	5.66336	10.2831	9.67855	16.9275	14.9053	18.7418	17.7807	13.6834
chr5_116571985_116576590	-0.364185	6.89749	1.22675e-08	5.9123e-07	112.561	98.7051	92.2888	104.199	131.217	128.054	128.831	125.921	146.851
chr1_204073017_204075070	-0.374016	6.36415	1.35288e-08	6.46593e-07	69.0831	67.2051	74.7265	68.1081	87.0539	96.8171	87.9802	89.7908	93.9359
chr15_42455585_42457809	0.724225	4.83227	1.35056e-08	6.46593e-07	44.5412	34.5366	31.399	31.4268	18.7821	21.2964	22.1473	21.293	23.9333
chr10_116270994_116274594	-0.573087	5.42409	1.38252e-08	6.58456e-07	33.6607	31.6682	35.319	31.545	43.2951	44.7308	53.268	47.8897	57.7728
chr9_116686563_116688199	0.628294	5.41409	1.42979e-08	6.78603e-07	53.0003	44.7053	58.2127	50.6692	26.4961	28.7301	37.0174	35.177	40.2147
chr17_8175747_8177373	-0.787322	4.58121	1.43921e-08	6.80709e-07	14.2844	17.1186	16.3031	18.2103	29.8218	28.6359	33.9338	27.6674	22.5732
chr19_20077825_20079712	-0.890687	4.02363	1.49241e-08	7.03437e-07	11.1075	10.3537	8.63825	11.9359	20.7459	18.946	20.8354	18.069	19.6039
chr1_44739361_44740614	-0.629667	4.94943	1.52819e-08	7.17829e-07	25.821	21.3843	23.2343	21.6682	31.5745	37.3667	35.751	34.0386	40.278
chr5_138438527_138440451	0.547316	5.2607	1.61354e-08	7.52749e-07	44.7398	45.2537	44.1585	47.5426	33.5441	30.2523	28.752	32.3291	32.3726
chr12_121711754_121714149	0.393996	6.20991	1.69616e-08	7.88597e-07	81.9525	83.6341	81.7588	89.1759	69.8131	66.7027	59.2117	66.4278	61.6803
chr17_75978138_75980317	0.328513	6.64495	1.74941e-08	8.10599e-07	113.513	106.323	109.735	116.496	84.3837	90.6332	95.1062	90.9142	84.1374
chr15_43517092_43519045	0.479371	5.58883	1.7756e-08	8.19954e-07	62.3894	56.0436	50.4465	55.6544	40.3127	41.6872	39.2675	40.4721	40.4048
chr7_29194137_29195502	-0.99774	4.68534	1.87746e-08	8.61173e-07	15.0161	18.3662	11.911	19.97	46.0724	27.4125	30.5438	29.7674	29.6741
chr2_216691336_216695815	-0.403773	6.61875	1.98005e-08	9.05192e-07	86.6978	89.9742	85.2495	69.2546	108.128	117.544	103.312	105.717	114.685
chr4_168831951_168833378	-1.06192	3.56217	2.05209e-08	9.35e-07	6.79986	6.89011	6.56088	7.26598	14.7136	13.9572	16.1442	13.4655	14.0172
chr4_112284230_112286204	-0.736865	5.01219	2.28885e-08	1.03941e-06	26.1881	23.5145	25.2948	16.8271	32.0151	44.9391	36.9793	35.7951	41.908
chr10_13705747_13707812	1.43238	2.62078	2.33356e-08	1.05272e-06	8.95992	9.64121	7.45887	7.53194	2.89522	2.28902	3.71411	3.19664	3.19847
chr9_110125279_110128704	1.02135	3.53763	2.44268e-08	1.09832e-06	13.5787	14.371	18.4761	13.7635	7.40589	6.9647	6.26679	8.18125	8.76227
chr7_87217960_87220840	-0.379684	6.29758	2.51824e-08	1.12859e-06	58.9616	66.3893	68.9006	71.7321	90.6592	84.4682	91.2976	87.3368	82.1328
chr1_247110747_247113364	-0.403391	6.40579	2.56556e-08	1.14603e-06	66.1602	69.0829	67.2119	81.5373	101.366	92.1394	98.5376	93.3441	88.1654
chr17_39664667_39669831	0.340288	7.6357	2.6214e-08	1.16716e-06	217.247	233.444	221.206	221.989	168.917	166.421	207.058	182.195	161.159
chr2_226793814_226801735	-0.324046	7.02703	2.81374e-08	1.24469e-06	104.419	120.999	116.99	112.285	149.711	143.899	147.175	142.352	131.463
chr13_61413105_61415852	-0.416849	6.16875	2.859e-08	1.25712e-06	59.0585	65.1621	55.5609	60.6518	88.0876	80.9449	82.3976	78.0553	73.3847
chr16_67966057_67969065	0.326399	6.7777	2.86022e-08	1.25712e-06	116.273	129.867	119.405	124.962	105.278	93.7223	99.3575	100.877	92.5444
chr4_109912814_109914922	-1.26732	3.56667	2.93909e-08	1.28764e-06	8.27046	6.79515	4.92017	4.87159	13.4413	20.2522	17.3347	12.3612	11.3117
chr15_48810338_48811964	-0.399816	6.10646	3.02834e-08	1.3225e-06	50.0079	61.0091	64.5235	55.5699	78.4984	72.7578	78.1513	77.4082	76.8018
chr8_22366971_22368840	0.337619	6.5239	3.07156e-08	1.33711e-06	107.463	105.393	94.8996	104.84	82.2055	82.2721	85.9931	82.3737	75.7607
chr9_73445452_73447684	-1.16182	3.76908	3.09066e-08	1.34115e-06	11.5255	6.55157	5.82023	6.52928	14.7395	22.2439	15.1004	14.1299	19.5325
chr4_167233554_167235046	-0.746205	4.35599	3.11333e-08	1.34509e-06	11.4095	14.2685	14.445	16.9437	28.5081	23.2639	23.3716	24.1391	22.4535
chr2_171521867_171524196	-0.427343	6.51002	3.21416e-08	1.38158e-06	88.2557	79.6078	65.5468	70.2539	100.279	101.183	106.67	95.3637	108.26
chr9_136326607_136329584	0.363233	6.35459	3.22489e-08	1.38185e-06	86.5604	87.1382	99.3541	94.6571	69.2431	73.6638	72.1098	75.329	69.6701
chr13_111114435_111116475	-0.591111	5.0514	3.2541e-08	1.39001e-06	27.6043	23.8065	23.733	25.7186	35.7292	40.7479	39.5675	36.1644	38.4005
chr9_120873856_120878095	-0.624851	4.83155	3.30651e-08	1.408e-06	19.3004	19.005	23.7332	22.4635	32.0032	36.4689	31.0593	32.6522	32.8101
chr15_28788850_28790131	-1.38004	2.86401	3.32399e-08	1.41105e-06	3.21737	3.02046	4.82203	2.58828	6.75863	8.63314	9.88425	8.50562	11.1381
chr19_1248114_1253652	0.373356	7.07787	3.59999e-08	1.52336e-06	135.106	144.96	171.863	160.033	119.596	113.68	112.567	126.168	123.494
chr8_100157880_100158934	-0.916908	4.20671	3.78146e-08	1.59042e-06	8.90247	15.645	13.2947	10.1189	28.6325	19.8484	21.0541	22.3616	22.0178
chr9_19126911_19128266	-0.80827	4.4433	3.79643e-08	1.59182e-06	9.58508	11.7451	19.532	17.6099	25.6364	25.2681	25.6586	27.7286	26.0055
chr2_17538080_17541581	-0.489275	5.63768	4.15922e-08	1.7228e-06	35.0088	37.2448	45.2862	41.5894	51.9898	51.7338	62.1717	56.8095	58.3529
chr1_144412176_144413574	-0.930284	4.2314	4.32186e-08	1.78476e-06	12.9033	15.2348	8.52235	11.8516	28.7322	20.1733	25.4697	20.534	20.8652
chr1_11845684_11848549	0.619731	6.06616	4.46711e-08	1.83366e-06	88.5303	92.0167	72.2038	74.8147	51.595	61.9817	62.5014	53.5956	38.4093
chr1_28259200_28262164	0.407942	7.22924	4.45919e-08	1.83366e-06	174.369	172.114	155.018	189.747	149.584	122.925	114.763	132.099	137.045
chr1_110209613_110212932	0.395529	6.37255	4.48889e-08	1.83709e-06	86.5304	88.6913	106.937	94.2081	69.2506	73.6617	68.6402	76.0532	73.1792
chr19_1400321_1401863	0.419658	6.16048	4.59082e-08	1.87319e-06	88.8835	76.4098	74.8451	87.5521	63.231	65.4433	56.0988	62.1363	62.3866
chr19_14080777_14082491	0.454581	5.72471	4.60868e-08	1.87488e-06	57.2229	63.1523	67.6342	56.7844	40.6197	43.9109	50.4309	46.906	40.9136
chr19_1812107_1813767	-0.427532	5.85679	4.62412e-08	1.87558e-06	46.5199	46.8428	45.6606	52.269	68.9352	64.9419	63.5835	63.5197	64.0268
chr1_161439670_161441013	-0.643616	4.72552	4.65385e-08	1.88206e-06	18.2365	18.3645	21.4945	19.7764	30.6658	34.1354	28.8258	30.162	30.0249
chr10_5412455_5413515	-0.751729	4.33229	4.73396e-08	1.90523e-06	12.141	13.805	15.1519	14.8676	23.8307	20.1339	25.9931	23.4214	25.5515
chr19_47272823_47275412	-0.535676	5.25806	4.76544e-08	1.91023e-06	28.6188	29.5567	30.4819	31.0204	43.696	40.1251	45.4951	42.9393	46.3304
chr16_2968592_2971329	-0.425428	6.54911	4.81395e-08	1.92403e-06	67.1571	84.6416	85.2674	74.6375	107.868	105.58	113.533	105.806	92.3159
chr3_30606079_30607676	-0.441898	5.83653	4.90731e-08	1.95563e-06	47.2612	45.0012	50.1396	45.0379	57.9832	70.5642	66.523	62.4475	61.2803
chr17_76707803_76711509	0.332002	7.06251	4.97158e-08	1.97548e-06	165.965	154.301	135.407	143.732	115.395	119.203	127.124	118.556	116.088
chr17_35447926_35448979	-0.876747	3.95362	5.46195e-08	2.15779e-06	8.93102	10.7229	9.35624	11.265	20.5501	16.547	21.6379	17.7297	16.465
chrX_96684385_96685991	-0.529915	5.26795	5.56389e-08	2.18543e-06	27.1599	32.1726	32.8409	28.922	45.6057	39.4146	43.2333	43.6595	48.6705
chr10_92591406_92594153	-0.576676	5.41206	6.44727e-08	2.52515e-06	26.757	34.2207	40.7982	29.4793	51.6682	52.7875	43.177	50.0759	49.2041
chr9_137300616_137302924	-0.538282	5.22853	6.85076e-08	2.66789e-06	23.5394	26.4546	32.9221	33.4915	44.4734	44.3632	41.4792	43.6847	40.4704
chr3_49719258_49719854	-0.865379	3.94643	6.88667e-08	2.67426e-06	7.83995	11.5753	11.0637	9.87102	20.9818	16.9043	19.4036	18.4598	16.8501
chr5_122076651_122078556	-0.868472	3.92399	7.41173e-08	2.87e-06	8.93394	11.551	9.3716	9.88118	22.296	17.2695	17.8406	17.3762	16.8421
chr20_37902329_37904721	-0.739555	4.53463	8.08945e-08	3.11478e-06	20.1123	17.9517	12.9189	14.7409	26.3479	28.3506	31.2285	24.4278	26.0438
chr6_33271085_33272847	0.340217	6.69425	8.1821e-08	3.1416e-06	123.614	114.692	120.169	105.643	85.303	101.648	88.4907	93.0308	91.2293
chr10_17228180_17230863	-0.330502	7.31367	8.53499e-08	3.25855e-06	129.127	149.592	132.761	142.83	195.578	161.703	175.63	172.5	171.67
chr12_56751325_56752505	-0.680216	4.56958	8.52249e-08	3.25855e-06	15.0003	17.6399	17.9457	18.1688	29.1872	26.9326	29.5764	27.3256	25.6634
chr16_31134867_31135889	-1.27764	3.12688	8.5582e-08	3.25855e-06	5.38564	4.86137	4.72726	2.88331	8.48513	13.4545	12.5072	9.55284	9.64001
chr6_54846198_54847796	-0.564553	5.0799	8.98679e-08	3.41224e-06	24.3159	27.7799	26.7254	25.6737	40.0221	36.5215	41.0873	37.9674	38.4152
chr14_80941141_80941977	-0.727241	4.49276	9.22555e-08	3.49319e-06	14.657	13.6079	17.7171	17.197	22.4525	23.8433	31.0421	25.9004	28.3507
chr1_1032057_1034554	-0.867982	3.97191	9.40208e-08	3.55019e-06	12.5697	10.319	9.34077	8.81807	15.9547	20.0425	20.9604	16.9983	19.1917
chr19_54200139_54201861	0.345596	6.37449	9.82789e-08	3.70076e-06	99.6191	91.5997	92.9043	87.7276	69.9548	73.2473	70.6683	74.2106	79.839
chr17_43211559_43212556	-1.06494	3.39498	1.0047e-07	3.77285e-06	4.6301	7.20787	6.976	5.57116	14.3929	14.0488	13.1787	12.4149	10.0815
chr8_94474408_94475830	-0.475324	5.63625	1.04331e-07	3.90712e-06	41.5498	39.0006	44.248	35.6868	50.5306	62.924	53.9627	54.276	58.346
chr4_185773577_185775750	-1.16158	3.17336	1.08276e-07	4.04378e-06	5.3775	4.49214	3.32834	6.33858	12.2212	10.2817	12.8065	9.91255	10.0331
chr9_137069446_137071173	-0.900505	4.0683	1.17578e-07	4.37921e-06	10.0108	11.2447	13.3961	8.44257	16.2163	22.0662	24.2721	19.5058	18.0687
chr6_52283513_52285370	-0.416687	5.86879	1.18687e-07	4.40852e-06	44.6928	52.1086	53.0652	44.6126	66.6499	66.3214	63.8553	64.9628	64.4253
chr1_170073437_170075082	0.447303	5.63943	1.23715e-07	4.58283e-06	62.004	51.8561	55.7459	59.3922	40.6627	44.3856	38.9993	42.9685	45.1272
chr16_647926_650287	-0.417727	5.85905	1.28765e-07	4.75701e-06	46.1518	51.6342	47.3292	48.0923	69.3876	64.5973	65.1741	63.5216	61.6864
chr7_150368085_150370849	0.342208	6.33109	1.30024e-07	4.79056e-06	91.671	95.2159	87.7242	86.8221	71.4826	68.4686	74.4108	72.4438	70.0417
chr12_57077867_57079132	-0.466652	5.52764	1.31319e-07	4.82525e-06	36.1393	33.4696	39.0449	39.9952	47.935	48.1083	54.2129	51.1032	57.8401
chr12_16605597_16607359	-0.742038	4.69868	1.32006e-07	4.83752e-06	24.4492	17.3482	13.4407	18.1073	29.2918	34.8304	32.0003	27.2548	30.4173
chr2_219419861_219420767	1.10981	3.16095	1.33303e-07	4.87198e-06	12.9082	11.79	12.2854	9.78187	5.17813	4.61868	4.00604	5.68527	7.92123
chr12_55966095_55967903	-0.488458	5.42737	1.3528e-07	4.93105e-06	30.3666	36.1468	38.2663	33.2073	47.8399	44.0769	52.4432	48.6358	49.9685
chr10_13161302_13162197	-0.892832	4.30891	1.40718e-07	5.11561e-06	13.2506	10.2206	14.9085	12.8406	19.6821	22.5679	21.7876	23.0512	33.3187
chrX_134171661_134174102	-0.506231	5.35112	1.45149e-07	5.2627e-06	35.1277	31.582	29.2637	33.6656	50.2236	49.0835	40.0668	43.9698	49.9043
chr21_37257392_37258824	-0.672377	4.54223	1.57399e-07	5.67676e-06	17.5518	17.1769	14.9038	18.1841	27.6897	24.8625	30.6281	25.5233	26.8136
chr18_32468853_32471749	-0.323415	6.54612	1.58815e-07	5.71276e-06	76.549	78.9304	82.9895	85.5249	102.616	103.628	103.886	101.884	98.4957
chr6_100880393_100882133	0.347584	6.34878	1.66455e-07	5.95621e-06	91.2907	95.3547	96.3842	82.9774	70.6739	68.0836	69.5798	74.2395	79.0237
chr1_226736948_226739293	-0.392966	6.01426	1.72501e-07	6.15644e-06	52.2376	55.8368	54.9727	54.3581	72.0023	70.8949	75.005	70.6252	69.6591
chr8_66112629_66114941	-0.407915	6.01454	1.79997e-07	6.40725e-06	48.2462	47.5437	55.3395	63.3904	72.0578	69.1372	73.0691	72.4308	73.565
chr6_27823589_27825188	-0.607748	4.80207	1.86372e-07	6.61694e-06	17.8499	20.696	25.1246	20.0444	29.9897	34.0588	34.0499	32.3082	29.6752
chr9_127423130_127425639	0.346101	6.93745	1.8869e-07	6.68189e-06	157.059	137.634	129.795	126.722	97.9672	109.58	116.501	107.901	111.156
chr11_28107337_28108644	-0.494859	5.66025	2.00744e-07	7.09037e-06	46.6383	40.3336	35.744	39.4814	53.0996	62.1609	62.987	53.5241	53.7054
chr17_50560016_50563119	-0.377859	6.31174	2.09446e-07	7.37865e-06	57.8621	61.6814	73.5772	74.8099	87.4827	83.0405	89.6243	89.4936	90.3453
chr17_44708011_44710145	-0.564625	5.04963	2.12334e-07	7.46118e-06	26.8715	27.2821	25.7497	22.5791	34.2697	34.8154	42.8079	36.1712	40.7249
chr12_57127248_57129995	0.332265	6.89717	2.1856e-07	7.66024e-06	142.607	119.97	127.729	141.328	99.4802	102.746	106.502	107.229	115.774
chr10_94544932_94546474	-0.562432	4.99208	2.23115e-07	7.77999e-06	26.1605	22.4232	22.7736	26.4547	33.5384	32.7932	39.8303	34.7533	40.6813
chr17_36934553_36939071	-0.796772	4.09677	2.22701e-07	7.77999e-06	10.3614	11.7782	11.2693	12.9183	21.7899	22.069	22.0232	19.507	15.7316
chr6_41052973_41057271	0.449712	6.96797	2.26834e-07	7.88956e-06	126.14	148.159	179.107	128.464	99.1404	111.741	108.27	114.814	100.961
chr8_22140471_22142569	-0.416504	5.828	2.40304e-07	8.33684e-06	51.6215	47.6254	43.0082	46.7582	62.5704	61.8744	65.0458	60.2889	66.7133
chr10_88950600_88952973	-1.4262	2.67625	2.44066e-07	8.41085e-06	4.68566	2.95171	1.79531	2.27023	7.02308	9.04958	8.45152	6.3532	8.38783
chr17_44141551_44142879	-0.852528	4.27381	2.44283e-07	8.41085e-06	15.0732	11.0765	10.1442	14.9364	25.1241	29.6334	19.3511	20.8904	22.0401
chr20_59933798_59934590	-1.4262	2.67577	2.44066e-07	8.41085e-06	2.13487	2.52234	3.49836	3.31459	7.02258	7.29243	10.3991	7.80671	6.44524
chr2_173353517_173356114	-0.336817	6.54019	2.68401e-07	9.19492e-06	80.9166	82.3382	75.6335	83.1422	101.644	100.505	112.36	99.3524	94.9781
chr6_32843789_32845152	-0.62459	4.94378	2.90897e-07	9.94067e-06	24.73	25.242	19.5028	23.0616	35.7536	32.1273	43.137	33.3164	33.6634
chr10_119542381_119543708	-0.585342	4.84183	2.99961e-07	1.02249e-05	21.8382	20.3668	20.9587	23.8245	32.9196	35.4213	33.3026	31.5647	31.252
chr9_128701517_128703720	-0.584886	4.899	3.03152e-07	1.03079e-05	22.1871	22.202	19.5257	26.907	40.1093	32.899	32.4734	32.9861	34.4014
chr20_833331_834334	-0.705817	4.36451	3.13394e-07	1.06297e-05	15.4057	16.0281	13.7318	13.7876	25.7354	26.7759	22.7444	22.6879	22.84
chr3_130850167_130852746	1.10777	4.0309	3.23299e-07	1.09385e-05	29.4843	25.5275	20.2687	13.4236	7.47681	12.7715	13.2155	9.92487	8.07351
chr12_49264239_49265887	-0.395199	5.92387	3.28742e-07	1.10953e-05	45.3841	49.8031	56.6017	51.4151	64.666	67.2642	71.4704	67.8171	64.4811
chr8_143595312_143599736	0.370799	6.62898	3.34296e-07	1.12272e-05	101.173	109.002	122.124	115.101	92.9956	88.9998	75.334	91.3251	88.7612
chr17_7435263_7441276	-0.556745	6.06454	3.37041e-07	1.12917e-05	39.1881	47.822	69.7246	52.0237	74.3542	80.742	73.6666	80.6569	76.8181
chr3_69541098_69543211	-0.355303	6.21589	3.43205e-07	1.14701e-05	65.1809	64.7345	61.0243	63.5811	83.137	83.6693	82.2275	79.4769	80.4398
chr17_28317515_28319892	-0.425823	6.34244	3.52911e-07	1.17657e-05	58.9507	66.9136	82.7205	60.2886	83.694	94.7351	91.4464	92.3293	91.5916
chr12_54390069_54391604	1.03146	3.65357	3.58078e-07	1.188e-05	14.2831	13.6834	15.2748	22.3945	9.35115	6.23378	6.82156	8.89433	9.55587
chr3_75618597_75620035	-1.13722	3.59808	3.57548e-07	1.188e-05	7.16399	7.31761	4.86214	8.31314	21.6495	12.1781	11.8984	13.4528	17.9145
chr4_103197247_103198657	-0.911603	4.10759	3.63191e-07	1.20205e-05	16.2006	9.99265	6.56887	11.5553	21.4548	23.7885	19.6791	17.676	22.3613
chrX_132022572_132024399	-0.52398	5.33796	3.64538e-07	1.20359e-05	32.2259	31.0834	31.6837	32.3063	40.8255	43.851	55.047	44.3379	44.4503
chr11_57514318_57516241	-0.373276	6.0729	3.66364e-07	1.20671e-05	57.6478	58.3283	51.3852	61.144	79.5132	67.9875	76.8709	72.02	76.3528
chr10_46397672_46399899	0.829316	4.12053	3.85115e-07	1.26542e-05	16.7446	19.9556	27.7725	22.7711	12.473	12.3162	11.3169	13.8806	12.0137
chr20_31604084_31607669	-0.419726	5.94229	3.86303e-07	1.26628e-05	52.651	51.1182	50.8279	49.6769	62.0403	69.2957	78.5804	66.3397	64.5137
chr7_114084637_114088004	-0.75537	4.31509	3.95185e-07	1.29229e-05	9.23624	14.6382	18.5965	12.7902	24.703	20.1479	23.7887	24.5184	24.7664
chr22_35836065_35840797	-0.32609	6.72238	3.98008e-07	1.29391e-05	100.001	95.3936	83.585	88.8181	112.856	117.985	123.855	110.312	111.307
chr4_150582502_150584419	-1.05062	4.11919	3.99327e-07	1.29391e-05	12.5696	11.174	7.98154	9.51286	18.3574	23.7389	30.1789	18.7448	16.1619
chr1_203126911_203130228	0.393966	6.75042	4.06053e-07	1.30596e-05	139.127	123.735	121.067	107.089	79.4148	91.8029	105.795	93.7113	97.5252
chr6_28621205_28622121	-1.26017	2.88016	4.0772e-07	1.30825e-05	2.12278	3.91251	5.1396	3.61566	9.07591	7.58526	10.2189	9.23459	8.80859
chr4_108762037_108763225	-0.813462	3.97284	4.12472e-07	1.32039e-05	12.2003	11.6365	7.62139	10.8897	21.01	17.5975	20.025	16.6397	18.0204
chr14_93183895_93185989	0.32666	6.42828	4.14813e-07	1.32478e-05	93.0434	97.1664	99.0874	94.1423	78.5467	73.7895	73.0822	79.2145	81.0963
chr3_9914596_9917557	-0.584004	5.79485	4.27026e-07	1.36061e-05	36.7872	47.9157	50.1697	35.915	60.9193	70.185	73.4139	63.8851	52.7146
chr19_1512035_1514226	0.473687	5.37961	4.32831e-07	1.3759e-05	45.4235	42.5475	50.7108	53.2884	31.4079	34.2656	38.1263	36.6028	33.2525
chr16_88856066_88858161	0.371543	6.47144	4.80972e-07	1.52185e-05	112.22	96.7844	94.7395	97.725	76.8347	76.5278	70.7579	77.7427	89.3046
chr9_127875665_127878295	0.400117	5.78465	4.8319e-07	1.52534e-05	67.3757	61.5879	58.0557	63.6269	48.146	50.4117	45.8963	47.9304	46.4407
chr19_20166986_20168167	-0.511328	5.14571	4.95315e-07	1.55896e-05	26.1044	28.0185	28.6077	29.0447	41.1921	38.903	40.5808	39.3896	40.7858
chr1_201408286_201409359	-1.18463	2.95002	5.02071e-07	1.57404e-05	2.84361	3.95954	5.1042	4.29174	10.0647	8.26671	9.51559	9.22558	9.98404
chr3_44624310_44626337	0.412334	6.29852	5.05593e-07	1.58145e-05	105.836	86.4828	81.3396	87.165	66.2117	71.4139	62.5379	67.0755	73.8513
chr2_136116552_136119611	-0.478551	5.63124	5.22777e-07	1.63147e-05	35.3716	42.8629	45.6231	36.3875	58.9566	51.405	51.1413	56.0933	64.1777
chr1_201538572_201540573	-0.433276	6.03511	5.36276e-07	1.66978e-05	45.7011	57.9774	56.0025	57.1382	79.8435	69.0678	79.8162	73.8487	65.4149
chr2_154697139_154699265	-0.604298	4.62102	5.55346e-07	1.72523e-05	16.0714	17.7996	19.2004	20.5343	31.5956	28.3057	25.6646	28.0396	28.7893
chr10_52313111_52314867	-0.703077	4.44711	5.5999e-07	1.73572e-05	16.1184	19.1324	13.6557	14.0854	27.3922	21.4454	28.942	23.7441	26.3794
chr14_32201041_32204356	-0.327442	6.48981	5.64124e-07	1.74063e-05	77.3199	82.0582	76.8186	76.3535	95.7939	95.1103	108.759	96.1691	93.717
chr18_54357121_54358855	-0.425285	5.79694	5.63019e-07	1.74063e-05	43.2774	48.3438	52.2585	40.242	57.1785	58.793	66.1591	61.4025	65.9017
chr8_32547728_32549407	0.629384	4.54567	5.66302e-07	1.74342e-05	24.2849	29.7497	29.9616	28.3446	20.0235	16.2149	17.1895	19.5557	18.787
chr22_30752860_30753758	1.33554	2.64833	5.7659e-07	1.7711e-05	11.1468	6.20436	9.50912	6.1445	1.49645	4.38612	3.67871	3.19126	3.20496
chr20_52971912_52974567	-0.447988	5.78527	5.79966e-07	1.77748e-05	37.4761	46.083	51.3093	45.4775	61.3989	54.6168	68.0791	62.856	62.3936
chr1_84298134_84299589	-0.420132	5.64046	6.12661e-07	1.8693e-05	41.1689	39.1299	40.4236	43.9495	56.0718	57.3608	54.0426	54.2892	56.3831
chr7_78768848_78771360	-0.753328	4.4922	6.20254e-07	1.88825e-05	14.6597	17.4518	19.7874	11.3043	26.211	29.4437	21.4362	25.8974	31.0725
chr6_27890134_27896184	-0.335614	6.92206	6.40764e-07	1.94636e-05	104.896	102.972	114.238	97.1797	123.71	151.94	130.243	130.959	127.342
chr17_28742254_28746655	0.326782	6.43657	6.5676e-07	1.97302e-05	99.2057	101.606	100.051	85.8506	76.7262	81.7861	72.0911	78.4811	77.9887
chr19_21463351_21464037	-1.49831	2.5122	6.56568e-07	1.97302e-05	3.96475	2.8914	1.15789	1.9475	7.32231	6.28672	8.26707	5.28411	7.97321
chr10_6200755_6204854	-0.418572	6.15968	6.73274e-07	2.0182e-05	48.53	56.4517	65.0534	67.2492	85.1733	71.5706	79.6332	81.6899	82.7314
chr2_70767002_70768800	-0.467751	5.47776	6.97877e-07	2.08281e-05	40.1617	39.7846	33.0411	32.0862	51.3747	55.1871	49.3789	47.1521	47.6726
chr19_23074967_23076013	-0.568526	4.86148	7.00236e-07	2.0853e-05	24.0141	25.5748	19.9	20.3221	36.2235	32.6018	31.9809	31.1943	35.1496
chr3_122680524_122682031	-0.806554	4.02673	7.07854e-07	2.10211e-05	9.28022	12.1227	10.9831	11.5607	19.7665	15.811	24.1094	18.8028	17.6518
chr6_73309213_73310491	-0.586645	4.77111	7.08956e-07	2.10211e-05	22.5842	20.6634	17.9893	21.7972	31.2336	30.9506	33.5357	29.4227	31.2074
chr1_148951629_148953756	-0.663082	4.58079	7.12572e-07	2.10708e-05	19.7274	16.3853	17.9221	15.72	22.6745	31.1343	30.8432	25.8704	27.2222
chr6_26031313_26034013	-0.415218	5.66904	7.25671e-07	2.13316e-05	37.5195	44.4258	42.7232	44.2468	62.7982	56.6104	55.8023	56.4426	52.5157
chr2_25251169_25252753	-0.683682	4.27066	7.52303e-07	2.20543e-05	13.5994	12.923	13.1204	15.5751	23.1138	19.1534	22.0265	21.637	26.6747
chr4_185127430_185129117	-0.666912	4.4143	7.53483e-07	2.20543e-05	16.4842	15.7055	15.707	14.0909	24.0049	25.6877	23.9293	23.3993	26.7446
chr11_65261331_65262682	-0.613685	4.83861	7.83954e-07	2.28971e-05	24.7563	23.7582	15.9003	22.1037	36.1915	31.2108	36.1586	30.1092	32.0343
chr10_100518897_100520351	-0.908857	3.86347	8.90395e-07	2.57856e-05	8.21662	9.33412	8.74458	10.6156	16.6652	14.5002	23.7499	16.664	15.2694
chr6_27617042_27618365	-0.859329	4.01362	8.92608e-07	2.5795e-05	7.83156	13.7724	12.3837	8.79857	22.9853	14.7618	19.592	19.529	20.7609
chr6_28657895_28659344	-1.17958	3.00242	8.95302e-07	2.58183e-05	2.84086	5.26137	4.74382	4.28117	12.8676	10.7045	8.49751	9.58024	7.66297
chr1_28914159_28915591	-0.585286	4.65641	8.99469e-07	2.58839e-05	17.1524	19.5978	20.1683	19.4535	32.1681	28.6254	25.9017	28.3892	30.3606
chr12_48924714_48925542	-1.33197	2.57222	9.27613e-07	2.65262e-05	2.13628	2.07829	3.507	3.32009	6.88974	6.62957	6.62997	7.09706	8.75302
chr4_154416229_154417298	-1.09569	3.42205	9.26752e-07	2.65262e-05	6.08547	8.05491	5.26748	5.22347	13.5434	11.2228	17.9803	11.6798	10.8696
chr7_101321042_101322359	-0.438797	5.43754	9.4228e-07	2.67776e-05	36.8968	31.9476	34.7846	37.6671	48.2671	50.7266	43.9057	46.8266	53.0741
chr7_152675250_152676484	-0.580985	5.28804	9.48944e-07	2.6911e-05	25.3465	32.9957	37.6432	24.0857	42.0761	40.0558	47.5218	45.4476	50.2596
chr1_145286901_145287945	-0.706459	4.3023	9.62334e-07	2.72342e-05	14.6884	13.3757	14.8102	13.1276	19.5018	26.8346	25.1426	21.6226	20.8662
chr6_26196693_26200335	-0.358049	6.75378	9.92569e-07	2.7925e-05	89.462	89.3446	93.9571	96.0297	112.947	130.678	129.972	117.115	102.399
chrX_24646099_24647686	-1.02484	3.3886	9.92869e-07	2.7925e-05	6.44816	5.07925	6.62526	6.2624	10.1984	16.5227	13.5248	11.6917	10.4665
chr2_134716882_134719670	-0.384399	6.29837	1.00614e-06	2.82401e-05	61.1412	62.0292	74.9942	66.8919	84.049	99.7902	82.4946	87.3341	82.136
chrX_7926794_7928211	0.491395	5.18046	1.01173e-06	2.83388e-05	40.4274	43.994	47.8197	36.6251	29.1663	28.5589	28.2692	31.6286	33.5061
chr19_47417953_47419530	0.765409	3.90726	1.10521e-06	3.07682e-05	18.6182	15.6419	17.4971	21.5802	9.42293	12.7499	11.8602	11.3704	8.47286
chr19_12736673_12738387	0.347771	6.67734	1.11709e-06	3.09726e-05	109.841	115.021	120.576	114.282	95.0522	103.805	80.8344	93.4208	81.8289
chr4_46992137_46994544	-0.902612	4.36763	1.11611e-06	3.09726e-05	14.7025	12.8439	11.4721	13.8691	20.3643	24.2547	36.0855	22.6596	20.9282
chr1_109910206_109913140	0.371845	6.06187	1.13573e-06	3.14258e-05	65.7382	75.6626	80.7263	78.8994	60.8125	54.4238	59.0264	61.8418	57.2414
chr7_44063613_44066066	0.565025	5.33141	1.19012e-06	3.2864e-05	58.155	47.3022	39.9013	47.4039	34.7168	32.985	27.619	31.935	37.0735
chr1_150559921_150562284	0.486034	5.3193	1.19404e-06	3.2906e-05	50.9059	46.2401	43.0643	45.7565	35.7765	38.5562	27.5234	33.3711	32.4303
chr16_2428085_2430645	-0.371556	5.9109	1.21206e-06	3.32017e-05	47.2005	50.6719	53.2081	52.4535	69.202	69.7545	64.0195	66.0253	63.2865
chr2_112254260_112255491	0.333901	6.17903	1.21122e-06	3.32017e-05	88.5392	81.9458	75.2702	77.946	63.2284	64.613	64.2693	64.2538	65.5742
chr17_7884804_7888475	-0.359774	6.07258	1.21525e-06	3.32224e-05	51.1026	59.6675	60.1475	58.7023	75.6984	67.3049	80.067	74.5633	72.4473
chr6_28586361_28587958	-0.378014	6.47377	1.22904e-06	3.35324e-05	78.8119	88.6792	69.939	66.1291	105.821	94.7471	98.6819	94.352	100.751
chr1_226121545_226122873	-0.488293	5.42178	1.28223e-06	3.4638e-05	30.7319	30.0844	32.4981	43.2953	51.0738	47.9279	50.2434	47.9144	45.2916
chrX_28586235_28590899	-0.4281	5.64368	1.29474e-06	3.4907e-05	44.0791	44.7363	38.0551	38.7501	61.7172	57.6987	49.5908	53.1961	58.725
chr7_128790422_128792213	-0.469013	5.29152	1.2976e-06	3.49152e-05	32.9578	31.4821	30.0072	31.9733	44.682	46.7535	43.227	42.2068	43.2263
chr1_155193444_155195605	-0.600531	4.61776	1.31724e-06	3.53739e-05	17.1626	18.2296	20.2243	18.0978	27.4126	28.6617	28.8719	27.6788	28.0088
chr16_3182873_3184092	-0.98513	3.36163	1.34979e-06	3.6177e-05	4.26529	8.0676	8.34184	4.17917	13.8365	12.6712	11.3272	12.4272	11.6232
chr4_127879917_127881959	-0.335146	6.35838	1.37379e-06	3.67478e-05	65.8009	71.6635	79.7266	65.992	83.5052	86.7847	95.3621	90.1803	91.9519
chrX_70289475_70291005	-0.544414	5.59338	1.37646e-06	3.67478e-05	43.0467	45.9894	35.2886	27.8613	53.7282	58.0591	58.7952	51.3877	55.2153
chr15_90993896_90995290	-0.437168	5.73466	1.38622e-06	3.68643e-05	50.2222	46.7767	36.8469	42.0836	59.588	56.8162	64.9087	55.6535	60.7741
chr16_3017256_3018828	-0.779031	4.63191	1.46187e-06	3.86506e-05	13.9067	17.6629	16.5669	21.2958	39.6164	24.0477	24.863	29.101	32.7098
chr4_47031127_47033029	-0.623072	4.85189	1.49292e-06	3.93951e-05	19.2957	25.0509	20.98	21.4035	34.8787	29.4426	40.5907	32.6412	29.3211
chr4_108172647_108173508	-0.678927	4.25908	1.49741e-06	3.94376e-05	12.8729	15.4812	14.8339	12.1	23.9964	19.8636	20.139	21.6419	26.2803
chr2_10843987_10846154	0.802355	4.58316	1.56995e-06	4.12685e-05	34.8006	27.8622	35.5703	22.3451	11.0118	15.8968	22.441	17.7528	19.1569
chr5_137800835_137805290	0.326075	6.19543	1.59616e-06	4.1877e-05	85.2585	86.8219	80.601	74.4626	63.3804	69.4564	67.3122	65.685	59.7516
chr19_48468840_48470553	0.371336	5.86671	1.7681e-06	4.5947e-05	69.5089	59.7603	68.628	64.1652	43.0669	53.7401	54.3325	51.8481	50.4231
chr4_56530181_56531701	-0.488094	5.11831	1.84155e-06	4.75843e-05	24.6539	30.9903	30.3329	25.2396	41.9398	35.8062	37.5361	39.049	42.3132
chr6_151493412_151494840	-0.850183	3.75242	1.89232e-06	4.8712e-05	6.76899	11.8232	9.80952	7.16018	18.666	14.2307	16.8848	15.6112	14.8364
chr20_38163260_38165508	-0.598045	5.06736	1.90412e-06	4.89236e-05	22.8723	31.5331	27.4674	20.5092	38.165	36.1704	45.5616	37.9667	35.3026
chr8_17674637_17677052	-0.649114	4.67354	1.92445e-06	4.93534e-05	20.0694	22.5427	18.4935	14.613	27.6815	31.7372	34.1003	27.6443	26.1052
chr17_39150136_39154837	-0.38299	5.79366	2.09138e-06	5.34337e-05	41.0863	48.8633	52.1982	44.7045	62.6911	59.1795	61.5171	61.7825	61.5969
chr12_53268162_53269224	-0.797744	4.15305	2.12984e-06	5.4113e-05	13.2661	11.4067	14.6492	8.7239	15.4054	23.0751	21.8931	19.8502	24.3079
chr7_19115907_19119172	-0.371816	6.0189	2.14033e-06	5.42785e-05	46.4156	52.8797	62.7159	57.0948	73.8613	74.7376	67.7735	73.1658	68.8759
chr6_110981227_110982838	0.330223	6.40101	2.20108e-06	5.55103e-05	102.869	85.5973	95.169	92.1497	65.9684	80.4858	76.1111	75.6231	76.7686
chr11_90134469_90135310	-0.676409	4.79247	2.26592e-06	5.70403e-05	20.7729	26.1445	17.6922	17.3095	40.6724	33.3423	29.224	30.1227	30.8506
chr12_50024840_50025856	-0.633944	4.43402	2.38219e-06	5.9747e-05	15.7483	19.6068	16.6904	12.3326	26.8097	26.7318	23.2683	23.7589	24.4179
chr15_43876801_43880208	0.344259	6.00086	2.56393e-06	6.40701e-05	75.2346	77.3965	72.5726	62.1628	54.3777	56.6101	57.0678	57.168	57.5795
chr8_119855306_119856433	-0.611461	4.794	2.62483e-06	6.54724e-05	19.3071	26.2313	22.0636	16.5843	36.9128	34.067	28.3325	30.8591	31.2271
chr2_85353836_85355673	0.376032	6.18962	2.66648e-06	6.63899e-05	87.7883	90.4028	75.8282	77.1803	62.2302	65.6759	72.2301	63.8983	54.6509
chr3_112085987_112087344	-0.756378	4.23104	2.70832e-06	6.7187e-05	13.249	13.2494	14.2152	11.4447	21.2082	18.8181	20.15	20.9171	30.155
chr1_206470209_206471235	-1.22111	2.7562	2.8053e-06	6.94667e-05	3.58148	3.02052	2.4282	4.68001	8.4499	7.28058	9.06345	7.43779	8.39446
chr6_157235001_157236510	-1.21918	2.88012	2.8237e-06	6.9796e-05	2.1215	2.62956	5.47541	4.65733	8.13821	5.84221	9.58348	9.23635	11.9081
chr22_45502391_45503717	-1.31058	2.7391	2.8421e-06	7.0124e-05	1.04254	2.99786	4.15115	4.69178	11.6271	6.57988	8.41662	8.8925	5.67247
chr2_237691625_237693829	-0.65777	4.57818	2.85472e-06	7.03084e-05	13.9054	16.8148	20.6564	18.1537	25.0107	24.1315	34.0718	28.0513	26.4425
chr12_121888222_121889563	0.401171	5.57612	2.96111e-06	7.27975e-05	58.7839	52.3468	53.2958	51.9451	38.5834	40.597	40.1118	41.5432	45.0937
chr13_51221909_51224255	-0.395687	6.07298	2.98258e-06	7.31937e-05	51.4791	57.8263	59.8813	56.6717	72.9963	79.1168	82.8098	74.1848	63.1031
chr12_121578423_121582351	-0.526926	5.23002	2.99779e-06	7.3435e-05	28.2614	23.4458	32.2176	33.1287	40.2463	49.9751	36.4279	41.8728	45.1356
chr17_18410582_18412220	-0.604586	5.67466	3.04336e-06	7.42851e-05	45.2024	37.1651	28.7461	46.1427	72.1282	61.0177	49.1532	54.2092	63.8812
chr13_25017888_25019058	-0.840126	4.15699	3.0586e-06	7.45241e-05	15.0928	14.3612	9.55259	8.73711	19.2222	18.1531	26.035	18.754	24.3168
chr19_45952664_45953425	-1.00612	3.18625	3.07458e-06	7.47802e-05	5.00557	4.97867	6.70122	4.56838	9.41102	9.94255	10.5816	10.2811	13.9063
chr3_172750465_172751736	-0.4351	5.48386	3.1063e-06	7.52836e-05	34.6942	39.0124	41.4767	32.0513	45.2391	49.2535	55.1308	49.3335	49.2243
chr12_6914187_6915702	-0.562858	4.76229	3.18894e-06	7.70134e-05	22.2187	20.2446	17.643	23.1847	30.2364	26.7718	35.5156	29.0681	32.7517
chr3_154120673_154122985	-0.338531	6.13206	3.21061e-06	7.74e-05	60.8686	58.7154	61.2685	60.2825	72.847	69.6199	79.0814	75.2313	86.9351
chr8_52564529_52566133	-0.688639	4.15098	3.23253e-06	7.77914e-05	10.344	14.0571	13.2221	13.2036	23.6851	17.8461	21.6555	20.59	19.6312
chr2_36354915_36358137	-0.361256	6.19682	3.29641e-06	7.90503e-05	59.0193	71.5375	60.4254	60.5195	90.0379	77.0958	82.3461	79.4962	76.5159
chr1_77779425_77781117	-0.335684	6.08522	3.36889e-06	8.05928e-05	57.9898	57.1928	57.0195	61.4172	75.7336	73.5646	73.7315	73.1092	75.5709
chr3_20185251_20186976	-0.361928	5.86583	3.37253e-06	8.05928e-05	49.4021	46.608	53.3194	48.3676	60.3499	68.8167	61.151	63.1723	66.7348
chr2_72144675_72145695	-0.872101	3.58655	3.52059e-06	8.3692e-05	8.24251	8.27853	7.51349	6.87173	12.8067	14.6751	15.8676	13.1091	14.0087
chrX_110316846_110318870	-0.407	5.53197	3.73797e-06	8.85846e-05	34.6683	36.6308	41.6733	40.2831	50.1759	44.9987	53.3467	51.48	56.6555
chr5_173917709_173918949	-0.695445	4.28855	3.75497e-06	8.88005e-05	14.6898	17.2084	13.7932	10.7032	22.7154	26.4986	23.2573	21.2657	19.6914
chr15_44662416_44664069	0.329878	6.09441	3.77061e-06	8.90163e-05	77.3484	74.8673	74.9406	76.7933	59.7908	64.0899	60.9478	61.7929	56.9091
chr8_78515839_78518219	-0.326662	6.18029	3.84353e-06	9.05813e-05	61.1959	66.3743	60.7466	63.2751	83.1615	80.6559	80.9859	77.7192	73.3536
chr2_149329716_149331457	-0.402438	5.63541	3.93653e-06	9.24544e-05	40.4388	40.8821	45.8416	38.3925	52.7063	62.9795	51.8898	54.2993	53.2555
chr12_31072711_31075100	-0.381546	5.89033	3.96588e-06	9.29838e-05	52.6666	49.7004	50.2292	47.6504	58.6872	68.3991	73.3019	63.1428	61.706
chr1_153633713_153635178	0.346458	5.96444	3.97878e-06	9.31266e-05	74.5351	67.1898	64.613	72.6081	55.0692	56.3312	54.0921	55.3856	55.205
chr16_70250558_70252240	-0.426051	5.84451	4.04193e-06	9.44429e-05	43.9804	53.2812	45.3462	48.4708	76.7496	64.2745	59.8804	62.8081	59.7235
chr19_19063303_19065154	0.324143	6.18512	4.06333e-06	9.47811e-05	75.4639	78.8977	90.4342	77.9438	60.0119	65.9841	67.3626	67.5066	62.4706
chr9_8856276_8858429	-0.364149	6.23488	4.14685e-06	9.65644e-05	52.46	62.6346	74.5065	66.3173	83.8254	83.2615	84.5817	85.6099	77.7409
chr14_54396594_54397556	-0.523814	5.20064	4.27805e-06	9.94502e-05	22.0913	29.4322	33.9763	30.0331	43.8236	34.2823	43.8484	42.9818	44.722
chr22_50170409_50171975	-0.57466	4.60863	4.28732e-06	9.94964e-05	16.0698	20.8116	20.5572	17.0501	29.2012	27.6293	28.9245	27.6872	25.6655
chr1_161523923_161525779	-0.327424	6.21119	4.39032e-06	0.000101199	68.0794	68.7066	60.6429	60.0957	79.6731	76.3988	85.807	78.0466	83.9255
chr11_104162588_104164722	-0.383479	5.70619	4.43948e-06	0.00010216	44.3999	45.5014	41.5687	44.5019	60.1768	56.5623	58.203	56.0584	57.6058
chr1_148528486_148529466	-0.783904	3.79001	4.47413e-06	0.000102612	10.0353	8.917	10.4452	7.82543	13.6233	18.783	15.8893	15.2429	16.7849
chr3_64265882_64268567	0.446852	5.48182	4.55434e-06	0.000104277	58.8273	50.2957	48.0928	48.6199	37.5399	44.9726	33.2529	37.6238	36.4463
chr4_37889973_37891972	-0.345708	6.32893	4.73947e-06	0.000108334	77.8174	71.4557	58.9433	68.8413	89.4271	84.0708	91.786	83.3304	93.0824
chr4_153465649_153467634	-0.327239	6.18222	4.8557e-06	0.000110621	70.2808	62.9144	58.7155	59.8134	75.6201	81.3479	80.0282	75.5433	83.1046
chr7_151734501_151736781	0.644851	4.48244	4.94721e-06	0.000112518	24.3022	24.011	33.8158	24.9327	13.3515	18.3669	19.5752	18.4869	15.6523
chr19_30224938_30229865	-0.329496	6.14505	4.96338e-06	0.000112698	67.3988	64.8835	55.804	57.4762	79.072	78.6524	76.5012	73.7721	78.7662
chr7_149065115_149066233	-0.406193	5.58353	5.01137e-06	0.000113599	42.6452	38.9699	37.1411	40.8981	50.0226	51.541	58.4962	51.077	53.5931
chr12_119988529_119990556	0.41938	5.7598	5.15066e-06	0.000116563	53.2163	56.7254	69.9406	66.7757	46.0685	47.6731	45.1031	49.7722	44.0733
chr7_42887888_42889443	-0.403345	5.51415	5.17162e-06	0.000116844	35.7653	39.601	38.6499	38.2235	54.7248	53.4133	47.4142	50.0437	48.4642
chr14_67672858_67675550	0.363236	6.45014	5.21507e-06	0.000117632	115.879	98.342	88.1548	92.6411	75.7435	83.192	71.8045	75.5866	79.5421
chr18_55587480_55590494	-0.387189	5.83895	5.28129e-06	0.000118733	52.3335	43.4019	40.9101	55.3786	63.9831	62.2225	64.4112	60.2886	65.9349
chr14_50943278_50944973	-0.705212	4.68751	5.36721e-06	0.000120269	11.7101	19.527	26.3853	16.3566	31.5137	26.8029	30.8022	32.352	30.4015
chr7_75638479_75640086	-0.710529	4.50745	5.36426e-06	0.000120269	20.114	16.6562	12.5877	15.7885	26.6856	21.7373	28.123	23.7175	33.7902
chr20_45910774_45912287	-0.963162	3.32694	5.51505e-06	0.00012338	3.90345	7.63172	9.04041	3.83831	11.9298	11.6379	11.0606	12.4362	12.7773
chr5_66959038_66960903	-1.10723	2.92642	5.60739e-06	0.000125241	3.20566	3.54081	6.12869	3.59045	6.75812	9.68714	10.8562	8.86924	8.42212
chr12_119876549_119877735	-0.673462	4.21761	5.89746e-06	0.000130864	12.8788	15.0066	13.4997	12.467	20.1674	17.7998	26.0232	20.5682	22.3778
chr6_11231015_11232962	-0.349408	5.96273	5.98418e-06	0.000132573	57.341	50.5247	51.9996	53.3666	61.9927	67.9145	73.2355	65.9834	71.1311
chr3_187737573_187740014	-0.866488	3.37865	5.99571e-06	0.000132614	4.62181	5.99732	7.61156	7.98049	14.7207	12.3277	9.75023	12.4306	12.3959
chr1_43357947_43360664	-0.354132	5.98586	6.39605e-06	0.000140785	57.3297	51.9112	55.666	51.2538	66.4582	70.9942	63.6138	67.4071	80.1203
chr9_116154144_116155648	0.678863	4.04907	6.63002e-06	0.000145467	23.6907	22.7007	18.3946	15.5918	11.5742	13.3622	12.5798	12.422	12.4063
chr10_89701086_89702452	-0.359343	6.04957	6.64844e-06	0.000145637	59.1104	56.9614	58.8642	51.1373	64.1401	70.8423	80.2277	70.6017	76.3134
chr7_65269187_65270025	-0.998566	3.43386	6.67846e-06	0.000146061	3.53409	6.415	10.3752	5.54647	14.8811	12.986	9.00598	13.8657	15.1363
chr14_75063344_75064414	-0.497983	4.9779	6.71645e-06	0.000146657	25.0609	27.2121	26.1365	21.914	34.774	39.4926	35.8126	34.4115	32.4886
chr1_156703928_156706304	-1.05399	3.05137	6.87703e-06	0.000149685	4.28817	4.89722	6.07462	3.56137	7.36697	9.99411	12.3485	9.21351	9.61073
chr16_48609075_48610527	0.356921	5.72579	7.04904e-06	0.000153185	60.5214	57.7222	56.6195	62.0676	43.7137	48.7261	51.7953	46.8696	39.7862
chr6_44221348_44224634	-0.490568	4.9834	7.1903e-06	0.000155759	26.1498	25.5177	27.8263	21.2121	31.9831	35.6342	34.8447	34.4096	40.6561
chr17_28575237_28577172	-0.501786	4.96476	7.27604e-06	0.000157367	27.9774	25.8911	25.1379	20.1957	31.4487	38.106	35.2167	33.3291	37.148
chr16_15649681_15651404	-0.361097	5.75465	7.44584e-06	0.000160785	42.9159	42.2694	49.2121	48.2144	58.5931	64.1647	56.4029	59.2865	58.0392
chr3_158731664_158732659	-1.11678	2.81566	7.66558e-06	0.000165009	2.48444	3.92441	4.44299	4.30782	10.3184	7.9703	8.38321	8.52321	6.84658
chr17_49575534_49577472	-0.376822	5.82923	7.73289e-06	0.000166196	46.5177	44.692	53.4469	46.715	59.1738	72.032	57.8594	62.1141	62.0242
chr18_46333222_46335913	-0.39112	5.55261	7.99251e-06	0.000171238	34.2923	41.0494	43.6436	38.1573	54.011	52.6533	51.0538	52.194	49.6645
chr1_46246277_46248599	-0.465263	5.16209	8.80271e-06	0.000186839	34.8238	27.2686	25.1375	28.3003	37.924	42.753	38.9908	37.2122	43.5074
chr2_74548492_74550321	-0.684386	4.25541	8.88396e-06	0.000188271	13.9662	17.5952	12.7941	11.0636	23.5307	24.423	23.9866	20.5527	18.1186
chr18_14131790_14132699	-0.438399	5.26431	8.91681e-06	0.000188675	29.3232	33.1809	33.4214	29.9005	42.6062	39.4692	44.6631	42.596	44.7501
chr11_85625143_85625906	-1.24178	2.73864	8.96936e-06	0.000189493	2.85494	5.13066	4.14229	1.55835	7.04899	9.74571	9.39969	7.43961	6.05995
chr2_238138445_238139824	0.424188	5.85871	9.17583e-06	0.000193258	75.6779	62.4521	69.5901	57.5727	39.0838	50.9992	55.1261	49.6956	52.3388
chr19_44757346_44758788	0.686827	3.97989	9.20058e-06	0.000193481	16.7902	17.4355	21.5432	19.807	11.4544	10.5897	11.0714	12.8018	13.551
chr12_53750986_53752162	-1.06761	3.00964	9.37706e-06	0.000196587	7.2078	4.87353	2.68179	3.57083	10.1072	10.3612	8.51906	7.76705	11.542
chr8_26448381_26450451	-0.371578	6.25694	9.63803e-06	0.000201441	56.0767	60.5688	70.7022	72.1517	89.7148	76.5907	77.2038	85.5824	95.3192
chr1_202860711_202862326	-0.349393	6.12343	9.95445e-06	0.000207736	63.786	57.339	59.9647	57.5469	66.6267	77.6416	85.7438	73.7873	76.0185
chr14_59464134_59465476	-0.612559	4.52669	1.00155e-05	0.000208692	12.8192	18.068	19.9963	17.8208	27.1042	23.4966	31.0515	26.9917	23.2946
chr12_94147909_94150859	-0.375773	5.61338	1.00792e-05	0.000209699	36.4431	40.8604	40.7625	46.7276	58.1097	50.8076	55.8522	53.963	51.2761
chr6_5084376_5086327	-0.510023	5.03195	1.02362e-05	0.000212642	26.1391	29.0313	25.3862	23.258	35.0406	32.7657	43.9121	35.4666	36.8097
chr2_183123920_183125264	-0.360051	5.79297	1.03111e-05	0.000213549	47.2584	43.2866	43.0117	54.3922	64.0277	57.1054	59.3557	59.2523	65.8693
chr5_66828170_66830820	-0.683664	4.65437	1.05336e-05	0.000217828	22.9947	18.6143	14.4694	16.727	25.3234	29.6391	37.3344	26.1945	27.6592
chr2_43218901_43222666	0.534008	5.28432	1.06518e-05	0.000219939	56.3722	47.0418	43.7814	37.135	28.5614	38.9791	30.2384	31.2218	30.4496
chr17_49707375_49708563	0.390998	5.48471	1.08445e-05	0.00022358	48.6597	48.461	50.8658	53.8593	38.158	38.2705	39.8122	40.1462	37.2477
chr15_55288908_55290803	-0.404362	5.71397	1.15996e-05	0.000237358	52.0419	44.1859	36.8481	42.4309	57.0069	56.8805	59.0676	54.2317	64.2407
chr7_6374144_6376126	0.511289	5.28418	1.16242e-05	0.000237506	37.4678	41.3869	55.6828	47.1804	29.9905	34.0586	32.7703	34.8513	28.5077
chr16_29678879_29680319	0.491604	5.32722	1.16549e-05	0.000237778	39.6309	47.1539	56.2658	44.0043	34.8625	36.4479	28.465	35.9126	32.0431
chr17_63476587_63477617	-0.915251	3.25518	1.21173e-05	0.000246843	3.90613	6.75831	7.33641	5.58132	12.7071	10.9755	12.1366	11.363	8.87022
chr17_45131094_45133443	0.360176	5.80694	1.23156e-05	0.000249765	59.0166	64.6366	64.1277	63.2768	55.3948	51.0366	41.9101	50.801	48.8159
chr12_2876533_2878272	-0.413878	5.45025	1.25686e-05	0.000253767	37.2487	35.9279	40.5028	31.0407	44.0594	54.2215	46.1097	47.1875	50.3537
chr4_174521699_174523155	-0.491171	4.84037	1.27895e-05	0.000257216	22.915	21.3399	22.9247	23.4255	31.8486	31.2582	30.2236	31.2194	36.6714
chr19_52689443_52691090	-0.364307	5.6907	1.31764e-05	0.000263702	43.6745	42.8944	46.3252	42.0821	53.9205	58.3526	56.1075	55.7153	59.1389
chr10_56360109_56362155	-0.640741	5.1961	1.37421e-05	0.000273421	27.2091	24.8983	34.1406	21.8047	30.833	50.6568	49.0973	41.1389	40.087
chr10_61896875_61897754	-0.97819	3.0023	1.37125e-05	0.000273421	4.6522	4.46922	4.70299	4.9521	10.5229	8.26653	8.23058	8.86193	11.5351
chr9_121651304_121653133	-0.44444	5.25602	1.37301e-05	0.000273421	26.0555	34.8632	35.1477	28.8741	47.2235	44.0232	40.2356	42.9631	39.6865
chr5_141849274_141851184	-0.368917	5.77303	1.40053e-05	0.000278254	39.2755	46.6564	54.9512	44.0317	60.1524	63.073	58.501	61.4439	57.6723
chr6_2902395_2903690	-0.835011	3.79103	1.44417e-05	0.000285678	9.67427	8.46463	9.09367	9.22621	16.4426	13.162	13.9459	15.2389	23.7678
chr15_40282357_40283042	-1.19084	2.77297	1.44914e-05	0.000286246	4.67326	3.03171	1.74871	4.67422	8.00254	7.27697	11.6546	6.70967	6.84234
chr4_177309540_177310395	-0.758983	4.37694	1.4766e-05	0.00029058	9.59029	12.1358	21.6313	13.7987	20.2363	22.1928	26.1957	25.9467	27.5163
chr8_11692268_11693976	-1.05754	2.94973	1.48823e-05	0.00029186	5.0228	4.84927	3.37158	4.27596	9.10285	10.7386	10.844	8.14051	6.4786
chr10_62267216_62269311	-0.52062	5.25817	1.52642e-05	0.000298827	34.4393	29.138	26.7387	29.9729	37.58	38.7328	53.497	40.4011	45.939
chr6_152379672_152381553	0.489339	4.77342	1.52813e-05	0.000298827	35.8694	29.3234	27.6343	33.3631	21.7615	24.75	22.6375	22.3589	21.2435
chr8_53250551_53251701	-0.919354	3.23735	1.54251e-05	0.000300779	4.27082	7.17033	6.65831	5.23848	13.5903	8.5307	10.5479	11.0028	12.3629
chr17_44757691_44761081	-0.379175	5.62258	1.60195e-05	0.000311923	41.1655	44.3382	39.0507	41.856	61.9034	50.7888	49.1529	52.8661	59.0724
chr15_64150613_64152592	-0.586928	4.34664	1.6358e-05	0.000317466	12.4847	14.3936	16.4063	17.5824	23.7093	21.5665	24.4857	23.4369	22.4243
chr19_9619954_9622098	0.34118	6.39081	1.6369e-05	0.000317466	107.233	96.942	78.4161	93.8906	76.7337	74.2457	76.2087	73.1021	72.851
chr16_25110927_25112531	0.350185	6.02785	1.68455e-05	0.000325688	75.9401	82.3339	70.1072	65.2013	55.498	50.9788	64.8585	57.8705	58.3864
chr2_196639375_196640275	-0.588148	4.85188	1.77246e-05	0.000341236	25.8409	25.9542	17.217	19.6469	37.1352	28.7584	32.6271	30.1068	38.6441
chr15_26771639_26773774	0.483652	4.78347	1.80022e-05	0.000346093	28.5908	30.2073	35.4359	32.312	20.869	20.8818	24.8524	24.1712	22.8043
chr5_43191892_43193006	-0.684268	4.06587	1.86779e-05	0.000358076	9.62823	11.3952	11.9204	14.642	20.6905	14.4135	22.1686	19.1659	20.3722
chr5_88889196_88890379	-0.740215	3.69459	1.90812e-05	0.000364728	6.40423	9.28689	10.8302	8.89346	15.7186	11.8334	15.4312	15.2723	16.748
chr20_4822485_4823947	-0.625658	4.22427	1.92541e-05	0.000367062	15.7857	14.6276	12.1066	12.7946	20.6073	18.8558	23.787	19.8448	23.5386
chr11_122365786_122368161	-0.730869	3.75597	1.92933e-05	0.000367297	7.48773	9.34562	10.7879	9.56419	15.3795	14.6005	16.942	15.6201	15.2143
chr17_82292169_82293560	0.365921	5.70779	1.9557e-05	0.000371284	60.1681	54.602	59.7126	59.3322	46.4051	46.3113	38.5547	46.8846	52.2224
chr12_55737329_55739177	-0.572064	4.37759	1.97184e-05	0.00037383	14.6599	14.4495	18.4176	15.1189	20.9988	25.0495	23.4601	23.4267	24.3796
chr22_46296101_46297557	-0.39069	5.5423	1.97758e-05	0.00037388	37.2042	41.4472	45.3683	32.2852	48.3209	54.0713	50.1558	51.1142	53.1577
chr18_12419992_12420611	-1.10875	2.74761	1.99285e-05	0.00037521	3.21437	3.47304	4.80408	2.9254	7.02355	6.94154	7.48452	7.80658	10.3259
chr2_233419196_233420429	1.03266	2.73039	1.99668e-05	0.000375414	8.59727	10.0535	8.83205	5.8028	3.53265	3.99149	4.21026	4.26454	4.00304
chr2_156435385_156437053	-0.325404	5.88597	2.00956e-05	0.000377317	45.0194	51.5477	57.6118	49.6784	66.9893	62.8682	59.8513	65.3414	68.3006
chr12_51269534_51270865	-0.832465	3.67071	2.01943e-05	0.000378131	9.68865	6.20442	6.44006	10.6711	12.4804	15.3341	18.9774	13.4538	13.6428
chr19_40810033_40811425	-0.93127	3.36613	2.06916e-05	0.000385332	4.62594	5.96316	9.35797	5.20905	9.65267	15.4913	12.9474	12.0657	10.0654
chr8_130356245_130359078	-0.345946	6.76972	2.13181e-05	0.000395383	77.8293	86.4516	109.668	100.092	112.599	120.568	130.181	123.611	111.02
chr19_11155393_11156099	-0.645914	4.08268	2.15979e-05	0.000400029	9.25916	11.8701	15.31	12.5281	18.3914	17.9067	21.8363	19.8914	18.4315
chr4_86891834_86892818	-0.426962	5.19597	2.1996e-05	0.000406852	27.8897	33.8669	29.4525	29.625	47.7814	39.5739	37.3243	40.1028	40.4125
chr4_176001300_176002621	-0.583188	4.29416	2.2232e-05	0.000410107	11.7661	13.4651	16.455	16.917	23.0849	20.9111	22.69	22.7308	22.0108
chr19_52600738_52602234	-0.60916	4.77147	2.23548e-05	0.000410722	16.0396	16.7524	27.9103	20.4177	25.174	31.9917	34.4694	32.3239	31.9902
chr19_58097497_58098769	0.397203	5.61914	2.23734e-05	0.000410722	52.5803	52.0949	59.943	57.4035	44.8834	42.9791	34.5548	44.4178	47.4637
chr9_19408541_19409977	0.375466	5.92182	2.23926e-05	0.000410722	64.3831	66.162	64.0397	78.5629	53.2861	44.9197	59.7871	54.7078	52.0324
chr9_110048175_110050047	-0.899749	3.54658	2.25792e-05	0.000413167	7.52038	7.37664	5.84223	8.63499	12.7524	12.9368	19.4859	12.3895	10.8892
chr9_14320481_14323137	-0.39527	5.61065	2.28219e-05	0.000415936	47.3597	42.5374	35.0391	39.1153	52.5234	56.3886	58.3729	50.3327	51.6695
chr7_122303910_122306392	-0.451218	4.97493	2.30931e-05	0.000420319	22.8713	26.4112	26.4392	26.0561	38.4006	34.6123	33.3292	34.7853	34.8103
chr12_56487574_56488881	-0.365168	5.58774	2.32762e-05	0.000423087	38.2686	39.4982	39.4497	45.368	53.7078	46.3258	56.9598	52.1736	54.7504
chr22_26672458_26673984	0.488494	4.95616	2.37942e-05	0.000431356	41.6194	36.3284	35.0846	31.0533	24.6543	31.2501	22.8284	25.5551	24.4422
chr20_34871448_34873152	0.374779	5.4927	2.3971e-05	0.000433986	50.8405	48.8958	50.5264	51.7792	37.3018	34.4042	41.0254	40.136	43.0935
chr9_4489619_4491170	-0.45312	5.68458	2.40873e-05	0.000435514	46.6165	47.817	40.3818	33.5335	52.7095	62.4858	64.8255	54.2389	53.3283
chr15_40469795_40472351	-0.357473	5.66029	2.43944e-05	0.000439904	46.5966	42.3669	38.9322	44.2032	54.6362	53.5273	56.916	53.2047	58.7141
chr17_58755532_58757163	-0.458058	5.09924	2.46225e-05	0.000442849	31.203	27.556	22.5207	29.7544	41.3237	42.1475	37.3319	35.8006	35.2885
chr15_45198135_45201376	-0.337474	6.46383	2.55278e-05	0.000457926	86.432	78.7857	73.2562	66.4422	86.516	102.125	104.843	91.8508	96.4175
chrX_53048002_53049676	-0.59983	4.27088	2.60624e-05	0.000465683	16.8673	15.9926	11.7151	13.4548	22.5689	19.1757	23.054	20.1943	25.1091
chr9_94553755_94555723	0.327449	6.05583	2.63573e-05	0.000469724	82.467	73.7559	66.0018	73.7873	54.8205	56.8331	66.864	58.5619	57.6488
chr3_49688838_49690798	0.400311	6.15271	2.704e-05	0.000480013	97.9854	88.0544	67.8706	71.7336	62.335	63.6851	61.1155	59.9553	62.7826
chr1_158999703_159000815	-0.938242	3.26848	2.7439e-05	0.000486463	6.45284	7.60653	4.26412	5.58118	15.4623	9.56501	9.86373	10.2687	12.7599
chr1_146472232_146472703	-1.04331	2.85581	2.76432e-05	0.00048945	4.29894	3.52978	4.07578	4.29173	6.65815	7.61214	10.9524	7.79266	8.79334
chr12_4268894_4270025	1.00584	2.848	2.78347e-05	0.000492202	7.85725	8.44165	12.1964	7.15095	3.13859	5.02209	4.78816	4.98144	4.01579
chr8_41766841_41768190	0.597028	4.1741	2.80921e-05	0.000494833	22.575	22.0202	20.3229	20.3763	14.6464	13.9763	12.6624	14.5645	15.1717
chr2_192194509_192196113	-0.724826	3.79034	2.83847e-05	0.000498192	8.57462	8.52061	11.1056	9.89706	14.5198	13.1808	15.5995	15.6112	21.0445
chr11_46332415_46334687	-0.66756	4.27734	2.86518e-05	0.000501461	14.6883	15.5177	11.0663	15.2155	25.8754	16.7083	23.3076	20.5471	26.6749
chr5_150671654_150672804	-0.981331	3.14691	2.88613e-05	0.000504482	4.64315	4.1045	6.36636	5.61785	7.93954	8.21085	11.6054	9.92642	14.2815
chr14_21096953_21099857	0.373142	5.71049	2.92026e-05	0.000509145	62.7078	56.3774	52.2593	64.1644	49.651	45.9653	40.459	45.7972	48.3321
chr10_60732829_60733661	-0.967771	3.04423	2.94874e-05	0.000512152	2.83162	3.62731	6.74557	5.98891	8.2686	8.25188	12.0593	10.3098	8.82746
chr14_23400181_23412450	-0.325792	6.82662	2.94728e-05	0.000512152	87.9221	92.6814	104.582	109.169	134.749	138.107	110.146	124.62	115.018
chr4_56048130_56050309	-0.349834	5.78775	2.9437e-05	0.000512152	42.8959	51.5106	47.747	47.1044	65.8241	62.0103	61.6235	59.9865	53.3924
chr3_57163973_57165531	-0.419196	5.5646	2.96265e-05	0.000513914	37.9301	38.871	36.8668	42.678	51.8201	54.7085	60.7926	51.0872	43.4501
chr10_5692338_5693263	-0.853089	3.33297	2.97735e-05	0.000515157	7.53629	7.25732	4.55953	6.595	13.7212	10.5973	12.3795	10.2604	11.9945
chr17_8079402_8080199	-0.771417	3.53798	3.00747e-05	0.000518725	7.87677	7.86311	6.14466	9.30615	16.3344	12.9627	12.7686	12.4009	13.2089
chr6_28489378_28490568	-0.732195	3.71632	3.00936e-05	0.000518725	8.21959	8.88241	10.1276	8.88318	13.9079	14.6239	17.3337	14.9037	14.4245
chr19_1241267_1243817	0.348821	5.87199	3.01616e-05	0.000519242	58.6143	70.5958	73.0483	60.0332	53.0495	53.36	50.4406	54.012	47.7129
chr15_89243657_89244874	-0.527249	4.6652	3.04076e-05	0.00052282	22.6012	23.1033	18.0696	15.9472	27.9566	27.588	30.409	26.5793	30.3532
chr8_21786671_21789569	-0.995905	3.74713	3.05764e-05	0.000525061	5.6898	10.8745	7.82296	8.24321	18.7627	12.4576	23.6093	15.5995	11.3456
chr6_26171512_26172908	-0.432664	5.22859	3.17113e-05	0.000543184	31.8808	33.0909	27.3652	30.9796	47.5093	45.8228	38.7763	39.7175	37.7146
chr4_134200766_134201966	-0.703441	3.75228	3.25836e-05	0.000556791	8.21369	9.78527	11.1222	8.51514	15.816	13.9067	14.0717	15.2599	18.703
chr6_26330367_26332397	-0.961787	3.13394	3.39106e-05	0.000577241	2.82648	5.82189	8.7801	3.53355	10.2447	11.3754	10.0157	11.0209	8.84614
chr7_140638830_140641441	-0.40451	5.3923	3.46502e-05	0.000586907	33.6319	33.6147	35.5077	36.6543	51.1712	44.8823	38.7914	45.7818	53.7951
chr5_60699035_60700899	-0.388166	6.0108	3.5162e-05	0.000593369	52.965	60.5849	52.2692	52.2833	80.4082	80.677	66.8432	69.1806	61.4622
chr21_16194325_16195715	-0.966919	2.99481	3.61409e-05	0.000609136	5.7452	4.46929	3.34255	5.30099	10.0506	10.026	8.88316	8.13695	9.59378
chr15_52295002_52296008	-0.664492	4.04397	3.69071e-05	0.000619758	11.4486	11.813	12.6112	11.5093	15.9789	16.5293	24.1703	18.0849	18.8073
chr17_62626882_62629490	-0.397276	5.34109	3.72311e-05	0.000623666	32.1957	33.4716	38.3296	30.8187	41.5352	41.8214	43.7626	44.3681	52.191
chr8_19756685_19758041	0.548288	4.43396	3.81109e-05	0.000636065	29.4246	24.669	24.7524	22.2469	17.0936	19.771	13.8048	17.3954	19.1492
chr2_70190063_70191252	0.371801	5.77316	3.84139e-05	0.000640341	69.9377	60.1582	61.5139	54.694	44.4131	49.7075	42.7186	47.5655	55.0011
chr1_17011310_17012235	0.483013	4.97837	3.85675e-05	0.000642118	35.79	32.9296	43.2074	33.1058	20.042	24.9085	30.1227	27.3608	27.1765
chr19_11639580_11640435	-0.603602	4.46002	3.86328e-05	0.000642424	16.4674	16.6898	20.0628	12.6518	22.6858	30.5801	21.3182	24.4788	26.7574
chr2_74498643_74500065	-0.866357	3.30284	3.94349e-05	0.000652977	6.44659	5.0902	5.59289	7.65316	10.923	14.477	12.0921	10.629	8.87797
chr8_58070093_58071743	0.832868	3.21797	3.94175e-05	0.000652977	12.5503	10.4564	9.59031	12.5855	5.81541	5.27003	7.7251	6.38941	6.40149
chr18_12278583_12280115	0.689964	4.34963	3.98565e-05	0.000657175	20.3339	21.1758	32.9748	24.3453	14.415	14.6114	12.4867	17.0801	18.7008
chr13_94967659_94968660	-0.918816	3.43299	3.99715e-05	0.000658277	4.98379	7.29345	6.91834	7.62558	13.0151	7.40302	16.7391	12.415	14.3556
chr5_177875565_177876447	-0.739842	3.70859	4.05668e-05	0.000666475	12.2287	9.72634	6.72768	7.4975	15.747	14.9778	13.8046	13.0884	18.3039
chr11_117875601_117877707	-0.3326	6.11664	4.0802e-05	0.000669029	58.3323	56.0492	67.4025	56.8488	66.5183	72.099	78.5728	75.251	85.3517
chr3_165193434_165197207	-0.561807	4.4944	4.08201e-05	0.000669029	18.2754	17.6403	16.9224	16.0817	24.6159	21.4449	25.7317	24.107	32.2023
chr5_142696021_142698189	0.535745	4.40898	4.12866e-05	0.000675769	24.7017	25.0308	27.8663	21.2355	16.1252	19.0806	15.1102	17.7644	17.5896
chr4_153152526_153154456	-0.420027	5.13418	4.31011e-05	0.000700534	30.0914	28.993	25.8152	30.7322	40.0357	36.5178	41.0765	37.2397	39.5842
chr19_56393158_56394237	0.390541	5.22415	4.33588e-05	0.000703885	41.1558	43.984	43.4089	40.0907	30.9366	31.6027	34.9992	33.0329	30.0664
chr16_67480092_67481806	0.369166	6.11731	4.39709e-05	0.000711288	91.4842	76.4347	73.7633	71.8524	60.2785	67.9289	51.4772	59.9773	65.8697
chr18_59898980_59901154	0.392252	5.25125	4.4514e-05	0.000718613	44.0519	44.5166	40.2921	43.1672	33.8372	31.9215	32.9921	33.3819	32.4173
chr6_20211299_20213085	-0.381208	5.30507	4.45289e-05	0.000718613	34.0245	29.9378	30.2244	37.7978	45.5133	45.3821	40.4455	42.2192	44.3784
chr5_126422906_126425075	0.387022	5.47799	4.4967e-05	0.000724828	45.3938	46.2546	55.2981	53.182	34.3907	37.9269	44.3044	40.5123	34.5195
chr7_26375986_26377290	-0.718986	4.49288	4.60108e-05	0.000736944	19.0227	14.9262	9.55974	21.0237	33.5182	23.8507	24.3341	23.3619	28.7348
chr7_134986230_134987340	-0.361195	5.57119	4.59679e-05	0.000736944	44.0939	43.762	37.4487	36.7182	55.4567	56.1366	47.5387	49.6489	52.7862
chr9_137076863_137079390	0.437263	5.25036	4.60961e-05	0.000736944	40.0428	37.6607	49.403	45.9079	30.944	30.9006	28.9308	34.1219	37.0642
chr7_28956074_28958024	-0.843409	3.24862	4.71027e-05	0.00074953	5.72148	4.63498	7.31939	6.26768	8.96862	10.6365	11.5257	10.6412	12.7481
chr6_85449749_85450782	-0.599704	4.32222	4.73031e-05	0.000751844	16.8576	17.3443	11.333	14.8155	27.7783	20.8836	21.6519	20.9018	23.9688
chr5_141040071_141041410	0.539807	4.7163	4.77609e-05	0.000755607	35.5181	24.8977	30.0687	32.0143	17.3239	19.9099	21.2282	21.2998	26.2524
chr8_85106618_85109007	-0.386628	5.33036	4.76853e-05	0.000755607	35.1072	30.0011	32.8951	36.0293	40.9861	43.5915	45.4161	42.9267	47.9018
chr1_37930418_37932151	-0.587936	4.23468	4.80879e-05	0.000759023	11.7759	14.2454	15.8277	14.5141	25.2056	22.0114	16.4421	21.299	23.1493
chr10_97713207_97715213	-0.493298	4.86462	4.9306e-05	0.000774671	19.2717	27.3893	27.6697	18.5472	32.8809	30.1799	33.9722	33.0222	33.5795
chr1_65002386_65003005	-1.1457	2.70391	5.09482e-05	0.000798636	5.03979	3.44987	3.10724	2.24231	6.98427	8.70983	5.28196	6.35808	11.4797
chr19_12064429_12066229	0.379759	5.38041	5.16142e-05	0.00080815	48.3546	45.8482	46.7615	46.0853	37.2268	38.0535	31.8992	36.9373	37.5651
chr9_131288970_131292311	0.374613	5.91783	5.25533e-05	0.000820972	74.1993	74.3639	68.4566	56.1222	46.2377	55.7369	60.4157	52.8922	47.7489
chr2_232549678_232552140	0.422199	6.08945	5.34563e-05	0.000832225	98.7614	80.7429	65.3906	68.0803	54.7557	63.8364	59.6201	56.3943	58.8072
chr3_10141492_10143037	0.338521	6.16595	5.39491e-05	0.000837989	89.2747	71.8316	77.6674	81.0801	61.6922	69.1874	54.5953	63.5441	70.2271
chr7_41698115_41703102	0.418634	5.79519	5.5488e-05	0.000857992	50.6524	62.5729	71.8391	68.7675	51.8559	41.3339	45.2751	51.5629	49.5515
chr9_136108942_136110267	0.578597	4.09019	5.65377e-05	0.000871267	24.0553	18.841	18.0559	18.7133	11.7316	15.423	13.4127	13.1281	12.8201
chr3_49855824_49857071	-0.806949	3.41172	5.67664e-05	0.000873806	7.16239	9.45163	7.23568	4.48389	12.4587	14.0779	12.2911	11.3368	11.2344
chr4_4386096_4388119	0.429758	5.02038	5.90615e-05	0.000906073	37.2374	34.2839	41.4636	34.1213	21.6799	26.592	32.1742	28.42	27.2138
chr3_49357174_49358933	0.355655	6.27721	6.03213e-05	0.000923328	80.8226	102.252	81.8876	85.5841	79.8797	63.3746	69.1023	70.3298	61.7815
chr5_112737282_112738516	-0.454302	4.92401	6.20199e-05	0.000948266	24.3408	23.7172	25.8359	24.021	29.3276	31.5261	38.942	32.998	34.7755
chr7_117020126_117022209	-0.825877	3.31456	6.34557e-05	0.000968053	6.80765	5.97478	6.25913	6.59514	9.99346	11.3111	13.7088	10.6291	11.2112
chr15_93071488_93073326	-1.06551	2.78188	6.5835e-05	0.000999887	4.66818	4.77481	3.07671	2.91572	7.51366	6.58392	10.0488	7.07619	8.78019
chr11_65471244_65472627	0.691347	3.83301	6.62452e-05	0.001005	14.2744	17.6282	17.6124	18.8706	13.9548	9.95355	7.42002	11.3772	11.5739
chr8_78804359_78805688	-0.602047	4.25436	6.63495e-05	0.00100547	14.6853	15.1139	13.4297	13.8127	19.739	20.2385	27.2829	20.5633	19.6629
chr6_166307288_166308796	-0.438661	4.91518	6.66249e-05	0.00100852	21.0675	23.2855	26.1773	27.1511	34.4065	33.2922	34.5065	33.7318	31.2661
chr11_62123583_62125104	-0.390482	5.89124	6.78114e-05	0.00102421	49.3947	47.9659	42.7932	59.7875	77.4786	65.9512	58.7591	63.5032	65.216
chr1_43706825_43708365	-0.366346	5.85598	6.82937e-05	0.00103036	39.2347	46.1285	55.7283	54.6277	63.5802	58.7175	68.7912	65.7195	61.2705
chr3_42701146_42703615	0.395787	5.24447	6.8483e-05	0.00103208	44.0548	44.0628	39.9678	43.1768	36.5785	33.6817	27.9261	33.0229	33.5787
chr6_33213044_33213944	-0.645745	3.87587	6.94294e-05	0.00104346	10.3778	9.07388	11.0154	11.582	14.6485	15.2442	18.0629	16.321	18.7409
chr17_47850587_47851353	1.00574	3.0095	7.14675e-05	0.00107233	15.4888	8.5875	7.65023	8.82301	4.18223	5.34065	4.0576	4.60318	7.13514
chr3_157437421_157438713	-0.597561	4.62656	7.44431e-05	0.00111209	23.3492	18.6833	14.4269	18.4348	30.2146	26.2042	24.3909	25.4974	36.5541
chr6_135180563_135182895	-0.712347	4.1174	7.58709e-05	0.00113218	8.17053	14.8472	14.2892	11.8368	23.6117	19.6164	22.6778	20.5989	14.5606
chr12_130953729_130955699	-0.591575	4.79038	7.71024e-05	0.0011468	20.7628	21.1035	24.1144	17.278	24.7666	35.4761	39.227	30.4986	26.9428
chr1_25858700_25860862	-0.621139	4.00557	7.92093e-05	0.00117686	11.4501	12.2296	13.3035	10.1241	17.2525	17.2663	18.1522	17.7382	20.7276
chr12_48817662_48819393	-0.387286	5.42758	8.04133e-05	0.00118829	37.6152	35.4757	31.3507	39.7205	47.622	40.647	52.938	45.3974	50.3233
chr7_143881903_143883172	-0.563636	4.74483	8.03712e-05	0.00118829	19.313	24.0527	19.0297	20.0729	30.645	25.0408	39.1046	29.4383	28.0767
chr7_99392220_99393975	-0.430193	5.82467	8.17177e-05	0.00120366	59.2687	43.6836	38.6463	45.7378	61.6403	68.8533	56.8335	58.1127	72.1645
chr19_2781917_2783646	0.331804	5.56216	8.26466e-05	0.00121344	53.7211	49.1049	53.0938	53.0721	36.8049	43.7162	46.7233	42.256	37.7174
chr11_84922354_84923330	-1.11243	2.42852	8.39205e-05	0.00122948	2.13627	3.36535	2.82128	2.97091	8.50963	5.63165	4.22276	6.03093	7.17076
chr17_7293824_7295144	-0.840718	3.40024	8.60864e-05	0.00125583	10.0821	6.87865	4.1942	6.22636	11.0691	12.3206	14.5514	10.2472	12.788
chr20_23048640_23051189	-1.05642	2.95716	8.65961e-05	0.00126148	6.4815	5.69734	3.03284	2.54273	7.25447	9.67904	12.1326	7.41255	8.8148
chr7_45919436_45921709	0.432037	4.82765	8.67504e-05	0.00126148	35.4947	31.5597	31.9931	29.8579	21.5423	26.0789	24.6782	24.1433	22.8374
chr9_17906250_17907482	-0.974531	2.84	8.87298e-05	0.00128616	4.29737	3.54086	5.4394	3.24336	6.14984	9.73268	7.11041	7.79778	10.3376
chr1_26431965_26433222	0.390169	5.1074	8.93368e-05	0.00128949	39.3903	39.6909	38.2513	37.8384	28.6187	27.8822	31.2093	30.186	30.3846
chr1_228415111_228416886	-0.642421	3.76562	9.15048e-05	0.00131661	8.57161	10.687	10.0622	9.88645	18.5517	16.3661	12.8043	15.2615	14.82
chr14_70821513_70823232	-0.399871	5.16183	9.59183e-05	0.00137002	29.3504	31.6749	31.5246	26.5228	41.9979	39.2869	33.6878	38.6788	45.0427
chrX_102515957_102516791	-1.02844	2.7559	9.64955e-05	0.00137539	1.39711	3.06451	6.8589	3.61059	7.93461	6.59512	8.78631	8.90006	6.83223
chr4_74793955_74794752	-0.925589	3.61929	9.74139e-05	0.00138703	7.8799	7.41134	10.2648	4.7981	9.11804	12.5414	19.3388	13.459	17.9062
chr17_7583201_7584718	0.357663	5.35781	9.77009e-05	0.00138919	45.4621	50.4692	47.863	39.908	36.2399	38.4204	34.1657	36.5814	34.0557
chr12_57610584_57611933	-0.547017	4.33831	9.88339e-05	0.00140141	13.9364	17.8427	15.0248	15.4811	24.5625	20.1853	26.4725	22.3555	20.0806
chr3_138174063_138174993	-0.321977	5.71377	0.000100869	0.00142731	42.924	42.6414	46.5406	48.5897	54.9084	54.1497	59.8731	56.7975	58.757
chr8_104223097_104224257	-0.852088	3.19288	0.000101079	0.0014288	3.18153	6.32048	7.00158	6.6325	13.0318	8.20691	11.593	11.0154	9.24124
chr19_20999730_21000240	-0.845034	3.14717	0.000101757	0.00143542	6.45774	4.14722	4.62556	6.99305	9.75575	10.6803	10.3595	9.20643	10.7842
chr17_81165013_81167883	-0.688594	3.79426	0.000102026	0.00143772	9.66344	9.40353	10.0624	9.88656	15.4331	20.5604	15.6116	15.2497	12.1103
chr10_31602553_31603802	-0.509508	4.54073	0.000102944	0.00144917	17.5307	20.7639	20.2475	14.6411	26.5668	23.5169	24.3787	25.5479	31.0546
chr11_117198138_117201108	0.572902	4.43039	0.000103412	0.00145425	24.3264	22.9631	28.4864	25.3619	14.7272	12.4251	17.352	17.7644	23.4067
chr17_78186727_78187578	-0.618509	3.94946	0.000107714	0.00151321	10.7297	10.8859	13.0027	10.4962	15.2573	18.7095	18.2628	17.0288	17.6
chr4_16082153_16084110	-0.641104	4.25486	0.000109887	0.00153898	17.9688	12.9347	11.7523	13.1324	18.3763	19.1764	24.0203	19.8315	27.8239
chr2_201118353_201119677	0.59049	4.28524	0.00011062	0.00154766	19.6369	24.8116	29.048	18.5524	13.4817	13.2109	16.9764	16.7166	15.9846
chr2_110204399_110205304	-0.701138	3.92342	0.000111075	0.00155244	10.0123	11.2332	9.64298	11.9252	18.043	11.3627	20.1948	16.6652	21.4808
chr12_3872394_3873746	0.410502	5.08057	0.00011177	0.00156056	38.3069	36.6096	44.4113	33.3598	23.3312	29.3219	31.3207	29.8405	29.5857
chr11_34692034_34693071	0.64239	3.85705	0.000112547	0.0015698	19.0049	21.4694	15.2275	13.6572	11.3033	12.3894	11.5143	11.003	8.86621
chr6_152301533_152302507	0.717388	3.56275	0.000116129	0.0016099	11.0486	17.6576	16.1691	12.0805	9.00667	6.55433	9.95337	9.24365	8.40957
chr10_24952069_24953333	-0.828687	3.2788	0.000117446	0.00162447	4.62732	6.38005	8.33314	5.56123	9.47451	9.57351	14.0811	11.3632	10.8142
chr12_53097559_53098641	-0.844925	3.14713	0.00011816	0.0016298	4.63727	5.86999	8.05161	3.86096	8.82696	12.44	9.39549	10.297	9.61938
chr4_140523852_140524892	0.347727	5.40831	0.00011814	0.0016298	49.8022	44.5999	48.4213	45.7165	33.2211	34.4973	38.7446	37.6379	41.8725
chr19_45443028_45444525	-0.834673	3.14139	0.000118511	0.00163217	5.72911	6.29644	4.62538	5.94522	12.4899	8.22879	9.40502	9.20798	11.9458
chr12_26195350_26196823	-0.426903	5.14902	0.000118899	0.00163504	29.7243	32.4533	24.783	30.026	41.9827	36.8431	45.1617	37.5917	34.9272
chr14_63852582_63855475	-0.347678	6.40899	0.000120406	0.00165244	62.8669	75.8219	70.7839	82.4795	102.584	90.4521	102.767	93.3675	77.9829
chr20_47784557_47786337	0.609732	3.86085	0.000120551	0.00165278	14.6394	19.3274	16.5969	17.8305	12.7073	9.57306	12.1364	11.7267	10.0373
chr1_217088508_217090749	-0.339177	5.78171	0.000120878	0.00165481	50.8938	50.6504	45.3747	42.603	58.2498	67.2736	61.6817	57.4574	54.5511
chr5_111223719_111225154	-0.489794	4.47179	0.000127194	0.00172653	15.3596	18.9595	18.9458	16.7619	29.0696	24.6379	20.4304	24.49	26.355
chrX_119692060_119693917	-0.327851	5.56344	0.000127895	0.00173432	38.9969	41.2173	38.7778	43.6356	56.7223	50.929	48.265	50.7529	51.599
chr15_45022753_45024075	-0.476803	4.96674	0.000128234	0.0017372	26.1527	26.3547	24.0944	23.6486	32.8294	27.6235	39.3932	33.3322	41.8057
chrX_63350287_63351619	-0.439223	5.11302	0.000128747	0.00174217	32.2869	33.1921	23.1601	25.2145	40.4328	36.8859	41.7688	35.7962	37.629
chrX_102650931_102652567	-0.440284	4.96248	0.000130162	0.0017529	26.8745	25.9716	19.9964	28.8439	40.6256	32.5345	33.3881	32.6165	35.1873
chr6_97282179_97283757	-0.363597	5.75743	0.000131368	0.0017674	43.6425	45.7385	52.2678	41.631	51.065	55.7778	68.1093	58.9205	61.159
chr10_55627433_55628852	-0.543861	4.26126	0.000134662	0.00180815	14.3137	16.0278	15.4369	13.0929	21.0982	23.7566	21.5162	20.9312	20.0464
chrX_107714848_107717152	-0.527246	4.27617	0.000134797	0.00180819	12.8541	13.9183	15.4137	17.255	22.0514	19.5407	23.0987	21.6545	21.9939
chr1_85463906_85465741	-0.336917	5.78479	0.000135329	0.00181177	42.8936	48.941	49.7691	47.7895	62.4927	66.5688	60.7176	59.9936	50.6541
chr7_82409585_82410841	1.1307	2.55231	0.000135846	0.00181691	11.531	6.08652	7.54556	4.12184	1.50708	5.08845	3.34399	3.18948	3.20711
chr19_35643205_35645401	-0.357676	5.41166	0.000136209	0.00181899	35.7954	33.755	37.4497	36.9382	42.3079	46.2769	49.8791	45.7803	47.1859
chr19_47130662_47132101	-0.330619	5.59515	0.000136268	0.00181899	42.6191	40.4614	42.097	40.8128	50.3896	53.317	51.9097	51.4528	55.5228
chr11_108496920_108498859	-0.712905	3.81026	0.000137427	0.00183267	7.84429	8.11073	11.7747	10.9325	13.1527	12.4718	20.4078	16.3335	17.561
chr6_34223671_34224604	-0.923417	2.80748	0.000138835	0.00184964	2.84224	3.9711	5.09555	4.6353	8.88047	5.88801	7.15234	8.16842	10.3284
chr1_108876649_108878250	-0.370613	5.30127	0.000139895	0.00185871	35.1147	28.2118	31.914	36.75	39.8619	41.5477	42.7024	41.8619	49.8145
chrX_106611588_106612393	-0.928792	3.36102	0.000141206	0.00187393	2.81173	7.24466	10.3941	4.86222	12.8909	8.47763	14.2502	13.5223	11.6188
chr2_240559462_240561533	0.340709	5.80392	0.000143759	0.00190203	64.4742	57.6255	56.3994	69.8802	53.1056	52.4263	44.0959	49.7081	48.8209
chrX_101616411_101618080	0.42244	5.0629	0.000143881	0.00190203	40.8584	39.5906	41.0357	30.6094	25.1311	26.8951	27.8702	28.7617	33.4557
chr2_170713732_170715971	-0.675251	3.65295	0.000144708	0.00191113	6.40422	9.71374	11.1735	8.19745	13.7485	11.8668	16.8256	14.5613	14.0108
chr5_100902912_100903746	-1.03478	2.85651	0.000146894	0.00193625	5.39235	5.65831	2.37939	3.24803	8.97849	5.51471	11.2775	7.06601	9.56932
chr6_27791973_27792977	-0.82216	3.49091	0.000148614	0.00195516	3.88538	7.80366	10.2918	7.24001	13.5301	11.2264	16.3666	14.2264	9.69961
chr10_80356595_80357539	-0.811773	3.14757	0.000148782	0.00195549	6.09179	5.02394	5.9817	5.59162	9.74306	9.98151	8.44533	9.57149	13.1081
chr6_25991799_25993657	-0.668438	3.69017	0.000149193	0.001959	9.67422	9.75001	7.73089	9.57444	15.2026	12.1978	15.7982	13.8253	16.3511
chr12_30926178_30927584	0.732991	3.42859	0.000149536	0.00196162	10.3412	14.9336	14.2313	12.1493	9.74653	7.29977	6.22476	8.53776	7.60738
chr11_67371612_67374365	-0.362445	5.64383	0.000150137	0.00196762	37.5153	46.1842	41.6829	44.9255	65.7108	50.4153	50.6647	54.6686	55.1946
chr20_32189234_32191131	-0.6544	4.32702	0.000152662	0.00199365	10.315	19.4169	17.8399	11.3634	26.027	21.913	25.4385	23.7986	18.9247
chr2_240233083_240233783	0.975403	3.82319	0.000153474	0.00199985	27.7276	10.3869	12.7535	21.9293	6.33231	10.3739	9.19442	8.86213	11.5348
chr22_41945860_41947246	-0.425185	5.24796	0.000154009	0.002003	32.9633	34.8776	27.3217	30.6028	49.9072	46.4987	36.4967	40.07	39.6739
chr5_81232662_81235864	0.392597	4.9956	0.000154693	0.00200834	38.3462	32.4236	36.4529	35.5646	23.5434	29.7536	28.6611	27.6963	26.4326
chr6_27502409_27504560	-0.998791	2.73869	0.000154714	0.00200834	3.2114	4.35056	4.44295	3.26276	7.44611	8.00657	8.80983	7.44834	6.43924
chrX_49079331_49080679	0.364109	5.33845	0.00015532	0.0020112	47.6529	45.2223	43.1631	44.7828	38.4601	36.6968	29.1613	35.5043	38.3182
chr1_50976466_50978450	-0.633054	3.86804	0.000158884	0.00204886	11.4702	10.7938	9.65062	10.5365	15.5528	17.708	18.4082	15.5977	14.8524
chr17_50165232_50166812	0.592796	4.02348	0.000158739	0.00204886	19.7008	22.1527	20.858	13.9077	10.6798	13.702	15.1295	12.7805	10.4685
chr21_36385082_36386590	-0.808064	3.18622	0.000159121	0.00204998	4.99665	5.90542	6.65005	5.92956	10.7189	11.3713	10.6482	10.2917	8.84817
chr3_66220674_66221569	0.351822	5.7729	0.000159545	0.00205351	72.4908	56.1888	54.4609	60.9374	42.5914	46.8927	50.9165	47.1945	52.2898
chr15_22714589_22715972	-0.826528	3.23648	0.000159748	0.00205418	4.26671	5.06818	7.31939	7.31481	11.262	14.1635	9.93979	11.0083	7.69194
chr12_46830376_46831927	-0.667186	3.59192	0.000161403	0.00207351	5.6831	8.81221	10.5212	8.9143	15.9221	12.6005	13.3784	14.2134	12.438
chr6_89483165_89485313	-0.844674	3.14731	0.000162369	0.002082	6.82218	5.44232	5.9898	4.20701	8.35978	13.4977	8.43556	9.20643	11.1722
chr12_29149001_29149673	-0.783603	3.43985	0.000163309	0.00208824	7.52193	7.36495	5.17187	8.98997	17.4985	10.9089	9.70865	11.3329	14.345
chr17_28371281_28372773	-0.549986	4.35579	0.000163054	0.00208824	13.9336	15.7285	13.3097	19.6544	27.3755	22.2704	24.4952	22.3483	19.3104
chr4_133150655_133153236	-0.623468	3.79016	0.000163314	0.00208824	9.65893	8.57594	11.7492	9.87131	13.9882	18.4642	13.7322	15.2565	16.3795
chr8_108082082_108083744	-1.02071	2.5921	0.000164662	0.00210155	2.49131	4.28805	3.45657	3.28801	9.11312	6.64525	6.67362	6.74049	5.63906
chr5_138574409_138576116	0.351121	5.94055	0.000166906	0.00212622	81.0939	61.4031	61.6556	70.2386	50.665	59.8789	50.1153	53.2314	56.7344
chr18_46755893_46758154	-0.569112	3.98351	0.000171769	0.00218207	9.62971	10.0912	13.9808	13.2514	17.623	16.2415	16.6241	18.1137	20.3243
chr10_70478227_70479376	-0.626675	3.86348	0.000172301	0.0021868	9.2861	9.93549	12.7272	10.1887	13.6727	15.6066	19.7129	16.3264	16.0163
chr17_81941633_81942462	0.741273	3.24321	0.000173027	0.00219398	12.1875	12.5855	9.25776	11.1967	6.80714	4.55291	8.31496	6.74415	7.18858
chr11_118565661_118566307	-0.871558	3.05265	0.000176724	0.00223458	6.83059	4.95588	3.3073	5.62305	11.4634	11.4212	7.25274	8.13177	9.98857
chr4_7192391_7193904	0.567111	3.94951	0.000179615	0.00226281	17.1715	16.8713	20.273	17.085	10.1098	11.6266	13.604	12.7947	12.0071
chr15_80779083_80780791	0.70071	3.61974	0.000180507	0.00227196	14.3138	13.454	18.8618	11.7059	5.80529	8.28255	11.181	9.59672	9.58695
chr4_3530666_3533159	0.418517	5.19906	0.000182438	0.00228784	44.4344	42.2151	34.6345	46.0061	35.4061	27.1006	29.3768	31.2373	35.0949
chr3_52532583_52534554	-0.386309	5.57435	0.00018706	0.00233295	36.8269	41.9899	46.3121	34.6617	47.5748	57.8598	57.3004	52.1772	46.1776
chr8_81280222_81281916	-0.368512	5.28477	0.000186905	0.00233295	35.1203	32.0678	34.6607	29.4789	37.8892	46.1233	42.7769	41.1481	44.3564
chr19_3698444_3700963	0.406585	5.09531	0.000189671	0.00235692	32.1218	37.9493	44.0399	39.9263	30.3986	31.057	27.7552	31.2862	26.0945
chr5_51382313_51384672	0.335671	5.49108	0.000190746	0.00236812	53.7606	48.3776	53.6347	43.5098	34.5708	43.8243	38.4081	40.1247	40.7747
chr1_160115543_160118456	0.509596	4.65073	0.000193199	0.0023899	31.5452	33.726	29.542	22.0589	17.2197	21.6952	25.1836	20.5874	17.3003
chr14_99245402_99246817	-0.941069	2.79026	0.000197435	0.00243503	3.57082	3.52975	4.41791	4.64072	7.94849	11.1657	7.16375	7.44302	5.6666
chr4_146636949_146639271	-0.813362	3.68025	0.000208359	0.00254291	6.04769	10.0783	8.81591	8.91938	15.2823	10.0825	21.5665	14.9056	12.867
chr5_52988561_52990116	-0.457473	4.69637	0.000209439	0.00255381	19.6711	22.3903	22.4061	19.0118	27.0499	24.0839	32.6349	28.392	31.1341
chr6_56088837_56091810	0.355939	5.2101	0.000211811	0.00257434	43.7159	41.2835	42.1255	37.7128	29.5495	31.5986	33.3876	32.6678	33.9574
chr20_35618656_35619769	-0.813775	3.12728	0.00021448	0.00259953	3.1841	5.86993	8.05166	5.24867	10.6353	9.28774	10.7158	10.6662	8.44704
chr4_169756658_169758231	-0.445629	4.66552	0.000214219	0.00259953	19.6769	21.9156	19.3704	21.1165	30.6307	23.07	28.8898	27.3184	31.1137
chr6_27693544_27694924	-0.534033	4.25485	0.000214935	0.00260225	12.8583	16.0275	17.8322	12.0521	20.1422	23.0626	22.1801	21.2982	19.6533
chr1_20552022_20553485	-0.864636	2.90455	0.000218629	0.00264463	4.65373	5.31124	4.02864	4.60874	11.2541	7.61158	7.71805	7.79241	8.79365
chr2_42807733_42811691	-0.336846	5.43287	0.000219082	0.00264777	34.6912	40.3268	37.7192	35.5055	51.2672	47.3031	45.0486	46.496	45.6414
chrX_40175193_40177561	-0.325586	5.53937	0.000225186	0.00270718	41.1886	41.5718	41.2027	36.387	50.0284	49.227	48.0685	49.3216	56.2427
chr15_71007545_71011965	0.374957	5.20088	0.000227325	0.0027297	45.5353	36.9506	40.7705	40.8325	30.4115	36.5277	27.3936	31.9508	33.557
chr22_44667943_44669943	0.575842	4.21504	0.000228444	0.00273912	17.4741	19.502	26.0775	23.4771	15.6639	15.704	11.6332	16.0068	14.7987
chr1_161305314_161306532	-0.488585	4.49847	0.000229694	0.00274929	16.4451	18.1497	17.55	19.1771	24.544	23.5635	30.2904	24.4794	22.0913
chr8_140463946_140465125	0.397538	4.90987	0.000231129	0.00276064	33.6503	34.3349	36.2853	30.8181	24.188	24.9331	25.7014	26.6453	27.1627
chr17_32341144_32342498	-0.375319	5.11481	0.000231786	0.00276465	28.6336	25.1237	29.5387	32.1147	34.7297	35.1674	39.9379	37.2614	41.8894
chr21_39612230_39613688	-0.660972	3.67174	0.000235461	0.00280603	8.21952	11.4386	9.78488	7.14587	14.2381	12.5593	16.8022	13.8306	14.4035
chr7_22853778_22855273	-0.42963	4.81322	0.000236408	0.00281486	22.9119	23.5144	22.5681	22.7197	30.716	31.316	32.6181	30.1556	30.0326
chr5_10307253_10307924	0.922216	2.78204	0.000240027	0.00285298	8.59581	7.07125	10.5386	6.83767	3.59807	3.97162	3.19487	4.61924	6.72598
chr12_48003927_48005391	-0.810298	3.05931	0.000243565	0.00288004	3.91438	4.54808	6.35779	6.31065	10.0794	7.56256	8.21999	9.58739	12.3122
chr2_6865306_6866638	-0.545259	4.42538	0.000243568	0.00288004	12.4665	20.1059	18.3507	15.426	27.602	22.5606	26.5692	24.5011	20.1201
chr9_21993978_21996131	-0.422811	4.84153	0.000243216	0.00288004	23.9948	22.2908	24.9071	22.3433	28.0164	30.9361	33.1742	30.8687	34.3248
chr20_25057186_25058255	-0.712101	3.54696	0.00024437	0.00288703	7.87214	9.17901	7.48208	7.89503	12.6468	11.9158	17.6305	12.403	11.2627
chr14_20469023_20470297	-0.329841	5.81028	0.00025552	0.00300577	54.1491	55.0988	43.5971	41.8563	61.7244	58.8384	63.4377	57.7972	63.9291
chr12_65729028_65729798	-0.928847	2.69502	0.000258778	0.00303626	4.30372	3.92449	3.41694	3.61049	8.7503	8.02675	5.33148	6.72989	8.37013
chr19_42301843_42303081	-0.340238	5.33726	0.000259073	0.00303711	34.3663	33.1291	30.4555	39.8073	47.4638	42.2093	44.1881	42.9338	43.614
chr3_37451022_37454447	0.357395	5.58292	0.000260013	0.00304552	54.0674	54.4394	59.784	45.7539	34.9738	45.7992	47.6322	42.9743	36.9473
chr11_119067113_119068646	0.342434	5.41035	0.000260628	0.0030501	47.9844	52.8062	45.0353	43.9864	41.6264	40.7912	34.2706	37.6351	33.7084
chr18_54223006_54225079	0.36201	5.22014	0.00026182	0.00306143	42.6193	39.5951	42.4369	41.1598	32.3805	34.0409	28.5832	33.0268	35.1285
chr16_53207848_53209877	-0.408406	4.91836	0.000269116	0.00313158	23.9709	27.6285	27.167	21.2256	35.2984	37.5081	29.119	32.6466	32.428
chr2_132668653_132671508	-0.377254	5.03092	0.000270232	0.00313832	24.6599	26.6473	30.3661	27.3425	35.7506	33.5264	34.1842	35.8582	39.8841
chrX_148500584_148501962	0.508457	4.27059	0.000274919	0.00318463	21.4684	20.4106	22.2899	24.1521	15.8565	15.2975	14.3604	16.3454	16.77
chr3_16511696_16514231	0.33066	5.54173	0.000275256	0.00318584	46.1012	52.0466	53.8349	54.153	39.5253	34.6576	47.7646	42.9949	40.4275
chr1_109099816_109101527	0.336634	6.13019	0.00027853	0.00321556	91.4903	81.6178	77.159	62.5692	54.3836	65.41	62.9556	61.3965	66.2987
chr1_235367142_235368296	0.337976	5.32204	0.000279803	0.00322754	48.0305	48.5669	41.8767	39.633	35.1916	32.1537	35.2126	35.1438	38.7034
chr1_109282668_109283889	-0.424528	4.90153	0.000289015	0.00332957	26.1617	27.1421	25.5013	19.5169	29.6609	35.7693	35.2137	31.5636	31.6424
chr15_40338823_40341071	0.380594	5.01316	0.000291723	0.00335371	35.4315	36.3488	37.1085	35.5493	28.2902	26.9246	27.3135	28.7753	28.3896
chr19_46470750_46472463	0.486148	4.34686	0.00029451	0.00338007	24.7258	20.5416	22.1987	25.1346	15.5808	16.9973	16.1337	17.0479	17.5767
chr2_112275109_112276682	0.340446	5.93385	0.000297589	0.00340113	66.5643	69.6267	63.3751	73.7225	64.176	51.4986	45.0874	55.0483	57.5091
chr22_31083408_31085420	0.356484	5.19117	0.000298391	0.00340744	45.544	38.1897	39.7956	38.7803	29.007	32.6712	30.5754	31.9512	35.1108
chr22_32058758_32060978	0.558074	4.43068	0.000299353	0.00341557	30.5185	27.665	25.4392	17.7529	14.2945	21.5315	17.3213	17.0324	15.6525
chr19_21851118_21852442	-0.515924	5.20638	0.000301327	0.00343236	18.0933	28.182	39.0737	31.057	44.7512	39.5187	42.5751	45.161	37.3281
chr1_26279193_26280777	0.400894	4.91961	0.000301745	0.00343427	32.5552	32.2085	37.285	33.579	25.6115	27.3785	23.1253	27.005	26.7788
chr4_164383084_164384163	-0.521414	4.17723	0.000302413	0.00343901	12.87	13.3642	13.7942	15.5698	21.7665	16.4689	18.8338	19.8733	24.6655
chr19_48271238_48272118	-0.611241	3.8069	0.000312893	0.00354344	10.0198	11.1736	11.3896	8.47104	14.013	14.593	17.565	15.2532	16.7719
chr20_35091627_35093168	0.334162	5.67525	0.000315716	0.0035695	63.4698	50.4677	53.4356	58.7367	40.6848	52.2914	45.915	44.7192	41.3131
chr2_169361273_169364902	-0.448471	4.97146	0.000317189	0.00358023	28.6946	27.2596	22.7056	23.2819	31.4039	33.5669	42.6209	32.6089	32.8627
chr20_309502_310911	-0.400736	4.77363	0.00031771	0.00358315	20.0077	19.5891	22.6003	27.2673	31.9117	29.6198	27.3426	30.1801	31.5577
chr14_23442517_23444555	-0.441848	4.66279	0.000318965	0.00358842	19.6769	22.3436	20.0509	20.0732	30.1526	30.4264	28.2628	27.3205	23.7235
chr16_85461716_85463999	0.337428	5.35301	0.000318741	0.00358842	50.1978	42.1996	41.8036	46.5122	34.8693	36.3111	34.1451	35.8517	39.1152
chr5_179794101_179797165	-0.443007	4.66887	0.000318965	0.00358842	20.0395	20.2102	20.044	21.8077	26.932	23.7668	32.7355	27.3175	29.1724
chr1_161529616_161531534	-0.338216	5.27487	0.000321795	0.00361135	31.1163	30.3592	33.6268	36.4121	42.9328	43.3541	39.9997	41.8876	42.3946
chr1_149916877_149918037	-0.6819	3.6013	0.000325227	0.00364687	10.0497	9.66581	6.08665	8.5656	14.1149	12.243	16.9079	12.3927	12.8305
chr4_109559742_109561187	-0.52287	4.29841	0.000326252	0.00365236	12.1224	18.2316	16.7551	14.1054	26.2481	18.4753	20.8085	22.3738	23.1685
chr13_33817493_33819317	-0.525127	4.30898	0.000336278	0.00375538	17.5799	15.2538	13.6789	14.7958	21.2171	27.587	21.7411	20.5528	19.2864
chr22_50250146_50252549	-0.394577	5.16847	0.000337232	0.00376296	29.7108	36.8378	30.1457	24.0883	42.9475	37.8818	38.112	38.3131	41.548
chr10_97771110_97772350	-0.819869	3.06663	0.000341264	0.00379864	5.00552	7.52839	5.67195	3.52886	11.0077	8.96012	8.85024	9.22199	9.9885
chr1_153677859_153679809	-0.729509	3.30922	0.000344159	0.00382775	8.62492	6.00885	5.21532	6.92791	10.8699	13.4369	10.5273	9.90912	11.2028
chr10_101782666_101783904	-0.44092	4.63649	0.000351309	0.0038946	19.3192	19.2931	21.7878	19.7462	25.418	26.2477	28.9796	26.9694	29.1537
chr22_35399686_35400874	-0.586591	4.46375	0.000351728	0.00389608	15.0105	16.7009	22.1126	12.3013	18.9239	25.3123	29.9594	24.8414	25.2041
chr4_87390778_87391987	-0.552852	4.75333	0.000360763	0.00398325	28.0502	20.2232	14.6122	20.0631	27.4046	29.9281	36.8274	26.8941	31.5809
chr1_158180658_158181582	-0.580109	4.10318	0.00036233	0.00399411	10.3412	14.5075	15.2586	11.4544	17.9251	16.507	24.0985	19.5281	18.0426
chr9_35675634_35676158	-0.989881	2.57226	0.000366288	0.00403123	3.58305	3.86416	4.14236	1.90189	5.8819	7.35648	6.37445	6.38049	7.57645
chr18_12407620_12408844	0.435685	4.56766	0.000366946	0.00403522	29.7622	27.0126	25.3047	25.2875	18.4856	16.8302	20.4702	19.8789	23.8825
chr6_28542457_28543577	-0.918733	2.74764	0.000369529	0.00406036	2.84497	4.79988	4.76917	3.60035	8.35135	8.36226	7.85103	7.45006	6.0482
chr11_16612133_16614432	-0.539342	4.48516	0.000375956	0.00412767	14.6366	19.351	19.9958	15.04	22.7042	23.5568	31.8834	25.203	21.7056
chr20_32474979_32476125	-0.74436	4.21887	0.000381099	0.00417073	12.1615	12.7859	15.6102	10.4183	15.0756	19.1715	32.7443	20.5556	20.0611
chr15_48644639_48646405	-0.435911	4.86262	0.000383672	0.00419553	23.6276	26.1803	20.1304	25.1129	34.6398	26.3621	37.2529	30.8551	32.0097
chr1_155017389_155017890	-0.725287	3.24918	0.000384704	0.00420346	4.98805	4.67722	7.62859	7.99172	11.6938	13.1143	8.04503	10.6481	10.4113
chr3_32815796_32820226	-0.363332	5.63071	0.000390491	0.00426328	33.5239	41.831	51.5684	41.128	58.6417	57.0768	46.634	56.132	54.4012
chr17_16352312_16353893	-0.46266	4.50454	0.000393531	0.00427938	16.8045	20.3249	20.5977	14.9924	24.999	27.7736	24.1969	24.8439	23.646
chr2_58427532_58429308	-0.561162	3.95747	0.000396502	0.00430825	9.63247	12.2177	13.6544	11.1716	18.0153	19.0684	16.9987	17.3956	15.2639
chr1_196608116_196609394	-0.515883	4.13762	0.00040151	0.00435385	12.512	14.1758	14.1669	13.5004	20.7328	19.651	19.2405	19.1606	19.2134
chr7_45574572_45575784	0.484477	4.33256	0.000401654	0.00435385	20.0003	26.5236	25.9692	19.9376	16.0165	14.5515	19.3769	17.4153	14.8524
chr9_35664690_35665562	-0.592861	4.06127	0.000404241	0.00437842	10.3484	11.4515	16.6753	10.7847	15.0263	20.3901	21.9179	18.8134	16.8616
chr20_3238713_3240280	0.503846	4.36398	0.000408873	0.00442158	21.4449	27.0351	23.5274	23.0271	16.9945	19.0978	19.6546	17.0447	10.5743
chr7_64665108_64666727	-0.413416	4.75852	0.000414617	0.00446955	22.196	22.1341	21.9487	22.4122	29.551	27.1819	30.2476	29.096	32.7162
chr14_93787696_93789997	-0.455806	4.62574	0.000415634	0.00447699	16.0503	20.976	24.8905	17.33	28.1856	25.5533	24.5233	28.062	31.0922
chr11_67352624_67353919	0.335221	6.12461	0.000420141	0.00451132	87.1329	79.4149	81.56	63.2677	54.3336	58.7942	60.4677	61.7657	74.4615
chr12_110936415_110940034	0.429976	4.63575	0.00042211	0.00452535	25.7392	30.1795	28.5992	27.9969	24.2166	21.6807	17.7632	22.035	20.0306
chr15_45634457_45635801	-0.41572	5.16875	0.000428692	0.00458513	33.7191	28.219	30.1718	26.1814	31.7513	38.9178	45.0929	37.5814	43.888
chr12_52036633_52037891	0.580989	3.88027	0.000432553	0.00461558	20.098	15.0474	13.1943	19.9164	10.9234	12.3647	12.0918	11.356	10.4342
chrX_81201631_81203206	-0.51483	4.37524	0.000435634	0.00464483	14.6538	18.7798	18.7257	12.6699	21.4008	19.4641	25.7612	23.072	25.9222
chr8_80029519_80030689	0.406018	5.66897	0.000436101	0.00464619	69.9967	61.4643	47.2785	54.1776	48.377	42.2133	37.2255	42.5727	50.9999
chr17_7445014_7446459	-0.57017	3.85222	0.00043694	0.00464905	7.46562	10.8164	14.7711	9.83099	15.9376	15.2744	15.5781	17.0621	16.783
chr9_17134597_17135892	-0.367498	5.10243	0.000438426	0.00466006	30.8191	29.4239	24.7983	30.7319	38.3899	32.3932	40.3176	35.8188	40.7115
chr20_63829264_63832612	-0.324186	5.94553	0.000439347	0.00466622	48.2545	52.6947	49.6331	62.7274	78.2035	67.6285	63.9349	66.7363	60.574
chr1_120414689_120415798	-0.406309	4.75401	0.000444644	0.00471516	17.4684	22.992	26.7276	21.3699	30.4521	27.1892	30.2688	30.5525	29.6033
chr14_22918106_22919866	0.328641	5.35935	0.000450496	0.00476613	39.6533	44.374	51.2949	45.4686	35.3841	35.2474	37.2934	38.3878	34.8454
chr3_139539300_139540397	-0.69115	3.35581	0.000453998	0.00479204	7.88938	6.48419	5.8646	7.95302	12.3068	11.3105	10.8043	10.6288	12.7641
chr3_186107564_186109543	0.347288	5.7932	0.000459995	0.00484412	53.944	55.8418	72.6613	63.6653	42.717	51.0499	53.9947	51.896	42.9667
chr6_28446967_28447471	-0.819854	3.06568	0.000461016	0.00485114	5.36962	6.25954	6.70108	3.18384	7.30512	10.3658	10.7856	8.85869	9.60008
chr1_144418489_144419458	-0.513562	4.1992	0.000461992	0.00485766	13.5932	15.5413	12.749	15.2051	22.7379	21.3586	22.0004	19.5035	16.5146
chr16_50245540_50246896	-0.542851	3.94685	0.000466783	0.00489299	9.63246	12.645	14.3401	10.129	18.8957	17.3238	14.1523	17.4005	18.7547
chr17_76556942_76559674	0.324071	6.37401	0.000466629	0.00489299	110.168	94.1147	87.9313	76.7569	65.8066	85.4226	73.4058	72.3826	72.8446
chr7_141550665_141552062	-0.396201	4.84204	0.000468825	0.00490687	24.3542	22.7553	24.202	23.3705	29.385	28.8468	31.9243	30.5102	36.2609
chr2_86807218_86808534	-0.56238	4.2246	0.000476682	0.00497766	11.0474	13.398	14.112	17.9969	23.7713	15.0307	21.9101	21.3063	23.9164
chr9_128203130_128204478	-0.382119	4.9281	0.000478594	0.00499382	27.2384	27.6879	24.4039	22.5883	34.8351	32.952	31.0258	31.9204	36.3153
chr10_60298304_60300878	-0.477302	4.41988	0.000479545	0.00499612	15.0045	20.1677	17.9687	15.0542	25.2036	23.9889	25.0405	23.4232	20.8848
chr4_153758904_153760608	-0.709657	3.73373	0.000482374	0.00501412	10.7656	8.0452	8.74467	9.22106	11.5896	11.4669	19.2534	13.8102	19.473
chr9_89496523_89498267	-0.478179	4.39758	0.000488585	0.00507097	16.1004	18.4255	18.6766	13.6813	22.3581	25.0613	23.8123	22.7052	22.4303
chr19_44071686_44072825	-0.407084	4.96728	0.000490546	0.00508746	27.231	26.8869	28.4528	20.8335	31.7836	33.5929	31.8209	33.3465	41.7867
chr3_127597827_127599271	-0.417719	4.88234	0.000491997	0.00508937	25.0744	24.9632	23.4824	23.3454	30.9787	26.3481	35.2847	31.2115	38.6232
chr6_39048183_39049789	-0.769863	4.01892	0.000492591	0.00508937	11.1012	14.6575	10.9904	7.39939	16.4958	20.3709	26.7206	17.3519	13.3657
chr20_43666752_43667846	-0.878099	2.9118	0.0005057	0.00520905	7.20601	3.59553	3.68877	3.91308	7.14102	11.1253	6.74939	7.06428	10.7344
chr22_38842736_38844482	0.476282	4.67815	0.000511471	0.00526057	26.8093	28.1948	37.011	25.1523	18.7183	25.5306	19.3196	22.3921	19.6493
chrX_36957436_36958405	-0.656784	4.06353	0.000512691	0.00526915	10.3539	16.9396	11.2296	10.4561	23.4118	13.3739	21.5447	18.4423	19.9799
chr5_64505751_64507636	-0.387373	4.96974	0.000517965	0.00531283	27.5905	25.631	23.6663	27.4115	36.4165	30.1022	31.8373	32.9861	41.3949
chr13_32315071_32316355	-0.428339	4.58585	0.000521865	0.00534335	20.0572	22.64	18.4325	17.3483	30.3127	25.6016	23.38	25.1776	28.7345
chr1_180229347_180232011	-0.497752	4.25859	0.000524212	0.00535935	15.0371	16.4909	13.3687	15.1637	23.3523	21.666	21.8791	20.2113	19.2606
chr17_43024297_43025758	-0.41325	4.84268	0.000527479	0.00538068	22.1738	26.596	21.4948	24.4223	35.9019	31.9892	33.1814	30.8699	26.1545
chr1_205227494_205229412	-0.386918	4.86909	0.000529807	0.0054004	23.9812	26.2616	25.5173	21.6052	33.2019	33.3709	29.2986	31.2243	33.1685
chr15_74842464_74843570	0.377713	5.37397	0.000532994	0.00542791	40.7242	39.3114	53.5647	51.2958	32.0562	33.5137	37.0171	38.3949	38.337
chr17_489880_491483	-0.847487	2.91875	0.000534987	0.00544102	3.92434	4.46918	5.38769	4.95212	7.13966	8.30995	11.592	8.51805	6.46304
chr4_76585193_76587282	0.49276	4.83648	0.00054345	0.0055125	26.7535	29.0668	43.511	31.8939	19.1311	23.2929	26.3405	25.6064	22.438
chr16_77788090_77789983	0.51492	4.29928	0.000544413	0.00551383	23.2792	17.8734	27.3638	21.3415	11.7001	16.6865	16.5653	16.3387	17.5545
chr6_30682152_30684165	0.637757	3.53187	0.000544566	0.00551383	11.4222	13.3068	16.9143	12.115	6.69587	6.90051	11.2413	9.24195	8.79985
chr1_98053458_98054390	-0.689104	3.43791	0.000548432	0.00554476	7.15326	6.97066	8.899	6.88185	9.18093	10.2213	15.2123	11.7021	13.9497
chr8_11347027_11349009	-0.34383	5.13567	0.000552841	0.00558108	26.4387	28.2498	34.9205	29.2896	37.5795	40.4032	34.8089	38.7081	39.5643
chr7_191566_194177	-0.329309	6.46842	0.000554853	0.00559726	63.1814	76.2364	92.4646	73.6596	91.3082	105.603	103.577	99.4527	82.3611
chr11_20668784_20670257	-0.759918	3.09418	0.000557047	0.00561525	4.63725	6.29636	5.64778	5.94526	11.9321	8.25509	8.83919	9.5838	9.99074
chr19_50311683_50312844	-0.919284	2.6573	0.000557662	0.0056173	2.84921	2.17998	5.1397	4.31335	4.52669	7.6878	7.93173	7.09897	7.58752
chr20_31968332_31968838	0.867926	2.77375	0.000562478	0.00564917	10.4209	6.6172	6.79412	8.58673	4.53884	4.31862	3.18472	4.25368	6.34173
chr9_23850239_23851533	-0.519649	4.0735	0.000563045	0.0056507	15.0716	11.5191	12.1755	12.8402	18.725	20.7516	14.8955	17.3642	22.2931
chr3_129605607_129607792	-0.78693	3.04509	0.000565579	0.00565952	4.64165	5.83411	7.04507	3.8748	8.20448	7.57016	8.88323	9.22736	12.6945
chr12_84911248_84913214	-0.373957	4.99111	0.000569513	0.005689	29.0373	26.5596	24.98	25.9916	33.7015	33.5786	34.6479	33.3401	38.2998
chr9_137168222_137169844	-0.565996	3.96008	0.000573586	0.00571038	10.36	10.0693	15.0272	10.8241	13.3639	18.3629	19.8864	17.3943	16.8206
chr19_55674768_55676462	0.329587	5.61863	0.000577962	0.0057414	46.4238	57.1441	59.0318	55.0466	43.6747	43.9756	48.3825	45.8463	35.035
chr20_25407488_25408077	-0.700783	3.59633	0.000582521	0.00577829	5.68446	8.37251	11.9059	7.52726	12.7287	9.79562	14.9666	14.2099	17.0994
chr20_18496562_18497384	-0.396814	4.81492	0.000585085	0.00579531	20.7235	23.5594	24.5815	24.0906	30.2099	26.4296	35.2167	30.8873	30.804
chr21_26965731_26967871	-0.412743	4.97769	0.000587475	0.00581477	29.7775	28.1872	22.6618	23.5999	32.3069	31.129	40.4021	32.6133	36.3577
chr8_92093751_92096420	-0.362328	5.168	0.000592684	0.00585376	28.6129	31.325	27.7341	33.781	46.1149	41.049	36.8894	38.3211	34.9232
chr17_58323531_58325533	-0.376983	4.86225	0.000606565	0.00598206	18.8909	23.6825	28.591	25.4268	33.1594	30.2309	31.5617	33.0459	30.8292
chr15_28095850_28097172	-0.711162	3.59125	0.000622489	0.00610387	4.95964	8.78851	10.5385	8.92485	14.1149	9.44719	17.5568	14.5738	12.8305
chr9_136842345_136843736	0.407008	4.61886	0.000622201	0.00610387	29.0218	31.3965	25.9233	24.5548	21.9016	23.4415	20.3303	20.9467	17.6943
chr19_5790482_5791264	0.36979	4.90836	0.000623079	0.00610528	31.8373	36.0121	31.896	34.3054	28.3973	28.4277	25.989	26.64	20.5557
chr19_41431651_41432864	0.49425	4.24293	0.000641011	0.00625409	20.3856	22.4947	22.6765	21.0517	13.9613	10.065	17.9333	15.9873	19.0904
chr6_46734449_46735834	-0.526861	3.95689	0.000644223	0.00627647	10.3571	9.6585	13.2958	13.6003	15.2061	17.3209	17.6634	17.3992	17.9799
chr13_26050061_26052232	0.512632	4.04925	0.00064699	0.00629446	21.523	19.1466	16.7785	18.42	13.574	11.2145	12.1386	13.1296	17.0856
chr7_76317920_76319128	0.323236	5.29946	0.000649615	0.00631101	43.3176	45.4342	44.6629	40.3723	34.6603	33.5709	33.989	35.5154	36.7497
chr2_226030901_226031736	-0.700853	3.30962	0.00065255	0.00633502	8.25866	7.3057	4.86923	6.92259	12.6934	9.5767	11.5023	9.91074	12.365
chr14_25048725_25050425	-0.419474	4.7787	0.000655157	0.0063476	21.8277	23.4568	22.947	21.702	27.3023	28.908	36.5965	29.4485	27.2863
chr19_18007114_18008171	-0.886668	2.75667	0.00065524	0.0063476	3.93474	6.07913	3.39388	3.24804	9.26271	6.25619	8.49709	7.08647	7.21464
chr17_48541011_48544956	0.356934	5.85944	0.000666333	0.0064232	63.3401	53.5756	78.154	63.5012	42.1027	54.4444	48.0001	52.9389	56.2574
chr19_12806088_12807130	-0.664347	3.97877	0.000671768	0.00646193	7.09459	10.4555	17.818	9.45461	14.8898	17.9761	20.1063	19.1962	17.228
chr11_61293996_61295754	0.415173	4.971	0.000681774	0.00654436	39.4436	32.3828	28.3509	41.4901	27.612	24.5338	26.8421	26.6227	28.356
chr7_149284903_149286113	-0.414435	4.67535	0.000682868	0.00655026	21.1255	16.7955	23.0827	21.7882	23.1745	29.7217	27.6151	27.3191	31.5011
chr17_73164522_73166299	-0.724621	3.17322	0.000684712	0.00655415	4.99377	4.63497	6.97628	7.31482	8.81422	7.8794	10.3706	10.2988	13.108
chr3_23809999_23811447	-0.339743	5.63313	0.000687425	0.00657552	34.2436	42.3192	45.7441	47.6955	62.3202	55.6901	49.8173	55.4113	48.5523
chr18_57802282_57804310	-0.352861	5.17424	0.000691735	0.00660478	28.2451	31.7881	33.8322	28.5562	36.3728	36.498	43.8946	39.0457	39.5953
chr4_13832666_13834827	-0.702178	3.19891	0.000691934	0.00660478	7.17519	4.65631	5.93377	6.95458	8.8402	10.3249	10.0267	9.56811	12.3377
chr19_1274580_1276439	0.377066	4.91625	0.000703973	0.00669739	30.0155	35.6146	38.6774	30.4763	27.4914	27.3704	23.1042	27.3648	25.6172
chr19_18328278_18329285	0.897553	3.51745	0.000704086	0.00669739	22.3378	13.4108	7.34191	14.5033	7.47312	10.8172	8.46314	6.71804	5.2748
chr19_11504931_11506120	0.35388	5.30683	0.00070808	0.00672258	50.2172	40.3264	41.5569	43.8006	34.1581	40.2396	28.9348	34.4306	35.9664
chr4_127622933_127623622	-0.876765	2.72184	0.00070821	0.00672258	3.93629	5.22324	3.06186	3.94834	9.6711	5.5677	7.56178	6.72818	7.98454
chr3_53845645_53846820	-0.422073	4.70462	0.000717697	0.00679377	17.8457	21.5897	24.4158	21.0719	26.5674	27.9358	33.2914	29.1206	25.2993
chr9_111597966_111600291	-0.364116	5.0864	0.000722907	0.00682835	31.9155	29.8204	24.4805	28.6616	35.9763	35.9113	41.987	35.1034	35.2538
chr12_48998464_49000453	-0.648018	3.44366	0.000727159	0.00685013	5.69539	7.85112	9.56843	7.56759	11.5071	10.5749	13.9269	12.4309	12.0072
chr6_26311197_26313786	-0.424393	4.48079	0.000733917	0.00690903	15.7135	16.0306	19.5739	20.5557	24.8787	26.7562	23.332	24.4959	22.8501
chr1_226082717_226084155	-0.457165	5.4121	0.000734892	0.00691345	26.7301	42.1764	43.3637	27.3112	54.6461	47.9666	40.8426	49.0206	47.9961
chr10_44977189_44979317	0.498	4.72547	0.000740925	0.00695368	36.2498	33.9393	24.6635	28.5543	24.374	17.7869	18.9242	21.2887	27.8182
chr15_98852198_98853438	-0.468275	4.75381	0.000753383	0.00703698	16.0232	21.6344	29.8636	18.6228	29.139	30.3175	28.2905	31.6322	30.7819
chr15_84172352_84173539	-0.678763	3.62135	0.000758841	0.00707125	7.13407	9.68969	10.5039	7.51231	15.5242	10.4858	11.4155	13.8424	19.4288
chr12_48001116_48002835	-0.432822	4.50725	0.000759488	0.00707183	17.8917	19.5051	20.2318	16.0186	24.0453	23.2231	24.2169	24.4838	29.0806
chr19_53520304_53521789	-0.432794	4.69365	0.000761635	0.00708646	19.6684	20.6961	25.809	17.6155	23.7311	26.8923	30.422	28.3972	32.2926
chr1_20484986_20487078	0.775971	3.29098	0.000765756	0.00711565	14.3656	11.3615	8.54407	12.5642	4.97946	3.84696	11.5493	6.37539	7.19503
chr13_102772923_102774314	-0.325867	5.54419	0.000767357	0.00712085	42.6415	44.6003	34.4172	39.8456	52.863	44.6814	56.6227	48.2296	50.8005
chr1_85061931_85062958	0.66247	3.37776	0.000769955	0.00714011	11.8082	8.82081	12.5878	14.6313	6.51792	9.06225	7.19634	8.17582	7.21669
chr1_236394929_236395996	-0.525888	4.85575	0.000780486	0.00721818	26.9256	26.868	18.1968	18.5832	30.1251	28.0715	42.6066	29.7492	32.8085
chr3_126179465_126181188	-0.431387	4.61112	0.000785882	0.00725826	14.5967	20.9758	25.2334	18.3713	28.5644	25.2262	26.181	28.0726	26.806
chr14_24093746_24095017	-0.359394	5.01958	0.000789794	0.00728026	27.2058	27.0793	26.6197	28.3844	35.1998	37.4012	37.1216	34.4165	31.7041
chr19_35868390_35870084	0.54451	4.28456	0.000789863	0.00728026	17.0973	19.1762	27.0219	26.56	14.4522	13.1997	17.5877	17.0749	15.2142
chr19_12945615_12947339	0.321964	5.75044	0.000798784	0.00733775	62.3338	62.098	54.2327	60.3203	55.142	45.5119	39.5591	47.9278	53.8356
chr15_74955134_74957508	-0.510162	4.04818	0.00080913	0.0074079	11.0701	11.9269	15.6104	12.1548	16.8004	19.7187	17.5008	18.4634	18.7888
chr16_56657543_56658763	-0.945738	2.61106	0.000815769	0.00745371	5.4029	3.88864	2.08392	2.9302	6.37283	6.99667	7.31896	5.65038	7.96867
chr14_102316724_102318380	-0.642317	3.56219	0.000837006	0.00760202	8.5942	8.80065	8.816	7.52709	12.6347	17.5451	12.792	12.4046	10.4825
chr11_123405057_123408236	-0.446817	5.24578	0.000862074	0.00779345	40.9816	29.2275	22.9633	30.2805	38.793	40.5365	45.6747	37.8875	48.6267
chr7_35716456_35718828	0.644831	3.40574	0.000863788	0.00780378	16.1765	10.1461	11.889	10.7894	5.6141	9.04963	7.80664	7.80666	8.77572
chr6_160347345_160349299	-0.941725	2.94196	0.000866774	0.00782559	6.47795	5.72294	2.68174	3.5708	7.67138	7.23933	13.4897	7.41923	8.02927
chr15_48962925_48964196	-0.356404	5.01784	0.000881519	0.0079472	23.2055	28.7988	29.6834	27.6894	36.1169	33.5536	38.4111	35.5075	32.0915
chr19_58538278_58539037	-0.892899	2.8483	0.000881989	0.0079472	5.02277	6.95958	3.71112	2.19872	7.54021	7.27691	10.6755	7.07281	8.00831
chr5_43514368_43515912	-0.487809	4.68034	0.000885229	0.00797114	14.59	22.7464	25.1906	18.6939	28.8966	23.7383	33.6108	29.847	26.8561
chrX_53088573_53089236	-0.898059	2.76445	0.000891831	0.00802002	5.02776	3.95963	3.73442	3.59534	5.57695	6.25274	10.1102	6.72148	9.15653
chr12_120316937_120317768	0.503518	3.9493	0.000898064	0.00806546	16.0859	15.9647	19.9639	17.8007	10.6287	13.7182	13.8815	13.1513	10.0714
chr20_6122201_6123606	-0.516277	4.32315	0.000899077	0.00806926	18.3052	17.4168	14.0034	12.7025	19.3869	23.0083	27.1784	20.5482	20.4589
chr6_152165936_152168542	0.455489	4.92917	0.000905688	0.00812326	39.8185	41.7667	26.0382	33.1895	30.6263	24.9396	25.3995	24.8315	23.2717
chr16_72664225_72665413	-0.364204	4.97111	0.00090879	0.00814574	28.3138	28.2443	27.0423	22.1905	33.1325	35.0085	32.1797	32.9901	37.506
chr9_69035375_69036970	0.347216	5.66057	0.000915374	0.00818328	49.3026	64.2831	55.8355	56.682	48.0642	44.6195	50.458	46.1841	33.5017
chr15_30195680_30196556	-0.582344	3.76473	0.000943379	0.00840068	11.4797	10.7231	9.35613	8.82783	13.9083	13.9226	17.0104	14.1768	16.3663
chr17_60421354_60422039	-1.03863	2.4925	0.000942877	0.00840068	2.8594	5.08939	1.7816	2.9552	10.7938	5.26966	5.46535	5.66213	5.62482
chr10_91887209_91887855	-0.726693	3.27235	0.00094752	0.00841294	6.44196	4.68777	6.59287	7.98608	8.01233	11.6948	14.1302	10.2796	9.25103
chr17_78172035_78173371	-0.671078	3.18054	0.00095546	0.00845319	4.6273	7.2326	6.9593	6.25709	12.9283	8.93287	8.77491	10.3004	10.0038
chr7_39413977_39414812	-0.728704	3.00939	0.00095697	0.00846108	4.27792	4.97864	6.70124	5.26403	9.52229	10.0466	7.01629	9.23627	9.19481
chr4_64401706_64403664	-0.827132	3.11409	0.00098333	0.00865495	5.36655	5.85814	7.02749	3.86552	9.23935	15.282	7.20335	9.21331	8.44505
chr20_46363648_46364741	0.323478	5.25737	0.000993274	0.00872562	39.3383	42.6878	44.4287	41.8243	35.8689	36.0744	30.6282	35.1757	32.0549
chr2_218781750_218782698	-0.858404	2.75718	0.00103352	0.00902498	3.20565	3.97112	4.40967	4.98459	11.0536	6.96043	4.3551	7.45162	9.15234
chr15_68431405_68432632	-0.833282	2.95831	0.00103694	0.00903952	3.55786	7.46136	4.68686	4.24552	12.667	6.89627	8.96004	8.51243	7.63676
chr9_132769201_132770461	-0.855658	2.87259	0.00104631	0.00910953	2.47396	6.14523	7.1273	2.53411	9.39385	9.38046	7.75112	8.52504	6.45538
chr20_51800208_51802703	-0.538337	3.88861	0.00107609	0.00933906	11.0952	10.4451	8.58	14.6866	19.2098	13.5083	17.1395	15.6007	17.18
chr20_46709556_46710185	-0.778791	3.1066	0.00108611	0.00940216	6.45774	4.14719	5.64794	5.94536	6.39144	8.59843	11.7228	8.85352	12.3213
chr6_131061532_131063814	-0.354741	5.35935	0.00110327	0.00951457	28.1801	30.5804	35.8499	43.9605	48.0741	44.2671	44.7144	45.8198	41.2996
chr1_16216344_16217821	-0.813229	2.96558	0.00111334	0.00959238	3.5565	5.35977	4.33843	6.6829	11.7666	5.15276	8.95997	8.51242	10.354
chr12_116818865_116819691	0.513254	4.00885	0.00111931	0.00959238	17.8917	19.0763	22.9696	13.5941	10.2492	13.3383	13.8018	13.5024	13.1956
chr14_76375932_76377246	-0.692486	3.65281	0.00111663	0.00959238	11.1383	6.6923	5.05529	12.0421	13.7615	11.8632	18.1103	12.3792	15.1778
chr17_47830782_47831927	0.361707	5.34505	0.00111403	0.00959238	50.9244	40.0348	49.2566	40.2752	26.3102	36.6843	40.2764	35.4988	36.7702
chr19_50024627_50026450	0.325881	6.05062	0.00111885	0.00959238	92.2891	71.9642	65.0233	65.1794	52.4424	60.3277	59.2637	57.1132	65.8222
chr19_20237520_20238621	-0.459737	4.40793	0.00112063	0.00959768	13.5503	15.8864	22.4217	15.4024	20.5049	21.9022	24.7645	24.1571	25.1521
chr11_447941_448853	0.353969	4.90332	0.00112872	0.00964879	35.8438	29.5042	32.5997	33.9746	22.367	24.5685	27.5825	26.2753	28.7245
chr3_159732347_159733069	-0.681725	3.26167	0.00113778	0.00971183	6.80449	7.70694	7.2686	4.84799	10.7749	11.3546	9.3202	10.2845	11.9637
chr14_96797255_96798371	-0.477942	4.44618	0.0011909	0.0100795	14.9991	15.0678	22.7305	15.7303	21.5704	29.2321	20.8228	24.5029	24.3967
chr3_125990004_125991229	0.420309	4.37851	0.00118944	0.0100795	26.5457	26.5611	21.1769	19.5764	16.6538	18.3583	19.2286	17.0289	15.6566
chr20_38673807_38675260	-0.788426	2.85614	0.00119259	0.0100876	3.9258	4.0278	5.73958	4.60884	7.04952	7.63528	8.42869	8.16675	8.78023
chr4_113978420_113980906	-0.393808	5.34342	0.00119854	0.0101316	32.9242	36.0459	35.2713	30.8222	38.7372	41.8137	57.4716	43.6387	40.135
chr17_17722476_17725129	-0.542112	3.77402	0.00121018	0.0102237	7.10911	9.90118	12.7528	11.2493	18.0381	14.2759	12.2079	15.9958	15.9766
chr18_46104149_46105176	-0.362925	4.91458	0.00121381	0.0102481	24.6914	24.6793	26.1068	25.7138	29.6222	29.8283	37.8112	32.2949	33.1918
chr1_173637535_173641780	0.3846	4.77547	0.00122835	0.010358	33.3394	33.4967	32.4758	23.3667	20.0602	23.9976	25.7075	23.427	23.6022
chr7_73154282_73157140	-0.401872	5.32918	0.00123416	0.0103942	43.1227	34.7019	27.5056	28.4197	39.6184	46.3769	48.8859	40.3815	45.9642
chr1_248862918_248863742	-0.744015	3.31466	0.00124222	0.0104556	4.98384	5.5771	11.0476	4.84357	9.01975	14.1374	9.55658	11.3613	11.9813
chr12_948577_950198	0.325485	6.15188	0.0012518	0.0105168	97.29	73.8844	66.6612	78.033	60.7107	74.0929	59.3434	61.011	61.6534
chr7_72953808_72955242	0.585074	3.51748	0.001258	0.0105381	13.9756	13.6894	13.5237	11.4397	8.57412	10.0552	7.99637	8.87621	8.41386
chr3_13451567_13452159	0.843796	2.53263	0.00126108	0.0105558	7.89583	7.29367	4.8764	6.92782	3.93989	4.00781	4.25663	3.54422	2.82855
chr14_104977143_104979473	-0.752502	3.48575	0.00127883	0.0106587	3.51933	6.55086	13.3727	6.52959	12.0914	10.8911	13.5011	14.5975	12.8032
chr3_136818442_136820298	-0.480731	4.31523	0.00128003	0.0106623	14.2973	18.7191	14.6686	15.4709	23.964	17.4249	26.2637	21.2826	21.227
chr11_59142258_59143382	-0.542732	4.3392	0.00128662	0.0107106	13.2089	20.3928	14.6836	14.4376	26.8609	16.3429	25.8255	22.3551	23.1914
chr19_47019704_47021332	0.808199	2.56228	0.00128806	0.0107123	7.52984	7.3056	6.56868	5.87886	3.03884	3.99966	5.2091	3.90436	2.83245
chr19_4402159_4403719	-0.500713	4.76351	0.0013003	0.0107824	15.6627	19.8894	30.2252	19.3264	27.3563	35.5531	30.7757	31.9842	25.7374
chr4_55948018_55950082	-0.348661	5.14927	0.00130144	0.0107824	31.1622	30.4418	28.088	31.0099	44.1391	37.5843	31.2788	37.2475	44.6272
chr5_7849758_7851264	-0.35895	4.87189	0.0013092	0.0108392	24.3394	22.8657	23.7859	27.1457	30.3811	27.7805	34.7529	31.2284	34.3292
chr2_241217411_241219146	-0.470016	4.23138	0.00134479	0.0110557	11.0377	16.4781	18.1582	13.778	24.16	18.8916	18.122	21.3149	21.9648
chr15_90716707_90718638	-0.395467	5.54296	0.00138067	0.0112868	45.9405	42.2675	33.8516	33.6844	48.3691	61.4065	56.4686	47.4808	43.0366
chr2_185424833_185426441	0.406445	4.46826	0.00139314	0.0113485	25.4294	25.461	26.1604	21.9285	18.2735	21.0996	17.1171	19.1799	18.0245
chr2_75646523_75647619	0.337249	5.4157	0.00139674	0.0113711	46.5293	50.6586	52.4908	39.8342	33.7538	30.9878	40.2886	38.7189	44.2141
chr1_241847505_241849415	-0.38431	5.49334	0.00139768	0.011372	41.5874	40.872	40.0222	29.5767	50.3394	56.6172	38.7177	47.1644	56.6062
chr7_137342918_137343810	-0.647554	3.42794	0.00139972	0.0113818	8.60835	9.96479	7.17995	5.14318	11.4803	11.6343	13.6266	10.9803	12.0029
chr4_54232784_54234358	0.465985	4.85961	0.00141149	0.0114503	41.6653	28.2231	34.2839	28.4177	17.3453	23.6086	24.9565	23.7732	30.6114
chr5_60842691_60844795	-0.32861	5.24004	0.00141121	0.0114503	26.4007	29.4164	39.1337	33.6678	38.0588	41.3129	42.7039	42.2768	39.2504
chr6_43246540_43247749	-0.402517	4.65052	0.00141832	0.0114926	19.3103	21.9384	23.1051	18.3275	25.4168	27.2988	29.6219	27.3328	26.8216
chr6_170295243_170297252	-0.569456	3.76879	0.00142168	0.0115056	9.29338	12.0129	12.0831	7.43612	13.4421	15.3258	17.334	14.9038	14.0358
chr1_156689248_156691247	-0.547576	3.89604	0.00145263	0.0117006	15.8323	10.4454	8.24128	10.501	15.0889	17.7078	17.1193	14.5078	17.9604
chr12_86255341_86257242	-0.984465	2.50195	0.00145722	0.0117169	2.49413	4.68355	2.44992	3.29843	8.10302	4.57071	8.70229	6.02574	4.45701
chr7_4882165_4883941	-0.324449	5.35225	0.00146537	0.0117686	37.9944	29.7339	34.8149	36.9927	37.2071	48.1428	47.6537	42.565	43.6213
chr13_32030890_32031801	-0.494691	3.92732	0.00146678	0.011773	10.3585	10.0804	12.6197	13.6056	17.8924	19.8084	13.5773	16.6841	16.0233
chr2_113541285_113542548	-0.734798	3.92322	0.00147936	0.0118601	5.65466	12.9118	12.7353	10.8899	20.8229	10.6607	22.7611	18.4793	15.6609
chrX_23332869_23335423	-0.595662	3.53205	0.00148685	0.0118922	8.95845	5.77842	6.43288	12.0656	12.0913	11.9421	13.8236	12.0515	13.9677
chr3_160225287_160226671	-0.440221	4.51879	0.00148853	0.0118986	16.435	19.088	20.9076	17.4026	22.2253	21.4611	30.6022	25.2044	25.5931
chr3_48897892_48899196	0.352652	5.39054	0.00150826	0.0120164	54.9041	39.7528	46.7715	44.36	27.9409	36.6198	40.4116	36.1964	41.0814
chr6_73262779_73264015	-0.378461	5.29257	0.00150817	0.0120164	30.0293	35.0713	35.6888	30.5228	38.4347	39.8055	53.8973	42.59	38.53
chrX_101097702_101098522	-0.716369	3.02421	0.00151776	0.0120758	5.36806	6.69629	5.32209	4.56335	10.9058	8.63664	7.96363	8.50718	9.58511
chr11_3511580_3513706	-0.515212	4.32451	0.00153556	0.0122032	18.3051	19.9696	12.3054	12.3555	23.573	19.154	25.2393	20.1844	23.9573
chr17_16380591_16382339	0.365836	4.66863	0.00153653	0.0122039	28.2843	25.8828	32.3421	25.564	17.9049	21.6282	23.6998	22.3748	23.1673
chr11_65487649_65489944	0.462997	4.0965	0.00154205	0.0122365	20.4247	16.1714	20.4946	19.444	10.908	12.228	15.2448	14.203	17.1084
chr9_99906231_99907518	-0.322113	5.2519	0.00154243	0.0122365	32.2115	30.7598	34.6694	32.9525	35.7511	42.0001	47.14	40.4558	38.4786
chr3_45224957_45226612	0.421672	4.53592	0.00160781	0.0126889	22.4977	29.4936	28.7697	23.9379	22.571	21.757	16.683	20.6144	16.8806
chr9_120579491_120580352	-0.432315	4.36972	0.00164684	0.0129446	16.8283	18.4259	14.9258	16.8068	23.6129	21.5933	25.5286	21.6323	20.4656
chr13_23159387_23160548	-0.727975	3.03021	0.00164977	0.0129527	6.09658	4.55923	5.32228	5.60723	7.22947	10.3908	10.5318	8.50567	8.03348
chr18_23689062_23690230	-0.551444	3.87627	0.00166031	0.0130051	13.6481	12.5613	10.6338	7.73614	13.6485	15.9647	17.7971	14.8762	18.7297
chr19_36127493_36128796	0.415064	4.73724	0.00166428	0.0130051	33.7119	23.0612	29.7966	32.4073	17.0804	24.3963	25.8431	22.3578	22.0223
chr1_98661268_98662913	-0.346244	6.06755	0.00168399	0.0131384	43.4754	66.1744	63.857	57.6529	86.8431	69.4205	74.148	75.6633	63.071
chr7_65980912_65982704	-0.348678	4.90215	0.00168731	0.0131493	23.2378	26.3883	26.7954	24.6761	32.8157	29.4984	33.0651	32.3041	34.3466
chr13_25046831_25047432	-0.927491	2.53259	0.00172328	0.0133762	3.94744	3.43806	4.14238	1.9019	4.89384	8.07795	4.50033	5.66052	9.11636
chr11_36376515_36377775	-0.808263	3.01739	0.00172657	0.0133941	3.18929	5.39546	4.99675	7.36602	14.5239	5.83478	7.63231	9.23248	9.58751
chr1_32701560_32703488	0.42825	4.65641	0.00173111	0.0134067	27.9161	25.9158	27.5506	31.8022	17.3308	18.5076	28.9646	21.6623	18.4854
chr15_101745369_101746929	-0.51183	4.01922	0.00174204	0.0134759	13.6224	13.1793	13.2381	10.0857	14.3936	18.3351	21.4214	17.0188	17.2237
chr11_77993981_77995456	0.353848	4.75864	0.00174975	0.0135202	31.8944	30.8387	28.1095	28.9409	23.3132	24.7023	24.1111	23.4284	21.6567
chr9_93133101_93135272	0.323822	5.34316	0.00175898	0.0135609	47.2961	46.0338	38.4623	47.5797	41.8024	35.266	31.3	35.8539	37.1689
chr11_17734166_17735827	0.533567	3.76893	0.00177244	0.0136435	19.0339	16.99	12.645	13.7432	8.94179	9.94311	14.7936	10.2814	9.24904
chr18_35949788_35950601	0.794596	2.88764	0.00177269	0.0136435	8.22561	7.97779	11.879	6.4721	2.75002	2.89158	7.95198	4.96687	5.97339
chr19_50817992_50818750	0.790549	2.66713	0.00178927	0.0137227	9.70693	6.518	7.54556	5.50321	2.62407	3.62887	4.49918	4.25909	5.9474
chr3_65548396_65549764	-0.60113	3.50671	0.00179001	0.0137227	7.14133	8.77672	10.8909	6.14905	11.1221	15.1172	12.2477	12.4203	11.6313
chr2_169823679_169825193	0.326853	5.40367	0.00181779	0.0139045	40.7223	44.5433	55.5945	45.3948	33.7151	32.3944	40.0016	39.8138	40.7108
chr11_10929717_10932108	-0.322069	5.49962	0.00181921	0.0139076	39.0234	41.8697	32.4802	43.0336	53.9699	44.4079	54.9384	47.176	44.9172
chr2_26692665_26694242	0.448007	4.74816	0.00182751	0.0139554	36.251	23.9948	33.1535	27.8644	15.1614	24.4003	24.8887	22.3596	24.3512
chrX_104566167_104567375	-0.71636	3.02365	0.00186086	0.0141705	5.00404	6.27187	6.3491	4.21646	8.61471	8.63692	9.24961	8.87087	9.58495
chr1_7783241_7784834	0.352993	5.17777	0.00189091	0.0143673	40.0941	35.5404	46.6251	37.7614	27.0803	29.5353	29.9786	32.6845	38.5967
chr17_63445671_63446667	-0.462028	4.27032	0.00192005	0.0145322	12.4846	16.9653	15.0406	16.8846	23.3507	17.4643	25.099	21.3015	18.8714
chr22_36238587_36239690	0.579276	3.96463	0.00192333	0.0145344	21.536	15.6095	21.9594	13.2577	8.23131	13.0271	11.3392	12.0655	15.8878
chr12_2051606_2057358	0.486459	4.81703	0.00193249	0.014586	22.7639	28.5903	41.1517	37.1248	23.7248	19.8128	22.5505	25.9799	24.3695
chr10_50417776_50418754	-0.73741	3.0371	0.00194939	0.0146892	5.73227	4.99011	6.00636	4.91092	6.77013	9.68318	12.1451	8.504	7.64657
chr1_212413722_212415112	-0.370378	5.00342	0.00196128	0.0147493	29.7605	29.6011	24.6171	24.2413	37.0021	31.4674	31.7469	32.9712	42.9678
chr19_51394044_51394995	-1.0176	2.73097	0.00196272	0.0147493	3.21283	7.6927	3.08406	1.54211	10.6342	9.41435	6.87483	6.7213	5.27117
chr7_128360813_128362319	-0.469329	4.58071	0.00196128	0.0147493	13.5178	17.0139	26.6766	18.4114	23.8603	27.6958	28.1489	28.0804	24.0747
chr8_65786691_65789302	0.519682	4.54646	0.00196866	0.0147693	35.2192	19.681	26.2969	26.3112	13.1548	22.4905	18.3569	18.4463	21.5276
chr11_124739577_124740581	-0.65242	3.66727	0.00200659	0.0149798	4.9494	11.4383	11.8432	8.18737	16.5217	10.4652	16.813	15.2867	12.8472
chr18_32769752_32772419	-0.533953	4.40379	0.00201043	0.0149875	19.748	17.524	14.6158	13.7	21.9741	18.3871	24.0662	21.6051	33.3093
chr19_39823591_39824942	-0.345708	4.92425	0.0020109	0.0149875	26.5048	24.7241	25.3954	26.0413	29.6348	31.2237	37.4793	31.9301	32.805
chr12_51863980_51865153	-0.732606	2.89656	0.0020349	0.0151251	4.28519	4.92085	4.68705	5.63933	10.2891	6.92613	7.44058	8.16303	8.78484
chr17_17300794_17301862	-0.757971	2.91156	0.0020349	0.0151251	6.47103	5.77311	4.346	3.20607	7.10135	8.32173	10.0011	7.43269	8.40088
chr11_65637821_65638834	-0.680201	3.2052	0.00204077	0.0151522	7.90247	5.96344	5.58508	5.90386	8.83966	13.8463	10.0271	9.20479	8.84402
chr19_11345244_11347114	0.354618	5.24231	0.00204487	0.0151744	49.1611	44.3956	41.3861	33.526	26.8819	31.2027	39.3426	32.2837	34.7606
chr22_29204877_29206631	-0.633817	3.2855	0.00205006	0.0151882	6.07192	7.31742	8.27213	5.874	10.7882	13.1102	9.62995	10.6464	9.63614
chr3_75784705_75785751	0.449304	4.01603	0.00205382	0.0152078	18.9882	18.1842	20.2563	14.9927	10.7821	14.7238	14.3906	13.4935	12.4293
chr16_85687741_85689151	-0.54933	3.54781	0.00208658	0.0154254	6.77048	8.83577	10.504	8.55557	14.3941	13.6969	10.9334	13.142	12.415
chr4_15469593_15470456	-0.812182	2.59171	0.00213276	0.0156735	3.57684	3.05369	4.79528	3.26777	5.38912	6.31013	5.75426	6.384	9.12123
chr7_90118276_90120536	-0.380466	5.32012	0.00215681	0.0158417	41.3003	34.7131	26.1477	31.8801	40.9389	45.7039	51.1989	40.0302	40.501
chr8_100212717_100214034	0.340385	4.76991	0.00216543	0.015888	30.8009	34.7125	28.7797	26.5077	24.7559	25.3882	24.0676	23.7848	20.8868
chr14_61812284_61813393	0.640883	3.35539	0.00217028	0.015915	11.0848	10.5229	16.0406	9.42591	6.037	6.957	6.88604	8.17761	9.92912
chr1_143804053_143805237	-0.751264	2.78175	0.00218486	0.0160047	4.29273	3.13913	4.04423	6.0173	6.95683	7.31189	7.86241	7.08826	8.37675
chr10_15088344_15089061	-0.50139	3.98382	0.00225933	0.0164708	16.1781	12.7168	8.83961	11.4888	17.5674	19.0645	17.6299	15.5771	17.2096
chr21_34885921_34890219	0.341709	4.91776	0.00228588	0.0166466	34.3854	31.2573	36.6656	30.4957	24.7739	28.0526	22.7366	26.9928	29.901
chr15_40928408_40930753	-0.603272	3.58221	0.00233305	0.016936	8.2255	11.3876	10.1605	5.43486	13.1112	16.131	12.7808	12.7663	11.6519
chr9_121267625_121269466	0.330621	5.32726	0.00235288	0.0170347	54.5803	44.2518	36.8077	42.0566	34.3086	39.1417	35.1742	34.0483	34.4344
chr7_4641479_4642472	0.388027	4.5112	0.00236787	0.017107	23.9641	23.3842	30.544	22.9367	15.5981	19.3052	21.1817	20.2533	19.9877
chr5_150624785_150626099	0.380128	4.82823	0.00238174	0.017189	30.7738	32.7842	37.4885	25.7301	23.4881	28.8636	20.7818	25.2226	24.0166
chr5_77629645_77631029	-0.443224	4.14809	0.00239859	0.0172742	15.7793	15.1023	12.7565	13.1223	21.1527	20.7153	17.0326	18.0755	20.3726
chr5_55226565_55227898	-0.590686	3.47037	0.00242589	0.0174248	8.23627	7.89798	7.48224	8.59195	11.9832	13.0271	13.2692	11.702	10.8435
chr12_12891144_12891782	-0.994439	2.47122	0.0024272	0.0174251	3.22351	5.0894	1.44678	2.95519	9.42223	3.88031	7.4235	5.30232	5.62057
chr1_100176348_100178917	0.342909	5.02689	0.00244338	0.0175005	39.799	41.491	30.0015	33.8222	32.109	28.6416	28.4965	28.0331	26.0749
chrX_18674453_18675817	-0.692828	3.00894	0.00247545	0.0176786	6.09657	4.55926	4.30084	6.65455	8.58724	9.34758	9.91867	8.14735	8.02735
chr19_1214851_1215532	0.794728	2.75675	0.00248286	0.0177134	11.1554	7.01611	5.79852	7.55724	5.01112	5.36993	2.85855	4.25191	5.56989
chr21_44485368_44486563	0.557911	3.42231	0.00252434	0.0179525	12.5362	11.8476	13.9553	10.1049	7.08871	9.38062	8.07296	8.52511	8.01051
chr15_43776553_43777784	-0.496285	4.09718	0.00253502	0.0179913	17.6161	11.5634	10.7858	13.1677	16.9056	18.9846	17.7354	16.9962	23.8506
chr22_21657013_21658496	-0.615669	3.91876	0.00261674	0.0184467	5.64616	9.57113	15.08	13.6441	18.4191	15.9259	18.9732	18.8575	12.9202
chr22_31122638_31123712	0.418326	4.82501	0.00266795	0.0187619	29.3138	30.239	41.8996	26.0593	20.1494	27.4796	23.067	25.2319	23.617
chr12_124938641_124941043	-0.492616	4.39139	0.00267684	0.0188122	19.0178	18.3901	17.6752	10.9274	18.1494	24.006	27.0186	21.6143	24.7632
chr2_156399574_156401162	0.355595	5.65333	0.00268413	0.018844	71.4848	62.5211	45.7343	45.9823	41.96	45.6795	46.9794	42.1964	44.7958
chr10_99329155_99330254	-0.534405	3.62106	0.0026962	0.0189094	7.85281	10.1884	9.42704	9.56926	15.8937	11.557	12.7578	13.4896	14.3758
chr1_163321015_163322748	-0.334366	4.99097	0.0026976	0.0189095	29.3935	29.6241	26.3008	23.5388	33.1669	36.7503	35.3409	32.9857	32.846
chr6_7725862_7728678	-0.380647	4.64493	0.00271264	0.0189566	25.1334	22.3799	17.3103	18.669	28.1574	26.2614	25.8195	25.1596	31.0876
chr2_241609848_241610796	-0.474133	3.94596	0.00271907	0.0189747	9.26327	12.6923	14.6492	11.4993	16.9963	16.9896	17.7182	17.408	14.8607
chr8_141420275_141421640	-0.78605	2.74788	0.00273274	0.0190387	1.75301	4.8369	6.11944	4.28122	9.67105	6.61782	6.91813	8.18308	6.04227
chr5_24643983_24645197	0.691564	3.12704	0.00277937	0.0192751	7.47517	9.87813	15.179	7.78271	4.86813	6.67779	6.76443	7.11909	5.62252
chr12_108802167_108803782	0.700331	2.93492	0.00278356	0.0192943	9.31636	7.12594	8.10196	10.2938	5.63834	6.02362	4.32453	5.68529	5.59698
chr17_67995542_67996579	-0.756001	2.73085	0.00284501	0.0196903	3.56785	5.26141	4.05975	4.28115	10.5411	7.32755	5.6594	7.09517	6.42713
chr17_42049980_42051066	-0.650522	3.37846	0.00284647	0.0196905	4.61103	8.23005	8.57279	7.93694	13.2363	6.76393	12.7248	12.0814	13.542
chr12_6778362_6779390	-0.501756	3.75209	0.00288251	0.0198794	10.0183	9.90155	9.67391	11.5979	16.1358	15.7003	14.179	14.1869	13.6351
chr4_110614319_110616356	0.457868	4.65862	0.00294273	0.0202235	27.1801	26.4119	35.6852	25.8687	20.9964	22.3823	14.2789	22.0348	26.242
chr10_42552148_42553606	-0.416328	4.60525	0.00295189	0.0202761	17.1409	21.8326	22.4944	18.0237	24.3512	23.1368	32.9537	26.6236	25.2454
chr5_34243558_34245969	0.323538	5.54893	0.00295405	0.0202807	59.552	48.5799	46.3908	51.7269	37.2511	50.7332	44.1898	40.4442	33.8171
chr19_41993124_41994557	0.416008	5.28691	0.00296006	0.0203117	33.1259	40.8261	58.1654	45.1577	34.824	34.0057	27.5423	36.6444	33.9817
chr19_58058969_58059689	0.803998	2.60181	0.00300609	0.0205966	8.61981	9.02925	3.84457	6.91206	4.90904	4.69521	4.85856	3.53724	2.05534
chr2_38075890_38077510	-0.349058	4.66729	0.00302534	0.0207077	19.6625	20.7415	23.0418	21.7622	27.2699	24.8504	26.7471	27.3339	31.094
chr13_24746546_24748067	-0.63488	3.42269	0.0030318	0.0207415	6.06024	11.2301	8.89	4.79783	12.8488	11.2872	13.3145	11.709	10.4466
chr16_30417706_30418436	-0.704592	2.92003	0.00305385	0.020882	2.82903	4.94409	6.04006	6.32732	11.659	5.8735	7.1093	8.88873	8.78712
chr12_101877009_101878371	0.474856	3.85184	0.00305903	0.0208855	13.1979	14.5047	18.3766	18.2267	10.9634	10.9483	13.0262	12.4418	10.829
chr14_64465198_64466229	-0.399712	4.37241	0.00306048	0.0208855	16.8239	16.7474	17.287	16.7921	21.7354	21.6007	23.2999	21.9989	23.5711
chr17_20851889_20853027	-0.628516	3.15428	0.00305642	0.0208855	7.90414	5.95201	4.57397	6.6056	10.1351	8.59793	9.13874	8.85329	12.3216
chr17_45424939_45426174	0.475812	3.84442	0.00305903	0.0208855	18.2942	15.7859	16.6755	13.7099	10.4866	12.005	10.7833	11.716	13.1563
chr1_112507953_112509191	-0.706744	2.88065	0.00307988	0.0209865	5.01323	5.77303	5.0286	3.89844	8.43632	7.9862	7.46261	7.80301	8.78031
chr1_217134261_217135988	-0.419729	4.30077	0.00308963	0.0210424	18.2972	17.4765	13.966	14.4133	22.473	23.7603	20.8852	19.8429	20.4333
chr11_78138814_78140163	-0.36454	4.79683	0.00313321	0.0212381	24.3613	27.4151	21.1768	20.9631	31.0189	30.6615	33.7104	28.7233	26.1173
chr16_29612529_29613826	-0.585239	3.54258	0.00314073	0.0212617	6.77324	10.9388	8.46606	8.21746	14.8635	11.5878	15.4286	12.7768	9.69395
chr9_109319878_109321379	0.449945	4.17958	0.00315933	0.0213582	16.042	21.9028	24.84	18.6892	13.8815	12.1799	17.6801	16.3619	14.4203
chr1_155909731_155911732	0.366737	4.73497	0.00317274	0.0214058	28.9899	26.9109	26.4442	35.221	25.0688	21.223	21.6219	23.44	24.3633
chr4_114598250_114599838	-0.392924	4.65111	0.00317162	0.0214058	21.1282	21.0923	23.0972	17.6292	24.4732	24.1512	26.748	26.6075	34.9742
chr6_26183368_26184398	-0.336478	4.83861	0.00318521	0.0214793	22.8898	26.2615	24.836	23.3404	32.9974	31.3263	30.0898	30.5233	29.6382
chr12_109309067_109310141	-0.786451	2.69467	0.00321382	0.0216189	5.75712	4.38706	3.73438	2.55605	5.94729	8.39166	6	6.00846	9.13802
chr2_27123392_27124044	-0.728618	3.21185	0.00321665	0.0216274	3.9008	6.3801	5.93368	8.703	13.9071	11.0195	11.2929	10.2916	5.72917
chr5_36066289_36067050	-0.65018	3.18633	0.00322488	0.0216721	7.17352	7.24504	5.58497	5.55612	9.26549	7.53369	11.9991	9.20992	11.9432
chr12_124926313_124928111	-0.772397	2.70384	0.00324849	0.0217664	1.7542	3.1075	5.43949	6.03494	10.0606	5.93222	5.68004	7.82645	6.81147
chr17_1709555_1710808	-0.456502	4.52607	0.00327024	0.0218587	15.7091	19.5045	23.6554	14.6323	20.865	23.8956	30.8803	25.5612	24.8237
chr19_50835587_50836392	-0.704881	3.16645	0.00332422	0.0221712	6.08549	7.20797	5.94933	5.22354	8.33274	7.53399	14.2787	9.21006	10.0033
chr1_11653328_11656119	0.353798	4.75884	0.00334977	0.0222813	26.4387	27.818	31.852	32.7644	25.1664	21.8968	20.9111	24.8816	25.5435
chr5_177402512_177405294	-0.378945	4.62417	0.00337991	0.0224381	20.7686	21.916	16.6545	22.8569	33.133	25.5826	24.9217	25.5323	26.025
chr16_84617334_84618260	0.738118	3.26705	0.00340586	0.0225774	9.6368	11.7544	17.8082	6.33952	4.49133	6.29457	7.31922	7.46823	8.35617
chr4_186104583_186105633	-0.561626	3.51191	0.00342399	0.0226866	11.145	7.94414	6.77165	7.87473	11.1088	13.3624	13.5466	10.9684	13.1827
chr6_31739253_31740482	-0.492595	4.44025	0.00343747	0.0227429	11.7309	15.4772	25.4983	15.0459	21.1002	25.72	24.3363	25.5936	23.2303
chr19_55080156_55081696	-0.333369	4.99491	0.00346041	0.0228614	25.7536	27.0571	23.5795	32.2225	39.2105	34.293	35.6459	33.7096	29.7347
chr10_132516446_132519105	0.352678	5.34206	0.00346625	0.0228779	50.1985	38.7172	50.6244	40.2803	29.6184	42.6497	30.0895	35.5006	39.1
chr18_48135427_48137042	-0.63484	3.03828	0.00346517	0.0228779	4.63582	5.4538	5.29861	7.33716	11.3445	7.93907	8.29491	8.87253	8.80662
chr11_43575097_43578147	-0.324606	4.917	0.00348063	0.0229396	20.6848	26.0256	31.5281	24.6475	31.9098	31.5908	33.6854	33.754	31.2399
chr6_149925200_149926618	-0.498088	3.93483	0.00348313	0.022945	7.44977	10.9534	16.3847	12.2059	17.9062	14.1894	15.8013	18.1369	18.3554
chr18_32018454_32020205	-0.331502	5.04996	0.00349026	0.0229809	33.7422	28.4846	25.1871	25.9045	32.0173	34.2244	38.6473	33.6791	39.4964
chr3_50674673_50675558	0.515748	3.72997	0.00355537	0.0233197	12.489	13.9292	19.1707	14.116	10.2859	12.7708	9.02188	11.3793	9.24119
chr6_118283956_118287725	-0.416904	4.5984	0.00359607	0.023519	18.5973	19.2486	16.7129	24.2948	28.504	25.9431	31.3624	25.5369	20.96
chr12_99983830_99985371	-0.422663	4.51483	0.00361075	0.0235586	17.5248	19.9566	20.5573	16.3559	23.5926	19.026	26.4485	24.4822	31.7983
chr1_3529545_3532407	-0.489583	4.42647	0.00372124	0.0241298	13.1881	18.021	22.0864	14.0189	20.6022	26.0801	28.5404	24.5072	18.5553
chrX_13936573_13938784	-0.325291	4.89908	0.00375623	0.0242532	27.2369	28.1283	23.0375	23.971	34.6178	28.8129	31.8271	30.8578	35.1158
chr14_20613201_20614913	-0.416867	4.78707	0.00376493	0.0242858	28.0157	19.5905	19.8797	22.3924	24.0461	28.1969	35.2757	27.9911	35.0665
chr6_99349029_99350174	-0.372626	4.65502	0.00376737	0.0242858	15.3061	19.4031	27.1804	21.4353	26.79	27.6561	27.079	28.7894	26.0403
chrX_48834630_48835638	0.445531	4.22024	0.00379295	0.024398	23.3095	19.8246	24.4484	15.8888	10.675	15.6575	18.5709	15.2587	15.9886
chr16_88382962_88384258	0.59963	3.71539	0.00380748	0.0244487	13.9411	12.6555	20.5272	13.0647	5.97811	8.92634	14.9078	10.2973	9.23044
chrX_48596893_48598471	0.448462	4.21588	0.00382018	0.024504	25.8589	20.2564	16.9578	20.7436	16.2633	15.3128	12.4861	14.898	18.7009
chr6_116615839_116617096	-0.380032	4.83613	0.0038295	0.0245408	25.0802	27.0601	18.7615	25.1023	39.4822	28.862	27.8234	29.4278	31.9786
chr14_24080956_24081843	-0.388478	4.42273	0.00384559	0.0245977	16.0844	16.4071	18.9305	18.8396	25.1105	28.2303	19.0433	23.0714	21.2603
chr13_49495544_49496715	-0.723151	2.76528	0.00387472	0.0247262	4.65685	5.28653	3.0258	4.96807	9.21841	5.21855	8.20809	6.72821	7.9845
chr6_122995953_122996711	-0.480137	3.73954	0.00390399	0.0248782	10.7465	10.3305	9.3332	10.9004	16.0948	12.5547	12.9289	13.8285	17.898
chrX_119757976_119759049	-0.788437	2.80717	0.00398452	0.0252788	6.47973	5.28657	3.70364	2.53839	6.06191	7.30013	8.79815	6.35654	9.93378
chr1_26160957_26162457	-0.669479	2.9949	0.00399451	0.0253017	3.91296	6.27185	5.66395	5.95592	11.299	9.3555	8.64955	8.51427	6.07752
chr15_84079751_84080675	-0.639066	3.30842	0.00399874	0.0253167	8.2554	6.47284	6.21231	6.91231	8.49725	9.58501	15.0947	9.91449	10.8077
chr20_41339783_41341620	0.544	3.62474	0.00400132	0.0253213	17.9673	10.3467	13.1054	14.1714	6.85682	10.006	10.1162	9.21866	11.5441
chr1_30823525_30824854	-0.633443	2.97305	0.00404083	0.0255123	4.64017	5.41902	4.64057	7.00429	11.7052	7.96225	7.39763	8.1559	8.0171
chr4_212453_213349	-0.639256	3.16059	0.0040664	0.02565	5.7184	8.08058	6.27486	5.2137	10.607	8.59435	11.3859	9.57863	8.83175
chr5_88660628_88661381	0.753429	2.85676	0.00410013	0.0258216	8.59423	7.0824	6.77186	11.0152	5.55364	2.89468	4.06781	4.96851	7.90611
chr5_177133334_177134993	-0.377174	4.75909	0.00410146	0.0258216	22.1904	18.7223	22.6004	25.8731	24.8314	25.0973	35.0989	28.7388	32.3202
chr4_187505057_187506729	-0.413195	4.60611	0.00415326	0.0260776	13.5058	21.8436	25.5675	18.7137	28.5216	23.4883	28.1346	28.4416	24.8554
chr16_25691551_25692799	0.769446	2.54254	0.00420167	0.0263211	6.07641	5.56632	6.9266	7.63113	3.968	3.99954	3.26741	4.26821	3.99871
chrX_40013541_40014916	-0.532595	3.54865	0.00421636	0.026401	7.86013	9.70195	8.10165	9.5956	17.5601	12.2958	9.66865	12.4163	13.1898
chr7_50782412_50783516	-0.460643	3.92416	0.0042249	0.0264334	9.26468	12.2528	14.6578	11.5043	19.683	17.7105	12.019	17.0527	17.1825
chr11_82732688_82734204	-0.420858	4.72541	0.0044898	0.0278075	14.5705	22.4934	27.1202	22.0951	31.7429	31.069	29.3838	30.5647	22.5833
chr20_17530786_17531921	-0.646975	3.62416	0.00450507	0.0278768	4.59061	8.41852	13.9388	7.85504	11.8207	11.8857	17.5339	15.2979	12.0568
chr11_66727223_66728872	-0.452133	4.05174	0.00452695	0.0279742	13.2474	14.1168	15.5761	9.70672	15.8277	21.489	17.8543	17.3784	17.2282
chr19_11673655_11674383	0.660681	2.82393	0.00456042	0.0281174	7.50964	9.1667	8.85685	6.5098	4.64755	4.63812	5.34282	5.33059	5.19792
chr1_51990053_51990983	-0.691956	2.94219	0.0045667	0.0281428	7.19534	4.09386	4.32326	4.9261	6.17436	7.61583	9.01772	7.43094	11.5041
chr20_63973696_63975044	-0.747571	2.85591	0.00457374	0.0281615	2.83422	3.6061	4.7031	7.40204	7.96186	5.19065	10.7124	8.16859	7.61357
chr8_23224178_23225201	0.469952	3.6577	0.00459588	0.0282715	14.3243	14.2343	12.4243	15.2157	9.29146	8.92592	12.9499	10.2972	8.84191
chr19_44753336_44754518	-0.565382	3.26181	0.00462156	0.0283916	5.70669	7.32935	7.23599	7.60944	12.5488	8.21404	9.68266	10.2915	11.9548
chr5_22852861_22853415	-0.727327	2.63039	0.00471089	0.0288196	4.30052	3.948	3.06194	4.64614	8.16345	5.25483	6.06368	6.01867	8.34935
chr10_98445932_98447262	0.366263	4.58635	0.00472978	0.0288706	26.8553	26.5471	31.1203	21.4897	17.2221	24.5051	20.6743	21.314	18.857
chr11_107927795_107929496	-0.420458	4.33193	0.00474547	0.0288706	18.2911	14.5163	17.6844	14.3946	17.4346	20.5767	23.0564	20.9212	27.0483
chr19_45862252_45863433	0.369462	5.73608	0.00473384	0.0288706	76.5112	62.1382	42.1053	60.3033	51.6697	43.4759	43.8254	43.9635	51.8567
chr5_115179320_115180780	-0.361872	4.49056	0.00473597	0.0288706	16.7946	16.9709	21.9098	18.7786	21.1123	23.6123	26.2506	24.5016	24.7869
chr9_109640020_109641190	-0.368161	4.43322	0.00477405	0.02899	14.989	17.7316	18.5652	20.2173	24.661	19.1104	25.1054	23.7968	23.983
chr12_93742029_93742903	-0.656312	2.96477	0.00486026	0.029344	3.55105	5.40719	7.04515	5.26402	8.51893	8.66489	9.3294	8.88348	6.85049
chr2_104873087_104873724	-0.668344	2.9501	0.00486026	0.029344	3.55239	6.24705	7.39844	3.87947	8.96495	8.66879	8.05058	8.88523	7.6263
chr1_244918594_244919299	-0.779977	2.57214	0.00487823	0.0294395	3.21288	3.91256	4.10845	3.61564	6.29153	5.61648	7.38852	6.3876	6.40367
chr3_8962892_8963720	-0.35796	4.37016	0.00488953	0.0294947	15.0004	15.9205	17.264	20.2601	24.4561	20.2137	20.4585	22.3687	24.3397
chr1_6485248_6487082	-0.667895	2.83212	0.00489739	0.029503	4.65068	3.18036	3.67409	7.39593	8.3661	6.95299	6.87492	7.44822	9.15676
chr3_141659575_141660855	-0.512499	3.74681	0.00492252	0.0295913	7.8372	10.3185	12.418	10.2091	13.3631	12.5447	18.7001	14.9144	13.2459
chr8_38756781_38757738	-0.755389	2.70311	0.00492187	0.0295913	3.93324	4.82473	4.40959	3.59036	5.94648	6.28305	9.55711	6.73534	6.4227
chr18_711447_712918	-0.500732	4.45859	0.00495556	0.0297309	10.9995	17.2445	18.9466	22.3381	32.6473	19.0587	21.7512	25.5887	24.7908
chr16_24728793_24732158	0.344204	5.59275	0.00499593	0.0299384	53.3382	58.7797	50.9661	52.3155	46.7545	54.5407	39.288	42.2377	30.3291
chr1_2204441_2205599	-0.500877	3.58682	0.00507947	0.0303061	7.12698	9.32223	11.1478	8.87809	12.5951	10.8798	13.4673	13.5004	14.7503
chr7_123532398_123533180	-0.424752	4.091	0.00508197	0.0303078	10.3287	15.4688	16.2112	12.7998	21.4419	15.8534	16.8372	19.1866	19.9585
chr12_106586206_106587475	-0.79365	2.61106	0.00512627	0.0305299	3.21139	5.19726	4.10008	2.91573	6.79333	4.90548	8.00194	6.38226	7.18637
chr11_64036240_64037605	-0.762677	2.59202	0.00517281	0.0307289	3.93942	3.92448	3.41695	3.95886	6.76599	4.21474	6.40724	6.02217	9.50574
chr16_68237265_68238213	0.554898	3.23035	0.00530106	0.0313003	11.8361	9.49427	9.99923	10.5418	5.95974	6.62975	8.24377	7.09714	7.58977
chr20_53735549_53737279	-0.748751	2.52291	0.00536294	0.0315974	3.21436	3.9006	4.1168	3.27274	7.60647	5.98264	3.90688	6.03093	7.94558
chr10_44975116_44975963	0.762199	2.60077	0.00538446	0.0316696	8.25707	6.03108	9.30352	3.79915	1.6106	4.33912	6.15305	3.89903	3.61666
chr1_219928001_219928845	-0.560329	3.20539	0.00541273	0.031795	5.71108	5.57722	8.63319	6.57968	9.25292	9.98958	8.78626	9.93864	11.941
chr19_46638457_46639939	-0.392534	4.35389	0.00541414	0.031795	16.8267	19.2917	13.5606	17.8457	27.6464	21.268	21.1074	21.2803	20.4522
chrX_106998900_107000424	-0.393247	4.6419	0.00541559	0.031795	16.0391	25.3424	23.454	17.9848	29.5528	23.8092	30.6162	27.7009	24.4822
chr1_1746065_1746697	0.523208	3.49699	0.00544713	0.0319283	11.799	14.4835	14.59	10.0762	9.04858	11.4605	7.66544	9.23816	6.86049
chr2_84880496_84882265	-0.874053	2.65914	0.00545876	0.0319417	5.03278	6.45708	1.72942	2.56951	10.9413	4.8872	6.32999	5.64689	8.36106
chr8_17413154_17413867	-0.582705	3.23669	0.00545663	0.0319417	6.07338	7.73146	7.25219	6.22643	10.6909	10.6763	11.3164	9.93165	8.45508
chr17_2755305_2756565	-0.585166	3.25537	0.0054654	0.0319532	4.61771	7.31739	7.24413	8.31324	13.0021	8.21424	11.616	10.6553	8.84826
chr6_28281174_28282463	-0.427455	5.17745	0.00546896	0.0319603	25.7148	25.195	41.4382	25.1398	30.3826	48.3578	40.5716	40.8403	38.4531
chr5_10333194_10333939	-0.621987	3.00914	0.00551318	0.0321638	6.09336	5.44234	4.62545	6.29417	8.56022	7.25018	9.94173	8.1508	9.57606
chr14_90330521_90332221	0.344979	4.96224	0.00552867	0.0322266	33.6391	33.1274	39.2896	31.4747	27.6984	27.3112	20.7343	28.0651	33.4168
chr17_20531889_20533554	-0.404701	4.39075	0.00554887	0.0323306	17.913	15.4784	19.3206	15.3924	17.1044	24.0375	26.4651	21.9911	22.8037
chr11_46389327_46392944	-0.357629	4.94071	0.00556118	0.0323747	20.3203	23.0158	33.2322	26.0328	28.7832	31.1982	37.4033	34.8241	33.208
chr19_12194786_12195716	0.412935	4.10033	0.00557869	0.0324352	17.1539	17.8667	21.2012	19.459	13.7629	14.6668	13.9128	15.2867	14.0131
chr11_85809950_85811750	-0.374416	4.44351	0.00562663	0.0326584	16.8061	18.1724	21.2908	15.6911	20.9854	24.0011	24.4327	23.4285	23.9889
chr1_28591692_28593873	-0.685662	3.24778	0.00566519	0.0327986	3.89692	4.25019	8.65101	8.68585	7.96293	9.60415	14.5051	11.3778	8.46481
chr11_133950535_133952617	0.41286	3.99849	0.00566298	0.0327986	20.8168	16.8387	14.5058	18.491	13.1114	14.0204	13.1017	13.1297	13.2065
chr6_110357769_110358729	-0.626835	3.21153	0.00573852	0.033125	5.71397	6.84299	5.23005	8.3356	11.1351	6.82878	13.9264	9.56992	9.23074
chr17_8138433_8139182	-0.646917	3.29717	0.0057413	0.033127	4.25457	9.01593	9.64767	4.8341	11.2752	9.23824	13.479	11.3703	8.86217
chr16_18570916_18571672	0.742769	2.55294	0.00574985	0.0331623	8.26199	7.28156	6.58452	4.50203	3.98199	4.34717	2.62096	3.90249	5.16373
chr5_16935280_16936928	0.366685	5.17969	0.00576602	0.0332416	36.0888	32.9759	47.6103	44.3296	29.8446	29.1985	26.2008	33.4173	38.9769
chr10_61001000_61002161	-0.821584	2.50177	0.00577187	0.0332472	2.85348	5.14419	4.13368	1.89754	5.77505	5.63201	7.76143	6.03109	5.22963
chr17_8192081_8192648	-0.694478	2.74797	0.00577151	0.0332472	3.20143	4.86129	5.41319	4.27086	8.28039	6.62555	5.9786	7.45895	8.36783
chr13_20819747_20821753	0.449706	3.803	0.00586606	0.0335776	16.8483	17.8429	16.7307	10.9718	9.51332	13.0726	12.4263	11.3579	10.0432
chr9_126722336_126723669	-0.500871	3.58646	0.00592485	0.0338574	8.58204	8.03394	9.43536	10.2721	12.131	13.3341	14.1126	12.7733	12.421
chr1_84620626_84621183	-0.560322	3.20585	0.00592983	0.0338575	5.34732	7.7192	6.57661	7.27655	12.4596	8.93688	10.0702	9.93859	8.83602
chr2_209771688_209772272	0.506435	3.3728	0.0059368	0.0338831	12.1828	13.4735	11.9595	8.75124	7.52727	8.68522	8.4174	8.16496	7.61784
chr19_23116613_23117648	-0.523139	3.8636	0.00598513	0.0340736	13.6482	11.7081	10.2931	8.77477	12.6687	18.7879	19.4485	14.5183	13.6731
chr3_17860764_17861376	-0.701804	2.79888	0.00599012	0.0340736	3.92582	3.15979	6.08359	4.9575	7.41971	10.835	4.67015	7.45178	7.60085
chr3_48560108_48561410	-0.754701	2.67632	0.00598881	0.0340736	2.11766	5.65811	5.79272	2.90164	7.76578	6.29062	8.27904	7.46635	4.86213
chr11_119148780_119150170	-0.346315	4.50745	0.0060046	0.0341418	17.1525	17.0151	18.4648	23.2866	27.6344	26.7591	20.7895	24.4972	23.2374
chr16_2147921_2149242	-0.546061	3.34933	0.00603568	0.0342473	9.33898	6.10825	6.50691	7.92639	8.98084	12.7415	12.1604	9.91267	10.81
chr9_83219243_83220286	0.40802	3.98688	0.00616078	0.0348414	17.9067	18.532	17.5807	16.0669	10.769	9.82087	17.3175	13.1318	14.3687
chrX_56232342_56233812	-0.680499	2.88789	0.00627256	0.0353711	6.46934	4.50351	3.65939	5.28491	7.04899	7.63544	10.3745	7.07623	7.61565
chr6_24645628_24646935	-0.360906	4.43597	0.00630856	0.0354863	17.1699	18.6015	20.2644	16.038	22.3463	22.2594	23.1811	23.07	25.5365
chr19_12880699_12881703	-0.447659	4.37015	0.00633203	0.0355598	17.1952	20.9568	14.6002	14.0369	25.023	26.147	24.2198	21.2657	16.9651
chr20_61251959_61254607	-0.355825	5.56476	0.00633926	0.0355858	32.8291	47.5786	47.3312	32.9311	49.3564	50.5491	62.1673	52.5533	43.4334
chr17_39626329_39628888	-0.355126	4.52762	0.0064265	0.0359574	18.6045	22.1889	19.1289	17.7053	25.8703	23.231	26.803	24.1242	24.0266
chr8_113433923_113435497	-0.609925	2.97964	0.00643931	0.0359863	5.36659	3.26032	4.63318	8.4001	7.59405	9.71998	7.71884	8.15604	9.18151
chr9_136050849_136053061	-0.404847	4.85188	0.00646047	0.0360295	28.7245	26.6088	22.1663	17.8276	28.0507	38.6414	33.7853	29.0489	28.1081
chr12_14364716_14367192	0.430247	4.36876	0.00646904	0.0360478	25.0902	16.187	23.5615	26.8769	13.8126	20.8314	16.0495	17.3975	17.5936
chr4_168631367_168632657	-0.694281	2.77343	0.00648508	0.0361078	5.38398	4.87346	3.35694	4.61395	7.8509	8.37484	8.20861	6.72829	5.65293
chr17_39753982_39755447	-0.383466	4.51057	0.00654217	0.0363516	15.7023	16.117	23.2714	19.4696	20.7293	27.0931	27.4609	25.2166	21.6901
chr16_57801179_57803751	0.408519	4.63552	0.00657737	0.0364731	26.1063	24.5509	36.8124	23.1533	15.4042	23.0755	22.8581	22.0308	20.8129
chr11_68840293_68842384	-0.414538	4.22402	0.00658811	0.0365178	17.219	13.0782	13.6945	16.1985	17.6166	17.1618	21.3798	19.1437	25.8326
chr2_70123277_70125489	-0.379429	4.3146	0.00667147	0.0368305	16.105	16.2492	19.0439	14.0426	18.7561	22.7076	21.8485	21.2965	21.9874
chr6_44312850_44313618	0.343646	4.57036	0.00667035	0.0368305	29.7758	30.3392	24.3506	20.4772	19.5459	20.2947	21.968	20.2252	20.7987
chr3_12809929_12810555	-0.653619	2.8487	0.00683117	0.0375453	6.47104	4.49218	3.32832	5.29022	8.8373	9.05774	6.22495	6.71959	8.38356
chr11_130427629_130428506	-0.709853	2.70347	0.00684725	0.0376186	5.38899	3.98267	4.05981	3.58546	5.93417	8.39598	6.33097	6.37351	7.97322
chr19_42400484_42402396	-0.48351	4.2576	0.006875	0.0377559	15.3998	12.2016	10.6512	21.4426	21.4924	17.4682	25.7574	19.85	20.8133
chr2_80303223_80304785	-0.496911	3.55829	0.00689821	0.0378377	10.0416	11.0023	6.72758	8.53992	15.7472	12.6472	11.9035	11.6896	12.4129
chr4_15479121_15480766	-0.46534	3.70353	0.00691038	0.0378741	8.5659	7.71994	11.0562	12.6567	13.7104	12.9279	12.0337	14.2026	17.884
chr3_130002424_130003247	-0.383492	4.16419	0.00695407	0.038083	14.3137	14.7438	15.0957	14.4834	20.2183	19.6663	17.0431	18.8039	21.1468
chr10_102408154_102410571	-0.374162	4.40604	0.00704718	0.0384549	12.0874	17.2558	21.6756	18.845	25.4999	22.2817	21.9631	24.1706	20.8611
chr16_21283108_21284102	-0.517069	3.4705	0.0070488	0.0384549	10.4175	7.50277	6.43987	8.92474	11.4806	12.3364	12.6577	10.9803	12.3912
chr22_18935902_18936487	0.594183	3.03036	0.00705011	0.0384549	8.94606	8.03383	12.1787	7.14149	3.88103	6.33843	6.47561	6.39668	6.78059
chr17_63698416_63700702	-0.334945	4.62075	0.00711143	0.0387275	16.3987	18.9502	21.7252	25.6259	29.8513	25.2519	24.656	27.3577	25.6256
chr14_77140053_77142196	-0.375632	4.29779	0.0071435	0.0388403	15.38	18.3658	17.0084	14.3989	21.9573	20.2672	20.9275	20.9396	21.9793
chr1_116418081_116418856	-0.460436	3.81992	0.00715503	0.0388875	11.8264	13.8362	10.9748	8.08195	15.3255	15.6685	16.0202	14.5366	14.8174
chr3_173584510_173585799	-0.4572	4.47179	0.00718501	0.0390039	19.7224	19.4239	11.1212	21.2732	31.3077	20.4497	25.8907	22.316	23.6283
chr14_93955290_93957046	-0.37717	4.1344	0.0071979	0.0390233	14.6824	12.1261	13.7557	16.5896	19.2139	19.6899	15.8295	18.4509	21.5217
chr19_19461975_19462798	-0.727317	2.62996	0.0072	0.0390233	4.6649	3.94798	4.42615	2.90633	5.40181	7.36063	6.06418	6.01875	8.34924
chr2_96907474_96908223	-0.750104	2.49158	0.00719608	0.0390233	3.94419	2.59832	2.084	5.3753	7.1224	5.28895	6.48661	5.30749	6.00253
chr9_132240740_132242833	-0.47933	3.8149	0.00727137	0.0393477	9.2804	7.37622	13.7231	12.6075	12.5338	18.4811	12.8165	15.6272	16.7589
chr15_50182116_50182812	-0.497447	3.90369	0.00729937	0.0394368	7.09068	11.349	16.7558	10.8291	15.9915	13.159	16.8189	17.7823	18.3442
chr11_18720968_18722200	-0.325399	4.61047	0.00735916	0.0396814	17.8542	19.3705	25.1499	20.0594	24.7189	28.7711	25.0098	26.6367	25.2299
chr19_41439508_41440141	0.441311	4.54055	0.00738591	0.03981	29.0452	23.4827	29.4461	22.201	12.2943	17.1933	27.6232	19.1583	19.6047
chr3_64444315_64445924	-0.714423	2.98772	0.00739876	0.0398321	4.64166	4.54812	6.01475	5.9614	10.847	13.5887	4.83402	8.15063	6.85669
chr7_5897915_5899485	0.418347	3.92405	0.0073961	0.0398321	17.1908	18.4377	16.9611	14.7169	13.8937	14.4126	10.3265	12.7837	12.0202
chr1_167454778_167455927	-0.601804	3.05879	0.00742108	0.0399208	5.36051	5.47669	6.99308	5.58138	7.68544	7.23532	10.2191	8.87092	10.7483
chr17_27892847_27893478	0.557126	3.3493	0.00743324	0.0399548	11.4548	8.31219	12.6443	12.9241	5.60189	5.89557	8.78651	8.1722	10.3234
chr19_11261467_11262594	0.699249	2.62073	0.00749974	0.0402647	8.62154	6.46155	3.85142	8.66275	4.95316	4.33076	4.49903	3.89544	3.62089
chr6_28355500_28356299	-0.730294	2.54262	0.00753356	0.0403828	2.84917	4.76202	3.76611	3.6156	7.62042	5.27751	7.42388	6.02926	4.84264
chr7_11830770_11832728	-0.396613	4.59677	0.00759522	0.0406019	19.6871	24.819	18.0618	17.6757	28.4772	28.054	29.7753	25.1769	20.1769
chrX_125203981_125206742	-0.372567	4.40111	0.00761479	0.0406747	21.913	18.5329	13.1651	16.7614	24.1044	22.6362	22.6143	20.9022	23.9683
chr17_44210124_44210855	-0.665211	2.72981	0.00769695	0.0410174	3.56499	3.57376	5.41328	4.96821	6.41274	7.33602	7.60791	7.09891	6.81127
chr22_26589245_26590469	0.329653	4.51927	0.00770881	0.0410646	24.3335	24.6342	28.5255	22.2615	17.5638	22.4368	20.4612	20.6044	18.059
chr12_71438824_71440343	-0.386221	4.13042	0.00772538	0.0411048	15.4121	12.1153	13.4227	15.8974	17.3573	18.6381	19.35	18.0879	20.357
chr17_66191042_66192448	-0.381106	4.73826	0.00773281	0.0411175	29.1168	21.6941	18.2196	19.6382	24.7699	30.015	32.5821	26.2053	30.7558
chr19_17390396_17391700	-0.530915	3.77674	0.00774833	0.0411628	13.6616	9.9018	9.67374	8.11951	10.6151	16.7315	18.6299	13.4505	14.8127
chr14_105486595_105487934	-0.606111	3.15995	0.00780658	0.0413597	5.35312	5.96327	7.29383	6.60043	8.74758	12.8189	10.4278	9.5805	6.49373
chr10_23343661_23345459	-0.641084	3.45475	0.00781748	0.0413915	8.60521	7.00485	3.78674	11.7565	15.1879	9.17201	15.5354	10.6119	10.8436
chrX_107448923_107450785	-0.502292	3.66275	0.00781864	0.0413915	5.66608	9.82026	11.783	11.2868	16.8623	11.8922	13.9993	14.9373	11.6643
chr16_50547462_50549754	-0.395859	4.05507	0.00782776	0.0414238	11.0586	12.0163	14.5171	15.9457	17.1849	15.1843	19.8162	18.1105	18.7759
chr11_47354895_47356029	0.536209	3.26139	0.00786773	0.0415388	11.8329	9.08492	11.3491	10.1837	6.46612	6.96866	6.27742	7.45539	9.92199
chr3_35639189_35640171	-0.358568	4.52967	0.00789625	0.0416572	21.5166	21.3349	19.1289	15.6244	22.1633	22.528	28.0798	23.7596	27.1366
chr2_126655766_126658059	-0.452215	3.76918	0.00790818	0.0417041	10.7403	9.94705	10.3246	11.5766	14.2934	13.2443	14.8214	14.187	17.1291
chr19_50203220_50204232	0.37887	4.21801	0.00795435	0.0418991	22.225	18.0433	20.3927	20.7694	14.4931	16.3427	14.6598	15.9783	17.5505
chr19_4639266_4640114	-0.560868	3.18693	0.00799814	0.0420987	8.26202	5.99756	5.22268	6.93316	10.6085	9.64613	7.53015	8.85149	13.0987
chr13_108495140_108496903	-0.540686	3.58291	0.00802579	0.0422103	6.0395	12.2716	9.79302	8.19219	17.6352	10.5258	13.1331	13.4984	11.6461
chr12_52006474_52007553	-0.664713	2.64821	0.00805722	0.042343	2.84226	2.22833	5.43953	5.68452	5.40158	8.0651	6.38562	7.1098	6.02162
chr2_131801879_131803459	-0.418909	3.92369	0.008126	0.0425898	13.6288	11.8478	11.2228	11.8419	16.4411	15.9639	14.905	15.6025	19.118
chr15_99925950_99926767	-0.710234	2.64823	0.00818824	0.0428339	5.02778	2.6604	4.07583	4.29176	4.46737	5.9517	7.99037	6.01708	8.73881
chr11_73376188_73377426	-0.380035	4.4161	0.00822051	0.0429042	14.6298	14.6779	23.726	16.753	19.5049	24.3752	21.9342	23.8023	25.1415
chr6_26321763_26322468	-0.653615	2.84842	0.00827901	0.0431437	5.01325	4.92085	5.71379	3.89849	7.46032	9.05786	6.54447	7.44649	8.3835
chr1_28437968_28439283	0.395025	4.04207	0.00829632	0.0432174	20.0804	19.0424	16.5056	17.0745	14.1306	12.5891	13.0252	13.8444	15.9387
chr1_84996577_84999164	-0.428501	4.10282	0.00832718	0.0433616	13.2369	13.7705	16.5457	11.4063	14.5174	18.6469	22.2755	18.4552	18.0217
chr7_139482995_139484025	-0.679797	2.71193	0.00838739	0.0435755	4.29428	2.69057	4.39351	5.67295	5.46501	8.7486	7.29651	6.73707	6.42065
chr19_47483764_47484936	0.388581	4.02418	0.00851891	0.0440913	16.0812	21.1419	18.572	16.0471	14.5624	10.8467	14.655	14.2117	14.3822
chr6_27187695_27189019	-0.351488	4.56332	0.00853487	0.0441237	18.596	17.5342	22.4957	20.1094	20.3814	24.9501	29.9245	25.1995	25.2105
chr22_23913276_23914187	0.324344	4.52688	0.0085788	0.0442839	21.7863	24.2141	28.8595	25.034	18.9885	22.0772	20.4389	21.328	17.2851
chr4_109301859_109303451	-0.55437	4.00665	0.0085769	0.0442839	8.53498	16.9525	11.5627	12.1895	24.9736	14.131	19.8021	17.7448	14.1124
chr13_41456938_41458677	-0.377244	4.40942	0.00860719	0.0443968	14.6297	15.5437	20.9825	18.84	24.5838	21.2297	17.8216	23.4431	28.6283
chr19_40403518_40404641	-0.484927	3.46495	0.00869548	0.0447831	5.32136	7.082	11.5617	9.26848	11.9156	10.5899	12.3576	12.8018	11.6104
chr12_42735899_42736582	-0.713602	2.53214	0.00873935	0.0449554	1.76022	3.05364	5.13966	4.66292	6.23647	4.58157	7.436	6.75875	5.61837
chr20_63573453_63574533	-0.578924	3.04564	0.00877692	0.0450852	5.36047	6.75846	4.94267	6.62698	12.2328	8.6445	7.98485	8.51066	7.63882
chr10_61452715_61453551	-0.728267	2.6018	0.00885882	0.0453695	2.84635	5.6317	4.7777	2.56504	8.13349	6.31402	6.08561	6.74949	5.62885
chr17_43545399_43546751	0.669333	2.73057	0.00889179	0.0455043	10.4346	7.81617	4.14719	7.58289	5.03932	3.95624	4.75367	4.24844	5.57449
chr17_27353404_27354105	0.513289	3.82328	0.00890625	0.0455442	22.6692	13.1867	14.6392	13.368	7.60977	10.6172	13.0846	10.6326	13.9223
chr5_55176231_55176898	-0.506217	3.44928	0.00891783	0.0455863	7.86912	8.77683	9.51724	6.84235	11.4401	14.4596	11.4037	11.3489	10.0536
chr19_50376067_50377170	0.478069	3.79424	0.00903209	0.046067	19.0326	10.9573	13.9974	17.5666	9.00704	12.7329	10.2069	10.9994	12.755
chr11_8809242_8811270	0.353279	4.74158	0.00909632	0.0463082	38.0917	30.3539	23.0642	26.8826	22.345	25.7674	23.5025	21.9803	22.4283
chr1_9651724_9652458	-0.679556	2.65811	0.00914133	0.0464681	3.56933	4.82469	5.43931	2.89702	6.80746	7.35642	6.05324	6.74411	6.80058
chr2_10042443_10044436	0.431985	4.00848	0.00917043	0.0465468	15.3528	15.1434	23.3566	17.0856	11.2515	15.4272	12.7813	14.2208	12.4294
chr1_234599581_234601156	0.435704	3.97303	0.00932414	0.0471869	21.5488	15.5232	14.1816	18.5014	13.5051	14.7436	10.2754	12.4113	14.3604
chr17_39729809_39730876	0.323637	4.62951	0.00935953	0.0473309	23.2113	24.444	30.7401	28.7534	20.6612	20.241	21.8149	23.1085	22.3824
chr1_107963958_107966017	-0.387981	4.05944	0.00940305	0.0474281	10.3301	13.3184	14.5088	15.9402	20.4116	14.1347	17.563	18.4737	19.5528
chr6_28207056_28208504	-0.630207	2.85719	0.00949012	0.0477089	4.6476	6.20955	5.0205	4.24064	10.6503	9.05757	5.27177	7.44637	7.21901
chr3_38346460_38347331	-0.503618	3.49134	0.00953051	0.0478874	7.50069	10.5151	9.83466	6.4812	11.5069	11.2758	14.2508	12.0673	11.2301
chr7_124032029_124034276	-0.339672	5.38953	0.00954196	0.047899	27.0789	43.5926	40.8872	32.105	49.6351	39.334	52.2337	46.8881	40.1548
chr19_57664059_57664901	-0.52109	3.62985	0.00955843	0.0479641	12.9511	9.77403	6.36118	8.51987	12.2233	11.554	16.2952	11.6713	15.5415
chr15_99014627_99015810	-0.600457	3.0373	0.00965225	0.0483462	4.99812	5.46527	6.31578	6.28348	7.65871	9.34779	11.217	8.51094	6.86032
chr6_83853148_83854234	-0.359453	4.62437	0.00971617	0.0485595	16.4015	20.2203	27.2141	18.3282	23.4058	23.839	28.7789	27.7151	28.7417
chr11_4393084_4393811	-0.509736	3.34426	0.00980403	0.0489092	6.06028	9.11727	7.86303	7.57259	12.6495	9.93869	12.1824	11.0065	8.86229
chr2_142130010_142131590	-0.453165	3.6105	0.00986014	0.0490832	7.84855	8.50938	11.457	9.9023	11.6794	12.2774	14.1012	13.4988	13.5883
chr8_143430597_143431606	0.380909	4.02726	0.00996571	0.049481	17.1728	18.1499	16.5286	19.5254	14.1156	13.6454	14.6444	14.21	12.053

## Sheet: edgeR_significant_only_H3K27me3
name	log2FoldChange	logCPM	PValue	FDR	104_I14_H3K27me3	20_I7_H3K27me3	32_I14_H3K27me3	68_I14_H3K27me3	92_I7_H3K27me3	14_S7_H3K27me3	26_S14_H3K27me3	74_S1_H3K27me3	86_S7_H3K27me3	98_S14_H3K27me3
chr12_4266800_4277800	-1.67146	6.76129	5.5112e-58	8.68621e-54	46.0854	64.3075	46.1113	51.3859	51.6542	171.62	160.811	150.167	137.759	159.799
chr19_29289200_29316000	0.856227	7.48411	2.003e-30	1.57847e-26	239.858	209.796	264.701	255.704	215.322	127.753	114.642	124.96	134.491	117.109
chr1_29719600_29763000	0.566709	8.50615	1.60716e-24	8.44349e-21	442.041	419.46	487.565	457.211	426.966	279.25	270.978	289.755	308.32	276.478
chr18_78815400_78833800	0.804393	6.98671	1.56338e-20	5.76434e-17	178.525	145.377	161.666	187.764	154.481	78.0378	88.1843	92.0917	100.742	89.2474
chr3_184523600_184533600	-0.845138	6.84391	1.82867e-20	5.76434e-17	81.7289	92.0502	79.3974	80.9392	81.1609	151.655	123.611	141.386	135.074	154.999
chr1_37286800_37326200	0.550289	7.95981	1.90834e-19	5.0129e-16	303.534	298.829	322.746	311.076	284.833	184.67	199.796	196.856	213.609	184.332
chr20_33190600_33220400	0.586602	7.93701	4.16008e-19	8.70856e-16	296.184	264.488	326.191	331.363	293.919	196.425	180.378	192.902	196.951	184.681
chr5_316600_324200	-0.949293	6.73523	4.42031e-19	8.70856e-16	72.2297	81.5688	58.3349	78.3211	76.8012	122.318	148.105	133.59	121.014	142.77
chr16_49332400_49360400	0.637644	7.61272	4.99457e-19	8.7466e-16	274.558	221.761	261.054	252.776	216.061	156.177	140.328	146.16	162.145	137.073
chr19_41744200_41766600	0.652501	7.81488	6.64079e-19	9.54665e-16	300.827	236.067	305.614	295.67	280.884	177.397	176.468	166.497	176.266	149.905
chr5_32705400_32715400	-0.771527	7.45568	6.66285e-19	9.54665e-16	120.316	151.165	136.084	113.873	138.408	201.203	206.725	215.551	218.873	220.742
chr1_212602200_212609800	-1.00095	5.8291	2.91808e-18	3.83266e-15	32.7439	44.8728	41.2958	32.9565	36.1866	78.7878	66.265	69.5854	70.7331	70.031
chr1_5490600_5514800	0.753345	6.95687	7.51868e-18	9.11553e-15	159.426	152.805	170.1	185.233	128.96	97.3271	85.4158	87.5672	95.4683	80.9429
chr19_41615200_41629000	0.843107	6.52898	1.71917e-17	1.80639e-14	126.785	104.931	113.062	148.042	113.585	59.5048	67.6399	64.8034	65.1843	61.6413
chr3_10832800_10904800	0.40649	9.63086	1.61134e-17	1.80639e-14	947.68	847.159	981.54	942.014	940.239	664.304	664.846	664.873	684.902	629.268
chr12_5427600_5437400	-0.66196	8.46229	3.60746e-17	3.55357e-14	283.415	318.136	250.636	263.212	282.539	397.415	436.72	414.905	404.638	431.028
chr14_78140800_78187200	0.50178	7.88471	4.21319e-17	3.90612e-14	299.066	268.163	291.297	298.571	266.665	195.883	179.333	191.369	195.667	187.521
chr2_118969200_118985600	0.721213	6.8102	6.88162e-17	6.02562e-14	141.476	140.799	148.046	150.773	132.993	89.337	69.5983	85.7965	79.3946	88.1385
chr5_139745200_139759000	-0.730235	7.26292	1.93235e-16	1.60294e-13	120.314	139.162	102.188	121.311	103.298	182.659	167.958	184.358	183.556	203.074
chr1_115834000_115844200	-0.635113	7.17563	2.14568e-16	1.69091e-13	104.185	107.132	125.052	117.854	120.486	171.785	158.262	168.744	177.618	166.961
chr1_36794400_36862600	0.435322	8.80594	3.1054e-16	2.33068e-13	502.381	501.089	560.954	555.477	527.433	359.439	371.949	375.698	383.243	356.574
chr18_59896600_59902800	-1.23025	5.11997	4.87105e-16	3.48966e-13	24.2755	23.9314	21.2648	12.3838	21.1098	48.7246	45.796	41.5395	45.7548	40.5568
chr17_79309200_79344200	0.505641	8.03212	1.35879e-15	9.31127e-13	338.552	291.401	312.967	350.164	284.743	215.494	191.395	212.448	219.593	213.763
chr19_51467800_51474800	0.971153	5.63374	1.73121e-15	1.1369e-12	71.711	65.9035	59.3242	76.0305	59.6283	26.3558	30.988	34.2754	35.2459	34.8528
chr5_17216000_17219400	-0.838911	6.12106	3.3524e-15	2.11348e-12	45.9368	54.6313	55.9936	43.4076	50.3969	89.1001	86.5196	80.5942	86.5281	76.5097
chr16_5668800_5679000	1.01515	5.3375	4.67366e-15	2.83314e-12	54.1458	49.4594	59.2406	62.4744	45.4541	25.4342	23.324	25.7695	29.0171	23.9607
chr7_128031200_128036200	-1.41581	4.48082	5.54273e-15	3.23551e-12	10.5591	12.7199	7.72817	16.3728	9.44786	27.9494	32.5524	28.1699	26.0944	30.7895
chr1_935200_943600	-0.754079	6.61765	8.5917e-15	4.8362e-12	76.6491	83.8031	60.3944	79.5231	68.3184	119.642	111.367	117.949	109.912	130.272
chr19_29013600_29024400	0.755841	6.46712	9.35924e-15	5.08659e-12	130.683	107.869	121.651	102.589	107.699	68.4355	54.2791	64.7887	66.5299	64.3056
chr11_1175000_1205000	0.485592	8.13863	1.51814e-14	7.9758e-12	362.233	326.556	326.037	360.14	314.463	229.613	204.175	235.003	230.654	244.656
chr10_62812800_62820200	-0.869312	6.14202	2.73935e-14	1.39274e-11	58.1159	58.347	43.4207	40.2601	52.2582	85.9585	84.1007	86.6964	81.1651	94.2627
chr20_6295200_6304400	-1.10946	5.2633	3.7553e-14	1.80893e-11	26.3374	30.6434	18.9453	24.7037	18.035	55.4218	53.2306	43.1861	45.5275	42.9538
chr5_140107200_140114800	-0.930185	5.88988	3.7875e-14	1.80893e-11	32.9769	43.4113	39.0223	44.0373	43.1903	67.3556	87.8	71.1627	69.309	67.5798
chr19_50866400_50890000	0.560876	7.73432	6.12488e-14	2.83924e-11	249.966	237.485	277.644	271.467	267.431	178.201	145.474	174.784	160.776	178.184
chr4_8679200_8710200	0.435332	7.95082	6.77908e-14	3.05272e-11	303.045	292.071	295.855	293.941	278.662	203.447	207.289	203.905	207.502	195.733
chr6_75200200_75209800	-0.564933	8.16372	1.01799e-13	4.45683e-11	230.785	265.736	239.479	217.463	228.426	373.049	335.554	317.427	309.732	310.803
chr20_3233200_3245000	-0.563509	7.95253	1.21404e-13	5.17149e-11	177.842	230.539	201.507	209.423	199.807	288.214	268.868	289.755	275.477	303.943
chr5_16930200_16940600	-0.812681	7.07626	1.29612e-13	5.37583e-11	83.6669	124.897	100.167	87.9756	96.9264	174.389	186.085	157.226	151.117	149.326
chr4_108166600_108173600	-0.896426	5.69663	1.86883e-13	7.54307e-11	44.7179	33.7158	32.2764	31.2672	40.5083	63.7329	64.3682	61.7679	61.258	64.2471
chr7_142757800_142776600	0.622705	6.7537	1.91436e-13	7.54307e-11	131.132	133.302	144.958	140.596	118.101	85.2159	82.8655	80.5215	85.9804	74.3695
chr17_34437800_34469400	0.529396	7.33408	2.5825e-13	9.92751e-11	199.95	185.022	208.61	200.397	185.859	144.18	132.282	123.561	122.552	112.874
chr11_57646600_57650200	-1.85579	4.37117	3.56341e-13	1.33721e-10	10.2298	6.75282	9.34696	7.73998	7.0181	37.7263	34.899	21.4195	28.7827	17.2568
chr16_5909600_5921000	0.871421	5.80784	3.74436e-13	1.37244e-10	67.8551	66.6926	88.9039	79.546	62.5521	44.8522	32.509	37.5176	39.5289	34.9678
chr5_160611800_160643000	0.462223	7.69681	3.98059e-13	1.42587e-10	251.151	244.148	241.92	265.821	230.465	176.875	164.128	171.045	164.59	169.903
chr19_41594800_41607400	0.733637	6.27373	4.54301e-13	1.59116e-10	113.684	87.6809	94.6459	106.59	91.0893	53.8867	51.1921	57.7373	60.3456	57.6788
chr2_544200_570400	0.479453	7.89602	4.87904e-13	1.67171e-10	313.604	248.761	302.164	298.534	264.67	200.217	182.877	190.682	209.182	181.117
chr22_44325600_44335600	-0.902045	5.90476	5.01759e-13	1.6826e-10	42.6322	50.8482	43.1705	28.0467	45.209	75.5764	77.7132	71.1711	70.6156	70.3626
chr18_45066400_45073400	-1.22788	5.09951	5.77203e-13	1.87933e-10	24.2346	19.4735	14.2616	23.402	18.293	45.795	56.679	38.5171	39.145	37.7619
chr4_55123600_55127000	-0.917393	5.36851	5.84272e-13	1.87933e-10	27.6017	28.4538	29.9255	29.8398	24.3544	54.0002	48.4994	47.0045	55.3878	45.0244
chr17_74840600_74866600	-0.399233	8.24741	5.99912e-13	1.89104e-10	272.04	259.896	254.984	291.271	263.08	333.228	328.001	332.082	339.17	337.878
chr2_45161800_45174800	-0.55615	8.03074	7.68988e-13	2.37648e-10	220.794	249.982	205.935	193.586	212.181	310.361	287.072	299.246	290.529	314.198
chr19_17947400_17955400	-0.514148	7.41105	1.86508e-12	5.653e-10	144.139	137.073	132.926	164.259	134.939	205.95	200.064	184.569	186.504	182.015
chr9_16860000_16879000	-0.481495	7.44655	1.97458e-12	5.87196e-10	154.289	152.748	145.781	152.721	136.617	203.464	195.033	188.451	202.612	185.209
chr19_33532600_33545400	0.762129	5.84076	2.36386e-12	6.8994e-10	80.1194	74.8747	71.5162	77.0643	62.5169	43.863	45.2055	38.3787	39.3558	34.5033
chr11_118148600_118164400	-0.577732	7.31383	2.60176e-12	7.45571e-10	113.96	142.217	125.829	136.693	129.353	175.324	200.775	180.528	179.045	176.202
chr19_51454000_51465200	0.693343	6.35264	3.76311e-12	1.05912e-09	106.948	106.318	102.758	104.877	93.6231	58.14	50.7258	63.9106	63.4078	67.3851
chr19_33724400_33749200	0.683806	6.50313	5.75406e-12	1.59105e-09	134.267	94.4669	118.168	119.76	106.819	73.3347	73.9688	62.6676	67.646	54.7937
chr17_27659400_27678200	0.63486	6.47104	5.9687e-12	1.62194e-09	110.985	112.318	121.801	107.22	98.4855	72.1724	65.6047	65.6709	68.9791	61.1913
chr3_43993600_44004600	-0.436281	9.67455	6.45799e-12	1.72516e-09	689.804	741.38	707.645	667.365	760.157	922.056	913.148	912.584	881.183	922.785
chr19_41694400_41722200	0.684515	7.66366	6.80103e-12	1.76269e-09	286.913	191.206	253.222	317.744	238.588	166.335	139.617	149.26	153.578	144.927
chr22_27796000_27808600	-0.736663	5.99036	6.82218e-12	1.76269e-09	47.4915	57.5851	42.8405	46.8763	43.4534	75.9826	75.3002	74.2429	72.5078	77.008
chr16_977800_988200	-0.860327	5.6791	8.72748e-12	2.21861e-09	33.4889	32.9735	36.4734	37.6445	40.5303	68.0427	70.1356	57.9605	55.3798	54.9571
chr1_36950200_36967000	0.69283	6.62445	8.96485e-12	2.22457e-09	125.219	110.906	134.998	137.826	113.022	75.6392	53.3733	77.1723	79.229	82.1132
chr12_131406000_131423200	0.765694	6.08745	9.03322e-12	2.22457e-09	88.1884	76.4491	95.8568	98.5662	75.0271	41.6966	42.5271	49.9331	61.5014	47.4462
chr1_152901600_152913400	0.714851	6.03763	9.54487e-12	2.31441e-09	86.139	84.6113	87.7164	86.5365	69.6596	49.5342	55.0408	43.9059	48.8956	38.2888
chr17_6552400_6560800	-0.734627	6.78155	9.80989e-12	2.34263e-09	81.7791	93.5429	74.5158	83.3545	86.0408	115.615	115.689	138.063	132.863	158.303
chr1_11686400_11699000	-0.456694	8.28312	1.01635e-11	2.39086e-09	262.1	291.235	254.966	262.03	274.359	342.609	358.821	347.677	336.277	352.889
chr1_5729800_5761200	0.419991	7.80965	1.17073e-11	2.6759e-09	287.232	253.165	265.985	268.295	245.322	192.174	174.769	186.701	191.911	185.18
chr10_127192400_127200000	-0.632469	7.13002	1.17148e-11	2.6759e-09	118.147	113.814	90.6935	133.683	100.589	165.911	183.499	154.147	153.765	154.9
chr8_120806800_120815800	-0.718392	6.85976	1.23071e-11	2.77104e-09	82.1393	104.738	78.4497	84.6541	95.4312	127.725	136.842	143.578	126.713	157.42
chr19_54532800_54538600	1.45147	4.07609	1.35172e-11	2.95943e-09	25.4828	18.7619	25.2659	30.5516	18.0443	8.51313	7.99826	7.83508	9.47229	6.78368
chr3_13278000_13286400	-0.708217	6.42113	1.35194e-11	2.95943e-09	70.7517	68.1273	64.9389	59.1665	66.0994	100.861	115.718	93.9747	102.797	87.0574
chr1_18050400_18070400	0.557192	6.99726	1.52468e-11	3.29184e-09	152.927	140.861	158.576	169.765	156.263	96.8556	91.0252	105.287	102.833	106.457
chrX_3711200_3715200	-1.00611	5.02654	1.59168e-11	3.39007e-09	18.3271	27.6493	18.4004	21.899	18.505	42.7404	35.6373	40.6005	36.7327	46.0129
chr19_54296400_54302200	0.999984	5.24067	1.77216e-11	3.72413e-09	41.6145	42.7409	53.1564	58.5511	57.0349	22.6323	21.8315	26.4402	22.4334	27.1818
chr8_22688400_22697400	-0.702846	7.36387	2.26332e-11	4.6937e-09	138.694	149.647	108.038	121.007	119.21	174.482	231.468	186.177	200.646	182.38
chr1_38034800_38054000	-0.556907	7.8497	2.57161e-11	5.26378e-09	225.655	181.27	158.171	197.798	193.239	253.979	280.046	258.721	260.567	267.761
chr2_943000_956600	-0.510438	7.65707	2.88404e-11	5.8276e-09	185.939	182.664	153.298	158.259	171.878	227.364	235.569	225.071	220.318	231.09
chr17_9000200_9025800	-0.437546	8.75486	2.95595e-11	5.89731e-09	384.711	380.431	347.604	372.328	398.516	465.772	497.645	480.504	465.444	491.755
chr1_46797000_46820600	0.641204	7.0228	3.11544e-11	5.98811e-09	185.486	134.183	157.65	176.463	161.068	87.717	85.7067	103.714	110.154	107.11
chr19_51527400_51532400	0.860838	5.52325	3.11305e-11	5.98811e-09	72.8919	52.4706	58.2547	66.7999	49.116	31.3007	26.5657	31.2448	35.9838	31.143
chr3_124032400_124039400	-0.74598	6.50371	3.06086e-11	5.98811e-09	66.5801	77.0696	60.6419	67.6431	69.3527	111.226	130.38	101.764	93.9549	99.1913
chr1_1351600_1357200	-0.722357	6.27752	3.42567e-11	6.49244e-09	50.9785	68.078	58.3117	52.4217	64.9782	83.6736	93.4963	95.1814	88.7923	97.8334
chr2_94773000_94791600	0.769513	6.26978	3.46022e-11	6.49244e-09	115.501	85.4513	102.917	116.456	74.6411	55.8	51.3158	51.6889	67.0584	47.5487
chr2_70551400_70554600	-1.34146	5.7693	3.63803e-11	6.74577e-09	38.9911	35.8977	14.4529	34.6831	28.4203	73.8221	96.759	66.6454	49.5813	76.7308
chr5_50962000_50972400	-0.421021	7.92496	3.99133e-11	7.23074e-09	217.009	226.106	216.968	197.414	206.761	281.867	263.433	262.617	271.428	259.277
chr14_78227400_78245800	0.638422	6.73968	4.39664e-11	7.87448e-09	143.541	110.948	151.881	130.249	130.778	90.664	65.3131	82.7353	84.0741	82.4491
chr13_52405000_52408600	-0.881969	5.19215	4.4756e-11	7.92584e-09	20.4099	30.6557	24.4819	25.7846	23.8341	42.2349	43.0698	44.5049	43.81	46.6974
chr19_41682000_41692000	0.666137	6.17097	5.03893e-11	8.82429e-09	100.72	83.9097	94.3311	94.4824	76.3867	58.3549	48.6679	52.3881	57.8384	50.0676
chr9_21737800_21745600	0.922652	5.1889	5.36859e-11	9.29828e-09	58.7968	41.235	48.4137	49.3817	42.5579	28.1229	18.4147	24.2026	23.774	25.4252
chr6_165983200_165993200	-0.631484	7.42856	5.57244e-11	9.54644e-09	138.463	165.348	120.745	124.395	139.152	192.855	219.262	199.264	187.516	205.072
chr1_53730400_53742000	-0.480253	7.62548	6.27677e-11	1.05053e-08	167.955	170.732	162.256	162.012	180.59	215.363	232.292	220.334	216.651	219.731
chr20_39219200_39224600	1.11927	4.58823	6.33212e-11	1.05053e-08	36.6297	32.2027	32.4751	31.1186	30.6624	12.4999	10.5907	15.5539	16.4289	16.5985
chr4_4383000_4394000	-0.467377	7.91858	6.24292e-11	1.05053e-08	196.933	230.555	198.676	206.777	204.186	253.091	283.385	270.327	275.218	270.297
chr2_106882400_106889800	-0.65917	6.23697	7.02203e-11	1.15286e-08	63.2203	61.3871	56.2209	54.3094	60.2945	91.0997	85.0746	86.741	85.7049	88.9538
chr12_65728600_65730600	-1.01934	4.82092	8.99011e-11	1.46075e-08	16.3304	20.2002	18.5864	17.8409	17.047	35.0568	35.7895	32.8857	36.417	31.7236
chr1_12767600_12779200	0.935803	5.8138	9.22992e-11	1.48442e-08	79.391	67.4469	98.5747	71.8298	56.9944	41.972	26.9951	35.9788	46.9482	33.0105
chr6_105981800_106004000	-0.392044	8.63928	9.42235e-11	1.50006e-08	324.51	358.708	377.21	343.97	362.356	450.81	409.334	442.15	443.248	444.544
chr7_111633200_111682000	0.399904	8.17287	1.04889e-10	1.65316e-08	373.159	310.132	334.853	337.686	335.133	245.736	224.134	245.995	244.463	247.963
chrX_53317400_53323600	-0.88079	5.33434	1.19716e-10	1.86817e-08	26.7186	35.8773	29.2347	22.802	25.247	45.8458	52.0956	46.1895	53.498	43.862
chr3_68930600_68933400	-0.697332	6.04795	1.36365e-10	2.10711e-08	39.8464	56.1217	50.371	55.3902	49.5465	83.3823	81.1576	75.8338	69.7535	75.5351
chr15_34751800_34761200	-0.600614	6.69435	1.39398e-10	2.12835e-08	73.8114	100.978	85.6309	76.5564	78.3227	124.708	115.591	118.756	117.036	119.313
chr8_96141200_96164800	-0.369021	9.42384	1.4044e-10	2.12835e-08	616.276	610.38	606.758	592.025	654.999	745.013	735.503	754.715	744.081	770.052
chr3_63276800_63281200	-0.528742	6.92338	1.42201e-10	2.13451e-08	91.7592	107.049	98.0136	105.115	101.042	135.249	132.007	139.768	135.866	145.143
chr7_101029600_101068400	0.44215	8.34182	1.43746e-10	2.13735e-08	364.867	344.611	417.848	407.256	386.722	248.231	248.674	277.14	293.378	269.961
chr19_9930800_9941400	-0.557714	6.6562	1.66803e-10	2.45699e-08	82.5742	78.6543	84.2757	88.487	78.2199	114.106	115.449	111.046	124.443	106.567
chr10_7408400_7413800	-0.552521	6.97556	2.02302e-10	2.92521e-08	106.986	117.486	93.0623	111.013	87.8627	133.628	150.508	138.419	155.194	137.403
chr22_22543600_22555800	0.70246	6.18235	2.00547e-10	2.92521e-08	89.3925	72.0072	106.74	92.4307	98.7326	56.6128	47.0312	55.3739	54.5429	52.7157
chr19_14759800_14779800	0.502577	7.30148	2.66404e-10	3.74892e-08	217.557	164.864	204.706	186.977	177.178	129.264	119.874	124.278	140.92	116.478
chr19_29561000_29570000	0.697187	6.00037	2.64694e-10	3.74892e-08	90.3228	85.3376	76.7372	85.6016	63.4998	52.6442	41.0212	46.8724	46.954	47.1929
chr19_31534800_31551800	0.730492	6.19297	2.65374e-10	3.74892e-08	95.6618	76.4822	101.817	100.99	90.3121	42.3848	44.824	56.1121	67.8603	55.3683
chr1_5810800_5823000	0.718823	5.92303	2.75045e-10	3.83627e-08	72.4759	62.9904	83.1704	92.3564	70.6626	50.6368	43.6325	43.0075	42.4791	38.6284
chr14_88134400_88148200	0.668984	6.00805	2.99593e-10	4.142e-08	89.4308	69.7102	78.8277	88.7567	75.0194	51.9342	42.0492	48.4048	47.5685	49.1223
chr7_1662000_1671400	-0.686409	6.19404	3.07552e-10	4.21507e-08	46.4094	71.0312	54.9531	57.1469	50.4742	81.3374	93.5842	83.6573	86.4596	81.3104
chr12_114683000_114707200	-0.399227	9.2957	3.45766e-10	4.69795e-08	539.055	586.333	542.323	529.481	585.318	691.903	696.418	695.347	667.944	708.652
chr5_6179000_6184600	1.05058	5.21346	3.52748e-10	4.75185e-08	55.5431	34.5554	66.488	51.5988	42.9322	25.2054	22.5379	20.4308	28.5372	16.3839
chr19_54572400_54577400	0.877389	5.09363	3.62921e-10	4.84746e-08	53.2726	38.9795	42.3169	46.0598	41.9724	21.5896	28.936	20.4196	22.5151	18.1432
chr18_57799000_57804600	-0.733529	5.68128	3.84542e-10	5.09308e-08	35.4058	46.3636	37.052	35.4198	37.2223	59.3314	56.8715	61.656	59.4372	64.6761
chr1_242517800_242527400	-0.454154	7.67892	3.99687e-10	5.20617e-08	171.091	196.858	189.403	161.995	162.713	244.324	223.33	221.249	236.481	212.644
chr9_93008200_93041200	0.374149	8.08484	3.99461e-10	5.20617e-08	319.414	297.37	308.236	347.844	300.132	237.43	216.312	233.509	226.084	236.1
chr12_131488000_131498800	0.775279	5.38227	4.07891e-10	5.26948e-08	55.7782	47.9628	62.1151	49.9688	49.9688	34.0156	30.2545	27.4231	28.7625	23.6771
chr19_41563200_41566000	-0.73317	5.93785	4.22473e-10	5.41349e-08	45.6141	54.5996	48.521	36.3275	45.9865	66.2836	76.1809	70.3739	79.2672	67.4351
chr19_29583400_29596200	0.687171	5.82555	4.44968e-10	5.65576e-08	70.2992	65.9322	72.3255	78.616	66.9465	35.3568	46.7889	41.4118	45.9581	37.3509
chr11_72237800_72251800	-0.390838	8.46752	4.6562e-10	5.87091e-08	323.015	316.773	283.149	351.459	293.872	371.963	372.693	389.846	399.477	410.851
chr10_117619000_117623800	1.06544	4.57404	5.09902e-10	6.37822e-08	34.8375	27.7388	38.1455	32.5099	24.9465	17.3806	11.7085	13.3316	16.4131	12.2749
chr19_8654600_8659800	0.81256	5.45198	5.52965e-10	6.86242e-08	63.0083	44.2643	63.3336	57.1517	54.2422	26.6004	27.8241	30.4573	38.0625	28.32
chr19_50312000_50316800	-0.832157	5.77998	5.77896e-10	7.11579e-08	57.0805	39.6855	30.7094	33.3797	38.3195	63.9849	61.2387	64.8869	69.0277	72.8717
chr1_12058200_12069800	-0.435315	7.6686	6.42529e-10	7.8503e-08	187.235	180.462	172.945	161.981	183.632	222.472	222.451	224.238	228.816	226.899
chr19_31249400_31261800	0.68589	6.14096	7.68646e-10	9.31895e-08	83.8824	70.5013	99.9523	104.019	82.9355	52.5815	45.4829	53.0768	58.6004	50.7247
chr6_40579600_40598200	-0.439012	7.94225	7.8169e-10	9.40474e-08	210.746	217.907	212.842	197.356	230.959	274.859	280.622	271.899	264.209	270.482
chr9_96019400_96028400	-0.449317	7.4905	8.06395e-10	9.62848e-08	160.05	148.311	159.278	157.007	152.262	199.776	214.567	190.071	211.546	176.936
chr8_142909200_142928400	0.519196	6.85594	8.34238e-10	9.88604e-08	142.152	132.585	142.677	154.782	123.687	98.2352	80.2247	93.6897	95.3413	94.2269
chr11_69636400_69641800	-1.26118	4.12934	9.45712e-10	1.11234e-07	10.372	8.99184	11.3778	7.51636	10.0004	19.8996	17.5475	21.8715	27.9555	22.4135
chr19_10027200_10063600	0.50131	7.67882	9.57877e-10	1.1183e-07	300.813	226.99	227.615	267.615	213.159	164.663	166.644	160.269	175.176	154.1
chr1_153443200_153446600	0.984202	4.77586	1.02289e-09	1.18542e-07	36.95	35.2022	40.6916	36.3758	30.3209	15.6924	11.8819	18.6804	21.5756	19.8116
chr1_212688400_212705000	-0.425984	7.58518	1.1275e-09	1.29712e-07	155.348	181.905	178.074	159.072	160.638	219.915	200.887	210.962	218.888	209.116
chr17_5619600_5630000	0.864633	5.45168	1.202e-09	1.3728e-07	75.2304	47.2448	47.954	58.3209	59.0591	32.124	32.4841	28.9371	25.399	28.2178
chr4_182202400_182229200	-0.518157	7.08245	1.38999e-09	1.57609e-07	132.412	113.824	95.4524	123.589	101.788	166.157	155.13	145.517	146.335	149.916
chr14_95924400_95931600	0.703557	5.64218	1.46346e-09	1.64754e-07	67.8909	60.6698	66.4839	60.1463	58.0668	40.2562	29.3274	37.4453	36.9723	38.244
chr8_41780600_41794800	-0.682923	6.30323	1.49689e-09	1.67322e-07	56.3918	66.6067	70.7638	57.206	52.1131	112.296	93.9739	83.1232	93.3575	74.7798
chr16_51149600_51159600	-0.443451	7.738	1.51897e-09	1.68595e-07	188.579	194.663	172.007	177.091	193.56	238.115	241.398	236.725	223.935	243.621
chr17_5634600_5642800	0.791755	5.38804	1.53566e-09	1.69255e-07	49.7011	49.4526	66.9958	50.5551	50.0268	30.9818	26.8301	28.9157	32.1092	26.3549
chrX_3429000_3448000	0.545063	6.48869	1.57005e-09	1.71844e-07	113.541	104.119	110.804	116.016	99.2642	76.5137	70.2483	68.8038	69.4554	65.3431
chr6_44294800_44299200	-0.924625	5.22023	1.69709e-09	1.84468e-07	21.2796	24.7157	27.2966	25.7826	26.5864	50.4662	54.823	40.807	40.414	36.0964
chr4_5886400_5896200	-0.684547	6.91122	1.70919e-09	1.84511e-07	81.542	105.512	85.1855	91.0207	103.752	126.277	170.213	141.417	129.82	139.125
chr4_182270400_182281000	-0.876689	5.21313	1.73662e-09	1.86196e-07	26.5109	30.6601	20.9441	26.3543	23.9212	46.3614	52.65	41.5282	38.4672	41.4117
chr19_51166800_51187000	0.514291	7.42564	1.81458e-09	1.9324e-07	173.473	220.863	234.229	215.201	190.105	141.603	125.518	142.036	139.791	137.588
chr2_127152200_127189200	0.414156	8.02555	2.07544e-09	2.19537e-07	317.231	268.231	309.802	359.674	273.63	225.82	203.249	215.654	229.73	209.615
chr1_34460200_34480200	0.604118	6.38719	2.16814e-09	2.27814e-07	110.488	83.9817	117.98	107.341	95.5781	76.1104	57.0135	61.7988	65.8415	58.0076
chr12_131635400_131646800	0.722712	5.69768	2.23676e-09	2.33467e-07	57.6039	66.6392	79.5876	64.8302	56.5972	39.4903	35.9756	36.7466	40.8989	33.0857
chr1_177585600_177601400	0.621192	6.02241	2.29662e-09	2.38138e-07	77.9985	79.3829	76.7556	88.7824	76.9007	52.9465	51.4581	49.2118	43.5059	47.5594
chr18_44862600_44877400	-0.95318	6.03313	2.49789e-09	2.57315e-07	31.4886	60.5269	41.6245	40.3484	46.6057	85.8638	101.846	78.2402	62.991	75.215
chr1_47993400_47999600	-0.901717	4.9215	2.55149e-09	2.59445e-07	22.5859	17.9934	21.2489	18.7469	22.9729	32.431	35.564	35.9483	40.9797	36.4626
chr9_28924000_28933200	0.753482	5.44044	2.54031e-09	2.59445e-07	61.1616	59.8725	57.1141	45.3252	53.0996	34.3944	29.4695	31.2254	27.9957	30.1795
chr8_6942200_6960400	0.530044	6.65144	2.70219e-09	2.73008e-07	117.021	119.083	137.898	124.607	106.74	89.057	75.3948	77.4099	82.171	71.2196
chr9_40748200_40756200	0.858885	5.01922	2.91392e-09	2.90672e-07	42.6417	44.9057	40.3634	47.7267	31.1968	21.7288	20.4144	21.8696	23.9242	20.6467
chr8_101487600_101497400	-0.426917	7.62247	3.00542e-09	2.97915e-07	160.959	185.654	175.176	161.159	175.056	212.194	213.862	219.487	221.293	221.292
chr2_158510600_158523200	-0.745275	5.69656	3.0446e-09	2.99912e-07	44.0921	36.7073	32.8416	48.2193	29.7703	59.2384	66.3077	54.9202	69.9928	52.0899
chr11_61293600_61295800	-1.37813	3.92785	3.1011e-09	3.01707e-07	8.47932	5.26347	5.8442	9.79733	9.6311	22.7516	21.3878	17.2754	15.4034	17.5313
chr17_13600000_13602800	-0.921777	5.36332	3.08353e-09	3.01707e-07	34.4625	37.361	21.5231	22.8144	24.3043	51.6198	59.251	45.4994	46.0986	45.9157
chr10_133419800_133425200	-0.711995	5.46837	3.12796e-09	3.02453e-07	32.3697	34.4368	34.5415	34.2293	29.8496	54.4457	46.6715	50.0529	55.3135	50.631
chr17_43541000_43547600	-0.714561	6.67456	3.16139e-09	3.03821e-07	82.2281	88.2952	62.2986	72.1536	87.0087	106.615	140.565	121.089	108.456	127.985
chr7_128159600_128184400	-0.416683	8.72797	3.29418e-09	3.14664e-07	351.66	425.215	371.376	346.041	366.012	474.463	485.106	464.162	460.546	457.722
chr10_22320800_22325000	-1.32384	4.15171	3.32998e-09	3.16168e-07	8.64391	13.4417	7.14808	7.53908	10.8693	21.0238	26.0819	22.6456	17.192	25.1542
chr21_34666000_34673800	-0.41785	8.20972	3.51004e-09	3.31268e-07	249.005	268.07	251.12	250.677	279.478	314.616	332.028	331.185	318.15	338.258
chr14_98955400_98968200	0.796757	5.56617	3.57909e-09	3.35774e-07	73.8345	59.1701	56.8205	50.9395	66.2491	37.0673	39.9989	31.3313	26.5144	28.81
chr12_116874800_116884800	-0.641358	6.60559	3.64668e-09	3.40091e-07	68.078	97.9547	79.6909	64.1813	73.536	125.864	114.493	110.244	104.211	109.18
chr2_44796000_44817800	-0.393838	8.3677	3.67344e-09	3.40571e-07	291.238	308.488	278.867	285.038	300.174	362.543	388.538	356.367	348.145	352.029
chr6_144063000_144069200	-0.616291	6.25403	4.1127e-09	3.79066e-07	53.7397	75.5249	58.919	57.2422	56.8103	88.1469	81.1895	89.7657	85.6944	95.4105
chr17_36927800_36949800	-0.328425	9.81951	4.13969e-09	3.7933e-07	832.198	823.069	813.746	784.568	866.014	984.273	1008.39	965.805	962.274	950.208
chr20_60926200_60937400	0.613445	6.00401	4.1637e-09	3.7933e-07	83.1754	74.1663	81.6757	85.1779	69.0529	47.6211	46.4342	48.4444	54.1558	46.5881
chr20_33147400_33167600	0.479732	7.17314	4.32764e-09	3.91999e-07	178.024	149.134	193.676	175.641	165.209	127.263	99.9909	117.923	123.692	115.248
chr5_53479400_53483800	-1.41423	3.79289	4.47421e-09	4.00895e-07	9.2342	9.70814	3.79488	6.00921	5.8557	14.4635	18.7623	17.1964	16.8601	19.8307
chr6_170285400_170299000	-0.504696	8.64028	4.61845e-09	4.11251e-07	303.873	391.498	356.555	287.542	347.529	448.025	461.305	453.148	454.463	444.564
chr18_72864600_72871600	-0.460587	7.53694	4.99614e-09	4.42383e-07	170.125	178.138	155.009	144.514	150.799	221.975	216.72	197.869	201.58	192.159
chr3_75653400_75659200	-0.559477	6.56064	5.06872e-09	4.46302e-07	73.385	80.1073	72.7289	75.3646	84.9862	102.595	109.569	109.3	101.194	113.955
chr13_41451600_41459600	-0.613679	6.44785	5.2421e-09	4.59004e-07	82.4364	74.1053	67.5238	56.8423	69.5815	103.831	108.605	94.7134	100.854	90.718
chr20_1977400_2004200	0.47907	7.17936	5.64815e-09	4.87462e-07	169.089	154.354	178.566	199.89	160.281	119.077	102.113	120.972	123.661	122.804
chr22_36812800_36821600	-0.426813	7.89393	5.61099e-09	4.87462e-07	190.614	224.59	197.315	213.408	210.188	243.954	273.243	265.578	262.541	269.577
chrX_114579600_114586600	-0.416211	8.11175	5.65989e-09	4.87462e-07	242.818	268	235.22	226.05	241.206	327.442	312.102	299.338	285.264	298.885
chr1_110063200_110090400	-0.349992	9.459	5.92865e-09	5.07834e-07	622.31	635.084	615.902	627.351	678.605	740.307	782.887	768.008	753.429	773.825
chr2_94585000_94606000	0.660691	6.76378	6.04758e-09	5.15221e-07	138.413	107.982	146.232	166.125	122.355	74.1813	64.1898	85.0043	98.5826	86.1455
chr19_50848400_50861800	0.505809	6.90252	6.13819e-09	5.20129e-07	134.368	128.88	145.963	169.704	136.998	91.4541	91.9931	98.3387	100.425	96.5778
chr19_54270800_54287000	0.516341	6.68419	6.25091e-09	5.26848e-07	122.488	131.755	122.626	132.392	107.007	78.2114	79.5811	82.7695	86.6603	81.6753
chr14_92914200_92927000	0.517691	6.9862	6.29089e-09	5.27398e-07	167.052	148.3	154.55	166.956	127.224	105.53	115.17	92.4606	105.425	80.4957
chr3_14223800_14233400	-0.703891	5.91029	6.38426e-09	5.29592e-07	34.234	55.3404	51.3381	43.3213	43.1401	64.1211	61.3531	73.3172	78.7108	76.269
chr3_135305800_135330600	0.462152	7.40386	6.36678e-09	5.29592e-07	193.918	191.755	226.918	210.86	180.382	151.327	114.088	140.546	145.628	140.527
chr11_120561200_120566400	-0.742414	5.69216	6.74154e-09	5.53585e-07	42.357	31.5035	30.7504	44.364	44.6341	53.9383	62.4052	62.4296	58.743	67.4749
chr6_86405000_86419000	0.604674	5.94678	6.74376e-09	5.53585e-07	83.8128	74.1467	79.7409	71.146	70.5211	52.6563	48.9304	44.6195	44.9669	40.8732
chr6_45419200_45424800	-0.877563	6.78332	6.81075e-09	5.56187e-07	57.5377	103.911	88.683	52.9407	86.0355	148.018	145.682	135.185	120.259	129.944
chr15_96405000_96420200	-0.416841	7.88488	7.88055e-09	6.3695e-07	214.015	220.115	195.276	192.391	215.158	261.505	260.682	260.933	249.721	269.322
chr20_63242200_63262600	-0.416716	8.74391	8.5625e-09	6.88538e-07	379.233	390.138	341.511	373.498	399.566	442.847	494.774	478.103	460.45	493.336
chr19_51497000_51505200	0.820275	5.11265	8.72487e-09	6.98034e-07	43.7219	44.925	45.824	51.8402	32.5175	28.1585	23.0156	21.9539	23.7896	20.0846
chr15_93067000_93095200	-0.359009	8.85978	8.91527e-09	7.09665e-07	364.986	437.306	446.913	417.45	418.543	521.087	486.889	508.589	507.134	503.469
chr10_130927800_130932200	0.929885	4.9759	9.07012e-09	7.18363e-07	42.6007	53.0733	42.4907	33.1307	34.9034	18.881	22.3403	20.3182	22.0071	17.7613
chr14_95785800_95797600	0.620981	5.85626	9.18121e-09	7.23525e-07	79.9518	64.4458	66.751	79.2115	66.035	47.07	44.2394	42.9947	41.8336	41.2802
chr16_25688000_25698400	-0.485967	6.99149	9.41331e-09	7.38125e-07	104.608	118.257	97.7322	114.907	102.015	155.565	141.913	139.909	128.505	144.831
chr10_124320200_124331200	0.653172	5.70379	9.51609e-09	7.40786e-07	73.2933	64.4023	59.4182	65.5625	61.2232	37.5224	47.2136	36.7968	36.1566	33.2786
chr12_131378200_131392400	0.504843	6.88022	9.54125e-09	7.40786e-07	136.922	123.654	141.915	154.593	150.462	89.2669	90.4884	99.0413	93.9276	99.1254
chr11_2132400_2153800	-0.385296	9.08005	1.00224e-08	7.74325e-07	453.194	504.708	470.711	466.901	512.482	577.013	590.057	603.064	577.088	620.453
chr1_46740600_46754200	0.50682	6.69746	1.01577e-08	7.80956e-07	119	124.314	141.898	114.483	123.779	84.5705	85.026	82.0482	84.6341	75.3672
chr13_111502400_111524600	0.44041	7.18958	1.02089e-08	7.81079e-07	174.437	152.861	186.129	180.498	167.189	114.223	114.981	121.051	133.368	115.665
chr21_8433400_8436600	-0.514403	6.64216	1.05295e-08	8.01719e-07	75.5752	80.891	90.4925	87.7812	80.2352	128.871	106.372	108.7	110.143	105.318
chr15_50015200_50029600	0.651404	5.93901	1.06078e-08	8.03795e-07	73.3167	80.8448	70.6902	89.9084	63.8753	44.4032	54.7493	43.8278	44.366	38.8998
chr10_127468800_127473400	1.21382	4.00373	1.14939e-08	8.6677e-07	26.9685	20.2297	21.8908	22.4757	15.7894	6.5958	10.8402	7.8593	11.46	5.98038
chr1_153258000_153263000	-0.796097	5.53161	1.23244e-08	9.24973e-07	25.4311	39.6381	31.7196	37.4097	31.7502	62.366	63.1409	51.6883	44.5173	50.2737
chr3_134908200_134923800	0.61205	6.06069	1.26117e-08	9.42052e-07	90.4491	73.4422	85.6845	81.0405	81.0246	40.2625	53.5237	50.7725	61.3505	46.8985
chr12_131674000_131687800	0.588578	6.17047	1.28252e-08	9.53479e-07	84.7227	81.6644	97.2048	96.5925	78.0365	50.4037	54.0748	55.4591	65.0372	51.2448
chr15_70058200_70101400	-0.402223	8.64071	1.31197e-08	9.70797e-07	320.818	378.114	344.021	349.918	368.465	417.588	458.194	443.715	430.426	445.668
chr3_186359000_186366000	-0.415114	7.33857	1.43188e-08	1.04967e-06	136.915	154.199	131.605	149.096	133.766	177.951	180.177	176.594	174.676	179.475
chr2_240039800_240061400	0.362215	7.62545	1.45156e-08	1.05917e-06	230.384	228.409	236.997	231.175	212.381	176.455	161.042	167.189	168.562	163.005
chr17_7259200_7265000	-0.472923	6.87184	1.51716e-08	1.10193e-06	98.7551	107.041	94.6086	98.4301	98.9357	124.884	127.699	131.977	132.241	135.773
chr22_22361800_22411000	0.392624	9.19289	1.59916e-08	1.15616e-06	666.914	603.78	753.748	687.857	708.159	500.102	428.275	509.938	510.581	512.658
chr15_93811600_93814200	1.35647	3.68829	1.68156e-08	1.21019e-06	17.9938	19.4524	15.8074	19.9021	13.2438	6.96055	5.95744	6.26087	6.24056	6.44978
chr2_29392400_29402600	-0.62108	5.92911	1.7325e-08	1.24118e-06	47.5259	53.13	48.4061	43.0176	49.1358	69.5011	73.6788	68.025	69.4943	66.1515
chr10_123644400_123651000	0.894985	4.95728	1.7869e-08	1.26862e-06	32.9509	35.2336	50.2675	45.3703	35.6928	25.6094	17.1606	20.3184	19.9948	18.6477
chr17_72109400_72122800	-0.515623	7.81233	1.7806e-08	1.26862e-06	169.015	238.658	183.515	178.608	172.058	258.454	267.908	250.106	247.943	247.316
chr1_34518000_34535600	0.679704	6.22389	1.83693e-08	1.29829e-06	87.7737	85.4209	117.047	102.766	72.9965	61.736	44.0205	53.951	65.7129	50.3118
chr16_5610200_5626000	0.433566	7.24049	2.14006e-08	1.50578e-06	177.458	173.015	201.69	163.687	175.857	129.437	116.227	125.735	130.539	119.998
chr20_33259600_33292000	0.329635	7.91112	2.32088e-08	1.62575e-06	293.224	262.162	284.046	276.503	263.799	220.858	203.909	203.967	206.768	195.031
chr8_135385400_135388400	0.867943	4.90083	2.53791e-08	1.76991e-06	40.616	37.449	42.6593	37.9666	32.5659	19.5686	12.6831	21.7824	23.3916	23.7937
chrX_71908600_71912400	-0.834538	5.11498	2.66823e-08	1.8526e-06	16.8582	29.9062	23.124	27.859	22.7713	45.0157	44.584	40.6413	33.3574	40.8517
chr4_153785800_153794600	-0.472172	7.88956	2.80165e-08	1.9367e-06	210.196	237.987	195.401	172.862	198.64	275.257	277.858	259.509	256.024	257.111
chr16_55809000_55830200	0.429578	7.26501	2.90446e-08	1.999e-06	163.222	177.499	195.428	197.977	167.17	121.129	124.723	128.843	137.62	122.197
chr10_124366800_124381600	0.606615	6.11562	2.92499e-08	2.00438e-06	102.973	76.4379	95.2563	79.453	72.8348	60.2504	48.1966	50.1058	58.5509	45.4115
chr1_29235200_29239400	-0.883218	4.77012	2.99105e-08	2.04078e-06	15.5075	24.6571	17.1474	17.1178	18.0476	34.1593	31.5307	32.7906	27.8943	35.771
chr20_43665600_43669000	1.17311	3.94034	3.03234e-08	2.06003e-06	25.1363	18.7346	19.1481	21.3699	17.452	9.70695	8.53943	7.84739	8.10356	7.7094
chr11_119417000_119425800	-0.48198	7.76143	3.04969e-08	2.06293e-06	142.709	207.336	190.484	203.07	177.642	255.187	235.151	246.807	230.844	250.125
chr19_54309800_54313200	1.05205	4.80423	3.13965e-08	2.1147e-06	34.4732	28.5228	51.1527	42.5771	28.671	21.8678	15.3472	14.9441	19.5735	11.8295
chr17_79784600_79820200	-0.394275	9.52949	3.20093e-08	2.13771e-06	676.433	629.892	615.641	632.54	726.751	766.426	814.49	824.205	806.79	854.422
chr17_76584200_76587200	-0.690674	5.56299	3.23534e-08	2.15157e-06	39.5285	41.144	28.7893	36.4021	34.0213	56.4201	52.4613	54.6849	49.1537	61.9549
chr10_123568800_123586000	0.42079	7.09818	3.50845e-08	2.32339e-06	178.244	144.611	165.257	160.185	157.896	119.468	110.661	111.758	115.339	107.312
chr8_27236600_27263000	0.501921	7.15527	3.68802e-08	2.43209e-06	185.128	138.692	190.965	188.464	153.149	135.654	102.921	109.519	119.221	101.825
chr19_50957600_50962000	0.898093	4.65657	3.75866e-08	2.46835e-06	34.0286	29.9727	31.7809	37.5774	27.8518	12.7787	17.7495	16.4078	20.2939	14.4091
chr8_29796600_29815200	-0.385916	7.66682	3.98196e-08	2.60413e-06	182.934	199.111	171.472	172.013	175.067	223.246	224.262	219.581	218.576	221.716
chr17_33853400_33863400	0.791204	4.902	4.03902e-08	2.63054e-06	40.5626	39.6735	40.5892	36.7729	30.5913	23.1396	22.327	18.8304	20.6591	15.9923
chr1_34777600_34789200	-0.4835	7.25949	4.11777e-08	2.67079e-06	120.209	126.577	120.317	146.509	136.203	164.722	196.303	168.058	162.564	162.515
chr1_109294800_109308200	-0.51269	6.67217	4.17936e-08	2.68861e-06	88.9205	91.3204	81.3829	78.2214	87.2106	106.019	123.689	112.553	117.902	110.279
chr19_29572800_29580000	0.711441	5.3735	4.17073e-08	2.68861e-06	61.7523	44.2359	49.6026	48.864	57.2383	29.6746	31.3114	30.4387	28.0539	29.1353
chr14_76375600_76382400	-0.614054	6.35244	4.30637e-08	2.75906e-06	68.9719	74.0732	58.6975	65.496	58.4577	101.56	73.4866	96.0155	90.6526	111.947
chr19_41458200_41479200	0.424328	7.05897	4.42614e-08	2.82431e-06	172.618	155.769	153.054	159.947	141.521	115.693	103.278	110.148	111.548	109.705
chr12_4905000_4917600	-0.354068	8.45183	4.55925e-08	2.8954e-06	289.38	327.973	331.311	303.389	321.772	383.422	352.16	386.629	384.291	395.22
chr17_33716200_33730000	0.552886	6.22699	4.69696e-08	2.96115e-06	91.9639	99.5418	88.0662	97.5285	74.5291	58.9519	58.7637	57.8303	60.2037	55.3443
chr6_167128200_167148400	0.512939	6.73322	4.89287e-08	3.07237e-06	127.201	110.922	143.831	127.063	131.038	88.4723	69.9135	88.902	88.4847	89.441
chr3_45142200_45149000	-0.57101	7.44609	4.92499e-08	3.08027e-06	124.491	179.53	136.367	127.616	144.752	204.248	216.101	199.246	179.125	201.145
chr22_22153000_22172800	0.349246	7.88285	5.08197e-08	3.16589e-06	283.058	252.446	278.037	287.489	256.239	220.082	178.602	203.846	199.811	206.065
chr12_125679600_125690200	0.765316	5.87906	5.21228e-08	3.20902e-06	73.2652	54.795	74.8893	105.156	66.6543	46.1528	35.4591	42.1591	42.6288	41.8278
chr20_46893200_46901200	-0.476697	6.72555	5.17935e-08	3.20902e-06	93.6503	89.117	79.8041	96.4017	89.8035	121.358	116.26	117.199	111.209	122.859
chr5_174731000_174737600	-0.79888	5.11095	5.19666e-08	3.20902e-06	26.4225	28.4246	21.6991	26.5047	20.0515	48.7092	42.9469	36.8744	36.0405	36.2857
chr20_59661000_59686000	0.381313	7.51818	5.23945e-08	3.21319e-06	217.018	195.532	237.469	206.404	208.792	162.042	144.234	154.668	161.918	147.204
chr1_13882400_13885600	1.07375	4.10466	5.41816e-08	3.3099e-06	26.2114	20.2376	22.5333	20.3808	24.2619	9.45109	10.6195	10.1533	10.0047	9.74638
chr1_18235000_18244000	0.658818	5.48353	5.48574e-08	3.33826e-06	48.956	57.6433	57.1065	60.4692	50.296	35.2745	34.8643	32.8196	30.5157	30.5709
chr3_10988600_11002800	-0.429631	7.73439	5.72675e-08	3.47151e-06	179.63	171.556	172.675	215.163	187.651	229.731	210.133	242.81	235.596	263.834
chr10_129924400_129942400	0.501288	6.96664	5.80879e-08	3.50776e-06	133.832	134.872	161.537	184.368	131.85	104.437	92.6746	100.753	106.119	96.2678
chr20_30321800_30326600	0.941183	4.60248	5.87501e-08	3.5342e-06	35.6735	36.651	27.6241	33.8408	23.0174	17.8072	17.9014	14.129	13.6419	12.4721
chr12_131426400_131439400	0.60276	6.52324	6.18064e-08	3.68989e-06	104.086	115.314	137.574	101.394	107.65	65.2963	56.9181	74.822	82.6809	74.4572
chr13_28488600_28498000	-0.454023	7.46115	6.24028e-08	3.71144e-06	147.33	177.349	147.733	134.207	151.799	200.584	197.672	195.325	186.389	198.731
chr18_78127200_78136000	0.729299	5.25712	6.30375e-08	3.73509e-06	48.379	42.7217	51.9157	54.493	40.6611	23.9853	32.2673	25.0979	32.2456	20.6679
chr6_13922800_13929000	-0.587298	6.07325	6.68252e-08	3.94469e-06	54.1064	67.2965	53.6792	46.7072	48.2208	82.301	71.8078	75.0496	77.0452	76.3217
chr1_13458800_13474000	0.712642	6.00301	6.82861e-08	4.01588e-06	72.7869	68.9708	79.4828	106.872	75.1422	46.7125	36.028	50.5974	46.3191	55.1328
chr2_128601800_128647600	0.360887	8.09275	7.47266e-08	4.37831e-06	314.887	279.456	319.084	348.402	314.592	218.668	216.709	239.672	246.696	240.213
chr16_49853400_49864800	-0.561239	6.14173	7.65954e-08	4.47119e-06	54.3709	56.1717	62.5771	57.0169	56.2929	94.3259	75.3556	76.6693	76.8791	74.0367
chr14_94619600_94635000	0.548508	6.57095	7.8603e-08	4.57145e-06	106.876	104.9	130.563	120.895	112.786	68.3891	90.4281	70.4577	80.4554	58.5451
chr6_30070400_30079400	-0.415206	8.10518	8.15259e-08	4.7067e-06	207.47	244.127	269.348	230.894	254.243	288.37	289.521	310.047	326.458	305.674
chr7_31095200_31115400	0.462815	7.11228	8.41609e-08	4.82349e-06	185.607	139.409	182.295	155.043	162.293	115.458	116.191	107.955	123.232	96.9301
chr7_45574000_45580600	-0.665132	5.5587	8.41049e-08	4.82349e-06	34.3642	38.1755	35.7675	33.1526	40.5453	52.9225	58.7284	53.9101	51.1743	52.8636
chr19_31396000_31402000	0.623859	5.62457	8.75288e-08	4.99834e-06	63.356	62.8861	67.2941	54.1105	54.9007	40.758	32.0636	37.4764	38.2588	36.5922
chr8_22548800_22557000	-0.495891	6.64816	8.89258e-08	5.05978e-06	85.3364	92.0584	78.6503	80.8059	85.1647	101.011	117.335	112.48	114.733	114.629
chr7_98864000_98872600	-0.476121	6.83377	9.03319e-08	5.1213e-06	91.4999	104.046	87.8083	101.823	98.5367	118.244	137.262	127.329	122.584	128.771
chr2_94754000_94766800	0.852075	5.52693	9.43922e-08	5.33232e-06	51.0709	48.7519	75.0031	76.3054	45.3088	40.407	28.8311	28.2568	32.6342	23.9978
chr20_6766600_6771800	-0.669619	7.08899	9.52991e-08	5.36432e-06	98.2824	131.641	110.247	84.2722	104.655	175.856	192.389	147.995	146.708	132.637
chr17_14293400_14306200	-0.39928	8.66613	9.73911e-08	5.46257e-06	360.325	375.15	352.691	326.637	381.451	443.825	492.257	437.664	435.399	420.032
chr9_838000_850600	-0.3667	8.24006	1.06966e-07	5.97835e-06	268.517	300.194	250.846	268.482	264.325	335.707	342.439	325.083	309.756	329.531
chr7_31047000_31066600	-0.372417	8.15487	1.09304e-07	6.08742e-06	235.189	246.415	242.404	278.465	268.782	298.096	328.141	311.708	301.842	311.187
chr3_135077800_135099000	0.624326	6.08543	1.17739e-07	6.51118e-06	75.6154	68.2416	91.1581	105.882	75.5267	50.8829	57.9662	48.5458	54.6585	41.5416
chr5_111066000_111073800	-0.440613	7.51334	1.17476e-07	6.51118e-06	166.466	177.385	148.197	145.84	153.594	227.97	195.094	198.531	183.594	206.17
chr7_154910800_154930800	0.532908	6.24712	1.20492e-07	6.64012e-06	104.346	77.9626	90.1075	101.173	84.3104	57.0224	60.8563	58.6302	66.0949	54.6298
chr11_11278200_11309200	-0.46777	7.87237	1.25748e-07	6.90564e-06	189.392	223.812	215.299	163.4	212.414	279.395	256.874	261.735	253.54	258.751
chr17_6294800_6309200	0.695565	5.61583	1.29728e-07	7.09943e-06	74.7513	42.8058	65.8537	65.3529	58.8137	37.3113	34.4939	34.4306	40.3464	31.016
chr8_1011200_1026600	0.533638	6.22207	1.31052e-07	7.14711e-06	98.0709	78.6981	97.1126	87.0337	89.8458	58.9263	51.4612	60.0916	63.5059	59.9039
chr11_65779400_65797800	-0.364915	7.98988	1.42713e-07	7.75622e-06	217.718	233.627	217.907	230.613	237.561	264.024	294.185	275.794	270.56	273.725
chr1_112501600_112513400	-0.363349	7.88591	1.4627e-07	7.92219e-06	199.826	237.284	201.976	213.712	203.61	254.967	259.835	257.032	250.467	261.165
chr10_123657600_123685800	0.324412	8.66007	1.47874e-07	7.98164e-06	428.735	421.74	494.688	504.527	461.684	334.781	338.329	356.905	370.27	344.031
chr10_101766600_101783600	-0.399447	7.89721	1.49664e-07	8.05072e-06	200.664	232.804	197.917	227.047	190.374	244.034	287.651	254.069	273.548	244.995
chr11_124891000_124895400	0.99557	4.23492	1.50433e-07	8.06452e-06	23.8038	27.6791	22.4221	21.3949	27.3402	8.62718	13.8898	12.4525	10.571	11.7579
chr21_44696800_44715000	-0.518324	8.39461	1.52289e-07	8.13635e-06	300.838	289.054	261.41	269.507	300.313	326.211	331.174	400.507	408.586	454.107
chr3_169144600_169151200	-0.644808	5.9571	1.56914e-07	8.35513e-06	47.5539	53.8758	44.1971	49.3162	47.3263	78.148	85.7571	65.8339	61.4816	62.7633
chr18_23134000_23138000	-1.36229	3.43605	1.62463e-07	8.62149e-06	3.0815	4.50094	4.58851	9.62816	3.73748	15.1256	11.8962	12.5271	12.473	12.9205
chr4_5420400_5426200	0.871364	4.74893	1.6365e-07	8.65532e-06	43.7032	35.1897	30.963	35.3273	27.2485	22.3559	21.0195	14.9774	14.8231	13.7511
chrX_17855200_17866000	-0.930697	6.39987	1.64238e-07	8.65736e-06	29.7088	79.2213	69.5162	46.2155	64.8762	96.98	118.579	109.231	96.7018	102.522
chr8_48542400_48558600	-0.46001	6.7118	1.66779e-07	8.73291e-06	83.0484	89.8592	84.663	102.682	84.9601	104.133	119.684	116.394	124.37	116.118
chr14_94173600_94177200	-0.508627	6.34263	1.70367e-07	8.89124e-06	60.3905	71.1161	75.2863	63.9505	66.4166	94.2874	86.4177	89.8663	94.7573	87.5609
chr1_152946600_152954800	0.754968	5.04028	1.7578e-07	9.14348e-06	48.6631	36.7272	44.5918	41.3901	34.9081	20.3285	21.3773	22.6744	29.8762	20.8744
chr9_97831200_97832400	-1.59377	3.1278	1.8266e-07	9.47009e-06	2.93812	2.25903	3.28444	5.94249	3.44011	8.75894	9.95399	10.9222	12.661	10.7165
chr16_80016600_80024200	0.938083	4.40905	1.96306e-07	1.01442e-05	30.1086	23.9894	25.0589	31.2756	26.0527	7.76417	16.4881	13.29	17.1592	12.1166
chr1_51342800_51345800	-1.2499	4.03516	2.06348e-07	1.06283e-05	7.75165	8.98765	5.76516	13.525	9.00446	18.3096	17.1955	21.7962	16.6682	29.0214
chr16_20314200_20324400	0.606488	5.67829	2.07628e-07	1.06594e-05	75.7296	58.4383	61.6074	60.1513	58.0605	35.115	37.5125	39.0451	44.1508	37.7732
chr20_59320200_59346400	0.435032	7.03793	2.11218e-07	1.07735e-05	153.745	143.09	155.876	174.769	143.254	106.57	93.6023	112.357	114.914	115.948
chr5_161544400_161550600	-0.565106	6.2066	2.10845e-07	1.07735e-05	61.5623	65.1124	56.1677	55.4387	62.3497	91.5174	72.207	85.8524	75.3715	95.6863
chr19_41670400_41674800	1.13275	4.17361	2.32878e-07	1.184e-05	17.7045	17.2765	30.9024	29.2191	23.6287	11.8768	10.5799	10.1652	9.98639	8.03085
chr19_39755800_39759200	1.17345	4.01679	2.38154e-07	1.20306e-05	17.4997	25.4271	27.5391	17.9524	18.5849	12.7289	7.87794	8.61582	7.3947	7.80311
chr6_109809600_109825400	-0.489948	6.73835	2.3754e-07	1.20306e-05	100.714	104.745	82.5571	80.8213	82.1696	131.668	116.681	114.97	113.111	118.379
chr8_1341600_1352200	0.530733	6.6158	2.39083e-07	1.20389e-05	128.358	116.832	133.885	107.075	106.362	86.3135	90.6124	69.808	77.6501	58.0053
chr3_135447600_135458400	0.683998	5.38295	2.42899e-07	1.21534e-05	52.1779	52.414	61.4972	46.9866	45.0331	32.6203	23.2627	31.2113	34.6988	31.0087
chr8_24954600_24962200	-0.462559	7.61215	2.50567e-07	1.24974e-05	164.331	190.104	174.628	142.103	167.629	234.219	237.294	208.816	210.274	196.185
chr2_98930200_98939600	-0.489547	6.58314	2.68381e-07	1.33437e-05	78.0435	90.5465	77.4208	78.7015	78.9048	110.193	117.307	103.235	100.559	99.9487
chr12_131363200_131368400	1.33233	4.18264	2.83645e-07	1.39704e-05	41.8602	21.0013	22.3726	25.7797	15.4073	11.3909	8.95855	7.89486	11.3958	7.00643
chr19_8690600_8698400	0.846978	5.19298	2.83344e-07	1.39704e-05	46.585	37.5117	41.4674	63.5663	46.1918	21.9279	20.0236	27.2184	25.0611	30.8001
chr19_43792000_43804200	0.382814	7.80903	2.85723e-07	1.40289e-05	295.219	253.153	236.8	275.056	245.027	169.26	185.845	192.1	201.551	196.012
chr22_26645200_26659600	-0.368512	7.52105	2.87712e-07	1.40827e-05	156.062	169.219	169.959	155.095	169.137	206.044	202.27	196.927	196.002	192.34
chr15_69571600_69581800	-0.506585	6.29001	2.93491e-07	1.43211e-05	68.9752	66.6374	61.4771	66.1205	63.2068	89.9573	91.1889	83.7127	86.377	83.3861
chr10_129887200_129923000	0.367708	7.52259	3.11468e-07	1.50584e-05	212.5	189.564	219.704	241.914	198.694	165.378	164.128	150.143	156.004	137.834
chr10_130895200_130907400	0.6585	5.43679	3.11391e-07	1.50584e-05	67.0975	52.4265	52.3119	52.4579	43.3993	31.8012	35.5953	29.0334	35.2619	25.9096
chr15_98290000_98310000	0.465398	6.91909	3.12529e-07	1.50635e-05	145.069	149.741	146.653	150.12	124.159	97.6132	79.1363	102.959	106.208	108.953
chr2_42491800_42495400	-0.467595	6.86101	3.17012e-07	1.5233e-05	91.647	118.2	96.0125	93.5296	95.008	133.646	135.434	127.391	121.192	126.224
chr3_87968800_87985800	0.433395	6.79512	3.20086e-07	1.5334e-05	127.36	119.13	136.828	147.076	120.621	101.267	92.4367	88.3736	89.4707	82.0769
chr8_21542800_21549600	0.615287	5.55228	3.36157e-07	1.60065e-05	56.1193	53.9408	59.7841	55.7532	61.9194	28.3647	41.4128	35.906	37.7071	31.8349
chr11_125494000_125496600	-0.960555	4.26506	3.44232e-07	1.62926e-05	10.6305	14.953	9.78795	14.2447	11.4207	19.7754	25.4627	22.6575	21.1787	24.3297
chr4_182136200_182146600	-0.65417	6.93463	3.45705e-07	1.63133e-05	119.599	111.48	75.4248	87.6898	85.8355	141.079	178.236	130.068	136.927	125.094
chr18_50186000_50201600	-0.462259	8.19892	3.47035e-07	1.63272e-05	232.419	299.373	239.031	236.159	257.499	327.911	309.358	338.122	304.626	366.052
chr19_29110200_29121200	0.809989	5.42741	3.611e-07	1.69384e-05	41.9484	53.1839	71.7835	60.4386	46.543	27.8996	21.6728	31.9189	36.7728	30.8549
chr4_65665800_65671400	-0.450497	7.55877	3.72841e-07	1.73857e-05	150.61	183.369	177.565	144.298	155.103	239.942	215.991	200.223	200.843	186.627
chrX_153828000_153833600	-0.679951	5.917	3.71965e-07	1.73857e-05	39.5451	42.7118	49.1953	43.2259	59.0158	67.671	58.5954	76.3194	67.4847	84.3831
chr19_29400400_29411200	0.680084	5.35776	3.7454e-07	1.74133e-05	49.4842	44.2284	58.0526	56.6349	43.9378	24.8406	31.8718	28.9486	38.0875	24.6903
chr1_37369000_37374000	0.990586	4.19597	3.82638e-07	1.76855e-05	22.8699	20.2458	21.766	31.914	19.8598	11.725	11.5982	10.9527	11.2633	9.95937
chr12_131189800_131197000	0.933059	4.85784	3.9264e-07	1.80947e-05	44.035	32.9864	37.774	40.5914	34.3664	21.6022	8.90583	20.9769	18.1122	26.1164
chr1_18219000_18231000	0.516334	6.21336	3.96657e-07	1.82266e-05	85.6672	80.181	92.305	105.234	79.1257	66.6589	61.5386	55.5864	56.2147	50.8349
chr9_36736000_36773400	0.332493	7.81174	3.99677e-07	1.83119e-05	286.932	251.65	261.383	251.982	237.606	212.209	197.379	185.332	190.392	173.352
chrX_143632000_143636200	-0.808927	4.85313	4.15758e-07	1.89935e-05	20.8545	26.1588	23.3747	13.0022	19.3044	36.3854	30.2115	32.8496	36.4749	32.4716
chr16_21832400_21840800	-0.51138	6.65273	4.25214e-07	1.93694e-05	91.4705	91.3127	71.0437	83.3257	84.1718	104.407	103.572	117.048	110.763	132.385
chr3_198107400_198115600	-0.436386	6.82474	4.35063e-07	1.97609e-05	88.9086	105.541	107.146	95.5173	90.0005	119.579	123.275	122.716	140.339	117.228
chr12_131339400_131348400	0.783827	5.28544	4.69108e-07	2.1246e-05	58.9479	36.039	49.722	63.1931	39.027	27.0234	27.6799	25.0934	32.9246	21.552
chr9_38620000_38622800	-0.872422	4.58178	4.71908e-07	2.13116e-05	13.5745	17.215	15.8824	18.1462	15.7963	31.7417	20.7155	29.6163	26.1624	34.0978
chr19_47414400_47432000	-0.417824	7.82233	4.76648e-07	2.14642e-05	227.89	208.889	171.627	184.594	200.098	240.192	245.943	249.995	245.513	267.256
chr21_34882200_34901800	-0.343364	8.38094	4.95745e-07	2.22605e-05	339.737	291.354	263.06	314.817	299.958	358.18	364.523	356.336	352.034	369.777
chr1_18302200_18306600	0.961461	4.21344	5.0547e-07	2.25686e-05	30.6199	21.7332	25.2723	18.2745	24.4972	12.2975	10.3958	11.7092	11.9161	10.8849
chr12_118767800_118779400	0.424806	6.94257	5.04794e-07	2.25686e-05	156.706	130.374	150.059	160.433	123.274	107.806	106.291	95.5038	108.681	85.2528
chr8_1516400_1520400	1.0183	4.26835	5.15607e-07	2.28915e-05	31.6076	18.7706	31.538	21.934	21.9686	15.9763	10.9398	10.2311	11.8989	8.26844
chr8_41766800_41768200	-1.37434	3.40767	5.14275e-07	2.28915e-05	6.50743	4.49975	3.8928	6.9723	3.71336	15.1737	13.6809	11.0238	12.4939	10.2299
chr5_4869200_4875000	0.912244	4.53356	5.1722e-07	2.28986e-05	32.9168	25.4936	32.6468	32.1888	24.6051	12.9939	9.91608	15.592	20.4173	16.7527
chr17_34479400_34521800	0.408923	8.45587	5.21029e-07	2.30026e-05	382.252	401.444	413.883	456.45	405.592	272.718	249.018	312.117	299.094	335.032
chr12_122199400_122207000	-0.558676	6.75771	5.24304e-07	2.30826e-05	97.0848	109.199	70.8623	85.9432	80.034	111.058	140.357	119.637	121.437	121.718
chr11_32143800_32146200	1.65514	2.99816	5.38989e-07	2.36021e-05	14.7377	9.7432	10.5975	10.5981	7.43964	4.4207	1.82673	3.13054	3.12059	3.22741
chr16_48874800_48883400	0.819118	4.78021	5.391e-07	2.36021e-05	30.7659	36.678	42.1795	35.9242	26.3536	23.4545	17.9984	17.252	18.1146	14.7782
chr5_5951800_5956800	0.789539	4.84013	5.51436e-07	2.40753e-05	40.4082	26.2819	42.8012	33.178	38.6732	22.0499	18.4174	19.5373	20.05	17.6271
chr20_58067800_58076800	0.611966	5.57839	5.9288e-07	2.58132e-05	71.0145	54.6916	55.5465	51.2174	62.0953	37.8828	35.0319	36.6844	32.9949	37.3029
chr9_21261400_21269000	0.645347	5.28914	6.03083e-07	2.61851e-05	45.765	50.8987	53.3171	46.8509	41.6018	35.895	25.7271	28.1566	26.7808	27.1976
chr18_59255400_59287800	-0.329177	10.3778	6.61469e-07	2.86412e-05	1159.16	1202.05	1157.72	1217.83	1323.96	1427.29	1491.61	1445.45	1356.31	1461.43
chr1_177566000_177581000	0.485386	6.24131	6.67405e-07	2.88191e-05	98.0683	77.9535	94.3397	95.1266	84.0802	65.8275	57.953	59.4147	62.729	55.6711
chr22_30244600_30248400	-1.20737	3.8872	6.77606e-07	2.91796e-05	4.19115	6.00992	11.4806	9.71507	8.82762	14.986	19.8293	17.2236	22.8692	13.78
chr16_20052200_20064800	0.748024	5.2153	6.79996e-07	2.92028e-05	57.8145	38.9956	42.193	57.2301	36.6932	27.1583	22.092	25.7996	29.6387	26.7303
chr5_136326200_136333200	0.729199	4.85567	6.89773e-07	2.95422e-05	35.201	35.2008	39.2976	38.3284	30.2911	25.618	21.1916	18.8244	18.6594	15.9702
chr20_61800000_61808000	0.712012	5.19928	7.03238e-07	3.00372e-05	40.3486	46.4219	47.1465	53.5553	38.4137	24.1007	22.0668	28.0464	29.6248	29.4007
chr1_155077000_155086800	-0.427491	8.09061	7.17033e-07	3.05437e-05	253.432	272.454	195.155	255.662	212.333	299.087	322.824	293.911	285.344	305.496
chr16_80455400_80459800	1.00251	4.03915	7.31767e-07	3.10873e-05	21.7761	16.5114	24.744	23.2035	18.5006	14.4381	10.0617	8.65764	8.00194	7.0703
chr4_2040200_2044400	-0.813408	4.84667	7.64429e-07	3.23875e-05	16.5243	20.2194	14.9399	28.5802	20.1957	31.5676	37.6373	34.3413	27.8162	36.8881
chr9_28935800_28945200	0.550142	5.68928	7.86916e-07	3.32509e-05	63.4734	56.9467	61.6373	68.4311	58.9142	38.5534	41.3247	39.8455	41.4005	37.9798
chr2_110730600_110736000	-0.458445	6.76825	7.99252e-07	3.36818e-05	91.2565	89.8828	104.588	79.8866	101.822	121.686	120.381	118.799	127.444	112.936
chr4_5002200_5005000	1.6922	3.37097	8.02161e-07	3.37143e-05	15.9956	6.05414	18.1191	20.432	10.8914	4.85844	5.15552	3.17899	5.06594	1.58179
chr16_5646200_5656200	0.581731	5.70109	8.26704e-07	3.46534e-05	62.6803	54.7218	72.0444	65.7684	59.0757	40.9748	32.2888	41.3362	44.7439	40.6355
chr4_94819000_94826600	-0.675858	5.26062	8.4777e-07	3.54422e-05	23.3385	30.6892	31.9822	31.6409	26.36	36.8711	43.0768	43.7536	54.4756	41.3185
chr2_239725400_239732800	0.747079	4.92719	8.5392e-07	3.56048e-05	37.1115	30.0126	45.4962	43.1612	32.4967	20.575	21.6275	20.3587	25.9729	17.0204
chr10_46282400_46285200	-0.785844	4.91327	9.00045e-07	3.72676e-05	24.3984	15.7717	14.872	29.663	23.1634	32.5804	36.8609	35.1511	33.0499	38.032
chr7_104478400_104480600	1.73778	2.77978	8.96544e-07	3.72676e-05	9.45591	8.98649	9.29422	8.26497	8.97928	4.55007	1.92044	2.35583	1.16023	2.23496
chr4_165872400_165875400	-0.866525	4.76485	9.65823e-07	3.9849e-05	19.8231	22.4316	17.8477	13.2494	20.7846	35.4125	37.2957	29.7877	26.5817	29.5181
chr17_6651200_6661800	-0.376882	8.08053	1.00642e-06	4.13077e-05	224.657	280.672	237.307	224.354	236.993	297.744	290.48	297.62	284.863	305.894
chr2_29917600_29923000	-0.468769	6.56793	1.00429e-06	4.13077e-05	87.6917	83.8497	74.6568	73.7398	84.5847	101.626	98.7966	107.719	104.566	114.575
chr22_22436800_22442000	0.816327	4.63843	1.02931e-06	4.21375e-05	34.7938	24.7623	28.3354	39.6955	28.6028	16.3752	20.6023	15.6791	16.2313	13.5828
chr1_205340400_205349000	-0.481957	6.43125	1.03847e-06	4.24024e-05	85.3166	75.6144	69.4608	66.4872	68.1618	103.706	83.1874	94.5677	98.4462	100.29
chr2_238760400_238769200	0.59691	5.68352	1.04341e-06	4.24941e-05	66.1399	68.8492	56.736	64.5652	56.1604	45.3027	32.9439	40.5553	33.4747	44.0508
chr17_41237000_41241600	1.07648	4.01825	1.04929e-06	4.26235e-05	19.1916	16.5116	26.8639	21.2508	21.2574	6.49893	7.8157	10.1221	13.4359	9.62626
chr19_47017200_47029000	-0.349988	7.78426	1.12023e-06	4.53881e-05	214.449	194.725	181.864	197.812	205.14	238.053	253.566	233.691	229.715	232.067
chr11_129362200_129380600	-0.33674	8.92791	1.12502e-06	4.54652e-05	448.308	482.934	403.213	443.367	430.812	526.42	576.331	514.258	502.315	506.766
chr1_240087400_240096000	-0.322483	7.92645	1.1496e-06	4.63399e-05	209.309	232.109	228.321	211.84	224.802	276.673	258.019	259.408	251.648	256.654
chr11_43573800_43586600	-0.353021	7.6984	1.18869e-06	4.75507e-05	185.07	191.689	187.702	172.154	196.732	220.808	212.368	228.808	225.599	236.521
chr13_112439600_112452200	0.422681	6.68912	1.20435e-06	4.78089e-05	140.033	108.652	122.047	124.667	109.6	89.0242	81.4647	82.8814	91.1029	79.3773
chr19_15006000_15023200	0.335827	7.56	1.20577e-06	4.78089e-05	214.459	208.222	225.756	226.025	204.066	180.353	144.227	163.234	157.07	164.241
chr22_25274800_25288400	-0.323514	8.92014	1.26632e-06	4.97717e-05	411.594	462.022	431.578	436.929	465.367	511.186	550.079	522.678	501.758	517.612
chr8_24997800_25012200	-0.339698	8.06681	1.29222e-06	5.06635e-05	250.04	255.32	221.598	247.572	238.148	296.397	314.577	280.643	272.798	276.834
chr20_24468600_24471200	-1.07475	3.89601	1.29891e-06	5.07992e-05	10.2924	7.50034	7.18693	11.5874	7.12486	23.004	13.5459	16.462	16.1732	19.0078
chr12_13976800_13986000	-0.330243	7.77143	1.31498e-06	5.13006e-05	196.468	200.689	199.643	189.993	205.125	243.351	243.155	230.556	227.238	224.914
chr17_50127800_50133000	-0.753431	5.21354	1.32688e-06	5.16368e-05	29.2321	27.7025	20.864	26.1297	33.3245	43.5251	44.2954	44.4748	33.8999	51.0101
chr4_54091000_54111600	-0.334901	9.66974	1.34816e-06	5.23359e-05	764.529	749.654	689.198	711.135	786.298	861.269	965.54	868.171	850.434	852.212
chrX_36752600_36762000	0.588828	5.54413	1.36e-06	5.26656e-05	51.6784	48.7288	59.8315	67.2853	53.3261	37.9486	35.6643	35.1686	35.0227	32.7695
chr17_76072200_76080800	-0.357435	8.26544	1.38304e-06	5.32959e-05	286.905	301.71	252.068	261.01	281.21	326.552	351.647	332.077	319.272	337.859
chr21_42369600_42378800	0.744919	5.65679	1.38182e-06	5.32959e-05	61.0033	51.7518	85.966	69.4318	48.7242	43.9238	36.7279	31.4481	40.9927	23.7967
chr19_15081400_15088800	0.640408	5.33225	1.38687e-06	5.33131e-05	53.7162	37.5251	55.3345	54.9255	44.6558	36.9643	29.0195	27.4505	29.3874	24.6794
chr1_202637600_202665600	-0.340486	8.93012	1.40321e-06	5.38102e-05	395.066	444.844	445.763	446.291	475.837	504.927	508.413	543.585	522.697	560.534
chr19_31410800_31420800	0.723271	5.0686	1.42994e-06	5.45698e-05	34.807	42.6765	50.8817	43.2427	34.9795	21.4277	21.2662	24.2022	29.8139	22.7839
chr6_30411200_30420400	0.491266	6.50499	1.44009e-06	5.48242e-05	124.109	122.728	99.0837	95.7073	102.115	80.3706	77.2231	71.15	64.0553	69.3604
chr10_98018800_98046800	-0.335006	8.64266	1.44446e-06	5.48583e-05	351.317	384.867	401.408	334.131	339.256	470.437	376.801	428.97	452.334	431.049
chr2_113497800_113515600	-0.380158	8.668	1.47012e-06	5.55649e-05	348.575	421.447	337.721	342.373	361.043	438.923	440.273	450.726	421.372	474.168
chr20_40777000_40784400	0.742509	4.77804	1.46965e-06	5.55649e-05	32.4375	31.471	35.8992	35.3975	34.6159	20.9001	17.337	20.2597	17.4037	20.1767
chr1_34362200_34372400	0.597279	5.46641	1.48657e-06	5.59185e-05	56.6793	51.6833	51.6119	61.9785	44.356	32.7919	31.3773	33.5876	36.4902	33.3222
chr4_56047800_56050000	-1.33835	3.31163	1.4948e-06	5.59608e-05	3.04433	4.4971	3.91194	7.70407	4.57568	11.0255	11.5131	12.4656	11.2233	12.6762
chr9_92803600_92817200	-0.341437	8.44383	1.49242e-06	5.59608e-05	300.309	335.436	316.375	296.295	325.873	395.811	399.913	369.658	354.257	357.053
chr3_137924400_137933800	0.652862	5.71793	1.50994e-06	5.63938e-05	66.3498	58.4554	67.0475	83.832	46.9601	47.7205	40.8758	34.5655	39.459	29.72
chr4_4909400_4923200	0.593117	5.54807	1.55818e-06	5.7921e-05	66.5239	52.4493	51.4488	65.9748	46.7382	38.5514	34.5242	34.4211	35.6886	33.6648
chr4_154741400_154745800	-0.519592	6.6672	1.57677e-06	5.84742e-05	80.9406	88.339	95.9968	73.3376	83.2676	119.932	131.923	104.98	117.903	91.4928
chr2_238922600_238929000	0.818984	4.75896	1.58668e-06	5.87033e-05	32.4533	27.0126	35.186	42.4654	32.8	19.198	12.8829	20.2183	18.8051	21.7487
chr13_35468200_35480600	-0.388272	8.39371	1.63708e-06	6.0285e-05	249.603	289.852	303.866	319.133	328.362	344.497	386.136	375.679	365.315	369.435
chr9_119697400_119699400	1.1546	3.6654	1.76962e-06	6.50139e-05	17.0356	17.9587	17.9899	15.5124	13.0682	9.35912	4.7248	7.02926	6.20145	7.41554
chr20_58836400_58858200	-0.33773	8.80651	1.78439e-06	6.54042e-05	425.096	461.166	370.055	388.632	384.227	498.177	486.617	478.237	460.918	493.99
chr4_8660200_8667000	0.728946	4.8591	1.85132e-06	6.7543e-05	36.9382	29.9987	40.6998	37.6785	34.0293	27.4553	15.4468	20.3191	18.6548	20.4124
chr19_44527600_44532800	0.928484	4.33802	1.86125e-06	6.77487e-05	30.8275	17.2891	28.6644	25.6816	27.6213	14.5485	9.62982	13.2596	13.1631	13.7442
chr12_52005400_52010600	-0.550193	5.80785	1.88665e-06	6.8515e-05	48.1681	44.9341	40.8643	44.0049	50.5188	58.4445	59.9327	64.7612	61.9384	70.5141
chr17_79246000_79273400	0.324668	7.65068	1.92707e-06	6.98221e-05	219.62	229.906	236.952	244.862	214.557	190.909	182.187	168.088	162.524	155.939
chr10_131382200_131387600	0.736787	4.87879	2.05343e-06	7.41376e-05	40.4546	30.0032	33.6476	36.9441	43.3552	19.453	25.782	20.3295	17.9711	18.6901
chr1_37330600_37338200	0.722549	4.89706	2.14704e-06	7.72593e-05	47.3843	30.0055	39.9383	36.255	31.3935	23.0536	19.9385	19.601	23.9751	17.8697
chr1_65524000_65528000	-0.485739	6.06971	2.2189e-06	7.96629e-05	60.3874	58.3941	50.7788	58.4323	53.283	71.3496	73.1541	73.4639	77.8246	75.9853
chr1_197901600_197925000	-0.357229	9.78826	2.23075e-06	7.99063e-05	770.366	884.328	722.139	785.242	818.322	940.541	1027.05	963.386	893.336	985.025
chr18_77966400_77970600	1.04037	4.13714	2.31488e-06	8.26282e-05	20.2138	19.4974	28.8619	24.2078	20.6623	14.9585	5.39362	10.9162	9.30293	12.4196
chr19_32222200_32234400	0.457091	6.66168	2.31912e-06	8.26282e-05	127.551	104.921	106.93	140.827	118.217	76.3973	78.4168	85.8036	83.3358	89.0829
chr20_30610400_30618000	0.698091	4.93261	2.32246e-06	8.26282e-05	40.5513	32.241	39.8949	34.2369	42.6407	18.0785	27.3361	21.1276	23.2472	17.9988
chr1_5481000_5487600	0.732605	5.25057	2.37359e-06	8.42571e-05	45.7539	36.7711	51.9246	61.5612	40.6369	22.2117	24.2665	27.3277	35.6229	25.9877
chr16_50924600_50931000	0.799599	4.4882	2.428e-06	8.59948e-05	27.5809	26.9663	33.4627	24.7252	27.0894	14.1826	15.6328	14.8576	17.0261	13.2963
chr15_98403200_98412200	0.756299	4.87743	2.45895e-06	8.68957e-05	46.5016	29.2605	35.7426	41.4229	30.4196	21.9211	16.0123	20.3205	23.3469	21.2946
chr1_33713800_33717600	1.23356	3.85454	2.4807e-06	8.74681e-05	23.3205	15.012	26.9911	14.4278	17.2705	7.97867	4.0504	7.81071	10.8692	8.43276
chr1_161539800_161541400	-1.58276	3.00698	2.53108e-06	8.90454e-05	0.169238	3.74136	2.59881	6.68667	2.46786	10.1485	9.53582	10.1283	6.68919	11.3757
chr12_101631400_101635000	1.08316	3.94563	2.57947e-06	9.05459e-05	17.3664	15.0172	28.3586	20.1269	18.3127	9.6404	7.3182	8.61	10.7714	7.78116
chr10_118617800_118644200	0.424082	6.68092	2.59617e-06	9.07279e-05	123.15	115.351	132.431	125.356	102.65	100.258	74.8853	82.1108	85.8577	78.388
chr5_73712400_73732400	-0.332898	7.95788	2.59506e-06	9.07279e-05	241.967	202.292	201.601	253.585	228.245	263.922	278.281	263.373	264.997	265.104
chr13_113774400_113778400	0.668566	5.11525	2.62369e-06	9.13267e-05	34.8642	44.1685	47.3267	46.9741	36.9778	23.0462	24.5044	25.758	29.0357	23.9166
chr7_4382800_4385000	1.14053	3.68098	2.6249e-06	9.13267e-05	16.1899	14.2475	22.2291	15.4897	14.0177	6.23777	5.27982	7.03571	10.2479	6.57318
chr17_41526200_41530600	-0.553993	6.30665	2.65498e-06	9.217e-05	69.8107	65.8905	48.3058	87.7112	49.7915	84.4643	97.5959	84.5415	93.5027	85.5447
chr5_94274600_94297800	0.443415	6.50137	2.68395e-06	9.2971e-05	123.088	102.616	100.54	115.03	91.1659	80.8283	67.6402	72.6971	75.2047	73.1883
chr11_13276600_13283200	-0.537804	6.02738	2.76e-06	9.5342e-05	54.9282	56.8866	49.5251	56.2704	49.0681	80.3375	85.0107	66.6396	67.3351	62.0519
chr14_94491400_94495800	0.908878	4.328	2.7766e-06	9.5342e-05	23.0382	29.1736	27.9829	24.4468	22.0388	10.2557	9.05396	14.7467	15.8574	15.4768
chr8_1116000_1120400	0.896514	4.19033	2.77446e-06	9.5342e-05	26.2579	24.6975	18.9916	20.9538	25.2615	12.894	13.2847	11.7152	7.88745	11.7801
chr8_142943600_142947800	1.09027	3.96793	2.77312e-06	9.5342e-05	19.1294	19.4777	24.7897	24.6229	11.8159	12.1062	8.45948	7.12529	10.0867	6.02165
chr8_8284800_8289600	1.11537	3.71215	2.80883e-06	9.6239e-05	17.9354	13.5069	16.5498	20.6641	14.9894	4.37697	6.3951	7.79134	10.9039	7.49264
chr2_169360600_169365000	-0.475494	6.60564	2.83951e-06	9.70792e-05	69.3397	86.8383	92.6176	78.5139	83.9318	126.375	110.58	104.034	98.5354	98.2551
chr7_11865000_11872400	0.646018	5.14517	2.86958e-06	9.78948e-05	47.9674	44.9168	39.5875	48.7972	33.3075	25.9652	24.395	25.7931	28.3087	25.8221
chr18_4342200_4354600	0.538503	5.85601	2.88498e-06	9.82078e-05	65.7999	59.9705	79.3667	70.6265	71.4521	40.8902	40.6615	47.5509	51.7209	46.0114
chr3_10661200_10670400	0.460618	6.31457	2.92118e-06	9.90122e-05	92.1828	92.1196	100.398	100.91	81.7278	61.2183	61.9831	64.0719	73.7623	60.8123
chr10_120364600_120370400	0.796352	4.47251	3.06536e-06	0.000103454	21.4774	26.2205	32.076	28.6401	28.8606	17.2733	16.2359	14.8509	12.3378	13.2711
chr4_41860400_41887200	-0.326175	9.80172	3.10004e-06	0.000104401	815.281	843.24	754.155	785.385	870.884	949.228	961.634	975.012	904.107	1022.35
chr1_85046000_85051600	-0.477606	6.6324	3.13691e-06	0.000105417	73.8538	98.7512	93.9342	75.8674	75.5351	123.24	115.313	104.1	110.229	94.7744
chr17_46846600_46855600	-0.457356	6.51631	3.19441e-06	0.000107122	76.0899	83.0891	76.1569	70.2695	86.084	99.6886	104.684	101.537	95.5763	102.877
chr16_3030600_3050800	-0.355604	8.62485	3.27275e-06	0.000109516	357.437	358.712	324.325	348.028	388.319	407.489	459.693	430.469	406.335	436.874
chr2_206248800_206277000	-0.352304	8.69021	3.44058e-06	0.000113683	322.371	390.124	370.703	376.649	399.184	425.001	453.676	459.242	435.373	467.374
chr1_107439800_107448800	0.608957	5.48605	3.49369e-06	0.000115086	45.403	50.9471	66.2319	53.5807	55.8334	41.843	33.6217	32.8507	29.1394	29.7969
chr16_62033200_62039800	-0.801667	6.08457	3.49762e-06	0.000115086	50.1916	67.9948	56.768	22.9575	48.3142	86.9951	83.9895	77.5	86.647	72.5032
chr6_41420800_41432400	-0.614693	6.21257	3.60708e-06	0.000118194	56.2291	78.4826	52.7424	44.9075	63.0953	79.037	89.7456	87.4142	77.2707	93.1876
chr3_54116200_54127800	-0.386714	8.1481	3.66604e-06	0.000119877	218.758	286.686	248.604	241.018	261.401	314.858	320.774	313.239	285.78	316.105
chr11_126760000_126782800	0.397251	6.68635	3.70648e-06	0.000120948	124.008	112.37	125.545	129.712	105.537	93.0638	89.1436	81.3951	87.7742	73.9186
chr18_26547600_26553600	-0.61561	6.03799	3.82313e-06	0.000124497	46.0779	50.1847	67.0957	50.1317	44.1083	81.259	80.8361	65.9613	89.6637	53.9925
chrX_36984600_36987400	-0.639206	5.6941	3.85183e-06	0.000125172	36.4328	47.1225	39.0459	35.1626	44.0367	58.2498	73.2883	56.3621	52.8733	52.7544
chr1_12724600_12727200	1.68276	3.31225	3.99065e-06	0.000129209	9.03235	17.1938	11.0975	21.2164	8.91291	6.15924	2.28768	3.9116	2.39457	5.097
chr17_38557200_38570800	-0.456885	6.98276	3.99244e-06	0.000129209	100.211	117.516	107.378	102.499	113.697	122.962	163.835	137.574	144.23	129.468
chr19_29445800_29450400	1.4363	3.66822	4.0344e-06	0.0001303	20.5614	9.7942	23.5848	20.5626	11.3598	8.88358	8.94934	3.2601	5.58898	1.83796
chr17_45425600_45436800	-0.359032	8.19962	4.08444e-06	0.000131646	270.025	267.34	244.891	256.983	280.935	303.831	359.283	313.398	309.346	304.984
chr19_32194800_32202400	0.594823	5.4355	4.09763e-06	0.000131802	47.8607	52.4183	56.5653	60.8752	41.3263	32.2854	32.0418	32.062	37.208	29.6389
chr10_117682600_117694600	0.536665	5.86851	4.10799e-06	0.000131866	62.3211	75.5953	71.6798	79.3767	58.2044	42.0252	42.8584	46.822	51.0232	46.0916
chr1_12755000_12763200	0.619355	5.17534	4.14528e-06	0.000132523	38.4664	39.7193	50.0494	44.2186	46.5362	28.8854	31.1724	25.8285	24.2418	22.4045
chr1_29513000_29528600	0.428285	6.68481	4.1714e-06	0.000133088	131.17	110.886	125.502	117.916	119.341	92.5897	100.367	78.3417	79.2712	67.2775
chr8_56315200_56322000	0.479217	6.38136	4.27025e-06	0.000135692	110.191	93.6392	111.938	100.341	77.534	79.2942	66.16	60.4025	72.9471	52.9252
chr10_73906600_73915600	-0.607862	5.41869	4.29391e-06	0.00013617	25.4383	37.4109	33.8186	39.3317	29.9086	58.4603	47.0446	46.9293	41.5649	46.5267
chr12_117767200_117774400	0.907531	4.33224	4.39305e-06	0.000138755	17.8275	27.6896	31.5024	25.7198	23.9079	14.536	16.5843	11.7746	10.4739	9.35754
chr1_200869400_200903000	-0.361351	8.37854	4.51375e-06	0.000142282	298.743	345.82	288.922	285.913	270.946	396.495	388.559	344.835	343.667	330.085
chr10_33066400_33096800	-0.357054	7.97425	4.59498e-06	0.000144554	232.069	245.551	207.046	247.548	193.904	278.798	303.399	256.582	274.522	243.977
chr16_5374000_5378800	0.791341	4.56421	4.62405e-06	0.00014489	36.3354	23.2622	28.4427	31.5783	28.2788	19.5604	12.0419	16.3906	14.9411	17.8423
chr4_1455600_1466400	0.511146	6.40972	4.62348e-06	0.00014489	112.167	92.1667	88.2937	119.889	97.3491	62.6656	56.6574	72.4532	68.2957	80.3002
chr4_188504600_188508200	0.758303	4.76269	4.6479e-06	0.000145348	40.1928	30.7261	28.2022	36.0756	34.5745	20.3418	15.0933	20.2432	16.0897	23.5809
chr4_181948600_181969200	-0.377178	7.06644	4.83672e-06	0.000150948	125.724	128.003	122.13	108.27	110.313	150.144	149.815	138.468	152.509	131.925
chr8_23220400_23226600	-0.682354	5.30952	4.84612e-06	0.000150948	38.107	35.1529	20.7147	34.7247	20.8924	51.0269	48.5308	40.8185	43.051	42.4783
chr10_131742200_131752200	0.567879	5.65976	4.97308e-06	0.000154293	52.0135	70.3247	57.506	62.8665	61.5914	35.1003	43.7576	40.5461	34.8159	39.5762
chr14_95624000_95625600	2.06605	2.70513	5.02191e-06	0.000155502	13.6869	6.75785	13.5692	4.42874	6.20172	2.75602	0.854539	1.58693	3.21951	1.25432
chr16_5576000_5584200	0.759004	5.16044	5.0478e-06	0.000155997	38.5545	42.7009	54.8926	49.1654	37.3756	26.0908	35.4986	20.5239	25.0212	14.8862
chr4_94752400_94765200	-0.331493	7.78442	5.05953e-06	0.000156053	174.922	210.388	218.074	193.507	199.281	226.836	234.482	239.019	253.001	231.002
chr10_47935200_47948000	-0.591614	6.11532	5.24267e-06	0.000161386	65.5252	66.5635	55.0092	42.1668	48.4148	93.2244	84.8649	70.6124	76.2545	66.5605
chr4_42145200_42154600	-0.384251	7.68197	5.25599e-06	0.000161481	178.552	211.046	164.568	175.495	180.273	228.181	220.912	226.508	204.285	241.304
chr16_5499600_5513600	0.433023	6.48787	5.33984e-06	0.000163738	108.859	95.1626	98.5251	125.116	96.8149	74.9642	72.1217	74.1903	73.2438	73.1352
chr18_63317000_63321000	-0.719682	4.84725	5.44375e-06	0.000166277	27.7806	23.9388	14.8937	21.8926	17.5867	34.6863	29.1816	32.0669	31.8563	37.6328
chr4_11425600_11430200	-0.448185	7.1948	5.47897e-06	0.000167029	121.737	138.47	142.54	108.88	117.089	177.998	177.614	150.324	167.45	132.823
chr12_57213400_57245200	-0.389925	9.19206	5.53741e-06	0.000168485	509.504	515.264	487.626	536.01	554.266	577.876	564.469	672.379	650.199	752.768
chr22_22414800_22433200	0.384428	7.72482	5.7159e-06	0.000173581	237.545	214.303	265.802	263.484	248.649	180.814	144.252	187.245	185.074	195.664
chr12_131202400_131216200	0.643548	5.73643	5.78416e-06	0.000174958	64.658	64.4113	66.3124	86.8958	43.1769	44.0146	36.2645	36.8359	45.425	34.3316
chr5_93182400_93210800	-0.32472	7.6955	5.84337e-06	0.000176094	204.02	189.461	176.69	192.529	180.005	229.453	241.316	211.949	219.215	203.321
chr1_37410200_37416200	0.730076	4.67173	6.05327e-06	0.000182072	31.3389	24.7622	33.9528	37.1036	28.6009	18.0444	16.3771	17.964	20.1828	16.4269
chr13_50124000_50135000	-0.475306	6.77009	6.08589e-06	0.000182704	80.6022	102.53	112.26	74.3996	92.138	136.669	115.39	118.827	123.476	111.172
chr19_16760600_16765200	0.804485	4.85064	6.15509e-06	0.00018408	38.7175	36.6915	46.9972	33.7585	24.7099	20.8252	15.5522	18.7919	26.7793	15.8501
chr8_142837400_142845800	0.567374	5.42189	6.14567e-06	0.00018408	46.914	45.7199	55.9183	59.0973	47.8041	32.277	30.3252	33.5595	35.8662	32.322
chr1_200025600_200045200	-0.337346	9.7389	6.29743e-06	0.000187751	784.786	849.15	714.309	720.038	808.634	934.794	937.899	928.201	854.419	966.87
chr1_152718600_152721600	0.913273	4.27242	6.3139e-06	0.000187761	33.261	27.6804	22.4133	20.0903	20.0169	10.3357	10.8545	12.491	15.2263	12.7769
chr4_8669400_8677600	0.499204	5.80128	6.37954e-06	0.000189	57.6493	62.9247	72.5751	68.5283	68.0726	42.214	45.3131	45.2607	45.1299	42.2527
chr16_23369200_23376600	0.703414	4.88	6.45609e-06	0.000190909	30.0078	41.8891	34.3701	40.8579	32.2077	20.6206	19.9462	22.5802	19.2854	23.1419
chr12_95547600_95549200	-0.946077	4.18765	6.5864e-06	0.000194034	12.2937	14.2055	9.8236	11.0711	11.3115	24.8519	15.335	21.8494	18.5968	27.5388
chr11_59171200_59175800	-0.477236	6.0247	6.65337e-06	0.000195354	45.4052	62.8421	54.3462	55.476	53.9637	66.3131	70.6391	74.1271	72.6756	76.5145
chr14_77237200_77245200	0.702944	4.71579	6.65767e-06	0.000195354	34.0063	29.2277	36.0115	32.4577	28.7421	19.15	17.993	17.9993	20.7976	16.5617
chr14_100899000_100907800	-0.454846	6.39229	6.68077e-06	0.000195354	68.5877	71.1435	67.4309	72.2572	79.3452	92.9351	100.042	92.191	83.5001	92.4291
chr7_108452800_108458400	-0.516751	6.03989	6.67069e-06	0.000195354	53.2628	56.8938	62.0446	45.4062	54.8633	87.4188	72.1549	69.6608	69.9617	64.8428
chr19_32176800_32181800	0.997399	4.02082	6.71989e-06	0.000196134	17.4306	15.7659	24.0592	25.2163	20.28	15.0865	8.33915	9.39667	6.67353	8.82183
chr12_6764000_6768400	-1.09729	3.61215	6.74116e-06	0.000196391	4.09532	8.96801	8.0145	7.29576	5.88033	15.5508	14.0342	14.0705	13.7315	13.1341
chr6_137482600_137503800	-0.328406	9.81953	7.4963e-06	0.000216391	773.663	857.462	800.338	784.01	897.207	921.308	1039.55	983.641	952.13	976.187
chr1_143634200_143635600	1.48165	2.89211	7.54808e-06	0.000217487	9.50037	9.73265	9.26401	9.49621	9.06518	4.42146	4.15835	2.38598	1.78125	2.35036
chr14_78454400_78461000	0.897381	4.4015	7.65475e-06	0.000220158	24.0254	22.5001	37.067	22.9561	27.8137	11.9702	10.6655	14.7845	17.1468	13.8948
chr19_15053600_15058400	1.01733	4.31195	7.73707e-06	0.000221716	31.6981	19.5204	21.628	37.3763	18.3765	9.76859	12.6379	10.9893	15.9259	10.0981
chr8_70059200_70080600	-0.325065	9.04452	7.73618e-06	0.000221716	472.491	533.839	443.736	466.923	488.259	582.166	581.552	569.569	520.14	588.464
chr7_74289000_74292400	-0.656697	5.09112	7.84378e-06	0.00022396	18.729	33.6318	29.3627	23.0908	23.9694	36.9233	40.3641	38.2936	40.8193	35.9722
chr6_113724800_113765800	-0.329055	8.10271	8.12387e-06	0.000231538	251.274	281.456	224.145	253.091	236.821	292.127	285.188	299.161	284.852	318.697
chr1_177160800_177183800	-0.359777	8.84446	8.21707e-06	0.000233771	400.601	464.922	425.37	350.268	421.287	522.926	522.854	491.56	485.526	474.833
chr1_143493200_143500600	-0.592543	5.50086	8.23597e-06	0.000233887	47.2774	36.6864	28.094	33.8491	34.939	49.723	46.1588	51.5368	50.6907	58.626
chr1_115334200_115342600	-0.639364	5.95347	8.31115e-06	0.000235597	50.144	58.3323	42.117	46.1735	44.4748	66.3553	95.3121	64.3234	67.4175	59.0651
chr19_15517600_15537200	0.541211	5.94596	8.50706e-06	0.000240718	87.1836	51.8098	76.3421	80.1028	76.9344	52.4854	42.0064	48.4197	49.5393	48.2867
chr14_104863400_104866800	-0.973267	3.98235	8.57551e-06	0.000241786	12.1079	8.25185	8.52852	10.7285	10.0579	17.3563	19.1851	17.2426	19.4718	18.2785
chr12_22332600_22336000	-0.517218	5.72362	8.61516e-06	0.000242038	43.6592	45.6625	43.0659	42.3608	42.7529	59.5312	63.8064	55.5808	58.2091	53.5465
chr15_70437800_70442000	-0.913067	4.15022	8.66753e-06	0.000242645	15.6878	11.2359	9.83282	11.0959	10.3726	21.9097	20.5888	18.8321	21.998	18.6688
chr17_3960400_3968200	-0.379521	6.98599	8.65615e-06	0.000242645	119.956	107.86	102.388	115.679	116.199	134.68	149.949	134.455	133.26	131.951
chr6_21662000_21669200	-0.406664	8.1821	8.77473e-06	0.00024521	242.473	295.652	262.815	212.833	261.767	335.597	345.012	312.648	304.185	298.133
chr6_168270000_168280600	0.48945	5.85471	8.8151e-06	0.000245902	76.2255	69.6346	67.5817	69.4987	58.939	43.1742	43.3777	46.0877	51.6655	46.1524
chr6_166003600_166011200	-0.462595	6.52342	8.9081e-06	0.000248058	74.3426	84.578	74.0671	71.4981	88.0028	97.2942	111.774	102.316	92.9228	102.976
chr22_22877400_22890600	0.395959	6.76284	8.95312e-06	0.000248872	151.928	110.169	128.036	124.149	119.101	91.3882	94.7288	86.0823	98.0624	79.1877
chr11_82727400_82735400	-0.419359	6.5809	9.07056e-06	0.000251692	79.0814	92.0496	79.4011	82.8192	81.1485	103.424	115.884	101.652	100.659	98.7231
chr8_135326600_135331200	1.01311	3.90151	9.45275e-06	0.000260919	27.5532	15.7527	18.5265	17.6909	16.2962	11.5025	6.74207	8.61005	8.74683	8.65566
chr16_6482800_6485200	1.15007	3.74754	9.67285e-06	0.000266528	18.8524	12.7685	25.7116	15.9954	13.2445	9.8931	8.12778	5.56297	8.18476	3.94902
chr3_137829000_137838200	0.51071	5.83929	9.78565e-06	0.000268229	84.0587	64.4262	59.2522	67.0128	68.4102	40.3032	47.4528	46.05	45.7344	45.9985
chr11_65897400_65902200	-0.579641	5.69769	9.96481e-06	0.00027096	52.1337	44.1606	30.6034	41.3642	40.5484	55.3777	67.1879	56.3318	54.2391	58.0793
chr2_66580800_66583800	-0.7478	5.01662	9.95847e-06	0.00027096	18.538	32.8673	21.7663	20.2256	24.4589	40.0886	41.6655	37.4964	28.9218	38.4526
chr12_58919400_58920600	-1.51658	2.80794	1.00592e-05	0.000271022	2.00436	2.99535	2.62764	3.41809	3.29272	8.55237	5.72136	8.56638	6.79619	11.0509
chr17_34882200_34900000	0.336708	7.36223	1.00595e-05	0.000271022	195.048	179.024	203.391	199.784	162.969	166.677	132.831	134.548	140.952	125.722
chr3_140747000_140757600	0.430946	6.40888	1.00499e-05	0.000271022	89.9074	106.296	113.301	93.4807	93.1442	76.6054	68.6622	68.7756	68.1765	64.3146
chrX_104283000_104290400	0.801149	4.43971	1.00479e-05	0.000271022	24.898	18.7839	30.7075	31.9821	27.8273	17.9548	13.398	14.0885	13.704	13.2029
chr18_44887200_44887800	-1.37365	3.12629	1.01794e-05	0.000273491	4.69577	3.00571	3.96106	5.1806	3.52532	8.82181	12.3569	8.66981	12.6952	7.11454
chr20_54474600_54478400	-0.913909	4.71835	1.01858e-05	0.000273491	19.7262	27.6148	9.49728	19.2191	11.3922	33.6958	35.1036	29.01	25.2947	32.9451
chr7_9250600_9252400	0.79315	4.37785	1.02677e-05	0.000275221	29.9558	25.4626	25.8564	23.1254	24.8486	13.7456	12.3353	14.8032	14.4206	14.8373
chr4_5098600_5103800	1.00608	3.91326	1.05485e-05	0.000281311	27.5677	17.2394	19.9281	17.6705	13.5243	11.4814	7.87835	7.87133	10.086	6.91848
chr9_81712000_81723200	0.491258	5.65512	1.05345e-05	0.000281311	62.405	61.3921	57.5795	56.7439	60.409	36.769	43.0463	40.5894	39.4095	38.8562
chr11_8999200_9009000	-0.447918	6.47764	1.07024e-05	0.000284453	66.2755	93.4886	79.024	67.9776	73.4486	92.3916	101.118	98.4195	100.963	96.9167
chr1_181673400_181677000	1.10287	4.027	1.085e-05	0.000287406	20.0796	13.54	33.2235	20.5603	18.5516	12.0358	8.39916	7.88883	11.4066	6.08514
chr14_77195400_77200600	0.648498	4.89646	1.08375e-05	0.000287406	37.8236	42.6317	35.0715	33.8033	31.2716	19.3071	26.7774	20.3754	22.5863	17.976
chr4_143990600_143996400	-0.794655	4.9079	1.08906e-05	0.000287999	12.2423	20.9711	21.901	25.1065	25.8477	41.0464	36.8722	35.8952	24.4233	36.2469
chr19_54880600_54882000	1.31665	3.33308	1.12112e-05	0.000294501	12.4234	12.7335	18.2262	10.8548	10.6404	3.50334	8.57945	3.21278	6.35653	1.68706
chr18_78730800_78731800	2.09253	2.70403	1.13041e-05	0.000296446	16.2143	10.4691	7.89046	6.34305	3.2949	2.75643	2.59224	0.835766	2.53916	0.18947
chr17_3376400_3385000	0.592141	5.68497	1.13996e-05	0.000298453	54.7592	68.8493	53.2592	79.1304	54.2615	36.8666	37.4652	41.3047	36.7954	44.0569
chr11_60736400_60741600	0.569552	5.36966	1.14871e-05	0.00029975	61.5513	50.9122	49.0204	47.2486	39.9852	37.9218	31.0715	29.0175	31.2785	26.7474
chr8_84182000_84185400	-0.826961	4.47941	1.15446e-05	0.00030075	11.7663	16.4651	15.9383	13.7301	19.2355	28.4418	28.4575	25.7798	19.6484	25.7689
chr8_82933600_82939600	0.531612	5.94379	1.16075e-05	0.000301891	63.4704	62.9735	94.4685	77.0038	69.2816	50.6777	41.9974	48.4229	54.8559	44.7
chr5_6300800_6307600	0.730635	4.92109	1.17537e-05	0.000304687	38.8106	37.4426	37.096	37.4457	37.0874	18.7307	33.818	18.1255	19.2533	14.3406
chr7_142746400_142756000	0.704713	5.31643	1.18045e-05	0.000305294	40.6601	49.4255	64.426	45.9816	46.5915	38.9861	20.0842	29.6414	25.4597	29.8176
chr8_141487800_141498200	0.402909	7.11136	1.18159e-05	0.000305294	138.001	177.403	165.244	157.725	166.838	107.116	115.407	121.657	110.669	121.563
chr2_88807400_88812200	0.730135	4.9978	1.2253e-05	0.000314015	36.389	45.6324	48.901	30.7952	36.5244	31.3877	23.1534	20.4189	18.5073	18.1404
chr11_60720400_60731000	0.486973	5.84558	1.23202e-05	0.000315224	68.3209	74.094	75.2619	62.0163	59.8353	54.0079	42.8506	44.5765	43.7033	42.5098
chr19_41730800_41735800	0.811744	4.61527	1.25408e-05	0.00032035	33.0159	25.5015	33.9876	27.5279	34.9383	13.3718	11.4122	18.6435	19.613	21.3849
chr15_44663000_44664000	-1.46598	2.94611	1.29492e-05	0.000330247	2.91073	4.48307	4.01379	1.40253	4.27565	6.57262	7.31533	9.35399	11.4466	10.3876
chr22_36718200_36739600	0.347656	7.27537	1.30113e-05	0.000331218	203.409	149.903	182.503	175.803	180.785	140.339	121.604	132.019	134.793	130.324
chr7_151409200_151411000	-0.907479	4.03794	1.30293e-05	0.000331218	6.14286	11.9697	11.3051	11.2539	12.0046	17.2807	22.0032	19.5018	16.7541	18.3725
chr3_133705200_133713000	0.647119	4.96834	1.31028e-05	0.00033255	39.7196	42.6472	41.2759	37.3761	27.7947	27.6642	19.1113	21.9212	24.5122	20.847
chr20_30294800_30304600	0.393764	6.98364	1.32101e-05	0.000334733	141.718	151.996	165.089	129.085	148.28	109.711	119.616	101.69	103.882	89.531
chr16_22108600_22112000	0.974715	3.85741	1.35097e-05	0.000341278	24.0613	18.7169	15.7599	19.1167	13.374	12.1534	9.08276	7.11379	7.41372	6.87261
chr10_114400000_114409000	-0.48341	7.49252	1.36083e-05	0.000343169	148.313	175.123	127.782	147.451	168.721	173.555	210.099	210.72	185.549	232.033
chr12_3480600_3496400	-0.505265	7.54239	1.36525e-05	0.000343732	161.095	197.499	132.433	152.535	145.648	195.133	180.761	219.305	202.125	258.875
chr14_41604600_41611400	-0.491171	6.59331	1.37587e-05	0.000345855	73.6615	103.937	86.4312	71.1937	68.4014	115.335	117.207	100.239	110.344	91.6547
chr7_102748400_102749400	-1.00413	3.78334	1.39845e-05	0.000350412	6.8206	6.75402	7.92098	10.3467	9.75519	18.3539	16.6713	15.6386	12.2765	16.0711
chr9_23820400_23832800	-0.368127	7.76205	1.40433e-05	0.000351328	169.238	224.522	192.947	186.104	193.598	237.615	254.235	234.41	222.028	227.976
chr9_93806000_93829400	0.340259	7.80836	1.41979e-05	0.000353539	245.283	247.918	308.425	240.683	242.664	211.123	180.821	188.364	204.038	172.317
chr17_47846800_47853600	-0.621955	5.17275	1.43991e-05	0.000357862	35.3264	23.9943	22.2193	31.8187	27.089	36.076	44.0809	39.1236	44.0242	38.9826
chr11_63200800_63203600	1.23669	3.29313	1.44509e-05	0.000358113	15.7838	10.5009	16.1397	10.9502	8.67798	6.59151	4.43906	3.96034	6.35612	2.64574
chr11_75203000_75220400	0.420333	6.40922	1.44769e-05	0.000358195	98.7258	90.6616	108.47	105.297	91.1523	80.7113	59.1727	70.294	70.1379	69.8477
chr17_72216800_72223000	-0.38795	6.86079	1.45115e-05	0.000358489	101.594	101.847	104.174	95.06	109.924	137.959	113.908	128.062	118.046	134.278
chr3_45025000_45041200	-0.400619	6.72211	1.46595e-05	0.000361578	103.524	105.505	88.6899	86.7877	76.676	121.621	102.313	111.813	124.429	115.018
chr12_57762600_57768400	-0.357375	7.88266	1.48387e-05	0.000365426	210.64	246.976	200.612	190.899	208.634	257.279	272.631	251.654	244.05	250.326
chr16_5445000_5453800	0.465715	5.98592	1.49169e-05	0.000366779	72.3206	80.8337	76.3227	69.4052	74.1507	48.5371	47.2877	53.7841	51.3572	55.0437
chr1_13826400_13839200	0.466483	6.75858	1.50322e-05	0.000369038	123.682	101.239	138.286	147.892	131.125	94.6168	68.5536	92.7757	87.6766	97.2145
chr19_5391000_5405200	0.379257	6.66121	1.52594e-05	0.000374032	121.162	120.546	109.102	123.219	110.056	87.284	85.3581	85.1373	79.9209	85.7919
chr2_205680000_205688400	-0.534625	6.55691	1.58516e-05	0.000387634	61.0856	104.655	83.1138	71.5378	66.0314	125.415	95.4171	104.729	97.9655	107.312
chr7_5115400_5118200	0.844854	4.06328	1.58634e-05	0.000387634	22.5927	18.7368	19.8355	23.9309	17.4985	16.1442	11.0817	9.44431	7.94023	8.11678
chr10_133658000_133664200	-0.85549	4.89198	1.60601e-05	0.000391833	26.0372	21.7087	12.1202	25.8609	18.4535	35.6118	27.2323	36.6394	29.0683	49.3954
chr10_129701200_129705400	1.03464	4.02731	1.61425e-05	0.000393233	28.6219	15.0246	24.0409	17.3883	21.2443	11.9833	4.92844	10.1351	10.7073	11.4036
chr21_6829800_6832000	0.910651	3.94924	1.62309e-05	0.000394778	16.4314	17.9826	22.0423	23.5213	14.4716	10.7494	10.6864	8.64601	10.0358	7.0281
chr11_134270600_134279800	-0.330031	8.25541	1.62806e-05	0.000395375	304.17	302.46	254.084	250.859	277.226	315.641	342.968	325.849	327.738	330.515
chr3_45218400_45228200	-0.445966	6.13532	1.63887e-05	0.000397389	58.0677	57.6767	68.7227	57.9563	56.7029	81.6696	74.5433	73.5554	84.9453	68.1121
chr13_112024600_112042600	0.390007	6.57487	1.65716e-05	0.000401206	124.261	98.9152	121.796	101.665	107.251	82.5728	75.393	78.1643	86.7881	73.0649
chr10_117778000_117780200	1.19316	3.36271	1.66198e-05	0.000401755	10.6957	9.76253	13.9736	18.0715	11.5534	5.89742	4.95801	5.4671	4.97273	5.38388
chr6_167120200_167124000	0.941396	3.95529	1.67495e-05	0.000403197	19.9036	14.2699	21.3199	20.2166	21.8541	10.7653	6.64751	10.8708	8.69726	11.3773
chr8_139639200_139652000	0.469344	5.89081	1.67562e-05	0.000403197	60.5517	71.1318	75.1675	75.6139	64.8695	53.1548	51.6627	46.1495	43.5955	40.989
chr14_79275400_79284000	-0.360994	7.98986	1.70768e-05	0.000409039	208.687	256.746	220.633	227.609	222.444	283.1	314.314	266.602	257.686	252.121
chr19_54328600_54333000	0.996355	3.74904	1.74213e-05	0.000416656	16.2195	12.7641	22.9153	15.4394	16.823	11.0464	7.45883	7.07829	7.47026	5.84955
chr3_50670800_50679000	-0.456066	6.19825	1.76819e-05	0.00042161	57.3747	74.0517	56.7461	61.4392	61.8044	80.0763	76.9158	83.4871	74.1971	90.662
chr5_93030400_93037000	0.678566	4.63371	1.78225e-05	0.000424321	30.3679	27.7262	35.4359	25.6982	32.076	16.2394	21.0349	17.2113	18.8506	13.7354
chr8_23101400_23106200	-0.755524	5.07072	1.7923e-05	0.000426071	25.5541	27.6815	23.8112	21.9967	24.6559	41.699	24.5456	42.0451	37.4709	52.8208
chr3_134925800_134936800	0.702215	5.11952	1.80087e-05	0.000427462	40.1501	33.022	40.987	55.2244	45.4771	24.3144	18.8538	27.9754	24.374	30.8515
chr2_204250400_204257200	0.755223	4.574	1.80409e-05	0.000427582	29.4324	24.0045	31.9656	35.485	24.5455	18.8783	11.4192	17.1537	17.5977	17.919
chr11_20153600_20168400	-0.358605	9.26508	1.82593e-05	0.000432108	547.266	583.336	489.847	540.059	606.248	639.486	715.597	676.554	611.023	703.364
chr20_61054400_61068600	0.561356	5.59188	1.842e-05	0.000435258	50.0393	49.4825	56.2636	76.6219	55.4535	37.1274	38.8664	37.4801	35.5878	35.7151
chr4_6035600_6044600	0.643206	5.45531	1.84944e-05	0.000436361	65.4066	39.7856	51.5896	63.1909	50.0962	28.7154	24.7076	34.2894	39.9096	36.672
chr17_83074400_83079600	-0.839463	4.41552	1.87607e-05	0.000441324	12.5656	17.2004	15.2818	11.908	16.3906	23.7419	18.3171	27.2193	23.7215	32.5367
chr2_80299000_80306800	-0.442217	7.54273	1.875e-05	0.000441324	149.647	187.088	160.445	132.29	177.662	205.521	195.876	214.653	192.516	227.814
chr3_165191800_165198800	-0.419431	6.70798	1.87971e-05	0.000441449	72.5151	106.982	97.772	86.9566	87.0734	118.768	120.399	112.554	110.699	107.474
chr10_130571200_130574600	1.29433	3.37604	1.93034e-05	0.000450727	17.5873	7.53526	12.5358	12.7458	17.9325	3.46463	7.92957	4.71735	5.65762	3.59914
chr1_6483600_6488200	-0.493986	5.92688	1.94506e-05	0.000453493	59.9042	52.4058	39.2143	54.7442	47.6823	67.3979	60.5544	68.6917	63.6754	78.4855
chr16_5588800_5590800	1.21522	3.28184	1.97382e-05	0.000459518	10.6284	11.2419	13.3168	15.5672	9.57904	6.59058	4.43826	4.70506	4.32952	4.43966
chr6_86430800_86438400	0.633933	5.10164	2.00503e-05	0.000466095	36.5514	41.9333	51.5854	43.2451	33.0904	24.2471	25.0678	24.2686	31.7167	20.3652
chr2_179744200_179747400	-0.91225	4.52267	2.02067e-05	0.00046904	10.8806	18.6896	20.9101	12.4672	11.9313	39.2345	24.8105	23.6001	25.555	20.6599
chr11_111511200_111516600	-0.358148	7.21557	2.08371e-05	0.000480839	143.504	138.509	115.407	135.811	131.683	148.394	175.619	157.878	159.069	159.34
chr15_74954400_74963000	-0.358083	6.93609	2.10206e-05	0.000484365	113.554	115.288	99.7476	108.582	108.99	134.554	125.394	133.54	124.994	142.542
chr3_58652600_58659000	0.748087	5.1563	2.11152e-05	0.000485201	41.1498	49.3876	61.9377	35.8609	33.541	29.1292	27.381	22.0229	28.3664	16.7321
chr9_66065800_66069400	0.796884	4.13084	2.11185e-05	0.000485201	24.3905	20.229	21.8961	19.2538	22.2382	11.6664	15.6363	10.2251	10.5645	8.24669
chr19_9911200_9915000	-1.08085	3.90609	2.12381e-05	0.000486532	9.44231	16.4	7.18498	4.42778	7.13044	16.8385	16.9677	17.9593	17.5029	19.9067
chr6_168189400_168200800	0.648441	5.47416	2.17524e-05	0.000496869	41.9014	50.9484	74.6296	56.0899	47.3889	30.4666	33.7428	32.0654	40.5502	26.0587
chr2_88445400_88456600	-0.356378	7.50814	2.18281e-05	0.000497877	134.491	170.705	169.305	164.878	173.959	192.57	209.395	198.397	189.598	192.102
chr15_88894400_88895800	-1.1517	3.5027	2.1876e-05	0.000498247	6.61944	9.70184	6.64793	2.89053	5.74396	15.1048	11.8775	12.533	13.8083	12.0681
chr1_177474600_177492800	0.350534	7.3961	2.21106e-05	0.000502865	189.935	196.195	198.423	180.687	203.575	140.521	127.756	151.321	140.846	159.081
chr16_88936400_88942200	-0.545853	5.36794	2.23419e-05	0.000507392	36.7017	32.9517	35.9406	29.7285	31.7229	51.6026	42.8518	43.0765	48.357	41.6069
chr3_135164800_135178200	0.527047	5.68929	2.24154e-05	0.000507598	60.8112	50.9923	68.638	70.3986	55.0478	40.3022	32.2257	41.3591	47.3774	41.6189
chr1_29118800_29132400	-0.328728	7.57927	2.25565e-05	0.000510062	165.521	187.152	164.845	174.367	173.25	196.556	188.503	212.327	203.57	228.593
chr12_52606600_52619400	0.444714	6.3895	2.29236e-05	0.000515486	98.6856	107.778	111.962	88.6364	84.2878	70.8361	56.0129	69.4801	76.8444	69.5919
chr15_74431200_74435000	-0.902796	4.16404	2.28513e-05	0.000515486	9.71508	16.4308	9.82301	9.77016	13.1194	21.2706	21.7147	21.0778	15.9655	23.9604
chr19_51625000_51630000	0.77555	4.72623	2.29599e-05	0.000515486	28.878	30.7201	46.5305	25.9516	32.5882	19.8119	21.5172	16.4933	19.4773	12.0301
chr2_2726000_2738200	0.414111	6.22709	2.29423e-05	0.000515486	86.4197	81.6588	92.3912	86.7225	88.4592	57.3926	61.7458	62.462	65.9777	60.382
chr12_131247000_131254800	0.653743	5.32252	2.31588e-05	0.000518473	46.7399	47.1915	67.267	40.3617	43.6881	29.1201	23.9464	29.676	37.4503	27.2972
chr10_48788200_48795200	0.593662	5.12261	2.32233e-05	0.00051918	38.311	40.4484	48.0614	40.0261	42.4851	32.0446	31.282	23.5564	21.6204	19.5937
chrX_6225400_6231200	-0.413958	7.53001	2.33406e-05	0.00051976	160.392	178.893	159.069	145.599	162.877	207.446	242.679	191.69	193.269	175.39
chr15_63186400_63192400	-0.496598	5.64578	2.36598e-05	0.000525954	43.4795	48.6177	39.6825	37.5529	37.7372	54.5805	47.9283	56.2033	58.4054	60.2374
chr18_45163600_45188600	-0.339661	6.99736	2.403e-05	0.000533433	115.695	105.64	111.949	123.45	116.55	127.22	127.691	139.759	147.628	145.106
chr22_22563200_22577000	0.416961	6.21398	2.42939e-05	0.000538531	85.4916	86.12	91.7287	79.3312	90.2674	64.5866	59.0242	62.4361	57.4111	61.1832
chr5_92998400_93001800	0.872701	4.27941	2.43366e-05	0.000538721	28.1095	18.7656	26.6434	20.7499	29.1571	9.68732	9.66308	13.9909	15.8792	14.5621
chr22_22686200_22717200	0.326555	7.28173	2.48818e-05	0.000547713	171.136	152.883	194.859	190.373	177.752	149.434	130.702	131.309	130.806	122.99
chr9_114153600_114157000	-0.849365	4.7795	2.49293e-05	0.000547992	19.8762	26.1469	12.2045	19.6137	18.1607	28.7533	28.1399	35.0229	26.575	45.3488
chr12_48965400_48986200	-0.324445	9.30242	2.53259e-05	0.000555162	586.611	658.86	511.756	574.167	547.287	617.374	715.803	679.757	687.181	698.804
chr20_62813600_62820600	-0.536764	5.74236	2.54308e-05	0.000556688	34.959	46.4075	43.752	45.5147	47.4368	55.2434	49.6723	65.3887	58.143	73.5617
chr6_133852200_133856800	-0.364096	7.26603	2.56629e-05	0.000559436	119.72	144.492	151.721	126.246	143.034	165.092	178.365	164.122	169.247	152.4
chr17_44000000_44008000	-0.376948	7.25625	2.59985e-05	0.000565743	116.057	137.035	134.567	158.86	128.123	158.269	190.285	160.307	169.263	147.572
chr19_42737800_42742800	0.656016	4.84111	2.60599e-05	0.000565743	33.3721	38.1637	43.5871	28.2547	30.1114	21.8723	21.1291	19.5891	23.3231	16.9334
chr1_26408200_26413800	-0.383498	7.14702	2.62375e-05	0.000568817	126.139	125.806	130.838	123.025	119.935	146.002	177.252	144.024	168.439	129.088
chr5_17966600_17971800	0.79965	4.42362	2.63165e-05	0.000569745	30.9044	18.0381	28.6146	32.6868	22.2329	14.2872	16.9062	12.5906	17.0794	9.60928
chr3_10580000_10593000	0.428655	6.9077	2.70264e-05	0.000584312	114.562	141.534	169.477	149.732	125.85	105.162	82.9332	102.217	105.532	98.8552
chr2_23327000_23332800	0.614388	5.12927	2.74237e-05	0.000590471	52.2146	41.9378	35.4406	47.6387	34.1275	22.3351	26.6868	25.7933	29.649	25.8232
chr5_752400_762200	0.513257	5.69427	2.7409e-05	0.000590471	67.8026	68.0983	66.5406	54.6174	50.2977	45.6761	32.7511	40.624	44.0198	40.7816
chr8_48282200_48284600	0.684495	4.65962	2.78567e-05	0.000598975	34.7315	24.7575	31.1808	32.6826	30.3362	18.0186	14.6315	18.7165	19.4976	19.9585
chr3_127303400_127307200	0.690751	4.84409	2.80283e-05	0.000601844	36.8697	41.8806	34.4273	30.1127	32.9688	18.8643	16.0035	22.558	21.3276	25.6554
chr16_31212600_31221600	-0.324162	7.0626	2.89529e-05	0.000620853	126.742	128.015	120.67	120.368	107.635	154.373	129.419	139.921	147.389	143.001
chr1_6144800_6154400	0.362749	6.6999	2.91307e-05	0.000623818	125.773	121.306	125.551	108.817	117.233	82.3102	86.1735	89.0062	94.2586	86.2015
chr1_37389400_37404400	0.386179	6.59599	2.92858e-05	0.000624734	119.937	101.157	103.779	128.693	105.494	90.6649	77.4657	80.4742	74.1952	80.6153
chr6_57838200_57840000	1.24709	3.1302	2.92925e-05	0.000624734	9.64402	13.4564	14.12	8.59853	8.42201	6.08487	3.37905	3.93029	4.37885	3.44289
chr12_95781000_95799200	-0.444565	8.13181	2.9386e-05	0.000625036	230.132	290.372	260.462	187.948	241.151	329.269	345.938	299.478	308.215	274.798
chr3_87321000_87324600	0.836616	4.10683	2.93535e-05	0.000625036	26.0832	15.7696	19.0938	25.1289	20.3722	9.2756	13.9381	10.208	12.6113	9.07553
chr1_30044000_30055000	0.499303	5.57569	2.96123e-05	0.000628666	67.3624	50.9595	60.534	53.3491	50.4817	46.7322	38.2331	34.5056	35.5584	30.4006
chr10_129759200_129767200	0.638293	5.10655	2.96763e-05	0.000628666	46.1264	53.8219	37.5558	34.9446	37.8256	23.028	27.3581	25.764	25.0066	25.7059
chr2_10120200_10123400	0.793641	4.18577	2.96632e-05	0.000628666	23.6105	20.9784	26.0758	23.0065	16.8459	14.0442	10.8784	10.9949	13.8889	10.1197
chr18_49559600_49564000	-0.466691	6.24018	2.98353e-05	0.000631186	50.4601	82.2414	69.8987	61.8673	52.5604	90.372	77.2018	82.0728	85.9149	80.995
chr16_5363600_5365800	1.09484	3.45312	3.01565e-05	0.000636273	12.4824	13.4813	14.6358	12.0503	16.2073	5.78737	4.27994	6.98372	5.59599	8.08631
chr17_6412200_6422600	0.502206	5.58101	3.02924e-05	0.000638287	61.2945	60.6276	54.2412	60.2757	45.7701	43.0817	43.3519	33.7606	34.8864	30.417
chr19_51508200_51513000	1.04138	4.38724	3.03714e-05	0.000639097	18.8539	30.6766	44.0966	20.9462	21.4512	17.6792	10.8036	11.7632	12.5035	9.31623
chr1_9182200_9183600	-1.1704	3.41959	3.08037e-05	0.000645608	2.23107	6.73141	10.2469	2.95476	6.55398	13.3825	11.4161	12.4963	13.194	11.0494
chr10_86361000_86373600	-0.374972	6.90028	3.07787e-05	0.000645608	106.245	108.567	99.1928	101.515	114.282	115.183	128.881	133.46	130.981	139.373
chr6_65759400_65769200	-0.550524	5.18092	3.07909e-05	0.000645608	28.5358	26.9742	24.964	34.2466	30.0298	39.7332	41.872	39.8521	38.0622	40.6866
chr2_235792600_235793800	-1.24212	3.36242	3.09288e-05	0.00064651	10.7369	5.24338	1.79376	6.27724	2.79126	11.5993	12.0545	10.9898	12.5497	12.7248
chr3_39805200_39813800	-0.399206	7.38747	3.09198e-05	0.00064651	125.625	171.364	138.271	151.618	147.298	173.028	208.286	182.058	170.602	179.111
chr17_66959200_66973600	-0.352157	7.84301	3.10513e-05	0.000646595	177.028	229.803	214.435	191.843	217.071	243.073	239.118	256.085	241.676	263.245
chr3_127316800_127324200	0.742826	4.64331	3.09871e-05	0.000646595	37.3271	24.0152	32.5776	26.2415	35.8609	13.8555	15.2951	18.6859	20.8925	18.9658
chr19_54347400_54351200	0.826868	4.93534	3.12407e-05	0.000649584	43.2876	30.7649	34.9036	49.4041	37.3754	21.9223	10.9279	23.2984	19.3224	29.9411
chr16_80210400_80213600	1.43955	3.25986	3.1283e-05	0.000649607	14.9459	7.52948	18.9735	12.2292	8.70035	6.06264	6.88999	2.44071	4.36966	0.424137
chr14_22835200_22839800	-0.564582	5.48837	3.26757e-05	0.000676744	28.2442	37.4302	35.0838	44.7654	32.1699	54.0068	59.813	46.2518	45.4338	42.2933
chr15_69521200_69523800	-1.16186	3.33218	3.27519e-05	0.000677431	2.20775	7.46985	5.28512	8.25022	2.81196	12.9103	7.52175	11.7104	11.9142	14.3494
chr1_177751000_177758000	0.546316	5.43462	3.28121e-05	0.000677786	46.9242	53.1557	55.2116	57.1669	43.1056	29.7916	29.114	35.0791	39.8395	34.1977
chr22_50670600_50680400	-0.417796	6.00738	3.34018e-05	0.000689065	50.7096	58.387	55.7082	59.829	50.3021	71.2521	66.4075	69.537	72.1266	69.8289
chr16_77787200_77794000	-0.517926	5.40349	3.37273e-05	0.000694871	37.6682	33.7035	29.5651	39.1941	31.9157	43.0901	41.042	47.6146	50.2896	53.4119
chr12_64824200_64829600	-0.451552	6.99978	3.38513e-05	0.000696515	101.215	136.88	99.0191	105.4	107.192	148.137	127.883	146.719	123.972	164.481
chr1_11540000_11551200	0.447222	5.89329	3.4187e-05	0.000701589	66.6818	71.1297	78.6666	64.9735	65.775	57.2973	45.9522	46.9179	44.895	43.7759
chr11_1744200_1751800	-0.538421	6.26199	3.46445e-05	0.000710054	69.642	67.3631	60.2087	52.6052	65.6279	71.9047	107.929	81.4252	93.6551	74.0378
chr1_48708200_48715800	0.577174	5.03688	3.47552e-05	0.000711398	40.6867	36.7119	41.9096	39.1313	37.3686	24.3325	24.0057	24.9883	26.3914	23.8242
chr7_100889200_100899200	-0.325041	7.14393	3.49218e-05	0.000713882	116.519	120.607	132.798	139.348	129.082	146.796	160.698	148.507	156.827	140.206
chr12_48180400_48187800	-0.333719	7.3886	3.51548e-05	0.000716785	152.678	160.959	155.985	133.007	155.713	190.377	186.507	175.113	173.97	169.13
chr9_65735000_65741400	-0.351892	7.29924	3.54456e-05	0.000720849	127.976	163.135	132.301	143.004	137.668	165.982	163.013	174.863	161.323	186.138
chr12_132212200_132220200	0.629042	5.08278	3.60189e-05	0.000730623	52.9613	34.4956	43.1998	42.6928	32.0515	32.2201	21.6735	22.7625	26.3689	21.214
chr15_53195000_53199800	0.700303	4.57172	3.62036e-05	0.000733425	31.119	25.4876	30.5853	33.6101	22.604	14.5458	18.2727	15.6795	21.6141	12.6915
chr10_133022400_133030400	0.480908	5.77232	3.63942e-05	0.00073634	71.5223	57.7059	64.3052	71.9137	55.4746	40.4875	38.035	44.4894	51.8277	43.9555
chr3_137756400_137785600	-0.334036	10.4843	3.73956e-05	0.000751776	1185.56	1297.91	1272.69	1251.75	1497.96	1506.71	1590.5	1582.85	1452.19	1613.74
chr16_26746000_26752000	0.920329	4.29407	3.77376e-05	0.000756721	31.5806	15.0509	32.2631	20.6894	25.6008	16.4396	14.2888	10.2708	12.5052	7.50257
chr1_177702200_177712600	0.520747	5.32372	3.86039e-05	0.000771069	52.6787	42.7181	44.9511	54.5687	41.5231	33.1254	36.8643	28.2515	29.9717	24.8807
chr2_3723400_3730000	0.617792	5.58632	3.86413e-05	0.000771069	47.4617	71.0508	67.3884	61.2574	43.2039	31.8545	41.2948	33.6957	42.998	28.3608
chr9_89172800_89183600	-0.364742	6.87786	3.86489e-05	0.000771069	109.71	104.839	115.141	94.2158	99.6564	137.337	129.11	119.737	133.056	110.854
chr6_27494800_27496000	-1.21278	3.27085	3.93647e-05	0.000783367	9.02236	5.98251	3.19925	3.70718	3.68914	11.7471	12.2033	9.45685	11.2736	9.93486
chr3_44163800_44173000	0.497538	5.66784	3.94523e-05	0.00078412	58.0827	66.6008	63.1272	64.2468	46.2685	47.5597	41.8651	36.8581	38.7242	33.5152
chr8_135392800_135399000	0.583098	5.07235	3.97327e-05	0.0007887	36.4298	41.1785	37.6482	49.2479	34.7354	28.5004	25.6381	25.0163	22.3368	24.8178
chr8_1094800_1101200	0.668706	4.71759	4.03285e-05	0.000797908	35.7048	26.2527	33.9201	33.7895	29.6199	14.2489	17.3727	19.5034	25.4894	18.3789
chr20_30313400_30320400	0.418831	6.1043	4.06337e-05	0.000802541	78.8643	74.9172	83.7072	86.2989	74.9607	50.8705	58.9997	56.2531	63.6382	51.4144
chr19_7695400_7699600	0.739719	4.44535	4.08381e-05	0.000803744	24.8664	29.9257	23.6964	26.8575	27.7606	14.1929	12.7552	17.0852	13.0017	19.366
chr20_21805000_21807400	1.43591	3.18377	4.07783e-05	0.000803744	6.24457	11.9815	14.7572	16.9546	7.6533	5.50592	3.41859	3.91778	3.72485	3.39659
chr4_6353400_6371200	0.380489	6.53956	4.08912e-05	0.000803744	120.506	98.8984	115.016	112.46	89.3262	83.9316	78.3386	72.8312	85.5577	65.4592
chr12_85271800_85283800	-0.328948	8.22942	4.11317e-05	0.000807319	240.46	297.218	275.286	256.471	292.026	319.265	319.086	331.111	306.685	338.897
chr8_140097400_140099800	-0.795258	4.18149	4.1357e-05	0.000810732	11.5077	11.2436	11.1853	13.558	15.0621	18.2624	19.4437	21.8119	19.9893	23.9157
chr12_131525200_131533400	0.608788	5.13023	4.16008e-05	0.000814497	30.467	42.6806	48.7426	48.9292	37.8812	25.9527	27.2496	26.5432	26.9632	23.1778
chr6_56952800_56956200	-0.731896	5.02565	4.18264e-05	0.000817898	27.196	30.6433	19.6463	16.994	26.327	31.0647	46.2218	36.754	35.5552	37.5869
chr1_34432600_34438200	0.64344	4.99187	4.1947e-05	0.000818722	51.858	41.1664	33.5356	36.6501	30.7287	25.1508	20.7672	23.4324	23.8116	23.5706
chr11_126941600_126952600	0.646751	5.19004	4.19724e-05	0.000818722	34.1498	36.0068	48.6026	49.2187	54.9791	25.2463	27.7204	28.8132	24.9096	27.7289
chr9_90642000_90643400	-0.723179	4.40055	4.24184e-05	0.000825379	15.2014	17.2055	12.4274	17.6758	12.8559	23.2646	23.0028	23.4506	23.7834	25.4001
chr18_77858400_77860800	0.858261	3.93592	4.26812e-05	0.000829467	18.9811	15.7509	21.364	21.6317	15.3312	10.1131	13.6063	7.90572	10.0271	5.22799
chr4_140564600_140571400	-0.346236	6.87252	4.36263e-05	0.00084679	113.259	110.796	106.137	96.0429	98.7197	132.795	111.774	125.015	130.483	129.534
chr19_29496000_29503200	0.613252	4.84419	4.44079e-05	0.000858789	37.6671	38.1607	35.1718	34.0508	26.299	19.983	21.6439	20.3537	24.6362	18.7831
chrX_118823400_118829000	-0.449216	6.02257	4.44905e-05	0.000859332	57.6947	65.8202	51.523	50.3372	51.2466	72.2957	75.7492	68.8287	68.7586	68.1887
chr4_89109800_89112400	-0.95798	3.73477	4.53082e-05	0.00087192	7.66908	8.23767	7.92986	7.08596	10.6165	13.5662	14.4682	16.3476	14.3342	17.6666
chr16_8473600_8476400	1.37024	3.32231	4.5483e-05	0.000873151	15.8585	12.7344	13.9639	16.7217	4.89783	6.0125	2.7499	3.94866	7.0579	3.51119
chr12_131469600_131474000	0.663419	4.62566	4.59375e-05	0.000880651	32.9269	26.2376	36.867	25.1048	28.3376	17.4562	17.5524	17.2121	20.8673	14.6303
chr9_121498000_121500400	-0.550053	5.29246	4.59958e-05	0.000880651	37.3891	32.1942	24.8291	33.8512	29.5506	46.5076	47.114	40.7347	39.1943	42.1305
chr19_32186200_32192200	0.495479	5.52325	4.63793e-05	0.000885163	47.1253	54.6619	56.4648	59.9792	51.0712	33.0256	40.1194	36.698	37.6387	32.8993
chr7_150336600_150344000	-0.394342	6.52859	4.63895e-05	0.000885163	64.8065	83.8509	88.5336	80.5789	84.6138	95.6869	91.0208	105.288	103.487	107.388
chr1_7070400_7073200	1.35376	3.14628	4.68876e-05	0.000892359	15.6587	12.7178	11.2606	5.35872	13.0345	4.85645	2.82179	4.66653	3.71469	5.15164
chr1_24315600_24327600	-0.373826	6.79823	4.69365e-05	0.000892359	88.0704	106.29	107.112	92.3468	97.8229	129.249	127.516	116.516	116.336	108.196
chr17_6392000_6396400	0.94876	4.17107	4.68456e-05	0.000892359	30.5203	17.2677	28.1583	18.4098	20.6537	8.04564	15.0937	9.46776	15.9832	6.38836
chr19_42592800_42597200	0.672606	5.09284	4.84407e-05	0.000917637	47.8592	31.5267	49.4641	45.1314	35.0124	33.5006	16.0427	24.2423	25.7212	24.7073
chr19_33296200_33303400	-0.393452	6.42309	4.88159e-05	0.000923634	88.1286	70.4219	68.6606	76.8615	72.3185	99.3333	90.6159	89.9383	92.0196	91.5592
chr19_32249400_32258800	0.65634	5.47353	4.94983e-05	0.000934303	75.0189	36.8142	55.73	58.6156	49.2932	35.917	23.5451	32.8086	38.5482	34.0801
chr2_20911000_20921200	0.551243	5.60948	4.97132e-05	0.000937236	42.1623	53.2054	69.4965	65.7178	60.2541	43.0778	37.6463	38.2538	33.5549	34.9215
chr16_57984200_57986000	-0.878308	3.94541	4.99775e-05	0.000941094	12.1255	12.7061	7.81428	8.09053	10.0901	15.6613	19.3243	17.2017	16.1817	18.9844
chrX_7147200_7148800	-0.905381	3.76927	5.05116e-05	0.000950016	5.10682	8.98361	10.0253	10.2921	8.01145	14.7502	14.4317	16.3594	15.6593	15.9786
chr6_133240400_133245800	-0.593263	5.52617	5.0815e-05	0.000954582	30.0254	47.8321	41.3744	26.7812	35.9629	55.5698	57.3071	50.0746	48.6447	46.1984
chr14_94884000_94910400	0.368559	6.81334	5.12866e-05	0.000962295	151.279	107.95	127.906	146.554	114.617	98.5568	95.9455	89.9986	103.105	83.4671
chr13_23158600_23161600	-0.451156	5.87839	5.17593e-05	0.000970011	45.0428	51.6563	54.6088	44.0719	54.0788	63.6068	59.2149	66.3194	65.8269	67.1382
chr12_96676800_96680000	0.917447	4.20233	5.19846e-05	0.000973075	30.5717	23.215	21.7818	26.7347	13.2068	10.4369	10.9566	10.2261	16.6367	9.14367
chr18_77163600_77166800	0.857418	3.88555	5.30264e-05	0.000990309	18.9143	17.2307	22.8274	15.2508	16.1317	7.71779	11.316	8.634	12.0829	6.08585
chr2_241354600_241356600	-0.801896	4.19286	5.30309e-05	0.000990309	12.3762	10.5017	11.1794	18.8256	8.69571	18.8406	18.8406	19.5852	27.368	18.6962
chr10_37417400_37419800	0.917554	3.72544	5.41491e-05	0.0010088	17.0194	14.9876	20.1245	16.1897	12.1094	9.77528	7.43817	7.08444	9.48327	5.87197
chr19_30431200_30433200	1.45828	2.781	5.59563e-05	0.00103878	10.2623	6.01246	9.32548	8.34196	8.89096	3.84087	0.745461	3.11772	2.4668	4.86827
chr1_152377800_152381000	1.09477	3.45082	5.67579e-05	0.00105119	10.751	12.7385	14.6387	15.9754	13.4934	7.02587	3.70817	6.98368	4.92426	8.08612
chr19_461200_462600	-1.58498	2.89389	5.70648e-05	0.00105439	1.13314	2.25431	3.3253	2.7314	5.94914	5.39838	7.35174	10.8244	8.09093	12.8895
chr20_30637600_30646400	0.65358	4.75327	5.7457e-05	0.00105916	27.1014	29.9736	31.0723	40.795	32.5093	17.1831	20.1593	21.0228	19.3855	20.2504
chr3_35638800_35641200	-0.687331	4.45618	5.80427e-05	0.00106515	11.8253	16.4712	18.0121	18.1752	14.8521	29.8571	19.4679	24.9777	22.3929	26.4215
chr9_126088000_126093000	0.655013	4.55095	5.79793e-05	0.00106515	34.4891	23.2527	27.1151	27.2645	29.8805	19.4368	16.5323	16.4256	14.8892	16.2381
chrX_122220400_122225400	0.441363	5.72537	5.80601e-05	0.00106515	66.0638	61.4067	64.4442	57.7509	58.857	41.1939	41.5291	42.956	45.8846	42.0219
chr17_58260800_58268600	0.648151	4.92845	5.83723e-05	0.00106853	49.9665	30.0057	39.9367	29.8787	36.9831	21.6527	20.3409	21.8932	26.5728	20.7382
chr1_36936600_36949600	0.491196	5.94927	5.87499e-05	0.00107295	74.8493	71.8979	65.2746	92.8345	58.649	49.9544	41.8847	50.7114	50.8033	53.8371
chr10_127844400_127846400	0.832585	4.00915	5.87205e-05	0.00107295	18.2042	19.472	25.5453	18.8774	15.4873	13.7157	8.24309	10.1717	10.6491	8.93958
chr10_126385800_126392600	-0.42198	6.58156	5.94498e-05	0.00108427	82.5914	94.2802	75.9422	80.3428	81.1246	101.662	125.236	99.3891	99.3394	94.084
chr1_152662200_152665400	0.895579	4.19607	5.97326e-05	0.00108712	21.0936	30.636	26.731	20.3046	15.081	11.0326	15.0256	10.2309	13.2465	7.36375
chr13_77198600_77200800	-1.36075	2.92968	6.00141e-05	0.00108722	2.92452	3.74285	4.00312	3.30845	3.41204	9.0672	9.68791	7.85328	8.76736	6.85123
chr2_94728000_94739000	0.483574	5.78653	6.0013e-05	0.00108722	64.5878	59.9422	67.7519	69.2942	63.1789	50.6399	32.3793	46.7511	41.1517	51.1421
chr20_54681600_54684400	0.846633	3.98322	5.99181e-05	0.00108722	17.3123	15.7556	24.1516	21.5288	17.2841	8.8204	11.1838	9.4152	12.6944	8.00919
chr1_34441600_34453800	0.506731	6.00928	6.07421e-05	0.00109813	72.4828	67.4565	68.5807	104.329	68.7631	49.7426	45.616	53.0299	51.364	55.9189
chr2_2796600_2801200	1.70067	3.12817	6.07554e-05	0.00109813	8.0007	6.78138	24.7371	10.3793	8.59677	4.37322	2.9396	2.39749	5.13342	1.47204
chr1_29765000_29770400	0.528295	5.30431	6.11244e-05	0.00110353	45.6777	39.7399	57.5871	42.5509	48.9117	33.8065	27.2082	31.2196	32.0094	28.3797
chr20_58043000_58045400	0.982673	3.53836	6.15452e-05	0.00110986	15.9705	16.4552	12.482	15.2119	10.8488	6.28147	10.0122	5.53426	6.21223	4.75729
chr20_5462000_5470800	0.719997	4.76595	6.21864e-05	0.00112014	32.3979	22.5465	42.9647	39.3358	28.9721	19.0711	16.7677	18.7684	24.7974	15.7635
chr1_201020800_201024000	-0.721105	4.45322	6.22918e-05	0.00112075	16.1216	14.2416	14.499	16.2574	18.4304	24.35	25.7468	24.9828	22.3855	25.5647
chr17_50630600_50639600	-0.440516	6.17898	6.2432e-05	0.001122	63.4707	70.3316	58.157	62.1189	55.1188	66.7451	68.765	81.9277	93.3984	88.6076
chr1_165231400_165241000	-0.442943	7.38252	6.32088e-05	0.0011308	120.091	188.475	153.51	120.211	136.08	193.401	181.286	185.909	178.328	185.046
chr8_62241400_62250200	-0.495294	6.13195	6.31442e-05	0.0011308	54.4598	74.0216	56.934	46.1858	62.1163	75.6802	71.673	81.8755	73.0234	89.2864
chr4_5044000_5045400	1.37971	2.97183	6.35678e-05	0.00113593	11.2538	8.25169	12.0677	10.7321	6.37271	5.6049	0.674576	3.89205	3.76478	4.16456
chr8_21517200_21525000	0.607695	5.39978	6.37789e-05	0.00113841	60.8281	36.793	58.0244	57.8399	42.1191	29.4075	33.8965	28.2791	41.9731	23.1735
chr3_14590800_14608600	-0.355173	7.44382	6.38621e-05	0.00113861	144.881	178.118	154.453	138.738	163.172	181.227	201.99	188.275	180.814	186.358
chr8_121639200_121642600	-0.693234	4.56933	6.39776e-05	0.00113938	16.2741	20.1947	18.6268	17.2915	14.1755	35.0273	22.6029	25.0723	24.9233	25.0412
chr9_123677200_123678800	-1.60805	3.04621	6.47614e-05	0.00115204	0.177004	8.18886	2.58914	3.9682	1.5347	11.3388	7.18237	10.8845	6.67094	13.9919
chr19_14876400_14883200	0.689465	4.63829	6.51421e-05	0.0011562	37.2715	28.4701	31.909	21.8627	33.9282	21.7481	15.2457	17.9581	15.4952	18.1594
chr1_5828200_5847800	0.367356	6.71217	6.60925e-05	0.00116912	121.401	104.181	118.612	146.292	110.533	88.6717	83.8897	89.032	92.9026	87.2297
chr12_112790400_112796200	0.525563	5.48879	6.65176e-05	0.00117491	57.5319	53.9123	42.5664	63.9213	48.1094	36.2092	33.4571	35.894	31.0599	38.8953
chr17_6732800_6735600	1.17576	3.82496	6.66436e-05	0.00117491	17.2485	21.6902	28.4583	11.9646	13.4489	9.84076	3.48908	7.8106	9.51358	8.43231
chr1_226547800_226550200	-1.16474	3.24172	6.73884e-05	0.00118539	6.49192	5.98248	3.90169	4.35726	4.60649	12.4227	6.48846	10.9294	10.6268	14.1872
chr11_59157400_59161400	0.880743	3.80157	6.77748e-05	0.00118953	22.2327	14.9943	17.9466	14.1168	16.8596	10.9072	11.4315	7.1135	6.74426	5.97834
chr2_902800_912600	0.394611	6.23817	6.83126e-05	0.00119764	89.9507	79.4266	93.0792	87.3314	86.565	57.2855	59.9561	64.0019	70.5594	61.4398
chr16_49216600_49219600	1.03376	3.82669	6.917e-05	0.00121132	13.7354	14.2598	19.9959	27.0161	13.3554	9.13011	6.26058	8.57855	9.47167	7.66302
chr18_77650400_77655000	0.964285	4.0138	6.94281e-05	0.00121449	26.0011	14.2771	24.786	22.6553	13.731	8.86247	11.2296	7.91189	14.7512	5.2488
chr10_70436600_70445200	-0.357196	7.88989	7.03555e-05	0.00122935	207.089	258.165	188.977	207.029	200.701	255.516	278.385	253.977	237.567	257.285
chr15_93602000_93608400	0.730177	4.72411	7.06848e-05	0.00123374	34.0465	26.2581	28.2651	40.1339	34.3645	14.3094	14.5697	20.97	20.1361	24.3704
chr7_158491600_158497800	0.531065	5.6567	7.09052e-05	0.00123485	65.0758	39.8219	61.7283	66.769	68.9501	37.4277	43.1104	39.073	40.7712	35.1949
chr2_34312600_34319200	-0.647968	5.15675	7.19098e-05	0.00124906	24.0612	27.7038	30.6853	33.8753	17.6295	46.9157	41.828	33.8687	48.0391	28.0909
chr14_23567600_23583400	-0.323483	7.88907	7.2589e-05	0.00125861	238.745	200.762	194.362	212.246	234.162	265.246	269.54	249.328	233.131	251.16
chr5_175736000_175744200	0.541021	5.5542	7.27605e-05	0.0012602	66.4668	62.8536	55.6639	50.8643	44.7374	32.9971	45.8143	32.2156	40.9616	27.5203
chr2_239772600_239779800	0.470608	5.46297	7.33053e-05	0.00126824	57.3849	50.1826	55.907	46.3745	48.7765	37.4102	31.7462	35.1486	37.0547	33.5839
chr15_23440400_23442600	1.20455	3.38413	7.34783e-05	0.00126984	13.2991	7.53405	18.9238	10.8275	16.1138	4.03376	7.88078	4.72942	6.99028	2.72455
chr5_140926000_140927400	-0.954599	3.7763	7.43985e-05	0.00128293	9.41113	9.72447	9.32477	5.74529	8.89297	20.2546	15.5566	14.1352	13.6325	13.3829
chr1_37355600_37360600	0.661729	4.52914	7.55004e-05	0.00129668	30.1482	26.2216	31.3628	28.6197	21.4777	20.7174	15.4203	14.9218	16.921	13.5393
chr12_132168000_132176200	0.537552	5.18676	7.5525e-05	0.00129668	40.1469	44.9163	39.5908	47.5256	42.6849	27.5005	27.5511	29.6135	25.4993	30.5849
chr15_45560400_45566000	1.04903	3.71939	7.5956e-05	0.00130266	23.0342	8.3007	17.271	16.7817	18.5832	10.4703	9.25761	6.32091	6.14695	4.90605
chr12_131653800_131656400	1.20139	3.65459	7.66227e-05	0.00131124	19.6033	10.5308	24.3709	14.8658	12.1355	12.5371	5.32135	4.78729	6.21266	3.84918
chr3_89612600_89615600	-0.769018	4.41033	7.67459e-05	0.00131192	9.99624	20.9136	15.2549	15.0861	12.8287	17.1772	25.8194	24.9605	28.4486	24.5966
chr11_60790400_60802200	0.43729	6.24215	7.69814e-05	0.00131381	71.4996	89.8544	105.512	89.6707	83.8888	65.6807	52.7968	64.7198	63.322	63.1176
chr17_74521400_74531600	0.465688	5.49817	7.70228e-05	0.00131381	54.0031	53.9082	50.2561	56.995	48.0219	37.8731	36.7302	35.9396	34.322	34.6462
chr16_67244800_67251400	-0.607894	5.28141	7.76878e-05	0.00132229	42.4297	30.6998	24.8868	25.6636	30.2841	49.4638	36.3269	43.7475	40.4998	50.2186
chr17_6236400_6246000	0.352779	6.5696	7.80822e-05	0.00132757	121.491	98.1615	104.589	109.841	111.856	78.3705	84.7396	79.7004	80.1498	76.8602
chr3_129602600_129611400	-0.438996	5.86052	7.85925e-05	0.0013348	56.3235	51.6532	48.3386	47.9236	42.7768	66.0914	50.9705	63.2758	69.8565	67.8845
chr8_12793400_12801600	0.42579	5.90934	7.95409e-05	0.00134924	84.2077	64.4374	66.8137	64.9287	71.5236	47.5886	54.3102	47.7049	48.8218	44.8255
chr8_142163000_142182000	0.353193	6.68582	7.9614e-05	0.00134924	115.908	103.423	126.311	134.836	107.266	87.0383	89.5398	84.4637	95.6007	76.898
chr8_141970600_141983400	0.428709	6.42014	8.02467e-05	0.00135851	86.4038	95.1348	107.728	100.839	110.562	60.0212	64.1451	77.071	74.0898	78.0576
chr1_110726800_110731800	0.749334	4.14817	8.04666e-05	0.00136077	27.8118	20.9715	18.3806	21.8446	18.5639	14.6856	12.6394	10.9888	9.8656	10.9769
chr7_71130200_71134200	-0.640453	4.6803	8.05844e-05	0.0013613	12.9663	19.4691	24.861	21.5324	16.3576	28.6402	22.9251	28.8899	34.8326	28.0308
chr6_68630400_68641200	-0.397723	6.43435	8.19442e-05	0.00138131	78.5332	85.3028	79.7544	63.0722	71.4345	105.689	87.7792	91.4768	91.9784	90.754
chr16_78045800_78050000	0.673967	4.45928	8.3053e-05	0.0013985	25.718	29.182	32.1515	21.0984	24.0564	19.0192	16.7172	14.1349	14.3027	12.4941
chr1_37345800_37348400	1.14836	3.51263	8.39228e-05	0.00141164	14.2737	14.2302	20.9644	9.36452	13.6425	10.1157	7.74075	4.76444	4.23936	2.83802
chr17_5612600_5614800	1.05782	3.34113	8.44657e-05	0.00141926	12.3633	11.9857	12.5994	15.5387	8.67345	8.35305	7.26534	3.98892	4.28369	2.74303
chr16_53372000_53375200	-0.752409	4.44721	8.47886e-05	0.00142317	12.6461	19.4348	14.5177	13.7066	17.471	23.7314	30.3531	24.2404	20.3789	23.8172
chr2_29378800_29382800	-0.835665	3.95447	8.50016e-05	0.00142522	9.58582	8.99801	9.20627	13.9518	9.23084	19.3335	18.1701	16.4549	16.1841	16.3539
chr12_64780200_64784400	-0.437872	5.68915	8.68085e-05	0.00145397	41.9392	48.6366	40.9552	45.5172	40.9254	57.4544	51.7516	56.987	54.3781	60.3791
chr8_6964800_6976000	0.53582	5.63426	8.99342e-05	0.00150313	59.7672	55.4414	78.5511	51.1108	50.9232	49.5919	35.8116	35.3012	40.8145	29.6679
chr7_117320400_117325400	-0.43134	6.8237	9.0781e-05	0.00151407	111.848	108.517	82.2482	97.3886	89.0176	119.016	151.716	115.888	122.03	109.674
chr5_8579600_8584400	0.778832	4.29534	9.10683e-05	0.00151726	34.9179	19.5063	22.4411	22.7303	21.7906	11.4067	16.5148	11.7931	15.1469	10.319
chr7_22059400_22071000	0.537763	5.5877	9.1933e-05	0.00153005	71.7985	47.2473	48.6306	60.8003	61.0001	35.2935	32.0248	39.733	36.9055	44.6151
chr1_93447800_93449800	-0.950236	3.65418	9.25265e-05	0.00153728	6.76502	10.4587	5.84445	8.47602	6.93413	11.8778	16.9413	14.0711	13.0596	14.8843
chr17_45704400_45711800	0.514663	5.20277	9.27574e-05	0.00153728	49.7172	35.9981	42.3735	49.4078	38.9944	33.496	26.9039	27.3979	28.1337	26.2629
chr2_170253400_170256600	0.845519	3.93486	9.2735e-05	0.00153728	18.9711	17.9783	19.2527	19.0417	18.073	7.04855	8.91329	10.8839	12.0479	10.5678
chr4_8788200_8796800	0.558352	5.28139	9.27357e-05	0.00153728	47.3816	41.9675	38.7224	60.4926	42.3019	29.0775	28.4589	31.1827	28.0575	32.6564
chrX_129645800_129656000	0.52548	5.42538	9.31235e-05	0.0015401	56.4595	50.9213	52.4473	52.1595	42.0694	39.4584	23.4672	34.3324	34.4902	36.8509
chr11_129720200_129729000	0.545166	5.19159	9.35086e-05	0.00154323	47.989	33.7674	43.7709	53.2527	37.1227	28.1088	30.9963	25.8789	30.8482	22.5937
chr17_4497200_4506200	-0.475981	6.5005	9.36292e-05	0.00154361	80.3968	77.1301	60.9558	86.6702	80.2155	95.0998	84.9892	106.8	91.02	128.531
chr19_30076000_30078800	0.855153	3.92028	9.41889e-05	0.00155121	23.2411	11.2895	17.8518	21.0205	19.8667	11.3665	8.93665	9.39082	9.36154	8.79946
chr1_3649800_3656200	-0.376337	7.41668	9.48705e-05	0.00156081	150.008	169.899	131.947	143.933	163.595	173.426	196.793	189.739	168.574	200.447
chr17_2049400_2056800	-0.504206	5.78716	9.58047e-05	0.00157453	56.8458	40.4751	38.0638	49.7146	44.0469	59.2295	73.051	55.6754	61.373	53.0159
chr3_127134000_127139200	-0.597446	4.93095	9.60564e-05	0.00157703	30.6118	19.5037	18.2518	27.3209	23.568	29.7344	36.4594	32.8561	35.7965	34.2753
chr1_13911200_13916800	0.690217	4.43758	9.72152e-05	0.00159439	29.9925	22.4941	21.6216	31.477	24.916	14.7695	14.4507	15.6094	14.9969	16.8238
chr16_5421200_5429600	0.567397	4.89584	9.78801e-05	0.00160196	42.06	34.453	37.2271	32.0099	31.1266	24.0675	18.6045	22.6456	24.5466	22.5277
chr10_100574600_100576800	0.988713	3.44196	9.91231e-05	0.00161727	14.1575	11.25	16.7919	9.5376	15.2204	5.74856	7.73843	5.51055	6.92594	4.66995
chr11_101125400_101133600	-0.343885	7.59019	9.90754e-05	0.00161727	159.254	199.822	179.916	147.74	180.227	204.333	205.966	210.86	204.786	212.52
chr16_20145800_20148800	0.645964	4.52299	9.90715e-05	0.00161727	25.8106	27.7054	32.0825	24.7917	27.0072	16.4113	17.7313	16.4132	16.9196	14.4294
chr3_44184000_44190600	0.549087	5.0667	9.95295e-05	0.00162054	40.7304	39.6883	35.578	41.6187	41.166	24.8198	24.461	27.2635	23.6581	28.3726
chr5_6262600_6265600	0.988956	3.47108	9.97628e-05	0.00162099	15.0432	11.2524	11.8224	13.3741	17.0718	4.50535	7.12539	7.00347	6.24012	7.31309
chr11_1729600_1737800	0.401156	6.20512	0.000100419	0.00162829	88.0606	83.137	102.894	77.5721	74.7852	67.5576	56.2254	58.6798	68.0047	53.0003
chr18_55779400_55780600	-1.04603	3.3416	0.000101218	0.00163957	3.11876	5.98943	4.55927	8.85672	5.65368	11.7018	12.1577	11.7032	8.57087	12.5989
chr4_16081000_16087200	-0.40681	6.62871	0.000101437	0.00164029	88.9921	99.5108	89.6605	73.1576	79.6953	131.666	101.292	103.267	99.2039	101.949
chr4_6087200_6089600	1.51871	2.59253	0.000101829	0.00164439	7.57997	8.22935	5.16871	7.2399	8.64845	0.295331	2.52311	3.09038	3.18428	3.07121
chr1_152035400_152043000	-0.534176	5.08968	0.00010322	0.00166344	24.0617	31.4169	25.7608	28.6849	26.0532	33.4842	39.9645	37.4931	38.2334	37.5496
chr19_44517000_44520600	1.08843	3.27329	0.000104868	0.00168828	7.99055	11.2383	14.0549	12.3552	13.144	5.29981	4.97862	5.46067	4.9825	5.35898
chr18_498600_501800	-0.45948	5.97717	0.000105673	0.0016995	53.1698	68.033	55.817	40.5184	49.0385	74.3	66.4927	67.2508	69.5267	66.9755
chr15_70289600_70293400	-1.0489	3.69412	0.00010595	0.00170221	4.15518	6.00624	5.84549	13.1404	8.73558	8.77127	16.2462	16.3354	16.3687	17.6169
chr10_126524000_126529000	0.642978	4.74829	0.00010735	0.00172121	31.4311	42.5985	31.7824	27.9418	27.8475	19.0104	20.1629	19.5323	19.3872	19.3699
chr5_6311000_6313000	1.2691	2.90512	0.000107621	0.00172379	9.46939	6.76007	12.1231	9.55087	7.1784	3.10937	3.50134	3.1493	5.12149	2.41719
chr10_124337400_124342400	0.678939	4.46833	0.000108193	0.00172935	30.9044	30.6686	22.9928	24.2754	25.0122	12.2769	15.5461	16.3727	16.9833	17.769
chr18_78921000_78923200	1.02139	3.51329	0.000108232	0.00172935	11.6565	12.7423	11.0856	19.1885	15.3904	5.09444	7.69107	7.00994	5.55817	7.33874
chr2_113538400_113544000	-0.36665	6.6905	0.000108297	0.00172935	89.3782	97.315	92.185	80.6663	99.6551	116.167	111.936	111.696	102.985	112.649
chr10_48956000_48970800	0.453138	6.08817	0.000109068	0.0017399	71.8134	81.6131	94.1425	82.5553	66.3043	54.5973	42.9202	56.9481	65.7215	56.6186
chr7_55014000_55023000	-0.406921	7.33236	0.000109982	0.00175093	113.66	166.114	159.833	123.496	139.617	194.014	187.255	171.998	167.575	159.247
chr10_90855200_90862400	-0.420273	6.00284	0.000110719	0.00175417	48.9506	56.8994	59.2058	57.3069	52.1699	76.0223	74.8121	65.7617	67.5205	60.6357
chr12_54590800_54592000	-1.21009	3.34159	0.000110724	0.00175417	6.5239	3.75834	5.29451	6.27807	4.66181	8.59212	10.936	10.2323	19.3398	9.16679
chr8_142245600_142250000	1.10458	3.90872	0.000110297	0.00175417	31.8522	13.5268	10.7947	23.474	19.1335	6.61299	10.8608	8.59755	8.09342	8.6067
chrX_115991200_115993800	1.49803	2.85292	0.000110741	0.00175417	15.4099	7.50303	9.99155	6.94101	6.25226	2.57719	1.28022	3.12418	5.16905	3.2025
chr20_56804200_56810600	0.622839	5.07271	0.000110901	0.00175493	50.3395	36.7233	34.125	49.1624	32.9404	31.0194	19.4172	24.9955	22.3671	27.3706
chr11_134331600_134335800	-0.576093	4.84872	0.000111253	0.00175869	20.1807	21.7229	23.9446	21.6769	25.1635	28.8058	27.6236	33.512	34.603	35.6647
chr12_77324400_77326400	-0.924732	4.10756	0.000113169	0.00178544	14.7868	11.9739	5.65777	14.4674	8.44733	20.7716	26.4766	17.3146	15.3458	18.5723
chr19_35973400_35984400	0.497577	5.54604	0.000113853	0.00179264	61.1608	48.7194	52.9275	68.1291	42.6778	40.7801	32.083	35.9736	39.6034	35.6743
chr2_127414600_127428000	-0.330479	7.69625	0.000113786	0.00179264	184.237	175.293	186.977	179.302	214.771	203.415	241.26	224.186	225.656	216.98
chr10_117847800_117853400	0.6515	4.62875	0.000115732	0.00182042	28.5976	32.9222	26.3264	34.7807	24.6014	14.9959	17.5251	18.71	19.5079	19.0618
chr1_107958400_107966200	-0.342529	6.70723	0.000116494	0.00183058	103.609	97.3269	85.1818	94.1156	87.4657	105.657	101.479	113.232	119.329	122.04
chr12_57546200_57553600	-0.381886	6.36911	0.000116888	0.00183311	64.2624	73.3816	79.2059	71.5135	73.8354	90.3534	94.8697	86.7931	90.2328	80.8654
chr4_77479600_77486600	0.447203	5.51553	0.000117046	0.00183376	53.1611	49.4498	56.5216	58.2166	47.1352	39.5851	37.2033	35.2213	38.2752	32.0773
chr22_30821200_30825000	-0.871572	4.27187	0.000117656	0.00183967	7.20081	14.9588	11.1572	14.1351	16.9393	18.0145	27.2592	24.1306	17.199	25.1328
chr22_43500600_43503800	0.819217	4.03443	0.000117564	0.00183967	18.2298	22.4441	19.1701	23.3852	15.5348	9.96199	9.93448	10.9284	11.9758	10.7405
chr1_18255800_18269600	0.396014	6.1257	0.000118196	0.00184285	92.0822	78.642	69.802	85.5919	77.9287	56.0542	58.2752	58.5577	55.6023	60.6721
chr17_38667400_38677200	-0.562858	5.7389	0.000118451	0.00184294	38.4098	62.7447	36.0957	40.4958	37.0857	49.3112	61.3875	61.6446	62.1026	66.4284
chrX_67542400_67548400	-0.568005	6.15528	0.00011842	0.00184294	42.9668	79.9574	63.2713	43.1781	57.2461	80.0591	91.8924	79.7248	76.1632	74.1984
chr11_120250200_120259800	-0.414654	5.79958	0.000119196	0.00185089	44.0107	50.8977	48.4256	49.4117	45.3392	60.5251	59.6777	60.1514	60.7645	59.2445
chr17_40800400_40804200	0.770091	3.98964	0.000119144	0.00185089	19.8725	16.4964	19.9298	20.9221	18.1536	13.6954	11.7064	9.43263	8.62625	8.07356
chr6_34105600_34116200	0.378704	6.17303	0.000120083	0.00186282	78.2027	85.354	90.505	80.9446	79.2406	67.6705	64.1744	57.8945	56.1363	51.9556
chr8_142870400_142880200	0.473172	6.18322	0.00012063	0.00186947	73.9919	85.3732	97.9986	95.5821	73.9004	52.4453	44.2592	62.329	70.832	64.348
chr14_97272600_97295000	0.324452	6.93478	0.000121303	0.00187805	136.785	137.799	148.887	130.351	142.318	109.216	93.8921	108.466	103.267	110.835
chr19_31309800_31315200	0.795143	4.27119	0.000121852	0.00187916	26.3313	14.3001	23.1614	31.8816	22.6612	15.7683	12.4967	12.5204	11.8122	11.1398
chr19_31500600_31508600	0.531578	5.61684	0.0001217	0.00187916	49.1999	52.4612	58.3281	77.18	52.7021	34.585	34.1819	40.5175	41.5175	41.2371
chr3_99633600_99640800	-0.390341	6.21751	0.000122788	0.0018881	58.4417	77.7886	62.1876	65.5287	59.3682	80.7093	82.5063	79.704	77.5096	80.5459
chr6_127513600_127520800	-0.355352	6.89374	0.000122579	0.0018881	113.348	109.314	104.01	105.176	98.8919	139.548	143.198	118.252	123.858	109.095
chr7_67770400_67775600	0.546178	5.06484	0.000122791	0.0018881	42.4608	44.1462	34.8806	35.8764	42.0853	21.8013	29.0661	26.5162	23.6604	26.6114
chr16_5463800_5466800	0.824238	4.13163	0.000124847	0.00191412	20.0983	30.6218	19.0749	19.882	17.6608	12.9147	11.5557	11.7092	9.23103	11.7565
chr20_57960000_57977600	0.392893	7.16592	0.000125666	0.00192481	166.994	154.33	168.468	183.354	162.622	117.708	89.4423	129.372	123.554	144.517
chr6_137042000_137045600	-0.777978	4.24729	0.000128393	0.00196085	11.5771	17.1873	11.8428	12.7767	12.5032	23.6095	26.2408	19.6169	17.2548	18.8198
chr20_30584800_30588400	-0.44946	5.92249	0.000129247	0.00197008	46.0419	62.0736	46.837	49.5593	52.4942	70.4811	66.246	67.1478	55.8147	71.9884
chr5_152104600_152120800	0.43995	6.03683	0.000130067	0.00198066	75.9831	68.1993	80.3951	87.3396	69.6882	57.7786	39.7475	56.133	55.8566	59.9375
chr19_31203000_31206600	0.571598	4.73437	0.000130668	0.0019879	33.078	26.9929	35.3524	30.6356	31.3952	18.352	23.5857	18.8023	21.3755	15.8883
chr20_22548200_22551400	1.12176	3.35472	0.000131999	0.00200621	8.93723	9.7604	14.7002	14.8215	15.1198	7.74612	3.78206	6.21547	3.6231	6.27162
chr10_97954000_97960800	0.608683	5.18536	0.000132169	0.00200685	30.5927	52.3541	47.9365	50.5871	35.3369	27.0217	30.5523	26.588	26.8942	23.3463
chr11_12999400_13019000	-0.336447	8.78594	0.00013266	0.00200925	402.899	407.381	405.346	344.338	437.876	475.257	544.552	462.737	468.056	428.973
chr16_48711800_48715200	0.944488	3.65683	0.000132709	0.00200925	10.907	13.4963	18.7594	15.6597	18.3648	9.86604	6.93688	7.80369	5.48561	7.54023
chr7_121870400_121876000	-0.405323	6.49636	0.000132635	0.00200925	69.9617	97.9681	80.3007	74.5808	68.05	110.479	103.312	93.1334	92.4241	88.5757
chr10_49662000_49669400	0.567339	4.88502	0.000133647	0.00201956	45.4793	32.2219	30.232	33.9616	34.8007	24.0961	24.3756	21.1454	19.8718	20.7315
chr5_40353800_40360000	0.50264	5.40055	0.000133593	0.00201956	60.6939	54.6292	46.9206	40.9187	47.5442	37.0784	29.7219	33.5711	30.5097	35.027
chr2_1822400_1833600	0.497101	5.65446	0.00013399	0.00202088	79.7907	58.4172	58.9772	51.7204	49.9953	40.3609	44.177	36.0983	44.7375	31.6642
chr10_117600400_117610600	0.499745	5.51262	0.000135524	0.00204011	70.5943	45.7362	49.5043	52.4132	52.8956	37.2735	43.594	32.9448	34.3237	29.2574
chr17_79835200_79846000	-0.339177	7.58336	0.000136911	0.00205706	190.584	153.609	143.627	196.839	182.149	203.283	216.209	205.49	191.883	214.306
chr19_41807200_41814600	0.520568	5.60776	0.000136814	0.00205706	53.5448	40.5538	67.4332	65.1653	62.9633	39.3998	31.9294	39.7669	41.522	38.5606
chr20_44027400_44030000	1.04486	3.85154	0.000137292	0.00206082	28.3328	13.5188	19.2715	17.79	13.4011	5.42248	9.70993	7.10232	14.2004	5.03171
chr1_147070600_147085400	-0.330194	7.79632	0.000137698	0.00206495	203.823	246.179	198.863	174.756	182.41	244.764	226.934	237.532	242.604	242.848
chr17_5795800_5802200	0.552883	4.91799	0.000138117	0.00206534	44.6839	30.7403	36.5006	35.7889	31.1958	25.2127	19.6792	22.6682	25.1814	21.7356
chr9_65280200_65287200	-0.3337	7.25281	0.000137899	0.00206534	121.527	163.114	141.375	128.656	131.322	172.754	168.883	161.002	155.053	157.797
chr11_71145600_71156200	0.363904	6.37481	0.000140106	0.00209309	88.7382	87.6611	99.6443	100.141	99.2507	69.4933	72.5537	70.2851	68.1699	67.0751
chr15_28564000_28565200	1.07629	3.29599	0.000140642	0.00209713	12.3246	11.9822	16.8821	7.15652	12.2781	5.89713	3.80087	5.46719	6.32269	5.38421
chr19_48169200_48170800	-1.12436	3.39352	0.000140588	0.00209713	2.24093	5.99078	5.96194	8.826	5.68224	10.3873	8.03462	13.9592	11.2105	17.8471
chr11_62303400_62307000	0.852076	3.86468	0.000143684	0.00213441	19.7385	15.7426	19.3143	19.8509	13.2935	9.57516	7.26014	9.37244	11.4153	8.72931
chr17_50199800_50204200	-0.67812	4.50483	0.000143681	0.00213441	20.4967	19.4464	14.4409	12.8723	17.7144	24.2562	26.2258	25.0123	24.3464	26.563
chr11_133963400_133982000	0.371767	6.55986	0.000144126	0.00213494	107.325	95.9261	115.656	104.929	120.496	79.6552	69.881	83.43	78.8854	85.8568
chr20_2049000_2051200	1.14196	3.10406	0.000143977	0.00213494	10.4578	7.51359	12.0256	13.9246	7.40948	6.68997	5.11008	3.19051	3.69643	2.5644
chr4_1790600_1802400	-0.442091	7.10311	0.00014411	0.00213494	99.0935	120.56	98.6801	156.336	119.144	128.455	156.872	158.392	144.437	171.47
chr1_50340600_50351400	0.442119	5.889	0.000144986	0.00214566	69.2731	65.1755	72.424	71.3119	66.6442	48.2948	36.9637	51.4169	50.8688	55.4343
chr17_6639400_6641400	-1.06499	3.30182	0.000146662	0.00216843	3.10584	4.50345	4.56938	10.913	3.78822	10.531	8.16355	11.6853	11.28	14.2424
chr10_30058200_30060200	-0.754274	4.24285	0.000147557	0.00217961	8.11121	11.9933	11.836	19.338	14.3369	23.0256	21.6388	21.8463	16.5996	23.1864
chr5_4955200_4959400	1.20882	3.71203	0.000148597	0.00219291	14.5409	18.7097	10.9022	27.1583	14.1647	4.44711	5.31503	8.5063	6.20949	10.7929
chr6_127115000_127123000	-0.333424	8.40588	0.000148971	0.00219639	269.056	364.512	324.707	274.198	301.552	390.181	375.269	361.804	347.427	351.302
chr8_9953600_9954800	1.0859	3.20887	0.000149917	0.00220826	15.6532	9.74831	11.264	11.1487	8.47485	5.34438	5.02168	4.70499	5.6784	3.55552
chr16_27901800_27904200	1.01767	3.60624	0.000151612	0.00223115	8.25321	14.2362	20.2007	15.7138	16.5001	9.33738	7.60509	7.03508	4.85347	5.69281
chr10_124442400_124457000	-0.366361	8.55434	0.000151789	0.00223166	265.448	383.283	349.801	324.164	355.658	397.711	450.11	412.48	388.153	395.437
chr1_78240600_78242600	1.3808	3.20683	0.000153247	0.00224891	9.73815	14.2081	19.7348	9.0843	5.73493	4.8358	5.13263	3.18478	5.73323	1.59968
chr21_41393000_41400400	0.878591	4.23529	0.000154004	0.00225582	38.2741	17.2734	18.9575	23.4436	21.7134	12.8053	9.72117	12.4848	12.5389	13.6181
chr22_35171000_35175000	0.67666	4.78981	0.000154209	0.00225672	31.5432	38.8973	40.1377	23.9593	34.5596	20.1818	14.954	21.7813	20.7056	22.9219
chr4_154419400_154429800	0.433306	5.83247	0.000154803	0.00226331	69.9294	56.2299	70.4782	74.8222	58.6138	41.9463	45.6001	45.3498	56.3117	41.7011
chr3_42804000_42805400	-1.23448	2.90463	0.000155205	0.00226709	4.64774	3.74423	3.28419	3.93972	2.52121	9.12926	6.25985	7.83569	8.79609	9.39594
chr22_27335000_27337400	-1.01132	3.54735	0.000155535	0.0022698	6.69184	4.51434	4.48663	11.9583	6.78936	9.59484	11.8695	14.0233	14.4775	17.2726
chr7_30164600_30173600	-0.663334	4.91105	0.000156829	0.00228658	28.7925	21.7241	16.9099	24.894	21.5424	29.1194	44.4779	30.616	33.7863	29.837
chr8_134135400_134143800	0.522552	5.02051	0.000157381	0.00229249	38.861	33.731	41.2706	38.643	38.1145	25.5132	25.1197	24.9989	25.7049	22.9801
chrX_106725600_106728000	-0.595187	4.69174	0.000161635	0.00234795	19.9453	17.9882	18.4722	22.0963	21.0333	26.2339	26.3507	29.6323	29.4794	31.54
chr20_56891000_56901200	0.495434	5.6686	0.000162955	0.00236494	51.0649	53.2149	61.7366	70.596	62.3703	34.3314	35.0592	44.3448	43.3829	46.0327
chr6_106972400_106977000	-0.41599	6.27503	0.000165024	0.00238837	74.3534	81.5211	57.2285	58.389	64.4178	82.6486	87.0786	83.6099	79.29	88.4614
chr17_73877200_73881200	0.803999	3.91847	0.000166173	0.00240281	22.357	13.5177	21.4003	16.5165	17.9933	13.8149	11.8172	7.91147	8.00258	6.16594
chr2_54723000_54727400	-0.509209	5.42369	0.000166391	0.00240375	48.0675	32.2228	33.0261	33.3056	30.1719	53.81	42.6776	43.8832	50.9271	43.6389
chr5_177446200_177448200	-1.89056	3.12348	0.000169555	0.00244358	0.154232	3.73851	1.91476	5.39895	3.32243	7.48022	24.0688	8.70911	4.61123	8.1576
chr7_4357400_4360200	1.14499	3.27382	0.000169536	0.00244358	16.5856	14.9502	9.10259	11.6739	7.66375	3.48259	5.58546	4.71142	7.02307	4.46392
chr3_14178200_14179000	-1.45494	3.03148	0.000170212	0.00244997	2.93815	3.7442	1.18826	6.61721	3.44016	7.69694	14.8337	8.64054	5.35982	10.5125
chr5_73294000_73312800	-0.3317	9.14949	0.000170813	0.00245638	459.649	536.922	484.988	524.498	575.069	571.534	595.665	639.588	570.441	688.793
chr17_33308600_33314400	0.51863	5.22734	0.000171123	0.00245859	48.9251	47.1541	40.2319	50.5667	32.5094	32.8162	30.8451	26.6703	28.7705	24.5552
chr2_240625600_240627200	-1.11906	3.24907	0.000173333	0.00248806	5.65732	5.98389	3.89253	5.64431	4.63411	10.5786	12.8533	9.4392	9.95749	9.86434
chr15_69819400_69823600	-0.671113	4.37	0.000174071	0.00249446	11.7506	18.6897	15.2442	15.0588	14.6901	19.7459	19.1115	24.903	24.5123	27.8563
chr8_141731600_141744200	0.417783	6.11225	0.000174289	0.00249497	86.798	69.71	83.6889	80.6242	81.6979	54.9834	44.408	60.7697	61.6257	64.9965
chr10_91298400_91310400	0.384925	5.94218	0.000178432	0.00254507	75.5303	66.674	73.7336	72.9963	64.0394	53.3178	55.7528	47.7806	52.6889	42.3985
chr19_33683600_33689800	0.417814	5.64043	0.000178434	0.00254507	65.7283	55.4297	58.3761	56.3551	52.5587	42.6761	39.5391	39.8717	42.0263	38.0832
chr7_100626400_100636800	0.35879	6.29846	0.000178203	0.00254507	92.804	88.3757	99.185	87.6347	82.1864	73.4624	72.9761	61.1243	65.7213	53.7275
chr15_30556600_30561000	0.700659	4.46621	0.00018129	0.00258188	33.4906	31.412	21.585	26.1888	21.3191	11.6939	17.3112	15.6211	17.6683	15.1276
chr20_59695000_59697200	0.960158	3.47645	0.000181343	0.00258188	13.3249	11.2521	12.5297	16.6597	13.4659	7.55998	7.69292	6.26684	4.88879	5.60036
chr1_52631400_52634800	-0.551372	5.07336	0.000184182	0.00261499	26.6182	29.1854	25.7877	28.1097	24.1266	41.3553	42.8685	33.736	33.5937	31.2248
chr15_26771400_26775800	-0.496414	5.91635	0.000184498	0.00261499	36.303	66.5213	56.6864	44.6548	44.7891	63.3147	72.8892	65.6657	70.3099	60.2559
chr16_71353000_71362400	0.373263	6.44677	0.000184451	0.00261499	92.6093	92.157	105.649	116.981	91.3052	65.0043	71.0553	74.1747	84.4996	71.244
chr19_55065800_55072800	-0.506004	5.62806	0.000184012	0.00261499	42.5529	42.6686	34.1273	44.6731	39.4876	46.34	68.8443	51.676	55.1232	48.408
chr16_27801800_27809600	0.484652	5.16011	0.000184751	0.00261622	45.2411	41.9332	43.1654	42.6073	34.9755	31.754	29.2729	25.8789	28.1717	23.491
chr9_81826400_81837400	-0.412796	5.98203	0.000185255	0.00262101	55.0125	54.6639	45.2954	66.945	49.2306	66.0938	77.1807	65.7228	66.258	65.0569
chr11_117515200_117539600	0.331027	6.76011	0.000185995	0.00262912	124.254	108.665	139.192	131.177	112.868	105.819	96.1689	86.1503	94.6657	75.7309
chr6_160537800_160541800	0.733766	4.15399	0.000190051	0.00268164	17.4866	22.4563	26.1352	19.9081	20.3991	9.14128	12.6153	12.4842	15.2379	11.0042
chr20_23855000_23856800	1.03737	3.30404	0.000190399	0.00268415	13.1768	12.7241	11.2157	13.6423	8.60032	3.42645	5.52005	5.47364	7.66795	5.40922
chr3_127358600_127376000	0.347417	6.72224	0.00019074	0.00268415	129.404	105.672	135.163	112.995	122.273	89.1298	102.017	84.5454	95.4712	72.567
chr5_141734000_141738000	0.728173	4.67586	0.000190721	0.00268415	34.8074	22.5328	41.6923	32.5589	24.8947	22.9607	11.2406	17.219	21.5292	16.4269
chr19_50325200_50331400	-0.56295	5.36712	0.000192145	0.00270151	34.9504	32.2067	26.8423	34.2543	38.1115	46.1731	38.3223	49.8291	39.0477	59.4695
chr3_186824200_186832400	-0.354945	6.836	0.000192994	0.00271017	105.105	102.589	95.8913	109.331	96.3803	108.781	102.221	128.716	137.157	142.2
chrX_9463000_9468600	-0.659989	4.56442	0.000195205	0.00273361	21.4435	14.9993	16.497	15.9593	20.6005	28.3623	26.6545	25.8033	24.2794	25.8631
chr16_31200400_31204000	-0.522622	5.11007	0.000197439	0.00275384	29.2993	24.7367	29.9456	31.1848	23.3698	35.8292	37.0618	35.265	47.5561	32.2464
chr19_33553000_33559800	0.583203	5.01443	0.000197391	0.00275384	37.1683	41.1661	48.2669	36.0173	28.8317	30.5053	20.6358	22.7291	26.4237	20.1931
chr14_95407200_95418200	0.376075	6.1447	0.000198924	0.0027721	85.9863	79.3897	82.2589	86.1502	71.3042	54.1337	60.9335	57.8544	67.4615	53.6228
chr2_227159200_227166400	-0.399296	6.7093	0.000199599	0.0027766	98.1779	95.0814	82.4996	78.209	106.297	107.799	119.353	116.322	104.833	121.393
chr9_135297400_135310600	0.384524	6.42259	0.000202651	0.00281656	87.2117	106.293	101.553	107.801	89.1925	58.71	71.7857	74.116	81.9464	71.9176
chr1_119140000_119141200	-1.02163	3.3908	0.000205029	0.0028446	4.88714	5.24995	5.24432	7.46104	7.50578	9.19834	15.0206	11.7214	11.2246	10.9316
chr9_83128200_83135400	0.600339	4.81682	0.000205682	0.00284864	40.1764	33.6969	29.6108	34.1721	30.8441	24.3031	15.3869	21.8306	18.6237	25.7283
chr1_5710600_5713600	1.20034	3.42179	0.00020671	0.00285786	23.5479	11.2534	9.70767	15.9723	7.92411	7.72339	4.91814	4.73563	5.62698	4.55664
chr9_34584200_34595000	-0.360354	7.58207	0.000210985	0.00291185	177.942	195.337	162.861	144.292	175.955	202.065	236.99	201.707	200.254	193.223
chr10_132185400_132188400	-0.873222	3.9781	0.000212551	0.00292833	8.72444	10.4827	12.0357	11.9682	7.38515	15.5975	21.5787	14.9834	23.5467	11.9716
chr3_45792000_45798400	-0.597233	4.63597	0.000212459	0.00292833	16.4223	23.1783	19.9308	19.6226	15.3857	26.9984	27.6547	25.8482	30.2292	25.1557
chr8_26741000_26742800	0.814831	3.93365	0.000216623	0.00297472	14.6373	22.4307	17.1497	20.3734	17.1257	10.0843	8.89396	10.8903	8.66939	11.4551
chr8_55079200_55083600	0.718548	4.18693	0.000216673	0.00297472	26.1439	23.9451	18.3562	23.7247	16.7763	13.9783	12.5558	11.7581	11.8396	11.9495
chrX_80020600_80027000	0.382368	5.95964	0.000216471	0.00297472	70.3382	72.6307	79.26	64.7494	70.8262	55.0257	56.7965	49.3077	49.9946	44.3183
chr1_159201200_159209400	0.423735	5.73832	0.000218081	0.00299145	59.0878	62.1518	70.7135	53.9575	63.6037	41.7029	40.3097	45.2317	46.505	43.9295
chr8_1087800_1093200	0.628421	4.49176	0.000218471	0.00299419	25.7417	23.9849	25.0935	30.0745	28.6966	16.4491	17.7701	16.4017	14.255	16.1442
chr8_3554600_3557000	-1.02923	3.65033	0.000223977	0.00306698	5.00608	7.48853	5.86384	11.1924	6.87523	13.0646	21.0103	12.5906	12.3748	11.405
chr14_97946400_97949800	0.946141	3.95242	0.000226133	0.00308557	12.1009	20.2127	22.7293	24.1247	16.3806	6.49738	7.23811	10.8646	12.0794	11.3525
chr4_6490400_6503200	0.466426	5.6674	0.000226497	0.00308557	57.1626	47.2603	70.1424	70.0313	50.9573	48.6989	41.2327	36.8773	42.0222	31.7751
chr10_117948800_117954200	1.13253	3.75309	0.00022751	0.00309317	33.2895	13.5111	13.0013	15.3585	13.2337	9.24253	5.78001	7.06058	8.17283	7.54062
chr13_111409400_111414400	0.871143	4.3236	0.000227687	0.00309317	39.2908	18.0272	27.3049	23.8655	17.2895	18.8336	11.8835	10.2936	14.4847	8.49601
chr7_150108400_150117200	0.564326	4.96128	0.000227852	0.00309317	37.0245	28.5186	34.3282	47.1919	36.9811	27.5586	22.4528	23.4431	20.4523	23.6134
chr3_71724400_71725800	-1.03807	3.27251	0.000228061	0.00309335	3.96738	4.50233	5.99269	6.24981	6.49115	11.8051	7.6282	11.6721	9.9549	13.3318
chr3_43839400_43841800	1.36081	3.00569	0.000228539	0.00309716	7.84439	6.02463	11.3391	16.6537	7.35543	5.58146	5.25075	2.40858	2.41262	1.50878
chr3_195999000_196007200	0.510584	5.0604	0.000230832	0.0031202	37.2044	41.9125	37.7119	44.2793	32.6732	28.4248	27.2896	25.0383	23.6391	24.0199
chr11_64284200_64302200	-0.377337	8.52576	0.000235475	0.0031775	338.188	392.956	263.873	331.651	316.814	353.154	441.028	404.679	381.891	430.913
chr16_8490000_8495600	0.737739	4.33347	0.000235755	0.00317856	23.8158	16.5362	28.752	30.4445	21.8695	16.8462	9.48894	14.0529	15.104	13.9409
chr1_40312800_40320400	-0.325302	7.27851	0.000236753	0.0031862	148.447	155.684	130.26	127.189	142.498	153.135	182.181	164.11	166.663	161.893
chr8_10523000_10529800	0.558963	4.93145	0.000236928	0.0031862	31.7436	31.4865	42.7995	42.1594	30.3242	22.1398	25.9754	21.1838	27.182	17.3089
chr11_108592000_108594000	-1.20557	3.14312	0.00023829	0.00320179	5.59442	7.46053	2.52634	3.78139	3.60857	7.63343	8.31243	10.8915	9.33914	14.8697
chr12_108000000_108008200	0.686241	4.74953	0.000239717	0.00321725	28.8665	24.7728	36.6731	45.2898	26.0488	22.7381	22.5356	16.5324	18.7419	13.0771
chr20_56906800_56913800	0.583698	4.87819	0.000240325	0.00322089	37.7132	27.0178	37.9504	41.6978	29.1997	22.9062	17.5161	21.8823	26.5912	21.5777
chr16_50495000_50507400	0.544771	5.54348	0.000241031	0.0032276	66.4311	50.9548	59.874	58.5003	41.8118	32.4369	44.7134	30.7041	45.6654	23.8168
chr3_127387000_127395400	0.567389	5.26895	0.000243138	0.0032503	59.4892	38.9917	35.947	58.6011	37.5553	31.5562	31.3753	27.4308	28.0828	27.283
chr13_28568000_28568800	-1.04172	3.36957	0.000247608	0.00330444	4.87243	3.763	8.09298	7.49164	4.77058	12.896	9.80168	10.2258	15.9598	8.24908
chr19_7763000_7769800	0.530394	5.11134	0.000248718	0.00331365	40.8206	37.4666	40.4187	51.741	31.0473	30.7474	25.4591	25.0717	27.5984	23.2604
chr7_101362200_101364400	-0.664875	4.38002	0.000252386	0.003354	17.7885	17.9492	11.7151	16.3368	12.8859	21.5445	18.5242	24.1641	23.8327	28.7491
chr1_201112400_201116600	-0.51381	5.2548	0.00025347	0.00336274	29.585	24.7604	34.6723	28.7655	38.6382	44.913	38.8138	42.9186	39.9514	42.7646
chr12_20367600_20373000	-0.528508	5.7108	0.000255456	0.00337921	41.8826	51.6028	34.0103	44.9757	42.6752	60.1748	48.1674	62.3237	47.6532	75.9501
chr12_131165400_131167600	0.974912	3.48747	0.000255883	0.00337921	11.6172	17.1915	13.931	13.355	11.6685	9.43105	3.6385	7.01009	4.88784	8.19513
chr16_32339600_32343200	-0.746755	4.01497	0.000255733	0.00337921	13.9528	10.4907	10.5583	12.4609	8.47328	18.0393	12.9378	17.2205	22.8747	19.0621
chr9_135397800_135416800	0.37248	6.19692	0.000255638	0.00337921	87.0852	76.4311	92.5341	88.9298	74.6035	73.4745	53.3981	59.4442	62.0217	57.6098
chr3_168248800_168250200	-1.27932	2.77752	0.000257383	0.00339465	1.14373	2.99805	4.73841	3.36247	3.35284	7.4052	5.79831	7.7976	8.85857	7.51675
chr1_107855800_107869400	0.379609	5.9963	0.000259041	0.00341367	70.4583	72.6416	77.0891	77.0905	67.2681	52.4485	52.6559	53.12	55.8754	50.8975
chr3_12002400_12007400	-0.473699	5.71275	0.000261989	0.00344675	44.5588	55.324	45.8457	35.3361	38.1358	68.0126	56.6316	54.0375	54.2975	52.4748
chr14_96622800_96630200	0.560784	4.99325	0.000262502	0.00344784	42.2923	32.9852	39.1858	45.119	27.7569	23.2054	26.3949	21.2283	29.7921	18.3744
chr20_58038400_58042200	1.01798	4.02405	0.000263613	0.00345657	17.4283	20.9655	33.2735	10.4421	22.0982	9.47561	12.9915	8.65765	10.6903	6.1674
chr8_10673200_10684400	0.409374	5.99906	0.000264545	0.00346592	90.6641	64.4628	72.1796	79.4948	63.5699	62.6785	44.3011	50.8476	53.2526	51.715
chr1_43931600_43939600	-0.507706	5.26996	0.000265063	0.00346903	30.4863	41.1055	26.227	29.9896	29.5529	41.255	43.8585	42.9361	37.9333	45.5092
chr14_102524400_102525600	-0.971952	3.39354	0.000265223	0.00346903	6.61846	4.50854	7.35821	6.11357	6.64486	12.2712	6.9362	12.4602	13.2515	14.3774
chr10_26411600_26416400	0.96198	3.54782	0.000267005	0.00348366	14.2574	9.02869	20.9775	12.6059	14.5198	8.73683	6.45873	6.28531	7.54985	4.77965
chr8_72534800_72541000	-0.347211	6.63932	0.00026694	0.00348366	84.7892	101.762	96.4644	84.03	76.2372	113.112	110.17	100.963	113.675	92.46
chr19_29415400_29417600	0.972638	3.65379	0.000269935	0.00351525	14.3796	18.6934	13.8091	20.2318	9.1748	11.1431	6.37782	7.05402	5.49487	6.64301
chr9_16447400_16462000	-0.392278	6.11707	0.000270095	0.00351525	65.0996	60.6552	54.7476	59.7783	63.3837	79.5552	78.6742	73.4788	66.5934	74.2222
chr6_147713800_147717400	0.747081	3.97902	0.00027162	0.00352927	18.1245	16.4941	22.0677	18.3679	19.0135	11.8308	9.3764	10.9217	10.6387	9.84254
chr1_38234800_38238200	0.817687	4.04903	0.000274924	0.00356339	30.2386	17.248	14.9434	22.0414	17.4301	10.5562	11.077	10.1905	11.2922	10.7637
chr2_100496400_100497400	1.23979	2.8781	0.000276167	0.00357655	10.2943	11.2108	6.48254	8.2899	8.04396	3.11027	7.07467	2.40302	2.42142	1.49031
chr13_106701600_106704600	0.973903	3.43284	0.0002768	0.0035818	20.0975	12.7337	10.4435	12.1476	10.6452	5.74763	6.56231	6.25444	6.92547	5.55402
chrX_8726800_8734000	-0.734762	5.86059	0.00027778	0.00359154	16.3369	58.2961	49.3429	47.3981	44.6956	70.2676	74.9805	72.4801	52.4352	69.5606
chr16_7301200_7306800	-0.417834	5.91324	0.000279469	0.00361042	49.564	64.3057	50.3071	45.0898	49.7449	65.2736	67.4872	64.852	63.1291	64.5671
chr12_52274000_52281400	0.46161	5.40874	0.000280081	0.00361536	45.8815	41.9879	55.3339	54.2865	48.4094	31.5326	31.3235	35.1001	38.4675	33.3929
chr8_86657800_86659800	1.77083	2.62528	0.000282511	0.00364077	10.1831	5.26362	13.6555	2.07863	8.74385	1.47706	3.73556	1.59847	3.19613	0.214531
chr13_85264200_85267600	1.10168	3.34028	0.000283656	0.00364955	11.5162	12.7291	10.4754	18.8263	7.75131	5.87772	8.4766	3.98331	4.96406	2.72386
chrX_7616800_7626200	0.455913	5.41732	0.00028698	0.0036893	45.8993	46.4509	56.0211	50.4365	48.447	35.1111	29.5851	35.8595	35.7756	35.2166
chr12_112572600_112577600	-0.414727	6.58739	0.000287502	0.00369301	84.3941	71.2167	72.4534	88.3889	103.053	97.5718	107.588	109.227	95.3975	116.405
chr2_172230600_172237200	-0.412825	6.34312	0.000290571	0.00372939	71.9959	66.6713	76.5394	63.6408	73.4656	95.1293	102.723	80.726	86.3268	71.4665
chr14_70179800_70193400	-0.363059	7.1945	0.000293919	0.00376623	130.018	155.623	139.593	106.684	119.616	186.373	147.691	153.264	151.987	151.504
chr3_19146400_19149800	-0.499784	5.20905	0.00029673	0.00379915	34.6938	32.1845	26.2928	29.5232	29.3435	46.3326	41.2793	38.3619	34.7293	39.8251
chr11_121323400_121331800	-0.402664	6.51343	0.000297051	0.00380018	87.6123	89.7939	71.9288	63.9039	87.2677	93.4404	104.299	100.727	93.6843	104.491
chr1_110787000_110790000	0.975006	3.68731	0.000297988	0.00380599	24.661	10.5276	12.382	19.5084	12.9906	9.84498	8.6693	6.32116	6.81738	5.80492
chr10_118540600_118548400	0.454761	5.73639	0.000297981	0.00380599	77.4375	59.9234	55.361	60.1951	59.8966	44.7528	55.7152	38.4709	38.5513	33.9501
chr15_93375800_93377600	1.50549	2.75009	0.000298242	0.00380614	11.0957	6.01127	13.6066	5.1289	6.12291	3.86605	1.3139	2.36824	3.83018	2.28226
chr17_33348400_33357600	0.565422	5.11724	0.00029936	0.00381226	47.8059	38.9577	34.0937	45.2168	41.4593	19.2969	23.2149	28.789	29.6295	32.8781
chr3_3739200_3743600	0.804871	3.99488	0.000302515	0.00384201	19.8955	13.5259	17.0976	28.0953	17.2792	11.2363	11.1413	10.1716	9.97647	8.93924
chr14_94806800_94814000	0.524327	4.81117	0.000303585	0.00385042	34.0629	29.9756	36.6759	32.365	30.7057	26.0597	21.6111	20.3636	19.9256	17.9319
chr2_117847600_117853800	0.576438	5.17022	0.000303666	0.00385042	51.4267	44.9166	50.094	37.3248	31.4034	28.222	20.2569	26.592	35.6038	26.0304
chr20_61764000_61769400	0.793774	4.11815	0.000303941	0.00385081	30.3384	18.7408	24.0336	18.015	14.7824	14.1363	12.1225	9.47914	13.2569	7.34299
chr8_50377800_50379800	1.03179	3.71809	0.000304994	0.00386106	22.1862	14.2481	15.8583	13.5383	18.5888	7.37965	2.94509	9.28843	7.49609	12.6532
chr15_26702800_26723200	0.35695	6.91041	0.000306656	0.00387897	172.275	110.225	128.968	140.823	142.188	96.1089	104.041	101.568	108.657	98.3702
chr7_30223600_30235200	-0.470308	5.85237	0.000308871	0.00390387	44.9354	51.646	56.7891	43.6119	44.5086	76.1834	69.3812	56.5111	61.9043	48.747
chr3_38036800_38042200	-0.639916	5.34737	0.000309873	0.00391339	20.9117	37.3945	24.1218	40.9461	33.2674	40.1796	56.9707	47.5911	35.0668	50.6406
chr12_132292600_132309200	0.399444	6.49122	0.000311944	0.00393639	112.339	93.6691	111.002	117.752	85.0323	71.3044	88.1622	66.6962	87.7137	54.8539
chr17_6324800_6327200	0.931106	3.58142	0.000312957	0.00394602	13.4235	9.0307	13.8733	19.7637	16.3806	8.06842	7.58272	7.04165	6.18292	6.59584
chr17_36685400_36695800	0.429983	5.53516	0.000315284	0.00397217	57.5493	51.6833	49.5198	59.4331	49.0848	35.2621	36.5274	38.2481	39.5562	38.4677
chr12_131509600_131513600	1.13983	3.84497	0.000319215	0.00401528	15.5237	15.7505	30.5869	19.6843	9.63823	11.0269	10.3702	4.84087	9.48544	2.07746
chr19_43367200_43376600	0.509521	5.08747	0.000321504	0.00404085	39.001	38.2026	41.8762	46.1001	31.8427	28.3418	23.7729	25.8094	28.9525	25.0025
chr22_22460600_22466600	0.601664	4.91744	0.00032238	0.00404711	45.5861	25.5386	37.879	38.9353	33.1315	32.0286	22.023	19.6657	19.8507	17.2205
chr13_95403400_95407000	0.797891	4.39224	0.000324159	0.00406304	21.3531	20.2645	34.2959	33.4347	18.3918	12.5126	16.3868	11.8272	19.1374	8.63887
chr2_118986200_118992200	0.58564	4.78861	0.0003243	0.00406304	25.3743	35.1758	37.3824	33.0143	31.6233	18.8519	18.2782	22.5621	21.9923	22.1973
chr15_94119600_94129400	0.450412	5.69857	0.000325227	0.00406818	51.9806	59.1684	71.4822	54.1041	66.2084	37.7202	38.2521	45.1621	45.2784	43.6515
chr10_101044600_101052600	-0.332119	7.26419	0.000326659	0.00407961	141.213	143.756	115.208	154.247	139.32	160.646	187.149	161.796	147.862	163.655
chr9_135010400_135022000	0.393972	6.1083	0.000328986	0.00410542	80.587	84.5864	75.3986	80.7236	75.8452	50.7876	49.9418	61.536	60.275	65.9613
chr9_120252200_120256200	0.908913	3.86685	0.000329737	0.00411154	20.6273	14.2594	22.1207	17.8424	15.2063	12.7237	3.33363	9.36041	9.40907	11.2707
chr19_14999800_15003200	0.989279	3.3346	0.000332226	0.0041393	13.1922	8.2696	11.2058	15.5916	12.3002	3.39023	6.06225	6.22877	7.64534	5.45848
chr17_33126800_33141200	0.380732	6.18314	0.00033376	0.0041535	84.4014	77.1716	96.0396	77.1538	83.1399	57.5151	50.6958	63.1709	70.0221	62.9256
chr2_129765000_129768400	0.625401	4.39189	0.000334156	0.0041535	27.2922	25.4554	26.6156	20.0469	25.6037	16.0177	14.4727	15.6025	14.3363	15.0549
chr10_116626000_116629400	0.746479	4.01128	0.000336054	0.00417379	21.6052	15.0118	22.7439	18.9439	18.1838	11.7863	8.18515	10.9347	12.6404	10.7651
chr16_50522600_50527600	0.631074	4.54186	0.000338108	0.0041927	33.5872	21.0197	34.1837	22.1996	28.8837	20.6503	15.3619	15.6855	17.5635	14.4953
chr5_99197600_99202400	1.00621	3.73366	0.000338799	0.00419797	23.0451	12.7628	10.9397	22.6644	14.0435	12.3244	6.89768	7.07246	4.80222	7.58824
chr2_229269600_229274000	-0.751481	4.08409	0.000339975	0.00420592	14.8687	9.75325	9.11193	14.3254	11.3377	13.6582	16.2364	19.4995	23.4732	22.7195
chr19_56066200_56067000	1.20767	2.94381	0.000340269	0.00420626	8.62722	12.6984	9.27458	8.86896	6.27448	6.18739	5.82202	2.41406	1.74087	1.527
chr10_128458600_128465800	0.42931	6.38174	0.000341083	0.00421301	112.728	88.4198	85.701	116.663	84.1735	75.5909	52.1515	70.2271	66.2721	79.5288
chr2_128660600_128662600	0.827035	3.58993	0.00034173	0.00421771	16.8271	12.0011	16.0103	13.2531	13.6127	9.24591	9.8696	6.31506	6.15603	4.8852
chr19_33672400_33681400	0.54677	5.33836	0.000343047	0.00422636	36.1677	36.0304	58.2013	59.5605	49.1583	32.5234	31.134	31.2409	31.9765	27.5689
chr2_64485600_64494000	0.530216	4.93839	0.000346105	0.00425504	35.205	32.9718	38.5925	43.4751	27.4768	24.5128	24.1837	21.9484	26.4802	19.1705
chr3_135121400_135134000	0.528137	5.44298	0.000345858	0.00425504	55.6557	43.4909	66.4059	52.0575	39.3278	39.4071	26.8064	31.3559	42.4933	28.0059
chr3_112084800_112088400	-0.963195	5.07108	0.000349618	0.00429249	36.4147	19.4923	7.21683	28.228	21.4655	30.6684	54.3053	39.14	30.7132	50.5936
chr4_88456600_88458000	-0.924332	4.26596	0.000350362	0.00429687	13.2134	20.1446	11.1923	5.84878	12.3408	17.3716	30.1145	21.1624	23.1915	19.9115
chr8_1569200_1575400	0.402673	6.03791	0.00035087	0.00429687	83.8265	77.8675	79.7323	60.5408	80.0582	60.668	46.3602	56.1639	50.5081	58.2758
chr8_66273000_66275400	1.07459	3.49508	0.000350867	0.00429687	23.5871	12.7414	13.2038	12.0027	8.9275	7.58463	8.30752	4.77032	6.91644	2.85719
chr5_147508400_147511600	-0.388019	6.0196	0.000353422	0.00432475	59.5486	54.6792	58.4286	53.9553	57.1078	74.2343	73.124	66.5182	69.4961	62.4855
chr12_131273400_131280800	0.464126	5.28922	0.000353873	0.00432691	48.1665	43.4473	52.0614	46.5539	35.5461	34.953	28.2854	28.9975	35.3222	26.6701
chr10_131042400_131046400	0.702858	4.13572	0.000356502	0.00435568	20.04	20.2246	24.7538	21.2774	17.5508	11.5799	11.4551	11.7401	14.5628	11.0032
chr14_78597800_78601200	0.745456	4.10355	0.000357253	0.00436148	22.5984	26.9034	19.8319	17.4385	16.5808	12.8914	9.79759	11.7159	11.233	12.6505
chr6_367000_374600	0.471432	6.83392	0.000357553	0.00436176	151.693	125.116	144.202	103.842	158.42	84.1918	73.0768	101.24	97.3054	110.771
chr8_32546400_32551800	-0.498535	5.75889	0.000359953	0.00438764	37.6589	53.1027	56.3143	33.9688	42.0275	70.6806	61.3932	55.6309	59.4564	49.178
chr16_87597400_87605800	-0.432031	5.80387	0.000364265	0.00442487	41.3771	54.6121	58.2414	38.0321	45.3106	62.8466	52.9182	60.92	67.3646	59.3153
chr19_39512000_39519400	-0.350784	7.82588	0.000363749	0.00442487	215.638	219.353	162.603	225.741	195.728	232.548	288.723	237.673	224.986	238.628
chr6_7737000_7744800	0.576065	4.96363	0.000364027	0.00442487	32.6996	33.7239	48.3622	40.0677	28.6081	28.797	22.4645	21.2	25.8117	17.368
chr11_125163200_125172600	-0.326022	6.87856	0.000367244	0.00444216	115.125	104.104	104.004	102.691	106.656	121.27	141.249	119.698	129.847	110.694
chr16_22897200_22901800	0.524253	4.9178	0.000366751	0.00444216	32.5532	28.5078	37.9242	38.4068	39.4637	24.5604	21.931	24.172	21.8126	23.5472
chr2_101383800_101389400	-0.486938	5.33857	0.000366248	0.00444216	28.9108	43.3499	35.9371	30.3595	27.0734	49.4149	44.7482	41.5136	43.8005	39.5513
chr3_186188400_186198400	-0.344613	6.32977	0.000369768	0.00446583	65.0723	70.3995	72.9926	82.3215	65.1282	90.6985	89.6824	82.1545	86.4502	77.6423
chr2_36477200_36491800	0.408825	6.12524	0.000373314	0.00450521	96.4833	77.1555	76.0277	91.1968	62.5774	52.5315	53.2651	56.2928	70.2171	55.2019
chrX_140090600_140091800	-1.18811	2.97002	0.000375504	0.00452817	2.09294	3.0045	5.39268	3.88536	5.2868	10.3039	7.93608	9.34021	6.7515	8.60683
chr10_98078400_98084800	0.46787	5.13681	0.000375989	0.00453055	41.6969	43.4126	45.3199	38.2639	34.8362	31.7989	31.0404	25.1187	26.8551	21.6467
chr10_59362200_59363400	-1.15891	3.08043	0.000377844	0.00454942	5.57739	3.00812	3.23619	6.45589	3.58015	5.89881	11.9021	8.63448	12.0821	7.87358
chr9_135027000_135040400	0.362075	6.42069	0.000379737	0.00456525	104.829	91.4	99.5155	107.279	86.1651	68.6381	59.5094	74.1374	83.236	77.467
chr10_121261800_121273000	-0.546786	5.84289	0.0003802	0.00456733	37.7915	59.8034	41.5086	50.8703	40.434	68.3238	84.4417	58.0532	53.9278	52.5747
chr17_33084600_33097200	0.432487	5.80853	0.000380642	0.00456916	52.2985	75.5596	70.5369	68.6563	55.5879	47.4241	45.1332	46.0676	45.0434	43.3789
chr11_122659200_122660600	-1.1963	3.30682	0.000382203	0.0045844	7.37206	4.50109	3.18199	6.2772	5.56766	7.44667	6.98238	12.4426	13.2796	18.5471
chr2_75310400_75314000	0.853609	3.71178	0.000383843	0.00460057	17.8303	12.7556	13.7985	20.8587	12.9586	8.5098	5.68509	8.57917	8.7955	10.2543
chr12_118922000_118927200	0.744431	4.03788	0.000385793	0.00462043	18.2009	20.2142	17.0794	26.0631	15.481	11.1327	14.5496	10.2017	9.25951	9.05179
chr16_55777800_55787600	0.389564	6.20515	0.000387161	0.00462977	70.3917	89.8316	99.4373	83.8346	79.5381	68.7118	52.8459	63.1996	60.039	62.1391
chr21_42650000_42659000	-0.414854	5.84539	0.000387968	0.00463591	39.7608	48.6799	55.3319	51.7343	50.2838	60.2996	70.1076	60.2248	63.3018	54.0757
chr22_32198200_32209600	-0.353871	7.20223	0.000388605	0.00463671	139.893	128.076	128.51	127.931	136.45	173.143	123.467	164.673	150.026	187.518
chr3_12285400_12290200	-0.362097	7.09742	0.000388624	0.00463671	103.696	136.212	132.356	102.492	135.036	151.636	143.626	152.216	138.712	154.033
chr10_46449600_46452200	-0.801792	4.10648	0.000392368	0.0046777	9.71629	18.6553	12.6458	5.93026	12.2215	19.0301	20.7612	19.5262	18.0566	19.3457
chr17_76909800_76918600	0.558117	4.97095	0.000392653	0.0046777	29.2099	29.2636	42.7344	46.5112	36.0912	25.0833	25.8736	22.7063	23.7803	20.1068
chr2_95310400_95313600	0.837789	3.85978	0.000395141	0.00470379	23.1448	14.256	14.3905	20.5251	16.0489	12.0533	6.11295	9.37286	8.04515	11.3232
chr22_36646800_36650000	0.891496	3.83691	0.000396941	0.00472165	20.5788	12.7695	15.0956	23.8171	15.1216	12.1244	5.5965	9.3536	7.4025	10.386
chr17_36467600_36475800	0.454652	5.31065	0.000398381	0.00473521	42.9986	46.425	47.8231	50.2958	41.3032	29.4266	39.6624	29.0216	32.6074	24.9632
chr7_25855000_25858400	-0.681682	4.17109	0.000399672	0.00474697	9.83017	12.7332	17.5177	14.1157	9.70833	20.194	17.2502	18.7978	25.4198	16.7631
chr10_89237200_89242200	-0.740665	4.16233	0.000403202	0.00477553	14.0969	12.7298	12.5855	10.2737	14.2006	23.8523	20.6871	18.8028	16.6867	18.5534
chr3_9247800_9250200	-0.803201	4.05527	0.000402773	0.00477553	7.0804	13.4607	13.3775	10.4717	12.1556	14.2909	13.4117	20.9767	22.1438	24.3985
chr6_154037800_154041000	0.551235	5.18292	0.000403289	0.00477553	34.9192	45.6603	36.7911	55.8556	40.8408	28.7549	29.3129	28.8541	22.1871	29.652
chr11_64777600_64779200	-0.913876	3.70511	0.000406119	0.00480544	5.07194	8.23767	8.63739	7.08593	12.3798	11.2095	14.5447	17.0656	13.029	18.4266
chr2_1778800_1782400	0.546735	4.74245	0.000407807	0.00482179	29.6122	29.9648	31.841	28.7206	37.7913	19.5214	21.2177	21.053	18.0023	21.2442
chr6_858800_862400	0.847739	3.92856	0.000410778	0.00484964	15.5107	26.1412	19.965	12.6148	18.966	7.65834	12.4219	10.1405	9.35176	8.82344
chr6_25629800_25632000	1.06027	3.09604	0.0004106	0.00484964	9.57371	11.2237	10.6275	9.36775	10.1161	2.35184	5.67537	4.68612	5.71027	4.36767
chr10_129807000_129811600	0.642242	4.31256	0.000413777	0.00488139	24.584	21.7308	22.4753	28.0106	19.8417	15.5525	14.6157	13.3254	14.4041	12.2514
chr3_10328600_10350000	0.338725	6.65115	0.000416411	0.0049088	121.896	94.4675	136.134	111.12	109.755	98.3762	76.4449	82.8988	91.7348	76.6759
chr11_71112600_71117000	0.974186	3.94313	0.000417481	0.00491405	30.132	14.2686	16.4	22.2008	13.5454	11.3958	14.2483	6.39901	8.70186	4.25038
chr18_3771200_3771800	-1.08309	3.22992	0.00041743	0.00491405	3.94124	6.72559	4.59685	3.68317	7.31255	10.0029	12.3085	10.9156	7.29649	11.5564
chr8_29570000_29581800	0.424522	5.67797	0.000418179	0.0049186	64.1145	60.6455	54.1181	64.3804	51.844	43.7315	35.4469	42.9119	41.2913	46.296
chr8_96353000_96360400	0.546088	4.79147	0.000421097	0.00494554	29.7033	29.973	39.5128	31.7722	30.648	21.2327	17.6557	21.8345	23.9806	20.5109
chr4_169782400_169792200	0.382339	6.95743	0.00042693	0.00500286	178.886	138.567	161.786	116.596	125.178	118.585	92.8297	99.3812	117.068	93.1177
chr11_81972800_81975000	1.24236	2.93472	0.000427675	0.00500786	13.739	8.98921	5.05693	10.1774	9.03846	1.87698	4.06513	3.89873	3.75439	5.04206
chr3_134648200_134653600	-0.687215	4.40696	0.000429645	0.00502347	14.3726	14.9816	13.8139	16.3089	18.3685	16.0472	28.2119	24.1907	25.1322	24.4998
chr1_170074400_170075000	-1.08639	3.11868	0.00043301	0.00505229	6.45843	2.26687	2.51794	6.3938	6.33216	7.69323	9.5343	10.1288	8.69714	12.2333
chr19_55116600_55118200	-0.869797	3.47377	0.000433045	0.00505229	5.83176	6.74231	5.18852	11.2874	4.95446	10.3571	13.1982	11.7402	13.2135	11.879
chr7_158400400_158404400	0.795742	3.96957	0.000433072	0.00505229	18.1348	23.1768	22.7673	17.7021	11.5983	13.1194	9.99964	8.67548	11.3342	7.13522
chr8_26669200_26673000	0.950863	3.52343	0.000434334	0.00506327	20.1983	12.7412	13.2049	13.9549	9.86661	8.13428	4.17152	7.023	7.55899	7.39061
chr1_247431800_247436400	0.736883	4.17203	0.000435256	0.00506652	20.1082	23.2012	24.7032	21.8051	17.6795	14.6326	6.85327	13.2351	12.5279	15.3685
chr19_43337600_43341800	0.90925	3.91043	0.000435896	0.00507022	18.1152	12.0345	17.8398	28.8788	15.3218	7.73397	7.83632	9.37257	12.7697	8.72982
chr1_34713600_34723600	0.437829	5.49997	0.000438864	0.00509512	63.5347	53.9059	51.6687	50.061	43.2435	45.6853	34.968	33.7117	34.296	32.0295
chr15_93142600_93148000	0.689548	4.53466	0.000442287	0.0051237	21.5147	32.9084	32.7507	25.9934	26.1856	12.7869	12.5716	18.6362	19.6244	19.6331
chr18_44881200_44883600	-1.0079	3.53963	0.000443353	0.00513046	6.68058	9.70827	8.73393	1.57948	8.55675	16.3395	11.2991	13.2777	11.1223	13.8168
chr1_207492400_207505000	-0.334841	6.59292	0.000445077	0.00514455	75.7935	101.001	85.4811	85.5395	83.5896	103.577	109.441	102.357	97.4541	100.367
chr20_22287200_22291000	0.716808	4.16024	0.000445223	0.00514455	27.8086	15.7707	21.1953	23.7992	18.5586	10.3361	10.2783	12.4909	16.5791	11.9054
chr6_85324600_85326600	0.973879	3.20784	0.000447405	0.00515841	12.2157	9.00306	12.7014	11.8584	8.42021	4.68429	5.56422	4.71743	7.01209	3.59943
chrX_110674000_110680600	0.537094	5.16642	0.000447313	0.00515841	53.9568	33.0178	34.7344	51.4645	39.7879	26.3461	33.3592	25.8626	27.5291	23.4284
chr8_32213800_32225600	-0.340889	6.55125	0.000449647	0.00518047	80.0212	97.2628	88.3825	72.1524	81.2735	106.183	89.9277	101.51	99.5504	104.611
chr22_37558600_37563400	-0.45794	5.60224	0.000450181	0.00518283	44.294	43.4123	37.6161	48.5116	28.2008	60.8386	54.936	46.3522	56.5529	42.6868
chr1_75125600_75140200	-0.329562	8.96672	0.000450896	0.00518728	405.556	537.497	414.463	445.73	470.611	501.819	545.294	556.85	498.281	594.698
chr3_137742400_137752200	0.403899	5.8208	0.000451425	0.00518958	75.952	59.9429	72.6262	61.7266	55.5956	55.7172	38.2683	44.6042	49.6433	43.5211
chr15_61648000_61650200	0.950833	3.44719	0.000451799	0.00519009	13.2931	7.53362	15.3791	18.0426	10.6603	8.20619	5.95878	5.51657	6.91567	4.69206
chr22_30461200_30476400	0.434089	6.18313	0.000454193	0.00521379	95.9209	84.6215	100.84	78.2587	63.0802	65.3651	62.5645	51.8549	70.7533	42.6726
chr2_121071000_121080400	-0.478215	5.21739	0.000460431	0.00527772	31.281	24.0142	27.6717	41.7599	27.5622	38.4959	33.3456	41.3612	46.0389	44.294
chr15_93899000_93901600	0.692304	4.27559	0.000461793	0.00528819	22.8327	23.9564	29.5482	22.2184	16.0491	13.2019	14.7215	11.8043	17.8277	8.55906
chr4_5137000_5139400	1.27699	2.93254	0.000462016	0.00528819	11.1938	5.27486	14.2462	6.27408	9.94114	4.32694	5.25053	2.40863	3.75526	1.50894
chr2_105173600_105180800	0.436733	5.40318	0.000463382	0.00529997	47.5909	43.4722	56.7599	46.7154	50.2041	30.9167	38.7284	32.8622	37.7912	28.0433
chr2_132069200_132078800	0.603257	5.29866	0.00046374	0.00530022	50.1049	36.7711	41.4428	71.8606	35.894	32.1519	32.5119	26.6863	29.4132	24.6169
chr19_39726200_39730600	0.886721	4.15121	0.000466303	0.00532179	22.7576	15.7776	27.4834	28.2041	15.9203	6.85431	9.85621	10.2089	20.0681	9.0788
chr11_64675200_64677600	-0.819875	3.96147	0.000467667	0.0053335	7.87602	11.2265	9.19474	10.622	13.7601	13.8488	15.2882	20.1751	15.5156	24.1506
chr1_39490600_39496600	-0.392437	6.08586	0.000472307	0.0053785	64.112	63.6193	54.1196	53.0219	62.211	63.2389	67.7163	76.4343	77.2255	83.988
chr18_78716400_78720800	0.852323	3.68109	0.000472977	0.0053785	22.0517	11.2667	13.1181	15.027	16.5415	7.30485	11.5482	7.08425	7.46075	5.87128
chrX_92101000_92107400	0.392671	6.02069	0.000477648	0.00542378	77.6021	82.3227	81.181	70.0069	61.7569	52.3698	63.8608	48.6394	59.1557	40.9776
chr3_195772200_195790200	0.36004	6.88321	0.000480242	0.00544755	125.889	132.566	155.915	126.977	136.975	96.9008	77.9316	106.78	108.769	111.919
chr10_26339200_26343200	1.02366	3.19797	0.000483116	0.00547404	16.4681	8.26049	10.5764	9.89225	10.2615	4.70595	7.36006	3.96614	5.66833	2.6654
chr1_110811600_110814800	1.2112	3.45686	0.000484488	0.00547778	10.7895	9.7707	26.6941	11.3411	10.8192	8.95642	4.89907	4.74132	6.29225	2.76291
chr11_69726600_69731200	0.676217	4.25497	0.000484443	0.00547778	21.9244	18.7528	23.9333	29.4573	17.8459	13.8301	11.8381	13.2898	15.8091	12.116
chr5_936200_938400	1.26271	2.986	0.000484044	0.00547778	9.53054	10.4775	14.9235	5.57025	8.21012	2.45981	2.8791	3.90514	6.46027	3.35001
chr13_77196000_77197200	-1.11157	3.67278	0.000486739	0.00549534	10.1133	7.4859	5.88203	7.92652	4.03714	14.1948	22.6664	10.3735	17.0323	7.86456
chr17_45742200_45757800	0.336787	6.42693	0.000488149	0.00550731	98.6334	99.5867	94.6833	99.2365	96.7536	73.8358	66.6148	76.4311	69.9697	80.3474
chr9_21231600_21234000	0.882337	3.53094	0.000488596	0.00550835	16.778	11.2545	15.3352	14.636	10.7707	7.47006	5.28013	7.0356	8.89114	6.57278
chr15_83279200_83289800	-0.367076	7.46737	0.00048982	0.00551284	158.41	163.227	121.479	186.657	159.488	178.141	214.598	192.177	169.03	204.027
chr20_30288200_30291400	0.789524	3.69791	0.000490038	0.00551284	18.6467	14.9805	17.351	11.1496	15.6366	9.1094	8.56018	7.84131	8.11321	7.68575
chr1_48806200_48808200	1.03874	3.08196	0.000492224	0.00552611	12.1217	6.76709	11.3476	12.0224	7.33486	6.03654	3.91847	3.94254	5.03368	3.48839
chr2_17538600_17541200	-0.889133	3.73768	0.000494619	0.00554853	5.9676	6.75524	14.3093	7.03986	7.98459	19.7472	12.1926	14.1058	16.3644	11.4949
chr21_34985200_34994000	0.367627	6.34046	0.000497111	0.00557252	89.4734	102.533	103.907	94.7886	70.9211	74.4279	63.8252	64.9537	75.5395	59.4994
chr1_37265600_37277800	0.454493	5.60462	0.000498767	0.00558712	70.8635	53.1928	45.884	65.3428	48.6351	45.3023	36.9022	38.3107	34.8028	39.6136
chr16_10025600_10028600	0.761453	3.88592	0.00050062	0.00560099	17.1508	19.454	22.1519	14.6765	14.2039	11.9643	7.76119	9.3971	10.6987	8.82345
chr20_41894400_41898400	1.01904	3.29668	0.000500717	0.00560099	14.8709	6.78071	13.3444	11.0447	14.0461	5.25574	3.21037	6.21581	6.31145	7.12652
chr1_36978600_36988000	0.435853	5.41983	0.000501631	0.00560724	56.3298	42.7322	53.9284	50.4539	43.7312	32.0612	34.0952	32.8807	42.4437	29.9124
chr15_43266200_43271800	0.452713	5.48224	0.000506366	0.00565218	54.8086	47.2111	64.9872	41.2897	52.5876	37.9045	31.0799	35.93	40.3412	33.7158
chr17_74050800_74066800	0.384346	5.7865	0.000506705	0.00565218	58.3192	57.6989	74.1258	62.5864	62.8939	49.8139	49.0867	43.8223	45.0387	37.9717
chr5_7393600_7397200	-0.68132	4.40481	0.000506728	0.00565218	12.6465	14.9817	18.0492	13.0594	19.2673	29.4039	24.1828	22.6951	18.4551	21.8407
chr9_27374600_27386400	-0.380886	5.95817	0.000507484	0.00565662	56.7382	47.2263	52.2729	54.893	61.371	62.7482	63.9709	68.6658	67.6767	71.1444
chr1_63367200_63368200	-0.573415	4.66845	0.000508921	0.00566862	15.6114	17.2443	20.5944	20.817	24.6186	24.513	27.585	29.6025	27.5184	30.5402
chr10_44260600_44262400	-1.12614	3.02172	0.000511112	0.005685	5.56184	3.74963	5.36941	2.5382	4.46095	8.40673	7.31727	8.6103	11.4477	8.65666
chr15_32484600_32485600	1.05554	3.02194	0.000511112	0.005685	10.3703	8.24925	10.6698	10.1269	8.18028	4.21519	4.54351	3.93032	5.05471	3.44299
chr17_81959000_81964800	-0.442282	6.0244	0.000513188	0.00569602	37.5494	64.3365	50.8085	69.9615	52.2452	67.5844	78.5512	72.5895	62.8276	72.7384
chr11_107586200_107595200	-0.437756	6.39485	0.000515351	0.00570812	48.3377	94.9459	83.3965	69.6604	61.4144	95.3066	90.6842	92.1804	94.6831	86.84
chr3_3649200_3672000	0.379722	7.41217	0.000515047	0.00570812	218.902	151.469	229.095	219.58	168.952	165.869	114.272	138.413	165.65	131.696
chr1_18361000_18369800	0.480425	5.27427	0.000515854	0.00570954	44.6666	39.7281	40.8802	59.4091	39.28	31.9943	32.9274	29.7232	29.3413	27.4795
chr2_233923600_233927800	0.520942	4.99102	0.000520153	0.00574098	37.0547	36.6976	47.6494	34.2871	29.5723	28.0241	25.7655	21.2434	27.7504	17.5271
chr9_83536400_83539200	-0.582679	4.75327	0.000521785	0.00575094	20.9082	23.1952	26.1632	15.4702	19.408	34.5621	27.9097	27.4406	32.0774	24.6414
chr1_57421000_57425800	-0.493161	5.22606	0.00052521	0.00578061	25.2105	24.0142	36.105	31.3926	36.7443	40.2447	33.8625	43.6222	43.3453	44.3633
chr22_50738000_50739400	1.26576	2.90352	0.000529852	0.00582763	11.1743	6.75999	11.413	10.8701	4.33371	5.60652	2.91962	2.4031	4.44245	1.49058
chr5_139899000_139907800	-0.353835	6.33958	0.00053066	0.00583245	78.2474	74.8643	76.4593	61.5938	68.9743	95.3119	71.387	86.7083	90.3599	90.6497
chr12_132224200_132238200	0.364526	6.31505	0.000532213	0.00584544	102.563	77.9608	81.1235	101.835	93.8658	72.1913	61.7197	68.6733	60.401	72.0819
chr1_6065400_6070200	0.746871	4.29486	0.000534496	0.00585398	34.0434	18.0184	22.453	25.3485	19.9046	19.4016	9.54381	12.545	12.4453	12.9918
chr12_49869000_49869800	-1.12103	3.4055	0.000533814	0.00585398	9.13105	3.76313	4.54884	6.16597	6.58537	9.15124	6.88227	13.2238	15.2436	17.8771
chr19_42601800_42602400	1.34897	2.85172	0.000534097	0.00585398	16.2143	5.27153	9.30423	7.63778	6.20109	3.15146	2.95969	2.39187	5.14508	2.37309
chr19_53940200_53945200	0.401496	5.97035	0.000535214	0.00585398	77.4127	71.8924	70.1747	70.2872	72.8514	40.1476	66.4118	49.3137	56.6244	43.431
chr1_110734000_110736200	0.737916	3.9708	0.000538125	0.00586947	17.2477	16.4929	25.6198	16.4514	17.1557	9.98656	12.2909	9.4328	12.6635	7.17827
chr16_31563000_31571600	0.334201	6.69788	0.000537446	0.00586947	127.445	120.553	115.95	122.48	103.377	90.9942	70.1144	92.0562	93.5506	99.1964
chr4_44444600_44451200	-0.334401	7.10609	0.000537788	0.00586947	110.945	146.649	132.958	103.539	125.625	153.962	150.151	146.891	141.981	143.592
chr15_67636200_67642800	-0.579622	4.51425	0.000539708	0.00587896	18.0077	14.2557	17.2071	21.8425	16.0425	27.3554	21.6985	24.248	26.382	24.7303
chr22_27331600_27332400	-0.901732	3.52329	0.000540218	0.00587896	8.41771	6.74389	5.88118	6.61087	8.61754	13.9492	9.07253	13.2544	11.1561	17.1616
chr5_42989200_43002800	-0.341786	7.141	0.000539941	0.00587896	109.314	134.006	152.864	110.65	125.007	166.845	156.321	145.481	154.851	130.745
chr6_84231800_84235800	0.878391	4.19913	0.000540487	0.00587896	24.5477	18.0129	30.9689	27.4243	12.2049	15.9751	8.06328	9.48541	15.9492	8.26954
chr2_68722800_68724400	1.17361	3.00756	0.000545465	0.00592902	10.3844	6.76477	14.9254	9.44726	6.34788	5.50722	5.17901	2.42498	4.39991	1.56357
chr4_554800_556600	0.820792	3.91674	0.00055278	0.00600025	26.623	15.747	20.6902	12.6544	17.0874	10.1062	7.18503	10.141	12.0487	9.69903
chr9_93800200_93803200	0.583642	4.5889	0.00055597	0.00603073	25.0128	26.9689	34.1457	30.4698	23.4407	16.2171	17.5322	17.2183	22.8786	14.6531
chr16_56625000_56627800	-0.678097	4.48081	0.000558048	0.00604494	13.5942	20.1856	19.4003	10.3597	19.4581	21.894	20.5604	27.23	26.3832	29.9801
chr18_57398400_57402000	0.741451	3.95832	0.000557823	0.00604494	16.3678	16.4914	19.9709	21.683	17.1228	10.0032	9.97526	10.9155	11.322	9.81918
chr1_165443600_165445600	-0.938011	3.37245	0.000559024	0.00604741	4.90076	5.25122	5.23473	8.09654	7.53702	9.25264	12.7405	11.7034	10.5801	12.5999
chr19_42727000_42734000	0.700557	4.53708	0.000559043	0.00604741	29.3335	29.9396	22.2039	38.2759	19.6727	21.9939	13.7271	15.6569	12.9181	17.0175
chr12_108206800_108212600	0.707843	4.12333	0.000560084	0.00605451	21.7449	19.4804	21.942	24.5639	14.72	10.9869	10.3177	11.7342	15.925	10.9806
chr20_23771000_23777000	0.388897	5.6328	0.000561601	0.00606676	57.8171	56.911	55.6298	62.797	49.5892	43.8461	45.7579	38.3837	39.3481	34.5226
chr1_114087000_114090000	0.84693	3.6395	0.000563133	0.00607914	12.5912	13.4914	20.9309	11.8646	15.5434	9.2003	9.82322	7.072	6.80815	4.92741
chr16_83967800_83971800	-0.885111	4.46424	0.000564129	0.00608205	16.0735	11.2662	10.3153	22.2647	16.5295	22.4208	15.4016	28.7465	23.0005	42.1631
chr4_3673800_3680200	0.639612	5.12911	0.00056488	0.00608317	35.757	36.7373	63.4811	37.3773	38.892	28.4518	17.6212	26.5228	31.6904	24.8741
chr6_72179600_72184600	-0.363351	6.30168	0.000568196	0.00610566	67.5697	81.5422	75.1756	63.0793	60.077	94.3685	85.9423	79.0924	86.5168	73.7642
chr4_6422000_6432000	0.379297	5.95943	0.000568982	0.0061088	64.1698	70.3974	73.7044	84.8875	60.301	59.1934	52.8234	49.3142	49.3219	46.1599
chr11_18168400_18179000	0.479146	5.40606	0.000574309	0.0061618	53.7375	43.4768	63.0291	45.3618	41.865	43.0851	29.0936	30.5995	36.4838	27.0744
chr5_57015000_57022800	0.421942	5.69152	0.000577595	0.00619284	49.2785	56.1873	64.5492	69.3835	56.6555	45.475	37.0839	43.6794	41.2633	43.7065
chr10_47929400_47931400	-0.883943	3.7353	0.000578596	0.0061974	7.69566	6.75521	9.32652	10.3194	7.9839	17.8983	19.1616	11.8656	13.6802	9.68703
chr19_53430400_53432200	-1.57182	2.83314	0.000578807	0.0061974	2.86615	2.25301	0.542143	6.11187	2.38803	4.2586	14.4958	7.09054	6.77957	7.66087
chr11_76721600_76726400	0.505373	4.95994	0.000584911	0.00624156	42.1529	38.9186	32.2647	38.2721	29.4131	20.7909	25.2499	23.4668	27.7803	22.8252
chr5_1253600_1263200	0.529106	5.41872	0.000584697	0.00624156	40.7466	46.46	65.7554	57.8952	40.1611	30.4326	33.1365	31.3285	43.2127	26.0987
chr13_26734200_26739400	0.703133	4.19983	0.000587472	0.00626464	18.4017	16.5181	22.5693	28.2752	23.243	15.1765	17.1956	11.0231	9.14712	9.33504
chr17_48215400_48220200	0.745811	4.26657	0.000593632	0.00632178	28.8672	26.1856	19.6714	24.1265	17.9626	9.0087	9.58895	14.0172	17.8638	16.3898
chr20_20874400_20877600	0.888965	3.41024	0.000595615	0.00633862	13.2361	10.5019	9.77065	17.4929	11.474	6.96253	8.89819	5.51642	4.89818	4.69152
chr19_51537600_51540000	1.2529	2.80861	0.000601546	0.00638449	12.7879	8.23889	6.51058	9.02568	5.18366	3.77128	2.38032	3.13691	3.78598	3.2524
chr7_26150800_26156200	-0.465498	5.93733	0.000606129	0.00642016	55.6302	59.8441	52.4223	37.5916	53.4252	67.9847	80.6785	62.6737	64.3336	57.5778
chr6_5837200_5842000	0.473149	5.03686	0.00060993	0.00644743	38.8528	43.39	33.569	37.3768	37.1711	24.1887	30.1876	25.7799	22.9788	24.8865
chr20_57891400_57896600	0.673444	4.68563	0.000614092	0.00648272	24.3797	35.1629	43.8308	26.8291	23.9079	18.5645	19.7519	17.2461	22.1562	12.9606
chr1_157645200_157646400	1.10545	3.04795	0.000621473	0.00655186	14.6539	7.50914	6.42058	11.3858	10.0589	3.59991	5.72263	3.93037	3.70541	4.31778
chr1_244180400_244182600	1.20263	2.95687	0.000622526	0.00655419	7.77779	6.01913	10.6823	14.1342	7.22766	4.92702	2.30591	3.90505	4.42029	3.34968
chr1_107527200_107530800	0.701147	4.04438	0.000624583	0.00657146	18.1888	15.0137	25.5575	21.5045	16.3863	14.1794	10.999	10.2136	11.9279	8.20495
chr20_43931000_43935400	0.634615	4.33647	0.00062672	0.00658516	22.894	23.2193	30.2085	20.1859	22.6768	13.6667	12.2606	14.828	17.7495	14.062
chr8_104324800_104331800	0.492589	4.98294	0.000626437	0.00658516	43.9219	30.7477	32.2393	42.0595	35.0939	24.351	24.598	24.2365	25.0607	24.6836
chr6_41634800_41646200	-0.32739	6.69039	0.00062729	0.00658676	100.057	97.3242	81.7417	92.9191	94.1336	112.803	121.389	107.116	99.1142	106.887
chr19_4163800_4166200	1.05989	3.25938	0.000634541	0.0066496	11.4312	13.4631	9.82689	16.3464	5.68829	5.3013	6.74278	3.97206	5.65776	3.59883
chr22_42365200_42370000	-0.371513	6.338	0.000636484	0.00666553	56.2452	81.5544	68.8318	76.6837	71.7477	74.2025	82.9277	92.7521	88.3679	98.94
chr1_114685200_114689000	0.842888	3.68087	0.000640629	0.00670448	16.9346	12.0096	22.3169	11.1529	14.7225	9.154	7.43773	7.8287	9.48304	5.87245
chr1_229066000_229076000	0.505349	5.30821	0.000649008	0.00677418	55.2022	33.7878	56.2009	47.0335	40.4471	34.345	33.999	26.7525	35.9914	21.2446
chr18_77339000_77342800	0.813486	3.75461	0.000648517	0.00677418	20.4273	12.0153	20.1336	14.9109	13.0172	12.7822	10.2564	6.36632	8.08637	4.14003
chr19_50665800_50674600	-0.336888	7.07418	0.000648601	0.00677418	137.409	111.634	94.4853	145.586	118.444	143.307	141.202	145.281	134.288	159.225
chr4_146520800_146523000	-0.973897	3.45484	0.000650519	0.00678546	3.1788	8.22201	10.1846	4.76221	5.79787	16.5051	12.0193	11.0001	11.1887	9.25068
chr19_5565600_5568600	-0.690601	4.11875	0.000656556	0.00683938	12.3685	17.9216	9.77692	10.2981	12.3647	17.2574	20.2385	19.5093	17.4122	21.0252
chr16_23205200_23207800	0.904976	3.55872	0.000660482	0.00687119	22.7618	14.2277	11.7846	11.3301	11.7573	9.31331	6.9992	6.29766	6.1831	6.59537
chr19_39934400_39936400	1.21882	3.10408	0.000668842	0.00693985	13.0359	9.74301	6.38003	15.8877	7.43585	4.21662	8.11344	3.18466	3.03601	1.59929
chr4_17778200_17783400	-0.34508	6.79766	0.000668794	0.00693985	79.259	118.204	104.297	94.1016	99.8936	120.642	127.605	119.517	111.146	115.585
chr10_125534200_125536400	1.06677	3.04617	0.000673462	0.00698318	12.9424	8.99315	12.0767	6.84814	8.21092	5.43664	7.48721	2.44078	3.69674	1.61684
chr15_65406000_65426800	-0.44722	7.52046	0.000674305	0.00698732	148.541	201.964	173.637	110.828	151.514	234.056	222.756	192.48	192.584	175.501
chr12_131309600_131312800	0.948436	4.19464	0.000675538	0.0069955	24.5454	12.8076	36.641	19.658	21.6173	13.5007	17.389	7.98799	11.9018	4.5506
chr17_41452000_41468400	-0.376028	6.07248	0.000680287	0.00704006	69.322	53.2076	49.2576	73.9346	48.0096	81.6264	69.4918	67.3624	71.9985	69.2707
chr11_129694400_129705400	0.359488	6.01122	0.000683515	0.00706882	64.3244	68.1798	77.7689	83.3377	72.0769	51.7374	58.1691	53.9086	55.1537	50.1443
chr10_131460800_131462800	0.918262	3.40343	0.000688225	0.0071082	13.238	14.2139	14.0019	11.5754	9.63622	7.60396	4.24412	6.25462	6.92518	6.42516
chr12_52096000_52100600	0.498822	5.07367	0.000688085	0.0071082	32.8722	40.4286	51.0361	34.0136	37.3915	27.7625	27.8119	25.054	27.6267	21.4053
chr2_179858800_179863200	-0.479556	5.63938	0.000692772	0.00715048	35.6563	50.8466	49.4957	30.5838	40.5419	63.5954	56.4048	51.6788	51.8053	47.5093
chr3_127155600_127162200	0.484809	5.20582	0.000703018	0.00724674	56.5991	31.5339	41.69	44.9717	41.7489	27.9716	29.1338	28.1629	32.7882	26.3327
chr16_5518800_5521600	0.902857	3.63589	0.000709933	0.00730369	22.8661	14.9779	12.4333	13.1287	12.8384	5.54758	5.77787	7.80452	10.2016	9.26561
chr10_117488600_117494200	0.449816	5.08458	0.000710446	0.00730421	38.0772	32.9946	45.4248	36.5891	42.9071	28.2719	28.2886	26.5769	26.9113	23.3046
chr14_95961400_95962800	1.23625	2.9595	0.000711805	0.0073134	14.6019	10.4748	4.3535	10.1504	8.15607	3.68355	5.8208	3.16142	2.40355	3.34907
chr5_181126600_181133000	0.429295	5.81072	0.00071735	0.00736557	56.7026	51.7589	68.4426	74.9639	73.5548	42.0296	42.2988	49.067	46.3672	49.6588
chr6_169969400_169984200	0.440357	5.63669	0.000719931	0.00738726	59.6449	50.2249	73.7424	53.1791	51.6406	49.3727	31.684	39.106	44.0525	36.2217
chr1_241422400_241426600	0.322271	6.56302	0.000723131	0.00741045	96.5997	116.021	119.868	97.0493	105.826	81.2415	89.6742	78.9684	80.1176	71.4204
chr11_94043400_94046400	0.785604	3.77437	0.000724426	0.0074138	14.4416	17.9575	15.8803	15.5331	17.6178	7.79191	7.89387	10.0959	8.74562	10.3871
chr2_187713000_187716400	0.778048	3.78631	0.000724426	0.0074138	16.1744	13.5033	19.4061	18.1224	13.9887	9.61766	6.72257	9.35979	10.7602	8.68115
chr3_170584200_170587800	-0.342373	6.62546	0.000725533	0.00741578	92.6711	106.965	75.018	88.4551	78.0762	105.655	95.4713	107.734	101.268	120.183
chr17_35567800_35568400	-0.996822	3.13937	0.000726731	0.00742321	3.92605	5.98236	2.50193	8.34452	3.68637	9.53239	10.1192	9.38521	7.35734	11.3753
chr10_120069000_120071400	0.976239	3.47595	0.000728315	0.00742976	19.2981	9.76631	16.7727	12.7285	8.85066	6.32356	7.69441	4.77615	9.61629	2.87629
chr17_79665200_79682600	0.333707	6.32833	0.000727897	0.00742976	84.9329	80.938	97.0583	100.601	90.9754	72.018	62.6752	70.2328	68.2456	68.6848
chr9_41074000_41075600	-0.726433	3.91142	0.000731372	0.00745612	13.8724	9.74191	9.19547	11.2796	8.34314	18.8801	12.5606	15.6639	17.5986	17.9169
chr1_48823200_48834200	0.627557	5.17901	0.000732763	0.00746547	59.2939	39.7213	29.7823	58.9215	32.5077	23.4515	26.5912	26.5694	29.6008	27.706
chr2_23123800_23128000	1.0187	3.53691	0.000733756	0.00747076	6.42384	12.0019	18.8383	17.8167	15.4452	6.30183	9.44263	6.2729	5.54985	4.73584
chr2_20899000_20904200	0.536869	4.77178	0.000741482	0.00753481	40.0125	30.7119	29.0039	32.4946	27.7699	18.8334	17.6876	21.8237	23.998	22.2216
chr2_67330000_67337800	0.341782	6.41293	0.000744565	0.0075564	97.6902	103.303	89.8786	111.144	80.1883	75.1074	66.1447	73.3907	71.9921	75.6737
chr4_174521800_174523400	-0.773214	4.15938	0.000744418	0.0075564	7.16511	15.6963	10.4815	13.5593	15.0606	17.7274	20.6707	22.532	14.6798	25.5463
chr1_14119200_14125600	0.731996	4.16328	0.00074761	0.00757558	23.5399	15.7717	30.3728	19.8869	17.6554	12.7907	11.4385	11.0005	16.5821	8.3546
chr17_10729600_10730200	-1.54012	2.60839	0.000747114	0.00757558	1.08805	4.47341	1.25082	2.18128	3.19906	5.07248	6.49514	7.75885	3.54665	11.6002
chr1_111844600_111859600	0.339327	6.14546	0.00075006	0.00759262	79.7704	80.1281	82.9949	78.1281	80.7435	55.223	59.1506	61.6426	63.4308	60.1052
chr8_96342800_96349400	0.393089	5.84743	0.00075132	0.00760048	68.1732	68.8749	55.8749	71.0466	67.1325	39.4273	52.2361	49.1458	46.2527	50.8766
chr7_90211400_90212400	-0.732254	3.97134	0.000751973	0.00760221	12.2192	10.4884	12.6989	7.95012	12.0706	16.92	15.3194	17.1893	20.232	16.3119
chr19_29425400_29435800	0.624399	5.15362	0.00075438	0.00762166	63.5013	31.5349	40.2833	49.4292	31.4148	31.3928	20.3608	24.3148	31.6364	24.1126
chr4_4203600_4209600	0.864898	3.85199	0.000758346	0.00765681	29.9266	14.2552	15.0991	15.3367	14.1871	9.5795	11.9281	7.88279	9.39228	6.06366
chr19_45968400_45976000	-0.407457	6.40463	0.00075896	0.00765811	65.2039	86.0316	69.428	62.6665	85.3096	85.9561	102.287	94.4452	81.5452	96.0725
chr8_7032400_7037600	0.545159	4.56605	0.000762326	0.00768716	24.082	23.9913	32.7842	30.5881	25.172	19.8918	20.4359	16.4707	17.5001	12.8554
chr4_6374600_6378200	0.922467	3.69507	0.000762984	0.00768887	10.9409	11.2706	15.1983	22.8132	18.4477	4.90772	9.23093	8.55918	8.82713	7.59059
chr1_247426600_247428600	0.817743	3.60856	0.00076418	0.007696	15.1307	14.2301	18.1251	11.9343	12.7251	8.59861	5.76074	7.81032	8.83766	7.56581
chr8_8383600_8389600	-0.519084	4.88895	0.000768141	0.00773095	28.0486	16.5311	18.9487	33.192	21.7413	32.3658	29.2726	31.2894	35.2421	33.0958
chr2_129780000_129783200	0.777752	3.96396	0.000769029	0.00773495	13.7886	15.7506	22.0734	24.2594	16.2496	10.0223	8.25905	10.9096	12.0063	10.6672
chr2_131682200_131682800	-1.21143	2.73094	0.000769676	0.00773652	2.89524	2.25545	1.21113	7.40376	1.48939	8.09027	7.01926	6.29182	6.19219	7.44021
chr20_30626400_30633000	0.635703	4.71832	0.000773523	0.00777023	40.8438	21.7902	33.9339	37.0538	23.9781	22.7451	13.9103	18.0233	23.4489	17.5383
chr1_148351200_148354400	-0.77087	3.95248	0.000777643	0.00779956	7.01618	9.00047	12.0147	13.895	10.1966	16.9298	21.7074	14.9497	17.5468	12.7506
chr2_23071600_23076400	0.736518	4.18948	0.000777927	0.00779956	20.1375	20.9762	16.2451	27.6117	25.0685	12.7613	11.4106	13.9841	8.50092	16.2511
chr4_185468800_185472000	-0.696365	4.08839	0.000777342	0.00779956	13.1955	12.7258	14.0316	9.05446	12.3066	16.7093	17.9904	18.0001	22.8153	17.4475
chr10_131437800_131446000	0.384359	5.62802	0.000780418	0.00781956	53.4306	61.37	54.945	56.4939	56.1541	45.6656	45.7699	39.8784	33.3767	37.2122
chr16_20355200_20364400	0.426988	5.34114	0.000782338	0.00783382	50.0033	43.4557	46.3932	49.5786	43.2693	30.4872	32.0519	32.8063	35.8756	32.2984
chr10_119541200_119544400	-0.433273	5.2991	0.000783484	0.00784031	33.2294	33.6933	35.951	30.3918	32.6179	46.6584	34.8133	42.937	43.2501	44.6233
chr1_18275200_18276400	1.20314	2.82289	0.000787676	0.00787424	8.5401	6.75408	12.18	6.41462	7.95782	6.90228	1.2325	3.14312	2.42997	3.27682
chr1_36721200_36725600	1.07805	4.07508	0.000787874	0.00787424	12.2849	15.7748	43.8432	15.9737	20.5005	10.7077	11.23	8.65754	12.041	5.24843
chr18_47450800_47461600	0.518052	5.17042	0.000788768	0.00787819	45.2987	39.7084	52.9501	41.8774	30.3382	36.041	27.5651	23.6312	30.8541	18.9596
chr14_88029600_88043000	0.363312	6.54367	0.000791245	0.00789292	116.067	84.0017	129.568	107.548	98.0526	83.8462	66.6286	76.6267	94.1033	71.1018
chr5_69485200_69503200	-0.342853	7.60266	0.000791204	0.00789292	173.674	216.222	174.387	137.409	172.444	218.939	211.713	207.855	199.547	208.871
chr1_240041800_240044000	0.999883	3.33868	0.000796323	0.00792676	17.4553	10.4988	14.0299	7.13241	13.2144	5.83032	3.17552	6.22906	6.96695	7.18088
chr19_51559400_51567800	0.524916	4.99447	0.000796649	0.00792676	50.0135	38.9277	32.2035	36.8246	29.5923	26.8016	20.6071	24.2316	25.7382	25.5434
chr15_78360400_78361000	-1.2321	2.83563	0.000805348	0.00799817	1.16502	3.00066	4.00346	5.30215	3.41113	3.13717	7.49545	8.55313	11.5482	8.43347
chr15_93345200_93350200	0.757048	4.19096	0.000807192	0.00800639	27.0322	18.006	16.9362	26.9297	22.3709	7.91041	10.273	13.9785	14.5483	16.2277
chr19_31893600_31896400	0.990478	3.02322	0.000813048	0.00805433	9.50147	8.24813	11.3886	7.54009	10.8681	4.1939	5.10897	4.67946	4.3687	3.46594
chr3_32816600_32820200	-0.545705	5.10549	0.000814973	0.00806834	25.8075	33.6455	24.3484	28.6612	24.2308	36.4132	49.6136	34.521	34.8695	31.3639
chr12_108461200_108465600	0.692111	4.01061	0.000816337	0.00807421	22.4337	13.5233	16.4162	21.5943	21.7666	12.364	12.7876	10.9462	8.5897	9.93504
chr19_48015600_48018000	0.760803	3.68145	0.000816591	0.00807421	16.0485	11.2643	17.3731	13.7789	17.38	10.35	7.39674	8.5847	7.44074	7.68609
chr8_139677400_139682800	0.672596	4.46177	0.000818205	0.0080851	16.1389	23.983	34.9747	28.8165	26.8227	14.716	17.2942	15.6261	16.3146	13.3862
chr12_118979800_118985800	-0.44331	5.29826	0.000820902	0.00810666	31.4875	39.6343	36.6608	25.9438	31.6742	43.6465	39.8844	42.1899	44.5792	41.0574
chr19_51419600_51422200	0.785183	3.63239	0.000829763	0.00818391	18.5633	12.0035	11.7598	17.1238	13.6667	8.55566	8.03933	7.82274	7.46939	7.61381
chr1_38260200_38265400	0.612949	4.39485	0.000830878	0.00818978	28.1422	24.7119	19.596	29.103	21.9084	16.6081	13.297	15.6096	13.6554	17.6904
chr1_46967600_46968800	1.35447	2.73268	0.000836501	0.00824005	5.92662	3.77823	10.781	11.7391	6.98593	2.5982	1.86309	3.11754	4.49917	2.30558
chr2_29499000_29505800	-0.474399	5.09504	0.000837555	0.00824528	25.8682	26.9679	33.4494	23.4164	31.7061	38.9649	33.7788	37.4709	37.6005	36.57
chr14_56579400_56580200	-0.812312	3.57313	0.000838101	0.00824551	8.47896	7.49134	5.1425	9.79801	7.84095	10.848	13.6519	13.2662	11.8094	15.4985
chr1_228975400_228981000	0.652871	4.33123	0.000838991	0.00824912	22.8951	19.5049	25.9719	31.2091	18.0411	17.9985	11.708	13.3318	15.0662	13.1571
chr7_67801800_67805200	0.633438	4.57899	0.000841574	0.00826935	37.0987	28.4565	31.3123	26.5679	18.7655	18.7374	13.0112	16.4499	22.9195	15.4527
chr16_5489400_5490800	1.32543	2.89086	0.000846373	0.00831133	7.75185	5.27358	17.1183	7.59237	7.17802	3.13067	4.11175	2.39749	5.13343	1.47203
chr3_135266600_135273000	0.650646	4.53855	0.00084847	0.00832674	20.6195	23.2499	39.125	24.751	30.7219	18.8278	18.8566	15.6787	16.2319	12.6883
chrX_37571200_37572800	-0.617709	4.39814	0.000852515	0.00836123	11.8136	21.6643	13.7883	17.5449	13.9097	23.9778	18.5253	24.9087	20.488	28.7475
chr10_120514000_120515600	1.33023	3.03418	0.000857121	0.00838553	13.8401	5.28126	17.027	6.7813	8.29102	8.06526	2.86134	2.41958	3.73523	1.54545
chr12_107902800_107915600	0.37537	6.32835	0.000858747	0.00839622	94.7283	77.2228	108.792	96.7146	83.4655	81.0623	49.4843	67.181	71.6162	67.5961
chr8_48706200_48709200	-0.80235	4.01171	0.000861493	0.00841196	8.79333	7.51836	11.275	14.4686	12.9904	14.3791	11.7921	20.9449	20.8471	24.2643
chr10_131689800_131696200	0.523822	5.1982	0.00086304	0.00841731	37.5524	41.9455	45.1736	51.9742	38.056	40.8789	22.3827	28.1346	21.486	28.8803
chr1_220990400_220994200	0.612081	4.27085	0.000865535	0.00843121	21.0519	23.9513	22.5309	25.5574	18.7595	19.3104	13.4975	13.313	10.4035	12.2042
chr14_78834800_78841000	0.606201	4.2586	0.000865535	0.00843121	27.0511	18.7504	25.3644	19.7628	21.4899	11.9371	14.676	13.3077	17.1287	11.2994
chr14_70055800_70058000	1.02776	3.46153	0.000871028	0.00846088	23.533	9.76655	9.71471	14.0275	11.6473	8.22758	4.24389	6.2547	5.57719	7.28645
chr7_4402400_4405200	1.02256	3.20644	0.000873118	0.00847366	13.0825	6.03124	10.5697	16.4641	8.44309	5.32272	5.58639	3.96631	6.34498	3.57724
chr16_55417400_55425200	0.42375	5.25528	0.000876536	0.00850159	41.9482	41.2056	47.2483	41.6785	47.4531	33.1767	29.4661	31.9733	27.9941	31.0698
chr1_78250800_78253600	0.893201	3.33458	0.00087877	0.00851802	8.86199	11.2385	14.0534	10.3956	14.9374	5.79047	8.37693	5.49826	4.92556	4.62484
chr17_58270800_58281600	0.408015	5.56731	0.000881565	0.00853986	51.519	52.4332	61.3432	58.6733	46.3888	35.1118	39.7816	37.5493	46.8215	33.2928
chr12_107295600_107297600	0.979255	3.4522	0.000887897	0.00859591	20.1165	6.04604	14.6656	11.4718	15.2216	6.96082	5.37725	6.26079	7.59113	5.57774
chr1_201184000_201185400	-1.02509	3.15262	0.000888516	0.00859663	3.92671	5.98243	7.45003	3.70856	3.68763	8.89571	5.49215	10.1352	14.0913	10.5429
chr5_56909200_56910600	-0.905724	3.32348	0.000892358	0.00862321	6.60312	5.24997	5.24419	6.79879	6.61472	12.4033	8.75901	10.935	9.94628	12.4973
chr2_130309200_130317600	0.558511	5.17041	0.000893424	0.00862822	57.4185	40.4536	44.5143	37.3898	34.175	37.9108	32.1888	22.1255	24.8511	18.0168
chr1_5574200_5578000	0.693717	4.03699	0.000898358	0.00867056	17.312	16.4985	19.9127	24.145	18.202	14.8043	15.0962	9.46714	7.90689	7.30019
chr3_135236800_135244000	0.46758	5.2036	0.000899558	0.00867682	57.4314	41.1978	39.6083	41.1863	35.1394	29.1577	33.7012	25.9272	31.4371	23.6765
chr13_111991800_112000000	0.455336	5.13544	0.000902714	0.00870194	42.5399	41.1812	33.437	45.3366	40.3913	23.8998	31.5931	28.8601	26.1771	28.7957
chr21_42110600_42113200	0.851701	3.58302	0.000911512	0.00877602	17.6774	12.7436	12.4826	17.1812	10.8472	6.17664	5.79753	7.79786	9.53514	8.38112
chr12_108012600_108014600	1.28265	2.71881	0.000913018	0.00878515	13.5596	6.00644	7.25364	7.16264	5.08558	5.07798	2.41997	2.3801	3.13109	1.41499
chr16_22635200_22639600	0.974274	3.39253	0.000927907	0.00892296	12.3816	8.27315	19.6834	9.63155	13.2959	5.77049	8.35413	4.75891	7.61375	2.81998
chr9_21747800_21754600	0.471067	4.87527	0.000928711	0.00892525	40.1999	35.9276	33.8023	27.7438	32.7407	21.5622	24.8517	22.6674	23.8415	20.8475
chr6_46129600_46130200	-1.10468	2.91825	0.000930279	0.00892943	4.67983	3.74692	3.26465	5.21022	2.57186	9.15044	4.00064	7.8297	10.8354	9.37087
chr7_128696400_128699000	-0.553112	4.9252	0.000929999	0.00892943	24.6384	26.1915	28.0751	17.5982	24.5488	33.421	39.407	30.5878	34.4989	26.127
chr21_45604800_45610400	0.357728	6.17275	0.000938415	0.0089911	66.6772	90.5571	89.845	81.6475	81.0471	59.2825	59.6217	63.1745	60.0752	61.1315
chr5_160539600_160541600	0.801742	3.90399	0.000938286	0.0089911	12.8595	17.9729	25.6662	16.5485	16.1248	7.66087	13.0138	8.65189	12.051	6.1475
chr12_130711600_130718600	0.390101	6.28244	0.000943381	0.00903319	85.7329	79.4422	91.5679	93.8843	99.3898	57.0687	52.5005	71.5918	67.7916	78.0171
chr9_82055800_82063800	0.442891	5.53335	0.000946052	0.00905326	43.5798	47.2224	57.1916	67.7024	50.0471	37.6995	33.723	38.9852	38.2387	38.4248
chr2_119221600_119228200	-0.510721	4.92643	0.00094773	0.00906382	22.0879	28.4227	24.5227	20.7319	27.3681	32.2565	27.4683	35.8066	31.1835	40.2835
chr19_43351000_43356200	0.339423	6.97884	0.00094953	0.00907553	111.132	157.939	163.146	145.172	140.026	104.89	119.981	107.041	106.422	96.3087
chr20_46988600_47003000	0.366416	5.74973	0.000960961	0.0091681	73.0089	53.967	57.492	63.4615	59.7527	47.5313	50.3425	42.2872	42.4352	38.7415
chr10_73872200_73876800	-0.626647	4.2571	0.000964098	0.00918325	14.2555	14.9708	15.3051	15.2139	10.8469	21.2648	22.2866	18.0951	24.6691	16.0353
chr13_102734800_102738600	0.613755	4.23567	0.000964098	0.00918325	27.0147	19.4905	19.0497	25.654	18.6614	13.1974	14.1352	13.2957	14.4519	12.1382
chr16_26950800_26953200	1.05562	3.56552	0.000964297	0.00918325	8.22109	8.28832	20.9423	14.4803	21.7687	6.897	8.82673	7.02226	5.54045	4.75794
chr1_47629400_47642400	0.36389	5.8585	0.000970155	0.00921178	62.9183	55.4853	76.0611	64.7504	71.8424	50.0507	52.121	46.9321	48.8566	42.0211
chr20_20826400_20830600	0.69102	4.07232	0.000968888	0.00921178	16.4883	21.7007	20.5874	21.4498	18.2878	12.89	9.22077	12.4595	10.5608	13.5153
chr3_180035400_180041200	-0.41996	6.58371	0.000969129	0.00921178	67.592	77.1671	80.7974	94.098	93.4876	111.526	130.722	100.155	86.2346	91.3191
chr9_66237800_66238800	0.977645	3.08355	0.000970215	0.00921178	12.1076	5.2791	12.0665	10.0729	10.0573	6.63876	3.32115	4.69245	4.34878	4.39171
chrX_110802400_110809800	0.48257	5.11275	0.000968959	0.00921178	31.1913	39.6922	41.1499	44.1074	44.0282	25.8091	25.9582	29.5728	24.8897	30.4198
chr14_97184400_97186600	0.98585	2.98423	0.000976193	0.00924626	12.0263	6.01709	7.87179	10.8662	9.00736	5.45841	4.54374	3.93026	3.70559	3.44276
chr12_26531600_26540000	0.663273	4.67007	0.000985668	0.0093192	25.219	29.9602	23.4671	39.1392	35.854	20.4297	19.201	19.4725	10.8006	21.7411
chr9_107126400_107132000	0.558051	4.58618	0.000987075	0.00932691	29.3141	22.5085	31.3436	31.1589	25.2549	18.6361	15.7835	17.97	20.8458	16.45
chr1_18848400_18856200	0.387565	5.51041	0.000997319	0.00941806	53.9434	44.2368	57.2811	50.1126	55.3995	34.0807	41.6734	36.7458	40.9002	32.1831
chr15_69848800_69853400	-0.632999	4.17014	0.0010001	0.00943581	6.34642	12.7356	15.3697	18.6788	11.6051	18.4037	20.7432	19.5316	20.7301	17.6054
chr4_101345800_101348600	-0.825929	3.55506	0.0010004	0.00943581	9.3157	10.4572	5.15098	7.18842	5.99099	11.4809	14.8435	11.7703	12.4921	12.8717
chr8_141810000_141825000	0.327669	6.37301	0.00102324	0.00963397	110.684	89.1429	84.4687	102.143	83.677	82.4129	66.3258	68.812	64.825	69.9445
chr1_1918600_1920800	-0.53427	4.60065	0.00102526	0.00964719	14.6886	23.1784	17.8163	20.9236	18.152	24.1297	28.3935	26.5451	24.954	26.7271
chr19_39751200_39752800	1.05866	3.01996	0.00103109	0.00969051	8.65485	10.4759	6.43948	13.4347	8.17829	5.4594	6.91436	3.18474	2.36999	2.54364
chr1_181677600_181682200	0.579168	4.43612	0.0010321	0.00969419	29.9116	23.9735	25.8842	22.5492	24.7672	15.2776	11.4853	17.1297	18.3086	18.6882
chr8_10607000_10613000	0.570803	4.95218	0.00103541	0.0097195	39.6096	31.4915	41.3505	40.1212	30.4357	26.3779	12.8446	24.9215	26.4968	27.9335
chr9_21556000_21561000	-0.457273	5.82654	0.00105175	0.00986703	44.883	57.5856	40.7449	51.3227	43.4636	56.7498	81.3799	57.9687	56.6888	54.0759
chr2_94967800_94975000	0.65289	4.51174	0.00105431	0.00988518	25.7945	24.7325	28.5724	35.8287	19.5294	14.004	12.5762	16.4034	22.3269	17.0247
chr11_71355800_71358600	0.725207	4.0655	0.00105604	0.00988782	25.9468	12.0428	21.9946	19.4908	21.0393	9.84849	14.4824	10.2194	13.9418	7.32358
chr15_82445400_82446000	-1.06586	3.18393	0.00105528	0.00988782	4.78804	5.24069	6.02465	3.064	6.39793	10.0696	13.5576	8.66362	9.33418	7.09205
chr2_71033400_71044000	0.425174	5.43722	0.00105647	0.00988782	53.7561	52.3997	49.7129	52.949	39.0521	33.1806	30.6039	35.1514	41.7288	35.3749
chrX_16710600_16714000	-0.533926	4.79898	0.00106593	0.0099645	19.2852	22.4627	22.5569	23.6753	22.3679	29.0135	36.9986	28.2147	30.0295	24.7415
chr8_9960200_9965800	0.437009	5.09637	0.00106781	0.00997615	39.8286	36.7126	45.4134	34.0179	41.0951	25.19	32.2644	25.846	28.8933	22.4701
chr2_130229600_130231600	1.06487	2.98386	0.00106924	0.00998357	8.62815	6.76138	13.5342	7.5655	9.93935	7.37367	3.98071	3.17901	3.04477	2.52308
chr19_30150000_30154000	0.771953	3.89454	0.00107617	0.0100304	13.7076	13.5142	21.4325	17.888	22.4186	11.3411	7.75869	10.8838	8.00826	11.429
chr11_32090800_32091800	-0.994915	3.52428	0.00107808	0.0100364	9.2352	11.1907	3.79438	4.0714	6.76641	11.4541	11.9085	14.0106	10.4681	18.0711
chr2_72983800_72985000	-1.7645	3.00052	0.0010904	0.0101391	0.176708	2.25782	1.88903	8.6966	3.41015	4.70774	3.84915	12.3425	8.03972	21.4077
chr16_52567000_52569600	-1.01807	3.44057	0.00109252	0.0101529	10.0267	3.02268	3.12356	9.39977	6.67449	7.32999	11.4498	12.4856	15.9117	14.4831
chr9_119599400_119603000	0.79768	3.57182	0.00109415	0.010162	12.5067	9.76966	18.8697	14.6113	13.5509	9.86869	8.10544	6.31518	7.49985	4.8856
chr2_118221200_118228000	-0.36543	6.58902	0.00110519	0.0102524	75.7038	86.8561	75.8405	97.5607	89.1192	95.3716	127.567	100.867	94.147	96.7394
chr1_30460000_30462600	0.990444	3.02149	0.00111485	0.010336	12.9071	7.50536	7.85315	11.472	7.23217	6.06074	4.52226	3.9364	3.69613	3.46554
chr1_166040600_166042800	0.932187	3.44283	0.00111919	0.0103701	18.3997	11.9911	9.04135	15.4226	10.6414	5.72454	4.22413	7.0039	6.91387	9.01817
chr16_27105800_27115800	0.455407	5.24538	0.00112472	0.0104091	39.3333	41.9488	42.3487	54.4737	39.0677	34.4651	26.6844	31.2044	27.3594	31.8641
chr3_75611000_75614400	0.759584	3.71611	0.00112985	0.0104504	14.3665	15.7235	15.2275	19.5992	11.0447	7.8368	10.8634	7.85311	9.44198	5.95847
chr5_93015200_93024400	0.487763	5.06957	0.00113471	0.0104892	48.4499	37.4539	46.132	29.6157	34.5439	32.6291	25.5024	23.5637	27.6199	20.5225
chr1_37144000_37152000	0.60882	4.8079	0.00113584	0.0104935	37.582	27.0078	42.2624	27.1531	34.5267	23.1155	12.026	22.5639	22.661	24.8143
chr12_118928400_118930800	0.954562	3.44817	0.00114093	0.0105338	15.8609	9.0207	17.5058	14.0879	8.79859	5.1159	6.54206	4.77074	10.9895	3.78953
chr15_52846200_52849000	0.655928	4.12208	0.00114154	0.0105338	19.9945	17.9924	19.8473	26.5826	16.5385	14.0219	12.0163	11.7458	11.8588	11.025
chr16_55853400_55856800	0.691031	4.05711	0.00114947	0.0106009	25.0656	23.1834	16.3774	15.6596	19.1675	8.0221	13.304	11.7096	12.5892	11.7581
chr19_5366200_5375600	0.419856	5.24108	0.00115219	0.0106197	37.5491	42.6884	49.3818	45.5749	39.9233	33.2124	32.9326	28.9742	30.0111	25.6841
chr22_17084600_17087200	-0.526372	4.86084	0.0011561	0.0106495	23.7007	20.9861	20.3814	26.0971	25.3062	28.8334	39.0969	29.7668	29.9421	28.5425
chr13_36671800_36677800	-0.402127	6.5268	0.00116471	0.0107225	69.2061	101.701	73.9683	71.8843	85.5173	103.845	97.0597	104.533	82.509	114.76
chr10_124418200_124419800	-0.801528	3.95592	0.00116662	0.0107338	9.60468	9.74217	9.899	8.66481	15.5316	15.6884	14.16	19.4252	14.8558	24.1216
chr16_5636800_5644000	0.442085	5.13962	0.00116764	0.010737	39.9337	41.924	45.3389	38.9448	35.723	25.0745	28.1143	28.1238	33.5233	25.2915
chr22_45671200_45672600	0.849889	3.43776	0.00117111	0.0107626	9.80453	9.76028	17.5398	14.1674	11.5009	8.16095	8.26078	5.52823	6.22211	3.82939
chr3_135965400_135966200	-1.39041	2.71825	0.00117504	0.0107861	2.86643	1.50979	0.54202	5.43199	4.17655	5.60554	8.75403	7.7849	4.17791	10.0333
chr1_177640800_177642800	0.889838	3.33237	0.0011837	0.0108593	14.0143	11.2382	10.5207	14.9896	7.63477	6.40838	7.1948	4.75334	6.27134	4.6248
chr9_119367400_119371200	-0.654631	4.22036	0.00118537	0.0108683	16.7654	15.7079	8.30747	14.6569	13.5007	18.282	21.7706	21.0607	16.6557	24.7556
chr14_104840400_104847400	-0.435826	6.13601	0.00119084	0.0109058	60.6888	75.5193	54.7753	48.5342	61.4103	66.9724	94.0431	74.3099	75.0467	71.7958
chr6_29926000_29928200	0.865534	3.37565	0.00119818	0.0109539	10.6181	14.2098	14.7415	9.70138	11.3956	6.3623	4.2433	6.99696	6.92472	7.2873
chr15_26200600_26204800	0.619457	4.18369	0.0012006	0.0109697	23.5067	19.4841	21.9129	25.1386	14.7927	13.2823	14.2219	11.0353	15.8425	9.38043
chr3_138434200_138435400	-0.963961	3.52789	0.00120587	0.0110114	4.09542	9.70953	5.18782	8.61632	6.79086	7.83178	18.9314	12.521	11.8112	12.896
chr14_103120600_103130400	0.322497	6.22341	0.00122303	0.0111452	95.0125	71.2225	85.5777	95.1489	74.6439	67.8266	64.3104	60.282	68.5091	55.2148
chr2_42800_48200	-0.487242	5.75977	0.00122335	0.0111452	32.4239	56.0771	57.6979	32.6714	45.8145	68.3193	51.9033	60.8841	57.482	60.0745
chr13_112432000_112434800	0.913701	3.74112	0.00122743	0.0111739	12.7299	12.0182	23.6525	19.412	13.0839	7.30039	4.56449	8.57264	12.193	8.5094
chr18_78737000_78742600	0.498242	4.82055	0.00122791	0.0111739	29.7228	35.1753	38.0896	33.6654	25.0845	24.767	19.8269	21.1283	23.9171	18.8923
chr5_136207400_136214600	0.513253	4.6456	0.00123092	0.0111883	26.7994	26.9737	31.2883	32.9604	25.4052	24.5988	18.4968	18.0216	16.7391	16.6471
chr6_62851000_62854600	0.974106	3.69886	0.00123648	0.0112324	30.5865	13.5004	12.3783	12.9854	12.0727	6.73077	8.6457	7.07264	9.50393	6.71427
chr20_44423600_44426200	0.965911	3.62337	0.00125291	0.011375	9.14115	11.2659	15.9445	22.9359	15.616	4.99731	5.83512	8.5265	8.20255	9.18506
chr15_52884800_52886800	0.89659	3.41007	0.00125461	0.011384	14.0925	14.9558	14.711	11.5772	6.79935	6.96346	8.30735	4.77036	7.5924	2.85734
chr1_5792400_5801600	0.562165	5.17474	0.0012562	0.0113869	31.412	38.2276	59.9285	44.9521	38.9688	23.9681	23.646	28.0908	36.2658	25.1658
chr17_8084200_8095800	0.464532	5.52909	0.00125638	0.0113869	50.6073	52.4297	64.8699	48.6089	52.9136	40.7856	24.2119	39.7106	38.2716	43.6395
chr1_13921400_13923000	1.17741	2.9441	0.00126693	0.0114365	10.3377	5.2746	6.45753	15.5017	8.12185	4.3031	4.04399	3.90499	3.07203	3.34945
chr15_82656800_82668200	0.36483	5.86066	0.00126642	0.0114365	65.5545	65.9007	75.3583	61.5993	62.4165	63.8614	45.3359	46.185	42.2188	42.9394
chr17_51850200_51851800	0.949431	3.03444	0.00126585	0.0114365	10.3559	9.73268	8.55754	9.49575	9.06568	5.4122	5.67651	3.94247	3.68678	3.48812
chr22_45046200_45052400	0.482154	5.19191	0.0012634	0.0114365	40.9741	33.0182	39.6189	53.3828	45.3772	24.3897	27.4554	31.1368	30.1295	31.5907
chr4_152992000_153006400	0.33162	6.37425	0.00126471	0.0114365	113.331	89.1437	85.8458	95.9073	87.5592	65.8623	62.4389	72.5738	76.7128	77.2137
chr5_177382800_177391600	0.450964	5.61643	0.00126583	0.0114365	52.6032	53.1956	74.4821	45.0895	60.9439	39.8221	31.77	41.3201	44.7692	40.571
chr17_10197800_10199200	-1.15763	2.9569	0.00127464	0.0114995	3.82742	7.45379	3.26417	1.94688	3.49861	9.0886	10.8856	7.8472	6.09255	7.70866
chr3_28574800_28577600	-0.422468	5.34558	0.00127644	0.0115092	27.2526	36.6752	34.4699	42.4254	29.118	51.296	44.8175	41.4924	39.1826	39.467
chr13_95474200_95476000	1.20944	2.87722	0.00128262	0.0115516	4.23727	10.4689	11.4351	9.60574	7.12356	1.30354	5.27425	3.1493	5.1215	2.41718
chr14_96709600_96713400	0.869388	3.46813	0.00129275	0.0116284	19.2499	12.7337	13.2628	10.8512	9.7172	10.6418	6.48002	5.53423	5.54078	4.75716
chr2_94838000_94844600	0.515016	5.05336	0.00129557	0.0116284	29.3419	36.7097	44.0329	48.8128	32.6474	27.2355	22.1616	26.5222	26.9955	25.7548
chr4_8817200_8823600	0.487312	4.86729	0.00129375	0.0116284	34.1439	38.1547	31.7067	34.1572	29.931	22.1985	20.8542	23.4038	23.1856	24.333
chr7_37915800_37921600	-0.448827	5.09175	0.001295	0.0116284	28.4836	29.1981	29.9133	27.8744	26.2424	40.2199	34.9575	35.2122	37.6225	33.8354
chr10_123999600_124001600	1.11719	2.733	0.00129706	0.0116351	5.88751	6.74763	8.68126	9.16564	6.90445	3.77171	3.54477	3.13679	3.11075	2.37302
chr17_36452600_36454600	1.10897	3.09542	0.00130343	0.011679	13.8541	8.25538	9.20616	13.2886	6.44584	3.57869	2.21763	4.67986	7.08094	5.2054
chr6_33631600_33635600	-0.556832	4.50474	0.00131341	0.0117551	20.5853	14.2562	15.0917	19.2139	19.6925	21.9384	24.0354	24.9789	25.0663	27.3015
chr19_40134200_40137400	0.987764	3.18678	0.0013173	0.0117765	7.90049	9.74441	15.5543	9.92151	10.2281	7.19246	3.26525	5.45414	4.31969	5.33376
chr20_46117600_46119800	0.734324	4.00706	0.00132137	0.0117995	12.0767	15.7541	23.4579	25.4937	17.2482	10.5566	11.0774	10.9342	11.2924	9.88974
chr3_42498600_42505600	-0.356762	5.81802	0.00132812	0.0118463	49.3837	51.6544	54.6233	45.3686	46.5661	61.7377	49.6454	60.8945	66.7415	61.9254
chr2_80023400_80030200	-0.424668	5.23344	0.00133144	0.0118693	28.7729	33.6818	30.4177	33.8125	31.4426	37.9139	32.236	43.5993	40.7146	49.5723
chr18_78503600_78507400	0.654758	3.99024	0.00133416	0.0118868	21.5291	17.2343	21.382	17.7693	14.3567	10.5178	11.6202	10.2019	13.9727	8.163
chr12_113739200_113749200	0.425573	5.19731	0.00134012	0.0119272	40.9332	44.9084	50.1587	36.828	36.9117	34.5816	28.4982	28.1827	30.0798	24.6207
chr15_88308400_88317400	0.456525	5.82912	0.00134022	0.0119272	58.5723	61.441	79.5174	72.2315	59.6414	43.8311	29.9828	49.812	54.3633	53.2015
chr15_82644000_82650600	-0.547567	5.63406	0.00134106	0.011928	50.2433	47.8612	29.9906	33.3229	39.3234	50.9486	74.9184	50.9682	49.7594	48.5818
chr9_903200_911400	0.406439	5.33741	0.00134198	0.0119295	40.3952	41.2227	53.4166	48.9935	46.0111	32.8793	36.0322	32.065	33.8612	27.8584
chr14_98936200_98939400	0.660638	4.13887	0.00134431	0.0119434	24.3196	15.0226	19.8281	27.1823	16.5912	12.1562	14.3275	11.0063	13.8694	9.27332
chr7_5082800_5087200	0.611756	4.60047	0.00134531	0.0119456	23.3189	31.4298	26.3745	38.1731	22.5922	12.6025	21.0285	17.958	20.1925	16.4041
chr14_98198000_98202600	0.867924	3.79211	0.00135315	0.0120017	10.1472	17.221	17.9547	23.2788	14.0856	4.80188	9.09937	9.34066	11.4692	8.60855
chr16_50422000_50427400	0.584928	4.69339	0.00135956	0.0120366	34.7219	24.0135	30.4844	37.2272	25.6828	17.8415	13.3339	20.2616	24.7915	21.0566
chr18_9081400_9085000	1.01574	3.27509	0.00135999	0.0120366	18.2318	9.75108	14.0734	6.58283	10.3767	3.42736	6.1071	4.72969	9.02966	3.64288
chr22_36636200_36642200	0.518954	4.77891	0.0013609	0.0120366	37.4345	26.9965	33.9158	36.3595	24.0247	28.5922	19.9458	18.1053	20.624	16.0737
chr4_41727200_41735000	0.502887	5.07821	0.00136046	0.0120366	42.446	27.0479	41.8917	43.5708	42.978	30.1965	19.2481	28.0397	25.6181	29.3731
chr2_240106600_240111800	0.528517	4.52589	0.00136696	0.0120834	30.0438	23.9842	29.3196	23.6347	26.8497	15.6733	23.4186	14.9606	18.8722	11.8892
chr9_93048000_93064600	0.393677	6.44235	0.00138401	0.0122067	119.134	81.7356	95.2454	129.368	76.7759	76.3122	62.2826	69.6191	83.9004	68.3433
chr19_48019600_48026600	0.47509	5.01589	0.00138485	0.0122073	43.9882	25.5471	41.3111	36.8199	40.7639	27.2795	23.344	25.0168	27.0164	23.9355
chr12_61900600_61903400	0.953844	3.19889	0.00138719	0.0122142	13.054	9.74447	12.0026	10.5728	8.39562	5.91884	2.67938	5.4609	6.33312	6.21951
chr10_22229000_22229600	-1.23366	2.63993	0.00139571	0.0122758	2.00445	3.73707	2.62757	2.75793	3.29292	7.55699	4.77932	7.01027	4.88759	9.04553
chr20_35454600_35455400	0.861627	3.3434	0.00139651	0.0122758	13.1626	10.4959	16.8959	9.75039	8.57657	7.62899	5.41832	5.50439	7.61326	3.74802
chr18_78902000_78906400	0.66914	3.92171	0.00140018	0.0123012	17.1538	17.9696	22.1497	13.3859	17.8812	11.2332	8.24067	10.9158	11.3216	10.6915
chr7_151057600_151058400	-1.02237	2.91761	0.00140885	0.0123704	3.84157	5.23199	2.55263	5.18049	3.52542	5.49333	10.3862	7.82295	7.46908	8.48201
chr12_114062200_114066200	-0.358283	6.0724	0.00141214	0.0123924	71.1053	57.6733	61.7686	49.2155	59.4502	72.8168	68.4345	69.6038	78.6333	68.2803
chr10_51073800_51075000	-0.958923	3.32533	0.00141642	0.012423	9.13167	8.95744	3.84636	3.56743	4.77444	11.7623	8.73868	10.9417	9.93612	14.2409
chr17_39754000_39755400	-1.16485	3.13922	0.00142431	0.0124853	6.4418	3.00938	2.52624	5.09365	6.29988	8.25012	15.3545	8.65805	7.33251	8.84463
chr1_147019400_147023600	0.66732	4.08781	0.00143165	0.0125427	19.9539	15.7602	25.5256	22.0809	15.534	11.6207	9.76157	10.9834	16.6137	10.076
chr2_118811000_118821000	0.490242	5.0756	0.00143383	0.0125547	43.2901	28.534	44.0109	43.6064	36.4489	32.0146	18.6713	26.5521	27.6187	27.6357
chr20_57930800_57935400	0.525212	4.75705	0.00143481	0.0125564	33.9382	28.479	33.9476	31.926	28.6155	21.2821	13.7174	21.8192	23.3331	24.8134
chr17_20554200_20556400	0.877232	3.43003	0.00143606	0.0125604	11.5316	10.503	14.702	16.1438	9.65634	5.70591	5.35686	6.26731	8.93533	6.47521
chr4_4128600_4133000	0.584907	4.55513	0.00143847	0.0125707	24.0856	32.9043	29.2589	27.3505	23.3238	15.0658	13.5741	19.4302	20.2179	19.8367
chr11_60639800_60643600	0.680862	3.69531	0.00144293	0.0125994	15.176	13.4915	16.6759	13.1548	16.4495	11.5299	10.8421	7.85881	6.07599	5.97863
chr19_38318400_38321800	-0.532861	4.62462	0.00146528	0.0127805	26.7522	21.6973	14.985	18.2658	16.3765	25.8854	24.3181	25.8178	28.2691	29.4418
chr17_74077800_74083400	0.561915	4.87567	0.00146666	0.0127854	35.9612	27.016	47.8235	33.3736	28.221	29.0094	19.2076	19.6501	25.2352	16.2615
chr18_37605400_37616400	0.360612	6.19096	0.00146976	0.0128039	74.7028	73.4497	82.1555	97.1524	88.8431	59.7941	53.397	66.2056	59.3743	70.2651
chr17_79644600_79654600	0.367291	5.56926	0.00147571	0.012843	52.3528	48.7117	63.4708	51.1365	53.8488	40.4388	41.9788	37.5733	41.4413	33.3846
chr5_73120000_73121400	-0.877261	3.75713	0.00147895	0.0128641	6.84692	6.01347	8.60856	12.283	8.91649	17.8558	20.876	12.6237	12.324	9.72681
chr16_27951000_27954000	0.968907	3.58684	0.00148012	0.0128672	9.97007	13.4898	23.0794	13.837	11.8497	7.45336	12.3215	4.80359	6.18466	2.96666
chr19_39637400_39640400	0.669362	3.76478	0.0014939	0.0129798	15.249	15.7255	18.0385	12.391	17.5025	10.8157	11.339	8.62775	7.37711	6.96198
chr14_104225000_104226200	1.00267	3.13126	0.0014953	0.0129848	11.3009	7.51259	12.7441	10.651	9.23326	5.36473	2.16746	5.44118	5.68814	6.13912
chr9_114765000_114768800	0.717234	4.19648	0.0014963	0.0129863	26.1612	18.7479	17.6449	25.6493	22.344	15.2048	7.38326	13.9914	9.82574	17.9875
chr8_135031000_135038400	0.39375	5.23535	0.0015111	0.0131075	49.6732	41.9419	43.8003	41.1713	37.9784	34.4098	32.9159	28.2313	30.0035	25.7028
chr9_16834600_16837600	1.2708	2.77752	0.00151416	0.0131269	6.80544	6.75265	5.11736	13.7145	7.92487	4.42099	3.56685	3.13046	1.12177	3.2271
chr19_14897600_14900000	0.942594	3.42094	0.00151613	0.0131368	8.94704	10.5042	16.1098	16.7777	10.6066	5.74596	4.24317	6.99701	7.60098	7.28749
chr12_62189600_62193200	-0.336733	7.0028	0.00151796	0.0131454	122.804	119.045	129.203	93.2897	111.744	155.415	149.385	126.111	139.123	112.076
chr19_30647800_30648600	0.985855	2.98539	0.00152155	0.0131536	12.8751	9.72999	7.87128	8.23928	7.18173	4.2149	4.54321	3.93041	4.37867	4.31792
chr5_132128400_132130000	0.969306	3.2323	0.00152225	0.0131536	19.0205	10.4897	8.45329	9.86699	8.45212	6.51944	4.37758	5.4671	4.97272	5.38388
chr1_19992600_19995400	1.47126	2.76686	0.00152615	0.0131801	13.6349	11.2065	10.7547	2.00783	5.18777	4.47081	1.29701	2.37432	3.14114	3.17651
chr10_79556400_79563400	0.446801	5.1424	0.00153557	0.0132397	41.6795	36.7225	47.4379	40.8434	35.7419	34.7881	21.2782	28.1247	28.8332	27.9569
chr9_135906400_135908000	-1.12309	3.05832	0.00153788	0.0132523	4.72726	4.49313	1.83949	5.78689	5.38334	5.9325	13.1268	9.36634	6.04824	11.2957
chr13_111467200_111474800	0.471989	5.07746	0.00154457	0.0133027	30.2309	33.7378	45.4268	43.6343	41.0561	28.318	24.3221	28.0552	25.5954	26.7989
chr9_39809200_39810200	-0.779743	3.71742	0.0015474	0.0133198	7.72577	8.98517	10.7226	6.98913	9.84983	16.1448	14.0137	14.0768	13.0511	14.0348
chr2_106061800_106069000	-0.341328	6.60909	0.00156374	0.0134478	82.0217	102.494	87.529	71.1933	94.2063	108.1	98.8676	107.694	94.7709	113.537
chr8_139657200_139664400	0.784046	4.33034	0.00156397	0.0134478	40.9549	16.5378	18.1958	30.4036	18.1815	15.0398	11.8192	12.5512	15.1249	13.0167
chr8_142228400_142232600	0.60605	4.08232	0.00157333	0.0135209	19.9156	17.2429	22.0177	20.1958	18.2362	10.3602	14.3699	10.9947	14.5642	9.23057
chr5_84382000_84385600	-0.704065	5.20811	0.00157451	0.0135236	22.3933	38.8478	34.1552	18.9652	26.2011	46.0719	22.0062	46.6733	42.5917	58.727
chr15_83652800_83656200	-0.565984	4.48581	0.00157913	0.0135485	23.1165	17.967	14.4062	16.0094	16.0008	29.2901	21.2156	23.4728	21.7439	25.4919
chr5_133577000_133583400	0.433351	5.24099	0.00158636	0.0135884	51.4587	44.1761	47.9693	38.5482	35.2506	35.6673	23.8353	29.7148	33.364	29.2267
chr18_5767000_5771600	0.572376	4.66235	0.001591	0.0136207	31.2011	35.151	23.5194	36.7072	20.858	20.3335	19.6861	18.0111	17.4239	18.3708
chr14_105086600_105087800	-1.23639	2.83854	0.00159425	0.0136412	5.47614	3.74287	1.19542	3.96704	3.41248	3.72575	6.91173	8.55393	8.16029	12.6827
chr17_55261600_55267400	-0.375049	5.65692	0.00160512	0.0137267	36.719	47.8948	44.4443	44.8573	44.679	44.6583	48.6491	57.6461	59.1567	60.8889
chr19_40597800_40598800	-1.0456	2.93208	0.00161055	0.0137657	4.69605	3.00573	3.96088	4.51701	4.43012	7.91511	6.27817	8.57255	8.80596	9.37065
chr3_13895000_13896800	-0.397252	5.29895	0.0016199	0.0138306	22.8126	36.6684	37.3291	36.7455	32.6979	40.7019	38.8066	43.6694	43.2744	43.6661
chr8_132478200_132482400	-0.542726	4.67264	0.00162459	0.0138631	12.1488	25.4141	22.6873	22.057	16.4881	22.1291	28.1824	28.1025	32.8878	26.9846
chr16_67427400_67432600	-0.46883	5.02727	0.0016295	0.01389	21.4185	26.2147	29.3041	27.4612	29.638	33.7866	41.4416	34.4022	33.0515	30.9069
chr16_82369600_82373000	0.796115	3.57582	0.00164001	0.0139569	12.5093	10.513	16.0311	13.9536	17.1622	6.76885	6.35552	8.54627	8.17208	8.40683
chr20_30500200_30504600	0.555347	4.8903	0.00165358	0.0140496	42.037	34.4512	29.5328	44.9144	22.5868	24.6814	18.6072	21.1529	25.891	21.6438
chrX_3327200_3329000	0.94891	3.16528	0.0016653	0.0141416	9.60177	13.452	9.19554	10.6241	9.26183	5.32104	4.41691	5.45428	4.31948	6.19247
chr6_106047800_106051600	0.569574	4.26169	0.00166696	0.0141481	23.6002	18.0059	21.1481	24.9737	23.2827	13.7327	17.5536	13.319	13.0712	11.3411
chr5_159967800_159973800	-0.407329	6.11531	0.00167484	0.0142073	42.2641	63.6271	67.3134	61.7141	64.2658	88.9917	61.4499	78.7566	63.293	84.2728
chr11_62237000_62239600	0.762334	3.74862	0.00167706	0.0142108	16.979	17.9534	21.5728	10.4492	12.0397	10.2634	10.2325	7.11934	10.0973	5.09057
chr8_21501200_21508400	0.519631	4.88668	0.00167674	0.0142108	37.6772	24.0406	42.195	37.2461	31.0025	31.3818	18.5638	20.4204	23.1837	19.0399
chr3_13787000_13797400	0.507565	5.43244	0.00168362	0.0142588	58.1903	39.7664	41.2903	65.5663	49.5965	27.928	47.3697	30.6139	33.7897	27.1292
chr4_82040600_82046200	-0.400266	6.40291	0.00169109	0.0143066	55.5081	94.956	81.24	58.9133	76.8459	91.8283	94.0273	94.434	86.1548	92.3401
chr21_36060000_36060800	-1.08335	2.8643	0.00169353	0.0143121	4.6642	3.00326	2.57038	4.57336	4.36922	7.36262	6.91501	7.81062	7.48805	9.2911
chr8_48918600_48927600	-0.381068	5.93157	0.00169356	0.0143121	47.0534	60.6015	48.8382	61.3864	46.2037	69.99	77.558	60.3454	59.1557	56.3826
chr1_152059200_152063200	0.747564	3.98522	0.0016952	0.0143183	18.9943	14.266	15.7183	26.8593	18.1182	9.36684	8.79492	11.6657	10.6367	13.3056
chr1_224339800_224341400	-0.854206	3.46804	0.00170243	0.0143564	8.4023	10.4511	5.89046	4.04983	6.79486	13.445	10.8951	11.7343	11.205	12.7249
chr14_24365600_24368200	-0.764272	3.49221	0.00170243	0.0143564	3.24662	6.7463	10.8268	8.53326	6.87537	14.0638	9.74244	12.4777	12.55	10.9798
chr8_108039400_108050000	0.327002	6.26726	0.0017127	0.0144198	74.0585	86.1238	96.5586	93.5865	82.7056	67.0012	59.623	67.8752	67.7338	66.4494
chr1_13957200_13970000	0.326994	6.14501	0.00171501	0.0144316	92.91	65.9867	88.5685	80.0343	73.0569	72.4394	55.7636	56.392	62.0911	51.9601
chr4_152535800_152537600	-0.986003	3.02257	0.00171846	0.0144474	6.44144	5.23642	3.22661	4.43541	3.60829	8.44605	6.20254	8.5984	9.43943	11.1894
chr7_151875200_151878800	-0.451164	4.9206	0.00171872	0.0144474	17.7806	29.9118	29.4248	24.5209	21.9556	32.9484	27.5488	33.538	35.2313	33.1233
chr17_58187000_58199800	0.459486	5.68077	0.00172517	0.0144861	81.574	48.7511	47.8193	73.1442	49.1188	46.2158	37.7721	39.1448	41.326	40.8581
chr17_36891200_36897200	0.664864	3.96508	0.00173821	0.0145878	22.3526	12.7742	20.6961	19.7713	15.2315	13.0251	8.18653	10.1904	12.6412	9.88971
chr2_210224000_210225400	-1.19892	3.50875	0.00174632	0.0146481	9.14747	4.50729	1.07832	10.1342	5.71273	13.2209	21.2013	11.0527	6.45348	13.86
chr6_14023400_14026400	0.635215	4.0414	0.0017534	0.0146841	19.0137	17.2393	18.5191	20.9199	19.9803	11.048	12.7002	11.7153	11.234	10.9082
chr16_10895000_10895800	0.954684	3.22939	0.00176491	0.0147569	12.2302	6.77497	14.8207	12.4901	8.44505	7.14459	3.22967	4.72368	7.00072	4.5108
chr3_135567600_135571000	0.731802	3.62265	0.00176594	0.0147576	17.6782	12.7437	14.5977	15.2122	10.8486	9.15471	8.60394	7.08438	8.80786	5.87174
chr8_6928600_6938200	0.396805	5.39309	0.00177158	0.014797	44.0214	50.1555	45.6227	48.1207	51.8882	31.4774	35.2535	36.6128	31.7656	37.0119
chr10_133109800_133112200	-0.64878	4.12983	0.00177864	0.0148414	9.81731	11.247	10.4558	18.7623	13.3468	13.6402	17.9406	20.9944	20.0992	23.6111
chr11_43942000_43945600	-0.395965	5.52684	0.00178491	0.0148846	36.3845	41.1742	43.9871	42.2645	32.7682	63.1442	40.1923	46.9659	48.8047	46.6759
chr1_14127400_14130000	0.946788	3.29435	0.00179557	0.0149459	15.6894	9.75102	7.72511	11.7466	13.9857	8.32729	7.8328	4.74136	2.28365	4.57866
chr3_135140600_135147800	0.668733	4.61931	0.00179867	0.0149598	40.6424	28.4655	29.836	26.4037	23.6644	27.3431	9.58051	17.2079	14.8343	19.8792
chr12_57519600_57523200	-0.697921	4.19583	0.00182671	0.0151531	14.1534	10.5069	9.03335	18.0363	14.3128	12.2871	25.2769	20.3081	22.695	20.3687
chr16_26777200_26780400	0.830293	3.54821	0.00182839	0.015159	15.9228	14.2245	10.4016	17.9251	9.83652	6.19671	6.39516	7.79132	8.19274	8.35486
chr3_135470800_135472600	0.980958	2.94617	0.0018297	0.0151619	11.1451	6.7578	9.30442	8.29005	8.95042	4.23674	4.5654	3.92409	4.38902	3.41989
chr18_78388000_78392600	0.769426	4.33696	0.00184361	0.0152692	23.8456	15.7948	29.4359	22.6125	33.7528	12.5736	7.81391	16.2717	14.4459	19.0686
chr14_58151000_58152400	-0.947898	3.21678	0.00184709	0.0152899	5.68859	4.5024	7.41409	3.63657	6.49273	13.1658	10.6235	8.66364	9.33415	7.0921
chr1_36595000_36601400	0.500253	4.6948	0.00185302	0.0153024	30.3418	26.9809	28.421	35.4017	27.419	15.3209	23.5804	19.5494	22.7169	17.673
chr15_38563800_38565800	-0.65714	3.94498	0.00185144	0.0153024	8.79502	14.1997	11.2738	9.86949	11.1953	18.2445	14.8363	17.1593	14.9051	17.9416
chr16_50637800_50639800	1.10683	2.94522	0.0018526	0.0153024	6.01746	6.75995	10.7033	12.8608	8.09367	3.04744	2.28715	4.65315	5.08675	5.09782
chr3_54577400_54583000	0.450219	5.04115	0.00185237	0.0153024	35.3635	40.4168	35.6798	44.4691	31.5374	22.9307	30.7097	25.0492	28.3042	22.282
chr5_44387000_44393200	-0.480939	6.46764	0.00185548	0.0153035	82.8128	108.342	72.1708	49.5675	58.7879	115.703	91.1653	93.147	97.654	94.209
chrX_19121000_19123200	-0.978491	3.58232	0.00185553	0.0153035	4.98309	11.194	5.88056	4.02728	10.3874	13.1953	17.0508	14.0403	7.76575	15.625
chr19_51296200_51298400	1.17967	2.76608	0.00186449	0.0153694	12.7364	8.23495	7.24326	5.83814	6.0456	1.93081	2.38009	3.13698	5.8272	3.25269
chr10_12348600_12351600	-0.821498	3.39317	0.00187082	0.0154135	6.66397	5.25504	8.03551	6.03541	7.63167	14.1944	6.98868	11.6975	10.589	13.4371
chr15_93799800_93804200	0.62409	4.34145	0.00187397	0.0154313	24.6206	17.2753	22.4517	33.8291	19.9083	14.8744	14.5537	14.0888	15.7193	13.204
chr3_9507600_9511000	0.570317	5.06878	0.00187567	0.0154373	61.4346	35.9739	27.1984	42.8672	33.7496	24.8311	27.9196	24.2755	25	24.841
chr10_120453000_120462600	-0.39167	6.51595	0.00188126	0.0154672	55.9078	104.673	81.6123	78.1431	77.8622	101.034	106.525	100.72	87.138	98.9134
chr11_7706800_7710200	-0.586729	4.18057	0.00189323	0.0155575	12.4807	14.9656	13.9303	13.3534	13.4978	20.2464	17.2986	20.2724	18.7242	21.1002
chr13_26741400_26745400	0.603979	4.43567	0.00189732	0.0155667	33.3584	22.4892	24.4658	28.9823	17.3492	18.3733	11.5088	14.8883	18.9962	15.1743
chr12_101591800_101595200	0.690158	3.88127	0.00189977	0.0155728	24.8026	16.4809	13.7125	16.0324	15.9743	7.61953	11.2031	10.1535	11.3525	9.74693
chr17_5975600_5979400	0.581994	4.2932	0.00190004	0.0155728	20.2009	24.6951	22.5212	25.5314	19.713	15.5281	13.4342	14.8212	13.7214	14.0361
chr2_179420000_179430200	-0.46756	6.05725	0.00190465	0.0155944	70.7698	69.5396	44.5411	48.3941	46.5823	91.5322	81.0374	65.9031	60.0689	65.806
chr8_141904600_141909200	0.507525	4.75275	0.00190441	0.0155944	36.5032	26.9911	26.2421	39.0701	26.7189	24.3341	18.2664	20.3313	19.3056	21.3383
chr9_989800_991600	0.85848	3.61648	0.00191987	0.0156946	9.96961	12.7471	15.9831	19.0784	14.598	5.5465	5.20292	9.28787	8.8466	10.1194
chr1_37126400_37135200	0.327468	6.04828	0.00192283	0.0157106	82.8515	73.3957	80.4901	75.023	60.7813	60.4162	50.6156	53.9889	63.6562	51.3706
chr4_1472200_1475600	0.542746	4.48181	0.00192817	0.0157297	34.2551	21.006	23.0377	26.9736	24.8731	14.5484	21.7717	14.9329	18.2468	12.6885
chr5_178162000_178166400	0.741323	4.51813	0.00192928	0.01573	22.3816	22.5083	46.8978	23.4377	23.393	16.5004	18.9874	12.6574	20.3309	8.9278
chr7_6008800_6009400	-1.04022	2.73212	0.00193019	0.01573	0.176764	3.00062	4.00375	6.65225	2.49389	6.89387	5.31709	7.76496	6.21053	8.24942
chr19_48809800_48812600	-0.947455	2.91697	0.00193704	0.0157776	2.11646	3.74954	5.37025	5.81829	3.5522	6.72966	7.4767	7.81667	9.50333	7.59032
chr3_55132600_55134400	-1.06506	2.94343	0.00193811	0.0157782	4.69597	6.71452	1.85546	4.51716	2.59745	6.0633	11.5225	7.09066	8.12317	7.66139
chr16_27816800_27821000	0.56119	4.25718	0.0019392	0.0157789	25.3055	22.4617	23.2687	19.8102	19.5937	10.6881	18.1394	12.5738	17.1092	10.449
chr19_42624800_42626600	0.796025	3.57217	0.00195238	0.0158697	13.3645	11.9982	13.914	19.2229	9.85769	7.38432	6.35639	7.80398	8.84808	7.54134
chr15_72670600_72671200	-0.657776	4.01458	0.00195434	0.0158775	15.7036	8.26629	11.2338	12.3789	11.3107	20.5597	14.1362	16.4559	18.867	17.2356
chr15_47392600_47396000	-0.586754	4.18191	0.00198232	0.0160799	10.7535	15.7078	15.3442	12.0525	14.4049	20.8537	15.0066	21.0182	18.7223	22.8444
chr1_39590600_39597600	0.496925	4.92393	0.0019951	0.0161753	26.4416	32.2235	46.3748	36.4969	32.9824	27.5618	21.3096	23.4422	23.7964	20.9578
chr1_30369800_30382600	0.346678	5.88096	0.0019987	0.0161962	67.3455	58.4653	75.3306	70.9688	60.5952	44.542	49.7147	48.4774	60.7601	43.1019
[truncated: 627 more rows]

## Sheet: edgeR_significant_only_K27ac
name	log2FoldChange	logCPM	PValue	FDR	intersect_21_I7_H3K27ac	intersect_69_I14_H3K27ac	intersect_93_I7_H3K27ac	intersect_27_S14_H3K27ac	intersect_39_S1_H3K27ac
[truncated: 2,112 more rows]

[truncated: 1 more sheets: edgeR_significant_only_K4me1]
