# Supplementary material for: Cardiac radiotherapy–induced epigenetic memory underlies electrophysiologic and metabolic reprogramming
Source: J Clin Invest. 2026 Feb 17;136(7):e193087. doi: 10.1172/JCI193087 (PMC13038212; doi:10.1172/JCI193087)
Supplement: Supplemental table 14 [file jci-136-193087-s015.xlsx]

## Sheet: GOBiologicalProcess_up_K27ac
# GREAT version 4.0.4	Species assembly: hg38	Association rule: Basal+extension: 5000 bp upstream, 1000 bp downstream, 1000000 bp max extension, curated regulatory domains included
# Term Name	Binom Rank	Binom Raw P-Value	Binom FDR Q-Val	Binom Fold Enrichment	Binom Observed Region Hits	Binom Region Set Coverage	Hyper Rank	Hyper FDR Q-Val	Hyper Fold Enrichment	Hyper Observed Gene Hits	Hyper Total Genes	Hyper Gene Set Coverage
myofibril assembly	1	3.66132e-08	0.000481793	5.08563	18	0.0257143	81	0.000232309	4.55516	14	58	0.0140704
positive regulation of apoptotic signaling pathway	2	3.95252e-08	0.000260056	3.15583	31	0.0442857	85	0.000254771	2.81986	26	174	0.0261306
apoptotic signaling pathway	4	1.86432e-07	0.000613316	2.38757	44	0.0628571	76	0.000193887	2.35892	37	296	0.0371859
cardiac muscle tissue development	5	2.01238e-07	0.000529618	2.44056	42	0.06	3	7.79544e-11	4.46953	36	152	0.0361809
actomyosin structure organization	6	2.13295e-07	0.000467792	3.62789	23	0.0328571	65	0.000113623	3.73496	19	96	0.0190955
cellular component assembly involved in morphogenesis	7	3.0707e-07	0.000577247	3.68077	22	0.0314286	103	0.000641155	3.52542	17	91	0.0170854
cardiac cell development	14	7.31302e-07	0.000687371	3.76955	20	0.0285714	33	1.84982e-05	5.44366	15	52	0.0150754
cardiocyte differentiation	17	1.79256e-06	0.00138755	2.63207	31	0.0442857	7	1.20371e-07	4.67113	25	101	0.0251256
positive regulation of cysteine-type endopeptidase activity involved in apoptotic process	18	1.80574e-06	0.0013201	3.1939	23	0.0328571	73	0.000166686	3.35846	21	118	0.0211055
striated muscle cell differentiation	19	2.18952e-06	0.00151642	2.365	37	0.0528571	15	1.46003e-06	3.33637	32	181	0.0321608
striated muscle cell development	20	2.41329e-06	0.00158782	2.88791	26	0.0371429	36	2.53086e-05	3.61701	23	120	0.0231156
muscle cell development	21	2.76854e-06	0.00173482	2.67787	29	0.0414286	31	1.63676e-05	3.4947	25	135	0.0251256
regulation of B cell apoptotic process	23	3.31723e-06	0.00189789	6.79427	10	0.0142857	230	0.013354	6.29045	6	18	0.00603015
positive regulation of peptidase activity	24	5.10364e-06	0.00279828	2.70383	27	0.0385714	86	0.0002737	2.87673	25	164	0.0251256
hemoglobin biosynthetic process	27	7.74686e-06	0.00377559	13.3226	6	0.00857143	363	0.0496126	11.3228	3	5	0.00301507
positive regulation of endopeptidase activity	29	8.15289e-06	0.00369945	2.82902	24	0.0342857	105	0.000703087	2.92373	22	142	0.0221105
positive regulation of cysteine-type endopeptidase activity	31	8.31559e-06	0.00352984	2.90387	23	0.0328571	95	0.000499631	3.09608	21	128	0.0211055
sarcomere organization	33	9.46355e-06	0.00377366	5.39161	11	0.0157143	206	0.00821599	4.46953	9	38	0.00904523
negative regulation of B cell apoptotic process	34	9.60454e-06	0.00371724	6.84619	9	0.0128571	232	0.0135898	7.86306	5	12	0.00502513
negative regulation of transmembrane transport	36	9.91566e-06	0.00362445	3.05034	21	0.03	123	0.00168222	3.3926	16	89	0.0160804
intrinsic apoptotic signaling pathway	40	1.80609e-05	0.00594159	2.56869	26	0.0371429	133	0.00230499	2.67851	22	155	0.0221105
positive regulation of myeloid cell differentiation	42	2.10366e-05	0.00659096	2.99118	20	0.0285714	256	0.0206884	2.95575	13	83	0.0130653
negative regulation of B cell differentiation	46	2.99461e-05	0.00856653	10.4515	6	0.00857143	285	0.0263164	14.1535	3	4	0.00301507
positive regulation of transmembrane receptor protein serine/threonine kinase signaling pathway	50	3.79529e-05	0.00998845	2.56656	24	0.0342857	124	0.0017162	3.24054	17	99	0.0170854
regulation of cell aging	54	4.53834e-05	0.0110593	4.53113	11	0.0157143	289	0.0268747	4.08029	8	37	0.0080402
double-strand break repair via homologous recombination	59	6.06801e-05	0.0135337	3.36983	15	0.0214286	271	0.0247576	2.88621	13	85	0.0130653
recombinational repair	60	6.11705e-05	0.0134157	3.36736	15	0.0214286	287	0.0262292	2.85265	13	86	0.0130653
response to muscle stretch	62	6.61716e-05	0.0140444	4.7651	10	0.0142857	92	0.000387088	7.94583	8	19	0.0080402
cell aging	65	7.18216e-05	0.01454	3.31833	15	0.0214286	295	0.0287481	3.14523	11	66	0.0110553
cardiac muscle cell differentiation	77	0.000121089	0.0206937	2.55413	21	0.03	37	2.78059e-05	4.41149	18	77	0.0180905
regulation of cellular senescence	80	0.000126857	0.0208664	4.39603	10	0.0142857	314	0.0334798	4.40332	7	30	0.00703518
cellular response to starvation	83	0.000154092	0.02443	2.44591	22	0.0314286	114	0.000984856	2.93554	21	135	0.0211055
nucleobase-containing compound transport	84	0.000157474	0.0246691	2.28699	25	0.0357143	337	0.0424673	2.0188	23	215	0.0231156
nucleocytoplasmic transport	91	0.000190682	0.0275735	2.02144	32	0.0457143	193	0.00678231	2.07451	31	282	0.0311558
response to calcium ion	93	0.000211343	0.029904	2.39001	22	0.0314286	223	0.0115522	2.67344	17	120	0.0170854
cardiac muscle cell development	94	0.000212268	0.0297152	3.14534	14	0.02	100	0.000563037	4.81822	12	47	0.0120603
cytoskeleton-dependent intracellular transport	96	0.00023625	0.0323835	2.49367	20	0.0285714	325	0.0373513	2.27976	18	149	0.0180905
transport along microtubule	97	0.000243249	0.0329991	2.64107	18	0.0257143	351	0.0452583	2.35892	16	128	0.0160804
positive regulation of muscle cell apoptotic process	106	0.000316987	0.0393512	5.59026	7	0.01	230	0.013354	6.29045	6	18	0.00603015
negative regulation of ion transmembrane transport	112	0.000362944	0.0426427	2.63762	17	0.0242857	366	0.0493447	2.72839	12	83	0.0120603
positive regulation of hemopoiesis	119	0.000395761	0.0437631	2.04395	28	0.04	218	0.0105561	2.40181	21	165	0.0211055
regulation of the force of heart contraction	128	0.000484982	0.0498584	3.7031	10	0.0142857	116	0.000997618	6.06579	9	28	0.00904523

## Sheet: GOBiologicalProcess_up_K4me3
# GREAT version 4.0.4	Species assembly: hg38	Association rule: Basal+extension: 5000 bp upstream, 1000 bp downstream, 1000000 bp max extension, curated regulatory domains included
# Term Name	Binom Rank	Binom Raw P-Value	Binom FDR Q-Val	Binom Fold Enrichment	Binom Observed Region Hits	Binom Region Set Coverage	Hyper Rank	Hyper FDR Q-Val	Hyper Fold Enrichment	Hyper Observed Gene Hits	Hyper Total Genes	Hyper Gene Set Coverage
regulation of apoptotic signaling pathway	1	2.42481e-06	0.0319081	2.56154	31	0.0837838	4	0.000806954	2.87344	30	377	0.0576923
regulation of release of cytochrome c from mitochondria	2	3.7556e-06	0.02471	7.67516	9	0.0243243	9	0.00476533	7.22192	9	45	0.0173077
negative regulation of apoptotic signaling pathway	5	1.75514e-05	0.0461919	2.90833	21	0.0567568	5	0.00381073	3.47208	20	208	0.0384615
apoptotic signaling pathway	6	2.26381e-05	0.0496492	2.56649	25	0.0675676	8	0.0046721	2.92781	24	296	0.0461539

## Sheet: GOBiologicalProcess_up_K4me1
# GREAT version 4.0.4	Species assembly: hg38	Association rule: Basal+extension: 5000 bp upstream, 1000 bp downstream, 1000000 bp max extension, curated regulatory domains included
# Term Name	Binom Rank	Binom Raw P-Value	Binom FDR Q-Val	Binom Fold Enrichment	Binom Observed Region Hits	Binom Region Set Coverage	Hyper Rank	Hyper FDR Q-Val	Hyper Fold Enrichment	Hyper Observed Gene Hits	Hyper Total Genes	Hyper Gene Set Coverage
positive regulation of apoptotic signaling pathway	30	9.10418e-11	3.9934e-08	2.05968	97	0.0289035	213	0.00180258	1.64392	59	174	0.0152337
membrane depolarization	119	2.2527e-06	0.000249104	2.11584	48	0.0143027	437	0.0326417	1.84693	24	63	0.00619675
regulation of membrane permeability	135	3.29831e-06	0.0003215	2.1439	45	0.0134088	358	0.0177754	1.79562	30	81	0.00774593
regulation of mitochondrial membrane permeability	141	3.85985e-06	0.000360225	2.22113	41	0.0122169	423	0.0288838	1.79316	27	73	0.00697134
negative regulation of glial cell apoptotic process	146	4.23769e-06	0.000381943	4.28127	15	0.00446961	475	0.0404142	3.63613	6	8	0.00154919
inositol phosphate-mediated signaling	186	1.12199e-05	0.000793781	2.60859	27	0.00804529	399	0.0243352	2.6665	11	20	0.00284018
adherens junction assembly	194	1.33669e-05	0.000906675	2.43901	30	0.00893921	362	0.0180742	2.2815	16	34	0.00413116
membrane depolarization during action potential	199	1.49082e-05	0.000985816	2.13938	39	0.011621	420	0.0285315	2.07779	18	42	0.00464756
regulation of glycogen biosynthetic process	270	5.4583e-05	0.00266022	2.52577	24	0.00715137	409	0.0262182	2.42409	13	26	0.00335657
regulation of glycogen metabolic process	280	6.65082e-05	0.00312565	2.43937	25	0.00744934	506	0.0473245	2.1895	14	31	0.00361477
regulation of heart rate by cardiac conduction	294	8.13334e-05	0.00364036	2.08562	34	0.0101311	329	0.0126733	2.28942	17	36	0.00438936
regulation of membrane repolarization	372	0.000200565	0.00709471	2.18724	27	0.00804529	334	0.0128484	2.42409	15	30	0.00387297
intra-Golgi vesicle-mediated transport	378	0.000217453	0.00756999	2.25443	25	0.00744934	430	0.0305048	2.11331	17	39	0.00438936
negative regulation of metallopeptidase activity	561	0.000923945	0.0216724	3.7093	9	0.00268176	510	0.0477752	4.04015	5	6	0.00129099
dendritic spine organization	570	0.000965916	0.0222991	2.0281	25	0.00744934	409	0.0262182	2.42409	13	26	0.00335657
regulation of ventricular cardiac muscle cell action potential	575	0.00102081	0.0233616	2.58026	15	0.00446961	359	0.0177614	3.11669	9	14	0.00232378
mammary gland epithelial cell proliferation	582	0.00106238	0.0240204	2.33304	18	0.00536353	391	0.0242642	3.23212	8	12	0.00206558
retrograde transport, vesicle recycling within Golgi	641	0.00140181	0.0287775	3.22269	10	0.00297974	391	0.0242642	3.23212	8	12	0.00206558
regulation of beta-amyloid formation	716	0.00203965	0.0374856	2.14242	19	0.0056615	508	0.047897	2.7271	9	16	0.00232378
cellular response to macrophage colony-stimulating factor stimulus	719	0.00212037	0.0388067	2.58234	13	0.00387366	475	0.0404142	3.63613	6	8	0.00154919
negative regulation of metalloendopeptidase activity	754	0.00244826	0.0427276	3.50817	8	0.00238379	500	0.0475777	4.84818	4	4	0.00103279
pulmonary valve morphogenesis	775	0.00269518	0.0457624	2.25622	16	0.00476758	391	0.0242642	3.23212	8	12	0.00206558

## Sheet: GOBiologicalProcess_dn_K4me1
# GREAT version 4.0.4	Species assembly: hg38	Association rule: Basal+extension: 5000 bp upstream, 1000 bp downstream, 1000000 bp max extension, curated regulatory domains included
# Term Name	Binom Rank	Binom Raw P-Value	Binom FDR Q-Val	Binom Fold Enrichment	Binom Observed Region Hits	Binom Region Set Coverage	Hyper Rank	Hyper FDR Q-Val	Hyper Fold Enrichment	Hyper Observed Gene Hits	Hyper Total Genes	Hyper Gene Set Coverage
cardiac muscle tissue morphogenesis	77	3.67747e-15	6.28465e-13	2.71383	82	0.0291711	195	5.1967e-05	2.58506	27	63	0.0086733
ventricular cardiac muscle tissue morphogenesis	79	5.53347e-15	9.21708e-13	3.0914	66	0.0234792	270	0.000422665	2.63891	21	48	0.0067459
muscle organ morphogenesis	81	6.22673e-15	1.01157e-12	2.51685	92	0.0327286	165	1.13509e-05	2.48812	33	80	0.0106007
muscle tissue morphogenesis	87	1.83461e-14	2.7749e-12	2.52938	88	0.0313056	197	5.41624e-05	2.44532	30	74	0.00963701
ventricular cardiac muscle tissue development	91	3.84497e-14	5.55999e-12	2.85146	70	0.0249022	243	0.000209392	2.61757	23	53	0.00738837
establishment or maintenance of cell polarity	97	4.05457e-13	5.50042e-11	2.06634	120	0.0426894	163	1.03234e-05	2.0106	54	162	0.0173466
positive regulation of protein localization to membrane	101	6.84944e-13	8.92393e-11	2.46726	81	0.0288154	91	6.40143e-08	2.49967	46	111	0.0147767
actomyosin structure organization	108	1.5976e-12	1.94656e-10	2.67099	68	0.0241907	337	0.001718	2.0106	32	96	0.0102795
heart process	124	5.38524e-12	5.71487e-10	2.29579	86	0.0305941	141	3.74228e-06	2.45249	37	91	0.0118856
endosomal transport	126	5.92397e-12	6.18679e-10	2.036	112	0.0398435	535	0.0164983	1.48402	62	252	0.0199165
striated muscle contraction	135	1.54984e-11	1.5107e-09	2.32728	80	0.0284596	252	0.000289338	2.0465	38	112	0.0122069
actin filament organization	141	2.18977e-11	2.04363e-09	2.0203	108	0.0384205	261	0.000317915	1.75801	58	199	0.0186316
Wnt signaling pathway, calcium modulating pathway	143	2.45689e-11	2.26085e-09	3.0543	49	0.0174315	259	0.000310448	2.93439	18	37	0.0057822
cardiac muscle contraction	150	3.91323e-11	3.43294e-09	2.47758	68	0.0241907	197	5.41624e-05	2.44532	30	74	0.00963701
cardiac ventricle morphogenesis	184	2.61196e-10	1.86798e-08	2.164	82	0.0291711	156	8.86081e-06	2.59703	31	72	0.00995824
non-canonical Wnt signaling pathway	200	6.70538e-10	4.4118e-08	2.11926	82	0.0291711	538	0.0166474	1.67305	38	137	0.0122069
ventricular trabecula myocardium morphogenesis	216	1.29875e-09	7.91216e-08	4.326	26	0.00924938	469	0.00979867	3.39289	9	16	0.0028911
regulation of calcium ion transmembrane transport	219	1.80796e-09	1.08634e-07	2.0039	89	0.0316613	410	0.00499303	1.76111	40	137	0.0128493
positive regulation of ion transmembrane transporter activity	237	5.42588e-09	3.01262e-07	2.26866	63	0.0224119	400	0.00438207	2.03573	27	80	0.0086733
heart contraction	240	5.55109e-09	3.04362e-07	2.14625	71	0.0252579	219	0.000108826	2.29783	32	84	0.0102795
regulation of substrate adhesion-dependent cell spreading	241	5.56618e-09	3.03923e-07	2.71128	45	0.0160085	508	0.0138996	2.21576	18	49	0.0057822
positive regulation of ion transmembrane transport	246	6.49895e-09	3.47641e-07	2.02205	81	0.0288154	373	0.00290285	1.82357	39	129	0.0125281
regulation of epithelial to mesenchymal transition	255	1.01302e-08	5.2276e-07	2.05337	76	0.0270366	452	0.00808995	1.98515	26	79	0.00835207
positive regulation of lamellipodium organization	258	1.10486e-08	5.63522e-07	3.65723	28	0.00996087	722	0.0452192	2.4574	11	27	0.00353357
positive regulation of cation transmembrane transport	263	1.24514e-08	6.22994e-07	2.06559	74	0.0263251	413	0.00512318	1.83577	35	115	0.0112432
myofibril assembly	270	1.42776e-08	6.95847e-07	2.81429	40	0.0142298	672	0.0367195	1.97593	19	58	0.00610344
actin filament-based movement	274	1.49477e-08	7.17874e-07	2.09211	71	0.0252579	390	0.00340873	1.91394	33	104	0.0106007
positive regulation of calcium ion transmembrane transporter activity	287	2.65381e-08	1.21678e-06	2.88427	37	0.0131626	450	0.00802051	2.63891	14	32	0.00449727
regulation of actin filament bundle assembly	288	2.70581e-08	1.23631e-06	2.18451	62	0.0220562	356	0.00225983	2.05791	29	85	0.00931577
heart trabecula morphogenesis	292	3.07454e-08	1.38555e-06	2.86716	37	0.0131626	406	0.00481715	2.66109	15	34	0.0048185
positive regulation of transporter activity	310	5.70518e-08	2.42176e-06	2.12283	63	0.0224119	549	0.0179502	1.85067	27	88	0.0086733
trabecula morphogenesis	314	7.44899e-08	3.1217e-06	2.53589	43	0.015297	575	0.0213013	2.18172	17	47	0.00546097
regulation of release of sequestered calcium ion into cytosol	325	1.0241e-07	4.14648e-06	2.23491	54	0.0192103	617	0.0256314	1.90043	23	73	0.00738837
cardiac muscle hypertrophy	346	2.12355e-07	8.07624e-06	2.78329	34	0.0120953	436	0.00662695	2.80048	13	28	0.00417604
endothelial cell development	349	2.57214e-07	9.6982e-06	2.58638	38	0.0135183	536	0.0166642	2.29783	16	42	0.00513974
actin-mediated cell contraction	357	3.13298e-07	1.15482e-05	2.07356	59	0.020989	461	0.00941933	1.93879	27	84	0.0086733
regulation of stress fiber assembly	359	3.21924e-07	1.18e-05	2.13498	55	0.019566	518	0.0151753	1.95626	24	74	0.0077096
striated muscle hypertrophy	361	3.29739e-07	1.20195e-05	2.72885	34	0.0120953	467	0.00952033	2.70391	13	29	0.00417604
dorsal aorta development	369	3.75335e-07	1.33849e-05	6.15117	13	0.00462469	380	0.00312251	4.6914	7	9	0.00224864
muscle hypertrophy	372	4.02782e-07	1.42479e-05	2.65876	35	0.0124511	425	0.0056316	2.72404	14	31	0.00449727
positive regulation of actin filament bundle assembly	391	6.39398e-07	2.15188e-05	2.48904	38	0.0135183	568	0.0211947	2.08371	19	55	0.00610344
negative regulation of substrate adhesion-dependent cell spreading	401	7.93023e-07	2.60234e-05	3.94392	19	0.00675916	706	0.0431335	3.24789	7	13	0.00224864
positive regulation of calcium ion transmembrane transport	403	8.13322e-07	2.65571e-05	2.26341	45	0.0160085	667	0.0351059	1.94574	20	62	0.00642467
regulation of cardiac muscle tissue growth	406	8.48217e-07	2.74918e-05	2.08291	54	0.0192103	192	4.89696e-05	2.83125	23	49	0.00738837
dorsal aorta morphogenesis	414	1.01104e-06	3.21359e-05	6.16902	12	0.00426894	488	0.0115047	4.52385	6	8	0.0019274
regulation of sodium ion transmembrane transporter activity	426	1.09311e-06	3.37657e-05	2.34025	41	0.0145856	456	0.00854383	2.31005	18	47	0.0057822
actin cytoskeleton reorganization	443	1.50648e-06	4.4749e-05	2.07413	52	0.0184988	176	2.07327e-05	2.75135	26	57	0.00835207
positive regulation of receptor activity	444	1.52763e-06	4.52751e-05	2.43052	37	0.0131626	734	0.0481879	2.05338	16	47	0.00513974
endothelial cell differentiation	450	1.628e-06	4.76062e-05	2.0068	56	0.0199217	375	0.00290824	2.15422	25	70	0.00803084
regulation of muscle adaptation	455	1.78958e-06	5.17561e-05	2.01474	55	0.019566	221	0.000108839	2.44769	28	69	0.00899454
positive regulation of cation channel activity	460	2.01321e-06	5.7591e-05	2.30907	40	0.0142298	623	0.0257968	2.13626	17	48	0.00546097
regulation of adherens junction organization	478	2.50532e-06	6.89697e-05	2.16609	45	0.0160085	511	0.0138797	2.11642	20	57	0.00642467
regulation of focal adhesion assembly	481	2.70077e-06	7.38866e-05	2.18146	44	0.0156528	540	0.0172386	2.1223	19	54	0.00610344
coronary vasculature morphogenesis	488	3.09591e-06	8.34818e-05	3.21272	22	0.0078264	422	0.0055868	3.61908	9	15	0.0028911
cardiac right ventricle morphogenesis	493	3.29394e-06	8.79209e-05	2.49126	33	0.0117396	348	0.00197964	3.4921	11	19	0.00353357
regulation of release of sequestered calcium ion into cytosol by sarcoplasmic reticulum	500	3.68065e-06	9.68674e-05	2.47775	33	0.0117396	487	0.0110955	2.78391	12	26	0.0038548
negative regulation of smooth muscle cell migration	501	3.70663e-06	9.73565e-05	2.84273	26	0.00924938	515	0.0145267	3.0159	10	20	0.00321234
establishment of endothelial barrier	515	4.5774e-06	0.000116959	2.63166	29	0.0103166	722	0.0452192	2.4574	11	27	0.00353357
regulation of cardiac muscle cell proliferation	519	4.65286e-06	0.000117971	2.0743	47	0.01672	210	7.40019e-05	3.09741	19	37	0.00610344
positive regulation of cardiac muscle cell proliferation	526	5.0737e-06	0.000126929	2.43885	33	0.0117396	381	0.00323782	3.14703	12	23	0.0038548
regulation of lamellipodium organization	540	6.3519e-06	0.000154786	2.45073	32	0.0113838	741	0.0489846	2.10412	15	43	0.0048185
regulation of extracellular matrix organization	545	6.68628e-06	0.00016144	2.63005	28	0.00996087	729	0.0481838	2.33489	12	31	0.0038548
regulation of sodium ion transmembrane transport	548	6.78459e-06	0.000162917	2.12153	43	0.015297	511	0.0138797	2.11642	20	57	0.00642467
positive regulation of protein insertion into mitochondrial membrane involved in apoptotic signaling pathway	554	7.45116e-06	0.000176985	2.94686	23	0.00818214	467	0.00952033	2.70391	13	29	0.00417604
regulation of TOR signaling	555	7.47954e-06	0.000177339	2.01829	48	0.0170758	549	0.0179502	1.85067	27	88	0.0086733
establishment or maintenance of monopolar cell polarity	568	9.4228e-06	0.0002183	3.30902	19	0.00675916	515	0.0145267	3.0159	10	20	0.00321234
positive regulation of cardiac muscle tissue growth	570	9.58566e-06	0.000221294	2.26414	36	0.0128068	394	0.00392809	2.81484	14	30	0.00449727
cardiac atrium development	578	1.03474e-05	0.000235573	2.22711	37	0.0131626	226	0.000127879	3.10207	18	35	0.0057822
cardiac muscle tissue growth	582	1.07243e-05	0.000242476	2.5124	29	0.0103166	662	0.0343132	2.55192	11	26	0.00353357
heart growth	591	1.20065e-05	0.000267333	2.49676	29	0.0103166	722	0.0452192	2.4574	11	27	0.00353357
adrenergic receptor signaling pathway	599	1.35376e-05	0.000297397	2.5791	27	0.00960512	341	0.0018094	3.76988	10	16	0.00321234
regulation of membrane permeability	608	1.51189e-05	0.000327219	2.16141	38	0.0135183	588	0.0235124	1.86167	25	81	0.00803084
positive regulation of mitochondrial outer membrane permeabilization involved in apoptotic signaling pathway	609	1.55633e-05	0.000336285	2.73829	24	0.00853789	653	0.0315383	2.2823	14	37	0.00449727
cardiac muscle cell action potential involved in contraction	612	1.64603e-05	0.000353924	2.12839	39	0.0138741	303	0.000791648	2.84835	17	36	0.00546097
cardiac atrium morphogenesis	613	1.65098e-05	0.000354408	2.26511	34	0.0120953	213	8.03193e-05	3.30776	17	31	0.00546097
atrial septum development	638	2.17013e-05	0.000447598	2.61833	25	0.00889363	386	0.00337144	3.31749	11	20	0.00353357
adrenergic receptor signaling pathway involved in heart process	641	2.30818e-05	0.000473843	3.91402	14	0.00498043	551	0.0180129	6.0318	4	4	0.00128493
establishment of monopolar cell polarity	649	2.62135e-05	0.000531501	3.18397	18	0.00640341	665	0.0346831	2.85717	9	19	0.0028911
cardiac muscle cell contraction	650	2.64836e-05	0.000536151	2.08162	39	0.0138741	275	0.000469613	2.85717	18	38	0.0057822
atrial septum morphogenesis	658	2.92096e-05	0.000584149	2.76906	22	0.0078264	341	0.0018094	3.76988	10	16	0.00321234
cell communication involved in cardiac conduction	661	3.08218e-05	0.000613592	2.06675	39	0.0138741	288	0.000587205	2.72867	19	42	0.00610344
protein localization to endosome	674	3.77794e-05	0.000737594	4.27474	12	0.00426894	595	0.024319	4.0212	6	9	0.0019274
cell-cell signaling involved in cardiac conduction	692	4.84727e-05	0.000921751	2.2692	30	0.0106724	403	0.00452515	2.9042	13	27	0.00417604
G-protein coupled receptor signaling pathway involved in heart process	702	5.36557e-05	0.00100578	3.42553	15	0.00533618	679	0.0378034	4.30843	5	7	0.00160617
regulation of cardiac muscle contraction by calcium ion signaling	704	5.42744e-05	0.00101448	2.42022	26	0.00924938	381	0.00323782	3.14703	12	23	0.0038548
spindle midzone assembly	721	6.64387e-05	0.00121258	4.35651	11	0.0039132	519	0.0153627	3.83842	7	11	0.00224864
positive regulation of heart growth	726	7.12743e-05	0.00129187	2.0269	37	0.0131626	406	0.00481715	2.66109	15	34	0.0048185
ventricular cardiac muscle cell differentiation	737	7.94958e-05	0.00141938	2.51937	23	0.00818214	385	0.00331236	3.54812	10	17	0.00321234
positive regulation of protein localization to plasma membrane	816	0.00014401	0.00232234	2.02074	34	0.0120953	575	0.0213013	2.18172	17	47	0.00546097
positive regulation of sodium ion transport	866	0.000195958	0.0029776	2.26962	25	0.00889363	729	0.0481838	2.33489	12	31	0.0038548
regulation of cellular respiration	874	0.000208889	0.00314504	2.53316	20	0.00711491	553	0.0183102	2.76458	11	24	0.00353357
regulation of cardiac muscle contraction by regulation of the release of sequestered calcium ion	881	0.000217395	0.00324711	2.45955	21	0.00747065	592	0.0240189	3.0159	9	18	0.0028911
cell communication by electrical coupling	895	0.000240708	0.00353909	2.65812	18	0.00640341	524	0.0158987	3.19331	9	17	0.0028911
regulation of actin filament-based movement	898	0.000246765	0.00361601	2.00795	32	0.0113838	384	0.00330502	2.56352	17	40	0.00546097
regulation of membrane depolarization	920	0.000282548	0.00404136	2.10448	28	0.00996087	536	0.0166642	2.29783	16	42	0.00513974
negative regulation of peptidyl-threonine phosphorylation	930	0.000300662	0.00425421	2.60812	18	0.00640341	618	0.0256965	3.21696	8	15	0.00256987
regulation of pri-miRNA transcription from RNA polymerase II promoter	938	0.000315124	0.00442081	2.23864	24	0.00853789	634	0.0281478	2.49592	12	29	0.0038548
negative regulation of organ growth	965	0.000362228	0.00493944	2.13782	26	0.00924938	447	0.00765968	2.89527	12	25	0.0038548
regulation of cardiac muscle cell action potential	973	0.000396653	0.00536439	2.20199	24	0.00853789	523	0.0158077	2.6808	12	27	0.0038548
cell communication by electrical coupling involved in cardiac conduction	978	0.000413308	0.00556107	2.62047	17	0.00604767	530	0.0163552	3.44674	8	14	0.00256987
response to muscle activity	983	0.000427417	0.00572165	2.70686	16	0.00569192	736	0.0486604	2.71431	9	20	0.0028911
positive regulation of nuclear-transcribed mRNA catabolic process, deadenylation-dependent decay	998	0.000476161	0.00627836	2.78586	15	0.00533618	689	0.0394272	3.0159	8	16	0.00256987
regulation of erythrocyte differentiation	1065	0.000741716	0.00916455	2.10315	24	0.00853789	615	0.025626	2.26193	15	40	0.0048185
collateral sprouting	1077	0.000782791	0.0095643	2.55455	16	0.00569192	488	0.0115047	4.52385	6	8	0.0019274
regulation of catenin import into nucleus	1093	0.000834346	0.010045	2.04937	25	0.00889363	553	0.0183102	2.76458	11	24	0.00353357
regulation of cell migration involved in sprouting angiogenesis	1104	0.000902891	0.0107619	2.24802	20	0.00711491	497	0.0129681	2.88477	11	23	0.00353357
activation of protein kinase A activity	1121	0.00102883	0.012077	2.57757	15	0.00533618	524	0.0158987	3.19331	9	17	0.0028911
regulation of membrane repolarization	1124	0.00103918	0.012166	2.12773	22	0.0078264	675	0.0374833	2.41272	12	30	0.0038548
Notch signaling involved in heart development	1217	0.00153201	0.0165651	2.97961	11	0.0039132	595	0.024319	4.0212	6	9	0.0019274
phospholipase C-activating G-protein coupled acetylcholine receptor signaling pathway	1277	0.00187556	0.0193269	2.90218	11	0.0039132	527	0.0161319	5.0265	5	6	0.00160617
regulation of energy homeostasis	1279	0.00189674	0.0195146	2.20993	18	0.00640341	465	0.00944367	3.17463	10	19	0.00321234
atrial cardiac muscle cell to AV node cell communication	1287	0.00195961	0.0200361	2.14974	19	0.00675916	422	0.0055868	3.61908	9	15	0.0028911
adenylate cyclase-activating adrenergic receptor signaling pathway	1316	0.0021794	0.0217923	2.12881	19	0.00675916	530	0.0163552	3.44674	8	14	0.00256987
negative regulation of muscle hypertrophy	1363	0.00252042	0.0243332	2.20732	17	0.00604767	736	0.0486604	2.71431	9	20	0.0028911
atrial cardiac muscle cell action potential	1441	0.00341287	0.0311658	2.08802	18	0.00640341	530	0.0163552	3.44674	8	14	0.00256987
positive regulation of cell migration involved in sprouting angiogenesis	1508	0.0041073	0.0358408	2.61297	11	0.0039132	710	0.0437975	3.61908	6	10	0.0019274

## Sheet: GOBiologicalProcess_dn_K4me3
# GREAT version 4.0.4	Species assembly: hg38	Association rule: Basal+extension: 5000 bp upstream, 1000 bp downstream, 1000000 bp max extension, curated regulatory domains included
# Term Name	Binom Rank	Binom Raw P-Value	Binom FDR Q-Val	Binom Fold Enrichment	Binom Observed Region Hits	Binom Region Set Coverage	Hyper Rank	Hyper FDR Q-Val	Hyper Fold Enrichment	Hyper Observed Gene Hits	Hyper Total Genes	Hyper Gene Set Coverage
chromosome organization	1	9.88755e-21	1.3011e-16	2.76994	107	0.112277	1	3.78103e-16	2.65772	103	578	0.081811
DNA replication-dependent nucleosome assembly	2	2.46659e-19	1.6229e-15	39.3984	15	0.0157398	63	0.000104995	5.59283	12	32	0.00953137
DNA conformation change	3	8.90866e-16	3.90764e-12	3.35669	61	0.0640084	7	1.73081e-11	3.07838	58	281	0.0460683
mitotic cell cycle process	4	2.61066e-14	8.58843e-11	2.20433	109	0.114376	5	1.60564e-14	2.44686	105	640	0.0833995
chromatin silencing at rDNA	5	3.66781e-14	9.65296e-11	17.2849	15	0.0157398	106	0.00184533	4.55712	11	36	0.00873709
mitotic cell cycle	6	5.93458e-14	1.30155e-10	2.11258	116	0.121721	4	7.30026e-15	2.39655	112	697	0.0889595
DNA packaging	7	1.62132e-13	3.04785e-10	3.73596	45	0.0472193	8	9.01082e-09	3.22267	43	199	0.0341541
chromatin assembly	8	3.19113e-13	5.24901e-10	4.14028	39	0.0409234	9	1.99376e-08	3.49257	37	158	0.0293884
chromatin assembly or disassembly	10	3.17399e-12	4.17666e-09	3.75268	40	0.0419727	13	1.37786e-07	3.18393	38	178	0.0301827
nucleosome assembly	12	1.96867e-11	2.15881e-08	4.04167	34	0.0356768	22	5.50753e-07	3.36095	32	142	0.025417
cell division	14	4.52732e-11	4.25536e-08	2.08589	93	0.0975866	2	1.16104e-15	2.79258	91	486	0.0722796
protein heterotetramerization	15	7.70359e-11	6.7581e-08	8.26192	17	0.0178384	85	0.000589438	4.40647	13	44	0.0103257
chromatin silencing	16	9.66961e-11	7.95265e-08	6.17257	21	0.0220357	91	0.000794024	3.0751	20	97	0.0158856
centromere complex assembly	17	1.73036e-10	1.3394e-07	6.75205	19	0.019937	66	0.000110295	4.47426	15	50	0.0119142
negative regulation of gene expression, epigenetic	18	2.4747e-10	1.80914e-07	4.8444	25	0.026233	92	0.000851131	2.87818	22	114	0.0174742
telomere organization	19	4.46548e-10	3.0927e-07	4.52701	26	0.0272823	101	0.00120093	2.80438	22	117	0.0174742
nucleosome organization	20	4.566e-10	3.0042e-07	3.49419	35	0.0367261	36	1.12791e-05	2.87818	33	171	0.0262113
protein-DNA complex assembly	21	4.74591e-10	2.97388e-07	2.959	44	0.04617	26	8.83318e-07	2.79216	41	219	0.0325655
chromatin remodeling at centromere	22	6.70733e-10	4.0119e-07	7.14893	17	0.0178384	94	0.000921196	4.21489	13	46	0.0103257
nuclear division	23	7.52076e-10	4.30285e-07	2.57019	54	0.0566632	11	5.83766e-08	2.66146	53	297	0.0420969
organelle fission	24	9.77461e-10	5.35934e-07	2.47475	57	0.0598111	10	5.17275e-08	2.59378	56	322	0.0444797
positive regulation of gene expression, epigenetic	25	1.42697e-09	7.51099e-07	5.5895	20	0.0209864	130	0.00696099	2.98284	16	80	0.0127085
DNA replication	26	1.51177e-09	7.65133e-07	2.9333	42	0.0440714	19	4.38181e-07	2.88435	41	212	0.0325655
protein-DNA complex subunit organization	28	7.27501e-09	3.41899e-06	2.66056	45	0.0472193	35	1.14433e-05	2.50559	42	250	0.0333598
sister chromatid segregation	29	7.59107e-09	3.44451e-06	2.85648	40	0.0419727	16	1.33958e-07	3.11045	39	187	0.030977
mitotic nuclear division	30	1.05062e-08	4.60837e-06	2.96833	37	0.0388248	15	1.33216e-07	3.29394	36	163	0.0285941
nuclear chromosome segregation	31	2.65735e-08	1.128e-05	2.48278	47	0.0493179	20	4.21832e-07	2.69041	46	255	0.0365369
centrosome organization	32	4.34023e-08	1.78479e-05	3.98786	23	0.0241343	56	5.00144e-05	3.72855	20	80	0.0158856
centrosome cycle	33	7.72359e-08	3.07984e-05	4.1793	21	0.0220357	76	0.000228274	3.62778	18	74	0.0142971
chromosome segregation	35	1.09226e-07	4.10657e-05	2.26895	51	0.0535152	18	3.85538e-07	2.55243	51	298	0.0405083
microtubule cytoskeleton organization	36	1.34449e-07	4.9145e-05	2.03331	64	0.0671564	17	2.48812e-07	2.37362	60	377	0.0476569
cell cycle checkpoint	37	1.38381e-07	4.9215e-05	2.67404	37	0.0388248	78	0.000229248	2.46085	33	200	0.0262113
DNA replication-independent nucleosome assembly	38	1.54021e-07	5.33359e-05	5.59718	15	0.0157398	213	0.040693	3.0954	11	53	0.00873709
regulation of mitotic nuclear division	39	1.78653e-07	6.02795e-05	2.73506	35	0.0367261	24	5.65405e-07	3.14456	35	166	0.0277998
G2/M transition of mitotic cell cycle	40	1.8863e-07	6.20547e-05	3.01136	30	0.0314795	72	0.000143453	2.8938	26	134	0.0206513
DNA replication-independent nucleosome organization	41	1.90604e-07	6.11746e-05	5.50277	15	0.0157398	218	0.0469506	3.03808	11	54	0.00873709
cell cycle G2/M phase transition	42	2.08078e-07	6.51928e-05	2.9971	30	0.0314795	74	0.000187717	2.85125	26	136	0.0206513
regulation of mitotic cell cycle phase transition	43	2.41653e-07	7.39516e-05	2.05356	60	0.0629591	45	2.00783e-05	2.12518	56	393	0.0444797
mitotic cell cycle checkpoint	44	3.2305e-07	9.6614e-05	2.93363	30	0.0314795	93	0.000875278	2.60248	26	149	0.0206513
microtubule organizing center organization	45	3.25539e-07	9.51948e-05	3.54983	23	0.0241343	71	0.000138692	3.46842	20	86	0.0158856
spindle organization	46	3.42196e-07	9.78905e-05	3.14186	27	0.0283316	42	1.80276e-05	3.1959	27	126	0.0214456
mitotic cell cycle phase transition	47	3.48548e-07	9.75861e-05	2.22276	49	0.0514166	30	1.6698e-06	2.58131	45	260	0.0357427
regulation of gene silencing	49	3.85309e-07	0.000103475	3.29937	25	0.026233	157	0.0138383	2.39083	21	131	0.0166799
regulation of chromosome segregation	50	4.05184e-07	0.000106636	3.19798	26	0.0272823	14	1.3174e-07	4.26121	26	91	0.0206513
cell cycle phase transition	51	4.17416e-07	0.000107702	2.20862	49	0.0514166	32	3.65946e-06	2.51363	45	267	0.0357427
CENP-A containing nucleosome assembly	52	4.96146e-07	0.000125554	5.97714	13	0.0136411	185	0.0256702	3.551	10	42	0.00794281
mitotic sister chromatid segregation	53	5.11521e-07	0.000127002	3.24754	25	0.026233	37	1.11557e-05	3.57941	24	100	0.0190627
regulation of mitotic metaphase/anaphase transition	55	6.82703e-07	0.00016334	4.9637	15	0.0157398	50	3.0668e-05	4.97141	15	45	0.0119142
regulation of metaphase/anaphase transition of cell cycle	56	8.0582e-07	0.000189353	4.89681	15	0.0157398	51	4.18617e-05	4.86333	15	46	0.0119142
regulation of mitotic sister chromatid separation	57	8.69576e-07	0.00020075	4.56324	16	0.0167891	44	1.83836e-05	4.86995	16	49	0.0127085
regulation of nuclear division	58	1.25601e-06	0.000284964	2.3997	38	0.0398741	23	5.65433e-07	2.98284	38	190	0.0301827
mitotic spindle organization	60	1.94929e-06	0.000427513	3.688	19	0.019937	48	2.85361e-05	4.04814	19	70	0.0150913
microtubule cytoskeleton organization involved in mitosis	61	2.68615e-06	0.000579459	3.60565	19	0.019937	52	4.29585e-05	3.9357	19	72	0.0150913
regulation of attachment of spindle microtubules to kinetochore	62	2.87074e-06	0.000609292	11.8824	7	0.00734523	98	0.00096432	8.03073	7	13	0.00555997
regulation of cell cycle G2/M phase transition	63	3.15163e-06	0.000658291	2.44068	34	0.0356768	117	0.00376754	2.21498	30	202	0.0238284
regulation of gene expression, epigenetic	64	3.32009e-06	0.000682642	2.39779	35	0.0367261	177	0.0209865	1.92441	32	248	0.025417
negative regulation of mitotic cell cycle phase transition	65	3.61305e-06	0.000731448	2.4248	34	0.0356768	103	0.00120973	2.32332	31	199	0.0246227
centriole assembly	66	4.21568e-06	0.000840517	7.60793	9	0.00944386	180	0.0220924	4.97141	7	21	0.00555997
negative regulation of cell cycle phase transition	68	5.70663e-06	0.00110432	2.37198	34	0.0356768	113	0.00245971	2.23353	31	207	0.0246227
negative regulation of cell cycle process	69	5.78093e-06	0.00110248	2.03973	47	0.0493179	70	0.000132994	2.19473	44	299	0.0349484
histone phosphorylation	73	7.76633e-06	0.00139996	5.02048	12	0.0125918	73	0.000157655	5.85916	11	28	0.00873709
regulation of mitotic sister chromatid segregation	74	8.59612e-06	0.0015286	3.61378	17	0.0178384	53	4.67412e-05	4.29732	17	59	0.0135028
centrosome duplication	75	8.93001e-06	0.0015668	5.43407	11	0.0115425	150	0.0122206	4.32993	9	31	0.00714853
positive regulation of cell cycle process	76	9.04776e-06	0.00156657	2.02156	46	0.0482686	34	1.15458e-05	2.47611	43	259	0.0341541
heterochromatin assembly	79	1.11403e-05	0.00185564	9.62485	7	0.00734523	107	0.00183427	8.94853	6	10	0.00476569
DNA integrity checkpoint	81	1.25243e-05	0.00203466	2.63314	26	0.0272823	162	0.0163022	2.25676	23	152	0.0182685
sister chromatid cohesion	82	1.49476e-05	0.00239872	2.60553	26	0.0272823	59	6.97677e-05	3.10713	25	120	0.019857
negative regulation of chromosome organization	86	1.91213e-05	0.00292578	3.3908	17	0.0178384	87	0.000648359	3.67119	16	65	0.0127085
DNA duplex unwinding	87	1.98329e-05	0.00299978	3.38083	17	0.0178384	112	0.00246339	3.26887	16	73	0.0127085
centriole replication	90	2.71768e-05	0.00397355	6.94638	8	0.00839454	191	0.0275987	5.59283	6	16	0.00476569
DNA-dependent DNA replication	91	3.02369e-05	0.00437239	2.74991	22	0.023085	95	0.000955624	2.85316	22	115	0.0174742
cytokinesis	94	3.26404e-05	0.0045693	2.73553	22	0.023085	67	0.000120293	3.50923	20	85	0.0158856
regulation of G2/M transition of mitotic cell cycle	95	3.49438e-05	0.00484027	2.29865	30	0.0314795	201	0.0316961	2.01963	26	192	0.0206513
DNA geometric change	99	5.75571e-05	0.00765044	2.97996	18	0.0188877	116	0.00338681	3.05472	17	83	0.0135028
regulation of sister chromatid segregation	101	5.97283e-05	0.00778183	2.97112	18	0.0188877	65	0.000110105	3.83508	18	70	0.0142971
heterochromatin organization	106	6.37178e-05	0.00791003	7.29124	7	0.00734523	137	0.00982098	6.88349	6	13	0.00476569
regulation of chromosome organization	112	8.77027e-05	0.0103043	2.21567	29	0.0304302	77	0.000231982	2.69418	28	155	0.0222399
cytoskeleton-dependent cytokinesis	115	9.96892e-05	0.011407	3.22537	15	0.0157398	96	0.000957363	3.9396	14	53	0.0111199
mitotic cytokinesis	117	0.000112113	0.0126094	3.55327	13	0.0136411	110	0.00205001	4.16211	12	43	0.00953137
regulation of stem cell differentiation	119	0.000139751	0.0154537	2.26725	26	0.0272823	195	0.0312732	2.22127	21	141	0.0166799
mitotic spindle assembly	120	0.000157694	0.0172925	3.93103	11	0.0115425	118	0.00383806	4.20657	11	39	0.00873709
spindle assembly	122	0.000175745	0.0189559	3.2104	14	0.0146905	172	0.0200802	2.89999	14	72	0.0111199
spindle checkpoint	124	0.000211486	0.0224431	5.14481	8	0.00839454	120	0.00405115	5.68161	8	21	0.00635425
meiotic nuclear division	131	0.000390153	0.039191	2.2395	23	0.0241343	156	0.0138481	2.28685	23	150	0.0182685
positive regulation of chromosome segregation	135	0.000491443	0.047903	4.52475	8	0.00839454	139	0.0105465	4.97141	8	24	0.00635425

## Sheet: GOBiologicalProcess_dn_K27ac
# GREAT version 4.0.4	Species assembly: hg38	Association rule: Basal+extension: 5000 bp upstream, 1000 bp downstream, 1000000 bp max extension, curated regulatory domains included
# Term Name	Binom Rank	Binom Raw P-Value	Binom FDR Q-Val	Binom Fold Enrichment	Binom Observed Region Hits	Binom Region Set Coverage	Hyper Rank	Hyper FDR Q-Val	Hyper Fold Enrichment	Hyper Observed Gene Hits	Hyper Total Genes	Hyper Gene Set Coverage
negative regulation of production of miRNAs involved in gene silencing by miRNA	60	7.23969e-06	0.00158778	5.56697	11	0.00779037	411	0.029079600247931874	5.33195	5	8	0.00227169
membrane depolarization during action potential	98	4.96691e-05	0.00666935	2.73798	21	0.0148725	303	0.00835107	2.84371	14	42	0.00636075
membrane depolarization	102	5.60077e-05	0.00722555	2.51444	24	0.0169972	390	0.023921	2.30205	17	63	0.00772376
positive regulation of chromatin binding	105	6.07662e-05	0.00761545	4.82725	10	0.00708215	235	0.00307695	4.87493	8	14	0.00363471
regulation of production of miRNAs involved in gene silencing by miRNA	114	7.3835e-05	0.00852276	3.71378	13	0.0092068	399	0.02715	3.98119	7	15	0.00318037
regulation of production of small RNA involved in gene silencing by RNA	124	8.6419e-05	0.00917087	3.6547	13	0.0092068	438	0.0395398	3.73237	7	16	0.00318037
brown fat cell differentiation	145	0.000137826	0.012507910830344826	3.13433	15	0.0106232	427	0.0359676	2.94177	10	29	0.00454339
intestinal absorption	157	0.000223679	0.0187477	3.51931	12	0.00849858	405	0.027730201136049386	3.04683	10	28	0.00454339
membrane depolarization during cardiac muscle cell action potential	199	0.000394434	0.026082215847738694	3.11618	13	0.0092068	142	0.000396143	5.01831	10	17	0.00454339
platelet aggregation	206	0.000498969	0.0318735	3.03756	13	0.0092068	371	0.019894	2.70499	13	41	0.00590641
regulation of chromatin binding	217	0.000611914	0.0371068	3.13763	12	0.00849858	280	0.00606988	3.70918	10	23	0.00454339
thyroid gland development	220	0.000652953	0.0390555	3.56873	10	0.00708215	420	0.032373677807142856	3.19917	9	24	0.00408905
positive regulation of striated muscle contraction	223	0.000703098	0.041489081910762324	4.28343	8	0.00566572	360	0.0178504	4.26556	7	14	0.00318037
dopamine receptor signaling pathway	230	0.000760688	0.0435213	2.76678	14	0.00991501	394	0.024145906659137056	2.76685	12	37	0.00545207
associative learning	245	0.000911076	0.0489341	2.06673	24	0.0169972	292	0.00733105	2.36976	20	72	0.00908678
