# Supplementary material for: Cardiac radiotherapy–induced epigenetic memory underlies electrophysiologic and metabolic reprogramming
Source: J Clin Invest. 2026 Feb 17;136(7):e193087. doi: 10.1172/JCI193087 (PMC13038212; doi:10.1172/JCI193087)
Supplement: Supplemental table 15 [file jci-136-193087-s016.xlsx]

## Sheet: FVB_WT_vs_Myh-SOD_DEGs_Male
Downregulated in WT			Upregulated in WT
Sham	D2	D42	Sham	D2	D42
A330102I10Rik	AC133498.1	A330102I10Rik	AI593442	2210407C18Rik	A930033H14Rik
Ahrr	Dynlt1b	Acot2	Angpt1	AI593442	AA672651
Aldh1l2	Fam186a	Adamts3	Ano5	Angpt1	Acta1
Cdh4	Gdf15	Aldh18a1	BC023105	Ano5	Adam22
Chac1	Gm10722	Aldh1l2	Cacng6	Aqp4	Adcy1
Cwc22	Gm10800	Asns	Capn3	Armh4	AI593442
Eprn	Gm10801	Atf5	Cds1	Capn3	Alas2
Fam186a	Gm11407	Chac1	Fos	Cd74	Angpt1
Gm11408	Gm11408	Eprn	Gm40652	Cds1	Ano5
Gm49390	Gm13194	Fam186a	Gm4841	Cyp26b1	BC023105
Krt80	Gm21738	Fgf21	H2-Aa	Dbh	Cacna1s
Mhrt	Gm26870	Gdf15	H2-Ab1	Egln3	Camk2b
Mthfd2	Gm4076	Gm10603	Hcn1	F830016B08Rik	Capn3
mt-Nd5	Kcnc1	Ifit3b	Iigp1	Gbp4	Cds1
mt-Nd6	Lgals4	Kcnc1	Lgi1	Gdf10	Cenpf
mt-Tc	Mhrt	Krt80	Met	Gm14305	Etv5
mt-Ti	Mthfd2	Mhrt	Mindy4b-ps	Gm37890	Fos
mt-Tm	mt-Nd5	Mthfd2	Nr4a1	Gm40652	G0s2
mt-Tp	mt-Nd6	mt-Nd6	Pacsin1	Gm48483	Gm14295
mt-Tq	mt-Tc	mt-Ty	Scn4b	H2-Aa	Gm14305
Myh7	mt-Ti	Phgdh	Tmem150c	H2-Ab1	Gm14399
Slc38a1	mt-Tm	Prrg4		H2-D1	Gm40652
Slc7a5	mt-Tp	Slc38a1		H2-Q6	Gm4841
Spsb2	mt-Ty	Slc7a5		Hcn1	Hba-a1
Spta1	Myh7	Spta1		Iigp1	Hcn1
Sun3	Ppbp	Sun3		Irgm2	Hspa1a
Tyr	Slc16a7	Tmem267		Kcnq5	Hspa1b
	Spsb2	Trib3		Lnx1	Lgi1
	Spta1	Ttc30b		Met	Mndal
	Sun3	Tyr		Neb	Myl1
	Tmem181b-ps			Pacsin1	Nr4a1
	Tyr			Ppil1	Nr4a2
				Rps2-ps10	Pacsin1
				Scn4b	Pah
				Shisa3	Phlda1
				Shisa6	Rtn4rl2
				Tmem150c	Sbk2
				Ush1c	Scn4b
					Ston2
					Tcp11l1
					Tent5a
					Tent5c
					Tmem150c

## Sheet: FVB_WT_vs_Myh-SOD_DEGs_Female
Downregulated in WT			Upregulated in WT
Sham	D2	D42	Sham	D2	D42
9230112J17Rik	5430419D17Rik	Aldh18a1	2610306O10Rik	2310039L15Rik	Adcy8
Aldh18a1	5830418P13Rik	Aldh1l2	Adcy8	4930458D05Rik	AI593442
Aldh1l2	9230112J17Rik	Asns	Adra1a	Adra1a	Angpt1
Arhgap9	A330102I10Rik	Atf5	Angpt1	AI593442	Ano5
Asns	Aldh18a1	Cdh4	Ano5	Angpt1	Aqp4
Atf5	Aldh1l2	Dynlt1b	Aqp4	Ano5	Armh4
Cdh4	Aqp8	Fam186a	Armh4	Aqp4	Cacng6
Chac1	Arhgap9	Gm10030	Cacng6	Camk2b	Camk2b
Cpxm2	Asns	Gm43681	Cds1	Cds1	Capn3
Fam186a	Cdh4	Gm4759	Clcn1	Gm19277	Cenpf
Fgf21	Cnga3	H2-Ea-ps	G0s2	Gm24474	Egln3
Gdf15	Cpxm2	H2-Eb1	Hcn1	Gm28979	Gdpd3
Gm10722	Fam186a	H2-Q2	Hcn4	Gm32369	Gm24474
Gm11408	Fstl4	H2-Q5	Helt	Gm40652	Hcn1
Gm14636	Gm14636	Lgals4	Kcnq5	Gm42900	Hcn4
Gm7162	Gprin2	Map1a	Lgi1	Hcn1	Igsf23
Gnb3	Grip1	Mhrt	Muc16	Hcn4	Kcnq5
Ighg2c	Kcnc1	Mthfd2	Pfkfb1	Iigp1	Lgi1
Krt80	Kcnj14	Myc	Pla2g5	Lgi1	Lrrc52
Mhrt	Mettl27	Myh7	Ppil1	Mindy4b-ps	Mylk4
Mthfd2	Mhrt	Phgdh	Rbfox1	Pacsin1	Pacsin1
mt-Tm	Mthfd2	Slc24a2	Rcor2	Pah	Sbk2
Myc	mt-Ti	Slc38a1	Rps24-ps3	Phlda1	Sbk3
Myh7	mt-Tm	Slc7a5	Sbk2	Sbk2	Scn4b
Phgdh	mt-Ty	Spta1	Sbk3	Sbk3	Shisa6
Polr3g	Myc	Tfcp2l1	Scn4b	Shisa6	Tac1
Ppbp	Myh7	Tmem181b-ps	Shisa6	Smim3	Tmem150c
Rps4l	Phgdh	Trib3	Smim5	Tmem150c	Tmem179
Slc38a1	Rps4l	Tyr	Tmem150c	Tmem179	Upk3b
Slc7a5	Slc24a2		Tmem179	Tmem82
Srp54a	Slc38a1		Wdr72	Trabd2b
Srxn1	Spta1			Trp63
Tchhl1	Tnc
Tfcp2l1	Trib3
Trib3	Tyr
Ttll7
Tyr
