# Supplementary material for: Cardiac radiotherapy–induced epigenetic memory underlies electrophysiologic and metabolic reprogramming
Source: J Clin Invest. 2026 Feb 17;136(7):e193087. doi: 10.1172/JCI193087 (PMC13038212; doi:10.1172/JCI193087)
Supplement: Supplemental table 16 [file jci-136-193087-s017.xlsx]

## Sheet: Sheet1
signal transduction by p53 class mediator
intrinsic apoptotic signaling pathway by p53 class mediator
apoptotic signaling pathway
intrinsic apoptotic signaling pathway in response to DNA damage
regulation of apoptotic process
regulation of programmed cell death
intrinsic apoptotic signaling pathway
extrinsic apoptotic signaling pathway via death domain receptors
negative regulation of programmed cell death
positive regulation of programmed cell death
extrinsic apoptotic signaling pathway
negative regulation of apoptotic process
positive regulation of apoptotic process
response to gamma radiation
positive regulation of proteolysis
response to abiotic stimulus
regulation of apoptotic signaling pathway
regulation of endopeptidase activity
regulation of peptidase activity
T cell apoptotic process
negative regulation of mitotic cell cycle
leukocyte apoptotic process
positive regulation of molecular function
regulation of proteolysis
negative regulation of cell cycle
negative regulation of signaling
negative regulation of cell communication
positive regulation of catalytic activity
regulation of intrinsic apoptotic signaling pathway
regulation of hydrolase activity
mitotic cell cycle checkpoint signaling
regulation of catalytic activity
negative regulation of cell cycle process
lymphocyte apoptotic process
negative regulation of cell cycle phase transition
negative regulation of signal transduction
regulation of fibroblast proliferation
positive regulation of fibroblast proliferation
regulation of G1/S transition of mitotic cell cycle
cell cycle checkpoint signaling
negative regulation of mitotic cell cycle phase transition
fibroblast proliferation
T cell homeostasis
regulation of growth
regulation of cell cycle G1/S phase transition
positive regulation of hydrolase activity
positive regulation of protein metabolic process
negative regulation of intracellular signal transduction
positive regulation of cellular component organization
protein phosphorylation
regulation of cell growth
regulation of leukocyte apoptotic process
cell growth
G1/S transition of mitotic cell cycle
homeostasis of number of cells
female gonad development
negative regulation of growth
regulation of response to stress
development of primary female sexual characteristics
negative regulation of cell growth
phosphorylation
ovarian follicle development
negative regulation of B cell activation
leukocyte homeostasis
response to mineralocorticoid
cell cycle G1/S phase transition
female sex differentiation
response to alcohol
regulation of mitotic cell cycle phase transition
regulation of mitotic cell cycle
regulation of B cell differentiation
cell cycle process
cell cycle
chromosome segregation
mitotic cell cycle process
mitotic cell cycle
nuclear division
nuclear chromosome segregation
organelle fission
cell division
sister chromatid segregation
mitotic sister chromatid segregation
mitotic nuclear division
regulation of cell cycle process
regulation of cell cycle
cell cycle phase transition
mitotic cell cycle phase transition
regulation of cell cycle phase transition
metaphase chromosome alignment
regulation of chromosome segregation
positive regulation of cell cycle process
chromosome localization
meiotic cell cycle process
establishment of chromosome localization
regulation of chromosome separation
chromosome separation
meiotic cell cycle
positive regulation of cell cycle
regulation of mitotic nuclear division
microtubule cytoskeleton organization involved in mitosis
regulation of chromosome organization
spindle organization
regulation of mitotic sister chromatid separation
regulation of sister chromatid segregation
mitotic sister chromatid separation
regulation of nuclear division
spindle checkpoint signaling
metaphase/anaphase transition of mitotic cell cycle
metaphase/anaphase transition of cell cycle
regulation of mitotic sister chromatid segregation
negative regulation of mitotic metaphase/anaphase transition
negative regulation of mitotic sister chromatid segregation
negative regulation of sister chromatid segregation
negative regulation of mitotic sister chromatid separation
mitotic spindle checkpoint signaling
mitotic spindle organization
negative regulation of metaphase/anaphase transition of cell cycle
negative regulation of chromosome separation
attachment of spindle microtubules to kinetochore
negative regulation of mitotic nuclear division
negative regulation of chromosome segregation
mitotic spindle assembly checkpoint signaling
spindle assembly checkpoint signaling
regulation of mitotic metaphase/anaphase transition
regulation of metaphase/anaphase transition of cell cycle
negative regulation of nuclear division
negative regulation of chromosome organization
meiosis I cell cycle process
regulation of organelle organization
mitotic metaphase chromosome alignment
cytoskeleton organization
spindle assembly
establishment of organelle localization
positive regulation of cell cycle phase transition
organelle localization
regulation of attachment of spindle microtubules to kinetochore
positive regulation of chromosome separation
negative regulation of organelle organization
DNA unwinding involved in DNA replication
positive regulation of chromosome segregation
double-strand break repair via break-induced replication
positive regulation of mitotic cell cycle phase transition
attachment of mitotic spindle microtubules to kinetochore
positive regulation of mitotic cell cycle
reproductive process
mitotic cytokinesis
mitotic spindle assembly
regulation of spindle checkpoint
regulation of cyclin-dependent protein serine/threonine kinase activity
regulation of cyclin-dependent protein kinase activity
spindle elongation
premeiotic DNA replication
regulation of transferase activity
regulation of DNA-templated DNA replication initiation
cytoskeleton-dependent cytokinesis
mitotic spindle midzone assembly
regulation of cytokinesis
mitotic spindle elongation
positive regulation of spindle checkpoint
positive regulation of mitotic sister chromatid separation
spindle midzone assembly
spindle assembly involved in female meiosis I
meiotic cell cycle phase transition
regulation of mitotic spindle checkpoint
regulation of mitotic cell cycle spindle assembly checkpoint
protein localization to kinetochore
protein localization to condensed chromosome
positive regulation of cell cycle checkpoint
positive regulation of mitotic cell cycle spindle assembly checkpoint
negative regulation of cellular component organization
positive regulation of cytokinesis
meiotic chromosome separation
positive regulation of organelle organization
positive regulation of ubiquitin protein ligase activity
positive regulation of attachment of spindle microtubules to kinetochore
positive regulation of mitotic cytokinesis
regulation of metaphase plate congression
regulation of protein kinase activity
regulation of mitotic cytokinesis
positive regulation of mitotic metaphase/anaphase transition
female meiosis chromosome segregation
positive regulation of nuclear division
positive regulation of metaphase/anaphase transition of cell cycle
regulation of kinase activity
regulation of cytoskeleton organization
regulation of attachment of mitotic spindle microtubules to kinetochore
regulation of protein serine/threonine kinase activity
positive regulation of mitotic nuclear division
regulation of protein modification process
nuclear cell cycle DNA replication initiation
cell cycle DNA replication initiation
mitotic DNA replication initiation
positive regulation of transferase activity
positive regulation of ubiquitin-protein transferase activity
protein-containing complex assembly
positive regulation of cell cycle G1/S phase transition
regulation of protein phosphorylation
regulation of phosphorylation
mitotic nuclear membrane disassembly
positive regulation of attachment of mitotic spindle microtubules to kinetochore
lateral attachment of mitotic spindle microtubules to kinetochore
positive regulation of protein ubiquitination
regulation of phosphate metabolic process
regulation of phosphorus metabolic process
positive regulation of G1/S transition of mitotic cell cycle
negative regulation of DNA duplex unwinding
cortical actin cytoskeleton organization
nuclear membrane disassembly
membrane disassembly
female meiosis chromosome separation
regulation of DNA duplex unwinding
lens fiber cell apoptotic process
response to cisplatin
regulation of anaphase-promoting complex-dependent catabolic process
cortical cytoskeleton organization
regeneration
positive regulation of protein modification process
regulation of binding
regulation of reproductive process
positive regulation of cell population proliferation
positive regulation of protein phosphorylation
