# Supplementary material for: Cardiac radiotherapy–induced epigenetic memory underlies electrophysiologic and metabolic reprogramming
Source: J Clin Invest. 2026 Feb 17;136(7):e193087. doi: 10.1172/JCI193087 (PMC13038212; doi:10.1172/JCI193087)
Supplement: Supporting data values [file jci-136-193087-s026.xlsx]

## Sheet: Figure 1D
1d, nuclear area quantification in mice
		Sham			25 Gy IR
		Pan Nuclei	PCM1-	PCM1+	Pan Nuclei	PCM1-	PCM1+
Mean nuclear area (µm^2)	Mouse 1	20.7862	21.7191	18.3979	20.3977	20.7812	19.1836
	Mouse 2	16.1442	15.8748	16.9838	23.5408	23.3199	24.1768
	Mouse 3	17.573	17.9231	16.2791	21.9093	20.6779	24.8884
Nuclear Area (µm^2)	Mouse 1	28.531	28.531	14.852	21.887	21.887	9.38
		17.588	17.588	27.359	18.76	18.76	20.324
		12.116	12.116	14.852	8.989	8.989	10.553
		14.07	14.07	21.496	15.243	15.243	8.598
		8.989	8.989	16.024	11.334	11.334	39.865
		8.208	8.208	21.105	11.334	11.334	25.795
		23.059	23.059	10.162	12.116	12.116	16.806
		22.669	22.669	13.288	22.669	22.669	17.588
		34.394	34.394	17.588	35.175	35.175	24.232
		21.105	21.105	16.415	11.334	11.334	26.186
		25.404	25.404	21.887	18.369	18.369	26.186
		33.221	33.221	11.334	30.876	30.876	12.507
		19.933	19.933	11.334	13.679	13.679	8.208
		14.852	14.852	8.598	14.07	14.07	15.243
		18.369	18.369	9.771	10.162	10.162	15.633
		21.105	21.105	14.852	15.633	15.633	11.334
		13.288	13.288	19.151	13.679	13.679	12.898
		7.817	7.817	21.105	21.496	21.496	15.243
		10.162	10.162	34.003	13.288	13.288	21.887
		42.992	42.992	17.979	21.887	21.887	51.981
		21.496	21.496	26.577	8.989	8.989	15.633
		20.324	20.324	16.806	34.785	34.785	8.598
		12.116	12.116	37.52	34.394	34.394	25.404
		17.588	17.588	9.38	19.542	19.542	20.324
		40.256	40.256	26.51	16.806	16.806
		16.024	16.024		16.806	16.806
		35.175	35.175		10.943	10.943
		19.542	19.542		26.968	26.968
		10.162	10.162		18.76	18.76
		32.049	32.049		20.714	20.714
		16.024	16.024		17.197	17.197
		8.989	8.989		42.21	42.21
		16.415	16.415		10.943	10.943
		15.633	15.633		16.024	16.024
		18.369	18.369		12.116	12.116
		26	26		30.876	30.876
		33.612	33.612		54.717	54.717
		12.898	12.898		29.313	29.313
		14.852	14.852		7.817	7.817
		28.922	28.922		18.76	18.76
		23.841	23.841		8.598	8.598
		26.186	26.186		16.024	16.024
		10.943	10.943		46.119	46.119
		26.186	26.186		13.679	13.679
		28.531	28.531		62.143	62.143
		14.852	14.852		11.725	11.725
		12.898	12.898		7.817	7.817
		13.679	13.679		8.208	8.208
		41.038	41.038		15.633	15.633
		35.175	35.175		18.76	18.76
		26.968	26.968		14.461	14.461
		22.669	22.669		27.749	27.749
		32.83	32.83		26.577	26.577
		28.14	28.14		24.232	24.232
		23.45	23.45		10.553	10.553
		19.933	19.933		14.461	14.461
		17.197	17.197		24.232	24.232
		20.324	20.324		42.601	42.601
		44.555	44.555		15.633	15.633
		32.439	32.439		14.461	14.461
		28.531	28.531		17.979	17.979
		16.806	16.806		21.887	21.887
		12.507	12.507		31.658	31.658
		16.024	16.024		18.369	18.369
		14.852			46.51	46.51
		27.359			23.841	23.841
		14.852			33.612	33.612
		21.496			26.186	26.186
		16.024			9.771	9.771
		21.105			12.898	12.898
		10.162			16.415	16.415
		13.288			31.658	31.658
		17.588			10.162	10.162
		16.415			37.911	37.911
		21.887			10.553	10.553
		11.334			15.633	15.633
		11.334			9.38
		8.598			20.324
		9.771			10.553
		14.852			8.598
		19.151			39.865
		21.105			25.795
		34.003			16.806
		17.979			17.588
		26.577			24.232
		16.806			26.186
		37.52			26.186
		9.38			12.507
		26.51			8.208
					15.243
					15.633
					11.334
					12.898
					15.243
					21.887
					51.981
					15.633
					8.598
					25.404
					20.324
	Mouse 2	8.598	8.598	22.992	34.003	34.003	37.13
		13.288	13.288	6.253	20.324	20.324	35.566
		8.598	8.598	10.553	31.267	31.267	28.922
		29.313	29.313	5.863	32.439	32.439	7.817
		16.024	16.024	40.256	14.852	14.852	28.14
		29.704	29.704	30.876	19.151	19.151	8.989
		19.933	19.933	17.588	20.324	20.324	29.313
		17.197	17.197	21.887	8.208	8.208	21.361
		45.728	45.728	9.38	21.887	21.887	18.369
		25.014	25.014	22.278	7.035	7.035	35.566
		16.024	16.024	13.679	63.706	63.706	42.21
		9.38	9.38	15.633	6.644	6.644	28.073
		6.644	6.644	12.116	24.623	24.623	6.253
		21.105	21.105	8.989	18.76	18.76	21.496
		11.725	11.725	5.863	33.612	33.612	21.496
		11.334	11.334	14.852	21.105	21.105	30.094
		14.461	14.461	7.817	26.577	26.577	30.485
		5.863	5.863	19.542	54.326	54.326	16.024
		16.806	16.806	19.151	13.679	13.679	30.094
		17.979	17.979	21.105	25.014	25.014	18.76
		16.806	16.806	19.151	25.795	25.795	5.863
		7.426	7.426	21.105	13.288	13.288	34.003
		11.334	11.334	8.598	41.82	41.82	24.623
		12.116	12.116	10.943	7.817	7.817	30.485
		14.461	14.461	34.003	12.116	12.116	13.288
		14.852	14.852	21.105	28.14	28.14
		15.243	15.243		22.669	22.669
		19.933	19.933		47.291	47.291
		5.863	5.863		30.094	30.094
		11.725	11.725		13.679	13.679
		5.863	5.863		32.439	32.439
		9.38	9.38		16.024	16.024
		6.644	6.644		31.658	31.658
		7.817	7.817		9.771	9.771
		9.771	9.771		8.989	8.989
		5.863	5.863		37.13	37.13
		6.644	6.644		28.922	28.922
		13.679	13.679		28.922	28.922
		8.208	8.208		12.507	12.507
		7.817	7.817		18.76	18.76
		13.288	13.288		12.116	12.116
		22.669	22.669		40.647	40.647
		6.253	6.253		21.887	21.887
		8.208	8.208		31.658	31.658
		7.035	7.035		24.623	24.623
		9.771	9.771		7.426	7.426
		24.623	24.623		14.461	14.461
		9.38	9.38		14.07	14.07
		23.841	23.841		6.644	6.644
		22.669	22.669		46.9	46.9
		9.38	9.38		18.369	18.369
		26.968	26.968		24.232	24.232
		16.024	16.024		25.795	25.795
		24.623	24.623		10.553	10.553
		56.671	56.671		12.507	12.507
		12.898	12.898		30.876	30.876
		6.253	6.253		13.288	13.288
		13.679	13.679		35.175	35.175
		14.461	14.461		14.461	14.461
		8.989	8.989		37.13	37.13
		10.162	10.162		16.806	16.806
		22.278	22.278		28.531	28.531
		6.644	6.644		9.38	9.38
		46.119	46.119		21.887	21.887
		18.369	18.369		7.035	7.035
		7.426	7.426		34.785	34.785
		38.302	38.302		13.679	13.679
		11.725	11.725		57.453	57.453
		8.598	8.598		21.105	21.105
		17.588	17.588		39.084	39.084
		21.887	21.887		5.863	5.863
		13.679	13.679		15.243	15.243
		27.359	27.359		37.13
		23.45	23.45		35.566
		21.105	21.105		28.922
		22.669	22.669		7.817
		22.669	22.669		28.14
		19.151	19.151		8.989
		17.979	17.979		29.313
		8.598	8.598		21.361
		6.253	6.253		18.369
		22.992			35.566
		6.253			42.21
		10.553			28.073
		5.863			6.253
		40.256			21.496
		30.876			21.496
		17.588			30.094
		21.887			30.485
		9.38			16.024
		22.278			30.094
		13.679			18.76
		15.633			5.863
		12.116			34.003
		8.989			24.623
		5.863			30.485
		14.852			13.288
		7.817
		19.542
		19.151
		21.105
		19.151
		21.105
		8.598
		10.943
		34.003
		21.105
	Mouse 3	6.253	6.253	23.059	13.288	13.288	50.027
		17.197	17.197	18.369	21.496	21.496	35.957
		16.806	16.806	10.943	8.208	8.208	21.887
		15.633	15.633	12.898	34.785	34.785	7.817
		32.83	32.83	6.253	19.933	19.933	12.898
		23.45	23.45	18.76	21.496	21.496	27.359
		9.771	9.771	13.288	11.334	11.334	26.995
		10.943	10.943	15.243	9.38	9.38	34.785
		15.243	15.243	12.898	15.243	15.243	24.232
		15.633	15.633	19.542	35.175	35.175	46.9
		8.208	8.208	18.76	10.162	10.162	14.07
		15.243	15.243	7.426	20.324	20.324	43.383
		8.989	8.989	27.749	15.633	15.633	23.841
		16.415	16.415	26.577	7.817	7.817	34.785
		9.38	9.38	25.795	8.989	8.989	10.943
		10.162	10.162	11.334	14.852	14.852	23.841
		16.415	16.415	7.426	8.208	8.208	29.704
		10.553	10.553	22.669	15.243	15.243	33.612
		9.38	9.38	19.933	7.426	7.426	36.739
		5.863	5.863	10.943	30.876	30.876	16.024
		20.714	20.714	23.059	27.359	27.359	15.633
		21.496	21.496	14.07	7.817	7.817	9.771
		7.817	7.817	7.426	23.059	23.059	9.38
		10.553	10.553		18.76	18.76	42.21
		14.852	14.852		32.83	32.83	7.817
		8.208	8.208		13.288	13.288	33.612
		12.507	12.507		24.623	24.623	12.507
		14.461	14.461		6.644	6.644	15.633
		14.07	14.07		8.989	8.989	25.404
		7.035	7.035		61.361	61.361	30.876
		10.162	10.162		19.151	19.151	12.898
		27.359	27.359		27.359	27.359
		21.496	21.496		32.439	32.439
		31.267	31.267		46.9	46.9
		13.679	13.679		34.394	34.394
		42.21	42.21		17.588	17.588
		23.841	23.841		34.785	34.785
		12.898	12.898		19.151	19.151
		31.267	31.267		25.795	25.795
		10.553	10.553		22.669	22.669
		19.151	19.151		26.968	26.968
		11.334	11.334		16.806	16.806
		8.989	8.989		14.07	14.07
		19.542	19.542		9.771	9.771
		28.531	28.531		16.806	16.806
		26.557	26.557		18.76	18.76
		29.313	29.313		19.933	19.933
		31.267	31.267		34.003	34.003
		29.313	29.313		13.679	13.679
		34.003	34.003		12.898	12.898
		23.841	23.841		10.943	10.943
		25.404	25.404		8.208	8.208
		28.531	28.531		14.07	14.07
		28.922	28.922		32.439	32.439
		10.553	10.553		17.588	17.588
		16.806	16.806		14.852	14.852
		5.863	5.863		19.151	19.151
		12.507	12.507		11.725	11.725
		28.922	28.922		37.52	37.52
		10.943	10.943		18.76	18.76
		6.644	6.644		9.38	9.38
		15.243	15.243		26.577	26.577
		19.542	19.542		25.014	25.014
		8.598	8.598		24.623	24.623
		17.197	17.197		19.542	19.542
		19.542	19.542		46.119	46.119
		26.968	26.968		28.531	28.531
		19.933	19.933		9.38	9.38
		18.369	18.369		8.989	8.989
		24.623	24.623		17.197	17.197
		11.334	11.334		10.162	10.162
		7.035	7.035		13.679	13.679
		20.324	20.324		55.499	55.499
		29.704	29.704		35.566	35.566
		5.863	5.863		16.806	16.806
		28.531	28.531		50.027
		12.507	12.507		35.957
		16.415	16.415		21.887
		21.887	21.887		7.817
		7.817	7.817		12.898
		5.863	5.863		27.359
		23.059	23.059		26.995
		37.911	37.911		34.785
		37.52	37.52		24.232
		19.933	19.933		46.9
		23.059			14.07
		18.369			43.383
		10.943			23.841
		12.898			34.785
		6.253			10.943
		18.76			23.841
		13.288			29.704
		15.243			33.612
		12.898			36.739
		19.542			16.024
		18.76			15.633
		7.426			9.771
		27.749			9.38
		26.577			42.21
		25.795			7.817
		11.334			33.612
		7.426			12.507
		22.669			15.633
		19.933			25.404
		10.943			30.876
		23.059			12.898
		14.07
		7.426

## Sheet: Figure 3B
3b, CV from MEAs in iCells after 25 Gy IR
	CV (mm/ms) (top)
		Sham																								25 Gy IR
		Batch 1								Batch 2								Batch 3								Batch 1					Batch 2		Batch 3
		Well 1	Well 2	Well 3	Well 4	Well 5	Well 6	Well 7	Well 8	Well 1	Well 2	Well 3	Well 4	Well 5	Well 6	Well 7	Well 8	Well 1	Well 2	Well 3	Well 4	Well 5	Well 6	Well 7	Well 8	Well 1	Well 2	Well 3	Well 4	Well 5	Well 1	Well 2	Well 1	Well 2	Well 3	Well 4	Well 5
	Day 0	0.154205	0.175026	0.221004	0.147406	0.167276	0.153848	0.20228	0.202695	0.184967	0.224704	0.202127	0.219666	0.192873	0.224702	0.227341	0.205811	0.191393	0.203249	0.207271	0.193553	0.208665	0.209435	0.201766	0.178858	0.155982	0.157103	0.206403	0.168094	0.236424	0.221634	0.204717	0.197205	0.21601	0.201573	0.201423	0.19283
	Day 1	0.170755	0.185318	0.216106	0.156037	0.165768	0.160084	0.209129	0.219266	0.191473	0.221878	0.209327	0.217278	0.199647	0.220652	0.232612	0.217733	0.204336	0.221215	0.215492	0.197822	0.198378	0.212959	0.198871	0.186605	0.156279	0.160765	0.196226	0.173353	0.238394	0.232691	0.214252	0.209973	0.225928	0.212039	0.214459	0.200802
	Day 7	0.170007	0.205414	0.234291	0.185304	0.20462	0.191704	0.231377	0.280357	0.201431	0.250278	0.212896	0.283502	0.212277	0.247548	0.289105	0.261665	0.256651	0.24788	0.206284	0.219732	0.204185	0.237468	0.250389	0.23758	0.227346	0.21733	0.301376	0.226709	0.275115	0.296493	0.256772	0.256242	0.278179	0.241945	0.290274	0.326033
	Day 14	0.176503	0.211364	0.217355	0.168044	0.203026	0.178251	0.214437	0.270975	0.233002	0.233969	0.196143	0.222678	0.192576	0.259711	0.252513	0.24105	0.213031	0.208819	0.197139	0.203972	0.210394	0.224168	0.234106	0.219255	0.270306	0.257224	0.304628	0.269857	0.328181	0.288919	0.292444	0.298248	0.291998	0.268486	0.308181	0.309379
	Day 21	0.189649	0.245665	0.24722	0.178587	0.189866	0.179459	0.280679	0.271134	0.234255	0.212788	0.189477	0.209024	0.188218	0.257264	0.2105	0.234187	0.205254	0.19813	0.202628	0.195391	0.197537	0.190844	0.215978	0.225614	0.277998	0.27872	0.327645	0.269726	0.312525	0.285096	0.323956	0.325739	0.329113	0.271999	0.305672	0.328574
	% change in CV (bottom)
		Sham																								25 Gy IR
		Batch 1								Batch 2								Batch 3								Batch 1					Batch 2		Batch 3
		Well 1	Well 2	Well 3	Well 4	Well 5	Well 6	Well 7	Well 8	Well 1	Well 2	Well 3	Well 4	Well 5	Well 6	Well 7	Well 8	Well 1	Well 2	Well 3	Well 4	Well 5	Well 6	Well 7	Well 8	Well 1	Well 2	Well 3	Well 4	Well 5	Well 1	Well 2	Well 1	Well 2	Well 3	Well 4	Well 5
	Day 0	0	0	0	0	0	0	0	0	0	0	0	0	0	0	0	0	0	0	0	0	0	0	0	0	0	0	0	0	0	0	0	0	0	0	0	0
	Day 1	10.7325	5.88027	-2.21625	5.85526	-0.901504	4.05335	3.3859	8.17534	3.51738	-1.25765	3.56212	-1.0871	3.51216	-1.80239	2.31854	5.79269	6.76253	8.8394	3.9663	2.2056	-4.92991	1.68262	-1.43483	4.33137	0.190407	2.33095	-4.93065	3.12861	0.833249	4.98886	4.65765	6.47448	4.59145	5.19216	6.47195	4.13421
	Day 7	10.2474	17.362	6.01211	25.7099	22.3248	24.6061	14.3845	38.3147	8.90105	11.3812	5.32784	29.0605	10.0605	10.1672	27.168	27.1385	34.0963	21.9588	-0.476188	13.5255	-2.14698	13.3851	24.0987	32.8316	45.7514	38.336	46.0134	34.8704	16.3651	33.776	25.4278	29.9369	28.7806	20.0285	44.1116	69.0779
	Day 14	14.46	20.7615	-1.6511	14.0008	21.3719	15.8618	6.00999	33.6861	25.9695	4.1232	-2.96051	1.37117	-0.153987	15.5802	11.0724	17.122	11.3055	2.74048	-4.88829	5.38302	0.828601	7.03464	16.0285	22.5861	73.2931	63.7295	47.5889	60.5393	38.8104	30.3586	42.8528	51.2375	35.178	33.1954	53.0019	60.4413
	Day 21	22.985	40.3591	11.8622	21.1531	13.5046	16.647	38.7577	33.7645	26.6469	-5.30298	-6.25844	-4.84463	-2.41351	14.4912	-7.40781	13.7874	7.24217	-2.51859	-2.24006	0.949611	-5.33295	-8.87674	7.0438	26.1414	78.2244	77.4123	58.7404	60.4614	32.1884	28.6337	58.2458	65.1779	52.3601	34.9382	51.7563	70.3957
		sham n = 24 wells	IR n = 12 wells
		sham N = 3 independent cryovials	IR N = 3 independent cryovials

## Sheet: Figure 3D
3d, densitometric quantification of NaV1.5 in iCell hiPSC-CMs 3 wks post IR, represented as fold change from sham average
	Sham	25 Gy
Batch 1	0.730144	2.38367
Batch 2	1.26142	1.55232
Batch 3	1.00843	1.96213
Batch 4	0.894305	1.46841
Batch 5	1.10569	1.19943

## Sheet: Figure 3E
3e, densitometric quantification of Cx43 in iCell hiPSC-CMs 3 wks post IR, represented as fold change from sham average
	Sham	25 Gy
Batch 1	0.602601	2.27336
Batch 2	1.14377	1.01846
Batch 3	1.25363	1.56011
Batch 4	1.28005	1.64739
Batch 5	0.719953	0.781013

## Sheet: Figure 3H
3h, CV quantified from optical mapping in engineered heart tissues 2 weeks post treatment, presented as fold change relative to sham of each batch
	Sham	5 Gy	15 Gy	25 Gy
	1.16814	1.18584	1.16814	1.08555
	0.99115	0.955752	0.60177	1.03835
	1.06195	0.530973	1.29794	1.34513
	0.778761	0.955752	1.30973	1.50442
	0.952809	1.17994	1.18584	1.62832
	0.795506	0.835955	1.18652	1.02472
	0.876404	0.665169	0.755056	1.2809
	1.37528	0.714607	1.01124	1.23383
	1.01493	0.674157	0.768539	1.08955
	0.910448	0.791011	0.741573	1.77844
	1.07463	0.930337	0.756219	1.50898
	1.07784	0.716418	0.855721	1.79641
	1.02395	0.746269	0.776119	1.05988
	0.898204	0.626866	0.915423	1.9181
	0.966975	0.696517	1.58084	0.982827
	0.824306	0.898204	1.86826	1.75958
	0.840159	0.97006	1.36527	0.966975
	0.760898	0.592814	1.34731	1.64861
	1.04624	1.25749	1.31572	1.50594
	1.03567	1.45839	1.26816	1.17305
	1.22589	1.14135	0.840159	1.60106
	1.29987	1.06209	1.34742	1.14135
		1.20476	0.951123	1.1572
		1.22061	1.20476	0.866579
		1.39498	1.45839	0.792602
		1.04624	1.1255
		0.871863	0.993395
		0.919419
		0.982827
		1.64861
		0.919419
		1.5218
		1.74373
		1.63276

## Sheet: Figure 5B
5b, field potential duration
	FPD (ms)
		Sham																								25 Gy IR
		Batch 1								Batch 2								Batch 3								Batch 1					Batch 2		Batch 3
		Well 1	Well 2	Well 3	Well 4	Well 5	Well 6	Well 7	Well 8	Well 1	Well 2	Well 3	Well 4	Well 5	Well 6	Well 7	Well 8	Well 1	Well 2	Well 3	Well 4	Well 5	Well 6	Well 7	Well 8	Well 1	Well 2	Well 3	Well 4	Well 5	Well 1	Well 2	Well 1	Well 2	Well 3	Well 4	Well 5
	Day 0	493.6	481.6	483.2	519.2	479.2	471.2	476.8	498.4	454.4	472	449.6	452	446.4	445.6	432	472	492	452	464.8	454.4	451.2	444.8	455.2	436.8	484.8	491.2	479.2	469.6	462.4	442.4	416	454.4	458.4	448	453.6	440.8
	Day 1	552	503.2	518.4	563.2	504	483.2	528	493.6	481.6	488	477.6	472.8	466.4	442.4	445.6	458.4	488	457.6	488	500	469.6	480.8	478.4	452	493.6	480	540.8	472	477.6	447.2	396.8	448	433.6	422.4	460	424
	Day 7	576	555.2	585.6	556	536	546.4	541.6	595.2	539.2	560.8	536	524	511.2	503.2	486.4	519.2	559.2	532.8	510.4	524	523.2	536.8	507.2	513.6	515.2	513.6	528.8	501.6	512.8	472	444	483.2	468	482.4	465.6	451.2
	Day 14	580.8	604	602.4	574.4	563.2	560.8	572.8	571.2	560.8	568	540.8	540.8	535.2	524.8	535.2	564	572.8	585.6	533.6	568.8	538.4	534.4	526.4	524.8	547.2	545.6	536	530.4	512.8	480.8	456	491.2	486.4	468	459.2	464.8
	Day 21	629.6	520	582.4	546.4	621.6	580.8	561.6	584	562.4	544	528	524	510.4	503.2	508.8	501.6	548	546.4	520	518.4	525.6	539.2	522.4	512.8	509.6	528	529.6	492	519.2	472.8	432.8	480.8	470.4	466.4	437.6	460
	% change in FPD
		Sham																								25 Gy IR
		Batch 1								Batch 2								Batch 3								Batch 1					Batch 2		Batch 3
		Well 1	Well 2	Well 3	Well 4	Well 5	Well 6	Well 7	Well 8	Well 1	Well 2	Well 3	Well 4	Well 5	Well 6	Well 7	Well 8	Well 1	Well 2	Well 3	Well 4	Well 5	Well 6	Well 7	Well 8	Well 1	Well 2	Well 3	Well 4	Well 5	Well 1	Well 2	Well 1	Well 2	Well 3	Well 4	Well 5
	Day 0	0	0	0	0	0	0	0	0	0	0	0	0	0	0	0	0	0	0	0	0	0	0	0	0	0	0	0	0	0	0	0	0	0	0	0	0
	Day 1	11.8314	4.48505	7.28477	8.47458	5.17529	2.54669	10.7383	-0.963082	5.98592	3.38983	6.22776	4.60177	4.48029	-0.718133	3.14815	-2.88136	-0.813008	1.23894	4.99139	10.0352	4.07801	8.09353	5.09666	3.47985	1.81518	-2.28013	12.8548	0.511073	3.2872	1.08499	-4.61538	-1.40845	-5.41012	-5.71429	1.41093	-3.81125
	Day 7	16.6937	15.2824	21.1921	7.08783	11.8531	15.9593	13.5906	19.4222	18.662	18.8136	19.2171	15.9292	14.5161	12.9264	12.5926	10	13.6585	17.8761	9.81067	15.3169	15.9574	20.6835	11.4236	17.5824	6.27063	4.56026	10.3506	6.81431	10.8997	6.69078	6.73077	6.33803	2.09424	7.67857	2.6455	2.35935
	Day 14	17.6661	25.4153	24.6689	10.6317	17.5292	19.0153	20.1342	14.6067	23.4155	20.339	20.2847	19.646	19.8925	17.7738	23.8889	19.4915	16.4228	29.5575	14.8021	25.1761	19.3262	20.1439	15.6415	20.1465	12.8713	11.0749	11.8531	12.9472	10.8997	8.67993	9.61538	8.09859	6.1082	4.46429	1.23457	5.44465
	Day 21	27.5527	7.97342	20.5298	5.23883	29.7162	23.2598	17.7852	17.175	23.7676	15.2542	17.4377	15.9292	14.3369	12.9264	17.7778	6.27119	11.3821	20.885	11.8761	14.0845	16.4894	21.223	14.7627	17.3993	5.11551	7.49186	10.5175	4.77002	12.2837	6.87161	4.03846	5.80986	2.6178	4.10714	-3.52734	4.35572
		sham n = 24 wells	IR n = 12 wells
		sham N = 3 independent thawings	IR N = 3 independent thawings

## Sheet: Figure 5C
5c, ERP 1 week post IR, represented as fold change by batch
	Sham	25 Gy
	0.804878	0.585366
	1.17073	0.585366
	1.02439	0.585366
	1.05263	0.512195
	1.05263	0.365854
	1.18421	0.439024
	0.921053	0.512195
	0.789474	0.731707
	1.06061	0.439024
	1.37879	0.658537
	0.954545	0.439024
	0.954545	0.921053
	0.848485	0.789474
	0.848485	0.789474
	0.954545	0.657895
	0.888889	0.789474
	0.888889	0.742424
	0.777778	0.742424
	0.888889	0.742424
	0.888889	0.530303
	1	1.27273
	0.888889	0.742424
	1.55556	0.954545
	0.777778	0.742424
	1.44444	0.742424
		0.888889
		0.777778
		0.888889
		0.888889
		0.888889
		0.888889
		0.777778
		0.888889
		0.777778
		0.777778

## Sheet: Figure 5D
5D, ERP at 2 weeks post-IR
	Sham	5 Gy	15 Gy	25 Gy
	0.933333	1.33333	0.933333	1.06667
	0.933333	1.2	1.33333	0.933333
	0.933333	1.2	1.33333	1.06667
	1.06667	0.933333	1.2	0.933333
	1.06667	1.2	1.06667	1.06667
	1.06667	1.2	1.06667	0.8
	0.9	0.9	0.8	0.9
	1.1	0.7	0.9	0.8
	0.9	0.9	0.8	1
	1	0.7	0.8	0.9
	1.1	0.8	0.8	0.972973
	1.1	1		1.08108
	0.9	1.3	1.1	0.864865
	1	1	1.2	0.972973
	1	1.1	1	0.857143
	1.08108	0.9	1	1.28571
	0.864865	1.18919	0.972973	0.857143
	1.18919	0.972973	0.756757	0.75
	0.864865	0.756757	0.972973	1.28571
	0.857143	0.756757	0.648649	1.17857
	0.857143	0.964286	0.756757	1.60714
	1.07143	0.857143	0.964286	1.07143
	1.07143	0.75	0.964286	1.07143
	0.964286	0.964286	1.17857	1.17857
	0.857143	0.857143	1.60714	0.857143
	1.07143	0.857143	0.75	1.07143
	0.964286	1.07143	1.17857	0.964286
	1.28571	0.857143	0.964286
		1.07143	0.75
		1.07143	0.75
		0.964286	0.857143
		1.17857	0.857143
		1.28571	1.17857
		0.642857
		0.642857
		0.75

## Sheet: Figure 5G
5G, Calcium amplitude in EHTs at 2 weeks after IR
All parameters as fold-change from sham avg by batch
		Calcium Amplitude
		Sham	5 Gy	15 Gy	25 Gy
	29	1.09091	0.654545	0.436364	0.436364
		1.09091	0.981818	0.436364	0.545455
		1.2	0.872727	0.218182	0.654545
		0.763636	0.872727	0.654545	0.763636
		0.981818	0.981818	0.872727	0.654545
		0.872727	0.981818	0.763636	0.658537
		1.02439	1.68293	0.585366	0.585366
		1.02439	1.60976	0.585366	0.804878
		1.17073	1.39024	0.512195	0.363636
		0.658537	1.2439	0.658537	0.484848
		0.95122	1.2439	1.02439	1.24444
		1.17073	1.17073	1.09756	0.8
		0.969697	0.727273	0.606061	0.8
		0.969697	0.727273	0.484848	0.8
		1.09091	0.484848	0.606061	1.06667
		0.969697	0.848485	0.727273	0.498024
		0.888889	0.888889	1.15556	0.533597
		0.888889	0.977778	1.06667	0.391304
		1.24444	1.33333	0.711111	0.711462
		0.977778	1.51111	0.888889	0.320158
		1.06719	0.996047	0.977778	0.498024
		1.4585	0.853755	0.533597	0.391304
		0.711462	0.782609	0.498024	0.284585
		0.889328	0.640316	0.462451	0.426877
		0.889328	0.533597	0.426877	0.355731
		0.960474	0.498024	0.640316	0.391304
		1.03162	0.355731	0.462451	0.462451
		1.49407	0.711462	0.498024	0.533597
		0.498024	0.249012	0.640316	0.426877
			0.320158	0.355731
			0.640316
			0.853755
			0.533597
			0.56917
			0.782609

## Sheet: Figure 5H
5h, AUC in EHTs at 2 weeks after IR
All parameters as fold-change from sham avg by batch
	Area Under the Curve
	Sham	5 Gy	15 Gy	25 Gy
	1.04348	0.782609	0.521739	0.521739
	1.04348	1.04348	0.521739	0.521739
	1.30435	1.04348	0.26087	0.521739
	0.782609	0.782609	0.782609	0.782609
	1.04348	1.04348	0.782609	0.521739
	1.13514	1.78378	0.648649	0.648649
	0.972973	1.78378	0.648649	0.648649
	1.13514	1.45946	0.486486	0.810811
	0.648649	1.2973	0.648649	0.5
	0.972973	1.2973	0.972973	0.5
	1.13514	1.13514	0.972973	1.26316
	1	0.75	0.5	0.842105
	1	0.75	0.5	0.842105
	1	0.5	0.5	0.842105
	1	0.75	0.75	1.05263
	0.842105	0.842105	1.05263	0.490909
	0.842105	0.842105	0.842105	0.572727
	1.26316	1.26316	0.631579	0.409091
	1.05263	1.47368	0.842105	0.736364
	1.06364	1.06364	1.05263	0.327273
	1.47273	0.9	0.490909	0.572727
	0.736364	0.9	0.490909	0.409091
	0.9	0.654545	0.490909	0.327273
	0.9	0.572727	0.409091	0.490909
	0.981818	0.490909	0.654545	0.409091
	1.06364	0.409091	0.490909	0.490909
	1.39091	0.736364	0.572727	0.490909
	0.490909	0.245455	0.736364	0.572727
		0.327273	0.327273	0.490909
		0.654545
		0.9
		0.572727
		0.654545
		0.818182
		0.736364

[truncated: 24 more sheets: Figure 5I, Figure 5J, Figure 5K, Figure 5L, Figure 6C, Figure 6D, Figure 6E, Figure 6F, Figure 7F, Supplemental Figure 1B, Supplemental Figure 1D, Supplemental Figure 3B, Supplemental Figure 4, Supplemental Figure 5C, Supplemental Figure 6B, Supplemental Figure 6C, Supplemental Figure 6E, Supplemental Figure 9B, Supplemental Figure 9C, Supplemental Figure 9D …]
